# Supplementary material for: Staggered structural dynamic-mediated selective adsorption of H2O/D2O on flexible graphene oxide nanosheets
Source: Nat Commun. 2024 Apr 27;15:3585. doi: 10.1038/s41467-024-47838-9 (PMC11055881; doi:10.1038/s41467-024-47838-9)
Supplement: Supplementary file 4 — Supplementary Data 1 [file 41467_2024_47838_MOESM4_ESM.txt]

LAMMPS data file via write_data, version 7 Aug 2019

3936 atoms
3 atom types

-3.2790441186920323e-02 4.2662790441188875e+01 xlo xhi
1.6563885099984594e-02 3.9363436114894846e+01 ylo yhi
7.7334574211038305e+00 3.2266542578899355e+01 zlo zhi

Masses

1 12.0107
2 15.9994
3 1.00794

Atoms # full

730 1 2 -2.5737937062674382e-01 7.0559210772539513e+00 3.7653311176708208e+00 1.0076043794343127e+01 0 0 0
1461 1 1 -6.0698538907220267e-02 8.5528152045367474e+00 6.0983074116242770e+00 1.5028532500928938e+01 1 1 0
1330 1 1 -1.8231929464245605e-02 2.6580543978770299e+00 1.1756468233203932e+00 1.4410108121260336e+01 1 1 0
1331 1 1 6.2800045191015993e-02 4.5899423529031685e-01 2.4756325251090301e+00 1.5118242602186124e+01 1 1 0
1332 1 1 -8.9078039856236389e-03 1.8777115775954933e+00 2.2697494846556876e+00 1.4912373379181640e+01 1 1 0
1334 1 1 1.3932539870152821e-01 2.7167585200903868e+00 3.4652518981352149e+00 1.5258808135764349e+01 1 1 0
1335 1 1 1.0637474827008148e-01 7.5735671042157071e-01 4.4820449864307976e+00 1.3698013079955365e+01 1 1 0
1336 1 1 1.2433735580881342e-01 1.8252705591361262e+00 4.9461650174316745e+00 1.4612187078985102e+01 1 1 0
1391 1 1 1.1673836204676935e-01 3.9950663538880384e+00 9.3830047546925366e-01 1.4833202746272478e+01 1 1 0
1392 1 1 -2.4972759014524174e-02 6.8256337295555820e+00 6.2436766799746024e-01 1.4747967777302778e+01 1 1 0
1393 1 1 -8.0480458434404989e-02 4.8012678179278536e+00 2.1559781650776153e+00 1.4668087686034539e+01 1 1 0
1394 1 1 1.4198816159688024e-01 6.2356889980304668e+00 2.0839568302746052e+00 1.4260543421505719e+01 1 1 0
1395 1 1 -1.8293472569638727e-02 4.1756889099013677e+00 3.3415531665861424e+00 1.5063054319330456e+01 1 1 0
1396 1 1 -2.5836366798752987e-02 7.0211652511558151e+00 3.2874771101189526e+00 1.4882364479799035e+01 1 1 0
1397 1 1 1.4076570313720962e-01 5.1005313164529218e+00 4.4094666412393337e+00 1.5279109856431683e+01 1 1 0
1398 1 1 -2.0210478535313822e-02 6.4906145230330807e+00 4.5885138965500492e+00 1.5176673819111679e+01 1 1 0
1453 1 1 1.6288925311428867e-01 8.1840156513639677e+00 5.7693216556282134e-01 1.4931948826350212e+01 1 1 0
1786 1 2 -4.0650499279444535e-01 6.3122849834143482e+00 2.1417460558650294e+00 1.2803051167677047e+01 1 1 0
1787 1 3 3.6169885404441482e-01 5.4643834701265641e+00 2.2734451273299712e+00 1.2344447438615667e+01 1 1 0
1818 1 2 -4.9352174367120349e-01 1.4330896772389097e+00 3.7071408878078489e+00 1.2638201589488713e+01 1 1 0
1819 1 3 4.9282715595291171e-01 1.1749697556454473e+00 2.8460184297520832e+00 1.2518764337480965e+01 1 1 0
1828 1 2 -5.0389236672960325e-01 2.3084646072314481e+00 1.3275879674490274e+00 1.2127607133715191e+01 1 1 0
1338 1 1 -2.4176165822634051e-02 2.7094292321540348e+00 6.0322789300553588e+00 1.4118563226994214e+01 1 1 0
128 1 1 1.3368526640441913e-01 7.5099984035422755e+00 2.5816006336109476e+00 9.2436059934423707e+00 0 0 0
768 1 2 -4.1842158154455972e-01 2.2045363070931598e+00 4.8964588215640648e+00 9.4725086383743520e+00 0 0 0
769 1 3 3.7995360104237114e-01 1.2867517328876044e+00 5.0588773434251966e+00 9.8099230783209102e+00 0 0 0
130 1 1 1.8581984992983527e-01 6.3656294667417130e+00 4.5513273950292872e+00 9.1584027638779695e+00 0 0 0
129 1 1 -4.7879625688028310e-02 8.7825282078090794e+00 2.8399348001523883e+00 8.7504815297200746e+00 0 0 0
127 1 1 1.2206908150620212e-01 5.1363331410763955e+00 1.6843941083392693e+00 9.5256004234987248e+00 0 1 0
185 1 1 -2.2944875823389620e-02 6.6060057472144047e+00 1.5116228433594163e+00 9.0855705345854041e+00 0 1 0
731 1 2 -2.4919923521959933e-01 9.1363111981745089e+00 5.2342531856665628e+00 9.9171642884085873e+00 0 0 0
64 1 1 -9.1029808670415255e-03 8.5105522601589301e-01 1.4181752894880704e+00 8.7161179492089804e+00 0 1 0
66 1 1 5.3103427834562842e-03 4.4317002368246827e+00 2.8508886663393076e+00 9.0067564164208491e+00 0 0 0
126 1 1 -3.8547901997940656e-02 2.2864397768907532e+00 1.4853803370562260e+00 8.8534197801715546e+00 0 1 0
65 1 1 -1.8136023996339085e-02 3.0257042064425903e+00 2.7198731411707611e+00 8.7848132813267981e+00 0 0 0
68 1 1 -6.1128564537158869e-02 5.1534446099491618e+00 4.0478984711745118e+00 8.6339756638892169e+00 0 0 0
67 1 1 1.1432218343508967e-01 2.2531168229690297e+00 3.9188183792215541e+00 8.3904208261008471e+00 0 0 0
133 1 1 1.5602124350712993e-01 8.6374015256891834e+00 5.5985918908222292e+00 8.6468686694631121e+00 0 0 0
1459 1 1 1.6339885771685569e-01 9.4689270968142036e+00 5.0704654259352422e+00 1.5258058474676680e+01 1 1 0
1400 1 1 1.5720325003624755e-01 7.1696546899413045e+00 5.9121946550407101e+00 1.5331301610271844e+01 1 1 0
132 1 1 -7.1191488458860253e-02 7.1559060908758640e+00 5.5105059149206657e+00 8.4262766129394411e+00 0 0 0
131 1 1 1.5579564267634252e-01 9.4959995659107896e+00 4.0858672959524807e+00 9.0735151380028256e+00 0 0 0
893 1 2 -3.3726832606335050e-01 4.4175596747148571e+00 8.4031152609069959e-01 1.0466350045051330e+01 0 1 0
1328 1 1 2.5361134681065695e-01 2.0520924188164620e+00 4.0301283048272263e-01 1.3249721484198531e+01 1 1 0
1399 1 1 1.5589618707672792e-01 3.9079178859162575e+00 6.3646953600691738e+00 1.4694214891935649e+01 1 1 0
1455 1 1 -5.2728204079244063e-02 8.9312305460693615e+00 1.7289496529095076e+00 1.5299003944372412e+01 1 1 0
1829 1 3 4.4533799499277649e-01 3.0890555590153967e+00 1.2150260979883958e+00 1.1563168898859258e+01 1 1 0
1457 1 1 1.7387404020315247e-01 8.2301449365905235e+00 2.9773202366146609e+00 1.5394848159959723e+01 1 1 0
1327 1 2 -3.1811689052701808e-01 5.1176157334055949e-01 4.4584331287381868e-01 1.3327964842064100e+01 1 1 0
2 1 1 2.1981288526504628e-04 1.8592277882097397e-01 2.4820293208021411e+00 8.0309512520233248e+00 0 0 0
186 1 1 9.1192285039869175e-02 9.4491673050525957e+00 1.7833035811484554e+00 7.9339804606729647e+00 0 1 0
183 1 1 -4.0181602063312928e-02 7.0974031044606116e+00 4.3550050919925315e-01 8.3100262716138413e+00 0 1 0
1456 1 1 1.6649812087948870e-01 1.0297728759632887e+01 1.7957191481723362e+00 1.5682185956972688e+01 1 1 0
124 1 1 1.3203424601494745e-01 2.9192843079983777e+00 2.2068362393046756e-01 8.4260764174920961e+00 0 1 0
1337 1 1 -3.5731748222898631e-02 9.0800994365766274e-02 5.5222479825022237e+00 1.2878855802270353e+01 1 1 0
851 1 3 4.8476987835075891e-01 9.7672991652694616e+00 6.1501158029329550e-01 1.0088305442416120e+01 0 1 0
1676 1 2 -2.4688687578127091e-01 4.3889126581218241e+00 5.5671895887836520e+00 1.5806192626145828e+01 1 1 0
62 1 1 1.3158693956919648e-01 4.7753196394915078e-02 3.0069462618160903e-01 9.2663281186863511e+00 0 1 0
4 1 1 -8.5362617559464032e-02 8.7529095122452927e-01 3.6907406900204345e+00 7.9646242500150759e+00 0 0 0
850 1 2 -4.5173475900701909e-01 1.0590938600918507e+01 1.0689656968170207e+00 9.9796464458473100e+00 0 1 0
1339 1 1 1.5599589357663252e-01 9.7487905607769010e-01 6.5350837184493722e+00 1.2423391029689627e+01 1 1 0
125 1 1 9.4334139434883543e-02 4.2402185147865668e+00 1.4099164255747440e-01 9.1951724732676059e+00 0 1 0
1345 1 1 1.2301251333771225e-01 1.0447771129277940e-01 1.0848544164812145e+01 1.3217686158805575e+01 1 1 0
1853 1 3 3.6403831160478328e-01 5.4480906739218797e+00 1.0937822871813768e+01 1.5681349974609340e+01 1 1 0
1470 1 1 1.5940623668592926e-01 9.0884117729854808e+00 1.2148777887609162e+01 1.3239132828130829e+01 1 1 0
1471 1 2 -3.3646178830750406e-01 1.0538115125523715e+01 1.2021022564323701e+01 1.2996767025534041e+01 1 1 0
1411 1 1 1.3602534426312213e-01 4.1295801271958483e+00 1.2963389405575535e+01 1.3834098295131605e+01 1 1 0
946 1 2 -3.1755308402288390e-01 1.0489210762287048e+01 1.1205149786389439e+01 8.7873293557296979e+00 0 0 0
139 1 1 -2.5035007152522870e-01 7.3855137441993399e+00 9.6718584348115257e+00 8.5512717851632019e+00 0 0 0
1404 1 1 -4.6175627997710501e-03 7.0082964479586742e+00 8.5281026366239452e+00 1.4197110570897362e+01 1 1 0
1467 1 1 7.4690786806264051e-02 9.0541302261632950e+00 9.8421174543411460e+00 1.4221567605381832e+01 1 1 0
1344 1 1 1.6602380369417166e-01 2.0372358334159402e+00 9.7320329618826111e+00 1.2191046352278866e+01 1 1 0
1405 1 1 1.4273384294885638e-01 5.1346872951134994e+00 9.3115115896390765e+00 1.2651806356937872e+01 1 1 0
78 1 1 9.4850419208104580e-02 2.8677417262170919e+00 1.0966475621164616e+01 8.0994995502289093e+00 0 0 0
639 1 3 1.3943644227238355e-01 6.9271750031439954e+00 1.0663201449344944e+01 8.8092329076104505e+00 0 0 0
14 1 1 1.6962308417661950e-01 8.5970678228337305e-01 9.6257248732032856e+00 8.8270166873536606e+00 0 0 0
1406 1 1 -5.8131473822873342e-02 6.4356600553862853e+00 9.4607072441952873e+00 1.3283031288644125e+01 1 1 0
12 1 1 -3.2297596775637004e-02 1.4321942915488963e+00 8.4156401413081277e+00 8.4032849899795270e+00 0 0 0
1729 1 2 -2.4393597733258365e-01 5.9049311155982898e-01 7.6676326446563925e+00 1.1520929577411000e+01 1 1 0
1407 1 1 1.3575299684692446e-01 4.1413482859357513e+00 1.0912072696170815e+01 1.2713580207840538e+01 1 1 0
1788 1 2 -4.6252329246263196e-01 9.2939708838418706e+00 7.1462773752731632e+00 1.2575676533562534e+01 1 1 0
638 1 1 3.1859250006992279e-01 7.7939253502455950e+00 8.8260833166761827e+00 9.7963786497216105e+00 0 0 0
1789 1 3 4.7958178655479411e-01 9.1626123930388719e+00 7.6843585371257070e+00 1.1750908655409571e+01 1 1 0
1469 1 1 -2.4250853590108114e-02 8.4625554919580814e+00 1.0871807453986627e+01 1.3493801811567630e+01 1 1 0
1402 1 1 1.3657262449711866e-01 6.1558776933207673e+00 7.4807581988777825e+00 1.4792436110191190e+01 1 1 0
1410 1 1 -5.1239238049933397e-02 6.2416714500058754e+00 1.1912848180126167e+01 1.3509058609002665e+01 1 1 0
1465 1 1 -5.7689948626816877e-03 8.4184585837508674e+00 8.5757725518621744e+00 1.4420152865377846e+01 1 1 0
18 1 1 2.0357369720407115e-01 7.1431327612501283e-01 1.2066943915759467e+01 8.9196770957020899e+00 0 0 0
10 1 1 1.6431843707071184e-01 7.3649952595413382e-01 7.1541691312173006e+00 8.4421531329699366e+00 0 0 0
1343 1 1 -8.5565554565605495e-02 6.2692188396066206e-01 9.7586781277601915e+00 1.2438060274902291e+01 1 1 0
1349 1 2 -3.0033297406422249e-01 2.7322249483044185e+00 1.2880343003089514e+01 1.4114892658090486e+01 1 1 0
1821 1 3 4.0330547934255961e-01 6.4531190685068314e+00 1.0556082315949647e+01 1.1072632144977007e+01 1 1 0
1342 1 1 1.6179338089473141e-01 3.1151958454394983e+00 7.9289820264997584e+00 1.2521604833325366e+01 1 1 0
770 1 2 -4.4898361539856402e-01 3.5337650667850973e+00 1.1217857554228134e+01 9.4265955489131006e+00 0 0 0
1348 1 1 2.9212741177265678e-01 1.9669850554024380e+00 1.1846758878727679e+01 1.3486516947830033e+01 1 1 0
1852 1 2 -4.1289183786559491e-01 4.7084143033423294e+00 1.0942689936699443e+01 1.5068923625197600e+01 1 1 0
1409 1 1 7.8535005002441344e-02 4.8443725743746526e+00 1.1727771418639765e+01 1.3804656015295869e+01 1 1 0
1731 1 2 -3.4262351760554338e-01 4.5297484702326587e+00 1.0108819445905267e+01 1.1589772217603974e+01 1 1 0
1468 1 1 -2.7528524694199197e-01 1.0513258065671339e+01 1.0108259163587391e+01 1.4604393589789940e+01 1 1 0
1403 1 1 -2.3097817998826153e-02 4.4107786696273665e+00 8.1197258213792978e+00 1.3089515436279743e+01 1 1 0
142 1 1 1.1675089597605710e-01 9.2189039732680680e+00 1.1246940717068236e+01 8.0653807649445977e+00 0 0 0
640 1 2 -2.8508239373879257e-01 6.8487275810169868e+00 8.0078073139272856e+00 1.0159646439949922e+01 0 0 0
1464 1 1 2.7568389443466884e-01 1.0354311184412177e+01 7.2169650106300640e+00 1.3506580476357037e+01 1 1 0
1730 1 2 -2.7388677503043046e-01 2.7156145266243463e+00 8.7513560322306709e+00 1.1409833396715443e+01 1 1 0
1346 1 1 -1.0317222024249034e-01 2.6945973401248531e+00 1.0880517647090890e+01 1.2829545079703129e+01 1 1 0
771 1 3 4.5649547374120902e-01 3.4206259830234504e+00 1.0518234265826679e+01 1.0081247969119993e+01 0 0 0
1463 1 1 1.1411933697981602e-01 9.2868106256542085e+00 7.4023052532663520e+00 1.4791756310625631e+01 1 1 0
1340 1 1 -2.8897240021659411e-02 2.2524975606835795e+00 6.8035053396502594e+00 1.2955507906373205e+01 1 1 0
641 1 2 -5.0679387312078095e-01 9.1105224005075840e+00 9.0777815540335407e+00 1.0269304750389610e+01 0 0 0
1820 1 2 -4.3818556961115901e-01 7.1769523823193451e+00 1.0983667177075107e+01 1.1511335663512453e+01 1 1 0
16 1 1 -6.9022644836340089e-02 1.4234234264224104e+00 1.0862373236326134e+01 8.6409569615665358e+00 0 0 0
1347 1 2 -3.2881398726744715e-01 5.9224704330846878e-01 1.2109885740443067e+01 1.3692345522639336e+01 1 1 0
642 1 3 4.1618360102043050e-01 9.6133034580936716e+00 9.8004762028598513e+00 9.8223841354228849e+00 0 0 0
1401 1 1 -3.8876089421370982e-02 4.8390318651527986e+00 7.2959022550546031e+00 1.4191809691551990e+01 1 1 0
983 1 3 2.5191425727073968e-01 6.6456934783108599e+00 9.1621901187868922e+00 7.9368053643044858e+00 0 0 0
140 1 1 3.0604182129394378e-04 8.7495127687302396e+00 9.9159677816901688e+00 7.8744258898491868e+00 0 0 0
1408 1 1 1.3337769341936129e-01 7.0352087198757713e+00 1.0785666961762310e+01 1.2984102192379614e+01 1 1 0
1892 1 2 -4.5293531948738341e-01 1.0203104329808037e+01 7.5062086815208406e+00 1.5895191753562514e+01 1 1 0
1617 1 1 3.3702848296580207e-01 1.0553192560988579e+01 1.1186700591609201e+01 1.5770426263700418e+01 1 1 0
1973 1 1 3.5520970401654588e-03 1.8019174125878645e+00 1.0957892154746316e+00 2.0836147696371054e+01 0 0 0
1974 1 1 1.0590479269059880e-01 3.3112556568028033e+00 1.1311302080440682e+00 2.0718113973470324e+01 0 0 0
1976 1 1 -4.8861203891203728e-02 4.2866252476077893e+00 2.2432998897924565e+00 2.1071874674690939e+01 0 0 0
2037 1 1 1.1687438466614218e-01 6.0110781387527714e+00 7.7666277427889374e-01 2.0230005753006814e+01 0 0 0
2038 1 1 2.3247240629031363e-01 7.6132778241162953e+00 5.1586321017746151e-01 2.0059146843402154e+01 0 0 0
2039 1 1 1.6697291903366271e-03 5.5460171771923932e+00 2.1739127582038504e+00 2.0352603821056253e+01 0 0 0
2040 1 2 -3.2931335474466628e-01 8.2232567268821484e+00 1.8648429561908850e+00 1.9571593215676653e+01 0 0 0
2041 1 1 7.3114179020130649e-02 6.1050224751418503e+00 3.4452634930038450e+00 1.9969539641628867e+01 0 0 0
2042 1 1 -2.6346896809717774e-01 6.7262239071988414e+00 3.6598272660061770e+00 1.8592617038364477e+01 0 0 0
2043 1 1 -2.0958223844173680e-02 5.7028078402053426e+00 4.6510858958701604e+00 2.0640112522861706e+01 0 0 0
2102 1 1 3.1463030265507180e-01 9.5295981747036453e+00 2.1247172800145928e+00 1.9877793221126964e+01 0 0 0
2593 1 2 -5.1120385133917234e-01 3.4870120555705388e+00 9.9179242590623584e-01 1.9107934916407334e+01 0 0 0
2673 1 3 2.2961803435728345e-01 6.5940613210709325e+00 4.6357826604853134e+00 1.8204331391433637e+01 0 0 0
2674 1 1 3.0982685626256323e-01 5.8400752388945580e+00 2.6871032355255364e+00 1.7680423406780793e+01 0 0 0
2675 1 2 -3.1291677909193255e-01 6.4013424475682283e+00 1.6734298533606438e+00 1.7164326358094808e+01 0 0 0
2952 1 3 2.7192924188707146e-01 7.8245506647917669e+00 3.4553849560908128e+00 1.8559718282465361e+01 0 0 0
2676 1 2 -4.3065593300454647e-01 4.4893777898702076e+00 3.0801689208007508e+00 1.7873065290969585e+01 0 0 0
1851 1 3 3.8536102280903367e-01 4.3813985074892585e+00 1.2654238463145457e+00 1.6799583742250679e+01 1 1 0
1977 1 1 1.6759490524546336e-01 1.4690068381473869e+00 3.4414832563324125e+00 2.1521258370163370e+01 0 0 0
1978 1 1 1.4897475019396747e-01 3.8908314794383587e+00 3.3718596973040347e+00 2.1745476685564590e+01 0 0 0
1980 1 1 -4.1995415062086108e-02 4.5020868392521116e+00 4.5997731254028418e+00 2.1504422891002889e+01 0 0 0
2100 1 1 -8.6174509927902432e-02 1.0192320464871910e+01 1.2567489015750954e+00 2.0778071951536205e+01 0 0 0
2665 1 2 -3.0946466711636983e-01 2.5861139185794380e+00 3.0046078120579494e+00 2.2314949159027154e+01 0 0 0
2736 1 2 -4.5453294244990361e-01 5.6918249547926676e+00 5.3466208716993702e-01 2.2517224600569190e+01 0 0 0
1979 1 1 -7.8724042063178554e-02 9.3829225365159630e-01 4.6817779556530814e+00 2.1243066300183536e+01 1 0 0
1975 1 1 2.5180378466537036e-03 9.4215629339370055e-01 2.2048267962687258e+00 2.1059234713357277e+01 1 0 0
2666 1 2 -2.7464007194219303e-01 2.6484999910550111e+00 5.4820499341580184e+00 2.2463749840119757e+01 0 0 0
1981 1 1 2.0397336747542960e-01 1.4114540015396373e+00 5.8545483883955765e+00 2.1856621195124450e+01 0 0 0
1982 1 1 1.8811586214388626e-01 3.9087174909773550e+00 5.8564958531754581e+00 2.1867652655934904e+01 0 0 0
2607 1 3 2.5895715358330551e-01 9.4792493900831403e+00 5.4448530221473188e+00 2.0674750970948068e+01 0 0 0
2044 1 1 1.4832434297786198e-01 6.2376242174999623e+00 5.8962354564104809e+00 2.0272716631253029e+01 0 0 0
2045 1 2 -3.3135635949950265e-01 7.3986266412717807e+00 5.9553007002739147e+00 1.9478711551595538e+01 0 0 0
1945 1 3 4.6180927386909593e-01 5.6105116728345938e-01 2.5916846960800015e+00 1.8017151212768660e+01 1 1 0
1941 1 1 3.4544164151385681e-01 5.0263979572223327e-01 8.1887775155505171e-01 1.7018575464545489e+01 1 1 0
1943 1 2 -5.3404345584310831e-01 1.0810840453537223e+00 1.7423887451906903e+00 1.7943321195868133e+01 1 1 0
2598 1 2 -2.6292821065376476e-01 6.6278098539574826e+00 1.8444961492032225e-01 1.9062538932668691e+01 0 0 0
2596 1 3 4.2187258810380568e-01 2.5998579670613489e+00 1.1062885499360180e+00 1.8684830479868427e+01 0 0 0
1850 1 2 -5.0333907266765621e-01 3.7806658589828341e+00 6.7701382871618221e-01 1.6348133412529183e+01 1 1 0
2608 1 2 -2.6004508509055546e-01 9.2671335058555524e+00 5.7933875932166963e+00 2.3089723715763434e+01 0 0 0
2104 1 2 -3.2109953300505550e-01 1.0258789233668629e+01 3.3464984413477907e+00 1.9695660888248259e+01 0 0 0
2098 1 1 1.8347943188869931e-01 9.4280758137544840e+00 3.0949146791080390e-01 2.1495968100400294e+01 0 0 0
2677 1 3 3.5509561461828493e-01 3.9942325047312304e+00 2.2408190171412805e+00 1.8364010632430233e+01 0 0 0
1744 1 2 -2.7771279846650448e-01 8.7808520923766835e+00 4.1281785188407341e+00 1.6112847589486350e+01 1 1 0
1675 1 2 -2.4662646457225379e-01 2.0717596948417212e+00 4.5234673975392523e+00 1.5985427630968127e+01 1 1 0
2107 1 1 -2.9485425092314066e-01 1.0389508370523512e+01 5.4211185912060804e+00 2.1228171510376708e+01 0 0 0
2737 1 3 3.8627495712184973e-01 4.9755272155498176e+00 9.1197973423479384e-01 2.2919078405022532e+01 0 0 0
2606 1 1 3.6394451807660622e-01 1.0225218509727865e+01 6.3554032232223214e+00 2.2461492537972312e+01 0 0 0
2951 1 3 2.1288525485325607e-01 1.0493378887668502e+01 4.4014825138034004e+00 2.1558466503183485e+01 0 0 0
2704 1 2 -3.1711167494426823e-01 4.7915490907765052e-03 3.7646069033287470e+00 1.9237507211977430e+01 1 0 0
2896 1 2 -4.6766874996435970e-01 1.0504315926841297e+01 1.1449805907525365e+01 2.1963098580779935e+01 0 0 0
2054 1 1 1.3142821412832034e-01 5.4970598386483758e+00 1.1928217636794717e+01 2.1333187954593246e+01 0 0 0
2854 1 2 -4.8002663978398991e-01 7.3767533787948736e+00 1.3025204958224492e+01 1.8985610472863559e+01 0 0 0
2115 1 1 1.2552567444424600e-01 1.0507054758604669e+01 1.1030422173978559e+01 1.9538544831176310e+01 0 0 0
2739 1 3 4.1138179928339247e-01 6.2920216932337860e+00 7.9157234103858336e+00 2.2710257341519604e+01 0 0 0
1986 1 1 1.6904444812222777e-01 3.7019149892454331e+00 8.2667270030228348e+00 2.1474422707895382e+01 0 0 0
1677 1 2 -2.8111777320656467e-01 6.5704935613998652e+00 7.0045782760088642e+00 1.6074072802289376e+01 1 1 0
2889 1 3 3.8440437027883967e-01 5.3220717482883622e+00 9.4940704057522218e+00 1.8306087541744454e+01 0 0 0
1988 1 1 -5.1794224105824412e-02 4.0789920196842031e+00 9.4965190352735540e+00 2.1025691387507504e+01 0 0 0
2049 1 1 -4.8351726258645866e-02 7.4707832351667722e+00 8.3878777159741791e+00 1.9727769845097399e+01 0 0 0
3789 1 3 4.5476264544661460e-01 7.4855929017697314e+00 1.1015964922187740e+01 2.3857753950207897e+01 1 1 0
2050 1 1 1.2238224688743009e-01 5.3170607551055280e+00 9.6684163908670566e+00 2.0191007232264933e+01 0 0 0
1987 1 1 -3.4419327482296161e-02 6.1821346743801997e-01 9.5183212351510544e+00 2.1661720933778270e+01 1 0 0
1893 1 3 3.8404306719253251e-01 9.7077203423393392e+00 7.1043420750657198e+00 1.6635076859238627e+01 1 1 0
2113 1 1 -7.2245416890135708e-02 9.6784166823289919e+00 9.7314849185223409e+00 1.9642339431288502e+01 0 0 0
2859 1 2 -2.6578274379635575e-01 6.0019718790924053e+00 1.2824570319071658e+01 2.2397224463476736e+01 0 0 0
2052 1 1 -5.3551091584938516e-02 6.1528047567754793e+00 1.0792591894266563e+01 2.0716952953204721e+01 0 0 0
2109 1 2 -3.3325849897291282e-01 9.5528988875563776e+00 7.2137232049251416e+00 1.9437351039559211e+01 0 0 0
1991 1 1 -7.3354071882627991e-02 9.5571157604652457e-01 1.1998170515124476e+01 2.1311272280157233e+01 1 0 0
2051 1 1 1.2355760153595628e-01 8.1399354104975483e+00 9.7781983584239640e+00 1.9559917160828604e+01 0 0 0
2668 1 2 -2.5820641874597428e-01 2.5116469720377705e+00 1.0369774450932436e+01 2.2661389170695816e+01 0 0 0
2667 1 2 -2.2990275864067011e-01 2.5749021374495671e+00 7.9372562346981770e+00 2.2308639639948204e+01 0 0 0
2046 1 1 1.1208193906124353e-01 5.8873492210225233e+00 7.1636434004954364e+00 2.0836246926326286e+01 0 0 0
2912 1 2 -3.4960597512646469e-01 8.1911596061593848e+00 1.1197067272319336e+01 2.1998823430434697e+01 0 0 0
2117 1 1 1.0236421757520887e-01 1.0007177577948033e+01 1.2050414057785275e+01 2.0786888976227317e+01 0 0 0
2111 1 1 1.2948725908873890e-01 1.0291651211168581e+01 8.5036407811166850e+00 1.9730816448073355e+01 0 0 0
2765 1 3 4.2416142702184734e-01 7.2862118453617892e+00 1.1426297133984944e+01 1.8602935797267943e+01 0 0 0
2048 1 1 -5.4503236648438674e-02 6.1116949337635829e+00 8.4028028905123797e+00 2.0089851741315101e+01 0 0 0
2897 1 3 4.4750284461840739e-01 9.7843210499453424e+00 1.1182248019996067e+01 2.2613301115243285e+01 0 0 0
1990 1 1 1.4623250426096426e-01 3.4078374323955813e+00 1.0663082819451569e+01 2.1572259420969996e+01 0 0 0
2055 1 1 1.0266809118405072e-01 8.5219646332013586e+00 1.2064804824062804e+01 2.0836534179988387e+01 0 0 0
1984 1 1 -7.9544805974707755e-02 4.4523435718298483e+00 7.0721065405887726e+00 2.1374381695290193e+01 0 0 0
2738 1 2 -4.2051452290067232e-01 6.6448174036823762e+00 7.2542918141798962e+00 2.2089516170813592e+01 0 0 0
1985 1 1 1.7882075894095434e-01 1.2695139475744770e+00 8.2976889749422256e+00 2.1826300068316105e+01 0 0 0
2764 1 2 -4.7831097602981582e-01 7.6020980015729123e+00 1.0470729997388007e+01 1.8405499474379418e+01 0 0 0
1992 1 1 -8.0352760276091138e-03 3.9745600091354860e+00 1.1953973005672534e+01 2.1320199990210565e+01 0 0 0
2775 1 3 4.1526446946406281e-01 1.0928385127883848e+00 1.2676664386567403e+01 1.9025134793028009e+01 0 0 0
2053 1 1 1.0212826396412275e-01 7.5450042174155172e+00 1.0652295635883625e+01 2.0806898032797474e+01 0 0 0
1989 1 1 1.4666237847039398e-01 1.3690113685793805e+00 1.0796136821153496e+01 2.1901910962644031e+01 0 0 0
1983 1 1 -4.1632194093915845e-02 7.0728398719711372e-01 7.0457113648281702e+00 2.1549902989741302e+01 1 0 0
2630 1 2 -5.0985104641470214e-01 1.0143606014792033e+01 1.2008977957729003e+01 1.8481780121964810e+01 0 0 0
2047 1 1 2.8411803080894410e-01 8.1579307662800833e+00 7.2163588040973066e+00 1.9535188970429132e+01 0 0 0
2888 1 2 -4.3626010632847650e-01 4.8932954451382313e+00 1.0110366279634237e+01 1.8852961547415092e+01 0 0 0
1620 1 2 -4.8887687252759104e-01 9.2657256034082955e+00 1.1101175034822189e+01 1.6336965552317654e+01 1 1 0
1621 1 3 4.5884368875826304e-01 9.2471736116786225e+00 1.1080048249278677e+01 1.7370814483198789e+01 1 1 0
1993 1 1 1.1136970617921198e-01 1.8046381267498521e+00 1.3128908677663825e+01 2.0857306248299420e+01 0 0 0
1994 1 1 7.3722228595324161e-03 3.2302508264393626e+00 1.3106171608479032e+01 2.1158811264198107e+01 0 0 0
3298 1 1 -3.1087231048344658e-02 3.3629147784736171e+00 7.2013401175827230e-01 2.7285394386869815e+01 1 1 0
3299 1 1 3.3820838660019767e-02 1.2895522705245801e+00 2.1242067627131069e+00 2.8024020032661301e+01 1 1 0
3300 1 1 1.2551255560389442e-04 2.7156250355739844e+00 1.9115895737175372e+00 2.7812233149187261e+01 1 1 0
3302 1 1 1.4468610499706896e-01 3.5645289223742367e+00 3.0609176527546396e+00 2.8241587260128949e+01 1 1 0
3303 1 1 1.2992378490099651e-01 1.6071112493229918e+00 4.0533017579572874e+00 2.6643248670365519e+01 1 1 0
3304 1 1 1.1459205859620243e-01 2.7323747869290655e+00 4.5219856691192746e+00 2.7563282001459246e+01 1 1 0
3306 1 1 -4.2785456063948825e-02 3.6092395531083272e+00 5.5413424287952546e+00 2.6971812459597189e+01 1 1 0
3359 1 1 1.3813324533749621e-01 4.7611184026554545e+00 4.4965664594783666e-01 2.7751726527593647e+01 1 1 0
3360 1 1 -7.2066980529617367e-02 7.6252288180007248e+00 1.3298148940719454e-01 2.7729370311915222e+01 1 1 0
3361 1 1 -1.1952013571027561e-02 5.6193750285031747e+00 1.6307111853506435e+00 2.7655435226994918e+01 1 1 0
3362 1 1 1.4151672063102805e-01 7.0603200629837461e+00 1.5056571932940279e+00 2.7309706320309996e+01 1 1 0
3363 1 1 -2.7864101193364264e-02 5.0066659769563708e+00 2.8527614187498056e+00 2.8026186690841335e+01 1 1 0
3364 1 1 -1.7526060173224813e-02 7.8413946673358872e+00 2.6989731562775843e+00 2.7734642823399462e+01 1 1 0
3365 1 1 1.4582673291028853e-01 5.8218628007951780e+00 4.0266721126923075e+00 2.8221231276234455e+01 1 1 0
3366 1 1 -1.5864340628158006e-02 7.2571223280456669e+00 4.0295096828616321e+00 2.7993798802110664e+01 1 1 0
3368 1 1 1.5605164047973211e-01 8.0317551415430035e+00 5.2048453766727203e+00 2.8127416474701615e+01 1 1 0
3423 1 1 -6.3372606028255257e-02 9.7884823188182839e+00 1.2509020484966731e+00 2.8265860216711861e+01 1 1 0
3425 1 1 1.7446894489996079e-01 9.1188658161575518e+00 2.5235635861855474e+00 2.8254100134250724e+01 1 1 0
3429 1 1 -4.8550945750169570e-02 9.3689826469975692e+00 5.5218723954688258e+00 2.7866340671993026e+01 1 1 0
3643 1 2 -3.1866910104338214e-01 2.8595436224126969e+00 4.1341696900164981e+00 2.8936816130864262e+01 1 1 0
3644 1 2 -2.8830835015950551e-01 5.5958691348224185e+00 5.3798559058400439e+00 2.8707002147063378e+01 1 1 0
3712 1 2 -2.8597421657162747e-01 9.5907804022124985e+00 3.7423728983203803e+00 2.8863730831701361e+01 1 1 0
3754 1 2 -4.4187816434167476e-01 7.1539722630678764e+00 1.5090110097350640e+00 2.5849972072618737e+01 1 1 0
3786 1 2 -4.3471276428356981e-01 2.1426219086085925e+00 3.2727092712208159e+00 2.5559303429855735e+01 1 1 0
3787 1 3 3.8961254959841518e-01 1.9761959783965850e+00 3.5306276270918691e+00 2.4605862810695530e+01 1 1 0
3367 1 1 1.3375097145078843e-01 4.8727823793290614e+00 5.8193322699726471e+00 2.7550884917424252e+01 1 1 0
625 1 2 -4.1513822187034805e-01 5.9338181354544950e-01 4.9148996503611579e+00 3.0358304044265807e+01 0 0 -1
628 1 3 4.0740292393119770e-01 1.4025717188570024e+00 4.3938041753107049e+00 3.0102034640649830e+01 0 0 -1
630 1 2 -2.8473392921216939e-01 4.0111705249696437e+00 4.1154715218418287e+00 3.1041193496620544e+01 0 0 -1
3305 1 1 -7.8613599804027393e-02 9.1972223723145619e-01 5.2335745956466670e+00 2.6029704650555484e+01 1 1 0
794 1 2 -4.5250403120829313e-01 8.8355458152676967e+00 5.3468693691768356e+00 3.0991743739678704e+01 0 0 -1
900 1 2 -2.6095038139029242e-01 9.0714107102664414e+00 1.2234635986540110e+00 3.1183686255013708e+01 0 1 -1
3297 1 1 -2.4199063418141106e-01 6.8487038079167517e-01 1.2567244165227787e+00 2.9118333774043734e+01 1 1 0
3301 1 1 -3.4737973337336019e-02 6.4348630648543237e-01 3.2900981324560066e+00 2.7516089093004133e+01 1 1 0
71 1 1 2.0044842690297056e-03 2.4271606174191565e+00 6.1149843449667243e+00 3.1660229422521191e+01 0 0 -1
795 1 3 4.2637981053755680e-01 8.0553649571507844e+00 5.6099014505326608e+00 3.0425248089052364e+01 0 0 -1
3427 1 1 1.2940101932711962e-01 1.0349610412075004e+01 4.4819751640583601e+00 2.7854193300353220e+01 1 1 0
3755 1 3 3.9518001762904986e-01 7.0337369378560854e+00 7.1413177030750397e-01 2.5360379826094515e+01 1 1 0
72 1 2 -3.4109491686645221e-01 5.3217621534230499e+00 6.1533706061089211e+00 3.1666596649740999e+01 0 0 -1
3307 1 1 1.6568337794826410e-01 1.7753556323515982e+00 6.1078181981464059e+00 2.5411070738754699e+01 1 1 0
3910 1 3 1.4869464710089492e-01 1.3555468964407702e+00 3.8815690790743718e-01 2.9392214575224504e+01 1 1 0
3818 1 2 -4.5632427237116990e-01 4.4416170526326191e+00 3.7402632082191478e-01 2.9183575031040938e+01 1 1 0
6 1 1 1.3823921419324192e-01 2.4214588065330955e-01 4.8891095670939659e+00 3.1811902876041358e+01 0 0 -1
3920 1 3 1.3005009218925503e-01 4.3450371005930316e-01 1.8110278929604651e+00 2.9997468222624729e+01 1 1 0
69 1 1 7.6385129231808888e-02 2.9665370584356867e+00 4.7362493207657321e+00 3.1818784490193007e+01 0 0 -1
984 1 3 2.8531325627793558e-01 4.1883181031177594e+00 6.3803298223867886e+00 2.9858538423990410e+01 0 0 -1
3308 1 1 -2.6071738910522224e-02 3.0903336382053426e+00 6.3699318635837194e+00 2.5887703010195207e+01 1 1 0
70 1 1 2.5624839965219987e-01 4.6612723869720956e+00 4.8832057248563547e+00 3.2084361407718781e+01 0 0 -1
3797 1 3 4.6254940321106186e-01 8.2338219416311176e-01 3.0050618727871847e-01 2.6656623805385465e+01 1 1 0
8 1 1 -6.8204777033767736e-03 1.0771958892245634e+00 6.1045682176079303e+00 3.2168852546354692e+01 0 0 -1
184 1 1 1.0431513029855602e-01 8.4550766724979454e+00 3.6679343512996265e-01 3.2196981774054976e+01 0 1 -1
3645 1 2 -3.1553224615239045e-01 7.7012974256272599e+00 6.5406936841107504e+00 2.8630210472086794e+01 1 1 0
934 1 2 -4.5060569211474277e-01 3.3617313305052590e+00 4.4976806760236132e-01 3.1597752813775319e+01 0 1 -1
134 1 1 2.8947252646427557e-01 6.6215523121918700e+00 6.4281369559253418e+00 3.2046729681925861e+01 0 0 -1
135 1 1 7.5194451849677935e-02 9.3489420431242625e+00 6.2496240814937449e+00 3.2019294794951897e+01 0 0 -1
935 1 3 3.7768236699888047e-01 3.1791894150387789e+00 1.3228175162916909e+00 3.1315013664978480e+01 0 1 -1
3861 1 3 4.2694807063238249e-01 1.0214089534141349e+01 5.8909267141548805e+00 2.9387863214240120e+01 1 1 0
3421 1 1 1.6616119160190465e-01 9.0111631794482339e+00 6.5821536167574121e-02 2.7969717674941869e+01 1 1 0
137 1 1 1.0216389343615456e-01 8.7985076656409031e+00 7.5718278692313561e+00 3.1832337010396468e+01 0 0 -1
138 1 1 -5.0609603099875972e-02 9.4796929633476044e+00 8.7296118038001111e+00 3.2125903618585838e+01 0 0 -1
3924 1 3 2.0451365755898274e-01 6.6584461186115704e-02 1.2461178875377660e+01 2.8488501047652733e+01 1 1 0
849 1 3 4.5067910978114917e-01 1.0330894621116313e+01 8.1801419588630111e+00 2.9878935986146541e+01 0 0 -1
3698 1 2 -2.3089235034339894e-01 3.6598935831755228e+00 8.3806085637454437e+00 2.4315240813520195e+01 1 1 0
3377 1 1 8.4413205093753746e-02 5.5496674640782411e+00 1.1501346924315751e+01 2.6134606598163700e+01 1 1 0
3438 1 1 1.4573494416412652e-01 9.8693110602469538e+00 1.1675385799232084e+01 2.5886509920137687e+01 1 1 0
3371 1 1 -3.7253085301437408e-02 5.1593689009169186e+00 7.6813229595814505e+00 2.6019683198526998e+01 1 1 0
705 1 3 2.9776749485007054e-01 4.8337012236847867e+00 7.9357349044352388e+00 3.0401550403531722e+01 0 0 -1
3312 1 1 1.9853290654334624e-01 2.8077897881011720e+00 9.2438356629800680e+00 2.5102702625564238e+01 1 1 0
3820 1 2 -4.9377680461705570e-01 5.3349480795034330e+00 1.1127754053993472e+01 2.7587973116375029e+01 1 1 0
3788 1 2 -4.5391405935803975e-01 8.0370805736072448e+00 1.0401269999051003e+01 2.4353659063021251e+01 1 1 0
141 1 2 -3.2916771270788153e-01 6.6750194690514704e+00 1.1175772166936701e+01 3.1233859351303732e+01 0 0 -1
3374 1 1 -2.1267273459212584e-02 7.1528546130712609e+00 9.1275299997635813e+00 2.6181131354491317e+01 1 1 0
3697 1 2 -2.4992350119761750e-01 1.5149156237496886e+00 7.1835707659801518e+00 2.4480982113147874e+01 1 1 0
3375 1 1 1.5143553069684823e-01 4.9191471316051238e+00 1.0449619160035759e+01 2.5263591450539671e+01 1 1 0
3314 1 1 -1.0436125123676136e-01 3.4572322314467421e+00 1.0450945286514711e+01 2.5539763516838590e+01 1 1 0
3316 1 1 2.9745848930519414e-01 2.6845132694403646e+00 1.1450302519948941e+01 2.6119095750039452e+01 1 1 0
136 1 2 -3.3599136584256706e-01 7.4294243774960940e+00 7.4225497473126358e+00 3.1422810191309377e+01 0 0 -1
76 1 1 1.2237266422909208e-01 3.3409155072631789e+00 9.7325501598533748e+00 3.2149857920044447e+01 0 0 -1
3380 1 1 1.5017758029032011e-01 7.7118546753357888e+00 1.2867085263719813e+01 2.6174160346822092e+01 1 1 0
3440 1 1 -9.4668988453958880e-02 9.1036630394583344e+00 1.2796972664842274e+01 2.5663778818474299e+01 1 1 0
75 1 1 -1.7738735117019601e-02 2.7031224380597183e+00 8.5072152959910650e+00 3.2142058549152416e+01 0 0 -1
77 1 2 -3.3514257225835287e-01 4.5955619800235281e+00 9.7676986355710742e+00 3.1465772588409848e+01 0 0 -1
74 1 1 -3.1617030440495109e-01 3.9611986549227769e+00 7.3988125954214778e+00 3.0170779245968866e+01 0 0 -1
143 1 1 1.2002669588336234e-01 7.4311791960937210e+00 1.2500843672423750e+01 3.1575549893838826e+01 0 0 -1
3379 1 1 1.1899776054492345e-01 4.8574907909737695e+00 1.2704972562935952e+01 2.5929200389466413e+01 1 1 0
706 1 1 3.4038665512928029e-01 3.1919707772558930e+00 8.2421682518464028e+00 2.9041424649032376e+01 0 0 -1
80 1 1 1.2897947455194146e-02 3.1776734282211989e+00 1.2185587958264600e+01 3.1860224021300883e+01 0 0 -1
3317 1 2 -2.8632084396282143e-01 3.4438222000741687e+00 1.2668104601240588e+01 2.6193144450449626e+01 1 1 0
3589 1 3 4.1312221545990724e-01 9.3257384034230988e+00 1.0081884414223747e+01 2.9869839678675156e+01 1 1 0
3699 1 2 -2.9047343336633663e-01 5.6816476795412001e+00 9.7068208348127314e+00 2.4325108602915456e+01 1 1 0
708 1 2 -4.7136435153994455e-01 4.3575581512576882e+00 8.9079215475755298e+00 2.8513485729390609e+01 0 0 -1
3372 1 1 -6.2488213360355777e-03 7.8144593024915556e+00 8.2178992181424473e+00 2.7089830204859449e+01 1 1 0
3585 1 1 3.2626368836130099e-01 1.0480167059100930e+01 1.1262274846768289e+01 2.8727154782957630e+01 1 1 0
81 1 1 -4.9144535745373544e-02 4.5505163832649806e+00 1.2196939190995428e+01 3.1494371945410915e+01 0 0 -1
709 1 3 4.1721941293711989e-01 4.3256641916595715e+00 9.8892046690485405e+00 2.8131673452837120e+01 0 0 -1
3915 1 3 1.8087382344362357e-01 3.6290307286751627e-01 1.0768997107971067e+01 2.8427047834534854e+01 1 1 0
79 1 1 2.7046372875360880e-01 5.2978668280600942e+00 1.1017238346765399e+01 3.1370528724547011e+01 0 0 -1
707 1 2 -2.9541660999415631e-01 1.9619162212982932e+00 8.1810309957775047e+00 2.8741275989503233e+01 0 0 -1
3310 1 1 1.5353505063767231e-01 3.8957627013640219e+00 7.4141831921415529e+00 2.5370275924550167e+01 1 1 0
3435 1 1 6.0465389765661140e-02 9.8213840036484754e+00 9.4930049335516831e+00 2.7142397969528275e+01 1 1 0
3821 1 3 3.9364785474552538e-01 5.7833154636931710e+00 1.1664539757250331e+01 2.8267355024012179e+01 1 1 0
3370 1 1 1.7221550484138620e-01 6.9584316427616573e+00 7.1827220960424238e+00 2.7604305933652196e+01 1 1 0
3309 1 1 1.7889210201699987e-01 5.6521922356699661e-01 8.0984001585839547e+00 2.5049019372239854e+01 1 1 0
3315 1 2 -3.1057209543712877e-01 1.3850131305951003e+00 1.1620140543127931e+01 2.6574597221128137e+01 1 1 0
3378 1 1 -7.5124485969793597e-02 6.9918539175881165e+00 1.1584804132385660e+01 2.6052668657275131e+01 1 1 0
3313 1 1 1.2693923096352816e-01 8.6552335424328852e-01 1.0329563067234883e+01 2.6062441741372410e+01 1 1 0
3376 1 1 1.5551128807138140e-01 7.7977674904396101e+00 1.0372474303863685e+01 2.5790942564080659e+01 1 1 0
3588 1 2 -4.7677108931770912e-01 9.1903533987598944e+00 1.0870607809954086e+01 2.9174321055937838e+01 1 1 0
73 1 1 8.5421778516865707e-02 3.0510349430647041e+00 7.3539594178629031e+00 3.1375202687222696e+01 0 0 -1
848 1 2 -5.4330849744740506e-01 1.0555989229511129e+01 9.0389956969502361e+00 3.0223377668025947e+01 0 0 -1
3311 1 1 -5.9670098855165853e-02 1.4054676062033409e+00 9.2041688160462325e+00 2.5368476411733663e+01 1 1 0
3373 1 1 1.3036408818990888e-01 5.8891746896658237e+00 8.8545867604000463e+00 2.5536305786452999e+01 1 1 0
3433 1 1 -1.4986765599387239e-02 9.2467400251023673e+00 8.2185549906148534e+00 2.7317815664817427e+01 1 1 0
3369 1 1 -2.0729314456004736e-02 5.7120954422273780e+00 6.9114602347657188e+00 2.7071285830810012e+01 1 1 0
3431 1 1 1.2209080053166513e-01 9.9882121232374335e+00 6.9507793362792123e+00 2.7679790715917513e+01 1 1 0
3437 1 1 -2.9926007918889181e-02 9.2121903114246866e+00 1.0487260452342642e+01 2.6281266459399998e+01 1 1 0
144 1 1 -4.1898487825957009e-02 8.6955698117239759e+00 1.2467789711062009e+01 3.2200753653519172e+01 0 0 -1
3756 1 2 -4.2015725321095326e-01 1.0596707817499928e+01 6.9565289565498221e+00 2.5343216415139661e+01 1 1 0
3617 1 3 4.2686552352869439e-01 8.3304993447663094e+00 1.2653127079032025e+01 2.8119581367620849e+01 1 1 0
3860 1 2 -5.1430007039043846e-01 1.0547770795379412e+01 6.7369573974322572e+00 2.9021719800012793e+01 1 1 0
3616 1 2 -4.7378954696958464e-01 7.6666350827131149e+00 1.3074006755068392e+01 2.7608095243288005e+01 1 1 0
891 1 2 -2.3742706749565456e-01 3.0749264208191147e+00 1.6892768296546485e+01 9.0237872654650602e+00 0 0 0
1350 1 1 -2.2098572985720988e-01 1.2982225304143895e+00 1.5446286026821628e+01 1.3766436654291198e+01 1 1 0
1413 1 1 1.0499831691828543e-01 4.7694017988377180e+00 1.4181422540229590e+01 1.3602027532891414e+01 1 1 0
1414 1 1 -4.9858183243983674e-02 6.1394595312247162e+00 1.4442057861915931e+01 1.3479105176970815e+01 1 1 0
1416 1 1 1.3192259739411821e-01 6.6808301531009198e+00 1.5627626582318054e+01 1.2803884069800365e+01 1 1 0
1417 1 1 -6.5076717078122556e-02 4.7555126033354052e+00 1.7156461971567833e+01 1.3934747684547682e+01 1 1 0
1418 1 1 8.8979499909075624e-02 5.9760363163518218e+00 1.6913823677292108e+01 1.3117290909804277e+01 1 1 0
1935 1 2 -2.6674610151365757e-01 1.0033141282650494e+01 1.4739601348158240e+01 1.1790052515558060e+01 1 1 0
1420 1 1 1.0279982095123880e-01 6.8070284113078987e+00 1.8479884743924522e+01 1.2694113397693590e+01 1 1 0
1474 1 1 1.4891719975986475e-01 8.7937036324909723e+00 1.4494964532727066e+01 1.2507901754385291e+01 1 1 0
1476 1 1 -4.1294059061883298e-02 8.1156978399115918e+00 1.5717873168964713e+01 1.2745313767455336e+01 1 1 0
1478 1 1 1.3439441300966984e-01 9.1229975640400376e+00 1.6798656544867239e+01 1.2514475734186698e+01 1 1 0
1480 1 1 1.0289866978431023e-01 8.2991703048585226e+00 1.8388400747395828e+01 1.2187470543555023e+01 1 1 0
1665 1 1 3.9517362999717459e-01 1.1740169660548501e+00 1.5066320708950196e+01 1.2256462664508813e+01 1 1 0
1668 1 2 -2.5537000635663198e-01 1.9914843076340687e+00 1.5118045181209466e+01 1.1284980896657746e+01 1 1 0
1822 1 2 -5.1302048996592886e-01 6.2175494020445887e+00 1.5347420503394229e+01 1.1364072622772126e+01 1 1 0
1823 1 3 4.8263434499734553e-01 5.2991733266137606e+00 1.5441594488825713e+01 1.1264988795172338e+01 1 1 0
1883 1 2 -2.4538494349279180e-01 8.8311592438635920e+00 1.7443428256130577e+01 1.1223147615704963e+01 1 1 0
1885 1 2 -2.5369003691193648e-01 6.0211585894248802e+00 1.7566735306062782e+01 1.1851648572074104e+01 1 1 0
928 1 2 -4.8218375957203424e-01 7.4614840870634849e+00 1.5834778370199560e+01 8.9808506681519766e+00 0 0 0
944 1 2 -3.0209981097633487e-01 5.2163522809091285e+00 1.5160836045558492e+01 8.8366529154184796e+00 0 0 0
1354 1 1 -5.9559672966864992e-02 1.7404321253196793e+00 1.7934642054126968e+01 1.4152942013996570e+01 1 1 0
1353 1 1 1.5704809420821109e-01 4.5375135099635300e-01 1.8111060994453037e+01 1.3567287230340368e+01 1 1 0
1421 1 1 -1.9676382659365999e-02 9.1593203007313893e+00 1.9500632258831835e+01 1.2586742534118908e+01 1 0 0
1419 1 1 1.3687294303031516e-01 4.4530726249545456e+00 1.8365036831965192e+01 1.4613814014382511e+01 1 1 0
22 1 1 1.4009950646035801e-01 5.1854274657435118e-01 1.4450876755579463e+01 8.7717423822698741e+00 0 0 0
929 1 3 5.1858292520088090e-01 6.9393352838688793e+00 1.5606656496846139e+01 9.7890868098501738e+00 0 0 0
1352 1 1 5.0505295707482453e-02 2.2649736465563914e+00 1.6612291417558257e+01 1.3920157275113709e+01 1 1 0
1415 1 1 1.4177668848569877e-01 3.6209392129791915e+00 1.6298235961925130e+01 1.3754318134904810e+01 1 1 0
1356 1 1 1.5978212610646558e-01 2.4243466577830337e+00 1.8873987910427260e+01 1.4928539287305577e+01 1 1 0
911 1 3 4.6916746764194689e-01 9.5128372325288932e+00 1.4915231152259725e+01 9.5637572306980658e+00 0 0 0
1666 1 3 2.3388350907361688e-01 1.6952141908288891e+00 1.4560504658765572e+01 1.4281307290728222e+01 1 1 0
1957 1 3 1.4475694465020195e-01 3.7440439406885839e-01 1.5662249215101518e+01 1.4263463350664953e+01 1 1 0
1926 1 2 -2.8203726367391513e-01 3.6701690851374540e+00 1.5008827688882194e+01 1.3105545877209702e+01 1 1 0
1358 1 1 -2.5796489452573273e-02 6.4240216902708873e+00 1.9518907480764945e+01 1.3573222526757354e+01 1 0 0
910 1 2 -4.1224269032150840e-01 9.8465304049952138e+00 1.4028534248868960e+01 9.2758785543897346e+00 0 0 0
24 1 1 -1.9000300495533272e-02 9.1814248450693992e-01 1.5762686528978737e+01 8.3628138967243935e+00 0 0 0
86 1 1 1.5614657255337869e-01 2.4643775592292192e+00 1.5805322565729764e+01 8.2580456447182033e+00 0 0 0
30 1 1 1.0836901264575353e-01 3.3696774919612205e-01 1.9428186773340954e+01 8.4982406227108527e+00 0 0 0
146 1 1 1.4450248594707035e-01 9.6224127952117051e+00 1.3772155645791669e+01 7.8393124060942494e+00 0 0 0
1479 1 1 -2.2713530820861459e-03 1.0458428810285165e+01 1.6863663955962945e+01 1.3164221700676208e+01 1 1 0
26 1 1 -3.5853427241796078e-03 2.1296093864052845e-01 1.6929576103596254e+01 8.3157301077607997e+00 0 0 0
1412 1 1 1.4801487144943581e-01 6.9234865944601021e+00 1.3203513228818036e+01 1.3737597961797254e+01 1 1 0
1472 1 1 -8.6395333931423068e-02 8.2625042545476965e+00 1.3254468812118628e+01 1.3122874572866046e+01 1 1 0
1422 1 1 2.3659085275493416e-02 1.0583496332973512e+01 1.9356845737757180e+01 1.2811225005417723e+01 1 1 0
1667 1 2 -5.2260266524472920e-01 1.1240478287710470e-02 1.4200217066889103e+01 1.2383935317932973e+01 1 1 0
20 1 1 -7.1876194901632662e-02 1.2107999020778615e+00 1.3254880663274239e+01 8.3649272947139401e+00 0 0 0
1734 1 2 -3.0884884045042221e-01 3.5592807652113243e+00 1.8534234286396668e+01 1.5756313101788850e+01 1 1 0
1357 1 1 -3.1588577374471134e-02 5.1950515114624087e+00 1.9565310119332338e+01 1.4305029201001249e+01 1 0 0
85 1 1 1.1261603930085029e-01 4.5247393129713416e+00 1.4478722457766471e+01 7.7710647200489769e+00 0 0 0
1351 1 2 -3.0255934526708578e-01 -1.5815451821762447e-02 1.7211645813589566e+01 1.2597018202878356e+01 1 1 0
87 1 1 9.4431898955655763e-02 5.4258446613215474e+00 1.6097020352351510e+01 7.7592284532705351e+00 0 0 0
1669 1 3 4.8320305378464318e-01 -1.5230072015153065e-02 1.3564469167082260e+01 1.1642937875772935e+01 1 1 0
1649 1 3 3.8997221060121418e-01 8.0795667894138159e+00 1.3141465384926988e+01 1.5441697853483632e+01 1 1 0
1648 1 2 -4.5791780354722567e-01 7.1775634460967641e+00 1.3136047760573382e+01 1.5203549514414469e+01 1 1 0
779 1 3 5.7177233291706531e-01 7.4472419491602757e-02 2.5757184994128103e+01 8.9365410197836344e+00 0 0 0
1776 1 2 -4.5794913659742598e-01 9.1878157701977461e+00 2.1997425509607240e+01 1.0943490264522493e+01 1 0 0
1359 1 1 1.3180041495998104e-01 4.7508442146429823e+00 2.0872300752780394e+01 1.4799033464101157e+01 1 0 0
1430 1 2 -3.4046511885621406e-01 1.0610794226024499e+01 2.4375591222002150e+01 1.2533984603165459e+01 1 0 0
1363 1 1 1.6262504955592377e-01 4.7414484981529634e+00 2.3361799518980543e+01 1.4581281075452340e+01 1 0 0
825 1 3 5.0403014659736567e-01 4.9286823012807907e-01 2.4908053320760576e+01 1.0301723255712830e+01 0 0 0
1792 1 2 -4.4473614138835665e-01 7.4515732284314264e+00 2.1414966643086110e+01 1.5023464706841867e+01 1 0 0
1303 1 1 2.7952951255304872e-03 4.9031006814154543e-01 2.4802278293124246e+01 1.3995646155562941e+01 1 0 0
1732 1 2 -2.8488356102697454e-01 3.8018375628261873e+00 2.0820596168942426e+01 1.5874323610640774e+01 1 0 0
855 1 3 4.3722027879774589e-01 2.9111169719804786e+00 2.5475560224637647e+01 8.8598609859908972e+00 0 0 0
32 1 1 1.3520094021501669e-01 1.1996656385856674e+00 2.0851945854831552e+01 7.8860124379227496e+00 0 0 0
1427 1 1 -1.5222166569120604e-03 8.4404575673166953e+00 2.3186472789338186e+01 1.2830976148166940e+01 1 0 0
1429 1 1 1.5980835992698456e-01 9.1463346640294549e+00 2.4374655228460377e+01 1.2731383388052455e+01 1 0 0
1298 1 1 2.0846758375556276e-01 2.4821429513841857e+00 2.1310983696417441e+01 1.5528111794313395e+01 1 0 0
1364 1 1 -2.0206511154331638e-02 7.0692314336438642e+00 2.3197033638396963e+01 1.3211608861824857e+01 1 0 0
1793 1 3 4.0663526748834472e-01 6.9381536184701860e+00 2.1093030371355304e+01 1.5786119254166390e+01 1 0 0
1306 1 1 -1.1107409105733036e-02 2.7673798053229692e+00 2.5790287212549398e+01 1.3876312667970298e+01 1 0 0
687 1 3 1.8058609404847970e-01 4.9858696468326711e+00 2.0269470235245265e+01 7.9981791147239019e+00 0 0 0
1360 1 1 1.4692769306808734e-01 7.3088939371282517e+00 2.0721968546463913e+01 1.3757006054232940e+01 1 0 0
1733 1 2 -2.6131753290294690e-01 3.8125912876057426e+00 2.3399321223191681e+01 1.5681685154492126e+01 1 0 0
1866 1 2 -4.6429087117298184e-01 5.9727503107016853e+00 2.1224631767964041e+01 1.1959048713632635e+01 1 0 0
824 1 2 -6.5871470489895612e-01 6.6812684785594822e-01 2.4953491392487575e+01 9.3734535045361511e+00 0 0 0
1366 1 1 1.5125353161748073e-01 6.5178290752353618e+00 2.4491979344759184e+01 1.3713995941430014e+01 1 0 0
1296 1 1 -4.2453898043303177e-02 1.7626130786664620e+00 2.0148942107917659e+01 1.5158662459589094e+01 1 0 0
690 1 3 4.5904472739570251e-01 7.3582655229251346e+00 1.9854714313511661e+01 8.4802600595221680e+00 0 0 0
894 1 2 -2.5401422980963828e-01 1.0042823467794091e+00 2.0490872077342328e+01 9.2490273607588716e+00 0 0 0
1425 1 1 1.6722417766215594e-01 9.1946197513482346e+00 2.1915129283136341e+01 1.2383663434345820e+01 1 0 0
1795 1 3 5.3127926630451405e-01 7.1323973238449438e+00 2.4723762031215966e+01 1.5763528251599531e+01 1 0 0
1867 1 3 4.4421935344837965e-01 6.1449783269933533e+00 2.1621401431488458e+01 1.1132427759768401e+01 1 0 0
688 1 2 -5.2232230157038750e-01 7.2088592148252344e+00 2.0563330752322621e+01 9.1296412852448583e+00 0 0 0
1295 1 1 2.0882002192699371e-02 4.1012593530069685e-01 2.0270167435081156e+01 1.4679974971636716e+01 1 0 0
1777 1 3 4.4012484891847847e-01 8.9968848701806969e+00 2.1274670221648261e+01 1.0381037894037908e+01 1 0 0
1362 1 1 1.4394315184942791e-01 6.2716888350296855e+00 2.1973422593110371e+01 1.3161510936881493e+01 1 0 0
1299 1 1 1.3974214518709999e-01 2.9805991298742579e-01 2.2644365694588114e+01 1.5516719879868093e+01 1 0 0
1431 1 1 2.2210431290760713e-02 8.5381387053089348e+00 2.5650243318239486e+01 1.2674995366329282e+01 1 0 0
1368 1 1 -1.0471878267992799e-02 7.0785430452496012e+00 2.5560407600419509e+01 1.2891454020258411e+01 1 0 0
854 1 2 -4.5077300832424022e-01 3.4514903431438939e+00 2.4833340766663902e+01 8.4375406920006437e+00 0 0 0
686 1 1 3.3296980630342460e-01 6.4182360533642866e+00 2.1706308317137903e+01 8.7397627399369622e+00 0 0 0
1302 1 1 1.6012455587187827e-01 2.4714482290246771e+00 2.3715394996736268e+01 1.5171883914379839e+01 1 0 0
1423 1 1 -4.0199107188778747e-02 8.5462781488335704e+00 2.0739727573270514e+01 1.2924598811454182e+01 1 0 0
1361 1 1 -5.7749329171631239e-02 5.1768911190205884e+00 2.2073593290562421e+01 1.4258011256302565e+01 1 0 0
1365 1 1 -8.5762525855516997e-02 5.0666824511407507e+00 2.4540863826424165e+01 1.3934814886935195e+01 1 0 0
1367 1 1 1.4432679053566153e-01 4.2634013575749004e+00 2.5786705872550531e+01 1.3845693409381500e+01 1 0 0
689 1 2 -3.0459201090019361e-01 6.1123855693514324e+00 2.2824656912877646e+01 9.2807728452492011e+00 0 0 0
1304 1 1 -1.7763988264732505e-02 1.9184861549309882e+00 2.4736453130428131e+01 1.4370745699537265e+01 1 0 0
1794 1 2 -4.9873693187139589e-01 7.3760040951346548e+00 2.4632740999040433e+01 1.4911082089432957e+01 1 0 0
1300 1 1 -4.1235101859594663e-02 1.8207300523299204e+00 2.2494951041397375e+01 1.5360522976697707e+01 1 0 0
2838 1 2 -4.5503712372406308e-01 3.0859425814852064e+00 1.7240489954458472e+01 1.8754746773901605e+01 0 0 0
2915 1 2 -2.7524694181632609e-01 4.6569153363734852e+00 1.4087934160904696e+01 1.9492801004305761e+01 0 0 0
2061 1 2 -3.3223306744789444e-01 7.8392142422612503e+00 1.5771341418131923e+01 2.0342470767701155e+01 0 0 0
2002 1 1 1.0700322674551334e-01 3.3655515231344975e+00 1.7963702507339789e+01 1.9986156956289392e+01 0 0 0
2064 1 1 1.0908763089491113e-02 6.3617531297464334e+00 1.8232479020180524e+01 1.9786991688106031e+01 0 0 0
1996 1 1 1.3518167540751488e-01 3.9228963358458411e+00 1.4364203434245463e+01 2.0703574847179688e+01 0 0 0
1997 1 1 -2.4782627298654662e-02 1.9071290713747364e+00 1.5648404245225411e+01 2.1095193784089776e+01 0 0 0
1998 1 1 9.4635537676341086e-02 3.4061564602882228e+00 1.5655030530904158e+01 2.1339426955515588e+01 0 0 0
1999 1 1 1.9547830703270355e-01 1.2422435930502516e+00 1.6902664012394105e+01 2.0870020829171320e+01 0 0 0
2000 1 1 1.1678004339747176e-01 4.2321342452690907e+00 1.7061020301716535e+01 2.0755591745239762e+01 0 0 0
2001 1 1 -1.7312052338452916e-02 1.9592619156785200e+00 1.8123265690957233e+01 2.0514745316053805e+01 0 0 0
2056 1 1 1.2013644270793751e-01 6.4766111350574613e+00 1.3403637259886422e+01 2.1209320812312924e+01 0 0 0
2058 1 1 2.8888310628230687e-02 5.7018665851238373e+00 1.4500956896314344e+01 2.0422002008221774e+01 0 0 0
2059 1 1 3.1743412634810186e-01 8.4472456119259611e+00 1.4527274083897973e+01 2.0431468093610832e+01 0 0 0
2060 1 1 1.1536488623555573e-01 6.3547174254267853e+00 1.5782806990165474e+01 2.0291252396518505e+01 0 0 0
2062 1 1 -2.2933600041133127e-02 5.6692498119697525e+00 1.7019829214403405e+01 2.0257348622098281e+01 0 0 0
2063 1 1 -2.9622277949042608e-01 8.7141529766639216e+00 1.7873991879640549e+01 2.0797418835786097e+01 0 0 0
2121 1 2 -2.8318396822691344e-01 9.8240692300959029e+00 1.4518846024252202e+01 2.0456313439337372e+01 0 0 0
2655 1 3 2.2095080408372145e-01 8.1721885169174762e+00 1.7402005214337724e+01 2.1649421950176240e+01 0 0 0
2862 1 2 -2.5863688918667466e-01 4.0180500941167239e+00 1.6701525120827565e+01 2.2139582778625975e+01 0 0 0
2937 1 3 2.7242271203294283e-01 9.4284139834627165e+00 1.7176514493207044e+01 2.0420669861380414e+01 0 0 0
2839 1 3 4.1875751628243163e-01 3.2967702402638102e+00 1.7679037582181373e+01 1.7983592109646267e+01 0 0 0
2065 1 1 8.3800374824162721e-02 7.8096626492942107e+00 1.8381199026042250e+01 1.9656293621269079e+01 0 0 0
1995 1 1 1.4807453772547243e-02 1.1522740101471907e+00 1.4437290604887007e+01 2.1129765760645949e+01 0 0 0
2004 1 1 -3.7306728460468133e-02 4.0627344289899261e+00 1.9257206931460935e+01 1.9740137868974873e+01 0 0 0
2654 1 1 3.6499647497104265e-01 9.4688174408950143e+00 1.9096045269431752e+01 2.1380293167099779e+01 0 0 0
2066 1 1 -9.9123258487574094e-03 5.4888100132545121e+00 1.9316172292027186e+01 1.9484982568581465e+01 0 0 0
2003 1 1 1.3656263202294322e-01 1.3863211652645526e+00 1.9377162127083064e+01 2.0643358878684470e+01 0 0 0
2067 1 1 -4.6532104842724409e-02 8.4272238106723361e+00 1.9316989208522369e+01 1.8800459370230765e+01 0 0 0
3791 1 3 4.3062263856102778e-01 6.8578043644337408e+00 1.5787756523864344e+01 2.3159798557767104e+01 1 1 0
3790 1 2 -4.1217499390456652e-01 7.4356972678415367e+00 1.5044920006060398e+01 2.3427241364805177e+01 1 1 0
2127 1 1 1.7037785385657134e-01 9.8126140693791655e+00 1.9319628882582560e+01 1.8468981655457270e+01 0 0 0
3851 1 2 -3.0822659340051661e-01 9.4706251567821997e+00 1.7067663735649134e+01 2.3474928937983393e+01 1 1 0
2057 1 1 3.9699049375277384e-03 7.7623449677495868e+00 1.3321109432021395e+01 2.0458107932413011e+01 0 0 0
2125 1 2 -2.7694317849427658e-01 1.0416324679689883e+01 1.8032583991916301e+01 1.8633503844984524e+01 0 0 0
2560 1 2 -2.7796923528474110e-01 6.8916615176239607e-02 1.9415582513637155e+01 2.1165890779233845e+01 1 0 0
3635 1 2 -4.7327706441140632e-01 2.0336016547230357e-01 1.5766707462204369e+01 2.3891655240072410e+01 1 1 0
2119 1 1 1.5878762025440590e-01 1.0589061850156002e+01 1.3281741597599520e+01 2.0525516479376048e+01 0 0 0
2774 1 2 -4.3442927099326328e-01 1.7843634938253048e+00 1.3168235075080318e+01 1.9334047103554720e+01 0 0 0
3636 1 2 -2.8782782175662386e-01 1.9707519163062039e+00 1.7539437446986152e+01 2.3921582688276192e+01 1 1 0
2855 1 3 3.8291756885505090e-01 6.5300330771912209e+00 1.3544217447049126e+01 1.8803842743138386e+01 0 0 0
2870 1 2 -4.5576820940500107e-01 7.3765846185231192e+00 2.4334793662288828e+01 2.0481216230767743e+01 0 0 0
2137 1 1 -2.4037880634120906e-02 1.0056456378440028e+01 2.5335553931714351e+01 1.9439648148778339e+01 0 0 0
2746 1 2 -4.3716184398162544e-01 2.8335904044800455e+00 2.3359351092080807e+01 2.1288447733709852e+01 0 0 0
2841 1 3 3.5648888082216862e-01 5.5990613068757140e+00 1.9992502354547334e+01 1.7061551981868856e+01 0 0 0
2072 1 1 9.0581987513532886e-02 5.8214412157644615e+00 2.2913154410028827e+01 1.8665724481785613e+01 0 0 0
2008 1 1 1.1991883919791256e-01 3.7737648834496067e+00 2.1392505341290505e+01 1.8671341188071505e+01 0 0 0
2071 1 1 -4.7575525803876570e-02 8.0332083271399348e+00 2.1785275852693474e+01 1.8323230410241202e+01 0 0 0
3828 1 2 -4.5061656034271874e-01 1.7113126670210859e+00 2.5948475080054017e+01 2.3472416091478131e+01 1 0 0
3598 1 2 -2.9093743605679079e-01 1.0046141994294137e+01 2.4825082773126482e+01 2.2686286913642018e+01 1 0 0
2135 1 1 -3.7646573654351353e-02 9.3463234279401259e+00 2.4139949585745747e+01 1.9163288201296218e+01 0 0 0
2073 1 1 -2.6146413889484174e-02 7.2614354663740244e+00 2.2915897398659052e+01 1.8511330672421618e+01 0 0 0
2011 1 1 9.4674248612678421e-03 1.1227259951747888e+00 2.4227927955901052e+01 1.9736197520501960e+01 0 0 0
2823 1 3 4.6310214503448416e-01 7.6855494379508871e+00 2.1044880232720637e+01 2.0423310449744644e+01 0 0 0
2792 1 2 -5.1367904782412210e-01 2.7296664040847438e+00 2.0928753182389084e+01 2.1905068789155493e+01 0 0 0
2077 1 1 7.2236709700964435e-02 7.4873105856488529e+00 2.5701239424206456e+01 1.8451809418571916e+01 0 0 0
2070 1 1 -7.6862139128267004e-02 5.2333991152065655e+00 2.1587710797624329e+01 1.8596700809537005e+01 0 0 0
2894 1 2 -4.5327150215662831e-01 5.4646256712009578e+00 2.3289682993554273e+01 2.0148556005808242e+01 0 0 0
2895 1 3 4.5388098611418259e-01 5.7505146768519655e+00 2.2498867249325166e+01 2.0651289607723861e+01 0 0 0
2068 1 1 1.2406787148479108e-01 6.1152639570517042e+00 2.0587761565187535e+01 1.9132209516758230e+01 0 0 0
2626 1 2 -5.0034874383872618e-01 8.2464732587439187e+00 2.6002052690395121e+01 1.7246167407051342e+01 0 0 0
2822 1 2 -5.2606999226709872e-01 6.7295315861970533e+00 2.1066185314436588e+01 2.0347586168625718e+01 0 0 0
2131 1 1 1.1138876320701645e-02 9.4495240233788511e+00 2.1790079320443759e+01 1.8408454356362952e+01 0 0 0
2871 1 3 4.9657282841584366e-01 6.7179647442431918e+00 2.4973742046298678e+01 2.0728677194098751e+01 0 0 0
2747 1 3 4.4654404113150203e-01 2.8732878463117726e+00 2.2619991226863505e+01 2.1963718206062687e+01 0 0 0
2006 1 1 -1.4975945643562831e-02 3.2625591977217221e+00 2.0420243908743078e+01 1.9646218618552020e+01 0 0 0
2013 1 1 -2.8934065797195603e-02 1.5601155842195460e+00 2.5264483160914423e+01 1.8811891300699049e+01 0 0 0
2012 1 1 -1.9833995037201398e-02 3.7742850445047567e+00 2.4161278182528019e+01 1.8539042609561317e+01 0 0 0
3744 1 2 -4.9727346951624324e-01 9.8944416225539769e+00 2.1565359835228382e+01 2.3452182309252258e+01 1 0 0
2703 1 2 -3.3440645337364516e-01 5.5749245889958843e+00 2.4889567963397369e+01 1.6904094539971158e+01 0 0 0
1725 1 2 -2.5663892691180840e-01 4.7347055033152764e-02 2.3812128932935657e+01 1.6273182696608782e+01 1 0 0
2076 1 1 1.0781325439846959e-01 6.0103866452864914e+00 2.5752020991207381e+01 1.7953325500125196e+01 0 0 0
2917 1 2 -2.5068229337234216e-01 2.6695748406784472e+00 2.2053957780621889e+01 1.7901423025721687e+01 0 0 0
2005 1 1 8.7316553633004834e-02 2.0881440536444851e+00 2.0626028621870109e+01 2.0492167765853036e+01 0 0 0
2007 1 1 2.1503894146945013e-03 1.3270162784481336e+00 2.1841297819849654e+01 2.0311673515725303e+01 0 0 0
2793 1 3 4.0904504556241800e-01 2.6961601761050540e+00 2.0181431266114696e+01 2.2482262398622961e+01 0 0 0
2129 1 1 -4.3379868171928723e-02 1.0304312360753835e+01 2.0610081432243224e+01 1.8140094005873898e+01 0 0 0
3835 1 3 4.3061201637822483e-01 7.8153150640449365e+00 2.1385163423066299e+01 2.3560350792644748e+01 1 0 0
2133 1 1 1.3092408646111303e-01 1.0140164570330255e+01 2.2951905054188714e+01 1.8924718439800095e+01 0 0 0
2014 1 1 1.7104913849210948e-01 2.8987523682251268e+00 2.5184682278432568e+01 1.8298333158787777e+01 0 0 0
2009 1 1 1.3138230739478618e-01 2.0220625121407072e+00 2.3128012238297703e+01 2.0149761025026041e+01 0 0 0
2075 1 1 1.4416120521124570e-01 7.8514361798330388e+00 2.4188093345623233e+01 1.9107190338764401e+01 0 0 0
2840 1 2 -4.8189341325945062e-01 6.5666859450162081e+00 1.9923446275332349e+01 1.7154028161956354e+01 0 0 0
2010 1 1 1.2442650328963614e-01 3.0336867922895450e+00 2.2931950873629830e+01 1.8968960109378322e+01 0 0 0
2074 1 1 1.4950481876916835e-01 5.1575596804667088e+00 2.4107860603022115e+01 1.8062211360770178e+01 0 0 0
2069 1 1 1.2265565019514858e-01 7.4137186571357336e+00 2.0391825204577330e+01 1.8224393183867104e+01 0 0 0
2657 1 2 -3.6983627357046561e-01 8.8257024078508692e+00 2.0223468190564876e+01 2.1398481279279476e+01 0 0 0
2842 1 2 -4.2935405283848233e-01 1.0565867181085615e+01 2.3961420255662361e+01 1.7016174247362422e+01 0 0 0
2843 1 3 3.7289947138506452e-01 1.0161359128110371e+01 2.4850054055112189e+01 1.7075720278159526e+01 0 0 0
2875 1 3 4.2931701566578917e-01 1.0493452374935870e+01 2.3079192789625260e+01 2.0921484534846932e+01 0 0 0
3745 1 3 4.3675023449326994e-01 1.0595806816703865e+01 2.1650810386641961e+01 2.2853326934006549e+01 1 0 0
3318 1 1 -2.6033366749012737e-01 2.2165521914019761e+00 1.5262463689671096e+01 2.5008538575784911e+01 1 1 0
3320 1 1 6.0408315288861328e-02 3.1002355400359982e+00 1.6002599634106272e+01 2.5967683547438117e+01 1 1 0
3321 1 1 1.4682235819210801e-01 1.0392349014179290e+00 1.6941331300209796e+01 2.6944369508143239e+01 1 1 0
3322 1 1 -2.9401752555883762e-02 2.4311712972762827e+00 1.7040852607472491e+01 2.6757674140035707e+01 1 1 0
3324 1 1 1.6559527753341990e-01 3.0660719717572884e+00 1.8143329557637998e+01 2.7403744485097537e+01 1 1 0
3381 1 1 1.2285908334748222e-01 5.6090942599560787e+00 1.3794090097750166e+01 2.5503918059935437e+01 1 1 0
3382 1 1 -3.5359117612754280e-02 7.0193440836574652e+00 1.3973094520815538e+01 2.5504090092738508e+01 1 1 0
3383 1 1 1.6007472736973796e-01 4.4617162289600358e+00 1.5829527887600966e+01 2.5812719407176687e+01 1 1 0
3384 1 1 1.2090787136737469e-01 7.5959255607147576e+00 1.5181654541014487e+01 2.4889254789292103e+01 1 1 0
3385 1 1 -2.6767656608134766e-02 5.6622846085953427e+00 1.6583048576993498e+01 2.6046408510031206e+01 1 1 0
3386 1 1 8.0712682146707418e-02 6.8820214098948869e+00 1.6484146822071860e+01 2.5215481365951188e+01 1 1 0
3387 1 1 1.6972841468919606e-01 5.4678262032624811e+00 1.7758621175051569e+01 2.6764808649216910e+01 1 1 0
3388 1 1 1.1189832350404477e-01 7.6910590413621502e+00 1.8058982966418675e+01 2.5008359105195520e+01 1 1 0
3442 1 1 1.5094628813632510e-01 9.7016068533158197e+00 1.3951823415756357e+01 2.4910810700927460e+01 1 1 0
3444 1 1 -1.9901134381104080e-02 9.0309198664615327e+00 1.5234183085514703e+01 2.4973115770813283e+01 1 1 0
3446 1 1 1.4197985524061382e-01 9.9509360277514389e+00 1.6345973858060610e+01 2.4672966633870328e+01 1 1 0
3448 1 1 1.0398826987733398e-01 9.1158001301833664e+00 1.8011856831334903e+01 2.4487000876815220e+01 1 1 0
3702 1 2 -3.4026384422064981e-01 4.3528033105443553e+00 1.7468793208065375e+01 2.7679814704594289e+01 1 1 0
3894 1 2 -2.9090230773310732e-01 4.7290723315631782e+00 1.4769844887166078e+01 2.4888219248912755e+01 1 1 0
3925 1 3 2.4775441180244198e-01 1.3859716832914926e+00 1.4717373162448482e+01 2.5518559068932003e+01 1 1 0
3389 1 1 -2.9693701273196581e-03 9.9935403866221026e+00 1.9087829471848131e+01 2.4939823121464045e+01 1 0 0
3326 1 1 -2.6288916075972033e-02 7.3550243400165281e+00 1.9031659696966472e+01 2.6063700593388294e+01 1 0 0
662 1 2 -4.4537393808759040e-01 7.0754796709763559e+00 1.5597200682760340e+01 3.0096893469051288e+01 0 0 -1
663 1 3 4.2070091746637317e-01 6.2206321761109580e+00 1.5292536642100250e+01 2.9697105618525850e+01 0 0 -1
886 1 2 -5.1373511275624772e-01 4.1380593238296104e+00 1.6613371399698856e+01 3.0191570137044227e+01 0 0 -1
887 1 3 4.4160312480798675e-01 4.3603535040492671e+00 1.7317478857933924e+01 2.9482036696713557e+01 0 0 -1
3323 1 1 -2.3534293591248000e-02 3.1184649561689681e-01 1.8116884302456494e+01 2.7172363260775672e+01 1 1 0
947 1 2 -2.9440365017995090e-01 1.1016206993995405e+00 1.7866021832114246e+01 3.0899664904222654e+01 0 0 -1
796 1 2 -5.1690289345480234e-01 4.8238215387743582e+00 1.4254057602713786e+01 2.9970740001727204e+01 0 0 -1
90 1 1 1.0546826491194877e-01 2.3837321023819502e+00 1.8267931914346214e+01 3.1436014656338497e+01 0 0 -1
3325 1 1 -2.5442053292418085e-02 6.0765410273270879e+00 1.9039200871366223e+01 2.6705796239817040e+01 1 0 0
83 1 1 1.2144389896936376e-01 5.2345039896163259e+00 1.3571108707087626e+01 3.1233976144526139e+01 0 0 -1
93 1 2 -3.1849058385955237e-01 4.5007282396158947e+00 1.9384308515030508e+01 3.0758310169503179e+01 0 0 -1
89 1 1 1.7411618625568299e-02 4.6013366401182116e+00 1.7155188282777122e+01 3.1529171416002637e+01 0 0 -1
147 1 1 1.6093576324207201e-01 7.5185555818295935e+00 1.4950243999893797e+01 3.1299939952891584e+01 0 0 -1
797 1 3 4.7865758756121141e-01 4.1685945327020679e+00 1.4967659833633729e+01 3.0038982302587161e+01 0 0 -1
91 1 1 2.3967557045526344e-01 5.2598002311443057e+00 1.8366956071167309e+01 3.1253649267518814e+01 0 0 -1
145 1 1 -5.9046058927124674e-02 6.7438653910749240e+00 1.3650981627241059e+01 3.1400455517846776e+01 0 0 -1
3264 1 1 -5.1164038621875997e-02 2.4034618959576317e+00 1.9388986928323433e+01 2.7400357721926181e+01 1 0 0
153 1 2 -3.3786512481363828e-01 6.6213637622135071e+00 1.8526201395683387e+01 3.1347799296321064e+01 0 0 -1
154 1 1 1.6439833763024730e-01 9.4779340795828499e+00 1.8706922059945583e+01 3.1625081893619775e+01 0 0 -1
3263 1 1 2.0744360293459749e-02 9.6560735643030648e-01 1.9391145751760508e+01 2.7249408464026761e+01 1 0 0
920 1 2 -4.3149845099083811e-01 1.7081203269138565e+00 1.3764383170813542e+01 3.0637309072503925e+01 0 0 -1
82 1 1 1.4213999626613996e-01 2.3671781899234774e+00 1.3399013436466605e+01 3.1912999467737102e+01 0 0 -1
921 1 3 4.0671069724944131e-01 7.2149973602457784e-01 1.3844046592320064e+01 3.0674961930493275e+01 0 0 -1
3319 1 2 -3.2678085503202131e-01 2.8067033155895893e-01 1.5700417169116690e+01 2.6832604718954180e+01 1 1 0
3634 1 3 2.3519807055416489e-01 2.7815728478254513e+00 1.4568761417988918e+01 2.4379128097305333e+01 1 1 0
148 1 1 -5.6972180573698350e-02 8.9848233679202512e+00 1.4963802823129523e+01 3.1800153587033584e+01 0 0 -1
151 1 1 1.5121556618043178e-01 7.4216843516198283e+00 1.7409692859757818e+01 3.1867810928700663e+01 0 0 -1
152 1 1 -2.3460546210947671e-02 8.7799267074660765e+00 1.7480882165396373e+01 3.1857366578886879e+01 0 0 -1
84 1 1 -5.0249689038171473e-02 3.0958788599423244e+00 1.4633847066741057e+01 3.2239856521798565e+01 0 0 -1
150 1 1 1.2484240436274345e-01 9.5553466119589299e+00 1.6202085950584724e+01 3.2225404244437016e+01 0 0 -1
28 1 1 9.5700609084964694e-02 7.3605156176647901e-01 1.8201897010864581e+01 3.2251637172421532e+01 0 0 -1
92 1 1 9.0341159522383224e-02 3.0856279877030839e+00 1.9549203377095782e+01 3.1375222568481181e+01 0 0 -1
3633 1 1 3.5502383302594276e-01 1.4361891134870624e+00 1.6439708475394458e+01 2.4230250192280696e+01 1 1 0
88 1 1 1.0803541832772555e-01 3.2527206273666183e+00 1.7244312683001695e+01 3.2163709089352572e+01 0 0 -1
3853 1 2 -2.9240447100540523e-01 6.6745214305987339e+00 1.7451595888223277e+01 2.4175790482928459e+01 1 1 0
149 1 1 1.0376454664121043e-01 6.8608556037827588e+00 1.6175070063362483e+01 3.2224824065233683e+01 0 0 -1
3701 1 2 -3.1127412096900015e-01 4.4210332097067369e+00 2.2615081159278560e+01 2.7779523944994178e+01 1 0 0
95 1 1 -2.6944147782963401e-01 5.5593965535664260e+00 2.1066399375138161e+01 3.2108413031840286e+01 0 0 -1
3834 1 2 -4.4701740336075996e-01 7.1920488654171475e+00 2.1030581413267843e+01 2.4213526016707391e+01 1 0 0
949 1 2 -2.5805104370118120e-01 8.3610212186127741e-02 2.6098835677429758e+01 2.9565585328266899e+01 0 0 -1
870 1 2 -4.5395387561356504e-01 2.1250590356107865e-01 2.1061164688512516e+01 3.0390019505126254e+01 0 0 -1
3275 1 1 1.3574439301650684e-01 1.5150654059759177e+00 2.6220245727656273e+01 2.4911538554000874e+01 1 0 0
969 1 3 2.7225255794077013e-01 6.2684039050834253e+00 2.0669205171245761e+01 3.1346574132401486e+01 0 0 -1
3764 1 2 -4.0700910209837743e-01 5.3656611128821901e+00 2.6212128138175970e+01 2.7373929546944922e+01 1 0 0
3337 1 1 -4.5841943595846604e-02 5.5929069051202296e+00 2.6172081128423429e+01 2.5132573071254953e+01 1 0 0
873 1 3 4.1399733808145439e-01 3.5945177125456587e+00 2.3922750552967695e+01 2.8946209238035799e+01 0 0 -1
3332 1 1 -6.5593782761622255e-02 7.9306322761568593e+00 2.2803579981660498e+01 2.5687464757881695e+01 1 0 0
3700 1 2 -2.6803296863562281e-01 4.4451038747540821e+00 2.0086098997078384e+01 2.7952067549942999e+01 1 0 0
3270 1 1 9.4936787857083330e-02 3.1364268043772086e+00 2.2986476328248926e+01 2.7258586596936198e+01 1 0 0
36 1 1 -3.5670176406335341e-03 1.0639148946850876e+00 2.3052154067717517e+01 3.1479390201305026e+01 0 0 -1
103 1 1 1.5304618193656486e-02 5.0162809682927376e+00 2.5905451338548321e+01 3.1228407841861252e+01 0 0 -1
3393 1 1 1.6736478678510222e-01 9.9978974864101371e+00 2.1525100752978027e+01 2.4874780422489458e+01 1 0 0
156 1 1 1.1861847605520057e-01 9.5906514487965389e+00 2.1126797810129304e+01 3.1631699986716217e+01 0 0 -1
3338 1 1 1.5538690122003826e-01 6.9609791014280278e+00 2.5928658704915737e+01 2.4759126969202814e+01 1 0 0
3333 1 1 -5.6964917970924227e-02 5.8604856610141800e+00 2.4064069920272484e+01 2.6321819915504935e+01 1 0 0
3763 1 3 4.4864063395390313e-01 8.4738078381441415e+00 2.3581117906084202e+01 2.7936982781261598e+01 1 0 0
3335 1 1 1.4463150447137715e-01 5.0471322757429888e+00 2.5299029369008025e+01 2.6264926598531574e+01 1 0 0
98 1 1 1.3322917496540790e-03 2.4765590328855676e+00 2.3198419880828421e+01 3.1511103332105591e+01 0 0 -1
100 1 1 1.3842043529842835e-01 3.0097065145589488e+00 2.4567266263833599e+01 3.1635321809132840e+01 0 0 -1
96 1 1 1.0006285725894477e-02 3.3193272570087426e+00 2.2028729475957888e+01 3.1540041840227307e+01 0 0 -1
158 1 1 1.0416847695347416e-01 8.8611133518600642e+00 2.2136226705804159e+01 3.1003461725727590e+01 0 0 -1
162 1 1 1.8986398671769350e-01 8.5694450698384284e+00 2.5173896379679732e+01 3.0368802666459942e+01 0 0 -1
3274 1 1 -3.3989803477223725e-02 3.5793632938725315e+00 2.5217770273154382e+01 2.6087582764436469e+01 1 0 0
737 1 2 -2.9260373166303605e-01 9.3477147604092927e+00 2.4167378570581604e+01 2.9669845850739826e+01 0 0 -1
3272 1 1 -2.1969404378930833e-02 2.7077199453942753e+00 2.4141778509314875e+01 2.6565510028982562e+01 1 0 0
159 1 1 1.6962485924639084e-01 6.7627112024458373e+00 2.3497345215688089e+01 3.0904228331046831e+01 0 0 -1
3269 1 1 1.3410936126917072e-01 3.1171513494137165e-01 2.3487864018107008e+01 2.7129039638755373e+01 1 0 0
3397 1 1 1.4989829053205103e-01 1.0021177925927555e+01 2.4005030543374701e+01 2.5322195590149150e+01 1 0 0
97 1 1 8.1744109408178042e-02 4.7468108645047176e+00 2.2180761711939109e+01 3.1498818443035592e+01 0 0 -1
101 1 1 1.4256960548741524e-01 4.4203952409102270e+00 2.4583535556070856e+01 3.0833853661251357e+01 0 0 -1
3331 1 1 1.6622198154447609e-01 5.4544827292440221e+00 2.2833662847237068e+01 2.6788463528478335e+01 1 0 0
157 1 2 -3.0301452484293695e-01 7.3873622705353155e+00 2.2188992943997324e+01 3.0871049150914157e+01 0 0 -1
3266 1 1 1.8086040132961775e-01 3.1159002769427349e+00 2.0573841671661402e+01 2.7664067660042356e+01 1 0 0
3271 1 1 -7.6172366432250560e-03 1.2626586084262972e+00 2.4307372287025554e+01 2.6339938096300266e+01 1 0 0
3760 1 2 -4.2271777181387737e-01 8.2593749710753084e+00 2.0755567767917015e+01 2.7504495132100129e+01 1 0 0
3267 1 1 1.0015796846272736e-01 9.3809649489695235e-01 2.1846156684597378e+01 2.7551998452197527e+01 1 0 0
99 1 1 -2.7953332960020269e-02 5.3747081031415069e+00 2.3351687801928502e+01 3.1044711152797596e+01 0 0 -1
155 1 2 -3.1831359833193962e-01 8.7367503498387755e+00 1.9898386779130565e+01 3.1802067848672209e+01 0 0 -1
161 1 1 -3.4416755734003920e-02 7.2419481363653500e+00 2.4876214088308210e+01 3.0771176515628923e+01 0 0 -1
872 1 2 -4.5796691824644137e-01 3.9018030841680607e+00 2.4708460989652114e+01 2.9466377501217362e+01 0 0 -1
102 1 1 -4.0907071486657322e-02 2.2757293570395833e+00 2.5643765156863623e+01 3.1032690296839398e+01 0 0 -1
34 1 1 1.0556337954904170e-01 3.4109580310337939e-01 2.1756085591910729e+01 3.1660563998677123e+01 0 0 -1
3273 1 1 -8.3310187550750293e-03 7.2582912602389327e-01 2.5047463599668319e+01 2.5300883918893508e+01 1 0 0
38 1 1 -5.8740434394557312e-04 2.3729066636854579e-01 2.4193281367009032e+01 3.1228403701359163e+01 0 0 -1
3329 1 1 -1.0731579700297803e-01 6.0037371300756988e+00 2.1544086365494582e+01 2.6576492751600863e+01 1 0 0
3399 1 1 3.6875552805251198e-02 9.3741669325705512e+00 2.5244625056571309e+01 2.5185849757123922e+01 1 0 0
3336 1 1 -1.6135176142934485e-02 7.9127292803110603e+00 2.5161564764545098e+01 2.5392843716242361e+01 1 0 0
3693 1 2 -3.0108774421757456e-01 7.6668032099121897e-01 2.2972124534405932e+01 2.8440606378349695e+01 1 0 0
3268 1 1 -3.1811791943324827e-02 2.4410628083169592e+00 2.1778545137918293e+01 2.7512199396671587e+01 1 0 0
3330 1 1 1.3626002747538141e-01 7.1956522348820098e+00 2.1466435495275867e+01 2.5612022457384541e+01 1 0 0
3391 1 1 -1.1847032549306092e-02 9.3710458268354238e+00 2.0287307871477232e+01 2.5399878414212552e+01 1 0 0
3265 1 1 7.5331227693364408e-02 2.1853963682426067e-01 2.0648803419471125e+01 2.7046675931163744e+01 1 0 0
3761 1 3 3.5171100062826333e-01 7.3438680788806110e+00 2.0877338494738893e+01 2.7803397284650909e+01 1 0 0
3334 1 1 1.5020381223915097e-01 7.3527066025077703e+00 2.4023740790187716e+01 2.6215221603172090e+01 1 0 0
3328 1 1 1.2486152106000716e-01 8.1443901926179674e+00 2.0222308307585653e+01 2.6163200351043194e+01 1 0 0
160 1 1 1.2320413505656895e-01 9.7485162135958365e+00 2.3093636434867371e+01 3.0542670338944127e+01 0 0 -1
3327 1 1 1.5049272338809744e-01 5.5079036083956803e+00 2.0318308096160511e+01 2.7046831985137196e+01 1 0 0
163 1 1 2.1048419070328693e-02 6.4360289442303991e+00 2.5990974165528215e+01 3.1266242147898431e+01 0 0 -1
40 1 1 1.1997567373839473e-01 8.8263169674379094e-01 2.5413379312875541e+01 3.0635367732555622e+01 0 0 -1
3762 1 2 -4.3593911430246551e-01 7.8704080981953251e+00 2.4201711557932139e+01 2.7560303936608562e+01 1 0 0
94 1 1 -8.1901031936051742e-03 2.6093519957202838e+00 2.0771360092176355e+01 3.1765317105549311e+01 0 0 -1
3395 1 1 -3.0836050162612878e-02 9.2577088811615820e+00 2.2795830103144002e+01 2.5327042999628105e+01 1 0 0
826 1 2 -4.2114396385328867e-01 2.3624176425974399e+00 3.2504518745004845e+01 9.2228964228543049e+00 0 0 0
827 1 3 3.7761070562080101e-01 2.8404431885835280e+00 3.1681150375517124e+01 9.0657181760921528e+00 0 0 0
858 1 2 -4.6518084292843653e-01 4.7516636162871295e+00 3.0617504572602755e+01 9.4413436419367223e+00 0 0 0
859 1 3 4.8281467299818182e-01 4.1054791216132154e+00 2.9901026643087647e+01 9.7228451654615036e+00 0 0 0
1921 1 3 4.4289666269918732e-01 7.7640420455441301e+00 3.0645516089409266e+01 1.0696616949477642e+01 1 0 0
1680 1 2 -3.2536372586346118e-01 6.9687942428814065e+00 2.7194206928703757e+01 1.1360562528095087e+01 1 0 0
1678 1 2 -2.9914992186559169e-01 2.4458721405446155e+00 3.0252754280607050e+01 1.1298778638098053e+01 1 0 0
1679 1 2 -3.0536608095324541e-01 4.8565762737463922e+00 2.8589392037109043e+01 1.1286966860192939e+01 1 0 0
1920 1 2 -4.9803270184361342e-01 7.7257908296676696e+00 3.1343798847246731e+01 1.1370924824601248e+01 1 0 0
1373 1 1 1.6434954942002472e-01 5.2588302688097697e+00 2.9730297113379727e+01 1.2108564944224913e+01 1 0 0
1307 1 1 1.2782926635927161e-01 7.8309505829050363e-01 2.6704089795055193e+01 1.2532709177652263e+01 1 0 0
1308 1 1 1.6719305647494281e-02 2.0660313741312151e+00 2.6839100651090927e+01 1.3246924348433307e+01 1 0 0
1310 1 1 -5.1159074561011493e-02 2.7936477431205557e+00 2.7935583046482250e+01 1.2608551228037626e+01 1 0 0
1311 1 1 -7.3576369328242587e-03 6.6102286542286071e-01 2.9312042226627685e+01 1.2478305389457899e+01 1 0 0
1312 1 1 1.2087218239455866e-01 2.1134410642258135e+00 2.9195963161093474e+01 1.2227780467626079e+01 1 0 0
1314 1 1 1.5736496508579439e-01 3.0578589562056009e+00 3.0876237917608336e+01 1.2434924059030285e+01 1 0 0
1315 1 1 1.0600077724590561e-01 7.6330783927341117e-01 3.1655184079374710e+01 1.3318757305720064e+01 1 0 0
1316 1 1 -4.8782469276128067e-02 2.2240670492122114e+00 3.1778335274318273e+01 1.3215327635149176e+01 1 0 0
1369 1 1 -4.5017030533153514e-02 4.7942754334691671e+00 2.6579137072682350e+01 1.2650933444258637e+01 1 0 0
1371 1 1 1.5608214212971822e-01 4.1143574061322115e+00 2.7712671766431075e+01 1.2131796567635192e+01 1 0 0
1372 1 1 1.6289869807313839e-01 7.3476269889102221e+00 2.8388609856371939e+01 1.2080845788130926e+01 1 0 0
1374 1 1 -8.3472642070181027e-02 6.6364525232927543e+00 2.9588396593830417e+01 1.2320835505027217e+01 1 0 0
1375 1 1 -4.5766651091575884e-02 4.4720247320531534e+00 3.0740247249855894e+01 1.2698415191594890e+01 1 0 0
1376 1 1 1.3282308543027208e-01 7.3563038472178830e+00 3.0830101475422460e+01 1.2749559545784633e+01 1 0 0
1377 1 1 1.3995500788122517e-01 5.1501024741174755e+00 3.1681462573173160e+01 1.3642727927540296e+01 1 0 0
1378 1 1 -3.3709959520478672e-02 6.5640487144503235e+00 3.1919266213559343e+01 1.3269863661775096e+01 1 0 0
1433 1 1 2.9112342595436574e-02 9.2419039143693276e+00 2.6903247545742090e+01 1.2605644166488860e+01 1 0 0
1435 1 1 -9.4871700886028990e-03 8.5478110203831452e+00 2.8194662799812793e+01 1.2779233302573783e+01 1 0 0
1437 1 1 1.0819580092179716e-02 9.1080805410921784e+00 2.9283076236863778e+01 1.3568638952132254e+01 1 0 0
1439 1 1 -2.7512093020958365e-02 8.5465188478565342e+00 3.0534558050784117e+01 1.3574831919881852e+01 1 0 0
1441 1 1 1.1624769967201082e-01 9.1438284784439148e+00 3.1696320122996521e+01 1.4332300337535596e+01 1 0 0
1908 1 2 -3.8874404197863643e-01 5.0636414847252160e+00 3.1151386120296539e+01 1.5004095632680817e+01 1 0 0
1861 1 3 4.2077990982051744e-01 1.0734420068541382e+00 2.7422924041971367e+01 1.0626646259012945e+01 1 0 0
902 1 2 -5.0349079099444671e-01 3.9136953072190632e+00 2.8476165869856562e+01 8.8408590512048644e+00 0 0 0
765 1 2 -3.3425300847270273e-01 8.9268586675126631e+00 3.0027816210192757e+01 9.5586871400344364e+00 0 0 0
903 1 3 4.2243487938560437e-01 3.3157850818329591e+00 2.7798305776980783e+01 9.2105833083910493e+00 0 0 0
172 1 1 1.1346089757799131e-01 9.5666303230237908e+00 3.1220776826724048e+01 8.9374273396610455e+00 0 0 0
1662 1 2 -3.7706964865059955e-01 6.7153953503990305e-01 2.8932256295789802e+01 9.7885586717823490e+00 1 0 0
174 1 1 5.3486499140858616e-02 8.7284716848233099e+00 3.2334023360840177e+01 9.0146425552577050e+00 0 0 0
170 1 1 1.4620540770058002e-01 8.4352082168752300e+00 2.9173884268437774e+01 8.5178751778199882e+00 0 0 0
173 1 1 2.0717640675519233e-01 7.2892341966559595e+00 3.2127368031971514e+01 8.7585937172929871e+00 0 0 0
1798 1 2 -4.9401240268437896e-01 3.6963490755580009e-01 3.1614844112550045e+01 1.4787035627423814e+01 1 0 0
1802 1 2 -4.7790187213703228e-01 9.7826611288717249e+00 2.8263026703114289e+01 1.5544459627817432e+01 1 0 0
1438 1 1 1.4529521773047793e-01 1.0320652964993158e+01 2.9011357434657992e+01 1.4454455822878190e+01 1 0 0
907 1 3 4.3949073945487804e-01 7.2300519948995152e+00 2.6782341390769940e+01 9.4847536052386054e+00 0 0 0
926 1 2 -5.7442456969686184e-01 2.1337814689976180e+00 2.7123691988059910e+01 8.2264631407381845e+00 0 0 0
169 1 1 -5.5407693689858747e-02 6.9968668000498226e+00 2.9361975317679025e+01 8.2523156338128185e+00 0 0 0
1888 1 2 -4.8128653380361486e-01 8.3988872725780741e+00 3.1941743894237774e+01 1.5545570654284639e+01 1 0 0
1860 1 2 -5.2194763833784052e-01 1.1040917068081160e+00 2.6606861642110118e+01 1.1077865900293499e+01 1 0 0
1370 1 1 1.5019084704889524e-01 6.1422622180860200e+00 2.6396390174983370e+01 1.2254298427465301e+01 1 0 0
927 1 3 4.7234811512762298e-01 1.2378916795953794e+00 2.7433106873385793e+01 8.3958682178752362e+00 0 0 0
1796 1 2 -4.3577558161726176e-01 4.5718038790871436e+00 2.6750084926574239e+01 1.4877058764773102e+01 1 0 0
1313 1 1 1.6001269788524985e-01 1.3816012190417243e-01 3.0558750707290894e+01 1.2695823547012397e+01 1 0 0
1797 1 3 4.4636066417137599e-01 4.2456668214666529e+00 2.6402264968827627e+01 1.5736157952836566e+01 1 0 0
906 1 2 -4.4943898668356330e-01 7.6192640690033313e+00 2.6434447349747760e+01 8.6662298010906831e+00 0 0 0
1909 1 3 3.6031305331118424e-01 5.9851528694684086e+00 3.1050650039423708e+01 1.5378392667603437e+01 1 0 0
171 1 1 1.3654269704554114e-01 6.4554674904974583e+00 3.0741504461107311e+01 8.0054875750402363e+00 0 0 0
111 1 1 1.2619336249079349e-01 4.9694671670939341e+00 3.0740065855725248e+01 8.0108651515600435e+00 0 0 0
229 1 1 1.2679671200540812e-01 1.0632190368354214e+01 2.8093356562720071e+01 7.9118163880623964e+00 0 0 0
113 1 1 -7.5983704310910755e-02 4.5296130156868246e+00 3.2110648042805927e+01 7.7622238402332027e+00 0 0 0
167 1 1 -2.9951302255570016e-02 6.3130658446450463e+00 2.8200574010958764e+01 7.7798548825464060e+00 0 0 0
168 1 1 -5.3757004918617436e-02 9.1690729863196001e+00 2.8181429439465553e+01 7.7936367459091169e+00 0 0 0
1309 1 1 -3.1655574955729855e-02 2.3362170542679334e-02 2.8019604992111741e+01 1.2486937106618001e+01 1 0 0
56 1 1 9.5392937128863070e-02 1.0301277773684763e+00 3.6011321668377420e+01 7.9599722016639305e+00 0 0 0
1801 1 3 4.7869298757897766e-01 1.5016857431358306e+00 3.2828502178335434e+01 1.5332106463412430e+01 1 0 0
719 1 3 4.3768033109515075e-01 6.9214428754538728e+00 3.3418438634118381e+01 1.0791822926706978e+01 0 0 0
114 1 1 1.5579329853216334e-01 2.3003161167114383e+00 3.3325283903796731e+01 8.0575043116917477e+00 0 0 0
631 1 2 -2.6402042496517469e-01 4.7251633273239829e-01 3.8942030009882288e+01 1.0409146615332505e+01 0 0 0
120 1 1 1.4562847951417446e-01 3.1005534799518673e+00 3.7179300582534076e+01 8.2927325888660661e+00 0 0 0
1386 1 2 -3.1138362278501819e-01 6.6108758494668551e+00 3.6798817628991166e+01 1.3546675066236114e+01 1 0 0
1322 1 1 1.5486454479770728e-01 3.0691952325614764e+00 3.5358621364959340e+01 1.2678150280862690e+01 1 0 0
1445 1 1 1.4746962835290703e-01 9.2206165609937987e+00 3.4195848481430843e+01 1.4480738562933047e+01 1 0 0
1319 1 1 1.6874219809753552e-01 9.7385027104952482e-01 3.4031317465474977e+01 1.2524523547971476e+01 1 0 0
1827 1 3 4.0657465733497461e-01 8.7000127374378167e+00 3.3099061180653877e+01 1.1644138112069053e+01 1 0 0
1324 1 1 1.9940873829737948e-01 1.9148296839850119e+00 3.7439138738926815e+01 1.2414019447418811e+01 1 0 0
123 1 1 1.1222324475166688e-01 5.0564930069654235e+00 3.8501800600086646e+01 8.4858346091982515e+00 0 0 0
1447 1 2 -3.2087996805306312e-01 8.6180967985462331e+00 3.5478369628968927e+01 1.4370601148422232e+01 1 0 0
1656 1 3 2.7506133375775027e-01 6.9755083746770383e+00 3.7074561686869700e+01 1.5542537722169063e+01 1 0 0
1382 1 1 -6.2291416290343286e-02 6.6110584310712532e+00 3.4448004413449915e+01 1.3561642014372739e+01 1 0 0
122 1 1 -5.6654903263235454e-02 2.3283212720041573e+00 3.8247177365791920e+01 8.6922359384416836e+00 0 0 0
1384 1 1 2.9308996710154644e-01 7.2728040824035736e+00 3.5652352078093280e+01 1.3836631061407282e+01 1 0 0
1937 1 3 2.6826046341268239e-01 1.0195619017513506e+01 3.6666497742726243e+01 1.3552256534739564e+01 1 0 0
717 1 2 -5.0960165515310019e-01 7.3763368260402267e+00 3.4325650984067373e+01 1.0835996461453130e+01 0 0 0
1379 1 1 1.0547507085258860e-01 4.3416081252223506e+00 3.2956041402372179e+01 1.3674322455346893e+01 1 0 0
60 1 1 1.3250889892619894e-01 9.4813413351823905e-01 3.8086034176385624e+01 9.2722152151099806e+00 0 0 0
1881 1 2 -3.1438911198422642e-01 4.6900825753063389e+00 3.3284567320834370e+01 1.2303579918985925e+01 1 0 0
716 1 3 2.3224485869982553e-01 4.7121442486095377e+00 3.6294032547412279e+01 9.8616561642889877e+00 0 0 0
1318 1 1 1.5997424643303657e-01 2.8387800060518353e+00 3.2968206187819618e+01 1.3749702064077473e+01 1 0 0
1826 1 2 -5.3121600068360919e-01 9.2982832346540150e+00 3.3060045153784493e+01 1.2409190793218006e+01 1 0 0
1317 1 1 -8.1610983409362049e-03 1.3229015645010048e-01 3.2916899834903511e+01 1.2870222910716533e+01 1 0 0
118 1 1 -5.3831662472347101e-03 2.5552221062561862e+00 3.5873595908647289e+01 8.2025323502974086e+00 0 0 0
1451 1 2 -3.0084521719937418e-01 9.0899690211357793e+00 3.8795854664163855e+01 1.5198512869853909e+01 1 0 0
176 1 2 -3.3214191879663807e-01 9.2046494558387160e+00 3.3656757008375045e+01 8.9736348379638109e+00 0 0 0
1326 1 1 -1.0033882187166279e-01 2.6998144718331547e+00 3.8407181251657377e+01 1.2976272607910666e+01 1 0 0
971 1 3 1.9406810298086516e-01 4.5407890355210343e+00 3.4707533439337055e+01 1.0698573119109348e+01 0 0 0
1741 1 2 -2.5880344125870358e-01 5.1232264774312997e+00 3.8024030887951504e+01 1.2033803217643641e+01 1 0 0
1323 1 1 -8.8139698190609128e-02 4.9058634234489806e-01 3.7452546708475282e+01 1.2645692647362884e+01 1 0 0
58 1 1 -5.6228269660719629e-02 2.0454064255110774e-01 3.6979819303857305e+01 8.7123155505698318e+00 0 0 0
1939 1 2 -4.7676092446641144e-01 1.0037836083200755e+01 3.6069416634228851e+01 1.1316520540088620e+01 1 0 0
181 1 1 1.4889386521442091e-01 6.4020720510506921e+00 3.8557451106925029e+01 8.1714608429832740e+00 0 0 0
1743 1 2 -2.6362172876884821e-01 1.5278287994757403e-01 3.4934592961171262e+01 1.1770590616152090e+01 1 0 0
1452 1 1 2.8880661744208697e-01 1.0496232867096280e+01 3.9018534591658437e+01 1.5304198491407073e+01 1 0 0
864 1 2 -5.2604737649266864e-01 9.1090764425820403e+00 3.8431985211281678e+01 9.6261506268504053e+00 0 0 0
1940 1 3 3.7382386366924775e-01 9.5102407046560753e+00 3.5314896765600061e+01 1.0971857578191170e+01 1 0 0
175 1 2 -3.5035535139640128e-01 6.3105756268366786e+00 3.3067056817891974e+01 9.2831218920381104e+00 0 0 0
182 1 1 7.2128274596475403e-02 9.1354599919148232e+00 3.8435869448014529e+01 8.1262308003182451e+00 0 0 0
1390 1 1 7.5748369755501088e-02 5.9282579867131400e+00 3.8928721107409679e+01 1.4953300575867988e+01 1 0 0
119 1 1 -2.5399668325706737e-01 5.0850200499488647e+00 3.5252901211475333e+01 9.9099566610927798e+00 0 0 0
718 1 2 -3.1873734271015969e-01 7.0330289761628340e+00 3.6493271974477267e+01 9.8055549837092570e+00 0 0 0
1320 1 1 -3.0238116327267785e-02 2.3088629693895495e+00 3.4172387508744627e+01 1.2881568706678749e+01 1 0 0
1389 1 1 -4.8025295145646622e-02 4.6790058150618279e+00 3.9095127941477458e+01 1.4300105575516749e+01 1 0 0
121 1 2 -2.6497809994816274e-01 4.5295189716981596e+00 3.7236527768320336e+01 7.9963152080267479e+00 0 0 0
1383 1 1 -9.8558641074150549e-02 4.4112414363485497e+00 3.5641367311263515e+01 1.2960160740182941e+01 1 0 0
117 1 1 1.2294628098772513e-02 4.4251707250100543e+00 3.4381607772622282e+01 8.8206706129404928e+00 0 0 0
865 1 3 4.7815821745438947e-01 8.7958537817407372e+00 3.7604684663717144e+01 9.9754481395421877e+00 0 0 0
1742 1 2 -2.8000640552566941e-01 2.2696880040824081e+00 3.6231675116876268e+01 1.1742312582874474e+01 1 0 0
115 1 1 1.7220805911317366e-01 5.0677132168223897e+00 3.3140601420688384e+01 8.5148182904359082e+00 0 0 0
1387 1 1 1.1921732316859217e-01 4.1940740867519919e+00 3.8355984564208526e+01 1.3123417755861656e+01 1 0 0
1380 1 1 2.5368647677447790e-02 7.2163492052524205e+00 3.3158189153424445e+01 1.3639625616780187e+01 1 0 0
715 1 1 3.7189925007869623e-01 6.6284017279408234e+00 3.5329804160309621e+01 1.0139387047175182e+01 0 0 0
1443 1 1 1.1952131675736201e-01 8.6785585514850165e+00 3.3126946347788177e+01 1.3774890542641787e+01 1 0 0
116 1 1 1.5196255548554345e-02 3.0821022561273463e+00 3.4550410608433921e+01 8.3522375961229933e+00 0 0 0
1800 1 2 -4.4231121387577410e-01 2.2819008931510667e+00 3.3313469368258119e+01 1.5022223323778617e+01 1 0 0
1381 1 1 1.3535442189724931e-01 5.2046094745324911e+00 3.4372833368648259e+01 1.3097822849671999e+01 1 0 0
1385 1 1 2.3594476777886736e-01 5.1243644413106475e+00 3.6877373187478966e+01 1.2885897796983000e+01 1 0 0
237 1 1 1.9240679770120162e-01 1.0623245514162598e+01 3.3596521978818956e+01 8.4243046871069929e+00 0 0 0
1388 1 1 -3.2291856139455477e-01 6.2424954188546362e+00 3.7751411613914073e+01 1.5894625961958445e+01 1 0 0
1446 1 1 -2.7009220894903163e-03 1.0582196919380669e+01 3.4057651062744995e+01 1.4840615423761371e+01 1 0 0
2016 1 1 1.4441696759192338e-01 4.0754972181301543e+00 2.7264304294924411e+01 1.7919160761976450e+01 0 0 0
2017 1 1 1.7518413246658704e-01 1.8743097134578608e+00 2.8432765827807348e+01 1.8069428735467561e+01 0 0 0
2018 1 1 -1.4806412817178606e-02 3.2807352086604076e+00 2.8405692700840270e+01 1.8250014101863172e+01 0 0 0
2020 1 1 -6.4387167269975617e-03 4.0120944137169303e+00 2.9575976247155577e+01 1.8601832570832119e+01 0 0 0
2022 1 1 1.2098734961235573e-01 3.1814124314963350e+00 3.0802330823880784e+01 1.8414067487172254e+01 0 0 0
2078 1 1 -4.7953121333269108e-02 5.4320021514607406e+00 2.7068649732417121e+01 1.8025770598022380e+01 0 0 0
2080 1 1 1.4007705373682894e-01 6.3054703599247004e+00 2.8346343473974478e+01 1.8267290490999915e+01 0 0 0
2701 1 2 -2.3998643303823808e-01 9.5560356143177894e-01 2.7469542639858215e+01 1.7535194159423984e+01 0 0 0
2882 1 2 -4.2067968859093480e-01 6.3031824492478599e+00 2.9246322652333987e+01 1.7143859843444865e+01 0 0 0
2883 1 3 3.0139459747137060e-01 7.1631781321444370e+00 2.9686938072818439e+01 1.6983612988342653e+01 0 0 0
2918 1 2 -3.2191159317424561e-01 1.0131596990606695e+01 2.7810799864632521e+01 1.8795532297775694e+01 0 0 0
2019 1 1 -3.3258788924506233e-02 1.0668156465328369e+00 2.9577391888225460e+01 1.8373480459275974e+01 0 0 0
2021 1 1 -1.2456618876124528e-02 1.7673911049847393e+00 3.0725533728862157e+01 1.8887123266215330e+01 0 0 0
2081 1 1 -7.1754268604894048e-02 7.5010026165212151e+00 2.8086060629627980e+01 1.9135443062618904e+01 0 0 0
2079 1 1 1.1359059522477125e-01 7.9618612306059067e+00 2.6716807238865048e+01 1.9374251402906594e+01 0 0 0
2082 1 1 1.5733889548687971e-01 5.3731776179596231e+00 2.9451283472896105e+01 1.9072770786119460e+01 0 0 0
2083 1 1 1.1933903845246185e-01 8.0399952017169181e+00 2.9180238504814334e+01 1.9814688854416190e+01 0 0 0
2084 1 1 -1.7218833826112449e-02 6.1628417175109780e+00 3.0689286125397416e+01 1.9251238315852493e+01 0 0 0
2085 1 1 1.8997400308103467e-02 7.3928759005897815e+00 3.0418387524625984e+01 1.9938877974367024e+01 0 0 0
2139 1 1 1.0938290997138163e-01 9.5026385753789935e+00 2.6682619221688956e+01 1.9432176062598028e+01 0 0 0
2141 1 1 2.2217368309850671e-01 1.0282833914651539e+01 2.8163113820643410e+01 2.0202172197833214e+01 0 0 0
2143 1 2 -3.4346821921370224e-01 9.3035730977373561e+00 2.9175394870945262e+01 2.0586931548582108e+01 0 0 0
2686 1 2 -3.3516080752141686e-01 5.3855523158248069e+00 3.0967895465064601e+01 2.2048171148065705e+01 0 0 0
2794 1 2 -4.7275048400782244e-01 5.2149125145462190e+00 2.8826284697319082e+01 2.0356671011399005e+01 0 0 0
2795 1 3 4.8239806709605504e-01 5.3046630656927078e+00 2.9315215037059986e+01 2.1181675997731709e+01 0 0 0
2087 1 1 -2.6586608506241488e-01 7.8365329631629770e+00 3.1202043715568841e+01 2.1156390856532330e+01 0 0 0
2618 1 2 -3.9982113474439174e-01 9.6892358689330482e+00 3.0582528860054058e+01 1.7502077576917227e+01 0 0 0
2684 1 3 2.3725957147570384e-01 8.5626378803820202e+00 3.0656035412176514e+01 2.1735144285956721e+01 0 0 0
2023 1 1 7.0887650860945225e-03 1.1570914126375529e+00 3.1837880794906741e+01 1.9557852259996871e+01 0 0 0
2683 1 1 3.1111767722336581e-01 6.5403795610341930e+00 3.1528204226155147e+01 2.2017249567601702e+01 0 0 0
2721 1 2 -2.4255828765904405e-01 3.5742471916599801e+00 3.1986722288410338e+01 1.7682068581749022e+01 0 0 0
2086 1 1 -1.9647115891137289e-02 5.5530708121117192e+00 3.1978035741551338e+01 1.9336508096373890e+01 0 0 0
2024 1 1 1.0820710047310693e-01 4.0762608604242256e+00 3.2259861950786501e+01 1.9045336309888793e+01 0 0 0
2939 1 3 2.4592880583635032e-01 8.4148214480462649e+00 3.2146359432989293e+01 2.0970069467311326e+01 0 0 0
1889 1 3 4.4202598730450049e-01 8.7258298488801653e+00 3.1654434643995781e+01 1.6417960575481015e+01 1 0 0
3648 1 2 -2.7710996156671036e-01 7.5925396182207292e+00 2.6744423670527105e+01 2.3702898427192910e+01 1 0 0
3647 1 2 -2.7009391941788213e-01 5.5653204007747981e+00 2.8080336160578813e+01 2.3577072772683881e+01 1 0 0
3630 1 2 -3.2114585246825211e-01 7.1895986716122007e-01 2.8510183673613273e+01 2.2082650008769296e+01 1 0 0
3888 1 2 -5.1382184922400775e-01 8.7342483082751770e+00 3.1003413230060538e+01 2.3525611554482946e+01 1 0 0
2827 1 3 4.4413753092423380e-01 7.8846869637375621e+00 2.7237768998438494e+01 2.1357734490523551e+01 0 0 0
2616 1 1 3.5495027422788455e-01 1.0173146378802929e+01 3.1639741034772452e+01 1.8043326497701294e+01 0 0 0
2627 1 3 3.9505828020548422e-01 8.7213862707419967e+00 2.6784781914091170e+01 1.7067127715837028e+01 0 0 0
2015 1 1 1.9138577610025836e-01 7.4945517247299143e-01 2.6367592512647651e+01 1.8453601851129829e+01 1 0 0
3889 1 3 4.9042203397841511e-01 8.6022408530391115e+00 3.1931599094098942e+01 2.3497540858619054e+01 1 0 0
3646 1 2 -2.4644758419310867e-01 3.3699576177300630e+00 2.9602300057789442e+01 2.3624857287040772e+01 1 0 0
2826 1 2 -4.9159183697774533e-01 7.6236919354264474e+00 2.6534552368124441e+01 2.0783531093891302e+01 0 0 0
2702 1 2 -2.9967982107195662e-01 3.0498651727220722e+00 2.6359934541423840e+01 1.7466593430096932e+01 0 0 0
1803 1 3 4.3299992106050850e-01 1.0020504509772914e+01 2.8737591423541129e+01 1.6336550627068000e+01 1 0 0
3829 1 3 4.0855629673583665e-01 1.5126343621674456e+00 2.6629420095202605e+01 2.2875431289020057e+01 1 0 0
2685 1 2 -5.4216653797991232e-01 7.0643227858672901e+00 3.2722794718264069e+01 2.2585544849607448e+01 0 0 0
2590 1 3 4.0101589436947238e-01 7.3684961714827468e-03 3.9198915149538081e+01 2.3787031740224386e+01 0 -1 0
2149 1 1 7.3916449267074524e-02 9.4433601349050011e+00 3.4261101869422632e+01 2.0723026483439252e+01 0 0 0
2589 1 2 -4.3610790474811439e-01 2.1973610998859461e-01 3.9139868545507603e+01 2.2843030089135581e+01 1 -1 0
2619 1 2 -4.6792567524457895e-01 9.8861145391344358e+00 3.3004639263515728e+01 1.7789541447896994e+01 0 0 0
2599 1 2 -2.4626526271255791e-01 3.4593292225892132e+00 3.4366826673286681e+01 2.2230090808975024e+01 0 0 0
2094 1 1 1.9429741692962993e-02 5.3529873194072879e+00 3.6639095162467733e+01 2.1175253462763646e+01 0 0 0
2025 1 1 4.5783711158104680e-02 1.8244802741824042e+00 3.3056452697840307e+01 2.0022144373012541e+01 0 0 0
2861 1 2 -2.6687435085539668e-01 7.5054961111667318e+00 3.5694046364638169e+01 2.2760513069933186e+01 0 0 0
1657 1 2 -4.7490091102430915e-01 3.8266846538127952e+00 3.7472476655049128e+01 1.6915039704451711e+01 1 0 0
2591 1 2 -4.6278438134675404e-01 2.5305644395649689e+00 3.5606707178724605e+01 1.9122511469139358e+01 0 0 0
2034 1 1 3.7105346405833559e-02 7.4742929062053713e+00 3.7922831734450646e+01 2.1589734520192490e+01 0 -1 0
2036 1 1 -5.5336196467537256e-02 8.2167693430403919e+00 3.9052949268383976e+01 2.1070129478854678e+01 0 -1 0
1971 1 1 2.5958369077871857e-02 1.1578040680430304e+00 3.9223902902990623e+01 2.0339311671340319e+01 0 -1 0
2698 1 2 -3.1072082784313576e-01 9.7724641990945162e+00 3.8794066919432744e+01 2.2591391212676545e+01 0 -1 0
2153 1 1 -3.2625560872963588e-02 9.6485572179975740e+00 3.6603832639586635e+01 2.1646092019103168e+01 0 0 0
2093 1 1 8.3340156271589347e-02 7.3070820012946918e+00 3.5195532966737368e+01 2.1408631100463705e+01 0 0 0
1944 1 2 -2.8718163894390186e-01 6.2188399600714561e-01 3.8927166432542251e+01 1.6842283147705896e+01 1 0 0
2092 1 1 1.2871250103490575e-01 6.0393237914711104e+00 3.5480681772531476e+01 2.0572454253128921e+01 0 0 0
2095 1 1 1.3146992315823933e-01 8.1953269762523302e+00 3.6727055492968248e+01 2.2009398934090168e+01 0 0 0
2090 1 1 -9.8380380500755260e-02 5.3774132469566451e+00 3.4182882747320050e+01 2.0452434914377147e+01 0 0 0
2035 1 1 1.0842065970901781e-01 5.3490412657207509e+00 3.9153747330708221e+01 2.1310177034854743e+01 0 -1 0
1972 1 1 -2.0268564111998580e-02 3.9306677781484312e+00 3.9108484512088168e+01 2.0951020722907046e+01 0 -1 0
2592 1 3 4.3909041787602482e-01 2.5664867189678646e+00 3.6265153764393858e+01 1.8427433766006626e+01 0 0 0
1962 1 3 2.1218241143187691e-01 6.7073228612338900e+00 3.8276110581399607e+01 1.6684079937237023e+01 1 0 0
1970 1 1 1.5854403918159572e-02 3.2826047852405824e+00 3.7899470611060877e+01 2.0859454718449165e+01 0 -1 0
2147 1 2 -3.3468154246657161e-01 1.0123290705579123e+01 3.3029574106614525e+01 2.0298538971809030e+01 0 0 0
2031 1 1 -1.9528270388754255e-02 1.0761659956705354e+00 3.6691876167578485e+01 2.0706543887766824e+01 1 0 0
2096 1 1 1.2565591828246511e-01 1.0496581562397072e+01 3.7680925735416523e+01 2.1914930555056642e+01 0 -1 0
1658 1 2 -3.0567647991767677e-01 5.4267256817621874e+00 3.5698161237257864e+01 1.6450417901602869e+01 1 0 0
1969 1 1 1.0909927137098738e-02 1.8161880413845692e+00 3.7867777598450587e+01 2.0507270888954142e+01 0 0 0
2089 1 2 -2.9462250525165495e-01 7.5547736547702202e+00 3.3272593530538174e+01 1.9688187271639357e+01 0 0 0
2091 1 1 9.4896554439221084e-02 8.0637740084910394e+00 3.4241921083067147e+01 2.0658176327326615e+01 0 0 0
2030 1 1 1.3966438980282325e-01 3.1406521984009408e+00 3.5415686356266043e+01 2.1354935219820916e+01 0 0 0
1655 1 1 3.2950001019718983e-01 4.9927751203819692e+00 3.6910667943675577e+01 1.6348475491619265e+01 1 0 0
2151 1 1 -2.6594267701018057e-02 1.0183916562020780e+01 3.5409993452582057e+01 2.1079813770263748e+01 0 0 0
2028 1 1 1.2480586436186526e-01 4.0186730986255634e+00 3.3899658847920520e+01 2.0915991375957418e+01 0 0 0
2032 1 1 -6.0577098493041596e-03 3.9217062300215626e+00 3.6635194913928963e+01 2.1153486417491514e+01 0 0 0
2903 1 3 4.2940705151523040e-01 6.2006486467969459e+00 3.5500017121323523e+01 1.8564960922384014e+01 0 0 0
2027 1 1 -1.9037325216424202e-02 1.1353858779335120e+00 3.4233677633649741e+01 2.0466847911185482e+01 0 0 0
2687 1 3 4.7753595599507398e-01 6.2418987000458062e+00 3.3157863014198334e+01 2.2807919705684288e+01 0 0 0
2902 1 2 -4.5151600213575277e-01 6.5555483658414584e+00 3.5979188586530654e+01 1.9294586780375099e+01 0 0 0
1659 1 3 4.3576901589406813e-01 3.9687375747018745e+00 3.8493186227335727e+01 1.6864330967529074e+01 1 0 0
2088 1 1 1.3959212840002536e-01 6.1192286660966388e+00 3.3186354392076822e+01 1.9754441901338378e+01 0 0 0
2029 1 1 1.3989308363163488e-01 1.8963192389750441e+00 3.5506970329586196e+01 2.0397853261674129e+01 0 0 0
2033 1 1 3.6126691994220375e-02 6.0510557547456267e+00 3.7877601570657241e+01 2.1432345029384336e+01 0 -1 0
2026 1 1 -1.2898055386200948e-02 3.2792231276332036e+00 3.3047963389123197e+01 1.9974555256279071e+01 0 0 0
2620 1 3 4.2725834609818508e-01 1.0142244581148740e+01 3.3749819665407180e+01 1.8415801780451602e+01 0 0 0
3795 1 3 3.3891290078248965e-01 9.9979966518209888e+00 3.3779853492830725e+01 2.3931290560957134e+01 1 0 0
3279 1 1 -3.3668596007680726e-02 1.5254174405733658e+00 2.8698175844798559e+01 2.5227793850014564e+01 1 0 0
3283 1 1 1.0700169377427465e-01 1.7382631908115562e+00 3.1012121861550483e+01 2.6186355848389169e+01 1 0 0
3284 1 1 -7.4594644721356601e-02 3.1389200445952707e+00 3.1148730589033342e+01 2.5822846295128816e+01 1 0 0
3345 1 1 1.3893481383654718e-01 6.0046670262660653e+00 3.1046670199244243e+01 2.5996934271465872e+01 1 0 0
3346 1 1 -6.8713685345830583e-02 7.3406462564619970e+00 3.1378167856381278e+01 2.5498495481645278e+01 1 0 0
3403 1 1 -1.4325650913301922e-02 9.4297457292042637e+00 2.7728783763169510e+01 2.4763710120748318e+01 1 0 0
3405 1 1 6.4871308796067215e-03 1.0025888984284274e+01 2.8872229510036874e+01 2.5413672731557909e+01 1 0 0
3407 1 1 -2.5499375444243518e-02 9.4537970983723589e+00 3.0114091995351220e+01 2.5547612564951191e+01 1 0 0
3409 1 1 1.0431386030130851e-01 1.0013839268172866e+01 3.1286785507665769e+01 2.6329440617406298e+01 1 0 0
3766 1 2 -5.0477731932419767e-01 1.6206479188598248e+00 3.1164056381240094e+01 2.7683024604671033e+01 1 0 0
3876 1 2 -4.5674620873459515e-01 5.9492801346612803e+00 3.0529381474242921e+01 2.7327318208443835e+01 1 0 0
3877 1 3 3.2939354311066893e-01 6.8354510952560190e+00 3.0378344143766572e+01 2.7622490019559471e+01 1 0 0
735 1 2 -3.0277188117702014e-01 2.8461269029040150e+00 2.9040778161663123e+01 2.9752569158205418e+01 0 0 -1
48 1 1 1.7460327305744319e-01 1.1417087735875928e+00 3.1358910896028402e+01 3.0735920550193811e+01 0 0 -1
659 1 3 3.8221559461700799e-01 5.2675107414577091e+00 2.9909541362602916e+01 2.9555191155087396e+01 0 0 -1
3281 1 1 9.6231770645090475e-02 1.0667395231918715e+00 2.9813080093752436e+01 2.5817740341447767e+01 1 0 0
658 1 2 -4.6377208230531702e-01 5.5152919425866394e+00 2.9833564738745650e+01 3.0481874888683567e+01 0 0 -1
3343 1 1 -3.9645776525829034e-02 5.2541405027967665e+00 3.0132866579797472e+01 2.5047394417860350e+01 1 0 0
3282 1 1 1.4292615958128688e-01 3.8309350588991737e+00 3.0318291759252496e+01 2.4855934686464455e+01 1 0 0
108 1 1 1.0312156501974734e-01 3.0982568433142572e+00 2.9849337680936866e+01 3.0925527098809027e+01 0 0 -1
3767 1 3 4.5136814143174098e-01 1.1869903972821469e+00 3.0399032526000436e+01 2.8057281222701551e+01 1 0 0
50 1 1 -2.2201279098315766e-02 3.4527202277334923e-01 3.2428949658773853e+01 3.1245032490193246e+01 0 0 -1
110 1 1 -8.0527783515799950e-02 2.4642745758897822e+00 3.1146951514183325e+01 3.1108810499340834e+01 0 0 -1
112 1 1 1.0292050776266605e-01 3.2347986869942371e+00 3.2374221116571782e+01 3.1569874589756548e+01 0 0 -1
109 1 1 9.1920271398484160e-02 4.4989473809257747e+00 2.9748225852700898e+01 3.1514486323570445e+01 0 0 -1
106 1 1 1.2790425368547481e-01 2.1903588169959392e+00 2.8153312191029357e+01 3.0692552678960109e+01 0 0 -1
44 1 1 -7.5834802913989738e-02 7.5273248468783149e-01 2.8161175735308511e+01 3.0786068244444792e+01 0 0 -1
874 1 2 -4.1956042720674308e-01 7.6880242204846514e+00 2.8280637338246510e+01 3.0243586699336230e+01 0 0 -1
3285 1 1 5.0365638500509350e-03 9.6313133662411188e-01 3.2304979217282927e+01 2.5823646526610073e+01 1 0 0
166 1 1 1.4113084931306838e-01 8.4264958101573555e+00 2.7477040068190387e+01 3.1207091376405128e+01 0 0 -1
105 1 1 -2.8144477092675202e-02 4.2027639304708986e+00 2.7007825498342751e+01 3.1601284842498682e+01 0 0 -1
875 1 3 3.7013383764552993e-01 7.5499852528919602e+00 2.9255534578256938e+01 3.0414710229822692e+01 0 0 -1
3286 1 1 1.5666575585887402e-01 3.7635846286773997e+00 3.2365837284259257e+01 2.6296974893988136e+01 1 0 0
104 1 1 1.2844520256405870e-01 2.7637068752986633e+00 2.6970675261006800e+01 3.1415963807131043e+01 0 0 -1
3277 1 1 -2.6886407097895294e-02 7.4471478255089996e-01 2.7503188563441576e+01 2.5025594786938807e+01 1 0 0
3278 1 1 -4.0829525566176986e-02 3.5575917908174715e+00 2.7393607807064555e+01 2.4867284661631000e+01 1 0 0
3344 1 1 1.3447897929676422e-01 8.2107672164556007e+00 3.0433831342346181e+01 2.4823233598390225e+01 1 0 0
3401 1 1 5.1522156380236259e-02 1.0129818285895119e+01 2.6458424133080214e+01 2.4829560998642812e+01 1 0 0
3280 1 1 1.3351917997823817e-01 2.9267569019722952e+00 2.8681138185500920e+01 2.4594162495269273e+01 1 0 0
3856 1 2 -4.5246102549247297e-01 9.7265517848417673e+00 3.1245312569061269e+01 2.7744573689202507e+01 1 0 0
3339 1 1 1.7240264454179804e-01 4.9160775548902178e+00 2.7222792954745952e+01 2.4538755013340079e+01 1 0 0
3347 1 1 9.0822382111417799e-02 5.2167473469597425e+00 3.2389405045445884e+01 2.5976808966764359e+01 1 0 0
3769 1 3 4.2743511368533810e-01 3.0105120979294555e+00 3.2074078690063367e+01 2.8217624201978090e+01 1 0 0
950 1 2 -2.8957360025333490e-01 7.0423501531285604e+00 3.1889784962547832e+01 3.1895021179087514e+01 0 0 -1
3857 1 3 4.0538553769969221e-01 9.2597509702667349e+00 3.1876307295418663e+01 2.8284988110354714e+01 1 0 0
165 1 1 1.2966456494070308e-01 7.1046570198286778e+00 2.7048122462077643e+01 3.1987246596570877e+01 0 0 -1
734 1 2 -3.0684705468764883e-01 2.5999804408542782e-01 3.0509662696046828e+01 2.9951428509216800e+01 0 0 -1
3348 1 1 5.9059998177271511e-03 8.0295167307102524e+00 3.2614607795670416e+01 2.5751434204033504e+01 1 0 0
107 1 1 1.5100797408873251e-01 4.8260273310097315e+00 2.8216361445117261e+01 3.2202910193832444e+01 0 0 -1
3768 1 2 -4.2868317697471536e-01 3.6193961136314230e+00 3.2729833667050549e+01 2.7664880219546205e+01 1 0 0
3341 1 1 1.6152302278506245e-01 6.0258728852272716e+00 2.9215459748040715e+01 2.4353311186098658e+01 1 0 0
3411 1 1 7.9676758262434241e-02 9.4763771040705240e+00 3.2689552472554759e+01 2.5772094331751422e+01 1 0 0
3342 1 1 -5.2867170097687169e-02 7.4481474218662527e+00 2.9188611407879122e+01 2.4375565348414405e+01 1 0 0
164 1 1 -4.1338567570490516e-02 9.3209931633143217e+00 2.6300995934771478e+01 3.0688703903289188e+01 0 0 -1
3340 1 1 1.5619659947212158e-01 8.0927059717588268e+00 2.7952640053068155e+01 2.4310108416003846e+01 1 0 0
3276 1 1 3.7033985476366714e-03 2.8833663684536863e+00 2.6293860268230354e+01 2.5524823828731236e+01 1 0 0
3765 1 3 3.7570294341085647e-01 4.5941839395515336e+00 2.6393387384526338e+01 2.7957928045688817e+01 1 0 0
3419 1 2 -3.2702073636358059e-01 9.9432273577569443e+00 3.8320965286681357e+01 2.8184976590775136e+01 1 0 0
3849 1 2 -3.0147248395535359e-01 5.4158876279281989e+00 3.2864003584896480e+01 2.4648138604140126e+01 1 0 0
3796 1 2 -4.6472366711744106e-01 1.4715002839263565e+00 3.9362859637233328e+01 2.5973054144319715e+01 1 0 0
3907 1 2 -4.9551887592053112e-01 1.0295893535397202e+01 3.7357299509957862e+01 2.5174569723422149e+01 1 0 0
3290 1 1 2.0222478408594149e-01 3.7538822375578995e+00 3.4754190817075525e+01 2.5205299531033710e+01 1 0 0
3908 1 3 4.5466091825283256e-01 9.9387941854626547e+00 3.7699482825652623e+01 2.4363571280203196e+01 1 0 0
245 1 1 -2.6416313374717969e-02 1.0574366670984556e+01 3.8492776063273652e+01 3.2259040920778801e+01 0 0 -1
3794 1 2 -5.2281055793138975e-01 9.8438294518068385e+00 3.2870274564840607e+01 2.4375684393317290e+01 1 0 0
652 1 3 4.3558973898675080e-01 1.0400679496939542e+01 3.5582220625671440e+01 3.0127596382484608e+01 0 0 -1
970 1 3 1.8575778002115037e-01 7.1097806194770001e+00 3.5242424220774254e+01 3.0979687523477200e+01 0 0 -1
180 1 1 1.0771307020294497e-01 8.3675242135813406e+00 3.7315242355195579e+01 3.2168186181603474e+01 0 0 -1
3819 1 3 4.9069005196586041e-01 4.5130413584869498e+00 3.8814190787491448e+01 2.9610641015716354e+01 1 0 0
3413 1 1 1.3904311021365037e-01 1.0078051138484028e+01 3.3778224377700425e+01 2.6440499888317852e+01 1 0 0
3291 1 1 -6.8466587793229172e-02 1.2217091519438390e+00 3.6615733664002704e+01 2.5816835822647551e+01 1 0 0
3351 1 1 -8.0607078408363508e-02 5.0942510812101434e+00 3.5131892608691359e+01 2.5469743878858498e+01 1 0 0
177 1 1 -2.7870824333508570e-01 8.1232446482667378e+00 3.4958835900686594e+01 3.1247135406769676e+01 0 0 -1
3288 1 1 -2.6825349716327478e-02 3.0861216763046775e+00 3.3577598022426535e+01 2.5564100825721521e+01 1 0 0
3625 1 2 -4.8275650492605582e-01 5.9015218535906726e+00 3.5043623268481781e+01 2.8726226542474244e+01 1 0 0
3930 1 3 1.4594861153475885e-01 7.6625328379015833e+00 3.7416801992329809e+01 2.9405857754457500e+01 1 0 0
3296 1 1 1.6466111221075225e-01 2.7777197093595940e+00 3.9089521115556749e+01 2.6468586690603917e+01 1 0 0
3294 1 1 -4.1588211445542422e-02 3.4035958386701921e+00 3.7887413273540510e+01 2.6038856361803283e+01 1 0 0
3355 1 1 1.0622176543796764e-01 4.9216237335314137e+00 3.7764682791183510e+01 2.6154204690505104e+01 1 0 0
3349 1 1 1.1265035778080626e-01 5.9530763355901337e+00 3.3943558925359604e+01 2.5474261628426248e+01 1 0 0
3624 1 3 1.8054237581106752e-01 7.8263380265452911e+00 3.6371489211784763e+01 2.8052361836687940e+01 1 0 0
179 1 2 -2.6554847999162468e-01 6.9625243578445151e+00 3.7364275548313017e+01 3.2037195043092559e+01 0 0 -1
3292 1 1 1.8338681071344171e-01 2.5340269758775396e+00 3.6889496628535774e+01 2.5470049409595834e+01 1 0 0
3295 1 2 -3.0202504299588828e-01 1.3842528922053428e+00 3.7694396690517380e+01 2.8108421800362983e+01 1 0 0
3358 1 1 7.2289225139213625e-02 6.7657127838665927e+00 3.8368644009028642e+01 2.7723647563977373e+01 1 0 0
3623 1 1 3.4349657287807700e-01 5.8182877194712361e+00 3.6439897213791212e+01 2.8966476615833443e+01 1 0 0
3287 1 1 1.5810798065804518e-01 1.7256386368785455e+00 3.3386763645208305e+01 2.5324368590480290e+01 1 0 0
178 1 1 5.3675959381589301e-03 8.9570441660955709e+00 3.6135643827254249e+01 3.1774535194065454e+01 0 0 -1
651 1 2 -4.7396405028164701e-01 1.0046146067033995e+01 3.4886022495710975e+01 2.9602864288104492e+01 0 0 -1
3415 1 2 -3.2759825959279076e-01 9.4066851366671642e+00 3.4993371451119252e+01 2.6539561135872130e+01 1 0 0
3354 1 2 -3.2056533321219183e-01 7.3348174711047225e+00 3.6332507093028440e+01 2.5960667759506698e+01 1 0 0
648 1 1 3.3924083340737643e-01 8.7804828543109874e+00 3.4369110132538431e+01 2.9945705990925838e+01 0 0 -1
3626 1 2 -3.4733596286914697e-01 4.8122235316632169e+00 3.7182569163360192e+01 2.9314406267251922e+01 1 0 0
649 1 3 2.5494080738963382e-01 7.9145123588485644e+00 3.4223953654023710e+01 3.2010761445324562e+01 0 0 -1
241 1 1 -1.0588824425361423e-01 1.0388013301942742e+01 3.6025264855460620e+01 3.1851133733710498e+01 0 0 -1
3711 1 2 -2.8404702709031104e-01 9.0446478058330837e-01 3.4328878279216404e+01 2.4581681271254201e+01 1 0 0
54 1 1 1.2854509688485705e-01 2.1867291462838673e-01 3.4677878573491029e+01 3.1843996305760786e+01 0 0 -1
3293 1 1 3.0648378542610039e-01 6.9479906616997000e-01 3.7286642940758369e+01 2.7109961437223070e+01 1 0 0
3356 1 1 -2.4753731685566061e-01 7.1507062483588069e+00 3.7079291543279766e+01 2.8488655207328495e+01 1 0 0
3353 1 1 2.5479652954051851e-01 5.8528098905967676e+00 3.6346511147703303e+01 2.5629001933430409e+01 1 0 0
3710 1 2 -2.5243942451679752e-01 2.9368141768039586e+00 3.5796244152601638e+01 2.4588009309715421e+01 1 0 0
3357 1 1 -6.5133089529635452e-02 5.4613900586081447e+00 3.8600561956400078e+01 2.7187923184566365e+01 1 0 0
3289 1 1 1.8474869580953002e-01 5.7685750346940978e-01 3.5429356777551170e+01 2.5442906186997977e+01 1 0 0
650 1 2 -3.2354912436679922e-01 8.1813804663771901e+00 3.3274460261636058e+01 2.9631025623265081e+01 0 0 -1
915 1 3 4.2074745136332575e-01 3.9294241649747255e+00 3.3891371433516866e+01 3.0243242912253120e+01 0 0 -1
3352 1 1 2.6487084376323822e-01 8.0435886922357334e+00 3.5126857961737294e+01 2.6082404727339132e+01 1 0 0
3627 1 3 3.5654270971609148e-01 6.3076548622911917e+00 3.4640016413001220e+01 2.7971238893693908e+01 1 0 0
3350 1 1 -8.7867215284949160e-02 7.4313608343208406e+00 3.3959639568379011e+01 2.5742327486965571e+01 1 0 0
52 1 1 3.9830460887379836e-03 9.7686296120241600e-01 3.3453225261500350e+01 3.2065710305299270e+01 0 0 -1
3709 1 2 -2.6093651971623771e-01 5.5337548459953387e+00 3.7469385135233466e+01 2.4826861429203955e+01 1 0 0
914 1 2 -4.5362500183441462e-01 3.1657673765046055e+00 3.3434428397843668e+01 3.0552219067393210e+01 0 0 -1
753 1 2 -2.7172430655921581e-01 6.6045020260232523e-01 3.5787150816823342e+01 3.1077772428626414e+01 0 0 -1
251 1 1 1.2775348825262592e-01 1.5534050328213164e+01 2.8766845676180908e+00 9.7691702420864015e+00 0 0 0
252 1 1 -3.7732195983846625e-02 1.6905428973442056e+01 2.9094456136180464e+00 9.2457871693014937e+00 0 0 0
254 1 1 6.5198357663307949e-02 1.7627179555411246e+01 4.1325561421837849e+00 9.5779475057305845e+00 0 0 0
739 1 2 -2.6444407984901208e-01 1.5005749975277006e+01 3.7437859563304157e+00 1.0787241973059674e+01 0 0 0
740 1 2 -2.9543554173274322e-01 1.7275085381518092e+01 5.1038167738935174e+00 1.0630065892653615e+01 0 0 0
853 1 3 4.4597310127985884e-01 1.3451252543403498e+01 5.7819114150377340e+00 1.0350728468378696e+01 0 0 0
1458 1 1 1.5441531851546045e-01 1.1519712543350121e+01 3.7811091451657042e+00 1.5035292566974453e+01 1 1 0
1462 1 1 -5.1222271886141889e-02 1.1195538259118226e+01 6.0124656006064621e+00 1.3812491879326888e+01 1 1 0
1515 1 1 8.1070272098139565e-02 1.5458991207218986e+01 9.1942372046539766e-01 1.4917385040043763e+01 1 1 0
1517 1 1 -6.7741565780141733e-02 1.4787698927882554e+01 2.1407131823116718e+00 1.5037327902446602e+01 1 1 0
1518 1 1 -8.4355948757681057e-02 1.2803963171760360e+01 3.3566905450145681e+00 1.4667918373543774e+01 1 1 0
1519 1 1 9.3750852213252495e-02 1.5532494305904331e+01 3.4600810199102030e+00 1.4991005193040049e+01 1 1 0
1520 1 1 1.6882272591712880e-01 1.3534982463096959e+01 4.1038093140143799e+00 1.3732137197037128e+01 1 1 0
1521 1 1 -4.7888977985557322e-02 1.4933316044074683e+01 4.3278802807315548e+00 1.3940124714826213e+01 1 1 0
1522 1 1 1.6644824841030043e-01 1.2336475188635980e+01 6.0295000365984226e+00 1.3012255996793238e+01 1 1 0
1523 1 1 1.4109994413323618e-01 1.5695605476133029e+01 5.3360268454521389e+00 1.3304099216350142e+01 1 1 0
1575 1 1 -3.1473249197802161e-01 1.6628056119166583e+01 7.8157432418234307e-01 1.3933574676248234e+01 1 1 0
1578 1 1 2.9437271175706015e-01 1.9442688511773554e+01 2.1542073630539731e+00 1.5027522791098718e+01 1 1 0
1579 1 1 2.2142537946635574e-01 1.7254951035196648e+01 3.4325851147358528e+00 1.4937499126294032e+01 1 1 0
1580 1 1 -4.2812562517428314e-02 2.0043798695724519e+01 3.3076140323580581e+00 1.4508241689871726e+01 1 1 0
1581 1 1 8.1897366687405118e-02 1.7828627457908013e+01 4.2765767915078605e+00 1.3887638594583414e+01 1 1 0
1582 1 1 2.5016598421079922e-02 1.9279108106226282e+01 4.4931717178236585e+00 1.4148887912089871e+01 1 1 0
1583 1 1 -3.0669382654861636e-02 1.7077909123276193e+01 5.5668832363780236e+00 1.3653278755444799e+01 1 1 0
1584 1 1 -2.5519389045583940e-03 1.9873763027499741e+01 5.7440656206745304e+00 1.3898977350993629e+01 1 1 0
1650 1 3 2.4727639102390722e-01 1.6911742856598178e+01 1.7790094647365013e+00 1.3622331809670282e+01 1 1 0
1746 1 2 -2.8166189200714375e-01 1.3204075985151443e+01 4.9867924840395892e+00 1.2597008819128344e+01 1 1 0
1902 1 2 -4.9536386595653964e-01 1.7680319158575742e+01 3.4314756901612791e+00 1.2686155533427467e+01 1 1 0
1903 1 3 4.9891882062869186e-01 1.7227558086947710e+01 3.8237375289822859e+00 1.1968477794318353e+01 1 1 0
1747 1 2 -2.6071480767408106e-01 1.5166840432204237e+01 6.0274152621714343e+00 1.2101489782314296e+01 1 1 0
852 1 2 -4.4830092413174005e-01 1.3111319255974198e+01 6.0860949102233732e+00 9.4906903338775592e+00 0 0 0
310 1 1 4.4506149387394250e-03 1.7520751036471680e+01 1.8172399700728847e+00 8.5306824640150261e+00 0 1 0
309 1 1 1.1606151120607180e-01 1.4901648253150626e+01 1.4327660852509438e+00 9.4866567774332680e+00 0 1 0
315 1 1 1.0360478721555967e-01 1.9638080305688213e+01 5.4242340252908319e+00 9.5570782264661016e+00 0 0 0
253 1 1 9.2303026374410346e-02 1.4774793049833550e+01 4.3487931289061770e+00 9.4434422711200945e+00 0 0 0
311 1 1 -4.6223232186377227e-03 1.9631970876700858e+01 2.9403029430134868e+00 9.1000668118319243e+00 0 0 0
256 1 1 1.5902704139516802e-01 1.6829738787358295e+01 5.7581283718864764e+00 9.4190391572580925e+00 0 0 0
250 1 1 -3.4690763048017222e-02 1.3750882307569231e+01 1.4316633508241392e+00 8.6962197800254444e+00 0 1 0
187 1 1 2.1787952895958015e-02 1.1567903655383894e+01 2.7475621342865768e+00 8.6240065255518203e+00 0 0 0
313 1 1 1.0789120767234490e-01 1.8960979594789290e+01 4.2724584166406485e+00 8.8849533271612025e+00 0 0 0
188 1 1 2.7320172243877391e-03 1.2974340265943376e+01 2.6274603079979650e+00 8.6593986513996715e+00 0 0 0
371 1 1 -2.9721024143044544e-02 1.8930426389851672e+01 1.7102806554212007e+00 8.7569886957322751e+00 0 1 0
255 1 1 -2.2507208166716551e-02 1.5525108649718293e+01 5.4277028598501129e+00 8.8459416556386010e+00 0 0 0
192 1 1 9.2825047471580685e-02 1.2990997987380901e+01 5.2565299884997820e+00 8.2915627420900329e+00 0 0 0
190 1 1 1.0622153177116860e-01 1.3758725662110303e+01 3.8509432802115739e+00 8.2913895115096263e+00 0 0 0
742 1 2 -2.8446906025024493e-01 1.5885579271803074e+01 7.0378712357165574e-01 1.0350121892807611e+01 0 1 0
369 1 1 1.3719188093092258e-01 1.9689532994253703e+01 5.1272098033355407e-01 8.5226949693674801e+00 0 1 0
1576 1 2 -2.9093295966550448e-01 2.0171704070709822e+01 1.0044113757430437e+00 1.5235071391908713e+01 1 1 0
312 1 1 -3.8396149586966355e-02 2.0992832206787927e+01 2.8202774883591655e+00 9.4924968360796047e+00 0 0 0
370 1 1 -3.6059513006858612e-02 2.1089220118730566e+01 3.9542945943058350e-01 8.8673182603407792e+00 0 1 0
1577 1 2 -3.0586998888540068e-01 1.8080927983411847e+01 2.2753868598801850e+00 1.5343576466288992e+01 1 1 0
1454 1 1 -7.9671015617366336e-02 1.1286010566770047e+01 7.5619730734651824e-01 1.5518506363239025e+01 1 1 0
1514 1 1 4.2219030813048855e-03 1.2741253049289117e+01 9.3182445191160990e-01 1.5474596751266263e+01 1 1 0
1960 1 3 3.1697375951933282e-01 1.7471057716133998e+01 3.2391681500994146e-01 1.4406237151149421e+01 1 1 0
191 1 1 2.8533822046807305e-02 1.1480248712891621e+01 5.1619711554230721e+00 8.0617805359098185e+00 0 0 0
316 1 1 -3.6195298264685143e-02 2.1114237966296336e+01 5.2985782806712871e+00 9.6161524169865231e+00 0 0 0
1516 1 1 1.5852367827936817e-01 1.3430280421197708e+01 2.2219406121348531e+00 1.5558415106749411e+01 1 1 0
308 1 1 6.7015101963954035e-02 1.6823132930670113e+01 6.9366617187504087e-01 7.7999200822511972e+00 0 1 0
1460 1 1 -1.1227670542915659e-02 1.0749917222997668e+01 4.9190554919823350e+00 1.4667032170371312e+01 1 1 0
189 1 1 -1.5515320110901168e-02 1.0864787777529616e+01 3.9856154290979489e+00 8.4642847684278681e+00 0 0 0
248 1 1 1.4199869485102387e-01 1.3272781314908542e+01 1.9185224948952456e-01 8.0024538993690690e+00 0 1 0
249 1 1 8.3856213648256794e-02 1.0772989473317073e+01 1.4774109847762305e+00 8.6113729400928225e+00 0 1 0
247 1 1 1.3300151420286768e-01 1.1360964340254963e+01 3.7485354777621038e-01 7.8097911514158360e+00 0 1 0
307 1 1 1.0597874964182798e-01 1.5969179421538319e+01 1.7985650304673217e-01 9.0301482021316684e+00 0 1 0
741 1 2 -2.5336327974150114e-01 1.9386169155331146e+01 6.5601894734943142e+00 1.0463066677090820e+01 0 0 0
1027 1 1 2.1612474985503522e-02 2.1284892539639081e+01 5.7970966735589533e+00 1.3726682766704704e+01 0 1 0
1590 1 1 1.7819905867794900e-01 1.8885241824308729e+01 9.0414022066516448e+00 1.2344033052579622e+01 1 1 0
201 1 1 1.2504140198947797e-01 1.1499065166150615e+01 1.1233594292321612e+01 7.7507231933096836e+00 0 0 0
1770 1 2 -4.5070561990431146e-01 1.9286005526123770e+01 7.6885577391422819e+00 1.5087040716795235e+01 1 1 0
1526 1 1 2.7645873332413512e-01 1.2578703423642429e+01 8.4665860244166815e+00 1.3142551295853133e+01 1 1 0
1618 1 3 2.3508695338029739e-01 1.0995751823733800e+01 9.1867578651336839e+00 1.4907810261889061e+01 1 1 0
1958 1 3 1.9961301352914959e-01 1.3462194199793201e+01 1.3010246029533482e+01 1.1490803253185208e+01 1 1 0
1528 1 2 -3.3976747016704123e-01 1.3299328649745327e+01 9.6710302765381169e+00 1.3242512256238326e+01 1 1 0
1735 1 2 -2.4916812568132912e-01 1.9085406624628924e+01 1.0166161007780612e+01 1.1426961270280497e+01 1 1 0
1712 1 2 -2.4640759992482369e-01 1.5263635777792778e+01 1.1243560879414460e+01 9.8485234473001046e+00 1 1 0
1031 1 1 1.9544416842619214e-01 2.1002725269951586e+01 7.9092790110585840e+00 1.2429164220053831e+01 1 1 0
1713 1 3 3.7050077937179632e-01 1.2247318855927025e+01 1.0392418294136057e+01 1.0747897783791712e+01 1 1 0
1525 1 1 1.6391242482659246e-01 1.4622339639645151e+01 7.0564764522874919e+00 1.2898176346887890e+01 1 1 0
1710 1 1 3.3219570168630191e-01 1.4133643273781457e+01 1.1248488361153717e+01 1.0461019915176358e+01 1 1 0
1466 1 2 -3.6357560988632504e-01 1.1187876866144236e+01 8.3831119758185348e+00 1.3013717526177867e+01 1 1 0
1532 1 1 9.5759985829345445e-02 1.4997500608148519e+01 1.1958096988321781e+01 1.2614694673419146e+01 1 1 0
258 1 1 -2.3485385301440179e-02 1.7624063822302517e+01 6.7337506873209403e+00 8.6499927748452432e+00 0 0 0
1765 1 3 3.0298903257379411e-01 1.7570151546515081e+01 9.8450369246583360e+00 1.4563175154606144e+01 1 1 0
1709 1 3 1.9663699394005316e-01 1.2879415916989993e+01 1.1485235531634784e+01 1.2182467001967051e+01 1 1 0
1592 1 1 1.7078424557775787e-01 2.0020148748392838e+01 1.1123549405271593e+01 1.1976484924040378e+01 1 1 0
1736 1 2 -2.4059188897531256e-01 1.7048930940622142e+01 1.1537755154628471e+01 1.1487905675312764e+01 1 1 0
1529 1 1 1.6301970072316638e-01 1.4747981867363512e+01 9.4551215463813953e+00 1.3222540060528004e+01 1 1 0
1531 1 1 -2.7621876493977560e-01 1.3728259709395408e+01 1.2022868689069243e+01 1.1775354630785337e+01 1 1 0
1587 1 1 1.4079667792858822e-01 1.6897749831478965e+01 8.1684050741642782e+00 1.3647335891223110e+01 1 1 0
1586 1 1 1.4919601730908147e-01 1.9047441754198207e+01 6.9976738137179018e+00 1.3863352137411923e+01 1 1 0
1530 1 1 -3.9512421935158262e-02 1.5455867560705711e+01 1.0602120133380948e+01 1.2750461084344625e+01 1 1 0
1594 1 1 -5.0038783158192060e-02 1.9327200717901789e+01 1.2329788360578993e+01 1.2272535303659501e+01 1 1 0
1591 1 1 1.6099072974255374e-01 1.6820747046434469e+01 1.0393305072418814e+01 1.2356938053934618e+01 1 1 0
1764 1 2 -4.5410330511678032e-01 1.7166070778416650e+01 8.9772417931566224e+00 1.4865753902040336e+01 1 1 0
1593 1 1 1.2672403743260394e-01 1.7894639312355032e+01 1.2513789564959511e+01 1.2142576026013492e+01 1 1 0
1585 1 1 -3.2129915881647042e-02 1.7634455152600133e+01 6.8329541711144213e+00 1.3675094246474673e+01 1 1 0
319 1 1 -3.6474629197086254e-03 1.9970482296596998e+01 7.7666527648336743e+00 8.3069080353051010e+00 0 0 0
1771 1 3 3.9294762842528547e-01 1.8437152492197811e+01 8.0418157082974524e+00 1.5495416994461788e+01 1 1 0
1959 1 3 2.6413224070727714e-01 1.1112327073861684e+01 1.0354614643412493e+01 1.3779282001252641e+01 1 1 0
1524 1 1 -9.4990551191150449e-02 1.3148611174574393e+01 7.2320043792212525e+00 1.3040858616865158e+01 1 1 0
1589 1 1 -8.8090109546063416e-02 1.7552850402680384e+01 9.2715800447452708e+00 1.2709683918067736e+01 1 1 0
1711 1 2 -4.6509732593885067e-01 1.2915190196082600e+01 1.0578541916132009e+01 1.0119519675609249e+01 1 1 0
1527 1 1 -6.3315315331371330e-02 1.5385886991488379e+01 8.2387226685495296e+00 1.3249909000404926e+01 1 1 0
1588 1 1 -3.8452786003625020e-02 1.9675055799246053e+01 7.9794787415461217e+00 1.2770817407508558e+01 1 1 0
317 1 1 1.4755700210071254e-01 1.8964059430436730e+01 7.0568917054989342e+00 9.1864113064059545e+00 0 0 0
1717 1 2 -2.7222172696793001e-01 2.1293983545185455e+01 9.0089628448191394e+00 1.1500274989207050e+01 0 1 0
2103 1 1 8.0873687068373862e-02 1.2295713985161722e+01 2.0940376535969563e+00 1.9869165198123039e+01 0 0 0
2106 1 1 -2.4564531805957086e-02 1.2359196048664874e+01 4.6023970670947323e+00 1.9989775764429655e+01 0 0 0
2161 1 1 5.1084369912949819e-03 1.3771496238513899e+01 2.1400401567049796e+00 1.9991818898528891e+01 0 0 0
2162 1 1 1.3679856242222102e-01 1.6614537061908432e+01 1.7313748774813382e+00 1.9458055507987698e+01 0 0 0
2163 1 1 -5.8232468733470787e-02 1.4391984862802452e+01 3.2993567296911617e+00 1.9503590275741185e+01 0 0 0
2164 1 1 1.1701398515646824e-01 1.5719461372980998e+01 3.1687590363881140e+00 1.8853201862420356e+01 0 0 0
2165 1 1 1.2308462775296361e-01 1.3739034768612365e+01 4.5917105228438473e+00 1.9322750982418526e+01 0 0 0
2166 1 1 1.2194090838542485e-02 1.6554564554341738e+01 4.4031981962248077e+00 1.8664209204604663e+01 0 0 0
2225 1 1 -9.7495149876345305e-03 1.8040976338752881e+01 1.8555146918474448e+00 1.9869453409060039e+01 0 0 0
2227 1 1 1.1593413803706053e-01 1.9016909301295321e+01 2.6627384809221244e+00 1.9222423369335043e+01 0 0 0
2228 1 1 -5.2689387253828178e-02 2.0176033380823764e+01 3.1170455249945239e+00 1.9832251760637217e+01 0 0 0
2229 1 1 1.2963886236478922e-01 1.7929650613250207e+01 4.3984121858412264e+00 1.8332273226980575e+01 0 0 0
2230 1 1 1.4764397502027937e-01 2.1051609153825162e+01 4.1098347724901485e+00 1.9026332468925219e+01 0 0 0
2734 1 2 -3.4333155367376117e-01 1.5996627411824401e+01 1.9101560671488758e+00 1.8175934527128977e+01 0 0 0
2735 1 2 -2.7768147736788756e-01 1.8498896973293895e+01 3.0901640523897411e+00 1.7958774114563134e+01 0 0 0
2815 1 3 4.1676547376926198e-01 2.0489447132562848e+01 2.7486083416590326e+00 1.7442202864710545e+01 0 0 0
2816 1 2 -4.2782031270692500e-01 1.3351993599453415e+01 4.7094618583582353e+00 1.7899607760390079e+01 0 0 0
2817 1 3 4.3570798039583025e-01 1.3007041826404125e+01 3.7993795366047651e+00 1.7655869220991708e+01 0 0 0
1907 1 3 4.6673935713488290e-01 1.4541128147811913e+01 2.3233422916119051e+00 1.7252890475671098e+01 1 1 0
1906 1 2 -5.6150589489836700e-01 1.3615296591705341e+01 2.3729607276388385e+00 1.7004662477229129e+01 1 1 0
2226 1 1 -1.8884346751194252e-02 2.0615480627975469e+01 2.4542288346886934e+00 2.1009761121919610e+01 0 0 0
2159 1 1 1.6354977868439077e-02 1.4486342242856344e+01 9.1025909909270264e-01 2.0311133290912320e+01 0 0 0
2160 1 1 9.2921907293991399e-02 1.5918508328342982e+01 9.6316807115590120e-01 2.0582886490568409e+01 0 0 0
2223 1 1 -2.1421385774904367e-02 1.8580761726398077e+01 1.1307967575408187e+00 2.0985982151925992e+01 0 0 0
2224 1 1 1.5055671244622534e-01 1.9797039984962787e+01 1.4878810810241574e+00 2.1681113726085741e+01 0 0 0
2699 1 2 -2.4727402676949983e-01 1.2250865302124067e+01 9.7144696469611680e-01 2.2305059141090958e+01 0 0 0
2708 1 2 -2.3169789866411000e-01 1.9780801696902468e+01 8.8080373586643168e-01 2.3022636088423692e+01 0 0 0
2820 1 2 -4.3983371674433741e-01 1.6030396475482721e+01 1.7740667687812393e+00 2.1757993214958393e+01 0 0 0
2821 1 3 4.9086459506299257e-01 1.6349940271875603e+01 1.3793045974610658e+00 2.2602302478682130e+01 0 0 0
2101 1 1 1.5314706970257008e-01 1.1639219735074997e+01 1.3718458357846712e+00 2.1072818563692060e+01 0 0 0
2762 1 2 -4.8428639628304004e-01 1.1933048833441205e+01 1.1510148704484018e+00 1.8799053267909084e+01 0 0 0
2105 1 1 1.0667640000261697e-01 1.1697548372543885e+01 3.3811369098310378e+00 1.9821446126240172e+01 0 0 0
2232 1 1 -4.1361259307968634e-02 2.0240523728185103e+01 5.4606551025089534e+00 1.8803500819270820e+01 0 0 0
2231 1 1 9.6464058620111523e-02 1.8834049692027833e+01 5.4595313235399372e+00 1.8482711666543775e+01 0 0 0
2108 1 1 7.3255856892270002e-02 1.1589228558070193e+01 5.7210003313680646e+00 2.0373435270568407e+01 0 0 0
2167 1 1 2.4658308672724817e-02 1.4680822213261676e+01 5.6769338036673167e+00 1.9472383439809615e+01 0 0 0
2168 1 1 -4.0571277497213253e-02 1.6049321328518754e+01 5.7415211440413483e+00 1.8927604955764068e+01 0 0 0
2763 1 3 5.2958852336901430e-01 1.2519052198589264e+01 9.7031790863462086e-01 1.8077097202502394e+01 0 0 0
1745 1 2 -2.6874341938466456e-01 1.0717725624916763e+01 3.1432536954355816e+00 1.6045949262299963e+01 1 1 0
2814 1 2 -4.6136103079353780e-01 2.1156651387824876e+01 3.3977318596002881e+00 1.7721866112906913e+01 0 0 0
1927 1 2 -2.6075655245301821e-01 1.6465731303200855e+01 3.8453809102341494e+00 1.6064831847657892e+01 1 1 0
2179 1 1 1.0049828810561592e-01 1.4766603029651927e+01 1.3068029599826568e+01 1.8383273331924382e+01 0 0 0
2766 1 2 -4.4331532703734627e-01 1.9332525305909101e+01 1.3054813293335629e+01 1.7060391327342042e+01 0 0 0
3681 1 3 4.2456277612495857e-01 1.2842738522099340e+01 1.2776545838450327e+01 2.3024469776675488e+01 1 1 0
2647 1 2 -3.9635926316498787e-01 2.0807822119047991e+01 9.2990304444676415e+00 1.6218584582628576e+01 0 0 0
3680 1 2 -2.8592521518351105e-01 1.5430517498055469e+01 1.2790974631530940e+01 2.3090074745041406e+01 1 1 0
2678 1 1 3.6139047850770006e-01 1.7545798812917944e+01 1.0137124750041563e+01 2.1415180047401130e+01 0 0 0
3703 1 2 -2.8764166129780649e-01 1.9906576132573520e+01 9.5549452775762944e+00 2.3967515948027479e+01 1 1 0
2947 1 3 1.7044693185965878e-01 1.9795723194991574e+01 8.3786023464753043e+00 1.8094530689107366e+01 0 0 0
2114 1 1 1.4523856241878169e-01 1.2607797479813945e+01 9.5562740799411543e+00 2.0318835893573553e+01 0 0 0
2176 1 1 6.0398372116763403e-02 1.6191697206426493e+01 1.0698515340482569e+01 1.9320699974166676e+01 0 0 0
1619 1 2 -3.1424577099193252e-01 1.1637685734248601e+01 1.1663547473253024e+01 1.6258786317424573e+01 1 1 0
2610 1 3 4.1712307110850511e-01 1.1435755131460196e+01 8.0312614624021528e+00 2.2168129657909937e+01 0 0 0
2631 1 3 4.2190148303005204e-01 1.0877208221612799e+01 1.2359333683212791e+01 1.7943813535995556e+01 0 0 0
3678 1 1 3.3362241931403475e-01 1.4551156024952217e+01 1.1966618932073457e+01 2.3515154524247126e+01 1 1 0
2240 1 1 -2.4037214944599445e-02 2.1193297644178706e+01 1.1730215297047748e+01 1.8969091621784575e+01 0 0 0
2682 1 3 4.5081998779103810e-01 1.8679191024840904e+01 8.7501588031715691e+00 2.2402670633355111e+01 0 0 0
2169 1 1 1.2083570734345345e-01 1.4306810960081858e+01 6.9818240834907384e+00 1.9887520038232498e+01 0 0 0
2178 1 1 -2.4297094449819194e-02 1.6971033675103133e+01 1.1802813580035917e+01 1.8807264361891843e+01 0 0 0
3679 1 2 -5.1461975676019145e-01 1.3145291148767253e+01 1.1843684887907807e+01 2.3284899476529755e+01 1 1 0
2236 1 2 -3.1779625560489483e-01 2.1191489136432487e+01 9.3598518340783272e+00 1.9461913266752983e+01 0 0 0
2110 1 1 1.1332136075960383e-01 1.2076719196289568e+01 7.0760623216645762e+00 2.0372059103260096e+01 0 0 0
2679 1 3 2.0843901043263602e-01 1.6162858630164791e+01 8.8372816964894199e+00 2.0524597309016599e+01 0 0 0
2648 1 3 2.9199511512768045e-01 1.9925995901870625e+01 9.5703038116989241e+00 1.6619836640407559e+01 0 0 0
2239 1 1 1.2360494330950071e-01 1.8378963520836745e+01 1.1857994691393488e+01 1.8856707328438265e+01 0 0 0
2112 1 1 -8.7776314322192836e-02 1.1683833062439625e+01 8.3658383804847460e+00 2.0070542053093391e+01 0 0 0
2234 1 1 4.9944020577579205e-02 2.1060557839838715e+01 6.6159388597751674e+00 1.8735530919843153e+01 0 0 0
2645 1 3 1.8470332555216379e-01 1.9812560298832679e+01 7.0683583519111410e+00 1.6965250211237855e+01 0 0 0
2174 1 1 -2.2493300786347986e-01 1.6835504033077378e+01 9.6063068259045217e+00 2.0103175217212510e+01 0 0 0
2173 1 1 2.1264027750345122e-03 1.4079673997638739e+01 9.4385521132495356e+00 1.9651427390249175e+01 0 0 0
2860 1 2 -3.1273036431375512e-01 1.3843610995447571e+01 1.2431210597175040e+01 2.0764273961566062e+01 0 0 0
2233 1 2 -3.3919327386423920e-01 1.8126914644825526e+01 6.7886871436531990e+00 1.8259649421349032e+01 0 0 0
2235 1 1 -2.4726261119852180e-01 2.0438858119238958e+01 7.6222520001599428e+00 1.7687054177223558e+01 0 0 0
2172 1 2 -3.1553507289964766e-01 1.6034819417126187e+01 8.0948730895229062e+00 1.8620810967693416e+01 0 0 0
2171 1 1 7.0886173872742042e-02 1.4677775447713515e+01 8.2299736090433715e+00 1.9450628507433382e+01 0 0 0
2680 1 2 -5.0069013856057054e-01 1.7916831965326683e+01 8.8337539688234443e+00 2.1819481579351613e+01 0 0 0
2681 1 2 -2.8964498144056028e-01 1.8034903333376565e+01 1.1271272318999795e+01 2.1753425366819233e+01 0 0 0
2948 1 3 2.3082755515402323e-01 1.7745443919792468e+01 9.2075415270831389e+00 1.9532636926931037e+01 0 0 0
2237 1 2 -3.3441195005236052e-01 1.9134999487931452e+01 1.0719230908997083e+01 1.9321898382047863e+01 0 0 0
2878 1 2 -4.7251297466586761e-01 1.2980109527922179e+01 9.6454983704819650e+00 2.1744995383584175e+01 0 0 0
2175 1 1 -2.3007049934922422e-03 1.4783159593959653e+01 1.0633589142544293e+01 1.9276567946810189e+01 0 0 0
2170 1 1 2.9189547220439815e-01 1.6790325868065082e+01 6.9455901635037955e+00 1.8665118249086291e+01 0 0 0
2177 1 1 9.1414231393780826e-02 1.4328391811249922e+01 1.2041795287638694e+01 1.9452299722036429e+01 0 0 0
2914 1 2 -2.7382014166874602e-01 1.3375487253951965e+01 6.9097841917173186e+00 2.1021645527612069e+01 0 0 0
2238 1 1 2.9437075602247953e-01 2.0542366334471563e+01 1.0588941884647197e+01 1.9216208729052582e+01 0 0 0
2118 1 1 1.0278905027993515e-01 1.2627853394821145e+01 1.2041434088980228e+01 2.0001498150965038e+01 0 0 0
2116 1 1 -7.9896429594451146e-02 1.1930741560139266e+01 1.0812025299443842e+01 1.9858084803006271e+01 0 0 0
2879 1 3 4.6709648295207978e-01 1.2726741709273638e+01 1.0528357800071348e+01 2.2107670539818290e+01 0 0 0
2609 1 2 -5.1854589556864705e-01 1.0876561512132755e+01 7.5898568664963095e+00 2.2807306342479478e+01 0 0 0
2241 1 1 7.8379693060469824e-02 1.9021742417957508e+01 1.3025991755229404e+01 1.8459398319443078e+01 0 0 0
2180 1 1 -1.7878004615379056e-02 1.6238760216415947e+01 1.3031956413263345e+01 1.8469839711192964e+01 0 0 0
2743 1 3 4.2547784608307371e-01 1.9123928581410592e+01 1.3089326007266649e+01 2.0817403604355754e+01 0 0 0
2242 1 1 1.7192526489376550e-01 2.0468699943561742e+01 1.3095277446749908e+01 1.9149489490489490e+01 0 0 0
2742 1 2 -4.3302480452152259e-01 2.0090180119736683e+01 1.3125648947805516e+01 2.0548501560421474e+01 0 0 0
3422 1 1 -5.0783858085917274e-02 1.2156020579545020e+01 3.6264345007846993e-01 2.8431214696931889e+01 1 1 0
3426 1 1 1.4827338197718368e-01 1.2418677303552570e+01 3.3660270898289557e+00 2.7803639350746799e+01 1 1 0
3430 1 1 -2.7201702257199003e-02 1.2071116885310399e+01 5.7216434890380619e+00 2.6610468168406864e+01 1 1 0
3482 1 1 2.5675518490663934e-02 1.3601494658010260e+01 5.0073257521067638e-01 2.8518712001678686e+01 1 1 0
3483 1 1 6.8163699795410426e-02 1.6258518066327039e+01 6.5563390350722039e-01 2.7492023316830387e+01 1 1 0
3484 1 1 1.5789581194248781e-01 1.4321155078255270e+01 1.7640534305674160e+00 2.8533903297811314e+01 1 1 0
3485 1 1 -4.0277898211552005e-02 1.5721761900206625e+01 1.7814356197118861e+00 2.8154926282825649e+01 1 1 0
3486 1 1 -6.9166878796847436e-02 1.3693388563330068e+01 2.8862055828809412e+00 2.7615327201037129e+01 1 1 0
3487 1 1 9.7404964588701182e-02 1.6570076282054739e+01 3.0038541738978801e+00 2.7996900049275961e+01 1 1 0
3488 1 1 1.6481403397228550e-01 1.4542696653256922e+01 3.6449618240017680e+00 2.6753295051624864e+01 1 1 0
3489 1 1 -7.6549618420903437e-02 1.5908675660421562e+01 3.8422728241066357e+00 2.6926723327804272e+01 1 1 0
3490 1 1 1.8901377371542696e-01 1.3288792433949926e+01 5.5874172615071016e+00 2.5987721133568478e+01 1 1 0
3491 1 1 9.9060999271199657e-02 1.6525241244867182e+01 4.9558678240467611e+00 2.6214238426202797e+01 1 1 0
3543 1 1 -3.2049842439846693e-01 1.7127200114990831e+01 7.9123883226131575e-01 2.6252270107342014e+01 1 1 0
3545 1 2 -3.0615137409061466e-01 1.9164683813935358e+01 1.7632482073455147e+00 2.8017644729425406e+01 1 1 0
3546 1 1 3.0751830059156687e-01 2.0429111088946616e+01 1.6930699963206093e+00 2.7438026682204615e+01 1 1 0
3547 1 1 2.0649204741893593e-01 1.8288672067007628e+01 2.9740620359605190e+00 2.7772622449149058e+01 1 1 0
3549 1 1 6.1502721210441584e-02 1.8728946290831132e+01 3.9034055385704183e+00 2.6744455945549390e+01 1 1 0
3550 1 1 2.9566517940131539e-02 2.0195267740916336e+01 4.0424255400914904e+00 2.6842275549928662e+01 1 1 0
3551 1 1 -3.8158917217903314e-02 1.7958324630876739e+01 5.1586012808204460e+00 2.6585296491267428e+01 1 1 0
3552 1 1 -1.5778722626372328e-03 2.0820310454404815e+01 5.2894047068624879e+00 2.6582685136911344e+01 1 1 0
3618 1 3 2.6195639753137229e-01 1.7613943319353289e+01 1.7306738523558018e+00 2.6229995362963020e+01 1 1 0
3714 1 2 -2.5510628435389043e-01 1.3862421187031952e+01 4.3339112839935545e+00 2.5625044799109975e+01 1 1 0
3715 1 2 -2.6958638087586034e-01 1.6217444878059375e+01 5.5906829680431001e+00 2.4943512912784033e+01 1 1 0
3870 1 2 -4.6735215328921492e-01 1.8402038962933830e+01 3.2182969850973904e+00 2.5447890973544567e+01 1 1 0
3871 1 3 4.4133913614457038e-01 1.7699805042281991e+01 3.6824614579036798e+00 2.5061800222633305e+01 1 1 0
3874 1 2 -4.9228985991051222e-01 1.3995448701754251e+01 2.2372438984293122e+00 2.9866116744135425e+01 1 1 0
3895 1 2 -2.9832380503428274e-01 1.7639330892660208e+01 3.4170520611563271e+00 2.8956885385239755e+01 1 1 0
3875 1 3 4.4963210343451332e-01 1.3126882431604333e+01 2.7583831199900035e+00 2.9940003584760277e+01 1 1 0
766 1 2 -2.6715207150537057e-01 1.3205207171301875e+01 6.1045534700076409e+00 3.0344237099486971e+01 0 0 -1
917 1 3 5.0963819092255436e-01 1.4918226086969472e+01 2.7680604583139714e+00 3.1223080607547800e+01 0 1 -1
3619 1 1 3.7143428695656228e-01 1.6077893785805216e+01 6.7929948115064331e-01 2.5038715377112336e+01 1 1 0
3713 1 2 -3.3234166475019850e-01 1.1811559151291400e+01 2.6173359497889588e+00 2.8928593897340161e+01 1 1 0
3428 1 1 -1.6478077835120862e-02 1.1642142758632350e+01 4.5152570750952856e+00 2.7349314967615303e+01 1 1 0
3424 1 1 1.7919478557160251e-01 1.1146852760889029e+01 1.3316857366485668e+00 2.8616337362464673e+01 1 1 0
932 1 2 -4.8807215052407860e-01 1.5758208481590364e+01 1.0597496509455617e+00 3.1433477388573110e+01 0 1 -1
194 1 1 1.4768767849629791e-01 1.3765349837456776e+01 5.9103197971042256e+00 3.1633867933040214e+01 0 0 -1
3548 1 1 -4.5563945632961261e-02 2.1028151911122961e+01 2.8364845547359945e+00 2.6959505928888060e+01 1 1 0
916 1 2 -4.7851891119699785e-01 1.4704324020917934e+01 3.5883864743444884e+00 3.1772123869461396e+01 0 0 -1
3621 1 2 -3.3224211219213717e-01 1.6238562412280277e+01 1.8179972766676988e+00 2.4471188935596174e+01 1 1 0
701 1 2 -2.5469102963044959e-01 1.2431512974119203e+01 2.8957701943612113e-01 3.1378225339292747e+01 0 1 -1
885 1 3 3.6086581993537853e-01 1.8105958900007796e+01 3.9538221610473752e+00 3.1443359582106254e+01 0 0 -1
3553 1 1 -4.0428935152082915e-02 1.8583561609973589e+01 6.3840120111669529e+00 2.6454119159839809e+01 1 1 0
884 1 2 -4.3380241500514077e-01 1.8771423487711775e+01 4.4097926670000458e+00 3.2005460512468630e+01 0 0 -1
3554 1 1 1.4580812476282276e-01 2.0003684722542417e+01 6.5388000384213045e+00 2.6505343970623009e+01 1 1 0
3544 1 2 -3.3319354026221670e-01 2.1181382702996537e+01 4.9689048455389306e-01 2.7419290026067966e+01 1 1 0
933 1 3 4.9735713575334944e-01 1.5410873077688588e+01 2.2330234878539060e-01 3.0958701344370091e+01 0 1 -1
257 1 1 2.5537043145904708e-03 1.5145049964487084e+01 6.0440381203560722e+00 3.2131932703438252e+01 0 0 -1
847 1 3 3.5245593023922456e-01 1.7748518582237754e+01 6.4890341408726560e+00 2.9949279252850907e+01 0 0 -1
193 1 1 3.3987889993988482e-03 1.0821999672979791e+01 6.3616316160455240e+00 3.2152905575485370e+01 0 0 -1
3493 1 1 1.6340297080205551e-01 1.5545719699819980e+01 6.5499547338577067e+00 2.5840209360683158e+01 1 1 0
3928 1 3 2.6418123757542195e-01 1.7903176768574468e+01 5.2481586665813755e-02 2.6263500515478224e+01 1 1 0
197 1 1 1.0967511982334016e-01 1.0897343101367797e+01 8.7998937188376765e+00 3.1689003907906262e+01 0 0 -1
266 1 1 5.7847932494675597e-02 1.8067525143970286e+01 1.0710166317744745e+01 3.0697621469191638e+01 0 0 -1
3441 1 1 2.9003118278638912e-01 1.2000040053060799e+01 1.2802186576877011e+01 2.6054270234317691e+01 1 1 0
3432 1 1 2.4277583155344112e-01 1.1210611919184309e+01 6.9204692898236511e+00 2.6627326256381682e+01 1 1 0
3704 1 2 -2.5747433516283946e-01 1.8052570425437917e+01 1.0692624199452538e+01 2.4289755995740464e+01 1 1 0
198 1 1 -1.2408742103588555e-02 1.3670908843778006e+01 8.5644759991605621e+00 3.0823181000243952e+01 0 0 -1
196 1 1 1.2976245663929781e-01 1.2863097639708913e+01 7.3567562581549044e+00 3.1052361630920267e+01 0 0 -1
3757 1 3 4.4635364050492876e-01 1.0938002779512003e+01 7.6829781979891818e+00 2.4706483746735170e+01 1 1 0
3499 1 1 -2.7453536434330988e-01 1.4465325838024471e+01 1.1074756491047438e+01 2.4827354918358125e+01 1 1 0
3494 1 1 2.9577750561367389e-01 1.3576542014943584e+01 8.0305148895050777e+00 2.6416779161085707e+01 1 1 0
3500 1 1 6.5312853850821154e-02 1.5730484143462986e+01 1.1318595404968233e+01 2.5630528725281291e+01 1 1 0
3587 1 2 -2.7090841660030407e-01 1.1160557257117006e+01 1.2345700335539231e+01 2.8727112693735233e+01 1 1 0
199 1 1 1.6901376978717964e-02 1.1820543253402205e+01 9.9090742908276948e+00 3.1840101181216493e+01 0 0 -1
3563 1 1 -3.4012887442207970e-02 1.7806309170000450e+01 1.2867938120996607e+01 2.5467722232822737e+01 1 1 0
203 1 1 9.9477126654980860e-02 1.1920278178697773e+01 1.2441296364992878e+01 3.1789817614065324e+01 0 0 -1
3496 1 2 -3.3131868589792307e-01 1.4114814939872060e+01 9.3188618855627396e+00 2.6420681930605618e+01 1 1 0
3732 1 2 -4.9247820879627091e-01 1.8359596411111568e+01 8.4591178952338826e+00 2.7669900662416097e+01 1 1 0
3927 1 3 2.7582136469817081e-01 1.1797538084140188e+01 1.0322020397914470e+01 2.7249660885984547e+01 1 1 0
876 1 2 -4.4784920517347332e-01 2.0285854989122758e+01 9.4421335526273378e+00 2.9756105906356840e+01 0 0 -1
202 1 1 3.0780501469114657e-01 1.3894655221678544e+01 1.1050345287653762e+01 3.0972142572458797e+01 0 0 -1
846 1 2 -4.8247420383697037e-01 1.8208010633449739e+01 7.3775545476384412e+00 2.9857470927274349e+01 0 0 -1
678 1 2 -3.2010133596538870e-01 1.9280329656095073e+01 1.1439565959935713e+01 2.7704889078294276e+01 0 0 -1
321 1 1 -9.5186918115696129e-03 1.9448542789813619e+01 8.4531891923981952e+00 3.1774504730574471e+01 0 0 -1
3677 1 3 2.0802026361939774e-01 1.4330956302786948e+01 1.0042493597987008e+01 2.4549774833687405e+01 1 1 0
676 1 1 3.1065581911268036e-01 1.8595095250549996e+01 1.2043023982319291e+01 2.8586926901960069e+01 0 0 -1
3557 1 1 -2.7238205992200119e-02 1.8420570715735650e+01 8.7072713302779086e+00 2.5507380927031164e+01 1 1 0
3436 1 1 -2.8999200332494401e-01 1.1031029579560981e+01 9.9917652487204140e+00 2.7901415980028958e+01 1 1 0
877 1 3 3.9749014369148478e-01 2.0261196087585898e+01 1.0261335973277177e+01 2.9220907982586564e+01 0 0 -1
3560 1 1 1.9092696876501603e-01 2.0723315944270567e+01 1.0638216830541538e+01 2.4409058750762064e+01 1 1 0
264 1 1 -4.3744553191776898e-02 1.7278798673847380e+01 9.5462096386207023e+00 3.0785267092659154e+01 0 0 -1
200 1 1 -4.0155723198794298e-02 1.3125408195132362e+01 9.8854847270976602e+00 3.1194095777187382e+01 0 0 -1
3495 1 1 -9.7352510554287924e-02 1.6264173423006710e+01 7.7294510893783572e+00 2.6344381708483883e+01 1 1 0
267 1 1 -2.3566226976009766e-01 1.7494325045941991e+01 1.1625879751028346e+01 2.9646602493460069e+01 0 0 -1
3739 1 3 5.0588654367062647e-01 1.9912591274488221e+01 8.0057956802149874e+00 2.8052278316187511e+01 1 1 0
3558 1 1 1.5366937783656145e-01 1.9669341978315444e+01 8.4774866216222300e+00 2.4959213629481987e+01 1 1 0
265 1 2 -3.1707400607145547e-01 1.5267576390984898e+01 1.0946143355882437e+01 3.0689634706509441e+01 0 0 -1
263 1 1 1.0122745479253049e-01 1.5898714569615549e+01 9.5997754848057806e+00 3.0534273333012216e+01 0 0 -1
261 1 1 1.1399678494744962e-01 1.5021010428240860e+01 8.5159167245313814e+00 3.0398141963669410e+01 0 0 -1
204 1 2 -2.9888582309672662e-01 1.3218645568644458e+01 1.2253858977889221e+01 3.0983069659781826e+01 0 0 -1
3497 1 1 1.2032932108380674e-01 1.5543604719328307e+01 8.9001043529439734e+00 2.6418017935356037e+01 1 1 0
3502 1 1 6.5154814630300076e-03 1.6443722464904873e+01 1.2552552792608768e+01 2.5729265913301695e+01 1 1 0
3439 1 2 -3.3852084339904326e-01 1.1391365949702427e+01 1.1564365697549039e+01 2.5854993042605479e+01 1 1 0
3434 1 2 -3.4791694333394263e-01 1.2202792219268712e+01 8.1021791224261470e+00 2.6548760448120547e+01 1 1 0
3564 1 1 1.7963806844264900e-02 2.0739813724820195e+01 1.2892093211106880e+01 2.5413388812849401e+01 1 1 0
325 1 1 -1.6432743655325183e-02 1.9387288965761076e+01 1.0817788749903423e+01 3.1274924354572541e+01 0 0 -1
327 1 1 -4.2600265884819320e-02 2.0135082511510046e+01 1.2052060634267237e+01 3.1174674970064935e+01 0 0 -1
767 1 2 -2.8896473293148850e-01 1.5521142374704853e+01 7.1693873706179065e+00 3.0125761840415336e+01 0 0 -1
323 1 1 1.2904063365068932e-01 2.0190395735085485e+01 9.5901053236166263e+00 3.1268785829167598e+01 0 0 -1
3498 1 1 -4.7514603978639942e-02 1.6292664744158746e+01 1.0036836872827504e+01 2.5897527426944592e+01 1 1 0
3738 1 2 -4.4521309415540261e-01 2.0546624462322473e+01 7.4389091851375646e+00 2.7545620683902261e+01 1 1 0
3562 1 1 -2.5236173501503516e-02 2.0031341250137245e+01 1.1789768875110473e+01 2.4786364376714872e+01 1 1 0
260 1 1 -4.9887785426571206e-02 1.7311856010862122e+01 7.1974207754790438e+00 3.1897030610460241e+01 0 0 -1
3926 1 3 2.7195776833866658e-01 1.3656261039181313e+01 1.1451392290399030e+01 2.5402278886731043e+01 1 1 0
3733 1 3 4.0435046924288820e-01 1.7835370504857384e+01 8.3398142403802034e+00 2.8553571363344513e+01 1 1 0
262 1 1 1.5092072304208720e-01 1.8098964403950557e+01 8.2294995317329818e+00 3.1057572241242880e+01 0 0 -1
3501 1 2 -3.1645084866403544e-01 1.3267729453507300e+01 1.3001303261737169e+01 2.6626905171925486e+01 1 1 0
3555 1 1 1.3334579106829952e-01 1.7810347869451689e+01 7.7049828521564789e+00 2.6509318479495629e+01 1 1 0
979 1 3 2.8900144339400274e-01 1.6979110613239445e+01 1.2476639558885601e+01 3.0195247354177464e+01 0 0 -1
3492 1 1 -1.1302602477624006e-01 1.4122315337384807e+01 6.7279176765339797e+00 2.6132672316405689e+01 1 1 0
3586 1 3 2.1395610211213073e-01 1.1475648690265121e+01 9.2009589052843310e+00 2.8483394982059369e+01 1 1 0
195 1 1 -4.4582300033343777e-02 1.1567126572492736e+01 7.5049896076609457e+00 3.1737532398990922e+01 0 0 -1
3556 1 1 -4.6865310512710541e-02 2.0494784579026263e+01 7.4186298208627477e+00 2.5318512887434462e+01 1 1 0
3561 1 1 1.6220534180493185e-01 1.8587360769424400e+01 1.1912234661441822e+01 2.4833950115422471e+01 1 1 0
677 1 3 1.5869192963511908e-01 1.6738926323273649e+01 1.1118134549321407e+01 2.9003912657888808e+01 0 0 -1
259 1 1 1.0703148166777376e-01 1.6120320431541515e+01 6.7227915016639432e+00 3.1363545034666547e+01 0 0 -1
3559 1 1 1.5705380542566089e-01 1.7569822503392452e+01 9.7644386953699804e+00 2.5270622179294893e+01 1 1 0
1477 1 1 1.3172623071949446e-01 1.1135792688988351e+01 1.5694957900079165e+01 1.3668559284857022e+01 1 1 0
1481 1 1 -3.5683381680733065e-03 1.1162755642899006e+01 1.8083170120839039e+01 1.3212692819841584e+01 1 1 0
1535 1 1 2.0086388427072163e-01 1.3571207697658508e+01 1.4207023989869729e+01 1.3358355799169582e+01 1 1 0
1536 1 1 8.9271796495324796e-02 1.4934188787364972e+01 1.4127384620593165e+01 1.3747544837727181e+01 1 1 0
1537 1 1 7.0134817983007733e-02 1.2648064029265106e+01 1.5658613204991530e+01 1.3340659810040838e+01 1 1 0
1538 1 1 5.6465428028507902e-02 1.5777565228079872e+01 1.5543360684916832e+01 1.4045523872156826e+01 1 1 0
1540 1 1 7.8427849806699659e-02 1.4866609567011126e+01 1.6724827129197202e+01 1.3518543205067203e+01 1 1 0
1541 1 1 1.2212994609290666e-01 1.2488200024447389e+01 1.8228687001804762e+01 1.3901136296732863e+01 1 1 0
1542 1 1 1.2868010786833439e-01 1.5599464878326813e+01 1.8279482374632586e+01 1.3466487124155837e+01 1 1 0
1597 1 1 1.0418277524886699e-01 1.7827143552393895e+01 1.4717104715746496e+01 1.3078578922252968e+01 1 1 0
1598 1 1 1.1568643804656571e-01 1.9193022280826611e+01 1.4405303744111912e+01 1.3667025977683112e+01 1 1 0
1599 1 1 -3.5652717253536303e-02 1.7168992796602126e+01 1.5820688461025997e+01 1.3719953176445490e+01 1 1 0
1600 1 1 1.4370637063041233e-01 2.0069718283099370e+01 1.5965853580330085e+01 1.4180567241574051e+01 1 1 0
1601 1 1 1.4880904129018174e-01 1.7747843500524358e+01 1.7082034586901433e+01 1.4226358204457618e+01 1 1 0
1602 1 1 -1.3896858689990649e-02 1.9222341008751663e+01 1.7136020798607767e+01 1.4074522939607769e+01 1 1 0
1603 1 1 -1.7584516716645283e-02 1.6993358181349070e+01 1.8300115391380263e+01 1.3864933418691813e+01 1 1 0
1604 1 1 2.3869615891642011e-02 1.9871829159948170e+01 1.8398334454674576e+01 1.3937539242462627e+01 1 1 0
1880 1 2 -2.7383351210101997e-01 1.5244958623916714e+01 1.7451552806264239e+01 1.2325276473138313e+01 1 1 0
1896 1 2 -4.4322209496506759e-01 1.8176020476478445e+01 1.5193780358605263e+01 1.1721435476027601e+01 1 1 0
1897 1 3 3.9039462799612135e-01 1.7730497801739290e+01 1.4645216612638858e+01 1.1067326231473144e+01 1 1 0
1932 1 2 -3.4346905830796481e-01 1.2997224156416305e+01 1.4865629580206592e+01 1.2192237023183358e+01 1 1 0
714 1 3 4.6258801549570577e-01 1.3961229045911900e+01 1.5618684617651526e+01 1.0787712461761041e+01 0 0 0
775 1 3 3.9025783287293897e-01 1.6657068833630596e+01 1.6499704688399010e+01 8.6071507787287409e+00 0 0 0
1482 1 1 2.8168695601397117e-02 1.3324985228173171e+01 1.9408490459017713e+01 1.3580320205711638e+01 1 1 0
712 1 2 -4.8674089542730936e-01 1.4067016735892572e+01 1.5411088941203159e+01 9.8398191045552394e+00 0 0 0
774 1 2 -4.4764845682179943e-01 1.6806889024252655e+01 1.7351981523845399e+01 8.1798278088670617e+00 0 0 0
1539 1 1 4.7949180537249794e-02 1.3411341454224571e+01 1.6743043372892750e+01 1.4036220792465945e+01 1 1 0
710 1 1 3.4345354638636938e-01 1.5107856084704228e+01 1.4610975891220797e+01 9.2585839139528190e+00 0 0 0
713 1 2 -3.5961368604576871e-01 1.6329677791137843e+01 1.4424536996855188e+01 9.5833860190129894e+00 0 0 0
815 1 3 3.6969202062113043e-01 1.9304376226286511e+01 1.4218091714492163e+01 9.0956764623064501e+00 0 0 0
1874 1 2 -3.2695089480209921e-01 1.9577736110269427e+01 1.4793542094524234e+01 1.4973859992840357e+01 1 1 0
1616 1 2 -3.0784924392647239e-01 1.5381134465942459e+01 1.4509522977850750e+01 1.5028287195896594e+01 1 1 0
814 1 2 -4.8924796321897190e-01 2.0146173074263476e+01 1.4638504904503794e+01 8.8065018091868854e+00 0 0 0
1483 1 1 -1.9584201267526274e-02 1.4738249881325197e+01 1.9505797144665628e+01 1.3735543455787187e+01 1 0 0
1716 1 2 -3.0372340704214407e-01 1.2859238844890388e+01 1.7484651093305285e+01 1.5165078598320390e+01 1 1 0
1543 1 1 1.2705281689369612e-02 1.7687180282553491e+01 1.9512232388324176e+01 1.4062581489398312e+01 1 0 0
206 1 1 -2.3753042977123370e-01 1.4207040156924860e+01 1.3811196575978411e+01 8.2485835801857146e+00 0 0 0
1544 1 1 2.3136523453954152e-03 1.9072497602585546e+01 1.9618157011677503e+01 1.4215160005556482e+01 1 0 0
1756 1 2 -4.1704171091509568e-01 1.1040313367457903e+01 1.5659474291321349e+01 1.5089926377156079e+01 1 1 0
1595 1 1 -5.4287830148569340e-02 1.7098853884831406e+01 1.3442474749454110e+01 1.2796311774088913e+01 1 1 0
776 1 2 -3.7321218518061317e-01 1.2180349964748597e+01 1.9332384341863186e+01 8.5581317364828049e+00 0 0 0
1047 1 1 1.6990474228616013e-02 2.1246258265435564e+01 1.8459265132394187e+01 1.3572869847856833e+01 1 1 0
1596 1 1 -1.3715469578490853e-02 2.0021157303936114e+01 1.3404262100850955e+01 1.2962416298408780e+01 1 1 0
1610 1 2 -4.9957523852674901e-01 1.7466911113725065e+01 1.6942320569015692e+01 1.5709752045928195e+01 1 1 0
1757 1 3 4.1488115065090592e-01 1.1913464539292738e+01 1.6077681108879080e+01 1.5482989838383116e+01 1 1 0
1534 1 1 -7.6500768395706105e-03 1.5696911142908187e+01 1.3150556544220160e+01 1.2984858178581318e+01 1 1 0
892 1 2 -2.6426898479262456e-01 1.0722059647767775e+01 1.6382831986479054e+01 8.6167183078600793e+00 0 0 0
817 1 3 4.7175248888551502e-01 2.1302530744109962e+01 1.5895602876194104e+01 8.9507057673738277e+00 0 0 0
1473 1 1 2.7342863430877296e-01 1.1322945410491752e+01 1.3179669127490660e+01 1.3339129700581990e+01 1 1 0
777 1 3 3.2536871045579141e-01 1.3190080834102735e+01 1.9153600773839553e+01 8.4291860050169500e+00 0 0 0
1475 1 1 7.8967655380061896e-02 1.0676791454988992e+01 1.4348968307068874e+01 1.3046248436432867e+01 1 1 0
1533 1 2 -2.9373718843167373e-01 1.2639772808142695e+01 1.3187792503462212e+01 1.3853092814378977e+01 1 1 0
711 1 3 1.7481023254630679e-01 1.3507431742705510e+01 1.3186009271913235e+01 8.7864361433177862e+00 0 0 0
1491 1 2 -3.5094235401031926e-01 1.5468575287640650e+01 2.5952914824208012e+01 1.3056577986927261e+01 1 0 0
283 1 1 2.3133924879321777e-01 1.5706010301539363e+01 2.5050990620921336e+01 7.9579521803190802e+00 0 0 0
1605 1 2 -4.2482910872316115e-01 2.0728598847908007e+01 2.1071856174989570e+01 1.5318813706711380e+01 1 0 0
1606 1 3 3.6466041362794388e-01 2.1005426401948050e+01 2.1989247343769279e+01 1.5589020246501160e+01 0 0 0
343 1 2 -2.8331048095651240e-01 2.0606035785282806e+01 2.1295578397577962e+01 7.8597338870981330e+00 0 0 0
1488 1 2 -3.5179699164491895e-01 1.2707409460050101e+01 2.3259735834396142e+01 1.2901715309825333e+01 1 0 0
1965 1 3 2.1154443104313303e-01 1.0902303588211149e+01 2.5685291666816539e+01 1.1047269671440844e+01 1 0 0
1613 1 2 -2.5315328179928825e-01 1.6158511260107893e+01 2.0971810816555422e+01 1.5514096752652499e+01 1 0 0
1428 1 1 3.0199796304565213e-01 1.1338064341888087e+01 2.3160698091567344e+01 1.2684340178134397e+01 1 0 0
654 1 3 2.1368697475546602e-01 1.6735402482292677e+01 2.1091998652978202e+01 8.8801428368396866e+00 0 0 0
1486 1 1 1.4301541457129710e-01 1.3259001654827511e+01 2.1930916035561395e+01 1.3238539264289276e+01 1 0 0
1549 1 1 -4.2757924894174522e-02 1.6707173918581354e+01 2.3421563069848844e+01 1.3748655287315076e+01 1 0 0
1485 1 1 1.1797568450928619e-01 1.5239206298113045e+01 2.0730961905557130e+01 1.4340400246708658e+01 1 0 0
1490 1 1 -2.6161959268342144e-01 1.4343101220608592e+01 2.4224736582628299e+01 1.4579026053934795e+01 1 0 0
856 1 2 -4.1532767417713490e-01 1.1417444552283991e+01 2.2828767967357834e+01 8.8046422282493211e+00 0 0 0
995 1 1 -6.7395931483476335e-02 2.1070066796955736e+01 2.5687951086565342e+01 1.4359451981159266e+01 1 0 0
284 1 2 -3.3600146182589846e-01 1.7127371117250604e+01 2.4955716282285284e+01 8.0257154503985557e+00 0 0 0
657 1 3 3.7564898440164979e-01 1.5244210936763423e+01 2.3661877281549678e+01 1.0840091895548513e+01 0 0 0
1424 1 1 3.0970834464469525e-02 1.1225571598331927e+01 2.0628132996259875e+01 1.2892979379541647e+01 1 0 0
1484 1 1 -1.4025234730449849e-02 1.2652733582962933e+01 2.0660075753200232e+01 1.3235755591142075e+01 1 0 0
655 1 2 -2.9319247169660206e-01 1.4074622266263553e+01 2.1009078308476258e+01 1.0559546040467792e+01 0 0 0
1554 1 1 1.4150564802718577e-01 1.9851167528593294e+01 2.6019359662088469e+01 1.3541660298539428e+01 1 0 0
1547 1 1 1.1703699584639253e-01 1.7478873919608905e+01 2.2089131928302074e+01 1.3552837538229833e+01 1 0 0
1966 1 3 1.9448685040400981e-01 1.3490529051379964e+01 2.3602643372924835e+01 1.4806312838484372e+01 1 0 0
1773 1 3 4.5036073243459929e-01 1.6941059047535177e+01 2.2144704094946601e+01 1.1526439526433380e+01 1 0 0
1426 1 1 -5.8129272659485288e-02 1.0654682211031179e+01 2.1968392388936511e+01 1.2747870704156679e+01 1 0 0
967 1 3 2.0590765623588239e-01 1.6026661006982227e+01 2.2564760948411124e+01 8.2625807390319181e+00 0 0 0
1551 1 1 -3.0104069670928189e-02 1.7480664644098184e+01 2.4556698229051776e+01 1.3409402844901470e+01 1 0 0
1487 1 1 -5.2331349291992825e-02 1.4598804911462743e+01 2.1975921906716785e+01 1.3725114945682149e+01 1 0 0
653 1 1 3.1868862702165140e-01 1.5041952657043826e+01 2.1649716221458430e+01 1.0046105963215361e+01 0 0 0
1489 1 1 4.0599369828591081e-02 1.5286566487337367e+01 2.3202896357601741e+01 1.3933105078111957e+01 1 0 0
1627 1 3 2.6282582315147829e-01 1.2147698457084733e+01 2.5575605732556010e+01 1.2347956668137117e+01 1 0 0
656 1 2 -5.2121183797131188e-01 1.5703302292835948e+01 2.2862277736663046e+01 1.0479037585447017e+01 0 0 0
991 1 1 -2.2269350975685040e-02 2.1087654826600922e+01 2.3350619680975289e+01 1.3706237985881918e+01 1 0 0
1548 1 1 -3.6593823507232580e-02 1.8887101227381820e+01 2.2097452904793130e+01 1.4122987645474575e+01 1 0 0
1553 1 1 2.5745160658083571e-01 1.7056595896817274e+01 2.5929102594022066e+01 1.3040146657358644e+01 1 0 0
1720 1 2 -2.2705150808336921e-01 1.9711263019588781e+01 2.5339416827044538e+01 1.2302833060594825e+01 1 0 0
282 1 2 -3.5669293493534932e-01 1.4702944431387586e+01 2.4141993867646619e+01 8.3846295819232779e+00 0 0 0
1550 1 1 -6.7615692860350076e-04 1.9616402612001856e+01 2.3274372524994885e+01 1.3734607589991954e+01 1 0 0
1546 1 1 1.6397874603179044e-01 1.9486564895183360e+01 2.0956519523812052e+01 1.4657662154036837e+01 1 0 0
857 1 3 3.6618272724930701e-01 1.2165019075864157e+01 2.3165758689091646e+01 9.3284763145792429e+00 0 0 0
1772 1 2 -4.5071528050225818e-01 1.7572422717516908e+01 2.1741169615801450e+01 1.2119701348498635e+01 1 0 0
281 1 1 -2.5218716018451398e-01 1.5797899497852155e+01 2.1536142736112176e+01 8.6670393256908707e+00 0 0 0
1552 1 1 1.2158830863065835e-01 1.8962192150135230e+01 2.4459393625979772e+01 1.3218022990861671e+01 1 0 0
1545 1 1 8.7998604679268982e-02 1.6919757880335698e+01 2.0800523689498160e+01 1.4333771909096614e+01 1 0 0
1704 1 3 2.3338589050059977e-01 1.3948867017482794e+01 2.4936753372427802e+01 1.3814344662617124e+01 1 0 0
1629 1 2 -4.8294058866080691e-01 1.3119852629179752e+01 2.6159096370008946e+01 1.0309742137657091e+01 1 0 0
1705 1 1 3.2955886568591675e-01 1.4847201479910369e+01 2.4967160725559612e+01 1.5862500694814905e+01 1 0 0
2181 1 1 5.1474294798768611e-02 1.3860849951808710e+01 1.4478527306634712e+01 1.8859888446648974e+01 0 0 0
2182 1 1 -1.9637976812922502e-02 1.6861498704556759e+01 1.4333020323904472e+01 1.8492282637415670e+01 0 0 0
2184 1 1 1.0703667587608490e-01 1.6128767543580970e+01 1.5687220735063399e+01 1.8435024760581737e+01 0 0 0
2243 1 1 -3.8421590583371718e-02 1.8236680503318123e+01 1.4276706948290036e+01 1.8788598027140438e+01 0 0 0
2866 1 2 -3.2253331349110692e-01 1.4044015020890793e+01 1.4031661175188933e+01 1.7533079169552373e+01 0 0 0
2908 1 2 -5.0878008839006095e-01 1.5543967685056677e+01 1.6072311497860284e+01 1.7169957795537911e+01 0 0 0
2909 1 3 4.7350003026374399e-01 1.4975136471420036e+01 1.5278912914628004e+01 1.6933429703274445e+01 0 0 0
2126 1 1 1.0330264631463523e-01 1.1892264253093883e+01 1.8021038194458882e+01 1.8765783638310285e+01 0 0 0
2124 1 1 1.2635697829601583e-01 1.2579835808140952e+01 1.6915998823005907e+01 1.9310659041797990e+01 0 0 0
2186 1 1 3.5355314799532678e-03 1.6875301664857282e+01 1.6833707821246662e+01 1.9116242048819359e+01 0 0 0
2122 1 1 1.4590179421206495e-01 1.2631072872325550e+01 1.4500360437527924e+01 1.9648911768347013e+01 0 0 0
2183 1 1 1.1815572664233939e-01 1.4783937838814179e+01 1.5650409762321640e+01 1.9419776996010160e+01 0 0 0
2185 1 1 -2.5418902024113881e-02 1.3973910052867327e+01 1.6882131431808634e+01 1.9439807697222413e+01 0 0 0
2120 1 1 -3.8043694799527308e-02 1.1917978786065801e+01 1.3398138638054204e+01 2.0106190230982840e+01 0 0 0
2123 1 2 -2.5701571155187886e-01 1.1918290127907975e+01 1.5722519483891233e+01 1.9841967112960798e+01 0 0 0
2245 1 1 -6.3366851589936402e-03 1.8905092193875770e+01 1.5504251278922993e+01 1.9125571640603106e+01 0 0 0
2246 1 1 1.3249856183438258e-01 2.0344046890622320e+01 1.5676733628660312e+01 1.9030014216520399e+01 0 0 0
2247 1 1 5.6890573334285682e-02 1.8181267475908392e+01 1.6641444678969165e+01 1.9562643371100730e+01 0 0 0
2248 1 2 -3.3671282898150873e-01 2.0643988566381470e+01 1.7029002479689762e+01 1.9197195241956226e+01 0 0 0
2249 1 1 -2.1008532883321568e-01 1.8533683075913753e+01 1.7248597602149527e+01 2.0954294401813190e+01 0 0 0
2622 1 3 1.4418166909173155e-01 1.9489200457227678e+01 1.7760619699563865e+01 2.0891266120999454e+01 0 0 0
2623 1 2 -3.6914348390914797e-01 1.8389397697262684e+01 1.4786350638460462e+01 2.1721963826240664e+01 0 0 0
2744 1 2 -4.2341072740288704e-01 1.5284674237637384e+01 1.5252690625309915e+01 2.0727967468423689e+01 0 0 0
2745 1 3 4.1158145071817598e-01 1.4943641581786382e+01 1.4410122351153813e+01 2.1139122207751701e+01 0 0 0
2621 1 1 3.3515226507819096e-01 1.8583611631796803e+01 1.6053452913271350e+01 2.1939279406866905e+01 0 0 0
2188 1 1 -8.9586968190736208e-02 1.6193619915291666e+01 1.8061771271929807e+01 1.9322896941216712e+01 0 0 0
2935 1 3 1.8542425137422158e-01 1.7844417592463696e+01 1.8038981727886863e+01 2.1284012141852344e+01 0 0 0
2187 1 1 1.4713115379261293e-01 1.4771857186164885e+01 1.8117232958222658e+01 1.9530113963105542e+01 0 0 0
2624 1 2 -4.8923780998082950e-01 1.8881215141713220e+01 1.6763282041137369e+01 2.3141360309618971e+01 0 0 0
2128 1 1 1.3372325041364463e-01 1.2819587431941766e+01 1.8838848262683666e+01 1.8110207357460006e+01 0 0 0
2189 1 1 -4.5311683272325924e-02 1.4202260821941607e+01 1.9066979535701819e+01 1.8507071292769766e+01 0 0 0
2768 1 2 -4.3610112912810711e-01 1.8019264885703546e+01 1.9114101459007518e+01 1.8244033498205010e+01 0 0 0
2824 1 2 -4.3115511242240134e-01 1.4524771151889366e+01 1.8803888441097467e+01 2.0834906249971965e+01 0 0 0
3865 1 3 4.5842570503738295e-01 1.8566848384041467e+01 1.3985767813771503e+01 2.3317110420347628e+01 1 1 0
2190 1 1 2.3655464213934754e-01 1.6967475394360637e+01 1.9344848590721689e+01 1.9195155010214528e+01 0 0 0
2244 1 1 -7.8750486880142953e-02 2.1071565446061715e+01 1.4452583703309717e+01 1.8768820871924795e+01 0 0 0
2767 1 3 4.3195893746720804e-01 1.9177242054365706e+01 1.3870931292378952e+01 1.6555102962967332e+01 0 0 0
2769 1 3 4.0851308458201319e-01 1.7819082864769861e+01 1.8449440547980444e+01 1.7559354129457109e+01 0 0 0
2825 1 3 3.7879853996561735e-01 1.5328908759799488e+01 1.8896149217442439e+01 2.1306548860601861e+01 0 0 0
2625 1 3 4.6663062601278410e-01 1.8903139742060912e+01 1.6136308231988028e+01 2.3905091739173770e+01 0 0 0
1611 1 3 4.8412288245683882e-01 1.6852015721679855e+01 1.6319720012311627e+01 1.5944473607737224e+01 1 1 0
2658 1 3 4.0945164191841754e-01 1.0880440912955208e+01 1.7783650652184605e+01 2.2082573416245193e+01 0 0 0
2936 1 3 1.8702907152035042e-01 2.1131079661807995e+01 1.9100544751352974e+01 2.0555270460489862e+01 0 0 0
2656 1 2 -4.6728222520587342e-01 1.0741709538388536e+01 1.8718632060758789e+01 2.1891821535514858e+01 0 0 0
3864 1 2 -5.1715138890238144e-01 1.8987867313457109e+01 1.4469555542232168e+01 2.4058532721706513e+01 1 1 0
3596 1 1 3.6773923012660964e-01 1.1290399431119347e+01 2.4639516370572352e+01 2.2896235392309102e+01 1 0 0
2250 1 2 -3.4583764349922202e-01 1.7632344819786997e+01 1.9996439400537191e+01 2.0461597871752453e+01 0 0 0
3595 1 3 1.6324035052984193e-01 1.2770634084377916e+01 2.6154934795645573e+01 2.2801288669455584e+01 1 0 0
1707 1 2 -3.1724885052236107e-01 1.4028801045312740e+01 2.5764194956926822e+01 1.6411187125734596e+01 1 0 0
2136 1 1 -6.7577718128927988e-02 1.2225402409178786e+01 2.4272460404940905e+01 1.9012234348694069e+01 0 0 0
1708 1 3 4.1628024374068734e-01 1.6454089486414183e+01 2.3696980749991944e+01 1.6108435893986545e+01 1 0 0
2192 1 1 -3.4105657211184345e-02 1.6071585756047391e+01 2.0574999992933957e+01 1.8861740120419913e+01 0 0 0
3740 1 2 -4.3145231385726945e-01 1.8538713941931462e+01 2.0986010838631614e+01 2.4045157792514740e+01 1 0 0
2874 1 2 -4.6936584468651138e-01 1.0780974463906905e+01 2.2600786488459939e+01 2.0184292825084391e+01 0 0 0
2260 1 1 1.6948553448633688e-01 2.0052108259318693e+01 2.5765689923692122e+01 1.8446782892472886e+01 0 0 0
2132 1 1 -4.7678959227161033e-02 1.2241403510254687e+01 2.2111143522011012e+01 1.7804857361861238e+01 0 0 0
2196 1 1 2.2845179328989947e-02 1.5850124003332786e+01 2.3111258554973670e+01 1.8879921126058608e+01 0 0 0
2138 1 1 1.5636701876187406e-01 1.1468081719427399e+01 2.5167998729232867e+01 1.9726666219408052e+01 0 0 0
2257 1 1 1.1940619547769629e-01 1.7935410640427289e+01 2.4438573857697875e+01 1.8601630194596449e+01 0 0 0
2788 1 2 -4.6135100779375005e-01 1.9606849038053273e+01 2.3979403427821619e+01 2.0697261660338565e+01 0 0 0
2733 1 2 -3.0339234330442127e-01 1.1589378539854797e+01 2.5998597885590478e+01 2.0878837006739399e+01 0 0 0
3400 1 1 -2.3624827022395353e-01 1.2281889640890959e+01 2.5626893681382846e+01 2.3598142598375425e+01 1 0 0
2258 1 1 1.3359853887285306e-01 2.1009384324842060e+01 2.4139217418718303e+01 1.8775861951414218e+01 0 0 0
2259 1 1 -4.2665968407734886e-02 1.8673259559770063e+01 2.5672366046007831e+01 1.8851887634766111e+01 0 0 0
2705 1 2 -2.5790142369508123e-01 1.2418987673539329e+01 1.9835469507619255e+01 1.7110882267437592e+01 0 0 0
2191 1 1 1.6985494449464261e-01 1.4877190335372708e+01 2.0244443296866180e+01 1.8164582206319036e+01 0 0 0
3890 1 2 -4.5500358151437376e-01 1.8410915558425383e+01 2.5614017690992036e+01 2.3190947327354927e+01 1 0 0
2252 1 2 -3.3734563174682908e-01 2.0002440403962915e+01 2.0969749928952165e+01 2.0440241111950545e+01 0 0 0
2256 1 1 5.2581224242284764e-02 2.0171350721688025e+01 2.3204386397948081e+01 1.9583147596378225e+01 0 0 0
2195 1 1 -3.2375949134819566e-02 1.4447652724866723e+01 2.3212820463607272e+01 1.8579525256607123e+01 0 0 0
3688 1 2 -3.2159255336168679e-01 2.0673492436280114e+01 2.4667587128485291e+01 2.3969418454006231e+01 1 0 0
2752 1 2 -5.3655264540224246e-01 1.7015558677281312e+01 2.3945757834330731e+01 2.0689983813082858e+01 0 0 0
3597 1 2 -5.2088849618508315e-01 1.2098947380657343e+01 2.3589964848027055e+01 2.2385525544396703e+01 1 0 0
2253 1 1 -5.6888200286445929e-02 1.8062715867240406e+01 2.1838714014607934e+01 1.9276631356578068e+01 0 0 0
2255 1 1 1.0121132353719980e-01 1.8879852165289964e+01 2.2959897729058717e+01 1.8789847177018245e+01 0 0 0
2194 1 1 7.4059384736198872e-02 1.6614583995465598e+01 2.1870044947658585e+01 1.8969580351882161e+01 0 0 0
3741 1 3 3.4821315792371604e-01 1.8251165917379076e+01 2.1548079832432212e+01 2.3327509006420538e+01 1 0 0
2134 1 1 1.5106514608347887e-01 1.1419380425438021e+01 2.3392221444365251e+01 1.8068027828692713e+01 0 0 0
2732 1 2 -3.6015647280187651e-01 1.4029744305552143e+01 2.4518162023077679e+01 2.0795794470079592e+01 0 0 0
2200 1 1 -3.3807975591119810e-02 1.5913458285707749e+01 2.5617243149078028e+01 1.9455768196094123e+01 0 0 0
2712 1 2 -2.5132317930643677e-01 2.0696430513609414e+01 2.4810417189279342e+01 1.7549838571360837e+01 0 0 0
2130 1 1 1.7940200089381486e-01 1.1605940034445750e+01 2.0886330611612273e+01 1.7638740577857718e+01 0 0 0
3599 1 3 4.4416174651544049e-01 1.2963620865886245e+01 2.3856415170142160e+01 2.1976078158884132e+01 1 0 0
2789 1 3 4.4719202899233318e-01 1.8653767213760911e+01 2.3897916631897910e+01 2.0730868845571713e+01 0 0 0
1706 1 2 -4.4615647078305765e-01 1.6191440581927115e+01 2.4601082692548943e+01 1.6283264377780036e+01 1 0 0
2711 1 2 -2.6420167363015562e-01 1.8350068750430204e+01 2.3538636955059786e+01 1.7548911424945612e+01 0 0 0
3891 1 3 4.1294062029976575e-01 1.9414600779714142e+01 2.5420812338811281e+01 2.3045844155716054e+01 1 0 0
2753 1 3 4.0491818776190758e-01 1.6640226859544256e+01 2.4460183146286411e+01 2.1382372998763682e+01 0 0 0
2251 1 1 3.2178376086570892e-01 1.8623256736345741e+01 2.0863235299983852e+01 2.0038519049324304e+01 0 0 0
2198 1 1 1.1123864052190281e-01 1.6561926026273760e+01 2.4294117725746219e+01 1.9312031421232540e+01 0 0 0
2706 1 2 -2.5600939308842119e-01 1.4600083460130547e+01 2.1372901898489477e+01 1.7268736085726623e+01 0 0 0
2197 1 1 1.2731346578828087e-01 1.3607312394175876e+01 2.4100233793521397e+01 1.9416347580929958e+01 0 0 0
2193 1 1 1.4926111231992747e-01 1.3640257108569687e+01 2.2263777195579429e+01 1.7861949730903316e+01 0 0 0
2199 1 1 1.4467715363992839e-01 1.4526232488732274e+01 2.5577036528353560e+01 1.9982331281233328e+01 0 0 0
2254 1 1 1.5440264857157029e-01 2.0841780331795768e+01 2.2022251971164934e+01 1.9992502514492607e+01 0 0 0
3445 1 1 1.3944432813623606e-01 1.1851744278638625e+01 1.5417972708252707e+01 2.6048100420776517e+01 1 1 0
3449 1 1 -8.9934901386332488e-03 1.2034980898063914e+01 1.7696093002286283e+01 2.5271732855952870e+01 1 1 0
3450 1 1 6.0061233319900972e-03 1.4198979931452941e+01 1.8987153068738312e+01 2.5658700911405852e+01 1 1 0
3503 1 1 2.1333599184197638e-01 1.4272510499380873e+01 1.3798495722511406e+01 2.5862554498699478e+01 1 1 0
3504 1 1 8.3762463573137158e-02 1.5655423798244174e+01 1.3642205442969443e+01 2.6399492361850491e+01 1 1 0
3505 1 1 6.9665695784901185e-02 1.3363200741005805e+01 1.5284763634478409e+01 2.5877719438842419e+01 1 1 0
3506 1 1 1.1566871900629795e-01 1.6525024168768162e+01 1.5215144092338384e+01 2.6531147764978158e+01 1 1 0
3507 1 1 9.9641569725800891e-02 1.4227862644963542e+01 1.6377187606632987e+01 2.6342791543122377e+01 1 1 0
3508 1 1 8.6890085595437497e-02 1.5694375287099946e+01 1.6251451086341195e+01 2.5772423589166326e+01 1 1 0
3509 1 1 1.1126154498212770e-01 1.3303994478267709e+01 1.7837974293088884e+01 2.5972578577876828e+01 1 1 0
3510 1 1 1.1415235008780771e-01 1.6443750257948036e+01 1.7771029599827006e+01 2.5608697292548328e+01 1 1 0
3565 1 1 9.0324408672712075e-02 1.8615525120897498e+01 1.4154926645860455e+01 2.5518691484792917e+01 1 1 0
3566 1 1 1.1151156220846987e-01 1.9983553097242655e+01 1.3971740184712006e+01 2.6081884308069274e+01 1 1 0
3567 1 1 -5.7398675156967734e-02 1.7948535263361155e+01 1.5319894922282268e+01 2.6084130095170828e+01 1 1 0
3568 1 1 1.1925630668108447e-01 2.0903322698369223e+01 1.5509675846942599e+01 2.6529021811515126e+01 1 1 0
3569 1 1 1.2058752074321026e-01 1.8590515137223647e+01 1.6528648218012879e+01 2.6410844145055691e+01 1 1 0
3570 1 1 -8.2988494987229405e-02 2.0044951527367370e+01 1.6638728582976704e+01 2.6189063838541667e+01 1 1 0
3571 1 1 -2.5749335458068699e-02 1.7850305677258461e+01 1.7772794019379813e+01 2.6058486004389369e+01 1 1 0
3572 1 1 2.1330353965130572e-02 2.0732147686975310e+01 1.7860392657561061e+01 2.5969818030551547e+01 1 1 0
3578 1 2 -4.9276422453281210e-01 1.8558977819057542e+01 1.6607525295300945e+01 2.7967499317229034e+01 1 1 0
3584 1 2 -2.5137258831189496e-01 1.6068961334201269e+01 1.4363665592300650e+01 2.7593529587708765e+01 1 1 0
3684 1 2 -3.2611807762787665e-01 1.3560722435235128e+01 1.7186303696882817e+01 2.7321320081481296e+01 1 1 0
3725 1 3 4.3961651157509068e-01 1.2432152065752005e+01 1.5954164531098012e+01 2.7935837869302240e+01 1 1 0
3842 1 2 -3.1889361584767534e-01 2.0414147930250188e+01 1.4428932305857895e+01 2.7387332959364958e+01 1 1 0
3848 1 2 -2.6036061873725219e-01 1.5971480934266388e+01 1.6889873591871872e+01 2.4525780377435627e+01 1 1 0
3900 1 2 -2.7825382240385649e-01 1.3665117852862068e+01 1.4426384179817514e+01 2.4711855094663115e+01 1 1 0
3451 1 1 -1.9681832182383886e-02 1.5575916942369767e+01 1.8999169882004988e+01 2.5834784459198016e+01 1 0 0
3579 1 3 4.3217048981716577e-01 1.9512099902822239e+01 1.6641477978616315e+01 2.8335396219152233e+01 1 1 0
759 1 2 -3.3397432163221374e-01 1.9776580361287163e+01 1.7641763625352940e+01 2.9676077988981763e+01 0 0 -1
271 1 1 1.3041924564990637e-01 1.5382569190905661e+01 1.6085191889855178e+01 3.1114247492948365e+01 0 0 -1
272 1 1 -8.6401286752292472e-02 1.8212010181584795e+01 1.5844200662660047e+01 3.1402714956290858e+01 0 0 -1
273 1 1 1.1100585141114044e-01 1.6061279699189821e+01 1.7240761830402175e+01 3.0710412030220617e+01 0 0 -1
274 1 1 1.2667351708963015e-01 1.7506843981699774e+01 1.7259638961352696e+01 3.1445409422985115e+01 0 0 -1
212 1 1 -9.5804062430885038e-03 1.3232726724882193e+01 1.7201278711467022e+01 3.1056625264677091e+01 0 0 -1
276 1 1 -5.9466045588726445e-02 1.8090115347737239e+01 1.8613715685330945e+01 3.1147419253245211e+01 0 0 -1
337 1 1 1.8001530020192352e-01 1.9296424607694384e+01 1.8774787618157532e+01 3.0464621177631830e+01 0 0 -1
798 1 2 -4.3131892288425405e-01 1.6300298252267602e+01 1.7343397142791254e+01 2.9276604968193311e+01 0 0 -1
799 1 3 4.6546900096040922e-01 1.7216875142819568e+01 1.7186534974712540e+01 2.8855725362154381e+01 0 0 -1
3511 1 1 3.1455821921928355e-02 1.8558412992574990e+01 1.8974385731129697e+01 2.6159680720073769e+01 1 0 0
3512 1 1 -4.0631733598585552e-02 1.9961343469090732e+01 1.9093414397542176e+01 2.6261528431087978e+01 1 0 0
333 1 1 -1.3650934779649709e-02 1.9658082316452308e+01 1.5718622809093890e+01 3.1287574063290624e+01 0 0 -1
3724 1 2 -4.1686276104988296e-01 1.1624238552548404e+01 1.5578892586055350e+01 2.7462856100763968e+01 1 1 0
3390 1 1 7.6117083281950285e-03 1.1432810078826503e+01 1.8955854387067927e+01 2.4962638664184059e+01 1 1 0
3443 1 1 7.5339126942620183e-02 1.1400764666534936e+01 1.4001090042826624e+01 2.5572709315392245e+01 1 1 0
270 1 1 2.8432155783287788e-01 1.7489084864637960e+01 1.4714117982931230e+01 3.1515809442677835e+01 0 0 -1
3447 1 1 -1.7339207713401132e-02 1.1238590847372876e+01 1.6471542779331429e+01 2.5301593977667920e+01 1 1 0
275 1 1 3.0935193725887444e-02 1.5273808839405774e+01 1.8460238154535979e+01 3.1039557769712758e+01 0 0 -1
214 1 1 -6.7506770338400718e-02 1.3862071644636274e+01 1.8456690836469690e+01 3.1015042988847366e+01 0 0 -1
211 1 1 9.3452446049852450e-02 1.1756439112846829e+01 1.7102357490887005e+01 3.0815566461128771e+01 0 0 -1
335 1 1 1.2387451821112863e-01 2.0409869034243627e+01 1.6657459760408454e+01 3.0585610109207337e+01 0 0 -1
210 1 1 -1.4730780262168054e-02 1.4025100744720779e+01 1.6023670912010424e+01 3.1395454991252294e+01 0 0 -1
680 1 3 4.4509161309053996e-01 1.8869271252415999e+01 1.4051044587344432e+01 2.8275053062736998e+01 0 0 -1
898 1 2 -2.6654951526028126e-01 1.1024297530133207e+01 1.7855008488426250e+01 2.9839717075912002e+01 0 0 -1
679 1 2 -4.6481440963858378e-01 1.8355554343955387e+01 1.3439396767802062e+01 2.8876303542001196e+01 0 0 -1
331 1 1 8.8963897262162625e-02 2.0267603470439116e+01 1.4419289272239061e+01 3.1800231974407119e+01 0 0 -1
268 1 2 -3.2158605016326774e-01 1.8145363321780398e+01 1.3459615473588817e+01 3.1712917667849322e+01 0 0 -1
3903 1 2 -2.7195782399082680e-01 1.0961271109534451e+01 1.4027045548590596e+01 2.4191026357677746e+01 1 1 0
269 1 2 -3.3261116989906270e-01 1.6064866190524320e+01 1.4854753615128184e+01 3.1438366737548680e+01 0 0 -1
213 1 1 9.1433255518000370e-02 1.0784252619872936e+01 1.8609848206286152e+01 3.1054918940226379e+01 0 0 -1
329 1 1 1.3882908720234843e-01 1.9552793649555024e+01 1.3265830555313169e+01 3.1468932118701247e+01 0 0 -1
207 1 1 4.4324974916898985e-03 1.2003551351465239e+01 1.4748735280083244e+01 3.1899888762482888e+01 0 0 -1
208 1 1 8.6329097117353426e-02 1.3403194093852012e+01 1.4867931027451982e+01 3.2003199637796605e+01 0 0 -1
209 1 1 1.0600681518661628e-01 1.1266345910051355e+01 1.6154271593217956e+01 3.1856045362599556e+01 0 0 -1
277 1 1 -3.1684145111652469e-02 1.5905648628705386e+01 1.9614560921866762e+01 3.1670669316539712e+01 0 0 -1
205 1 1 1.7243093095941815e-02 1.1238626801968506e+01 1.3602465209754007e+01 3.2026766513051491e+01 0 0 -1
980 1 3 2.5794095570525893e-01 1.4898337438116219e+01 1.3256066836672940e+01 3.2127401669850052e+01 0 0 -1
941 1 3 4.1550697996540592e-01 1.2944110687225988e+01 1.9227561992592353e+01 2.9145016030242008e+01 0 0 -1
278 1 1 1.7704070268646080e-01 1.7333782398794334e+01 1.9703764753640261e+01 3.1744103818998276e+01 0 0 -1
280 1 2 -3.3756109890923863e-01 1.8160634225624701e+01 2.0781726864290935e+01 3.2179344775607419e+01 0 0 -1
221 1 1 -4.3936230908452049e-02 1.1075972370211948e+01 2.3287400612559598e+01 3.1062729930022776e+01 0 0 -1
279 1 1 2.7298287327590466e-02 1.5076195788197470e+01 2.0691215959727081e+01 3.2192907475047079e+01 0 0 -1
286 1 1 1.3539725394935945e-01 1.7895512638489983e+01 2.6071463280467064e+01 3.2030153182240362e+01 0 0 -1
3392 1 1 2.7048832427819837e-02 1.2116711872988629e+01 2.0235724271128706e+01 2.5031733800111677e+01 1 0 0
215 1 1 1.2700315320287073e-01 1.1667244909326572e+01 1.9693813455576290e+01 3.1806101201574361e+01 0 0 -1
801 1 3 3.7337629592140087e-01 1.5694818241663983e+01 2.3759211755810895e+01 3.0858125237028315e+01 0 0 -1
216 1 1 8.5363152309139712e-02 1.3117638623632416e+01 1.9778424054134955e+01 3.1000548705198174e+01 0 0 -1
835 1 3 3.9085355884748152e-01 2.0156199879477352e+01 2.6068324392363120e+01 2.9529814465278175e+01 0 0 -1
341 1 1 2.9341678524333425e-01 1.9615557159424970e+01 2.0641225450621928e+01 3.1897406287263870e+01 0 0 -1
3459 1 2 -3.4137865385513255e-01 1.6285884614278395e+01 2.5513179634479727e+01 2.4266003990995756e+01 1 0 0
3519 1 1 -6.6049622526385618e-02 1.8293734890983256e+01 2.3980593229185803e+01 2.4924173850864690e+01 1 0 0
3514 1 1 1.4569676925191946e-01 2.0438219522771259e+01 2.0422004227771556e+01 2.6533507010266817e+01 1 0 0
3457 1 1 5.8560601646742587e-02 1.6267776188320873e+01 2.2794237274565880e+01 2.5911727740441332e+01 1 0 0
3394 1 1 -9.4919837884959404e-02 1.1471817097989433e+01 2.1556758843970265e+01 2.5156010301198467e+01 1 0 0
3517 1 1 -3.8771420342807429e-02 1.7627251610457201e+01 2.2851997930683030e+01 2.5505874242690087e+01 1 0 0
3672 1 3 2.1942347789017708e-01 1.6429569522399113e+01 2.4807593854809131e+01 2.6417155690424721e+01 1 0 0
960 1 2 -3.4863422742103367e-01 1.8450932667345679e+01 2.4595037747109295e+01 2.8966560005476264e+01 0 0 -1
3513 1 1 8.9235476191159513e-02 1.7854240340038974e+01 2.0315288217654398e+01 2.6340563756121494e+01 1 0 0
738 1 2 -2.4969446134809373e-01 1.1569850329769762e+01 2.5621480835932299e+01 2.9910916440432175e+01 0 0 -1
3454 1 1 1.5830368247614415e-01 1.4181830833154088e+01 2.1491385112282060e+01 2.5538623243290690e+01 1 0 0
959 1 2 -4.8379661131707180e-01 1.7424510091323615e+01 2.2492406105213995e+01 2.9665580612895202e+01 0 0 -1
957 1 1 3.4292350454315967e-01 1.8285635959973757e+01 2.3611292715686972e+01 2.9768722265381836e+01 0 0 -1
219 1 1 1.3326881278837560e-01 1.1730609337855288e+01 2.2269474901762152e+01 3.1973169123828630e+01 0 0 -1
940 1 2 -4.3537659169635567e-01 1.2655359441819432e+01 1.9986460911580480e+01 2.9633566380172063e+01 0 0 -1
961 1 3 4.1476523356267442e-01 1.6831729783422613e+01 2.2462762561738359e+01 2.8902138475136866e+01 0 0 -1
3396 1 1 3.1667101410818682e-01 1.2129842960524464e+01 2.2737571532163027e+01 2.5240299696275923e+01 1 0 0
844 1 2 -4.4613680579156362e-01 2.0591032914892732e+01 2.2587420793295170e+01 2.9387931702133269e+01 0 0 -1
3934 1 3 2.1594791757345808e-01 1.4970271157272752e+01 2.4484709807863631e+01 2.5490172154356678e+01 1 0 0
3452 1 1 -4.2003482768619094e-02 1.3500212981799644e+01 2.0243941890430161e+01 2.5385183824539300e+01 1 0 0
3455 1 1 -2.5904521347118209e-02 1.5515799005043196e+01 2.1561393537039663e+01 2.5933293100664194e+01 1 0 0
958 1 3 2.7723177073339894e-01 1.9644527483281752e+01 2.2614506962632579e+01 3.1174272955289641e+01 0 0 -1
220 1 1 -4.8758127742974722e-02 1.3166372206987818e+01 2.2236201708954059e+01 3.1839060633754961e+01 0 0 -1
3520 1 1 1.0082915705950825e-01 1.9727828099911019e+01 2.3849683510110058e+01 2.4811542956103796e+01 1 0 0
3398 1 2 -3.0826397975548958e-01 1.1484619273398554e+01 2.3972280870614327e+01 2.5312687461879708e+01 1 0 0
217 1 1 -1.8835257370106658e-02 1.0976476464808876e+01 2.1036209173337525e+01 3.1775408316145221e+01 0 0 -1
349 1 1 -5.2144245887445359e-02 1.9187781136561931e+01 2.5886699513875911e+01 3.1584108717800866e+01 0 0 -1
3518 1 1 4.0161209834237346e-03 2.0428037004916938e+01 2.2694872962051033e+01 2.5489751371062074e+01 1 0 0
347 1 1 4.7436954668012253e-02 1.9894187287360086e+01 2.4645159148771171e+01 3.1444372029591484e+01 0 0 -1
3453 1 1 1.1304852749878996e-01 1.6117202410346067e+01 2.0255956567158687e+01 2.6404443010925359e+01 1 0 0
3522 1 1 1.1309412048388937e-01 2.0756834959668133e+01 2.5312347470565541e+01 2.5245290959110530e+01 1 0 0
3516 1 1 -1.3368755858317306e-02 1.9818773035732633e+01 2.1561508814456694e+01 2.5934515126694201e+01 1 0 0
845 1 3 3.7112704438217564e-01 2.0882652588330121e+01 2.3031430612783932e+01 2.8550111721248680e+01 0 0 -1
3456 1 2 -3.2340261434427175e-01 1.3530069930690649e+01 2.2768251351123272e+01 2.5247637492909355e+01 1 0 0
226 1 1 4.5792090434076997e-02 1.3554201489364214e+01 2.6043440011791382e+01 3.1647751236265204e+01 0 0 -1
222 1 1 2.3343396236027450e-01 1.3922254039146427e+01 2.3526496301301115e+01 3.1787472436764038e+01 0 0 -1
3521 1 1 2.4680694273396986e-01 1.7860203091961356e+01 2.5391145906733776e+01 2.4489834407704961e+01 1 0 0
3676 1 3 4.3932591512541735e-01 1.4426515920624487e+01 2.2690061434836547e+01 2.9072579195212946e+01 1 0 0
3515 1 1 1.1783800520211865e-01 1.8372131568308237e+01 2.1440646690479220e+01 2.5388172673412889e+01 1 0 0
3458 1 1 -2.5663885588851193e-01 1.5586289522596811e+01 2.4123329040915443e+01 2.6290319037534662e+01 1 0 0
3674 1 2 -4.7989127962644146e-01 1.4734055135170991e+01 2.2787952938684029e+01 2.8100656880905834e+01 1 0 0
224 1 1 -3.1812853267023822e-02 1.3065601600013034e+01 2.4757070490272437e+01 3.1380990627994890e+01 0 0 -1
218 1 1 -4.8392800966079600e-03 1.3793407070512121e+01 2.0969602618233878e+01 3.1758304547898437e+01 0 0 -1
3673 1 1 3.5985779314326088e-01 1.4605612658580368e+01 2.4082922870487348e+01 2.7545763501089368e+01 1 0 0
223 1 1 1.6083992707033168e-01 1.1831468768388179e+01 2.4458812748361744e+01 3.0784229065186775e+01 0 0 -1
339 1 1 -7.2319888427301485e-02 2.0058701246363739e+01 1.9899688816833834e+01 3.0655800704219864e+01 0 0 -1
285 1 1 -8.3297968070701708e-02 1.5061530469105369e+01 2.6050284327036678e+01 3.1804583343237425e+01 0 0 -1
800 1 2 -5.1035794252656763e-01 1.4871865448542803e+01 2.3330633453240452e+01 3.0676781608798990e+01 0 0 -1
345 1 1 -2.8600014043912475e-01 1.9004329446638597e+01 2.3445904308430183e+01 3.1183334493641404e+01 0 0 -1
3675 1 2 -2.7986059811288910e-01 1.4169027612770288e+01 2.5160218778948849e+01 2.8061166655535697e+01 1 0 0
3581 1 2 -2.7074185594752681e-01 1.7052456145302219e+01 2.0288217800607423e+01 2.7547397624598950e+01 1 0 0
3933 1 3 1.9349293348916999e-01 1.3088619101015718e+01 2.5135718542106932e+01 2.4114150969654922e+01 1 0 0
968 1 3 2.1598094845482516e-01 1.8270786888005571e+01 2.3370231452679715e+01 3.1986681593320604e+01 0 0 -1
1436 1 1 -1.3518030072493978e-02 1.1173387539543185e+01 2.7991903945822774e+01 1.3681177327372788e+01 1 0 0
1440 1 1 -7.2574462534574266e-02 1.1067461929168125e+01 3.0256644255351695e+01 1.4807854759358298e+01 1 0 0
1492 1 2 -3.3531207706267629e-01 1.3411828912839306e+01 2.7118957183614135e+01 1.3222932389866173e+01 1 0 0
1493 1 1 2.9786012705221432e-01 1.4782534139827703e+01 2.7052621299199302e+01 1.3495230060975979e+01 1 0 0
1494 1 1 1.5717750249239323e-01 1.2553183080421705e+01 2.8152411987414830e+01 1.3907671074180074e+01 1 0 0
1495 1 1 -1.2139612000944698e-01 1.5386868289970611e+01 2.8083418272766828e+01 1.4245888786733250e+01 1 0 0
1496 1 1 -8.2954735280285630e-02 1.3200965998123808e+01 2.9084292024615699e+01 1.4663308459083192e+01 1 0 0
1497 1 1 1.6023193997872306e-01 1.4645797696784006e+01 2.9318731844304075e+01 1.4493146393831779e+01 1 0 0
1555 1 1 4.1221313642431827e-03 1.7618251834856380e+01 2.6976727116601754e+01 1.3998180464506367e+01 1 0 0
1556 1 1 1.5655621918359813e-02 1.8988021149311763e+01 2.7071825207362298e+01 1.4159276991846157e+01 1 0 0
1557 1 1 1.2920179674068910e-01 1.6780818903914145e+01 2.7908542460610512e+01 1.4717822001184096e+01 1 0 0
1558 1 1 2.2366448068308717e-02 1.9626824557001104e+01 2.8161493266347101e+01 1.4860894821399462e+01 1 0 0
1559 1 1 -5.4177799095185733e-02 1.7419546753902242e+01 2.9128750410185866e+01 1.5244937888098670e+01 1 0 0
1560 1 1 1.2493509050005716e-01 1.8867554495347338e+01 2.9387683445466916e+01 1.4998796588503048e+01 1 0 0
820 1 2 -4.5734044284804298e-01 1.6750983186751789e+01 2.7619816925298800e+01 8.9175767248050040e+00 0 0 0
1774 1 2 -4.2782034909375266e-01 1.8745051885910062e+01 2.9899473655590189e+01 1.3614118454919600e+01 1 0 0
1775 1 3 3.8013979741217108e-01 1.8702808366545661e+01 3.0877389149442731e+01 1.3684355919140808e+01 1 0 0
1862 1 2 -4.5822920407332740e-01 1.1163587081548894e+01 3.1730485130796126e+01 1.2905588004175529e+01 1 0 0
1864 1 2 -4.3525437497971142e-01 1.4856569947043125e+01 3.0275697995724034e+01 1.3409163776467926e+01 1 0 0
1865 1 3 3.7217217927612189e-01 1.4166941854511705e+01 3.0308788879141439e+01 1.2709396931341061e+01 1 0 0
821 1 3 3.8358673481393007e-01 1.5807750787632473e+01 2.7862053854230282e+01 9.0556227679446391e+00 0 0 0
784 1 2 -5.5729728418331270e-01 1.4121243567367937e+01 2.8145357543954240e+01 9.0111497088444121e+00 0 0 0
785 1 3 4.1949901449351851e-01 1.3874630955449717e+01 2.8718335681829039e+01 9.7809046269511235e+00 0 0 0
1630 1 2 -3.4202548607781780e-01 1.2698323802678962e+01 2.8478196411589884e+01 1.1033660490817633e+01 1 0 0
295 1 1 -6.8263066413377566e-02 1.5735956440112671e+01 3.2101534551484278e+01 8.1815968497227409e+00 0 0 0
1628 1 1 3.6703403971385651e-01 1.2444480762023691e+01 2.7216920301142189e+01 1.0997319710674246e+01 1 0 0
999 1 1 -4.7674097315526846e-02 2.1031023283666148e+01 2.7988806549200536e+01 1.5246838602356746e+01 1 0 0
231 1 1 1.4552385643736920e-01 1.1529080596038705e+01 2.9748389539184643e+01 8.3263016206011091e+00 0 0 0
1498 1 1 1.4364054340762533e-01 1.2302143625340245e+01 3.0045172875778956e+01 1.5462794535419274e+01 1 0 0
764 1 2 -2.5783193097691398e-01 1.1205081208847927e+01 2.8605188937885909e+01 9.1358558108334744e+00 0 0 0
1562 1 1 -3.4971936314236507e-02 1.9520861431709637e+01 3.0477222064210796e+01 1.5755899270282070e+01 1 0 0
1499 1 1 -6.1878494455373356e-02 1.5167344396852620e+01 3.0077159858850038e+01 1.5730234147434601e+01 1 0 0
964 1 2 -4.4118330112424275e-01 1.6946332299812578e+01 3.1598198220150149e+01 1.1292631522922404e+01 0 0 0
966 1 3 3.5195391991407654e-01 1.6970870369330747e+01 3.0803546320844067e+01 1.1909252757395819e+01 0 0 0
1631 1 3 3.9703235461944353e-01 1.3662522153651700e+01 2.6488624486890846e+01 9.5130601241059942e+00 1 0 0
233 1 1 -4.5885094326153883e-02 1.0820387512441609e+01 3.1046014619332421e+01 8.3638382904533408e+00 0 0 0
1432 1 1 -2.3910935719399937e-01 1.1495040953140505e+01 2.6248872693072652e+01 1.1799291733338064e+01 1 0 0
1442 1 1 1.3638342364715725e-01 1.0752427281981399e+01 3.1575637980658680e+01 1.4282048884429502e+01 1 0 0
1863 1 3 4.8438037131416301e-01 1.0805379315836648e+01 3.2451004823251402e+01 1.2372056734887082e+01 1 0 0
1923 1 3 3.8522138798306155e-01 1.7100180775569989e+01 2.6667538798953327e+01 1.0917865218577010e+01 1 0 0
1444 1 1 -4.2007174243515119e-02 1.1255140352671939e+01 3.2734247922459566e+01 1.4974390203902930e+01 1 0 0
962 1 1 3.3031791570229357e-01 1.7815684383638516e+01 3.2624422620218837e+01 1.1735597220760690e+01 0 0 0
232 1 1 -4.3231758400025987e-02 1.2880372661710387e+01 2.9739899196705604e+01 7.8012572855764386e+00 0 0 0
1502 1 1 1.6694502875572151e-01 1.2374779876239000e+01 3.2569338433878762e+01 1.5839069629043729e+01 1 0 0
965 1 2 -3.4047969599898409e-01 1.8422225383858180e+01 3.2768294044406360e+01 1.2851167046875938e+01 0 0 0
1922 1 2 -4.1539000542173665e-01 1.7566235743732335e+01 2.6424505060197262e+01 1.1772561357997773e+01 1 0 0
1500 1 1 -6.5662965258022635e-02 1.3065184449040483e+01 3.1281711839070240e+01 1.5713110166765277e+01 1 0 0
1434 1 1 6.5440554101791046e-02 1.0659055781794784e+01 2.7020981844863179e+01 1.2788062248441921e+01 1 0 0
1825 1 3 4.4898790773841213e-01 1.3120064573020796e+01 3.4614044017232949e+01 1.2976940094320897e+01 1 0 0
1007 1 1 -3.2425359870350251e-02 2.1237340665276921e+01 3.2845698168431348e+01 1.5678038049383375e+01 1 0 0
1566 1 1 3.4881509316680617e-02 1.9799959165143356e+01 3.2965251567996589e+01 1.5634013542904908e+01 1 0 0
240 1 1 1.5690797625114145e-01 1.3426342581214760e+01 3.4664895325650917e+01 7.7805286921726005e+00 0 0 0
238 1 1 -4.2898479575202986e-02 1.3670949530482993e+01 3.3367624527218531e+01 8.0418683705661103e+00 0 0 0
1570 1 1 4.8013069207647455e-05 2.0005669561652766e+01 3.5449578839479102e+01 1.5637000555825882e+01 1 0 0
1571 1 1 1.2654005572079183e-01 1.7877083092447954e+01 3.6807257061266526e+01 1.5735591714872772e+01 1 0 0
364 1 1 2.7398152324371688e-01 2.1196935296751352e+01 3.4465636609328541e+01 8.4009443185776149e+00 0 0 0
246 1 1 -3.7623597561189340e-02 1.4030000120843678e+01 3.8301214810904767e+01 8.1331597706988745e+00 0 0 0
367 1 2 -3.2246591269048913e-01 1.9157873986083541e+01 3.8640077023067043e+01 7.9132382907884855e+00 0 0 0
299 1 1 8.2521713404882874e-02 1.5979685414117046e+01 3.4380915426154615e+01 9.4569971931699577e+00 0 0 0
823 1 3 3.7330125007988346e-01 1.0778820325087541e+01 3.3448366446817488e+01 1.0439223685069555e+01 0 0 0
1824 1 2 -5.0315112337376089e-01 1.3656716459759869e+01 3.4794531523345746e+01 1.3776051747273083e+01 1 0 0
1654 1 3 4.7804821779026690e-01 1.7160593303383131e+01 3.8560400987280048e+01 1.1208588426850834e+01 1 0 0
783 1 3 3.9716792005333612e-01 1.7873626137607179e+01 3.6640526900280989e+01 9.4576911564627348e+00 0 0 0
1651 1 1 3.6575183718932192e-01 1.6180641585265075e+01 3.9219591560136649e+01 1.2756006002158715e+01 1 0 0
1653 1 2 -2.8945877502540857e-01 1.4996550092686332e+01 3.8795985586633904e+01 1.2463910391778157e+01 1 0 0
242 1 1 -6.4191791015098656e-02 1.4151006404818514e+01 3.5820540377413266e+01 8.0488564051640168e+00 0 0 0
1509 1 1 1.2232896886914103e-01 1.5059475167015217e+01 3.6612351514016993e+01 1.5268103021701865e+01 1 0 0
782 1 2 -5.0453646620101444e-01 1.7199180419857349e+01 3.7196734410651224e+01 9.8110267799324706e+00 0 0 0
305 1 1 -3.1602066408771008e-02 1.5309496933806873e+01 3.8183531167788381e+01 8.7995360796257138e+00 0 0 0
1450 1 2 -3.1273120741846744e-01 1.1394638684109916e+01 3.7879671489577319e+01 1.5225017141233803e+01 1 0 0
363 1 2 -3.2760777824095666e-01 1.9832288412448918e+01 3.4609669779958338e+01 8.7363364482971999e+00 0 0 0
972 1 3 1.6488051164655637e-01 1.7638498247419079e+01 3.4762948099996024e+01 1.1601765363691806e+01 0 0 0
1872 1 2 -4.1498919921465349e-01 1.5374302888769284e+01 3.6407775654517359e+01 1.3839780091836488e+01 1 0 0
1652 1 2 -4.6897246593959030e-01 1.7411195347971177e+01 3.8989807647001477e+01 1.2074197503113112e+01 1 0 0
1936 1 1 2.9881251935515474e-01 1.1091784305713512e+01 3.5524462315957258e+01 1.2093944056389478e+01 1 0 0
298 1 1 -5.8773647668699150e-02 1.7949469620440762e+01 3.3249332309622183e+01 8.4989301606725167e+00 0 0 0
302 1 1 -2.2934270728446110e-01 1.8054426159214309e+01 3.3989065216418098e+01 1.0961205971177225e+01 0 0 0
1572 1 1 1.2342770288518784e-01 1.9243577097239367e+01 3.6694903504474091e+01 1.5528697285910370e+01 1 0 0
1508 1 1 4.0052263420858908e-02 1.3478968710797853e+01 3.6636746643386921e+01 1.5484547633054861e+01 1 0 0
297 1 1 1.2707133132681553e-01 1.4909590226956505e+01 3.3068196048867790e+01 8.8924817986441944e+00 0 0 0
1573 1 2 -2.9138178342326743e-01 1.7026058007172665e+01 3.8003057652708399e+01 1.5500875349562396e+01 1 0 0
1873 1 3 4.1929369620473039e-01 1.4579101048728420e+01 3.6110973519465382e+01 1.3335836760617514e+01 1 0 0
1961 1 3 1.5002997738099838e-01 1.2000597217666929e+01 3.6817383019580603e+01 1.3597198298368857e+01 1 0 0
1574 1 2 -2.4467641244842336e-01 1.9968451243892599e+01 3.7883127990249349e+01 1.5091296707875932e+01 1 0 0
1510 1 1 9.4979486409755551e-02 1.2809893440463906e+01 3.7876669025335865e+01 1.5396979519570207e+01 1 0 0
1449 1 1 -2.5436413262269431e-01 1.1155164883630889e+01 3.6141921431038718e+01 1.3548261603847020e+01 1 0 0
301 1 1 7.9841927100035875e-02 1.5676520218986502e+01 3.5724842195551339e+01 8.4882966545462288e+00 0 0 0
963 1 3 1.8322864440751344e-01 1.9121003420255828e+01 3.4120328608409153e+01 1.0866153757198250e+01 0 0 0
1448 1 1 4.3430845892896378e-02 1.1466910357436051e+01 3.5136321394526689e+01 1.4618032001487030e+01 1 0 0
303 1 1 1.6300693603193109e-01 1.6040559039595067e+01 3.7046585937211333e+01 9.0335020718876304e+00 0 0 0
1511 1 1 1.4142307054791475e-01 1.5620033459833872e+01 3.7895265939192925e+01 1.5535033867251896e+01 1 0 0
1506 1 1 7.7964746269224547e-02 1.2893729548490258e+01 3.5144681569943799e+01 1.5035984340092693e+01 1 0 0
945 1 2 -2.5742716885637307e-01 1.4867552368534534e+01 3.3848787148416470e+01 1.0157707059170706e+01 0 0 0
822 1 2 -4.2178608275525897e-01 1.1350389087144483e+01 3.3549420809689835e+01 9.6949503450360943e+00 0 0 0
1513 1 1 -5.2356263115857324e-02 1.4892121491933683e+01 3.9082965917552187e+01 1.5479090970525945e+01 1 0 0
1938 1 2 -3.9450354592954356e-01 1.1769601062028444e+01 3.4405904547783727e+01 1.1997123879729822e+01 1 0 0
361 1 1 1.2472855681225116e-01 1.9352408927809204e+01 3.3416177794024897e+01 8.0855010085971628e+00 0 0 0
300 1 1 1.8075496810979887e-02 1.7390541901098786e+01 3.3966698310665279e+01 9.6094235316202585e+00 0 0 0
1512 1 1 1.1569024383011298e-01 1.3408084175615597e+01 3.9056303052936912e+01 1.5865610124455078e+01 1 0 0
2202 1 1 -4.8841259282928096e-02 1.6584049603108092e+01 2.6808064689263329e+01 1.9460279901886178e+01 0 0 0
2203 1 1 1.1530051622171816e-01 1.4314412245286068e+01 2.8170931682973013e+01 1.9663663900722973e+01 0 0 0
2204 1 1 1.2877801944850575e-01 1.6045411063761978e+01 2.8191353743289710e+01 1.9388660824553298e+01 0 0 0
2206 1 1 -5.5600138043196384e-02 1.6858772923561023e+01 2.9214559278861088e+01 2.0082896570642102e+01 0 0 0
2207 1 1 1.1798883059337745e-01 1.4175624252873131e+01 3.0552976267434822e+01 1.9895634815253764e+01 0 0 0
2208 1 1 1.8032788442696771e-01 1.6568400282145817e+01 3.0559121790983390e+01 1.9924591194854397e+01 0 0 0
2261 1 1 1.4353039520771088e-01 1.8066464718659489e+01 2.6939664923530856e+01 1.9217525049363605e+01 0 0 0
2262 1 1 -5.1882189718879680e-02 2.0742755862597225e+01 2.6987092121821622e+01 1.8869947020104153e+01 0 0 0
2263 1 1 -7.9473860694566231e-02 1.8799724562161689e+01 2.7735389432474427e+01 2.0175120123982534e+01 0 0 0
2264 1 1 1.5499617968748938e-01 2.0042582600056640e+01 2.8122513841553033e+01 1.9604469890561862e+01 0 0 0
2671 1 2 -2.2795695594800208e-01 1.5364554444584639e+01 3.0706029599872640e+01 1.9113569399499021e+01 0 0 0
2672 1 2 -3.1036714393390091e-01 1.4958895742153123e+01 2.8496302491881892e+01 1.8437560351846653e+01 0 0 0
2796 1 2 -4.8503656604283873e-01 1.8054241174464426e+01 2.7784058675108788e+01 1.7938590874668236e+01 0 0 0
2797 1 3 4.4567268567424451e-01 1.7212450496222562e+01 2.7873129059521737e+01 1.7395933837204051e+01 0 0 0
2798 1 2 -4.5504983067263155e-01 1.9871683596754593e+01 2.9105594292232730e+01 1.8489547258502668e+01 0 0 0
2799 1 3 4.8205210563184603e-01 1.9004677464361567e+01 2.9231135294642709e+01 1.8173216814439463e+01 0 0 0
2266 1 1 -1.7423536116123788e-02 2.0971801893243164e+01 2.8903187188404097e+01 2.0497019083594832e+01 0 0 0
2265 1 1 1.3252091493419077e-01 1.8016187184535180e+01 2.8784292594338588e+01 2.0885861808843604e+01 0 0 0
2140 1 1 1.0262597966619377e-01 1.2490372893420384e+01 2.7118221525620889e+01 2.0576542759502523e+01 0 0 0
2142 1 1 8.4536974738861848e-02 1.1639839820386447e+01 2.8229260320708960e+01 2.0677225315623193e+01 0 0 0
2144 1 2 -3.1816098112529395e-01 1.2285281117161221e+01 2.9398769216717977e+01 2.1058813601333764e+01 0 0 0
2201 1 1 -5.0905682375428564e-02 1.3764103101936518e+01 2.6865573429754143e+01 2.0069407551942540e+01 0 0 0
2205 1 1 1.9505314444484592e-01 1.3742410004219826e+01 2.9342274583096643e+01 2.0570168281915318e+01 0 0 0
2267 1 1 8.7608437897094646e-02 1.8990483215845515e+01 3.0210899204200299e+01 2.1465646190708124e+01 0 0 0
2268 1 1 3.0542823843705699e-02 2.0437897170948304e+01 2.9818472355353823e+01 2.1449244374395022e+01 0 0 0
2790 1 2 -4.6204438154276062e-01 1.4429099793364141e+01 2.8886631048875959e+01 2.1781087412900867e+01 0 0 0
2791 1 3 4.2489854413088635e-01 1.3924676972424081e+01 2.8555351301127054e+01 2.2505886195343116e+01 0 0 0
2913 1 2 -3.2475048941947510e-01 1.8085142808630476e+01 2.9424921698361885e+01 2.2229920960775097e+01 0 0 0
1739 1 2 -2.3710917721221725e-01 1.4682109618629475e+01 3.2169814260992105e+01 1.7189106968512505e+01 1 0 0
1738 1 2 -2.7782777205055376e-01 1.6985204469000077e+01 3.0716083333926825e+01 1.7100051658204784e+01 1 0 0
2940 1 3 2.0045307785349104e-01 2.0616189797099292e+01 3.1109923234430859e+01 2.3109140397521198e+01 0 0 0
2269 1 1 8.4718600949580419e-02 1.8695494924907081e+01 3.1605913107060317e+01 2.0974961155715782e+01 0 0 0
2210 1 1 -4.2557546540199692e-02 1.7318732200761364e+01 3.1611506098240053e+01 2.0417238233264072e+01 0 0 0
2209 1 1 -1.5653258391680532e-02 1.3532302440247985e+01 3.1832279428879659e+01 1.9858365375729214e+01 0 0 0
2146 1 1 3.0403334572858171e-02 1.2090520194023899e+01 3.1959013948488955e+01 1.9870161920155166e+01 0 0 0
2800 1 2 -4.5253251369889208e-01 1.9554491779904446e+01 3.1895590629139232e+01 1.9868814338722313e+01 0 0 0
2750 1 2 -4.3911283227343462e-01 1.8659556956245961e+01 3.2042505464570233e+01 2.3250276533261289e+01 0 0 0
2617 1 3 1.7732828200235434e-01 1.1850301716337876e+01 3.0299577629344792e+01 1.8532538883990576e+01 0 0 0
1563 1 1 1.5236405973403649e-01 1.7665905859631412e+01 3.1869616440277284e+01 1.6521833817011156e+01 1 0 0
1644 1 2 -4.7574977972765981e-01 1.2350419394308815e+01 2.9367111746173645e+01 1.6794731758672782e+01 1 0 0
2145 1 1 -2.2701275403305304e-01 1.1189846951533358e+01 3.1005309154314617e+01 1.9063259502161014e+01 0 0 0
2751 1 3 3.9955126157261761e-01 1.8548999145587874e+01 3.1114613800880299e+01 2.3570071143742716e+01 0 0 0
1645 1 3 4.0444025921864035e-01 1.3216764646398920e+01 2.9414041692391343e+01 1.7097947254461229e+01 1 0 0
2801 1 3 4.2699115670443177e-01 2.0334868230890994e+01 3.2304007917760259e+01 2.0158600537885071e+01 0 0 0
2271 1 1 2.3619723595161535e-01 1.8846463281714851e+01 3.2703088039665957e+01 2.1994957698293305e+01 0 0 0
1564 1 1 -4.9018500434739008e-02 1.8958352039243895e+01 3.1814762129709205e+01 1.5949976566694930e+01 1 0 0
1501 1 1 1.4997846624587166e-01 1.4355115885338559e+01 3.1089187098136382e+01 1.6211252807452968e+01 1 0 0
1915 1 3 3.7569987630853136e-01 1.5555386620255728e+01 2.7242577863328513e+01 1.6290765001448932e+01 1 0 0
1914 1 2 -4.5697433727914111e-01 1.6526999247946918e+01 2.7137298904798055e+01 1.6078129301560782e+01 1 0 0
1561 1 1 1.3026520003615152e-01 1.6534103336849586e+01 2.9835801745708959e+01 1.6068446389280457e+01 1 0 0
2270 1 1 -2.6218930654479222e-01 2.1280758049734661e+01 3.0501663083767912e+01 2.2485261545581306e+01 0 0 0
3833 1 3 4.1906866289092198e-01 1.6438278097250951e+01 2.9205297869520685e+01 2.3868971702373344e+01 1 0 0
3460 1 2 -3.5979303789226297e-01 1.4413341451217311e+01 2.7129870716571467e+01 2.4024830650630943e+01 1 0 0
1003 1 1 -1.8619131127204726e-02 2.0907383014866994e+01 3.0320587050365770e+01 1.5945337842970396e+01 1 0 0
2938 1 3 2.2816915101846580e-01 1.0731130782508732e+01 3.0256524520830268e+01 1.9717868467051353e+01 0 0 0
2221 1 1 9.2204391420358994e-02 1.7844993610096445e+01 3.9339464802527885e+01 2.1503134493232803e+01 0 -1 0
2214 1 1 -3.1692692659516644e-02 1.7071676431813454e+01 3.4085564612019539e+01 2.0839126764594834e+01 0 0 0
3906 1 2 -3.7888759617380052e-01 1.1568467170148452e+01 3.5590055033192016e+01 2.4003098382442985e+01 1 0 0
2832 1 2 -4.4899873716100941e-01 1.2431047683130837e+01 3.3938765546305959e+01 2.2461707013501151e+01 0 0 0
2885 1 3 4.1860151706211457e-01 1.6561702627601090e+01 3.9022087760737250e+01 1.8280522636328936e+01 0 0 0
1504 1 1 9.7998573014682497e-02 1.3457434497691009e+01 3.4237386039797904e+01 1.6137733929826641e+01 1 0 0
1568 1 1 -1.7326398558117042e-02 1.9265690657337029e+01 3.4234076264175023e+01 1.5970744780903797e+01 1 0 0
2274 1 1 3.2764175739672591e-01 2.0883724069458083e+01 3.4179435028423207e+01 2.1933444160052186e+01 0 0 0
1505 1 1 -1.6823282499713436e-02 1.4913148598266998e+01 3.4391028138362294e+01 1.6364559558874031e+01 1 0 0
2158 1 1 8.1282550819104613e-02 1.6694313116708393e+01 3.8945963811895510e+01 2.0489597008718956e+01 0 -1 0
2219 1 1 1.2651151682030840e-01 1.8485470949148525e+01 3.7960572672848990e+01 2.2459151622246395e+01 0 -1 0
1565 1 1 -4.7115514195565165e-02 1.6986457467069339e+01 3.3086639246802932e+01 1.6688571587591333e+01 1 0 0
2097 1 1 -5.5873543901352386e-02 1.1733311422274188e+01 3.7870225914059986e+01 2.1315421141973015e+01 0 -1 0
1567 1 1 1.1801351046405002e-01 1.7982369544256628e+01 3.4230491923254540e+01 1.6723513179282502e+01 1 0 0
2156 1 1 2.8004484475737900e-02 1.5949368267839700e+01 3.7787680728074200e+01 2.1114222346811097e+01 0 -1 0
2152 1 1 9.1726827951810461e-02 1.1593500974628959e+01 3.5360453474826414e+01 2.0519394646319444e+01 0 0 0
1503 1 1 2.0712976720520793e-01 1.5599109773652334e+01 3.3181825517926796e+01 1.6803755156216130e+01 1 0 0
2150 1 1 8.5098375839465237e-02 1.2355278852090638e+01 3.4107605621577363e+01 2.1041663393722196e+01 0 0 0
2222 1 1 1.5206719391103740e-01 2.0607034968573625e+01 3.9209638162148977e+01 2.2440923100374128e+01 0 -1 0
2211 1 1 1.7805884640690925e-01 1.4233654641772693e+01 3.3065411723258428e+01 1.9911208829680117e+01 0 0 0
2099 1 1 1.3428234988372401e-01 1.2462988496745480e+01 3.9174900714986386e+01 2.1393053641579069e+01 0 -1 0
2868 1 2 -2.9368417417697246e-01 1.2077787956594358e+01 3.6084782337531379e+01 1.9370438099702362e+01 0 0 0
2218 1 1 -3.0561472318245252e-02 1.6684270042048997e+01 3.6587624560896856e+01 2.1486586006322071e+01 0 0 0
2818 1 2 -4.5306541987202642e-01 1.4042224135478367e+01 3.6142342998592419e+01 2.2531017088657659e+01 0 0 0
2216 1 1 1.3296627433442740e-01 1.6321747318496044e+01 3.5394998240924508e+01 2.0752073314978457e+01 0 0 0
1879 1 2 -2.5115599544256867e-01 1.7665275634610015e+01 3.5290905958346805e+01 1.7678772037235014e+01 1 0 0
2272 1 2 -3.6168300292631256e-01 2.0456835302796570e+01 3.2932999195631780e+01 2.2123168742352103e+01 0 0 0
2275 1 1 1.0047840315470861e-01 1.8750810203311676e+01 3.5206918414843557e+01 2.2359305463580249e+01 0 0 0
2213 1 1 -4.4459963571830269e-02 1.3732871424930170e+01 3.4190042532214818e+01 2.0436239970531723e+01 0 0 0
2273 1 1 -4.3369660037293541e-02 1.8135174336302946e+01 3.3970325026142788e+01 2.1729860050848178e+01 0 0 0
2819 1 3 4.3113964253160797e-01 1.3156314408626047e+01 3.5770967865386837e+01 2.2735967549108544e+01 0 0 0
2277 1 1 7.8386785703080289e-02 1.7785791556995765e+01 3.6617868731025148e+01 2.2491436221178468e+01 0 0 0
1845 1 3 4.2950793356238776e-01 1.3254083484538125e+01 3.5687234755605346e+01 1.7322093378767466e+01 1 0 0
2707 1 2 -2.7806492286359263e-01 1.7754565860493198e+01 3.9145845061983941e+01 2.2918288760748474e+01 0 -1 0
2901 1 3 3.6697622952291992e-01 1.9087766636502280e+01 3.5550512258368016e+01 2.0066265397479810e+01 0 0 0
1844 1 2 -4.9740394759135037e-01 1.3691734924759876e+01 3.6476764551744871e+01 1.6979039593744066e+01 1 0 0
2217 1 1 6.6365478296407321e-02 1.3879803050456431e+01 3.6505249729598752e+01 2.1146719189036439e+01 0 0 0
2884 1 2 -4.4200839046069568e-01 1.6948286852212377e+01 3.8643684826997855e+01 1.9044676650776502e+01 0 -1 0
2157 1 1 -2.7069050565779865e-02 1.3829284962748506e+01 3.9090836800662998e+01 2.0791512667798891e+01 0 -1 0
1847 1 3 4.6161705700713285e-01 1.3627347122603190e+01 3.8169657629268237e+01 1.7663763510930508e+01 1 0 0
2155 1 1 8.9813496998184684e-03 1.4525299804752310e+01 3.7846971191005238e+01 2.1024127461493030e+01 0 -1 0
1846 1 2 -5.3715019716924162e-01 1.3430546137888999e+01 3.9046743696322537e+01 1.7343764240875299e+01 1 0 0
2212 1 1 1.8134611184899571e-01 1.6711677623421046e+01 3.2896767347044538e+01 2.0210069914911472e+01 0 0 0
2670 1 2 -2.4198323014510387e-01 1.5599032951675834e+01 3.3124026258759194e+01 1.9355101756175888e+01 0 0 0
1740 1 2 -2.8192470340076664e-01 1.2588306692134447e+01 3.3455689209928593e+01 1.6975709938872207e+01 1 0 0
2276 1 1 2.5383494559808682e-02 2.0145952145723768e+01 3.5368614674659192e+01 2.1727869282701501e+01 0 0 0
2833 1 3 3.3426212783543902e-01 1.1908463682635233e+01 3.3182026601646037e+01 2.2764559355619191e+01 0 0 0
2220 1 1 -2.9953977754301715e-02 1.9946778159183062e+01 3.7913508476886648e+01 2.2301449298917145e+01 0 -1 0
1569 1 1 9.9610484143904263e-02 1.7072997569061123e+01 3.5738214437796252e+01 1.6433139964551135e+01 1 0 0
2278 1 1 3.0396604780452155e-02 2.0682987399381418e+01 3.6734626146571323e+01 2.2129734786537789e+01 0 0 0
2710 1 2 -2.5547028737275512e-01 1.8204648726853300e+01 3.5691980200437293e+01 2.3573040881954544e+01 0 0 0
2154 1 1 7.4508744189663037e-02 1.2474876117571725e+01 3.6786097176259787e+01 2.0579756973336426e+01 0 0 0
2215 1 1 1.3697910933162083e-01 1.4530537040695137e+01 3.5460242450413936e+01 2.0318657942625034e+01 0 0 0
2669 1 2 -2.4197258104441902e-01 1.5662479534169758e+01 3.5553601560096837e+01 1.9447688583243533e+01 0 0 0
2148 1 1 8.0173432483530829e-02 1.1532707423302616e+01 3.3034116634322594e+01 2.0497390660643845e+01 0 0 0
2900 1 2 -4.1763342925715313e-01 2.0022303250472305e+01 3.5380265629820791e+01 2.0265531689656438e+01 0 0 0
1507 1 1 2.5457203322349482e-02 1.5693491189387505e+01 3.5478897651907893e+01 1.5963251756928530e+01 1 0 0
3404 1 1 -4.0315575349247082e-02 1.2160209064351063e+01 2.7670237909156654e+01 2.5099018570186221e+01 1 0 0
3408 1 1 -3.9372023683919490e-02 1.2045793290122413e+01 2.9922928059960480e+01 2.6387090541990009e+01 1 0 0
3461 1 1 2.8810841426752137e-01 1.5695514159368095e+01 2.6738641974591633e+01 2.4535899222116594e+01 1 0 0
3462 1 1 1.2003012149017186e-01 1.3528927530441024e+01 2.7914073575004366e+01 2.4945477723279996e+01 1 0 0
3463 1 1 -1.1702552431102969e-01 1.6305386575901142e+01 2.7653043178080939e+01 2.5370577345977214e+01 1 0 0
3464 1 1 -5.1898084211580327e-02 1.4156802087678937e+01 2.8920289125055127e+01 2.5702624365298878e+01 1 0 0
3465 1 1 1.5967189934710410e-01 1.5609321270341882e+01 2.8977330128193220e+01 2.5576222173702472e+01 1 0 0
3466 1 1 1.4590831564189916e-01 1.3429280645608069e+01 2.9732500132213623e+01 2.6727528446577505e+01 1 0 0
3467 1 1 -5.1462045968215700e-02 1.6131503930905019e+01 2.9647237094065034e+01 2.6812102255794688e+01 1 0 0
3468 1 1 -5.4032813687489092e-02 1.4102137264050574e+01 3.1021838327955500e+01 2.7085967529588078e+01 1 0 0
3469 1 1 1.5345922527907474e-01 1.5407685494704740e+01 3.0713697023338987e+01 2.7428056791933216e+01 1 0 0
3525 1 1 1.6622513513469495e-01 1.7571467654665618e+01 2.7337107780251728e+01 2.6065673496316290e+01 1 0 0
3526 1 1 -4.8785574235315349e-02 2.0488648222678105e+01 2.7529627642220714e+01 2.6307929166314317e+01 1 0 0
3527 1 1 -5.8576483364104613e-02 1.8303846395150583e+01 2.8514951044994934e+01 2.6635827263177461e+01 1 0 0
3528 1 1 1.4052173410191812e-01 1.9728053322100202e+01 2.8793634599202953e+01 2.6274507965921376e+01 1 0 0
3529 1 1 1.5325029197332773e-01 1.7446611616919789e+01 2.9336807196587806e+01 2.7301578197932919e+01 1 0 0
3530 1 1 2.2085219444327293e-02 2.0365783896421817e+01 2.9962996473915620e+01 2.6847586262364565e+01 1 0 0
3531 1 1 1.7606653989795448e-01 1.8512621821643322e+01 3.1405186612548860e+01 2.7731816971765767e+01 1 0 0
3532 1 1 -1.5746505097104825e-02 1.9752609749809789e+01 3.1278473934484794e+01 2.7115510368303919e+01 1 0 0
3612 1 2 -5.1347222565479100e-01 1.3498754310314162e+01 2.8929848449019236e+01 2.7978991914886407e+01 1 0 0
3613 1 3 4.2107790908644055e-01 1.4337081806549321e+01 2.8945103291229820e+01 2.8471069018653132e+01 1 0 0
3706 1 2 -2.3564495494748136e-01 1.7727103686129176e+01 3.0356443067336148e+01 2.8288614043811446e+01 1 0 0
3707 1 2 -2.6107816836864634e-01 1.5845425436584387e+01 3.1578810251911420e+01 2.8523850822885528e+01 1 0 0
3742 1 2 -4.7878879611707154e-01 1.9619933475382137e+01 2.9148098022838305e+01 2.4825184337421966e+01 1 0 0
3470 1 1 1.4010658786008237e-01 1.3340134869613955e+01 3.2250291339134925e+01 2.7421378612044382e+01 1 0 0
744 1 2 -2.5035840800334852e-01 1.7284992803510558e+01 2.9015184623497309e+01 3.0236678129944181e+01 0 0 -1
3770 1 2 -4.2618281299915939e-01 1.1348743926168728e+01 2.7670238281417603e+01 2.7300714903024552e+01 1 0 0
291 1 1 -4.2175923293020307e-02 1.5595359653833988e+01 2.9865533683996741e+01 3.1655185936794133e+01 0 0 -1
292 1 1 1.7280688654537857e-01 1.6977660743580596e+01 3.0037028033759956e+01 3.1209109162343307e+01 0 0 -1
294 1 1 -5.8299900258778688e-02 1.7739078386699298e+01 3.1245043569461867e+01 3.1544425603007451e+01 0 0 -1
357 1 1 1.9199056088541569e-01 1.8980765456972918e+01 3.1503454210905598e+01 3.1070430014663813e+01 0 0 -1
704 1 2 -2.6067074391454231e-01 1.1835075716213685e+01 3.2504502803028487e+01 3.0949085747193230e+01 0 0 -1
828 1 2 -5.4985747670845286e-01 1.4936263962051548e+01 3.1765987565093937e+01 3.0509175511057695e+01 0 0 -1
829 1 3 5.1919134158416569e-01 1.4138745533704016e+01 3.1815635384666386e+01 3.0114270457201517e+01 0 0 -1
289 1 1 9.5724260343031553e-02 1.4829531815046300e+01 2.8662395030728003e+01 3.1359728099253022e+01 0 0 -1
3410 1 1 1.2298162287159196e-01 1.1588960358200090e+01 3.1208236456991550e+01 2.5968530968717591e+01 1 0 0
290 1 1 9.8189973103649186e-02 1.7902927427036616e+01 2.8345109533839992e+01 3.1362386656242293e+01 0 0 -1
287 1 1 1.1547337917919891e-01 1.5809588151469491e+01 2.7177434587995641e+01 3.1320812856258478e+01 0 0 -1
353 1 1 -4.9906636839073454e-02 1.9367233007692068e+01 2.8320365084540551e+01 3.1259436371332900e+01 0 0 -1
3883 1 3 4.2738092176349152e-01 1.7071827127460960e+01 2.6950731894720612e+01 2.8135798593054304e+01 1 0 0
3406 1 1 1.3628935325307343e-01 1.1361738680995595e+01 2.8602358052239040e+01 2.6135042960737682e+01 1 0 0
745 1 2 -2.6192197293444203e-01 1.9689343522180845e+01 3.0670635924820893e+01 3.0169311345212105e+01 0 0 -1
743 1 2 -2.8664284296504217e-01 1.5219066369397092e+01 2.7835214494844465e+01 3.0207415173467787e+01 0 0 -1
228 1 1 3.2020467618980161e-03 1.2848321298062482e+01 2.7265982088829517e+01 3.1738894923594099e+01 0 0 -1
3771 1 3 4.9342958076037458e-01 1.2150101831222582e+01 2.7852986593779022e+01 2.7843198190433355e+01 1 0 0
227 1 1 -5.2284985797334031e-02 1.1422580644777444e+01 2.7303620955914013e+01 3.1502002610245611e+01 0 0 -1
355 1 1 1.8327688940044506e-01 2.0095259446088892e+01 2.9426692211118951e+01 3.0757950072049354e+01 0 0 -1
3412 1 1 -1.0496857905978690e-02 1.2116640570859495e+01 3.2371038554101382e+01 2.6638020538944513e+01 1 0 0
351 1 1 1.1218621507261303e-01 2.0098991785217802e+01 2.7055845393847431e+01 3.1255182509793862e+01 0 0 -1
3524 1 1 -2.9714012177374811e-02 1.9833704872892120e+01 2.6407151662381086e+01 2.5705376224451815e+01 1 0 0
359 1 1 -7.7395588698126433e-02 1.9839895249174852e+01 3.2570855116149716e+01 3.1561034306747775e+01 0 0 -1
3402 1 1 7.1203589695008229e-02 1.1526929818243024e+01 2.6579311089975334e+01 2.4534712645025440e+01 1 0 0
3882 1 2 -4.8112366380311805e-01 1.7047266143178465e+01 2.6636263846300128e+01 2.7271789929589499e+01 1 0 0
293 1 1 1.1899662119393647e-01 1.4985056928360761e+01 3.1132686440908056e+01 3.1949105314735938e+01 0 0 -1
288 1 1 7.5196742789982340e-02 1.7193554622405230e+01 2.7286162731625961e+01 3.2124455189720877e+01 0 0 -1
236 1 1 1.0719010731918946e-01 1.2896524300666208e+01 3.2268747849491156e+01 3.1918591669414962e+01 0 0 -1
834 1 2 -4.4015372070576603e-01 2.0622406830608728e+01 2.6777500763032062e+01 2.9924043896504621e+01 0 0 -1
3534 1 1 3.9506336338464183e-02 2.0525608473924880e+01 3.2509020598927130e+01 2.7017215671477764e+01 1 0 0
3832 1 2 -4.5187989175927523e-01 1.6127178493676823e+01 2.9794755931808016e+01 2.4514180154573292e+01 1 0 0
3830 1 2 -4.2658529040988102e-01 1.1900467360989552e+01 3.1460543516825680e+01 2.4568687430799539e+01 1 0 0
352 1 1 1.3642146521395163e-01 2.1242452817604498e+01 2.7215723805870180e+01 3.2192754637089735e+01 0 0 -1
3533 1 1 -3.7121785599456392e-02 1.7849206303361807e+01 3.2640590218394436e+01 2.7970915291474245e+01 1 0 0
235 1 1 1.1157252747570776e-01 1.1186317175313281e+01 3.2281503882032553e+01 3.2220269148360792e+01 0 0 -1
230 1 1 1.1803570254481680e-01 1.3587738605216945e+01 2.8454092179550980e+01 3.2203983122545104e+01 0 0 -1
3523 1 1 -5.2280162378012161e-02 1.8465106126664850e+01 2.6409069138372377e+01 2.5408495864100775e+01 1 0 0
360 1 1 1.7367204542372422e-01 2.1190648656873947e+01 3.2727448915958583e+01 3.1144973188157490e+01 0 0 -1
225 1 1 1.6622203002443836e-01 1.0675508266070796e+01 2.6509208776917269e+01 3.0592778297741035e+01 0 0 -1
234 1 1 -5.3713566714937641e-02 1.3569284870106520e+01 3.0962125554696573e+01 3.2227978561683976e+01 0 0 -1
3743 1 3 4.1367150673372732e-01 2.0018695675366672e+01 2.8534457227720360e+01 2.4256522391239926e+01 1 0 0
296 1 1 1.2078544761593944e-01 1.7075504747085340e+01 3.2411309300364422e+01 3.2234646542656996e+01 0 0 -1
3831 1 3 3.7922840229100285e-01 1.0993379840042588e+01 3.1652227098986529e+01 2.4119177839505063e+01 1 0 0
3847 1 2 -2.5535893221206446e-01 1.8326687630813815e+01 3.4698270990088560e+01 2.9188201693971561e+01 1 0 0
3536 1 1 -1.4246695996400471e-02 2.0004981839939934e+01 3.3811336346760619e+01 2.7333564052241240e+01 1 0 0
831 1 3 4.8486407080433735e-01 1.5996189044592882e+01 3.3007712071303253e+01 3.0529390732171482e+01 0 0 -1
3540 1 1 1.2028357943029722e-01 2.0055933901257127e+01 3.6307197579725887e+01 2.7125761644820489e+01 1 0 0
3477 1 1 1.1888728279603304e-01 1.5774213493727308e+01 3.6362281908956888e+01 2.7144160483189648e+01 1 0 0
3473 1 1 -3.4691576898375154e-02 1.5753920897349307e+01 3.3926637963008012e+01 2.7707498896424408e+01 1 0 0
3481 1 1 -4.4655709449788077e-02 1.5707918673004034e+01 3.8710694400944540e+01 2.7794204000616965e+01 1 0 0
3622 1 3 4.3360036822485404e-01 1.5321020265329532e+01 3.7948858174033710e+01 2.5002004326847157e+01 1 0 0
3478 1 1 9.2610811194656931e-02 1.3599209092783525e+01 3.7533464668933462e+01 2.8029744832286635e+01 1 0 0
3471 1 1 1.5584995101673865e-01 1.6492694191490074e+01 3.2807497708290811e+01 2.8202097405185253e+01 1 0 0
973 1 3 2.5713928072672187e-01 2.0579707594956229e+01 3.7322890706598912e+01 3.1857863406794387e+01 0 0 -1
3905 1 3 3.2892703587571148e-01 1.0689121229776159e+01 3.6581008535357192e+01 2.7076962177004791e+01 1 0 0
833 1 3 4.5725021634939306e-01 1.7115222494447401e+01 3.4757563387525842e+01 3.1724614167865361e+01 0 0 -1
3537 1 1 1.0345068269540303e-01 1.7858582692092572e+01 3.5368327610687302e+01 2.7995351511600035e+01 1 0 0
239 1 1 1.5461879043255849e-01 1.0961780582384808e+01 3.4748588339134443e+01 3.2140948229267920e+01 0 0 -1
243 1 1 1.6780398783382622e-01 1.1108205717673705e+01 3.7295130707635856e+01 3.1776831788414658e+01 0 0 -1
3479 1 1 1.3616144703434654e-01 1.6433828678916495e+01 3.7559648057818428e+01 2.7556496920899697e+01 1 0 0
3620 1 2 -4.6479306908941270e-01 1.5197218141582134e+01 3.8936503594134507e+01 2.4759369461730920e+01 1 0 0
3480 1 1 1.0152341651706383e-01 1.4364356112988636e+01 3.8605129190142279e+01 2.8486429557028714e+01 1 0 0
685 1 3 4.8539837537593528e-01 2.0798806374299897e+01 3.8360737706968060e+01 2.8784780105306083e+01 0 0 -1
3814 1 2 -4.8417307211326238e-01 1.4936771790058533e+01 3.8314390457875852e+01 2.9900240467352351e+01 1 0 0
3414 1 1 -4.3580935500927044e-03 1.1485574805750922e+01 3.3690765434843698e+01 2.6729184607749779e+01 1 0 0
3476 1 1 7.8457371336941750e-02 1.4289465112067091e+01 3.6278358879561132e+01 2.7719510049355037e+01 1 0 0
3539 1 1 1.1556759796661059e-01 1.8693915791452206e+01 3.6427672145122465e+01 2.7327240949844491e+01 1 0 0
3472 1 1 1.4384434888132272e-01 1.4281433063704517e+01 3.3775922361472915e+01 2.7655014412757364e+01 1 0 0
702 1 2 -2.4794951860265091e-01 1.2444982464587115e+01 3.7318859317815559e+01 3.1295787120863839e+01 0 0 -1
832 1 2 -4.4345659047439295e-01 1.6550706050391831e+01 3.5593674198399093e+01 3.1860785358841756e+01 0 0 -1
3417 1 1 -2.5784883300993011e-01 1.1560104128077354e+01 3.6230095367676867e+01 2.6568565631460608e+01 1 0 0
3538 1 1 1.0365696421610121e-02 2.0738286404941153e+01 3.5054629972970162e+01 2.7137154035273831e+01 1 0 0
3420 1 1 2.6265077225587935e-01 1.1340492931645390e+01 3.8592917032563498e+01 2.8315924987021507e+01 1 0 0
3474 1 1 7.1154979777749330e-02 1.3635896031956278e+01 3.5025484933654219e+01 2.6991610731141535e+01 1 0 0
3929 1 3 1.5880517671176672e-01 1.2336926104377643e+01 3.7000684375475110e+01 2.6483431876616045e+01 1 0 0
683 1 2 -4.9019512438825585e-01 2.0971820529741208e+01 3.7930271386667940e+01 2.9645753006397729e+01 0 0 -1
3475 1 1 -9.1048432987331283e-04 1.6464762590903145e+01 3.5157433251299516e+01 2.7538125792498846e+01 1 0 0
703 1 2 -2.7925618446630113e-01 1.2198181027146202e+01 3.4996157352580688e+01 3.1538448196720701e+01 0 0 -1
306 1 1 2.8456489984601102e-01 1.7802598785290535e+01 3.8841239604709521e+01 3.2045862083873637e+01 0 0 -1
3812 1 2 -5.1248849735772273e-01 1.4760090443377855e+01 3.5915646991620434e+01 2.9118654525329916e+01 1 0 0
3840 1 2 -5.1511791494271286e-01 1.5699423140531067e+01 3.6395110359512280e+01 2.5665195139010244e+01 1 0 0
830 1 2 -5.0198413270498088e-01 1.6841194235371820e+01 3.3291139770107534e+01 3.0982589948075500e+01 0 0 -1
3416 1 1 4.7455432915619745e-02 1.2149544910728638e+01 3.4927574855788436e+01 2.6981697014841721e+01 1 0 0
3792 1 2 -4.8538974771730176e-01 1.4211421952643683e+01 3.4749602950464563e+01 2.5605738332417840e+01 1 0 0
3542 1 2 -2.7459885104339232e-01 2.0911582573226212e+01 3.7462258560362621e+01 2.6756087173561980e+01 1 0 0
3793 1 3 3.6442134713269608e-01 1.3518603150891311e+01 3.4924250842010650e+01 2.4949552774549932e+01 1 0 0
3815 1 3 4.7672980502266654e-01 1.5127985358422174e+01 3.7326770838183812e+01 3.0010580652172074e+01 1 0 0
3418 1 2 -3.1057606416130862e-01 1.2244799773075567e+01 3.7427599284239605e+01 2.8350600069949497e+01 1 0 0
3904 1 1 3.1804448335287122e-01 1.1175922643575346e+01 3.6268014662095382e+01 2.5029221541583059e+01 1 0 0
3541 1 2 -2.8234330041223249e-01 1.7851789168587231e+01 3.7626447895746310e+01 2.7421141183874827e+01 1 0 0
3841 1 3 4.6070394826970040e-01 1.5632818171094819e+01 3.5536680215315457e+01 2.5179912063010718e+01 1 0 0
3708 1 2 -3.2820046974424355e-01 1.3683142624963306e+01 3.2954103443643085e+01 2.8682338744799125e+01 1 0 0
3535 1 1 1.2334370861515669e-01 1.8762924898937406e+01 3.3834248580902894e+01 2.8123171907568647e+01 1 0 0
3813 1 3 4.0440579069265392e-01 1.4335678379763820e+01 3.5325091900221899e+01 2.9702002527821097e+01 1 0 0
304 1 2 -2.7922828860219473e-01 1.7173301383349258e+01 3.8069277197069859e+01 3.1213071225434511e+01 0 0 -1
244 1 1 1.5392561233025914e-01 1.3593214665376776e+01 3.7044669943990961e+01 3.2187629831104886e+01 0 0 -1
314 1 1 1.8283980060317778e-01 2.1666474731986526e+01 4.0471079656790350e+00 9.7007646856904408e+00 0 0 0
1838 1 2 -4.5032904040761285e-01 2.7116784647341060e+01 2.4528793101944650e+00 1.5308015276118320e+01 0 1 0
808 1 2 -4.7579758016705315e-01 2.6718195473287242e+01 4.3321994864546651e+00 9.4712087999363739e+00 0 0 0
748 1 2 -2.4086931706397552e-01 2.3004970883148417e+01 3.5560798825333046e+00 9.8967062260834027e+00 0 0 0
1020 1 1 -1.9073303906836998e-02 2.4336356348119377e+01 8.5395795618245718e-01 1.4212762108329551e+01 0 1 0
1021 1 1 -7.7098288585302375e-03 2.2196454007931113e+01 2.1090256540543040e+00 1.4506423469142161e+01 0 1 0
1022 1 1 1.7121632603711499e-02 2.3552585302731771e+01 1.9779742085262624e+00 1.4034188338625778e+01 0 1 0
1024 1 1 9.5020667305059578e-02 2.4227332148289630e+01 3.0349301319627120e+00 1.3196998493981743e+01 0 1 0
1025 1 1 1.2915353778235186e-01 2.2139573360895962e+01 4.6390847225892555e+00 1.4112900371349436e+01 0 1 0
1026 1 1 1.0156551589452008e-01 2.3277922712533474e+01 4.4983830766776594e+00 1.3093667571986710e+01 0 1 0
1028 1 1 -7.8215880888935607e-02 2.4090452989888373e+01 5.7638023108915801e+00 1.2848173819812502e+01 0 1 0
1082 1 1 8.5997891111192822e-03 2.5756850377882675e+01 1.0130643944826012e+00 1.4025725947329780e+01 0 1 0
1083 1 1 -3.7013493548289589e-02 2.8652811784200459e+01 1.1215837603446586e+00 1.3309868038611951e+01 0 1 0
1084 1 1 1.4071995461443282e-01 2.6427823213574801e+01 2.3392284653254070e+00 1.4040369164284986e+01 0 1 0
1085 1 1 1.0433341459884324e-01 2.7663823125679158e+01 2.2741396066171302e+00 1.3050428880045937e+01 0 1 0
1086 1 1 -3.5740530938955122e-02 2.5605160280490082e+01 3.4243537980561518e+00 1.3614231946266440e+01 0 1 0
1087 1 1 -2.1050177745903592e-02 2.8321018251626498e+01 3.7074938010261604e+00 1.3103597648667483e+01 0 1 0
1088 1 1 1.0274915413850257e-01 2.6158051685639979e+01 4.7621880152015219e+00 1.3603276262145375e+01 0 1 0
1089 1 1 -3.4922553134803504e-02 2.7590022823710424e+01 4.8526462668766284e+00 1.3429610193029001e+01 0 1 0
1090 1 1 1.1975430697728597e-01 2.5531171265664920e+01 5.7516926815011713e+00 1.2650163499551958e+01 0 1 0
1091 1 1 1.2774290909529948e-01 2.8257627596370131e+01 6.1129549140898494e+00 1.3934968120406001e+01 0 1 0
1143 1 1 1.6513917916752982e-01 3.0010552960424011e+01 1.1764798730549917e+00 1.2889926149918473e+01 0 1 0
1145 1 1 -6.3949766496094948e-02 3.0512483724597093e+01 2.5055359339200050e+00 1.2666334655245313e+01 0 1 0
1147 1 1 -2.8918146284528563e-02 2.9740666248585988e+01 3.6852246432833624e+00 1.3060468034932326e+01 0 1 0
1149 1 1 1.0434371630544186e-01 3.0489070548935782e+01 4.7874186809047021e+00 1.3672604274482120e+01 0 1 0
1151 1 1 9.4817893663261456e-03 2.9756047694149835e+01 5.9666361661969489e+00 1.4015718942069434e+01 0 1 0
1856 1 2 -4.5055153676537507e-01 2.7073556622898547e+01 1.9167338349814993e+00 1.1776103779679259e+01 0 1 0
1857 1 3 4.0602414318985558e-01 2.6705578626144607e+01 2.5134915497825934e+00 1.1145275654755912e+01 0 1 0
1858 1 2 -4.4699209060404804e-01 3.1063260646388898e+01 5.9930218498732897e+00 1.1686134998056950e+01 0 1 0
1910 1 2 -4.8796289507016932e-01 2.5621328930634530e+01 5.2676686908834194e+00 1.4952762267035084e+01 0 1 0
1933 1 2 -2.3142195119145539e-01 2.3242701258992607e+01 3.4129042004255692e+00 1.2175702717084192e+01 0 1 0
1762 1 2 -5.1190661239259083e-01 2.2844522425304856e+01 4.9716121109325151e+00 1.5305455704880870e+01 0 1 0
809 1 3 4.0275670427239713e-01 2.6762165211480976e+01 5.2819885191375153e+00 9.4866996593544322e+00 0 0 0
750 1 2 -2.7032416844514462e-01 2.2850553461068131e+01 1.1970071343957165e+00 1.0101480018329150e+01 0 1 0
1719 1 2 -3.2666764761445249e-01 2.6195641998263383e+01 6.3044638023731858e+00 1.1483040478321509e+01 0 1 0
1890 1 2 -4.3505866267837501e-01 3.1161202997450562e+01 4.2848234234263183e+00 1.4839050018590397e+01 0 1 0
435 1 1 1.5872089591077526e-01 2.3965986960833295e+01 1.3169186198246317e+00 9.1111550299996775e+00 0 1 0
375 1 1 1.8457202047811372e-01 2.4082414290275441e+01 3.8608485283079865e+00 8.9653517031764842e+00 0 0 0
373 1 1 -1.9590537510741569e-02 2.4602328357738120e+01 2.5341831712633671e+00 8.7497798739195893e+00 0 0 0
379 1 1 1.4223710723098879e-01 2.4141143051971135e+01 6.3495152600813372e+00 8.7575650194744767e+00 0 0 0
377 1 1 -5.0787962620215399e-02 2.4611680372873483e+01 5.0233753355118544e+00 8.4931789559747966e+00 0 0 0
1019 1 1 1.5806441540096267e-01 2.1560374678198251e+01 8.6961021266579219e-01 1.4802097383892317e+01 0 1 0
1911 1 3 3.4052251586860738e-01 2.4749676668738957e+01 5.7692194376867212e+00 1.4938762784052500e+01 0 1 0
372 1 1 1.7354125789420724e-01 2.1604440051649998e+01 1.5444573648029809e+00 9.5090505670582921e+00 0 1 0
1150 1 1 1.6375035280712194e-01 3.1686116180658772e+01 5.2532375616404288e+00 1.2758162220460305e+01 0 1 0
1886 1 2 -4.6951356750637252e-01 2.7755683175267880e+01 6.4504672030552452e+00 1.5290236015576383e+01 0 1 0
1891 1 3 4.1126859699957968e-01 3.0779992109702881e+01 3.4441429413074731e+00 1.5131259417245914e+01 0 1 0
376 1 1 1.3994216806804019e-01 2.6621358825695005e+01 3.7512503261937340e+00 8.1594147248054334e+00 0 0 0
749 1 2 -2.6268958572027601e-01 2.3099188295567242e+01 6.0983612273186578e+00 9.7669088293540884e+00 0 0 0
1887 1 3 4.7672643951720234e-01 2.6927307389194851e+01 5.9635754491776938e+00 1.5631102352341689e+01 0 1 0
1839 1 3 4.4387904377685555e-01 2.8034147632917389e+01 2.2186776745129966e+00 1.5337621551068116e+01 0 1 0
557 1 1 1.2062005215705976e-01 3.1888593828152793e+01 1.1716697274699674e+00 8.3989329983335335e+00 0 1 0
374 1 1 -2.0148182133846448e-02 2.5864503024301996e+01 2.5327321026399687e+00 8.0441275255672728e+00 0 0 0
433 1 1 -5.7061159575192338e-02 2.4269487913105134e+01 7.8556565298362649e-02 8.5858721263769766e+00 0 1 0
1146 1 1 1.6636709640062994e-01 3.1852405210355776e+01 2.7507717185916998e+00 1.2235388837244509e+01 0 1 0
497 1 1 -5.3597083006696944e-03 3.0539737027204129e+01 1.0669577855107693e+00 7.7609953868512758e+00 0 1 0
318 1 1 1.6818501094821758e-01 2.1802672634370094e+01 6.5183234530113552e+00 9.3464850336023169e+00 0 0 0
1023 1 1 1.3249129680250970e-02 2.1464976732664809e+01 3.3310433608059720e+00 1.4353329963208120e+01 0 1 0
1670 1 1 2.9807106027845409e-01 3.0090746482733376e+01 5.2882181880696977e-01 1.5616224767377837e+01 0 1 0
1763 1 3 5.8441012463566755e-01 2.3492716441201708e+01 4.2200090260181851e+00 1.5708828846881215e+01 0 1 0
1081 1 1 5.0945984847292743e-02 2.8053025736885203e+01 7.0307505320505378e-02 1.4030790392542659e+01 0 1 0
1859 1 3 4.5125461138021855e-01 3.0536289164544105e+01 6.8339953496110075e+00 1.1788443351779096e+01 0 1 0
1633 1 3 1.7233779764496548e-01 3.1768817122614504e+01 1.1807637139191547e+01 1.2147760986111658e+01 0 1 0
1154 1 1 1.5577403245962526e-01 3.1905380870789799e+01 7.1465894758700506e+00 1.4564400611000298e+01 0 1 0
1096 1 1 1.3090316719947703e-01 2.6550272348022023e+01 9.9380765096588206e+00 1.2379985147094235e+01 0 1 0
454 1 1 1.4359276280708061e-01 3.0032053344321685e+01 1.1893546778041509e+01 7.8425061080905039e+00 0 0 0
1101 1 1 1.6437393519738525e-02 2.7748132458810677e+01 1.2167935392068241e+01 1.3703025415250082e+01 0 1 0
1810 1 2 -4.3579341449859171e-01 2.5637445485206847e+01 1.0327711763408535e+01 1.4412457871065211e+01 0 1 0
1036 1 1 3.3779352596336051e-04 2.4274319959947057e+01 1.1232973718273303e+01 1.2597694901675991e+01 0 1 0
1100 1 1 -1.8562242126794311e-02 2.6388891827599032e+01 1.2445911050784384e+01 1.3325205156461163e+01 0 1 0
1155 1 1 9.0150704360284911e-02 2.9821987069293566e+01 8.4902722350200666e+00 1.3886278422371083e+01 0 1 0
1035 1 1 -3.6939568947138374e-02 2.1370576618376838e+01 1.1120351149828167e+01 1.2177430626938014e+01 0 1 0
1934 1 2 -2.7880315720226750e-01 3.0328055894380221e+01 9.3244772920116290e+00 1.2813759542484616e+01 0 1 0
1099 1 1 1.3802166123335705e-01 2.8478172690975786e+01 1.0987091941808645e+01 1.3544141706266352e+01 0 1 0
1093 1 1 7.1613769953036421e-02 2.7907037009180126e+01 7.3887936568892041e+00 1.2925892338879700e+01 0 1 0
813 1 3 4.2156149704370188e-01 2.3460086021546243e+01 9.2258665479830704e+00 9.9892811429626427e+00 0 0 0
1699 1 1 3.4299180900326298e-01 2.9130074122339867e+01 1.3082130286089173e+01 1.5666664150880038e+01 0 1 0
1030 1 1 1.9372234652222864e-01 2.3223672358292543e+01 6.7572963177363796e+00 1.2461174480521661e+01 0 1 0
1643 1 3 3.9167409222364846e-01 2.8436154215871277e+01 6.8542777442314691e+00 1.1008253784861578e+01 0 1 0
1029 1 1 -3.5284465271661597e-02 2.1850889000894160e+01 6.8524879466847395e+00 1.2928019614402146e+01 0 1 0
1098 1 1 1.5423897409260379e-01 2.5572107124767410e+01 1.1158399439913699e+01 1.3218004406886761e+01 0 1 0
1159 1 2 -3.3081707695601015e-01 2.9770543885082610e+01 1.1100032534852332e+01 1.4254751203896456e+01 0 1 0
1843 1 3 4.4927642892127645e-01 2.7247436165379774e+01 8.0562674192552688e+00 1.5509850661333100e+01 0 1 0
1157 1 1 2.2146097166114423e-01 3.0679475060584910e+01 1.0015907297160105e+01 1.4049842987907398e+01 0 1 0
1095 1 1 1.5952389968375910e-01 2.8322716725001033e+01 8.5777684654107631e+00 1.3758534326668828e+01 0 1 0
1033 1 1 1.4796682916241108e-01 2.2226675299710063e+01 9.9883776862030746e+00 1.1936185719757251e+01 0 1 0
382 1 1 1.3315530840448789e-01 2.6042362118316149e+01 7.4736904952319376e+00 7.9592174442675594e+00 0 0 0
383 1 1 1.4371136897018411e-01 2.3771922543371947e+01 8.7540467688495660e+00 8.0412454833645661e+00 0 0 0
1038 1 1 1.1221298134436916e-01 2.3508387727636247e+01 1.2407732545399824e+01 1.2102423042022910e+01 0 1 0
812 1 2 -4.5842002734194437e-01 2.4047516848988796e+01 9.4966291434146370e+00 9.2923817148135281e+00 0 0 0
1032 1 1 1.4089471991132568e-01 2.4405262174142987e+01 8.7960550282805254e+00 1.2095358846745381e+01 0 1 0
1718 1 2 -3.0319142108601155e-01 2.3435785500020348e+01 7.8761929103787338e+00 1.1566944298992533e+01 0 1 0
1094 1 1 -6.2299685323700248e-02 2.5735419398288961e+01 8.6598139236819307e+00 1.2421336911734407e+01 0 1 0
1842 1 2 -5.4353427067202742e-01 2.7894314387445775e+01 8.7215731856563394e+00 1.5128038496716560e+01 0 1 0
1954 1 3 2.2206811624359046e-01 3.0653120680792512e+01 1.2530759993308374e+01 1.3329910218197936e+01 0 1 0
818 1 2 -4.2801582249206488e-01 3.0067726144533555e+01 1.1088576399574958e+01 9.0562622948633944e+00 0 0 0
1811 1 3 4.0521782841267640e-01 2.6398388858114448e+01 1.0288122195186421e+01 1.5006314333935512e+01 0 1 0
1634 1 2 -3.5270659493343537e-01 2.9187282162299155e+01 1.2508868111398890e+01 1.1384207089878007e+01 0 1 0
819 1 3 4.6029673328335752e-01 3.0713016706894830e+01 1.1444527643263136e+01 9.7376952281217424e+00 0 0 0
381 1 1 -8.5391463084246610e-02 2.4572274723266471e+01 7.5079705365054528e+00 8.1679192231383499e+00 0 0 0
1899 1 3 4.4261626973207113e-01 2.7448074252655299e+01 1.1248114510984223e+01 1.1232368556162019e+01 0 1 0
1642 1 2 -4.8145300643969124e-01 2.8787469163794764e+01 7.2982828427911350e+00 1.1767501714838122e+01 0 1 0
810 1 2 -4.6193680873953741e-01 2.6698236538168363e+01 7.6284192435175502e+00 9.3143706210578401e+00 0 0 0
1034 1 1 -4.2142843242633628e-02 2.3611094185167133e+01 1.0032049618061412e+01 1.2201179327258041e+01 0 1 0
1153 1 1 -2.4789459313184575e-02 3.0445157357495884e+01 7.1779447978127982e+00 1.4238615795032453e+01 0 1 0
1898 1 2 -4.6799681349910488e-01 2.6643282689686554e+01 1.0791949068573023e+01 1.1197362188415918e+01 0 1 0
1097 1 1 -6.9994975207653701e-02 2.7838678065435758e+01 9.8082790975708942e+00 1.3125679223086909e+01 0 1 0
811 1 3 4.1080583235192492e-01 2.6043147864294642e+01 7.9203487436204831e+00 9.9787515061648513e+00 0 0 0
1092 1 1 9.1339863007152244e-02 2.6465497610827100e+01 7.3555070117550265e+00 1.2380578845330570e+01 0 1 0
1037 1 1 -1.1577693493063741e-02 2.2107769168440093e+01 1.2333899040682292e+01 1.2499736495583782e+01 0 1 0
1161 1 1 -2.4891209811741236e-01 3.1270385913193817e+01 1.2755732123779870e+01 1.2421703430186396e+01 0 1 0
322 1 1 -2.3833301904771832e-02 2.2298898074400086e+01 8.6658256121615356e+00 8.0042080027696709e+00 0 0 0
320 1 1 -8.2940496503965174e-03 2.1396358693647702e+01 7.6682788118070482e+00 8.5808079481494239e+00 0 0 0
2290 1 1 -1.6421926085623675e-02 2.5154319124051909e+01 4.6017749058044863e+00 2.0564235302215092e+01 0 0 0
2346 1 1 1.1658629327067468e-01 2.8754743122810979e+01 9.5551811907108863e-01 2.0074252575072183e+01 0 0 0
2348 1 1 -4.3394853052752487e-02 2.9589263435773248e+01 2.1814687637466013e+00 2.0165555945967345e+01 0 0 0
2350 1 1 1.5714919794133841e-01 2.9044366831634900e+01 3.4853003286490538e+00 2.0532645864144072e+01 0 0 0
2352 1 1 -3.5167042875483868e-02 2.9552052215965521e+01 4.4237842961873488e+00 1.9450647846112073e+01 0 0 0
2411 1 1 -5.5507666584463385e-02 3.0933550296456410e+01 2.1205818909198677e+00 1.9727055028686738e+01 0 0 0
2413 1 1 1.7379505395762776e-01 3.1635166826564049e+01 3.3134501510032828e+00 1.9469215587704152e+01 0 0 0
2415 1 1 2.0989065303962620e-02 3.0959541307471248e+01 4.4980444169754374e+00 1.9118353852719025e+01 0 0 0
2349 1 1 -6.7456632801372707e-02 2.7585550590377839e+01 3.4829333610775959e+00 2.0776736562145967e+01 0 0 0
2351 1 1 1.4835333987417526e-01 2.6684989799877336e+01 4.6831817024131235e+00 2.0544649782043653e+01 0 0 0
2287 1 1 -1.2116147477467644e-02 2.2867884167573266e+01 3.6222079904567930e+00 2.0824015574859914e+01 0 0 0
2288 1 1 -1.3566556447551479e-02 2.4299628845933910e+01 3.6030195863713024e+00 2.1113081831086369e+01 0 0 0
2345 1 1 -1.0617935656688023e-01 2.7538535369055722e+01 1.0962888046697179e+00 2.1059858374088417e+01 0 0 0
2347 1 1 1.3190259704486004e-01 2.7051002761524849e+01 2.3847013803040111e+00 2.1388716777893038e+01 0 0 0
2286 1 1 1.9309686439143964e-01 2.4705496994177953e+01 2.5479409400719955e+00 2.1950568304793961e+01 0 0 0
2778 1 2 -4.4776818111841454e-01 2.9511057797923520e+01 3.9453479667627849e+00 2.1845784297520360e+01 0 0 0
2283 1 1 1.2460342285728554e-01 2.2683283066148235e+01 1.2435324591078165e+00 2.2213243682871390e+01 0 0 0
2284 1 1 -5.7999846450499867e-02 2.4154047312449709e+01 1.2334440812191920e+00 2.2205952756250330e+01 0 0 0
2717 1 2 -3.2301710160598590e-01 2.6050977761005704e+01 2.5518918633193137e+00 2.2439957915662699e+01 0 0 0
2779 1 3 4.6116081635236872e-01 2.9034143428659679e+01 4.5733546455253045e+00 2.2369734003144057e+01 0 0 0
2354 1 1 1.4931460049031473e-01 2.8555479830585881e+01 5.0484387217775275e+00 1.8704766824264723e+01 0 0 0
2289 1 1 -3.2859593434193403e-02 2.2355125411401872e+01 4.3485799189466281e+00 1.9737264250223323e+01 0 0 0
2709 1 2 -2.3361151235280289e-01 2.2071105638900271e+01 2.3064445738580894e+00 2.2972432306028630e+01 0 0 0
2781 1 3 4.5873678569942850e-01 2.6581436444219840e+01 6.0820354258447420e+00 2.2190170537102624e+01 0 0 0
2844 1 2 -5.1354459202277769e-01 2.3343351609719868e+01 5.0686876032191508e+00 1.7738879749026353e+01 0 0 0
2291 1 1 1.1896903059943773e-01 2.3113837105105258e+01 5.4337521795377652e+00 1.9189640019501528e+01 0 0 0
2353 1 1 -5.4959631189398027e-02 2.7239072831845814e+01 5.2840835778920336e+00 1.9172346200559485e+01 0 0 0
2292 1 1 8.4105699707445866e-04 2.4473143759093187e+01 5.5867841810954664e+00 1.9784454314601220e+01 0 0 0
2780 1 2 -4.5336750187922781e-01 2.7136837009625854e+01 5.7884829489206044e+00 2.1416766540259797e+01 0 0 0
2845 1 3 4.3815604093757687e-01 2.2909423669920596e+01 5.7639353739224273e+00 1.7191781463458931e+01 0 0 0
2664 1 2 -2.6296611607551590e-01 2.9044758764015931e+01 5.6568168188532217e+00 1.7464180249148839e+01 0 0 0
2285 1 1 1.2709613907053049e-01 2.1912719895041516e+01 2.8039380332319839e+00 2.1615325332120079e+01 0 0 0
1809 1 3 5.0042086135025043e-01 2.3468169355597119e+01 3.4196256291544369e+00 1.7254260283312465e+01 0 1 0
2355 1 1 1.7237622431705607e-01 2.6492840200962473e+01 6.2492141707223618e+00 1.8548784571010270e+01 0 0 0
2409 1 1 1.4931915183725708e-01 3.1693816171753788e+01 8.2412385568571134e-01 1.9502612870656417e+01 0 0 0
2417 1 1 4.9521950927564208e-02 3.1699711667870147e+01 5.6019376435551242e+00 1.8507879802172926e+01 0 0 0
1808 1 2 -6.0527310600166373e-01 2.3667558951580702e+01 3.2616357813504377e+00 1.6326131484258187e+01 0 1 0
3687 1 2 -3.3453955717310263e-01 2.7095733114352928e+01 5.7013691579978047e+00 2.3788759105243351e+01 0 1 0
2777 1 3 4.2208835209763923e-01 2.9083805732061027e+01 9.5334987506587632e-01 2.2464686589440998e+01 0 0 0
3825 1 3 4.6701576147201135e-01 2.7396648718950519e+01 1.7439525944904519e+00 2.3542797237427809e+01 0 1 0
3824 1 2 -5.2314849975954436e-01 2.8292061692931963e+01 1.7211688147299891e+00 2.3819694400195878e+01 0 1 0
2716 1 2 -2.9523492441366472e-01 2.6242560439269138e+01 4.0392008737194174e-02 2.2801713103306049e+01 0 0 0
2850 1 2 -4.2548132159147489e-01 2.8805019460941114e+01 2.1457515241683184e-01 1.8827859415918422e+01 0 0 0
1673 1 2 -4.0981376071095255e-01 2.9567627444808721e+01 1.6465346122839335e+00 1.5996808857676818e+01 0 1 0
2851 1 3 3.6384077284313487e-01 2.9404177458483520e+01 6.2720439443922293e-01 1.8162548838382527e+01 0 0 0
2761 1 3 4.7327898519312001e-01 3.1529877774627174e+01 1.3846985084264114e+00 1.7493206634680018e+01 0 0 0
2760 1 2 -4.7457096109038771e-01 3.1739419082022113e+01 6.4408201078238303e-01 1.8063248011360212e+01 0 0 0
2776 1 2 -4.0939557228221102e-01 2.9693310614900106e+01 1.8148345185237655e-01 2.2110967188965425e+01 0 0 0
2282 1 1 1.8029300981276639e-01 2.4873330534196072e+01 4.9534719256567203e-02 2.2413010871455086e+01 0 0 0
2363 1 1 8.4443787545619195e-02 2.6853585765723523e+01 1.1722636151117584e+01 1.9322555933443997e+01 0 0 0
2294 1 1 -3.1822018998670251e-02 2.5186981500145173e+01 6.5788427250271218e+00 1.9032308010186480e+01 0 0 0
3922 1 3 1.8708698629184933e-01 3.1309500836392488e+01 1.2675215220605159e+01 2.3687288928644715e+01 0 1 0
2361 1 1 1.5005909134136278e-01 2.7676551711553749e+01 1.0426435950467878e+01 1.9309540105914870e+01 0 0 0
2892 1 2 -4.2827750288839900e-01 2.7793143045102855e+01 9.9918277479957105e+00 2.0654241328276882e+01 0 0 0
2646 1 2 -2.9787180468194513e-01 2.2720260323531523e+01 7.7133803468267050e+00 1.6520035904151165e+01 0 0 0
3611 1 3 3.7919045758006420e-01 2.9955669989473979e+01 7.8521264711990071e+00 2.3900771254184356e+01 0 1 0
3867 1 3 3.8568594841706444e-01 2.6765733648382785e+01 1.0845274602835723e+01 2.2995506940587472e+01 0 1 0
3602 1 2 -3.0574742273105182e-01 3.1588067125605779e+01 1.0374212250286465e+01 2.3111669465430165e+01 0 1 0
2429 1 1 1.5608027917395983e-01 3.1798170739221977e+01 1.3075961782623132e+01 1.8788936532304533e+01 0 0 0
2293 1 1 -2.6514324849579770e-02 2.2349111016615019e+01 6.7464524415791418e+00 1.9224623552706316e+01 0 0 0
3705 1 2 -3.0733489728012753e-01 2.4721630786601779e+01 1.2627299683367522e+01 2.3409616067826899e+01 0 1 0
2419 1 1 -1.0861113482246892e-02 3.1002514271634077e+01 6.8305897077978237e+00 1.8236925171885776e+01 0 0 0
2356 1 1 1.8064127387080689e-01 2.9667444493600836e+01 6.9186257388568748e+00 1.7801192163624677e+01 0 0 0
2425 1 1 1.0616203040299556e-01 3.1734404249989463e+01 1.0586618273939154e+01 1.8962504720374678e+01 0 0 0
2644 1 1 3.5422649241370624e-01 2.1510384565529492e+01 8.1383929602938014e+00 1.6716142541810076e+01 0 0 0
2299 1 1 1.0035868531121650e-01 2.3264862695054966e+01 1.0504341164824584e+01 1.9629233945695844e+01 0 0 0
2811 1 3 4.8145415285042514e-01 3.0601502527462952e+01 1.1233540755572346e+01 1.6527972527874738e+01 0 0 0
2893 1 3 3.7594807455844564e-01 2.8737284134791445e+01 9.9389196341255577e+00 2.0954045063788762e+01 0 0 0
2904 1 2 -5.2781406569784006e-01 2.9875542704681159e+01 9.7447434179629440e+00 1.6582842903338392e+01 0 0 0
2362 1 1 -5.6330059530787652e-02 2.9013710233790320e+01 1.0540404259833650e+01 1.8717906375804979e+01 0 0 0
2298 1 1 1.4138516634216017e-01 2.5394699341303248e+01 9.4497965411073750e+00 1.8717997913248976e+01 0 0 0
2295 1 1 -1.8933774517800747e-02 2.3085638910441180e+01 7.9811896381678142e+00 1.9249539239322061e+01 0 0 0
2784 1 2 -4.8618819675733294e-01 2.5220927152828583e+01 1.2525417293962837e+01 2.0780386924628729e+01 0 0 0
2364 1 1 3.9750105886702011e-02 2.9701482441556692e+01 1.1805662818169509e+01 1.8737354664926848e+01 0 0 0
2302 1 1 1.4653580425922039e-01 2.5407704189988291e+01 1.1803584355462780e+01 1.9554816603607161e+01 0 0 0
2865 1 2 -2.7355655647552729e-01 2.6769967613238851e+01 1.1687480072896250e+01 1.7851023438706253e+01 0 0 0
2785 1 3 4.6840792014977101e-01 2.4379549231956627e+01 1.2203560756173038e+01 2.1108513920394447e+01 0 0 0
2297 1 1 1.2406892999046959e-01 2.2644206068340893e+01 9.2627709325617111e+00 1.9369019324581469e+01 0 0 0
3686 1 2 -2.8460834651185135e-01 2.4315765863370686e+01 7.1625266425069132e+00 2.3455122258393470e+01 0 1 0
1702 1 2 -3.2098997821140202e-01 2.8736549053808279e+01 1.1961331625428270e+01 1.6142727611724727e+01 0 1 0
2365 1 1 1.4172916612740863e-01 2.7528527133048097e+01 1.2900472500349926e+01 1.8172517526993545e+01 0 0 0
2360 1 1 1.2811726682431407e-01 2.9684868118613213e+01 9.4484918745682549e+00 1.8044220142678100e+01 0 0 0
2357 1 1 1.4311955807803164e-01 2.7550139026007390e+01 8.3354286004560532e+00 1.8029019812811775e+01 0 0 0
3685 1 2 -2.7600657541162843e-01 2.1979954226738297e+01 8.3605943837594108e+00 2.3781359309966810e+01 0 1 0
2872 1 2 -4.4521431635317171e-01 3.1587939125348150e+01 1.0830865699768685e+01 2.0381349655403614e+01 0 0 0
2782 1 2 -4.8699915673654876e-01 2.2984935054805767e+01 1.1004464995521372e+01 2.1008528571900101e+01 0 0 0
3866 1 2 -4.4350878229179475e-01 2.7364520522571805e+01 1.0140696409903518e+01 2.3238026029301555e+01 0 1 0
2783 1 3 3.8078310527993475e-01 2.2599911061758327e+01 1.0308461537131079e+01 2.1563832015964103e+01 0 0 0
2358 1 1 -6.8784934300637396e-02 2.8947059966549055e+01 8.1243615274491248e+00 1.8031102317677970e+01 0 0 0
2662 1 2 -2.4824973913467296e-01 2.4872849786454644e+01 8.6795182806659223e+00 1.7595110986882979e+01 0 0 0
2663 1 2 -3.1044727807549716e-01 2.6846288246178364e+01 7.1722813427295771e+00 1.7500383658209323e+01 0 0 0
2810 1 2 -5.4212896786293874e-01 3.1358291914459496e+01 1.1812847761001930e+01 1.6922841467940930e+01 0 0 0
2423 1 1 -1.0562043411936698e-02 3.1098435974950075e+01 9.3118359681937015e+00 1.8467707223990487e+01 0 0 0
2303 1 1 1.3861594329783392e-01 2.3449533377280815e+01 1.2642143279117407e+01 1.8292066775390236e+01 0 0 0
2301 1 1 1.2737404369690730e-02 2.2617491197008167e+01 1.1678519080781076e+01 1.8828989784997823e+01 0 0 0
2296 1 1 1.4057203826003004e-01 2.4448594404962058e+01 7.8080160619897399e+00 1.8633753227038685e+01 0 0 0
2427 1 1 7.4697614482160155e-02 3.1129229950632912e+01 1.1896097833328527e+01 1.8415161388860813e+01 0 0 0
2300 1 1 -6.8989540827087248e-02 2.4706352054871985e+01 1.0564241078008905e+01 1.9322188911006126e+01 0 0 0
2304 1 1 -3.9335918861867887e-02 2.4803303544973573e+01 1.2880725183668899e+01 1.8547529555968101e+01 0 0 0
2359 1 1 -2.6165253561806916e-02 2.6864645708368467e+01 9.3579399543223580e+00 1.8662376523720933e+01 0 0 0
2421 1 1 2.6561841668696160e-02 3.1701692694622881e+01 8.0972380601233098e+00 1.8624670248147790e+01 0 0 0
2905 1 3 4.9702984852835363e-01 2.9108401881618061e+01 9.5430005472286243e+00 1.5997963799114341e+01 0 0 0
2366 1 1 -7.3630405940816060e-02 2.9016265244561289e+01 1.3057812111008197e+01 1.8482697396609353e+01 0 0 0
2987 1 1 1.2685241468995959e-01 2.2513999408918025e+01 4.4466326271461426e-01 2.6889491397764058e+01 0 1 0
2988 1 1 1.4105793859302957e-02 2.5204625358377815e+01 3.2016063367462638e-01 2.5859605274753616e+01 0 1 0
2989 1 1 9.6440427076762286e-02 2.3178817605130821e+01 1.6975639399864786e+00 2.6704622223172468e+01 0 1 0
2990 1 1 -9.5389434198899416e-03 2.4418292906226757e+01 1.4743064155555436e+00 2.5911029134158955e+01 0 1 0
2992 1 1 1.2167194183892513e-01 2.5030309119032104e+01 2.6312076347832720e+00 2.5214027423425136e+01 0 1 0
2993 1 1 1.1812685818230916e-01 2.3064539216622531e+01 4.2307696970879372e+00 2.6567886484380836e+01 0 1 0
2994 1 1 9.8493070735936841e-02 2.4128961503701273e+01 4.1851818479730571e+00 2.5474910637108863e+01 0 1 0
2996 1 1 -4.1458773882588687e-02 2.4902681263055069e+01 5.4445664296734568e+00 2.5132948861271434e+01 0 1 0
3050 1 1 -4.1386329555329504e-02 2.6664847812548583e+01 4.2166931614452641e-01 2.5961154492723995e+01 0 1 0
3051 1 1 -2.7264904135410602e-02 2.9484316842106985e+01 5.7311519047293624e-01 2.5614764755141167e+01 0 1 0
3052 1 1 1.0957051398900144e-01 2.7248577193394961e+01 1.7519415060804713e+00 2.6066800638484981e+01 0 1 0
3053 1 1 1.4778286336179969e-01 2.8598441303690439e+01 1.7863331903568112e+00 2.5270014441561518e+01 0 1 0
3054 1 1 -7.3493166701427054e-02 2.6444393294536248e+01 2.8550860396576323e+00 2.5612065349708391e+01 0 1 0
3055 1 1 1.6466841078304168e-02 2.9208358476461811e+01 3.1178806326309183e+00 2.5647317518951407e+01 0 1 0
3056 1 1 1.3411233167341000e-01 2.6938750213161541e+01 4.1957072455509659e+00 2.5818546280859401e+01 0 1 0
3057 1 1 -2.9143561543044750e-02 2.8366623275743212e+01 4.2482281597650831e+00 2.5802823300096794e+01 0 1 0
496 1 1 8.2620036251076431e-02 2.7656402403038623e+01 1.3232144448416316e+00 3.1375721775431838e+01 0 1 -1
3059 1 1 1.3853296836408419e-01 2.8967697847664095e+01 5.5471458797314206e+00 2.6248329001985891e+01 0 1 0
3111 1 1 1.7241112651225779e-01 3.0901885659403128e+01 6.7713841807206698e-01 2.5477354602603686e+01 0 1 0
3113 1 1 -4.2237322377868966e-02 3.1409273579941434e+01 1.9996495965529490e+00 2.5284331774379783e+01 0 1 0
3115 1 1 7.4984829840861337e-03 3.0619124247461560e+01 3.1501329919306751e+00 2.5787141831907128e+01 0 1 0
3117 1 1 1.2129261825407407e-01 3.1226118699092694e+01 4.3006790742110788e+00 2.6401697409051671e+01 0 1 0
3119 1 1 -4.1231707179473054e-02 3.0449791530221404e+01 5.5361853651953679e+00 2.6481328309200723e+01 0 1 0
3730 1 2 -5.0079938137109015e-01 2.3811589120115713e+01 4.2607293434175704e+00 2.7802539902106350e+01 0 1 0
3731 1 3 4.4130463574178275e-01 2.3563614916625234e+01 3.4784895551257922e+00 2.8385998736564922e+01 0 1 0
3776 1 2 -5.4475538710197680e-01 2.3688467565183913e+01 1.8926219706899783e+00 2.8148165729430726e+01 0 1 0
3777 1 3 4.5901333552078166e-01 2.3339033256640363e+01 1.2450386177144694e+00 2.8750126457475432e+01 0 1 0
3806 1 2 -4.5283389776067773e-01 2.7847540032162094e+01 1.8455913884759505e+00 2.7395741787249349e+01 0 1 0
3807 1 3 3.9913699909057471e-01 2.7688959250325162e+01 1.0729536761165530e+00 2.7929384147277339e+01 0 1 0
3854 1 2 -5.1745380797586837e-01 2.8215709967619468e+01 5.9127433045180027e+00 2.7470270230799180e+01 0 1 0
3855 1 3 4.2754717453539903e-01 2.7594494400384814e+01 5.2369883037776495e+00 2.7871112132128612e+01 0 1 0
3878 1 2 -5.1483189701940657e-01 2.6232109532745984e+01 4.5890010893912487e+00 2.7094497521224607e+01 0 1 0
3879 1 3 4.3030306211410690e-01 2.5444219757958614e+01 4.0723551584008550e+00 2.7408369673434262e+01 0 1 0
441 1 1 1.6435912796616534e-01 2.8658533066158796e+01 4.8283829229242325e+00 3.1440584279313835e+01 0 0 -1
792 1 2 -4.9429140656916704e-01 2.8922561770615474e+01 4.7157372756518638e+00 3.0031751474548756e+01 0 0 -1
793 1 3 4.4424371227155379e-01 2.9320551208325451e+01 5.4444762461740064e+00 2.9618512718053989e+01 0 0 -1
882 1 2 -4.1790392539591414e-01 2.5490918490330269e+01 4.2200766408243444e+00 3.0739041418304435e+01 0 0 -1
883 1 3 3.1611081921788442e-01 2.5934676074695830e+01 4.5257179576546065e+00 2.9922630523197387e+01 0 0 -1
2991 1 1 4.1715722721005488e-03 2.2387572154589808e+01 2.9217808188360603e+00 2.6523387603043709e+01 0 1 0
2995 1 1 2.1226512225145610e-02 2.2192207275703112e+01 5.3515268991556351e+00 2.6173277486098076e+01 0 1 0
3058 1 1 1.3531588120642513e-01 2.6309091840078075e+01 5.3179034190043337e+00 2.4946028226037352e+01 0 1 0
436 1 1 1.1078955942139859e-01 2.6195952109030710e+01 1.4365071519944412e+00 3.1653457006746329e+01 0 1 -1
901 1 2 -2.6099018728744405e-01 2.5189503021104251e+01 7.0906198614055727e-01 3.0949202087049045e+01 0 1 -1
437 1 1 6.4606163336735356e-03 2.8544054975292958e+01 2.4398030527989985e+00 3.1817952091229866e+01 0 0 -1
438 1 1 1.3112610335495408e-02 2.9982988703737224e+01 2.3376846704092693e+00 3.1905936502094097e+01 0 1 -1
442 1 1 -8.8591940491317980e-02 3.0103651307835953e+01 4.9421269373372851e+00 3.1970293172291992e+01 0 0 -1
443 1 1 -5.5059174742472301e-02 2.7975874270920308e+01 6.1391551027461295e+00 3.1761526619398424e+01 0 0 -1
440 1 1 2.6611042233246944e-02 3.0642379299803682e+01 3.6025629848931442e+00 3.2153119854770615e+01 0 0 -1
684 1 2 -3.3394617606277571e-01 2.2636353233105318e+01 2.2544564186950503e-01 3.0330348463214825e+01 0 1 -1
899 1 2 -2.7671911756598061e-01 2.8127655208646043e+01 3.2315101863682527e-01 3.0437317191771509e+01 0 1 -1
3901 1 2 -2.4262381042987746e-01 2.4105853121222335e+01 3.3373951789091785e+00 2.4322905293804439e+01 0 1 0
2997 1 1 -4.1833442980323217e-02 2.2679014940653339e+01 6.3933728901265692e+00 2.5291109852976366e+01 0 1 0
2998 1 1 1.5563221400757468e-01 2.4006662968804594e+01 6.3965447754915781e+00 2.4631430546272618e+01 0 1 0
378 1 1 1.1672069722845829e-01 2.5759966615134662e+01 4.9621296928527521e+00 3.1948304759438308e+01 0 0 -1
3826 1 2 -4.1567796655530026e-01 3.1815313952208978e+01 5.1355029936205732e+00 2.4370472711019339e+01 0 1 0
3859 1 3 3.5953965481121586e-01 3.1200319732493970e+01 4.4136176790754202e+00 2.8286002664487427e+01 0 1 0
3858 1 2 -4.2918094295936171e-01 3.1821867816968098e+01 4.0241266366417721e+00 2.7667291837590604e+01 0 1 0
444 1 1 2.8589749068411835e-01 3.0883035433841808e+01 6.0473525878037258e+00 3.2115951540553162e+01 0 0 -1
439 1 1 -3.5719622314582034e-02 2.7928286768308237e+01 3.6813667416594278e+00 3.2056880196320236e+01 0 0 -1
380 1 1 -5.8036193637373855e-02 2.6601173109842982e+01 6.2003386028124865e+00 3.2003116749069470e+01 0 0 -1
3827 1 3 3.6784911233605860e-01 3.1947561951780564e+01 6.0830338462106566e+00 2.4229469407701703e+01 0 1 0
3123 1 1 9.9122589893293089e-02 3.0552752683955973e+01 8.0918726273755013e+00 2.6091322886224262e+01 0 1 0
645 1 2 -5.3607567410640122e-01 3.1136209400357917e+01 6.6501735244091975e+00 2.9357893254129149e+01 0 0 -1
3070 1 1 -2.9328545232239503e-02 2.6519640178856839e+01 1.3106587084659962e+01 2.5166947754505248e+01 0 1 0
695 1 2 -2.4208441743034156e-01 2.4017142259800071e+01 1.1340783685617563e+01 2.9672984553400834e+01 0 0 -1
446 1 2 -3.0546380396686157e-01 3.0147272795754230e+01 7.3119882397449958e+00 3.2059665610186151e+01 0 0 -1
3064 1 1 1.5544031549570245e-01 2.7284249597241807e+01 9.4687063861046799e+00 2.4541040728755902e+01 0 1 0
3610 1 2 -4.2595508396553139e-01 2.9570866168459276e+01 6.9380288421963492e+00 2.4141162924183053e+01 0 1 0
3601 1 3 2.4440316334333417e-01 3.1617214283233743e+01 1.1686403402385064e+01 2.4997170962601114e+01 0 1 0
3667 1 1 4.5278911893189000e-01 2.8391550024009611e+01 1.2007538413416160e+01 2.8158707774962902e+01 0 1 0
3000 1 1 1.3822139313662238e-01 2.5124232080593853e+01 8.1013455444739613e+00 2.4198440669903199e+01 0 1 0
328 1 1 1.2092467234218202e-01 2.1513528586734559e+01 1.1936588664308470e+01 3.0583040896830976e+01 0 0 -1
326 1 1 -4.2282074055759900e-02 2.2215202157062592e+01 1.0736255190038873e+01 3.1093823176765159e+01 0 0 -1
3004 1 1 -4.7039098774747608e-02 2.5058952439049555e+01 1.0527471287647947e+01 2.4649549252331621e+01 0 1 0
3062 1 1 -5.8040059035040704e-02 2.6491943977998435e+01 8.1221507778983639e+00 2.4506081591464842e+01 0 1 0
449 1 1 3.3310375481878395e-02 2.8732786342013540e+01 9.6840112331403869e+00 3.1176373418414883e+01 0 0 -1
3007 1 1 1.7746974571410726e-02 2.2146941655066176e+01 1.2857160961587731e+01 2.5285278507556857e+01 0 1 0
385 1 1 -4.5435553893476581e-02 2.4297149799429462e+01 9.5220257460802369e+00 3.1393958207921184e+01 0 0 -1
3001 1 1 1.5592951729930610e-01 2.2903162193656929e+01 9.3343039477232015e+00 2.4241204979184719e+01 0 1 0
3121 1 1 -1.8620984594164346e-02 3.1094462817944599e+01 6.7826751331474897e+00 2.6506622642871449e+01 0 1 0
646 1 2 -3.4157681366811860e-01 2.8815105214050924e+01 7.5173877093318326e+00 2.9411915387539931e+01 0 0 -1
3779 1 3 5.9867940850892676e-01 2.6693656794866676e+01 1.0734693909475054e+01 2.7372924277484714e+01 0 1 0
452 1 1 -2.3550257223320954e-02 3.0884911043554855e+01 1.0809530858103409e+01 3.1491193136650654e+01 0 0 -1
3005 1 1 -3.9204830038538658e-03 2.2864938460234001e+01 1.1698210203068969e+01 2.4817497258598721e+01 0 1 0
3668 1 3 2.1526254516692495e-01 3.0033820774276496e+01 1.2849859110478331e+01 2.6738766149582691e+01 0 1 0
981 1 3 2.1505616485139264e-01 3.1745714723742321e+01 8.4807932537989821e+00 3.0625405238701322e+01 0 0 -1
3066 1 1 1.2241873932917974e-01 2.6416244479454768e+01 1.0555179040113963e+01 2.5244708578792249e+01 0 1 0
324 1 1 7.0442661248515418e-03 2.1588719127947421e+01 9.6296011159481552e+00 3.1817966304422242e+01 0 0 -1
694 1 2 -2.4484633485249008e-01 2.1750066104903020e+01 1.2897451195315526e+01 2.9540259311823149e+01 0 0 -1
3069 1 1 2.2240128205637675e-02 2.8510973121626531e+01 1.1728859568477665e+01 2.5721128370798866e+01 0 1 0
3067 1 1 1.4759295546725057e-01 2.9256242453221013e+01 1.0532046565090756e+01 2.5538928941325832e+01 0 1 0
3071 1 1 -2.2325849874291828e-01 2.8954058593665692e+01 1.2715650214896309e+01 2.6759612263023332e+01 0 1 0
453 1 1 9.5222772652350431e-03 2.8620366496375617e+01 1.2034937542390461e+01 3.1754915179670800e+01 0 0 -1
3811 1 3 4.8416983683772225e-01 2.7837164844530243e+01 7.5180351558127390e+00 2.7467687076950259e+01 0 1 0
3060 1 1 1.0669805619357016e-01 2.7169098112941143e+01 6.8939954796705916e+00 2.4651639280243113e+01 0 1 0
450 1 1 8.2765564218438406e-02 3.0169431729208270e+01 9.8188784692399746e+00 3.0930086852102949e+01 0 0 -1
3127 1 2 -3.3007347081912197e-01 3.0448924367127358e+01 1.0678600086568323e+01 2.6291199486143046e+01 0 1 0
387 1 1 1.7026921804119149e-01 2.3524318634861590e+01 1.0419016513377420e+01 3.0670285649120892e+01 0 0 -1
445 1 1 1.7042458828669255e-01 2.8737355124177224e+01 7.3105426690483801e+00 3.1994050864953802e+01 0 0 -1
3125 1 1 2.4341113294114244e-01 3.1472095570844843e+01 9.6295523978380917e+00 2.6176988341665709e+01 0 1 0
696 1 2 -2.6049691150502774e-01 2.6016349097343589e+01 1.0085092168141047e+01 2.9714005385113008e+01 0 0 -1
3065 1 1 -4.1652115414585043e-02 2.8630844824788973e+01 9.3343852317948226e+00 2.5185408668223733e+01 0 1 0
3902 1 2 -3.2556420756115639e-01 3.1332444008018918e+01 8.7413538646862143e+00 2.5053828215825700e+01 0 1 0
3002 1 1 -3.3478594999694113e-02 2.4321470910191639e+01 9.3191607265067944e+00 2.4402076811105037e+01 0 1 0
3063 1 1 1.0589290538082939e-01 2.9045714937943007e+01 8.1201956102388113e+00 2.5896642859674511e+01 0 1 0
3810 1 2 -4.7579550286593275e-01 2.8450264256913929e+01 8.2756111654080939e+00 2.7191900465279744e+01 0 1 0
389 1 1 1.7222698114586302e-01 2.4556143063079599e+01 1.2496623456909491e+01 3.0365694409571446e+01 0 0 -1
936 1 2 -4.8165461853340041e-01 2.9127449595249537e+01 1.0814266174980661e+01 2.8531364609431304e+01 0 0 -1
937 1 3 4.4831661907451492e-01 2.8844258390979412e+01 9.9805716917180511e+00 2.8158594420792699e+01 0 0 -1
388 1 1 1.5372650225117604e-01 2.6636995505794701e+01 1.1062874477932084e+01 3.0552207516905245e+01 0 0 -1
3006 1 1 1.0703031760269933e-01 2.4261436894657596e+01 1.1692566277185961e+01 2.4411540985169747e+01 0 1 0
451 1 1 -9.7798538192692547e-03 2.7998551753482666e+01 1.0943710996130125e+01 3.1158435857978500e+01 0 0 -1
448 1 1 -2.5878774286646739e-01 3.0926065972790934e+01 8.8213088415244876e+00 3.0032969695037050e+01 0 0 -1
2999 1 1 1.7493130802680798e-01 2.1761273533564346e+01 7.3087888806699874e+00 2.4766603519840384e+01 1 1 0
644 1 1 3.4037219571929322e-01 3.0075623982727429e+01 7.6026379780915097e+00 2.9511364700109421e+01 0 0 -1
390 1 1 -4.4447531476222518e-02 2.5894432275296058e+01 1.2281484113396836e+01 3.0751745031705138e+01 0 0 -1
386 1 1 1.2744810558952810e-01 2.5696840786851883e+01 9.4599642924145595e+00 3.1018512126156004e+01 0 0 -1
384 1 1 -1.9798667748118039e-02 2.6610279499583399e+01 8.5205780831942608e+00 3.1651383030035088e+01 0 0 -1
447 1 1 2.8624851258844213e-02 2.8050990751982571e+01 8.4838465434914170e+00 3.1578809937704250e+01 0 0 -1
3670 1 2 -4.7321370287141795e-01 2.7032204388047415e+01 1.1709269147896709e+01 2.8009088755199102e+01 0 1 0
643 1 3 1.8807321636835433e-01 3.1359110079265449e+01 9.3547766371493388e+00 2.9164956628007914e+01 0 0 -1
3068 1 1 -1.9812785752868531e-02 2.7187002102983111e+01 1.1854162845767741e+01 2.5206220657719520e+01 0 1 0
3778 1 2 -4.8006312557978104e-01 2.6558181432877781e+01 1.0069723422636388e+01 2.6579891721180008e+01 0 1 0
3003 1 1 -4.8006202185311410e-02 2.2122084916479348e+01 1.0498636564107384e+01 2.4496851161601914e+01 0 1 0
3061 1 1 9.8712686978456116e-02 2.8647920864999112e+01 6.8585016102526133e+00 2.5231361268238807e+01 0 1 0
647 1 3 4.3709161011411629e-01 3.1985035790612340e+01 6.9902491463323022e+00 2.9102155606263544e+01 0 0 -1
1040 1 1 1.2647391671053043e-01 2.4358644720046382e+01 1.3905839071901186e+01 1.2711794309890513e+01 0 1 0
1041 1 1 2.5808791884218009e-02 2.2119506688555497e+01 1.4739462373905232e+01 1.3421416291944670e+01 0 1 0
1042 1 1 -4.9733088003667068e-02 2.3533120999938902e+01 1.4763566663826031e+01 1.3580488353515591e+01 0 1 0
1044 1 1 1.3296266402345619e-01 2.4173000177605203e+01 1.5880018909076160e+01 1.4300664324891978e+01 0 1 0
1045 1 1 1.0019415646223917e-01 2.2080072170737029e+01 1.7247934291230756e+01 1.3383394786044917e+01 0 1 0
1046 1 1 1.0536394817165244e-01 2.3296088382646403e+01 1.7424988775170323e+01 1.4295621838758679e+01 0 1 0
1048 1 1 2.8927127973622569e-03 2.4106586073267177e+01 1.8633822197228618e+01 1.3960954184630022e+01 0 1 0
1102 1 1 -3.0624453607475136e-02 2.5787276808712747e+01 1.3708380922234840e+01 1.3203422828315226e+01 0 1 0
1104 1 1 1.4337806422102234e-01 2.6301369781205633e+01 1.5066993620140062e+01 1.3263188445391823e+01 0 1 0
1105 1 2 -2.8190982014940957e-01 2.7696624426396166e+01 1.5258074942099370e+01 1.2953527847951392e+01 0 1 0
1106 1 1 -5.1693407712159099e-02 2.5546239963466853e+01 1.6095840854462121e+01 1.3782886485031428e+01 0 1 0
1107 1 1 9.8908357095268643e-02 2.8266172361621091e+01 1.6300123154239859e+01 1.3808194767108770e+01 0 1 0
1108 1 1 1.4032944446064377e-01 2.6238286236997315e+01 1.7428065079611610e+01 1.3671124539965350e+01 0 1 0
1109 1 1 9.3694534497663712e-02 2.7473721882730004e+01 1.7269737490073656e+01 1.4517891928539258e+01 0 1 0
1110 1 1 -3.4439971262676887e-02 2.5515253021025970e+01 1.8661870978637548e+01 1.4073760861170868e+01 0 1 0
1111 1 1 1.0732787837286460e-01 2.8369577042806640e+01 1.8897243833304479e+01 1.4927997520732417e+01 0 1 0
1163 1 2 -3.1207460637391288e-01 3.0226136369078453e+01 1.5141256040123858e+01 1.3132907542874541e+01 0 1 0
1165 1 1 1.2606928454111721e-01 2.9597109363805760e+01 1.6348894651856682e+01 1.3726152228103038e+01 0 1 0
1167 1 1 -1.6570862666578211e-02 3.0348179830148027e+01 1.7459735642409417e+01 1.4068438844645227e+01 0 1 0
1169 1 1 -2.4947151265897687e-02 2.9818809424676402e+01 1.8705347266464457e+01 1.4563485004421075e+01 0 1 0
1607 1 2 -4.1871819448897579e-01 2.2719557615611453e+01 1.7408799635408307e+01 1.2083767038473008e+01 0 1 0
1608 1 3 3.5313243634938457e-01 2.2938477830651884e+01 1.6520298860091682e+01 1.1799174879183484e+01 0 1 0
1918 1 2 -4.3928452128734841e-01 2.6600344356222674e+01 1.7484586584515672e+01 1.2280079840327144e+01 0 1 0
1919 1 3 4.2084219009960289e-01 2.6260072549722938e+01 1.8158949125544854e+01 1.1682894830399063e+01 0 1 0
905 1 3 4.7090737673939859e-01 2.8739476556418030e+01 1.4934247775574930e+01 9.6995790175432877e+00 0 0 0
904 1 2 -4.7626131528125276e-01 2.8295997195653666e+01 1.5002087329789431e+01 8.8886034483909402e+00 0 0 0
924 1 2 -4.4987809859594224e-01 2.4112006550179458e+01 1.4207683949195944e+01 8.6775624835452554e+00 0 0 0
1635 1 2 -5.0338796267005481e-01 3.0629187698994624e+01 1.4320247404141433e+01 1.0542097958249396e+01 0 1 0
1955 1 3 1.9490767075481505e-01 2.7604107624599596e+01 1.4135781776507150e+01 1.4514660156495813e+01 0 1 0
1615 1 2 -2.4998521622446015e-01 2.3631390682557321e+01 1.6637923378126104e+01 1.5458621337764624e+01 0 1 0
816 1 2 -4.4603389687690503e-01 2.1947316636828059e+01 1.6430060431664366e+01 8.4438628498970907e+00 0 0 0
1700 1 3 2.7074524920983722e-01 2.9096713601511365e+01 1.3804300622907428e+01 1.3652861082366318e+01 0 1 0
1164 1 1 8.3615529298417993e-02 3.1638921319822217e+01 1.5052963813601060e+01 1.3249779575368063e+01 0 1 0
674 1 2 -3.0974902764047119e-01 2.6003730342898798e+01 1.9353329354282142e+01 9.7243254176345832e+00 0 0 0
925 1 3 4.1393920827422170e-01 2.4685889667252404e+01 1.3734080604925513e+01 9.2649665703321631e+00 0 0 0
1168 1 1 1.3760079017676977e-01 3.1697821632833442e+01 1.7430782103098483e+01 1.3384634432422684e+01 0 1 0
1636 1 3 4.4441459689244561e-01 3.1347519416454396e+01 1.4909412960681772e+01 1.0842016621717192e+01 0 1 0
460 1 1 -3.3999615488832603e-02 3.0871024312547892e+01 1.5709177820361260e+01 7.9275902350830254e+00 0 0 0
1103 1 1 -2.6542628403770602e-01 2.8384455684273526e+01 1.3405790810177825e+01 1.4323911971488274e+01 0 1 0
1039 1 1 2.2833668065579685e-02 2.1438255362689084e+01 1.3493626068965163e+01 1.3031677923200407e+01 0 1 0
1737 1 2 -3.0954480042842852e-01 2.4045375820260492e+01 1.3578232144826991e+01 1.1371284199789898e+01 0 1 0
1043 1 1 -4.6605673403629824e-02 2.1435711717301487e+01 1.5965197878122616e+01 1.3625108850468838e+01 0 1 0
1632 1 1 3.3403222416840661e-01 3.0297841962858346e+01 1.3137850620121194e+01 1.1289706162538129e+01 0 1 0
1877 1 2 -2.7145495963452282e-01 2.7802150727634579e+01 1.7894323960859509e+01 1.5805351874182161e+01 0 1 0
456 1 1 -3.6248695139957633e-02 3.0765368105052357e+01 1.3180894821133620e+01 7.9176092610272848e+00 0 0 0
1701 1 2 -5.0987451006491225e-01 3.0340822343738694e+01 1.3832030001941844e+01 1.5817716884570471e+01 0 1 0
985 1 1 3.6534666259924936e-02 2.1955125782059238e+01 1.9675831913474841e+01 1.3252078532512959e+01 0 1 0
1849 1 3 4.2182833244468471e-01 3.1730597689309604e+01 1.5425336344661112e+01 1.5545706800691622e+01 0 1 0
518 1 1 1.1820727251939010e-01 3.1988504156635624e+01 1.5563813731488843e+01 8.8276305877075689e+00 0 0 0
350 1 1 1.2102439523740414e-01 2.2102041523077691e+01 2.5543074467645351e+01 7.8120950472378938e+00 0 0 0
923 1 3 4.7655849594388655e-01 3.1806896593123490e+01 2.4518255932072552e+01 1.0483087856094155e+01 0 0 0
760 1 2 -3.0767117017592188e-01 2.8050320996484306e+01 2.6117983082165857e+01 9.1481053005068667e+00 0 0 0
1120 1 2 -3.2224236703632586e-01 3.0587755158272408e+01 2.4743185772844065e+01 1.2805410460408650e+01 0 0 0
1689 1 3 2.5104636984265472e-01 2.7337079422163267e+01 2.5904046557653515e+01 1.1234065369570137e+01 0 0 0
1693 1 3 4.1049256233977144e-01 2.3758894471926133e+01 2.5743060631222015e+01 1.0182301887499252e+01 0 0 0
761 1 2 -2.9857658213381683e-01 3.0216945955318703e+01 2.4965416532509774e+01 9.2857803529689207e+00 0 0 0
471 1 1 -6.2174093107157317e-02 2.8515637122796473e+01 2.4066571959132084e+01 7.7714157956332119e+00 0 0 0
673 1 2 -4.7470510228970636e-01 2.3845886258217252e+01 2.0336030872312886e+01 9.0768424458333126e+00 0 0 0
1050 1 1 1.7396099139604656e-02 2.7601935972739234e+01 2.0038733727350966e+01 1.4365341715298898e+01 0 0 0
404 1 1 -2.9348215936272670e-01 2.6225046315647532e+01 2.0994747103794918e+01 8.2048161850525343e+00 0 0 0
866 1 2 -5.0310371677996502e-01 2.3234199354219172e+01 2.2784034829608611e+01 8.6155013174734307e+00 0 0 0
1056 1 2 -3.2682054863657706e-01 2.8560521558854340e+01 2.3445090995301321e+01 1.2650228497295382e+01 0 0 0
470 1 1 -7.9539841272273162e-02 3.0795331812295618e+01 2.2933949669842207e+01 7.8322526997757409e+00 0 0 0
1112 1 1 1.4050785347610500e-01 3.0710849804432289e+01 1.9744803832750904e+01 1.4854881762609283e+01 0 0 0
986 1 1 2.7972496805789723e-02 2.3442989987449984e+01 1.9809670306891618e+01 1.3460088497072094e+01 0 0 0
992 1 1 -5.9383622815814503e-02 2.4359637281017950e+01 2.3498915393380464e+01 1.3497049900520445e+01 0 0 0
989 1 1 1.3701272602910885e-02 2.1865767423157138e+01 2.2274901224017679e+01 1.3212490185995303e+01 0 0 0
474 1 1 1.4258329034846393e-01 3.0815140739783935e+01 2.5719372263706674e+01 8.1629062328827793e+00 0 0 0
1690 1 1 3.3772337710583683e-01 2.5543478950313943e+01 2.4749962744030487e+01 1.0459357291500815e+01 0 0 0
1049 1 1 1.7345505328951452e-03 2.6215202658810718e+01 1.9925236033266124e+01 1.4069247778709462e+01 0 0 0
1714 1 2 -2.6946212440422024e-01 2.9990298217525954e+01 2.0852912322341023e+01 1.5571974689248778e+01 0 0 0
1059 1 1 -1.6007491305719879e-02 2.5983460035962796e+01 2.5955011605222165e+01 1.3548737385562411e+01 0 0 0
1057 1 1 8.9980820464249850e-02 2.6301640508816138e+01 2.4814328021428224e+01 1.2709603771999088e+01 0 0 0
1054 1 1 2.2882030183141064e-01 2.7864216122678286e+01 2.2058590808405189e+01 1.2947148781577434e+01 0 0 0
988 1 1 -8.0538061797945509e-02 2.4105504223091700e+01 2.1025183207192338e+01 1.3448108712345208e+01 0 0 0
1118 1 1 3.1491362980538573e-01 2.9816044067384610e+01 2.3611395956205918e+01 1.3122268121964742e+01 0 0 0
1116 1 1 -8.6494676746553867e-02 3.0472264211314510e+01 2.2686733155348065e+01 1.3959400478181147e+01 0 0 0
1692 1 2 -4.6811674119222718e-01 2.4490648085655298e+01 2.5628407295166024e+01 1.0795078212043878e+01 0 0 0
1752 1 2 -4.5335179670631504e-01 2.5455099980202174e+01 2.2071579926125072e+01 1.5041232657525386e+01 0 0 0
1052 1 1 -5.7192365053122925e-02 2.8368184579257168e+01 2.1188780431344938e+01 1.3962260562150568e+01 0 0 0
675 1 3 4.7758220431127979e-01 2.3550930376123059e+01 2.1181828056665847e+01 8.6522287892166023e+00 0 0 0
994 1 1 1.4504741613209676e-01 2.4080302124386108e+01 2.4525724779163856e+01 1.4373805648745570e+01 0 0 0
1051 1 1 1.0801550971273688e-01 2.5465928789384094e+01 2.1171377032130710e+01 1.3839200015286034e+01 0 0 0
1614 1 2 -2.9233368668770165e-01 2.7054638267129263e+01 2.1709607853232960e+01 1.1799581593464294e+01 0 0 0
1114 1 1 1.7365305277688367e-01 2.9576934769994605e+01 2.1697562915097024e+01 1.4495000602833233e+01 0 0 0
472 1 1 1.4604404927385464e-01 2.9936775924311178e+01 2.4126536211753123e+01 8.1359213341975298e+00 0 0 0
1967 1 3 1.9941636531945955e-01 3.0654704674961319e+01 2.5293394735618371e+01 1.4832628247525578e+01 0 0 0
1058 1 1 -2.8647223345580003e-01 2.6869675376157122e+01 2.5005925406954585e+01 1.1334572462108897e+01 0 0 0
671 1 1 3.2912565600708477e-01 2.5234438111603254e+01 2.0107504522700321e+01 8.9908679300660168e+00 0 0 0
1053 1 1 8.2151579713863401e-02 2.6223844244715373e+01 2.2144258113380829e+01 1.2904794917516046e+01 0 0 0
1681 1 2 -3.0765333702340469e-01 2.2888028557964130e+01 2.3930606527596790e+01 1.4958209701843478e+01 0 0 0
996 1 1 -3.6796688755413899e-02 2.4731005978281818e+01 2.5793450403575850e+01 1.4327305621129177e+01 0 0 0
1609 1 2 -4.2637683619371097e-01 2.3712174217419882e+01 2.2391291395473623e+01 1.1571191643394636e+01 0 0 0
867 1 3 4.1583654136448356e-01 2.3662016160654112e+01 2.3353300493729950e+01 9.2607553516907739e+00 0 0 0
1691 1 2 -3.7299662524011978e-01 2.5600477964951654e+01 2.3851349913982801e+01 9.5616385898001663e+00 0 0 0
990 1 1 1.4310663165412724e-01 2.3415474778979114e+01 2.2332957451912726e+01 1.3017694519830103e+01 0 0 0
978 1 3 1.8562731358624232e-01 2.6839468038060410e+01 2.1616050728896809e+01 8.9488933984149508e+00 0 0 0
993 1 1 1.8749805309883213e-01 2.1710012277709186e+01 2.4482297353805571e+01 1.4345935177854766e+01 0 0 0
1055 1 1 4.1593245734702845e-04 2.5693883186893345e+01 2.3583267150002868e+01 1.3070826354559692e+01 0 0 0
1612 1 3 3.6179766559971765e-01 2.4374840438117619e+01 2.1754290661861777e+01 1.1226564397289552e+01 0 0 0
1968 1 3 2.4141758484994694e-01 2.7591814400409497e+01 2.4261101892694388e+01 1.0914003551992774e+01 0 0 0
473 1 1 1.6085474520045431e-01 2.7661493761742317e+01 2.5194679342198054e+01 8.1146863875207984e+00 0 0 0
1753 1 3 4.2024280237785705e-01 2.4709592125941985e+01 2.2591567403056072e+01 1.5078158305681066e+01 0 0 0
987 1 1 4.2083906186683812e-02 2.1327977740800140e+01 2.0942936254255066e+01 1.2809589169626522e+01 0 0 0
1117 1 1 1.3267587827304614e-01 3.1937771677416510e+01 2.2680178725579040e+01 1.4113153041088491e+01 0 0 0
672 1 3 2.7091852666252852e-01 2.6922204252358735e+01 2.0321849073100712e+01 7.7910657227262616e+00 0 0 0
2306 1 1 1.9074549854310166e-01 2.5396168526726111e+01 1.3969192526781891e+01 1.7990577896713326e+01 0 0 0
2307 1 1 -1.1160465516062656e-01 2.2861539595753911e+01 1.5931477902510037e+01 1.8317305965629096e+01 0 0 0
2308 1 1 2.1955331134744868e-01 2.4240570854734990e+01 1.6068641526770605e+01 1.7971534587166929e+01 0 0 0
2310 1 1 -1.0828516495166741e-01 2.5007526620737561e+01 1.7175601400694863e+01 1.8311920706762400e+01 0 0 0
2367 1 1 -7.3366091408429604e-02 2.6823150111729088e+01 1.4174569822414400e+01 1.8012118055438478e+01 0 0 0
2368 1 1 2.6493797353810250e-01 2.9611555603425280e+01 1.4269123933959291e+01 1.8440037737459125e+01 0 0 0
2369 1 1 2.7591228166459736e-01 2.7692986550253693e+01 1.5266142595352179e+01 1.8002036220470359e+01 0 0 0
2370 1 2 -3.1674722562199642e-01 2.9070016132946499e+01 1.5562788079398787e+01 1.8087976145667007e+01 0 0 0
2371 1 1 1.3974390325983821e-01 2.6438873392886642e+01 1.7302009445391274e+01 1.8388113518055981e+01 0 0 0
2725 1 2 -2.5543951275460186e-01 2.6838517906645677e+01 1.6251325343125842e+01 1.7423514168995716e+01 0 0 0
2726 1 2 -2.4674982002052973e-01 2.4957582229247837e+01 1.5099757277464040e+01 1.7202219790346255e+01 0 0 0
2431 1 2 -3.2540422272564912e-01 3.1052745275239097e+01 1.4257569829776530e+01 1.8694979949610453e+01 0 0 0
2727 1 2 -2.5079978542489417e-01 2.2807834289917547e+01 1.3579304603501237e+01 1.7326766520973990e+01 0 0 0
2311 1 2 -3.0366684911028896e-01 2.2618032136244661e+01 1.8172304267329615e+01 1.9014631648765082e+01 0 0 0
2372 1 1 -2.6145379412208830e-01 2.8965526805896509e+01 1.6632235013297727e+01 2.0721758597589410e+01 0 0 0
2435 1 2 -3.1018415743773664e-01 3.1689209502177746e+01 1.7682292469842366e+01 2.0116225757925079e+01 0 0 0
2639 1 1 3.2597724450434634e-01 2.7881942922074323e+01 1.5552091560855519e+01 2.1058378923894317e+01 0 0 0
2640 1 3 2.4904737733450394e-01 2.9774062712470343e+01 1.6214490550838903e+01 2.0135996986009388e+01 0 0 0
2641 1 2 -4.7603670276174498e-01 2.6469238831736302e+01 1.5631087474090288e+01 2.1159850608616871e+01 0 0 0
2642 1 2 -2.9341295694093239e-01 2.8623103010388974e+01 1.4557296200396548e+01 2.1400571543948431e+01 0 0 0
2643 1 3 4.0208482654002053e-01 2.6096110302910418e+01 1.4796343812803777e+01 2.1445617591392935e+01 0 0 0
2946 1 3 1.7792512170826538e-01 2.9456122101583112e+01 1.7068529389211005e+01 2.1596348234542479e+01 0 0 0
2374 1 1 8.0731932594479139e-02 2.8408438986615412e+01 1.7759766303211968e+01 1.9865671484457572e+01 0 0 0
2373 1 1 -3.7176407122099311e-02 2.7033689786839698e+01 1.7973853258714698e+01 1.9401242937308183e+01 0 0 0
2309 1 1 2.8960716977513018e-01 2.2024943402494600e+01 1.6958833359193498e+01 1.8822877710364747e+01 0 0 0
2312 1 1 2.3965530444119046e-01 2.4135376059549486e+01 1.8353380866169303e+01 1.8761396322916450e+01 0 0 0
2305 1 1 1.8704707959301253e-01 2.2252421378039770e+01 1.4626399871729934e+01 1.8087178854393947e+01 0 0 0
2834 1 2 -4.1396298086740274e-01 2.6394421404369272e+01 1.8853232212082325e+01 2.1568629834081158e+01 0 0 0
2812 1 2 -4.2978312505474564e-01 2.4227723102823429e+01 1.9031367609381714e+01 1.7465503586548355e+01 0 0 0
2437 1 1 1.4096115392351452e-01 3.0653506905106955e+01 1.8740608397744587e+01 2.0039785658095095e+01 0 0 0
2376 1 1 -7.2679502366401805e-02 2.9288665136412618e+01 1.8851625431024708e+01 1.9773931072032447e+01 0 0 0
2375 1 1 1.3239151901895541e-01 2.6243982529518934e+01 1.9089802718700284e+01 2.0107219613455293e+01 0 0 0
2314 1 1 -5.2059032427592841e-02 2.4857682495855013e+01 1.9239445552471270e+01 1.9766168254937650e+01 0 0 0
2928 1 2 -3.2302419686172101e-01 2.3696050574278562e+01 1.8745773997787069e+01 2.2478859661613011e+01 0 0 0
2925 1 1 3.0685515045435302e-01 2.2696887508566501e+01 1.8302896142171093e+01 2.1805987202546479e+01 0 0 0
2813 1 3 3.6408427979595015e-01 2.4957577199406561e+01 1.8488361189219930e+01 1.7020086872963002e+01 0 0 0
2835 1 3 4.0664358176919219e-01 2.5730326004300377e+01 1.9320533802515975e+01 2.2172865290230572e+01 0 0 0
2927 1 2 -5.0999580602455130e-01 2.2097634311377242e+01 1.7011836490383160e+01 2.1947884868815873e+01 0 0 0
3576 1 3 4.7102073308654741e-01 2.3163301866667901e+01 1.6932876839598077e+01 2.3641944878114554e+01 0 1 0
3887 1 3 4.1574044176579084e-01 2.7202898304669329e+01 1.6570578528405754e+01 2.3514602506879612e+01 0 1 0
2313 1 1 -2.2230593203827403e-01 2.1935053113413009e+01 1.9522321610614441e+01 2.1227206200864995e+01 0 0 0
1703 1 3 4.5260284295383019e-01 3.1089588410024632e+01 1.3408724330065663e+01 1.6374738201398856e+01 0 1 0
2929 1 3 3.7441929697049919e-01 2.1469384715328573e+01 1.6857445364335945e+01 2.1247321258317726e+01 0 0 0
2321 1 1 -4.6742963555278905e-02 2.2463414365713756e+01 2.4047718875069474e+01 1.8955947416340372e+01 0 0 0
2380 1 1 -1.5535847810911158e-02 2.9294766488380844e+01 2.1412745708275455e+01 2.0098284385650604e+01 0 0 0
2803 1 3 4.3545125281758590e-01 2.3662282697619919e+01 2.1282993687637255e+01 1.7995758144136161e+01 0 0 0
2445 1 1 -6.1795837366113195e-02 3.0943450835442157e+01 2.4224325584650376e+01 2.0432806783021864e+01 0 0 0
2771 1 3 4.0213753296597027e-01 2.8692756573471645e+01 1.9758340238745049e+01 1.7375347287955581e+01 0 0 0
2926 1 3 1.7519311515442607e-01 2.1376478837127145e+01 2.0017391348776560e+01 2.2031578677389302e+01 0 0 0
2318 1 1 1.0515009383258961e-01 2.5091585892284879e+01 2.1513874286872959e+01 2.0683082901256181e+01 0 0 0
2384 1 1 1.5120827618695004e-01 2.9579791621463187e+01 2.3939647735601501e+01 2.0852845255477934e+01 0 0 0
2802 1 2 -4.6800752141444990e-01 2.3719813173988001e+01 2.2186812482229982e+01 1.8166620204322474e+01 0 0 0
2381 1 1 1.5528937354873043e-01 2.7434589700708955e+01 2.2597364848522766e+01 2.0816565781557465e+01 0 0 0
2386 1 1 1.4430058800082282e-01 2.8643238584688650e+01 2.5597705302939087e+01 2.0583997797403764e+01 0 0 0
2382 1 1 -2.1619120691161387e-02 2.8798422235011678e+01 2.2737215526891561e+01 2.0505005144376124e+01 0 0 0
3582 1 2 -2.8727003561936332e-01 2.7731098663737477e+01 2.1091921638264267e+01 2.3771431637174746e+01 0 0 0
2319 1 1 1.2127294558307905e-01 2.3093659867558152e+01 2.2770084535971776e+01 1.9345538515935448e+01 0 0 0
2379 1 1 -3.4403669604279076e-02 2.6558540197541902e+01 2.1502930245502402e+01 2.0486730375714529e+01 0 0 0
2322 1 1 -2.1886316622819695e-02 2.5022480503899285e+01 2.4325093908803748e+01 1.9995465329428985e+01 0 0 0
2315 1 1 9.4225008832530183e-02 2.2817508448762201e+01 2.0544597192306970e+01 2.0503745143132438e+01 0 0 0
2439 1 1 -5.7936008732193581e-02 3.1363602630963154e+01 1.9931240490149843e+01 2.0431037207997409e+01 0 0 0
3577 1 2 -4.3629135468024249e-01 2.4647463870905085e+01 2.1236918579098798e+01 2.3510612288814819e+01 0 0 0
3658 1 1 3.5922826306676253e-01 2.7203294415862839e+01 2.6142272790530903e+01 2.3467478329658171e+01 0 0 0
2385 1 1 -3.4215102105616235e-02 2.7205938649289010e+01 2.5578855286105757e+01 2.0174825594576411e+01 0 0 0
3936 1 3 3.1182448238329419e-01 2.7860120693127325e+01 2.4048505829181288e+01 2.3133426639525950e+01 0 0 0
3580 1 3 4.4067630730367524e-01 2.5306890979840659e+01 2.1797835680095801e+01 2.3103444028706395e+01 0 0 0
2441 1 1 1.6205036861142499e-01 3.0567196512414576e+01 2.1114473638265689e+01 2.0579556585931535e+01 0 0 0
2447 1 1 1.1173332762960610e-01 3.1692454170315759e+01 2.5491502121969724e+01 2.0534088776409938e+01 0 0 0
2377 1 1 -1.7905725485211237e-02 2.7082022030135022e+01 2.0320014404383649e+01 1.9982156179818492e+01 0 0 0
2320 1 1 1.2923349437425466e-01 2.4251601912224686e+01 2.3081826638061383e+01 2.0230962738614195e+01 0 0 0
2323 1 1 1.8445142550110882e-01 2.3261562977844143e+01 2.5120436964370537e+01 1.8540762684251035e+01 0 0 0
2383 1 1 1.6225013242264208e-01 2.6304976003056609e+01 2.4587951386150593e+01 2.0531549688013556e+01 0 0 0
2378 1 1 1.4661191303193874e-01 2.8476841455428684e+01 2.0278668393329667e+01 1.9465661363711089e+01 0 0 0
3026 1 1 -2.9798545582361513e-01 2.7770532396574243e+01 2.4708227819950832e+01 2.3973773180426274e+01 0 0 0
2443 1 1 1.3202939630674246e-01 3.1866978006918071e+01 2.3148943142712245e+01 2.0452564569869061e+01 0 0 0
2660 1 2 -3.0329375623552740e-01 2.6713047087532125e+01 2.3584622375170746e+01 2.1529049946190440e+01 0 0 0
2728 1 2 -2.6962489709614368e-01 3.1363585496099606e+01 2.2071904319994054e+01 2.1287542411208328e+01 0 0 0
2324 1 1 -3.1900877356080687e-02 2.4571322964060716e+01 2.5305223036341271e+01 1.9036993840236590e+01 0 0 0
2316 1 1 -1.9732980304424753e-02 2.4207362366404244e+01 2.0397554532769583e+01 2.0234682737347097e+01 0 0 0
2770 1 2 -4.1789577692650082e-01 2.8535815033248625e+01 2.0485463696638771e+01 1.8018507367756438e+01 0 0 0
2659 1 2 -2.8412428172676113e-01 2.4419002501697555e+01 2.2462890129759888e+01 2.1547469565821590e+01 0 0 0
2661 1 2 -2.9584792392700721e-01 2.8941547441165348e+01 2.4881904227003336e+01 2.1769969894286586e+01 0 0 0
2317 1 1 -5.0782187536368956e-02 2.2191350539852422e+01 2.1755548045775846e+01 2.0014359434435157e+01 0 0 0
2953 1 1 8.1048732469052153e-03 2.2796504645240159e+01 1.9030203909531494e+01 2.5243265712837307e+01 0 1 0
3009 1 1 5.5357530884238962e-02 2.2854678305433609e+01 1.4119030044601031e+01 2.5629329299185688e+01 0 1 0
3010 1 1 -1.7025923709476542e-02 2.4272559302907972e+01 1.4092626026678582e+01 2.5610553132605233e+01 0 1 0
3012 1 1 1.4833195616063810e-01 2.5013120513260002e+01 1.5188645312455630e+01 2.6282638211250060e+01 0 1 0
3013 1 1 1.0281010284060199e-01 2.2923130005712601e+01 1.6590916407697332e+01 2.5581088525432790e+01 0 1 0
3014 1 1 1.2615642877637551e-01 2.4136629959219526e+01 1.6802247721733131e+01 2.6486354513839164e+01 0 1 0
3016 1 1 -1.3179193457632819e-02 2.4896303005495184e+01 1.7972686616352323e+01 2.6084150579512077e+01 0 1 0
3072 1 1 1.2310688123419215e-01 2.7108068002439378e+01 1.4381275697082005e+01 2.5259231947560842e+01 0 1 0
3073 1 2 -2.8180700288853361e-01 2.8492904252148755e+01 1.4498291242184244e+01 2.4911741252441050e+01 0 1 0
3074 1 1 -8.3068506105743289e-02 2.6369746651373532e+01 1.5473388566033897e+01 2.5717183715013597e+01 0 1 0
3075 1 1 9.2439653846204131e-02 2.9112744323244904e+01 1.5550574540457902e+01 2.5655812440191529e+01 0 1 0
3076 1 1 1.4286516432300816e-01 2.7009305509767671e+01 1.6774697789403110e+01 2.5600891715857600e+01 0 1 0
3077 1 1 8.9102585569300827e-02 2.8392922598259627e+01 1.6679396771376961e+01 2.6245115109912206e+01 0 1 0
3078 1 1 8.4674716002283504e-03 2.6315934177993700e+01 1.8000862055012398e+01 2.6055220969406982e+01 0 1 0
3079 1 1 1.4672554040449842e-01 2.9252061470984042e+01 1.8205142351717843e+01 2.6765700472886788e+01 0 1 0
3131 1 2 -2.9447515117970796e-01 3.1156412621572866e+01 1.4419991185550590e+01 2.5193250605578484e+01 0 1 0
3133 1 1 1.1825835891871431e-01 3.0483023998745995e+01 1.5643217751313497e+01 2.5687011714313925e+01 0 1 0
3135 1 1 -5.8715238634032545e-02 3.1236244837485653e+01 1.6795338176637866e+01 2.5868686432433535e+01 0 1 0
3137 1 1 -3.6962459842845033e-02 3.0701717228333731e+01 1.8034372217472484e+01 2.6422443895640953e+01 0 1 0
3583 1 2 -2.4565008749199543e-01 2.4439094113418093e+01 1.5785589352874034e+01 2.7482769129236594e+01 0 1 0
3845 1 2 -3.3043375918452045e-01 2.8697009290595521e+01 1.7151999689997773e+01 2.7576208785974817e+01 0 1 0
3923 1 3 1.7619101905157714e-01 2.8473575536866576e+01 1.3698371667548940e+01 2.6702115224543110e+01 0 1 0
2954 1 1 1.9645856093298487e-02 2.4219680663960578e+01 1.9183725458858266e+01 2.5592503335932903e+01 0 0 0
463 1 2 -3.2343407733089702e-01 2.8306855557384068e+01 1.8211163175969403e+01 3.1171067303418226e+01 0 0 -1
336 1 1 -2.2367671862648219e-02 2.1790762104989469e+01 1.6935276224124095e+01 3.0730889692842062e+01 0 0 -1
338 1 1 1.8712475248511862e-01 2.2550834498134027e+01 1.7996272066560206e+01 3.0224457885970239e+01 0 0 -1
395 1 1 9.1743161286789818e-02 2.3808068680176465e+01 1.5849746389964924e+01 3.1524658186389004e+01 0 0 -1
396 1 1 6.0020772261349539e-02 2.6726737097279610e+01 1.5863109600992999e+01 3.1422660204155218e+01 0 0 -1
397 1 1 1.3958918578721863e-01 2.4710981772887514e+01 1.7128208184355088e+01 3.0796842737480311e+01 0 0 -1
398 1 1 -6.6544599200540719e-02 2.6205292596972317e+01 1.7141378705902270e+01 3.1029362933459232e+01 0 0 -1
399 1 1 -8.5014877218587706e-02 2.3889298012869279e+01 1.8343119666438355e+01 3.0480701998218297e+01 0 0 -1
400 1 1 2.9044180017681276e-01 2.6901982568077063e+01 1.8321465621427574e+01 3.0872382164277738e+01 0 0 -1
401 1 1 2.5333984052851644e-01 2.4735047000686897e+01 1.9487194040196830e+01 3.0200538520227013e+01 0 0 -1
402 1 2 -3.2337184834466226e-01 2.6254266880087286e+01 1.9486183745765203e+01 3.0500840413324603e+01 0 0 -1
459 1 1 8.4635391699135101e-02 2.8187171890172877e+01 1.5780275319530618e+01 3.1272199144638257e+01 0 0 -1
758 1 2 -3.2780578360721674e-01 2.1770609890595466e+01 1.8913295543826887e+01 2.9363063292869487e+01 0 0 -1
842 1 2 -5.5395048052164941e-01 2.8424777194644879e+01 1.5417926668453353e+01 2.9824295047856026e+01 0 0 -1
897 1 2 -2.5821340077446620e-01 2.4333241737508235e+01 1.5873518050538321e+01 3.0165387125234499e+01 0 0 -1
953 1 3 2.3403375445593927e-01 2.9875035645712519e+01 1.8852710275407532e+01 3.0063562520266995e+01 0 0 -1
3017 1 1 1.3403126433760303e-02 2.7102073338551104e+01 1.9220362252493853e+01 2.6064243085338365e+01 0 0 0
843 1 3 4.4301382324140759e-01 2.8726290218621923e+01 1.6161621966958780e+01 2.9289072212391535e+01 0 0 -1
3080 1 1 1.5526386841400999e-01 3.1516637099770772e+01 1.9155224593175788e+01 2.6599538326115788e+01 0 0 0
3011 1 1 -1.0478854211966126e-02 2.2226187187453341e+01 1.5346496370429239e+01 2.5890746512169795e+01 0 1 0
332 1 1 -5.8892981424133878e-02 2.1675773641567766e+01 1.4566651789916067e+01 3.1469050676881807e+01 0 0 -1
3015 1 1 -5.6453366572313736e-02 2.2088851587406229e+01 1.7803720238174687e+01 2.5546586341016482e+01 1 1 0
465 1 1 -2.6683422516470762e-01 3.0944068285215607e+01 1.8637272560196969e+01 3.0292639738795533e+01 0 0 -1
878 1 2 -4.5057215398121719e-01 3.0614131229740771e+01 1.4360270715580523e+01 3.0534767215757714e+01 0 0 -1
954 1 2 -3.6538108779800715e-01 3.1202820686663333e+01 1.6286065937429154e+01 2.8979035411648915e+01 0 0 -1
464 1 1 3.6130982783762887e-02 3.1103572036830137e+01 1.7987029725810952e+01 3.1593745410183217e+01 0 0 -1
330 1 1 1.5339054923236969e-01 2.2403244210289671e+01 1.3638953409719687e+01 3.0618945090943537e+01 0 0 -1
952 1 1 2.7189253457236157e-01 3.1509016140971855e+01 1.7495909630038220e+01 2.9221973461332986e+01 0 0 -1
334 1 1 1.4808905547337078e-01 2.2312976907703721e+01 1.5867510299277948e+01 3.1714727896377408e+01 0 0 -1
461 1 1 1.1439518586101091e-01 2.8869203918166960e+01 1.6940076835637718e+01 3.1559655928509429e+01 0 0 -1
879 1 3 4.9362551199743343e-01 2.9799568577967555e+01 1.4490361309642260e+01 3.0011480533060425e+01 0 0 -1
391 1 1 -4.2893097459570734e-02 2.3845404639013235e+01 1.3550851463172021e+01 3.0907893522858540e+01 0 0 -1
3018 1 1 2.3824259953854569e-02 2.8495187158954561e+01 1.9342097155657051e+01 2.6234083801182397e+01 0 0 0
394 1 1 -7.2383937622935157e-03 2.5941326114884195e+01 1.4652151935736656e+01 3.1610777514787500e+01 0 0 -1
392 1 1 -9.9103187984362334e-03 2.6628472170516016e+01 1.3417565420094830e+01 3.1327118711560317e+01 0 0 -1
3886 1 2 -4.5156724763304040e-01 2.7479220420971657e+01 1.7076557169223900e+01 2.4247626952236875e+01 0 1 0
462 1 1 -7.3312998837206855e-03 3.0216614036944350e+01 1.6952919515426640e+01 3.2010771705801034e+01 0 0 -1
457 1 1 1.0109045343930388e-01 2.8747728506282272e+01 1.4553123376331031e+01 3.2105044204083860e+01 0 0 -1
458 1 1 1.1166172608642498e-01 3.0335485340718279e+01 1.4485037218866861e+01 3.1931247755842278e+01 0 0 -1
455 1 1 -1.5783450091427433e-02 2.8017674138227914e+01 1.3305364540490030e+01 3.1636521048684230e+01 0 0 -1
393 1 1 1.5066202695387851e-01 2.4512341706312380e+01 1.4520342076655028e+01 3.1835935571358672e+01 0 0 -1
3008 1 1 1.0989500123543404e-01 2.5034752284472752e+01 1.3183460972024765e+01 2.4744944851404203e+01 0 1 0
3671 1 3 4.4061237950773657e-01 2.7800589233818553e+01 1.3612087208964104e+01 2.9232876070052992e+01 0 1 0
3575 1 2 -4.6283484345689918e-01 2.3619778342263661e+01 1.6408577725794721e+01 2.4299951620328873e+01 0 1 0
977 1 3 2.3349812956096624e-01 3.1446104889970616e+01 1.9557160771902744e+01 3.0194319248793391e+01 0 0 -1
3669 1 2 -5.2033197892912464e-01 2.8589737979012398e+01 1.3172951778487926e+01 2.8967897980666592e+01 0 1 0
3574 1 3 4.5328939730617568e-01 2.1843452115532628e+01 2.0015595803212502e+01 2.7820115624457650e+01 0 0 0
3657 1 3 2.7307105385744540e-01 2.8783732336758042e+01 2.4864045293442548e+01 2.4330559613635241e+01 0 0 0
348 1 1 -2.7381072848421677e-03 2.1332460349040677e+01 2.4513910304820222e+01 3.1683568940061029e+01 0 0 -1
2966 1 1 1.1979064784366836e-01 2.4728890736800913e+01 2.6134666719636588e+01 2.7436414492583371e+01 0 0 0
2956 1 1 -1.7675802381254817e-02 2.4920496283626445e+01 2.0382987240972380e+01 2.5500595072580857e+01 0 0 0
3022 1 1 2.3445048235220342e-01 2.8602669841735413e+01 2.1505415457672285e+01 2.4851205523745421e+01 0 0 0
468 1 1 3.1982748321164273e-01 3.0160923303817910e+01 2.1840970807493065e+01 3.1903710903538592e+01 0 0 -1
409 1 1 -5.2582626776717212e-02 2.4301782013702574e+01 2.4423761354233797e+01 3.1664485009294804e+01 0 0 -1
2957 1 1 2.8666986731682411e-02 2.2680772519239525e+01 2.1645286415953695e+01 2.5044253649895712e+01 0 0 0
405 1 1 -7.4490255726955112e-02 2.4278220936739164e+01 2.2070023735940389e+01 3.1156910689978933e+01 0 0 -1
3720 1 2 -4.5234802041445415e-01 2.6534346071835024e+01 2.1238049439345165e+01 2.7110141306519324e+01 0 0 0
467 1 2 -3.0866387562603975e-01 2.8827343901333709e+01 2.1777791400955678e+01 3.1586979386858875e+01 0 0 -1
466 1 2 -3.1757712229449953e-01 3.0981690585222015e+01 2.0660237325059832e+01 3.1917050341186833e+01 0 0 -1
3650 1 2 -2.6596262361717277e-01 2.3407115522121980e+01 2.5964397758943168e+01 2.8009881048686637e+01 0 0 0
3084 1 1 -8.4332894974520012e-02 3.1100507199065394e+01 2.2147376509978336e+01 2.5779225508663458e+01 0 0 0
2965 1 1 1.5962847352466683e-01 2.2307787276343536e+01 2.6075752392345695e+01 2.7062143222157793e+01 0 0 0
757 1 2 -3.2491227812450624e-01 2.4474605338235698e+01 2.0361627616730857e+01 2.9135841830755684e+01 0 0 -1
2963 1 1 -8.1910689929378680e-02 2.1887827823099563e+01 2.5110920828563646e+01 2.6179822802429932e+01 1 0 0
344 1 1 1.3633155633512850e-01 2.1730240643553667e+01 2.2466602150073268e+01 3.0242832736214119e+01 0 0 -1
2962 1 1 1.4296036033650794e-01 2.4425631054095106e+01 2.3772204791666049e+01 2.6480554591250922e+01 0 0 0
803 1 3 4.0004055997092347e-01 2.5394403831841405e+01 2.5246997862995368e+01 2.9309497401706246e+01 0 0 -1
2958 1 1 1.3252196304752933e-01 2.4278620107491463e+01 2.1636412300846903e+01 2.4921362046924688e+01 0 0 0
3682 1 2 -2.6395761545954177e-01 3.0859860499258662e+01 2.0228949132155517e+01 2.7313552485505546e+01 0 0 0
3019 1 1 1.0820450766350503e-01 2.6332098576512628e+01 2.0483625912507058e+01 2.5897143944751658e+01 0 0 0
3024 1 2 -3.3474468664848767e-01 2.9342122133749701e+01 2.2819049948413959e+01 2.4346677654735959e+01 0 0 0
3573 1 2 -4.7242862850698564e-01 2.1590288263358261e+01 2.0746941239974635e+01 2.7285394273529342e+01 1 0 0
3088 1 2 -3.3996139693710414e-01 3.1404445928617445e+01 2.4188045291493328e+01 2.4614856564740226e+01 0 0 0
3023 1 1 -9.1407453269324607e-03 2.6294912838388402e+01 2.2869794697707864e+01 2.5120047233282740e+01 0 0 0
3091 1 1 -2.5388929625863965e-01 3.1529950422379891e+01 2.5426418913813613e+01 2.6977958173477642e+01 0 0 0
408 1 1 -3.5535491227893935e-02 2.6515219985927573e+01 2.3031038942436027e+01 3.1561201751304626e+01 0 0 -1
3086 1 1 3.1459222285627797e-01 3.0617929240905021e+01 2.3015542540796602e+01 2.4812527778692640e+01 0 0 0
469 1 1 1.5276565623953933e-01 2.7934334049505033e+01 2.2951669230390284e+01 3.1709884602488160e+01 0 0 -1
3935 1 3 1.7394625062449171e-01 3.1747681707421080e+01 2.4385797063830559e+01 2.7241371975284924e+01 0 0 0
2959 1 1 1.5968649327675295e-02 2.1895994849430732e+01 2.2744298483123480e+01 2.5530895058927353e+01 1 0 0
410 1 1 1.6405507332078759e-01 2.5758326412106783e+01 2.4404675528282699e+01 3.1246459555127526e+01 0 0 -1
2955 1 1 3.2363581342212462e-02 2.2150793766453958e+01 2.0302609068312183e+01 2.4767443623966209e+01 0 0 0
3592 1 2 -2.9044086702165578e-01 3.0198698622064043e+01 2.5535105396652249e+01 2.8746586379381213e+01 0 0 0
3721 1 3 4.4729585478053047e-01 2.5932037503301718e+01 2.0924648874286898e+01 2.7779895946341981e+01 0 0 0
407 1 1 1.2989418978553988e-01 2.3535303193183641e+01 2.3174566985307344e+01 3.1712465942330176e+01 0 0 -1
3025 1 1 6.7274206821430385e-02 2.6841109887310832e+01 2.4178273847911647e+01 2.5057465015104420e+01 0 0 0
403 1 1 1.1826334749763955e-01 2.3781109773169465e+01 2.1008723640726654e+01 3.0274660978432912e+01 0 0 -1
346 1 1 -1.7586048900417237e-02 2.2153846906544093e+01 2.3443299652659093e+01 3.1178227189949514e+01 0 0 -1
2961 1 1 1.2639573465591883e-01 2.2574907038943419e+01 2.3821782132034610e+01 2.6278326731845283e+01 0 0 0
3591 1 3 2.3901610593638103e-01 3.0704357727839401e+01 2.5341552527618170e+01 2.6265560209067761e+01 0 0 0
3027 1 1 -6.3695231530199407e-03 2.6419319699763154e+01 2.5252583776920517e+01 2.5937543894434707e+01 0 0 0
802 1 2 -4.4267856731124394e-01 2.6038763894236187e+01 2.4901600561808639e+01 2.9929482310598104e+01 0 0 -1
3082 1 1 1.7362513513651873e-01 3.0283370761877826e+01 2.1164513950913495e+01 2.6373844682808699e+01 0 0 0
3021 1 1 9.9665737764871129e-02 2.6984027495162369e+01 2.1519202704703876e+01 2.4921238190520143e+01 0 0 0
3020 1 1 -4.9018962520689657e-02 2.9078136487469180e+01 2.0643257328163131e+01 2.5889293870773930e+01 0 0 0
2960 1 1 -4.7890485394406171e-02 2.4933124316683443e+01 2.2859018285710874e+01 2.5508281482455715e+01 0 0 0
406 1 1 6.6668264871294514e-02 2.5621521952451545e+01 2.1951857008072501e+01 3.1690964459553889e+01 0 0 -1
2964 1 1 -4.1413354547000486e-02 2.5185075804919045e+01 2.5049192577899444e+01 2.6683034756360929e+01 0 0 0
3649 1 2 -2.7768976838929971e-01 2.3385531886433842e+01 2.3559902501373799e+01 2.7464589182949194e+01 0 0 0
342 1 1 -5.2272825828666200e-02 2.2287277267130982e+01 2.1119752850409245e+01 3.0277318432301236e+01 0 0 -1
411 1 1 -5.4347224634518680e-02 2.3585910036771381e+01 2.5553418738474679e+01 3.2121656351389476e+01 0 0 -1
412 1 1 -1.4669197177566788e-02 2.6410601773257859e+01 2.5488231664984710e+01 3.2203081415950770e+01 0 0 -1
340 1 1 1.7437661089505443e-01 2.1367742416701784e+01 2.0073907110636046e+01 3.0069373779948219e+01 0 0 -1
479 1 1 1.1956692387562928e-01 2.8467702861334960e+01 2.9569845410904417e+01 8.5872410962350365e+00 0 0 0
483 1 1 5.6367834654760883e-02 2.8203203018858737e+01 3.2055341322665129e+01 8.6266608671542642e+00 0 0 0
484 1 1 -2.9778640839245329e-01 2.9624552634363923e+01 3.2115866671735922e+01 9.2054147962871404e+00 0 0 0
1002 1 1 1.7602283034262056e-01 2.4091807447342156e+01 2.9254310742297104e+01 1.5433997267082640e+01 0 0 0
693 1 2 -2.7473663985175462e-01 2.6041382681379158e+01 2.9079423399227277e+01 9.1816252184426599e+00 0 0 0
908 1 2 -4.4971989395787443e-01 2.9033673169854907e+01 2.9307421476156737e+01 9.9149543505725823e+00 0 0 0
692 1 2 -2.6981437728359869e-01 2.3843403840732638e+01 2.7720735843614644e+01 8.8651566746502919e+00 0 0 0
997 1 1 1.9259032317425800e-01 2.1631509378373888e+01 2.6736955358329109e+01 1.5108233248787943e+01 0 0 0
998 1 1 1.8625663953355681e-01 2.4082097017313416e+01 2.6869492153318575e+01 1.4930747401629914e+01 0 0 0
1000 1 1 -7.8001878081237458e-02 2.4712334854659389e+01 2.8121920253969872e+01 1.4870136869348277e+01 0 0 0
1004 1 1 -3.9729555688853183e-02 2.4538268691872837e+01 3.0545041512652862e+01 1.5168451256451871e+01 0 0 0
1060 1 1 1.6059345376034503e-01 2.6612071766481332e+01 2.7201095124874243e+01 1.3596370871774530e+01 0 0 0
1061 1 2 -3.2355433503604070e-01 2.7814722393633840e+01 2.7417653625365322e+01 1.2866437036617937e+01 0 0 0
1062 1 1 1.0481156984943903e-01 2.6173364067133193e+01 2.8268136092828680e+01 1.4403975279295084e+01 0 0 0
1063 1 1 2.8643296598763524e-01 2.8630508249987098e+01 2.8533100076921876e+01 1.3327488670762477e+01 0 0 0
1064 1 1 1.6832232548379240e-02 2.6575419015588484e+01 2.9655364380727374e+01 1.4021814884622264e+01 0 0 0
1065 1 1 -2.2339251355684011e-02 2.7943171129346059e+01 2.9617887174861046e+01 1.3735381959573234e+01 0 0 0
1066 1 1 1.3767385440190674e-01 2.5795222410352437e+01 3.0853032094831629e+01 1.4336158081135572e+01 0 0 0
1067 1 1 1.1879406479993590e-01 2.8637958977480000e+01 3.1020778384760948e+01 1.3906775670027361e+01 0 0 0
1068 1 1 -6.8568605598334040e-02 2.6503092897380114e+01 3.1924847857506673e+01 1.5025694417004052e+01 0 0 0
1069 1 1 1.1080181395588411e-01 2.7944480374364066e+01 3.1752263870213099e+01 1.5110125922698355e+01 0 0 0
1125 1 2 -3.1952595000743506e-01 3.0025818601392519e+01 2.8523292591674689e+01 1.3273178106044240e+01 0 0 0
1127 1 1 1.4463509021708160e-01 3.0804676509945608e+01 2.9661633015898481e+01 1.3902085226266378e+01 0 0 0
1129 1 1 -7.1641876167557170e-02 3.0146324874078438e+01 3.0851835466741925e+01 1.4073261958810191e+01 0 0 0
1131 1 1 1.4339203716187421e-01 3.1037869780454077e+01 3.2074770646636701e+01 1.4192520874447601e+01 0 0 0
416 1 1 1.8230214325674923e-01 2.6456205921705497e+01 2.7847017421858009e+01 8.5446634575607003e+00 0 0 0
1780 1 2 -4.2356241663488048e-01 2.8128351930302408e+01 3.1668257274011182e+01 1.2694478979336790e+01 0 0 0
1904 1 2 -4.1337882579882984e-01 2.5122854004761948e+01 3.1384074339266302e+01 1.3144111501423332e+01 0 0 0
1905 1 3 3.5522678134410257e-01 2.5367388279386901e+01 3.2291598965648284e+01 1.2973805043623805e+01 0 0 0
634 1 3 2.6437797605063668e-01 2.9985134105710678e+01 3.1218298621190570e+01 9.5522201642143330e+00 0 0 0
909 1 3 4.1491910383200881e-01 2.8673942060381790e+01 2.8465471615153078e+01 1.0203136597077302e+01 0 0 0
477 1 1 -5.3011837263434461e-02 2.7848989736239758e+01 2.8141143708988505e+01 8.5868602622850716e+00 0 0 0
975 1 3 2.7957025856216344e-01 3.0385021913951114e+01 3.2458887489701546e+01 8.4575932266585667e+00 0 0 0
413 1 1 1.2608619033722540e-01 2.4346434568141504e+01 2.6603729804290300e+01 8.1141849852670020e+00 0 0 0
475 1 1 1.2144872794344996e-01 2.8838010148644837e+01 2.7156607075459672e+01 8.4883596578087772e+00 0 0 0
481 1 1 1.9555466192305825e-02 2.7598865552105526e+01 3.0790107786934062e+01 8.4077344351502017e+00 0 0 0
414 1 1 -2.6724701902790728e-02 2.5782443281344452e+01 2.6710315056622928e+01 8.1098274306654901e+00 0 0 0
691 1 2 -2.5597866355592602e-01 2.1505310741489325e+01 2.6416405143845612e+01 8.8495969848627070e+00 0 0 0
1682 1 2 -2.3759507092134591e-01 2.2924074058569424e+01 2.6262813163902607e+01 1.5543962326817280e+01 0 0 0
418 1 1 1.6838055049341943e-01 2.5289508650740267e+01 2.9922259297101650e+01 8.3058737041576798e+00 0 0 0
415 1 1 1.6753704121521315e-01 2.3191191451017151e+01 2.8678216171588755e+01 7.9961207661074907e+00 0 0 0
420 1 1 -1.9325859819988253e-03 2.6233874142211729e+01 3.0954413689806252e+01 7.9897342958768922e+00 0 0 0
1006 1 1 1.3174638102856054e-01 2.3766288741226315e+01 3.1595190377364123e+01 1.5787636054392607e+01 0 0 0
1123 1 1 -2.4793257870629323e-01 3.0664220469031392e+01 2.6400682704988135e+01 1.4805658193324149e+01 0 0 0
1623 1 3 2.4908391602865573e-01 2.9796829353017163e+01 2.6732052960864941e+01 1.4234401588869101e+01 0 0 0
1754 1 2 -4.7000516910023959e-01 2.6852101294352263e+01 2.7973631269533239e+01 1.5683432413820832e+01 0 0 0
417 1 1 -4.0110597458428369e-02 2.3988695139223008e+01 2.9854480164253200e+01 7.8044267992712673e+00 0 0 0
476 1 1 1.4031389457895159e-03 3.0144891317065241e+01 2.7060863823858497e+01 7.9504450329928034e+00 0 0 0
1781 1 3 3.7788291464099422e-01 2.7925331224093895e+01 3.2722456581225330e+01 1.2665778301558602e+01 0 0 0
1647 1 3 3.8895916142727127e-01 2.9886228670943332e+01 3.2758522729202554e+01 1.2659097729374597e+01 0 0 0
636 1 2 -4.7275425240742686e-01 3.1221394593367286e+01 3.2804663715184610e+01 1.0666693651450098e+01 0 0 0
1001 1 1 1.9475422946840773e-01 2.1644707419839545e+01 2.9137294273132675e+01 1.5854419484130961e+01 0 0 0
1124 1 1 4.9643964717724524e-02 3.1962459605319143e+01 2.6869418693658552e+01 1.4149636797535257e+01 0 0 0
1671 1 3 2.0685382128430654e-01 2.8476410517459382e+01 3.8461123135385122e+01 1.5784431077572695e+01 0 0 0
1072 1 1 1.0720678908491704e-01 2.6801653015856424e+01 3.4479181676532654e+01 1.5618243988000300e+01 0 0 0
1674 1 3 3.8858907143587590e-01 3.1440302380426548e+01 3.8293093671615416e+01 1.5642124734495894e+01 0 0 0
1137 1 2 -2.9485694340291441e-01 3.0222382554867487e+01 3.5686628948915342e+01 1.5187942759145784e+01 0 0 0
1011 1 1 1.5403233491619204e-02 2.1420525247824340e+01 3.5320086226745218e+01 1.5435838901606099e+01 0 0 0
495 1 1 -9.2137536629710564e-03 2.9782592035659324e+01 3.9233482671745620e+01 7.8889228055460832e+00 0 0 0
1855 1 3 4.3229050465925017e-01 2.3869169628324922e+01 3.8991348251009967e+01 1.2158143607264526e+01 0 0 0
488 1 1 -8.7600326184228611e-02 2.7647345367317111e+01 3.5630375980460812e+01 7.9779011173649854e+00 0 0 0
1141 1 2 -2.8849660887140244e-01 3.0694750225570210e+01 3.9258564885200968e+01 1.2942896794293368e+01 0 0 0
1931 1 2 -3.0342375824043449e-01 2.4936178584344070e+01 3.5054218647697759e+01 1.3816999910958447e+01 0 0 0
1071 1 1 1.0661869764726757e-01 2.8838373164595673e+01 3.3173723339002024e+01 1.5565779018914887e+01 0 0 0
489 1 1 2.2567171444392548e-01 3.0683874066327682e+01 3.5388096930462424e+01 8.2722870001033328e+00 0 0 0
1079 1 1 -2.6642099688672066e-01 2.9101588905615664e+01 3.8803176268455005e+01 1.4984861568169753e+01 0 0 0
1870 1 2 -5.2215186063890873e-01 2.7823331211686668e+01 3.4070453468562356e+01 1.3515367659805733e+01 0 0 0
1016 1 1 1.1094146191803836e-01 2.4552402008772688e+01 3.7988625602806721e+01 1.5181945053427874e+01 0 0 0
1080 1 1 1.0631426480283417e-02 2.6620679714422021e+01 3.9202081314072664e+01 1.4160573163735505e+01 0 0 0
427 1 1 9.1432922854651835e-02 2.3411208755958782e+01 3.5536868064404672e+01 8.7953715947767535e+00 0 0 0
1133 1 1 1.0840163844511934e-01 3.0425950124980808e+01 3.3030559959530869e+01 1.5481273602802393e+01 0 0 0
426 1 1 -1.4706935415502439e-02 2.5523464017401135e+01 3.4469472360106025e+01 8.1036430431491393e+00 0 0 0
431 1 1 1.4222420575202499e-01 2.3289026061808258e+01 3.8334031973931985e+01 9.0464768436332736e+00 0 0 0
1008 1 1 -4.3694689584624254e-02 2.4310468470670084e+01 3.2904688818519126e+01 1.5599086090020714e+01 0 0 0
1854 1 2 -4.3491891406342120e-01 2.3793516806643019e+01 3.8359361866896649e+01 1.2858340093828625e+01 0 0 0
942 1 2 -2.5878124474514719e-01 2.3620005917348863e+01 3.7573636721610605e+01 1.0157078633811402e+01 0 0 0
1014 1 1 1.0716823761772308e-01 2.3596409982277212e+01 3.6579236465973445e+01 1.5554643058918440e+01 0 0 0
491 1 1 9.7339532293778494e-02 3.0251124877368852e+01 3.6539017772175818e+01 8.0962603958572039e+00 0 0 0
365 1 2 -3.0422546812007489e-01 2.2036559723044725e+01 3.5481815757678390e+01 9.0329997778781088e+00 0 0 0
1013 1 1 -4.0466477887747383e-02 2.2098597390756865e+01 3.6558408831886744e+01 1.5294192872305114e+01 0 0 0
428 1 1 1.3979252594715388e-01 2.6286709392563392e+01 3.5603476321520866e+01 8.5975155427332979e+00 0 0 0
1646 1 2 -4.5193216726991126e-01 3.0661832386956046e+01 3.3054653894334834e+01 1.3191979516049837e+01 0 0 0
869 1 3 3.5256658516055023e-01 2.3594876288637661e+01 3.3768825219496634e+01 1.0367262985544741e+01 0 0 0
1018 1 1 1.1433699408660500e-01 2.3659252945178309e+01 3.8824762274275173e+01 1.4271679461268109e+01 0 0 0
1076 1 1 1.1902299721668901e-01 2.6622275023092737e+01 3.6755943112849152e+01 1.4800632664353900e+01 0 0 0
1012 1 1 9.4164536171579341e-02 2.4206795070652074e+01 3.5288151716934173e+01 1.5024758601230054e+01 0 0 0
429 1 1 8.9578090410826469e-02 2.4134703202578397e+01 3.6712347400582004e+01 8.9995129882419320e+00 0 0 0
1074 1 1 8.0790071420821480e-02 2.5977410933041757e+01 3.5465276622449672e+01 1.4787830303654486e+01 0 0 0
1871 1 3 4.0465172337275523e-01 2.7892739971416770e+01 3.4864705332407077e+01 1.3055008344936279e+01 0 0 0
1017 1 1 -3.6738202884717748e-02 2.2139771063148768e+01 3.8957119940440208e+01 1.4733086777399533e+01 0 0 0
430 1 1 -1.6293042047039984e-02 2.5523580705665779e+01 3.6834675490099386e+01 8.4935619384450458e+00 0 0 0
664 1 2 -4.3991816958003516e-01 2.6565711782420269e+01 3.5519660245713091e+01 1.0086910960684829e+01 0 0 0
1009 1 1 1.3206280511493401e-01 2.2099705173895074e+01 3.3992302571987537e+01 1.5225319229201919e+01 0 0 0
1015 1 1 1.8390897991987673e-01 2.1418243244614064e+01 3.7778739466792963e+01 1.5029185505305334e+01 0 0 0
368 1 1 5.4584312841818965e-02 2.1945042123921823e+01 3.8687542575871170e+01 8.4508132575352999e+00 0 0 0
1070 1 1 1.4908441156042129e-01 2.5882357822517104e+01 3.2966509814488340e+01 1.5801263588200635e+01 0 0 0
665 1 3 3.8665274960677842e-01 2.7492326845393865e+01 3.5460803619595644e+01 1.0273597989551362e+01 0 0 0
493 1 1 1.6395739411432542e-01 3.0456422066879924e+01 3.8097374727681846e+01 8.5398160485129164e+00 0 0 0
486 1 1 1.7897487518273039e-01 2.8402258791115475e+01 3.4450328815598709e+01 7.9256495260992921e+00 0 0 0
1790 1 2 -4.3124801036284027e-01 2.2102856417581705e+01 3.3839289838223479e+01 1.3779373979020999e+01 0 0 0
773 1 3 4.0757528517296598e-01 3.1047865418091231e+01 3.7765319298919430e+01 1.0572631041298266e+01 0 0 0
1135 1 1 1.2315549745641345e-01 3.0887921584988423e+01 3.4382558965585709e+01 1.5237817080740365e+01 0 0 0
1010 1 1 -2.7425469328199809e-02 2.3542605061292686e+01 3.4047402868863507e+01 1.5483694264186285e+01 0 0 0
1075 1 1 2.6225128192595676e-01 2.8852198512149833e+01 3.5548924642819685e+01 1.5050951025512513e+01 0 0 0
635 1 2 -3.6876743097687459e-01 2.9141431701968539e+01 3.4023341519761168e+01 1.0963344732893113e+01 0 0 0
772 1 2 -4.3942788584178560e-01 3.0298715426978291e+01 3.7791128048702284e+01 9.9398875979342041e+00 0 0 0
1073 1 1 -4.6258485463819892e-03 2.8165195465131170e+01 3.4380224098887609e+01 1.5045560051856866e+01 0 0 0
1953 1 3 2.4773192076454775e-01 2.9682831177617150e+01 3.7943202000083623e+01 1.4537998295372640e+01 0 0 0
868 1 2 -4.1938709745417901e-01 2.3881378778775442e+01 3.3373120266582056e+01 9.5217838952139680e+00 0 0 0
1078 1 1 -1.1440355904037665e-02 2.5954585462271304e+01 3.7943309443839510e+01 1.4593641703965142e+01 0 0 0
425 1 1 9.1967877497761544e-02 2.4100267582459065e+01 3.4305166917338326e+01 8.4196601893974137e+00 0 0 0
1791 1 3 3.7282320279941111e-01 2.2862195714894071e+01 3.4245637986852913e+01 1.3361808428911079e+01 0 0 0
633 1 1 3.1731096392454838e-01 2.9837119321561527e+01 3.3118769224821925e+01 1.0386629400674652e+01 0 0 0
637 1 3 4.0446944854022021e-01 3.1716883980064139e+01 3.3496889457037611e+01 1.1182120550848557e+01 0 0 0
1077 1 2 -3.4318530596801627e-01 2.8109180258215826e+01 3.6713034174237599e+01 1.4815010363301932e+01 0 0 0
485 1 1 -4.1530464761776104e-02 2.7696851254444745e+01 3.3190168529299477e+01 8.0042032914144663e+00 0 0 0
487 1 2 -3.3612489402736501e-01 2.9805897121188845e+01 3.4321911549616672e+01 7.7671801311432906e+00 0 0 0
2326 1 1 1.3628616438498453e-01 2.5296566201540308e+01 2.6569924116637043e+01 1.8878956537948465e+01 0 0 0
2327 1 1 -4.9684002968909652e-02 2.2945974038907174e+01 2.8165751299961229e+01 1.9222625710203037e+01 0 0 0
2328 1 1 1.8881321716023280e-01 2.4383797963910066e+01 2.8258463311056527e+01 1.8993873400062586e+01 0 0 0
2330 1 1 -1.0174966171946105e-01 2.5113609844369581e+01 2.9236733608592363e+01 1.9825870141784918e+01 0 0 0
2387 1 1 -3.5608041097311000e-02 2.6690372491672658e+01 2.6562890398586312e+01 1.9296325071958574e+01 0 0 0
2389 1 1 1.4549962078421663e-01 2.7456890689398271e+01 2.7752186291980156e+01 1.8986192697477680e+01 0 0 0
2391 1 1 1.5582700921261711e-01 2.6560754450142486e+01 2.9332792327773717e+01 1.9540307952114205e+01 0 0 0
2392 1 1 1.4671288038230576e-01 2.9496242132259738e+01 2.9143591783025347e+01 1.9452637137601851e+01 0 0 0
1912 1 2 -4.7040273083885348e-01 3.1124939350144743e+01 3.2492152444284791e+01 1.6584436966363107e+01 0 0 0
2714 1 2 -2.9791287456191429e-01 2.5069136793842500e+01 2.7640043486584222e+01 1.7879306538939367e+01 0 0 0
2715 1 2 -2.9054459644851810e-01 2.7039129671298266e+01 2.8964599572662216e+01 1.8257034977897391e+01 0 0 0
2804 1 2 -5.1749659873186504e-01 2.9509955788622925e+01 2.9660742955248161e+01 1.8047298851096791e+01 0 0 0
2805 1 3 4.4901848844722958e-01 2.9221214727974640e+01 3.0581682916816398e+01 1.7893559715481445e+01 0 0 0
2390 1 1 -1.6895112346956488e-02 2.8862452538069579e+01 2.7813603592467540e+01 1.9415129824981513e+01 0 0 0
2454 1 1 1.5186242222190052e-01 3.1509422846012981e+01 3.0401418287313923e+01 1.9864557652928198e+01 0 0 0
2329 1 1 1.5575063799929997e-01 2.2344645534625453e+01 2.8940759829499285e+01 2.0242404211145864e+01 0 0 0
2394 1 1 -8.1382358280009726e-02 2.8742657273987486e+01 3.0155292666332279e+01 2.0213646916544558e+01 0 0 0
2331 1 2 -3.2581037539870694e-01 2.3135619058710123e+01 2.9963625775475268e+01 2.0941742510540951e+01 0 0 0
2332 1 1 3.1177962526013697e-01 2.4530442928263753e+01 2.9995927124852848e+01 2.0770157381828970e+01 0 0 0
2388 1 1 -2.0482488049293892e-02 2.9437375377684003e+01 2.6703661314637312e+01 2.0044624453324481e+01 0 0 0
2393 1 1 8.4437557741612074e-02 2.7367306486312717e+01 2.9918409106282688e+01 2.0678843628419607e+01 0 0 0
2449 1 1 2.1140960102632961e-03 3.0857232715442333e+01 2.6695322789652220e+01 2.0425814968749371e+01 0 0 0
2451 1 1 8.8901386855978301e-02 3.1492796972867904e+01 2.7936862593403394e+01 2.0484307583858275e+01 0 0 0
2453 1 1 -5.3306363055998528e-02 3.0945843844462146e+01 2.9089108363460195e+01 1.9849892667788364e+01 0 0 0
2604 1 2 -4.8967476339375809e-01 3.0622113236081926e+01 2.8477248072487168e+01 2.3074480280282771e+01 0 0 0
2836 1 2 -4.7590886788718006e-01 2.7186107397914284e+01 2.8797622394359880e+01 2.1663368620464031e+01 0 0 0
2837 1 3 3.5801929367565360e-01 2.6595354176303871e+01 2.9145259623325256e+01 2.2455422451281621e+01 0 0 0
1684 1 2 -3.0847777954099448e-01 2.2819950049623056e+01 3.1016661991605439e+01 1.6739182110085526e+01 0 0 0
3660 1 2 -4.4695091695333394e-01 2.8358657406631522e+01 2.6864604393263452e+01 2.3047617407353876e+01 0 0 0
2333 1 2 -3.3306674474518461e-01 2.5380037983300877e+01 3.0773050532768195e+01 2.1592466558242389e+01 0 0 0
2395 1 1 7.3162068973968486e-02 2.6754303993093817e+01 3.1061237340249722e+01 2.1213647278294328e+01 0 0 0
2396 1 1 1.5925620951440922e-01 2.9421938797970927e+01 3.1328531295286563e+01 2.0716028602284215e+01 0 0 0
2632 1 2 -4.6465131797416920e-01 2.9763029730777596e+01 3.1130261688660447e+01 2.2114680341185231e+01 0 0 0
2456 1 1 -6.1209154261758346e-02 3.0760016987839233e+01 3.1522822470803309e+01 2.0061855974059650e+01 0 0 0
2633 1 3 4.2921453468892334e-01 2.9506883850633962e+01 3.0418518803756712e+01 2.2718853030913852e+01 0 0 0
2325 1 1 1.6925522582567665e-01 2.2068678700725364e+01 2.7176574390338295e+01 1.8649936298633339e+01 0 0 0
2397 1 1 9.9814363453582217e-02 2.7397353348826389e+01 3.2274237773797715e+01 2.1275423544023297e+01 0 0 0
2931 1 3 2.4298393421758549e-01 2.2013064650305498e+01 3.1139518295998826e+01 2.1965854655862735e+01 0 0 0
2930 1 1 3.3159185176563544e-01 2.1971595388042143e+01 2.9430526825685369e+01 2.3428601625919587e+01 0 0 0
1928 1 2 -2.7808103618538810e-01 2.8452384103280085e+01 3.2090491140269044e+01 1.6422925859619589e+01 0 0 0
1626 1 3 4.4646374178421272e-01 3.0661205523527961e+01 2.8771719048316083e+01 1.7275829614458829e+01 0 0 0
3661 1 3 4.0858329161098489e-01 2.8149914853760041e+01 2.7693217211281755e+01 2.2404527222865767e+01 0 0 0
2653 1 3 4.0642138293199642e-01 2.3174775247404277e+01 3.2084794476519953e+01 1.8358663760599065e+01 0 0 0
1755 1 3 5.0925020270401844e-01 2.6339533021605440e+01 2.7970075915857688e+01 1.6473435191152383e+01 0 0 0
2398 1 1 -3.3449463498515276e-02 2.8648286735871462e+01 3.2599622303552671e+01 2.0738708012171440e+01 0 0 0
2605 1 3 3.9880387703863979e-01 3.0228339097425021e+01 2.8290379395964816e+01 2.3948777095956782e+01 0 0 0
2932 1 2 -4.8224828967845873e-01 2.1765313166924635e+01 2.8024097284749743e+01 2.3517143791846198e+01 0 0 0
2651 1 2 -4.6558253008633360e-01 2.3324521302797443e+01 3.2284626547758435e+01 1.9348334415577970e+01 0 0 0
1625 1 2 -4.8288128633776628e-01 3.1276577286219634e+01 2.8038985901343516e+01 1.6836694776590900e+01 0 0 0
1683 1 2 -2.4901629107401468e-01 2.2947178369734583e+01 2.8765725616443529e+01 1.6214118164260491e+01 0 0 0
2650 1 3 2.2227260414605907e-01 2.5193218496968679e+01 3.2673180136173848e+01 2.0638735908197887e+01 0 0 0
1005 1 1 1.2234532714077667e-01 2.1649532073867444e+01 3.1588183526275714e+01 1.6144986394858538e+01 0 0 0
3659 1 2 -3.0255688081356541e-01 2.5960882539115460e+01 2.6325779104745877e+01 2.3320763632825106e+01 0 0 0
1624 1 2 -2.8592555997076086e-01 2.9462388050171246e+01 2.6378416384258017e+01 1.6678205254015577e+01 0 0 0
2713 1 2 -2.3049590922749283e-01 2.2943759071258096e+01 2.6316511426332021e+01 1.7836932666103507e+01 0 0 0
1622 1 1 2.9313917865201483e-01 3.0473976642594785e+01 2.7021589933490041e+01 1.6233255762784914e+01 0 0 0
2773 1 3 4.4637470947386132e-01 3.1844768745482586e+01 2.6422075436609671e+01 1.7755203922256992e+01 0 0 0
1913 1 3 4.2890286554128293e-01 3.1653743262825799e+01 3.3098865958816369e+01 1.7130590692257542e+01 0 0 0
2941 1 3 2.0934397093545820e-01 2.3801688939578586e+01 3.2897687022252967e+01 2.1663894992269846e+01 0 0 0
2337 1 1 1.6544633831989111e-01 2.2880471115110854e+01 3.5665062983225603e+01 2.1945141148339133e+01 0 0 0
2342 1 1 -1.2710597834844288e-02 2.8940344533910903e+01 3.7833912623705679e+01 2.0626150455393162e+01 0 -1 0
2341 1 1 -4.6555555601268412e-03 2.7666262191551805e+01 3.7922152944870206e+01 2.1364220464128405e+01 0 -1 0
2652 1 2 -2.7697264465374261e-01 2.3338745557998717e+01 3.4756160947225204e+01 1.9008108218794412e+01 0 0 0
2464 1 1 8.7476488926241061e-02 3.0835909292332364e+01 3.6619325226804115e+01 1.9579822971073561e+01 0 0 0
2280 1 1 -3.2922548681116881e-02 2.4216873641627814e+01 3.8146434671055943e+01 2.2250108498454892e+01 0 -1 0
2335 1 2 -3.3137140739415255e-01 2.2271762189015650e+01 3.4373777859622088e+01 2.1870162431345037e+01 0 0 0
2339 1 1 -3.0092083479536413e-02 2.2100376254208363e+01 3.6830818030103416e+01 2.2106093547634817e+01 0 0 0
2334 1 1 -2.3130425416255351e-01 2.4414010442249996e+01 3.3383500992952818e+01 2.0931764961101951e+01 0 0 0
2718 1 2 -2.8251038761432984e-01 2.6229248986535442e+01 3.6950001958752644e+01 2.3021086376962245e+01 0 0 0
2338 1 1 -5.7108601286371422e-02 2.4288143877647727e+01 3.5734952363249384e+01 2.1855838975798672e+01 0 0 0
2853 1 3 3.7952449383353326e-01 2.2070661830902807e+01 3.8524257935901183e+01 2.0024932428617497e+01 0 -1 0
2852 1 2 -4.4740620299830741e-01 2.1725472642220449e+01 3.9295653346394104e+01 2.0431622224759742e+01 0 -1 0
2336 1 1 3.9425728112669825e-02 2.5057753380667140e+01 3.4554607397413619e+01 2.1587937170888189e+01 0 0 0
2402 1 1 1.0541106341356402e-01 2.8437951318655088e+01 3.5130609341956351e+01 2.0300055709467099e+01 0 0 0
2401 1 1 -5.7839370174122558e-02 2.7463314574703663e+01 3.5398100782317094e+01 2.1360250328134551e+01 0 0 0
2806 1 2 -4.6041992137489757e-01 2.8942285937714480e+01 3.3570797739623899e+01 1.8628627459399937e+01 0 0 0
1672 1 2 -4.8188783709397992e-01 3.1317596837676270e+01 3.9232628467808567e+01 1.5989333063613714e+01 0 0 0
2343 1 1 1.4295171427371647e-01 2.7170108623707662e+01 3.9239434466249513e+01 2.1687856991511921e+01 0 -1 0
2340 1 1 1.2914970404957918e-01 2.5039008673098277e+01 3.6915243131224599e+01 2.2287715224847393e+01 0 0 0
2403 1 1 1.4577965348153965e-01 2.7035232756854754e+01 3.6715150599442531e+01 2.1822706210220908e+01 0 0 0
2407 1 1 -1.5885975862362380e-02 3.1009463455292494e+01 3.9066600632505498e+01 2.0178199514965208e+01 0 -1 0
2279 1 1 -1.5182714694855584e-02 2.2777922141760399e+01 3.8096700541809007e+01 2.2116545044120606e+01 0 -1 0
2405 1 1 1.0292765021897453e-02 3.1636188254182390e+01 3.7794026737369563e+01 1.9942858819302742e+01 0 -1 0
1878 1 2 -2.5334859908076957e-01 2.4194322564357975e+01 3.7496584103223071e+01 1.6514012873958070e+01 0 0 0
2458 1 1 1.4597220436043409e-01 3.1332265504116354e+01 3.2864906546376979e+01 1.9775560896258725e+01 0 0 0
2807 1 3 5.0844978335957969e-01 2.8547902914432456e+01 3.4257581280084452e+01 1.8121144712800561e+01 0 0 0
2910 1 2 -3.0575743749264517e-01 2.6622916240372678e+01 3.3111885318790485e+01 2.2190719853664945e+01 0 0 0
2462 1 1 1.3729109831084213e-01 3.1549617483151437e+01 3.5104881532538599e+01 1.9953715118117966e+01 0 0 0
1875 1 2 -2.7436663948066931e-01 2.6469564433673529e+01 3.3762008688322332e+01 1.6849626167077215e+01 0 0 0
2404 1 1 1.2531149271229128e-01 2.9316516457516279e+01 3.6697569642055939e+01 1.9836101435271761e+01 0 0 0
2460 1 1 -3.0578904755227107e-02 3.0608212218436300e+01 3.4025958871242210e+01 2.0223495877003547e+01 0 0 0
2344 1 1 1.5789965044148871e-01 2.9689492813391791e+01 3.9049008937694616e+01 2.0751773165968391e+01 0 -1 0
2399 1 1 1.4174603719058074e-01 2.6471668916040464e+01 3.4460696457507943e+01 2.1785809252236856e+01 0 0 0
2869 1 2 -3.0766314396651845e-01 2.8486284392793330e+01 3.5801708416727749e+01 1.9036927033702941e+01 0 0 0
2649 1 1 3.4452201184316589e-01 2.3579158209150933e+01 3.3671940631556616e+01 1.9631990112571756e+01 0 0 0
2867 1 2 -2.5903137154550482e-01 3.1353998807913776e+01 3.5611926654423684e+01 1.8635419962339665e+01 0 0 0
2400 1 1 1.2636359770282038e-01 2.9174649326922747e+01 3.3811515577218266e+01 2.0107448333714533e+01 0 0 0
2281 1 1 7.6168495900396135e-02 2.1966067331327459e+01 3.9301781896008201e+01 2.1878517171947347e+01 0 -1 0
2968 1 1 -4.1549504441684870e-02 2.5332546586324348e+01 2.7419221764347999e+01 2.7306756955233727e+01 0 0 0
2969 1 1 1.7460753189947970e-01 2.2256441994526206e+01 2.8587542256371446e+01 2.7638629684416514e+01 0 0 0
2970 1 1 1.7810380377438459e-01 2.4709427994481459e+01 2.8672425721503402e+01 2.7557435214902444e+01 0 0 0
2972 1 1 -8.3459166166671664e-02 2.5192287733808662e+01 2.9873242891803145e+01 2.7063834755792261e+01 0 0 0
2973 1 1 1.4730226354409262e-01 2.2493008160071806e+01 3.1112893125355079e+01 2.7454105943862817e+01 0 0 0
2974 1 1 1.2756293719466782e-01 2.4424864000418054e+01 3.1064371205637777e+01 2.7379714191576699e+01 0 0 0
3030 1 1 9.2364102334496892e-02 2.6815655302888242e+01 2.7551105022790150e+01 2.6976478474389843e+01 0 0 0
3031 1 1 2.4729665057975991e-01 2.9404561719074447e+01 2.7536489093968463e+01 2.5971850247899514e+01 0 0 0
3032 1 1 9.8853006734762692e-03 2.7251134688504425e+01 2.8699467618343498e+01 2.6200390866123946e+01 0 0 0
3033 1 1 -5.8466624831474100e-02 2.8646542643569600e+01 2.8686226557922812e+01 2.5907662057587704e+01 0 0 0
3034 1 1 1.5226240148530151e-01 2.6401051550384693e+01 2.9938143829063282e+01 2.6140865601577346e+01 0 0 0
3035 1 1 1.1721613201439272e-01 2.9340624113440388e+01 3.0069885737366160e+01 2.5689348031888258e+01 0 0 0
3036 1 1 -4.7612169789836394e-02 2.7153212134384351e+01 3.1090552355668208e+01 2.6591794714460754e+01 0 0 0
3037 1 1 9.0256090808698494e-02 2.8601318001624808e+01 3.1099064905515444e+01 2.6695093085223405e+01 0 0 0
3093 1 2 -3.4155312356267675e-01 3.0774816091367999e+01 2.7575429606581078e+01 2.5956489390444254e+01 0 0 0
3095 1 1 1.4641514359660704e-01 3.1517197731950731e+01 2.8909335325972119e+01 2.6175850146696625e+01 0 0 0
3097 1 1 -7.6226733057252236e-02 3.0844684206618105e+01 3.0094560806775199e+01 2.5954724208376028e+01 0 0 0
3651 1 2 -2.5125470002054229e-01 2.3505409541819912e+01 2.8325328040541248e+01 2.8305596734989496e+01 0 0 0
3722 1 2 -4.3457561574544340e-01 2.7486686410955901e+01 2.7716395971962037e+01 2.8295950743819944e+01 0 0 0
3723 1 3 4.2510280519053584e-01 2.8248707053712305e+01 2.7157431776260857e+01 2.8381923800541841e+01 0 0 0
3872 1 2 -4.5350135724728941e-01 2.5901505085644537e+01 3.0183207426193484e+01 2.4799314995413194e+01 0 0 0
3880 1 2 -4.0075711593670527e-01 3.1296295316309394e+01 3.1778127669142041e+01 2.8135103396212291e+01 0 0 0
3896 1 2 -2.6762048940288197e-01 2.8934721758155248e+01 3.1704831007785238e+01 2.7978918791418565e+01 0 0 0
3038 1 1 1.1899696954426005e-01 2.6450773418378390e+01 3.2297391936461935e+01 2.7019207338809565e+01 0 0 0
3652 1 2 -2.4115849332289518e-01 2.3485860048619219e+01 3.0791719200911480e+01 2.8441385267290965e+01 0 0 0
358 1 1 1.7338897070841158e-01 2.2135760727974070e+01 3.0860930917716750e+01 3.0885033970152268e+01 0 0 -1
805 1 3 4.0715544899023509e-01 2.9043422445827584e+01 3.0289173519111095e+01 3.0051212652105658e+01 0 0 -1
804 1 2 -4.3935542007134620e-01 2.8899329542303715e+01 2.9619759146454527e+01 3.0768252655837390e+01 0 0 -1
2967 1 1 -5.3184298655623241e-02 2.1766015425147351e+01 2.7416648376541193e+01 2.7004263438436201e+01 1 0 0
2975 1 1 -9.5448061191616609e-03 2.1942655548347123e+01 3.2364229681183332e+01 2.6951420744369496e+01 1 0 0
2971 1 1 -2.9689813759073980e-02 2.1694042263219416e+01 2.9852669611616200e+01 2.7354983259550423e+01 1 0 0
421 1 1 1.3943481314744699e-01 2.4211282711969165e+01 3.2113745156164825e+01 3.1454313485441425e+01 0 0 -1
3593 1 2 -4.3317164219572479e-01 3.1437948750023025e+01 2.7582420047933439e+01 2.8653828448161416e+01 0 0 0
3099 1 1 1.5468089791830872e-01 3.1775559390827546e+01 3.1303399621837091e+01 2.5766512636746011e+01 0 0 0
419 1 1 -2.7549953571567237e-02 2.3398188752726131e+01 3.0906758112108914e+01 3.1536524437587918e+01 0 0 -1
2976 1 1 -3.4523900114835374e-02 2.4942616103516318e+01 3.2345709782287720e+01 2.6919962177929659e+01 0 0 0
3029 1 2 -3.3241582653984547e-01 2.8575345941007701e+01 2.6323729668837267e+01 2.5892152563972910e+01 0 0 0
478 1 1 -3.0627017635925909e-02 3.0520485923868858e+01 2.8328443281746779e+01 3.1960617550582249e+01 0 0 -1
480 1 1 2.4204649161150063e-01 2.9670064524998423e+01 2.9570991651022720e+01 3.1966433660686505e+01 0 0 -1
422 1 1 -4.4562536534313822e-02 2.5611476857680866e+01 3.2113610581851887e+01 3.1955537095505662e+01 0 0 -1
354 1 1 -2.3911403425269886e-02 2.1911333538462063e+01 2.8501343769742505e+01 3.2017482005634335e+01 0 0 -1
746 1 2 -2.3784318274379521e-01 2.1694274355615200e+01 3.1959876978021359e+01 3.0041255760338355e+01 0 0 -1
3749 1 3 4.1411590301970774e-01 2.8449536247622195e+01 3.1589203813276786e+01 2.4536808262127877e+01 0 0 0
538 1 1 1.8422784738713330e-01 3.1864688832121189e+01 2.8446663326405631e+01 3.1489126048163680e+01 0 0 -1
3614 1 2 -4.2741487725886007e-01 3.1510152695428697e+01 3.2139348843012257e+01 2.4657465238877570e+01 0 0 0
3101 1 1 9.0071641589222942e-02 3.0975375015724985e+01 3.2524070158331369e+01 2.6958307001641845e+01 0 0 0
3039 1 1 1.1543005891775240e-01 2.9400451271389322e+01 3.2486230318201272e+01 2.6880092825809168e+01 0 0 0
356 1 1 -3.2467852545140091e-02 2.1402557143645517e+01 2.9623292003798777e+01 3.1182818106291233e+01 0 0 -1
3873 1 3 3.8322893413533859e-01 2.4931780125599882e+01 3.0278105682073839e+01 2.4671517230070393e+01 0 0 0
3748 1 2 -5.0476265709963719e-01 2.8814280358937612e+01 3.0636619453175133e+01 2.4458119984753978e+01 0 0 0
482 1 2 -3.6538918721090835e-01 3.0577087004543099e+01 3.0823930414857990e+01 3.1930700952756162e+01 0 0 -1
3028 1 1 1.1145576950471238e-01 2.7224602699827020e+01 2.6367986965361521e+01 2.6287173805653033e+01 0 0 0
2933 1 2 -3.4349809463449971e-01 2.2811863638173403e+01 3.0112040723957573e+01 2.4127217487761261e+01 0 0 0
3615 1 3 4.0256134776175512e-01 3.0685774778501798e+01 3.1838614452817644e+01 2.4253542943010277e+01 0 0 0
3590 1 1 3.6650590165240338e-01 3.1101393541747530e+01 2.6282657081556390e+01 2.8220825419178585e+01 0 0 0
542 1 1 2.8658355817655651e-01 3.1963164087132220e+01 3.0760811279721477e+01 3.1849731677885487e+01 0 0 -1
3881 1 3 3.4979935090193776e-01 3.1418559324804498e+01 3.2230095372861804e+01 2.8998986096913086e+01 0 0 0
2934 1 3 3.3656668057984984e-01 2.2233888791810735e+01 2.7640637717600129e+01 2.4303386285835426e+01 0 0 0
3043 1 1 3.0686824946690738e-01 2.9367909231929200e+01 3.4882227211669658e+01 2.6102663958295178e+01 0 0 0
3839 1 3 4.1347989020968695e-01 2.7658095729638326e+01 3.3509892815699843e+01 2.4544075766080148e+01 0 0 0
681 1 1 3.6166691407165746e-01 2.1804157932257421e+01 3.8619292219628910e+01 3.0551686648530961e+01 0 0 -1
3822 1 2 -4.1238101770841834e-01 2.4092423118884874e+01 3.7775796744408744e+01 2.4863901906642759e+01 0 0 0
3759 1 3 3.6890731682252781e-01 2.3354229459258267e+01 3.3625086309184475e+01 2.4499452875870713e+01 0 0 0
490 1 1 1.7013078582154412e-01 2.8105795675903732e+01 3.6904524091713462e+01 3.1969280757221256e+01 0 0 -1
2982 1 1 9.4045034313049197e-02 2.4382936035537654e+01 3.5938864959930612e+01 2.7130968850350651e+01 0 0 0
839 1 3 4.9555714151527513e-01 2.6133629053977234e+01 3.7584561850239737e+01 2.9950698178380840e+01 0 0 -1
492 1 1 -7.2398153188576231e-02 2.7433005886203805e+01 3.8088785209985893e+01 3.2151398144545496e+01 0 0 -1
682 1 3 1.8134126472810522e-01 2.2262977830886197e+01 3.6907357444849907e+01 3.1910239576501922e+01 0 0 -1
366 1 1 -2.5328602226924957e-01 2.1611363722825988e+01 3.7746848220104148e+01 3.1862334117531155e+01 0 0 -1
3823 1 3 3.6874372575035569e-01 2.4693064253797214e+01 3.6995019918119333e+01 2.4691049576158356e+01 0 0 0
3105 1 2 -3.0225605344725681e-01 3.0755415501634683e+01 3.4989168143380873e+01 2.6265826257250392e+01 0 0 0
3846 1 2 -2.6237808196792789e-01 2.4936526414042198e+01 3.6842651853196372e+01 2.8132004893185265e+01 0 0 0
3041 1 1 -7.5770799919000218e-03 2.8734112938946637e+01 3.3699672164424086e+01 2.6204592465187485e+01 0 0 0
838 1 2 -4.3885767562629369e-01 2.5597861768339335e+01 3.7358907252587287e+01 3.0726477157838254e+01 0 0 -1
747 1 2 -2.5382201558339312e-01 2.3880837973815840e+01 3.3229396366461309e+01 3.0553900539526623e+01 0 0 -1
3640 1 2 -4.9771250622832491e-01 2.9873891121704130e+01 3.6514677310480749e+01 2.8957159999600361e+01 0 0 0
3045 1 2 -3.1492749987147239e-01 2.8711908537342275e+01 3.6035358390568483e+01 2.5732633725808466e+01 0 0 0
3838 1 2 -5.1534292145100891e-01 2.8513022928790541e+01 3.3194663377621389e+01 2.4743757537854233e+01 0 0 0
3047 1 1 -2.5728576437876827e-01 2.9753806799168196e+01 3.7885500390149986e+01 2.7062484922041133e+01 0 0 0
3639 1 3 3.0414093052611341e-01 3.0262966189882235e+01 3.7137731285579839e+01 2.6410743259421388e+01 0 0 0
3638 1 1 3.7403495336999693e-01 2.8925566816701117e+01 3.7264114336382420e+01 2.8240207401687886e+01 0 0 0
836 1 2 -4.6527328745860597e-01 2.6581005888776797e+01 3.3776081639292933e+01 3.0617140222834358e+01 0 0 -1
3921 1 3 1.6906331252368839e-01 3.0620025965275229e+01 3.8464649630808957e+01 2.7512835922645341e+01 0 0 0
2980 1 1 7.5257448021589318e-02 2.4794950883770170e+01 3.4732097036566465e+01 2.6292400014866374e+01 0 0 0
494 1 1 1.4860359825090813e-01 2.8420325665640185e+01 3.9129005834231229e+01 3.1749816435461419e+01 0 0 -1
2979 1 1 2.7504710992720699e-02 2.2168642957762714e+01 3.4865211207179620e+01 2.6985845640467481e+01 0 0 0
432 1 1 1.1885183252843745e-01 2.5964744409366858e+01 3.7828376850039703e+01 3.2084909339922127e+01 0 0 -1
3103 1 1 1.4469723336123450e-01 3.1478418638523674e+01 3.3747574992349371e+01 2.6524686649074763e+01 0 0 0
2981 1 1 -3.5548627397050080e-02 2.2886590159359272e+01 3.6054741649837275e+01 2.7037596380569866e+01 0 0 0
424 1 1 1.6628002083389756e-01 2.6282995976134767e+01 3.3393559587325292e+01 3.2011334496614658e+01 0 0 -1
2983 1 1 1.7419685936682747e-01 2.2320558395740953e+01 3.7313438418004274e+01 2.6830900959902731e+01 0 0 0
3109 1 2 -2.9258127901562681e-01 3.1504826592208222e+01 3.8744029712931741e+01 2.5594428405687747e+01 0 0 0
2977 1 1 1.2378454151417918e-01 2.2722559300461800e+01 3.3530536537430883e+01 2.6521769591512189e+01 0 0 0
3040 1 1 9.6158680310338251e-02 2.7346547517327085e+01 3.3767180141707236e+01 2.6723837928819311e+01 0 0 0
3641 1 2 -3.3013031601418485e-01 2.7701077971653159e+01 3.7588420688205439e+01 2.8562685624515741e+01 0 0 0
2985 1 1 -1.6565519233150861e-02 2.3032343438510111e+01 3.8554266389061830e+01 2.6647886388983078e+01 0 0 0
2984 1 1 6.5918312649672434e-02 2.5249179871111938e+01 3.7426513755271245e+01 2.6842513643392632e+01 0 0 0
837 1 3 4.9550700275446835e-01 2.6487937203715536e+01 3.3266450846617026e+01 2.9836205907366239e+01 0 0 -1
362 1 1 -1.0992656934019282e-01 2.1868978928820713e+01 3.3652620473380523e+01 3.2057619494352785e+01 0 0 -1
3642 1 3 4.6899768437059935e-01 2.9794116874701245e+01 3.6152778804600594e+01 2.9906100609086984e+01 0 0 0
2986 1 1 1.0431670246001498e-01 2.4452117525340714e+01 3.8409080423894132e+01 2.6112070852847793e+01 0 0 0
3046 1 1 -5.6154344518294097e-03 2.6691719036792506e+01 3.7346497119609296e+01 2.6305031708197490e+01 0 0 0
3042 1 1 5.9238765107635219e-02 2.6528823691434784e+01 3.4878248577225754e+01 2.5948361946986516e+01 0 0 0
423 1 1 1.4220818017258133e-01 2.3345055653002724e+01 3.3648712744257843e+01 3.1811320913996475e+01 0 0 -1
3044 1 1 1.2397674028099548e-01 2.7261159603968270e+01 3.6135470474445931e+01 2.6139405369323669e+01 0 0 0
951 1 2 -3.3875385772210931e-01 2.9439216325620798e+01 3.6895459007750105e+01 3.1433955996668093e+01 0 0 -1
3758 1 2 -4.1520277922070570e-01 2.2534763443301845e+01 3.3620194564085146e+01 2.5037262479902104e+01 0 0 0
3899 1 2 -3.1748081638743869e-01 2.5503244538027992e+01 3.4537472383471325e+01 2.5009225775288815e+01 0 0 0
3049 1 1 5.7488027227455399e-02 2.8894424177440996e+01 3.8805474306259839e+01 2.6186805858763268e+01 0 0 0
3843 1 2 -3.0487506790862334e-01 2.6984107175033227e+01 3.3272341410771638e+01 2.8012230132421802e+01 0 0 0
2978 1 1 -1.2223693823546652e-02 2.4170545000875880e+01 3.3494745587518082e+01 2.6805946120914342e+01 0 0 0
3048 1 1 2.8240207809825571e-02 2.7462533996113713e+01 3.8589648037024951e+01 2.6116534235966000e+01 0 0 0
434 1 1 1.3267432135319138e-01 2.5228859917335495e+01 3.9144980774719670e+01 3.2073343599024589e+01 0 0 -1
629 1 2 -3.0240199253653727e-01 3.5681328172686307e+01 4.0271326042501414e+00 9.7385339837214886e+00 0 0 0
724 1 3 4.7571547703727113e-01 3.5177239675171514e+01 5.5570478814840740e+00 1.0513978191887569e+01 0 0 0
1144 1 1 1.2194806373737983e-01 3.3009334090307640e+01 7.8402142226802374e-01 1.2894828246459600e+01 0 1 0
1148 1 1 -5.5845551692655981e-02 3.2545715767300905e+01 3.9756488657414288e+00 1.2429558547044250e+01 0 1 0
1152 1 1 -4.3648314512728138e-02 3.2542268590805151e+01 6.1084313987875127e+00 1.3726893514753179e+01 0 1 0
1205 1 1 -5.2437286740620523e-02 3.4375616862626515e+01 9.5073434176618055e-01 1.3257843184090174e+01 0 1 0
1206 1 1 2.4254981254807673e-01 3.7156668185854336e+01 1.2703398422649819e+00 1.4022014180294455e+01 0 1 0
1207 1 1 1.6584618680969415e-01 3.5159954456821289e+01 2.0455405363572772e+00 1.2855812325956055e+01 0 1 0
1208 1 1 -1.0220063822144547e-02 3.6350073065451816e+01 2.4276312361171328e+00 1.3433639450205799e+01 0 1 0
1209 1 1 1.5602645463479922e-01 3.3952873052315041e+01 4.0369028000358531e+00 1.2330842585082308e+01 0 1 0
1210 1 1 7.0623058252762647e-02 3.6892039621116155e+01 3.7537893546141112e+00 1.3426815862408514e+01 0 1 0
1211 1 1 -5.3765964556613957e-03 3.4728543928188358e+01 4.9151375428896724e+00 1.3154271137491675e+01 0 1 0
1212 1 1 6.6194871315563737e-03 3.6160497089882917e+01 4.9704143062389852e+00 1.3335112183566125e+01 0 1 0
1213 1 1 1.6343178029631000e-01 3.3866554523257491e+01 5.7716824774435818e+00 1.3931520460500208e+01 0 1 0
1214 1 1 1.1905036367056288e-01 3.6932621783715362e+01 6.2148758450817105e+00 1.3499222889885152e+01 0 1 0
1266 1 2 -3.3280908433381023e-01 3.7867837604748338e+01 2.0498623422011168e+00 1.5177137222666079e+01 0 1 0
1267 1 1 2.5596269308309355e-01 3.8840393849879732e+01 2.9206934086717355e+00 1.4737059176414832e+01 0 1 0
1268 1 2 -3.5623276377605773e-01 4.0249610696527874e+01 2.8152270958381767e+00 1.4970408384400105e+01 0 1 0
1269 1 1 -7.7905390502273769e-02 3.8325975206661965e+01 3.7971143028108303e+00 1.3814695506117964e+01 0 1 0
1270 1 1 1.3944123072647743e-01 4.1138893372277991e+01 3.7376955779677932e+00 1.4327686519726763e+01 0 1 0
1271 1 1 1.0361378204330034e-01 3.9138616001012849e+01 4.7197535876123675e+00 1.3019710969803230e+01 0 1 0
1272 1 1 4.3645534193488350e-02 4.0465803538538275e+01 4.8710489134543362e+00 1.3734432361706460e+01 0 1 0
1273 1 1 1.1369828252339430e-01 3.8178224494142029e+01 6.1873464649928023e+00 1.2608903187077388e+01 0 1 0
1274 1 1 1.3785083446777602e-01 4.1349581764721258e+01 5.5851607214659174e+00 1.2770908241801221e+01 0 1 0
619 1 1 1.1951778780202383e-02 3.6431579236175764e+01 1.2091736792000620e+00 8.3811085638031795e+00 0 1 0
1721 1 2 -2.3910863289885678e-01 3.2674274048894453e+01 1.6766511349270641e+00 1.1781692134967667e+01 0 1 0
1722 1 2 -2.4764898624403214e-01 3.4894532647718492e+01 3.0833002351483438e+00 1.1856225876425739e+01 0 1 0
1727 1 2 -2.5400508026846824e-01 3.8566093589822813e+01 5.1142589643944234e+00 1.1731313542553240e+01 0 1 0
1784 1 2 -4.2979640190172452e-01 3.8196724036795011e+01 1.0637653018869950e+00 1.3049086990627927e+01 0 1 0
1785 1 3 3.8808499332323171e-01 3.9078997252514363e+01 1.3831635726029150e+00 1.3300835035996075e+01 0 1 0
1804 1 2 -5.0558003364381243e-01 4.0162015625949046e+01 5.8686309278578550e+00 1.4782834200877069e+01 0 1 0
620 1 1 3.7708658526042854e-02 3.9328202658710211e+01 1.2180981806593718e+00 8.6145329557542176e+00 0 1 0
1768 1 2 -5.2368768025698953e-01 3.7542190731234186e+01 6.1305538276024700e+00 1.4820732112934195e+01 0 1 0
622 1 3 4.2045306856021397e-01 4.0352326473001227e+01 4.8637622517640766e+00 9.7406857105956579e+00 -1 0 0
1805 1 3 4.8007347465996819e-01 3.9298673532899237e+01 6.0716355673298823e+00 1.4802259278542060e+01 0 1 0
621 1 2 -4.2811979026118402e-01 4.0142965624073476e+01 3.9082636680105249e+00 9.6053079980282714e+00 0 0 0
501 1 1 1.1382928679528995e-01 3.4657489486576189e+01 3.6691081759471498e+00 8.7230359268420372e+00 0 0 0
1728 1 2 -2.7968420152564416e-01 4.0987520146665389e+01 6.1954992346822504e+00 1.1536712595962641e+01 0 1 0
561 1 1 1.0646600684543393e-01 3.6351302727965503e+01 3.6922096921024399e+00 8.5376981401357650e+00 0 0 0
560 1 1 -4.5980203197850313e-03 3.8561576416163334e+01 2.4785190618399038e+00 8.5575248644820903e+00 0 0 0
562 1 1 1.6452408420795181e-01 3.8993199061096327e+01 3.7882563978412791e+00 8.8122015377003287e+00 0 0 0
559 1 1 9.1371837553005011e-03 3.7121053859851536e+01 2.3663374858746282e+00 8.3966580849620644e+00 0 0 0
499 1 1 -1.4578989074460834e-02 3.4111246298997045e+01 2.3829840142802774e+00 8.2697120418718217e+00 0 0 0
63 1 1 -3.0861939310616805e-02 4.0682972521292619e+01 1.1294122863368679e+00 8.1677003870520366e+00 0 1 0
503 1 1 -3.0716514715300111e-02 3.4085291515889104e+01 4.9712367095095180e+00 8.2106949677838248e+00 0 0 0
505 1 1 4.7890182571465149e-02 3.4916942273855753e+01 6.1265013206082912e+00 8.2908807594195331e+00 0 0 0
1333 1 1 -6.0094952410579633e-02 4.2474624868114475e+01 3.5618861649078331e+00 1.4474554643531368e+01 0 1 0
498 1 1 1.6375986391480163e-02 3.2721179591619290e+01 2.3994256597478292e+00 8.0585154773024232e+00 0 1 0
1840 1 2 -4.9907450556897731e-01 3.4464375088583026e+01 7.1704547273934771e-01 1.5552966245655076e+01 0 1 0
558 1 1 1.2636303659124606e-01 3.5006555779415045e+01 1.2437308266436935e+00 7.9784770924209329e+00 0 1 0
1952 1 3 1.7898930258978948e-01 4.1630654616674285e+01 8.4942158809708523e-01 1.5333928894401373e+01 0 1 0
1769 1 3 3.9513565908486442e-01 3.6881665357934814e+01 5.7844809352088333e+00 1.5433786444079979e+01 0 1 0
618 1 1 -2.5465375042506642e-02 3.8571632986305822e+01 4.4399318057419208e-02 8.8728312874397144e+00 0 1 0
565 1 1 7.6902602587058987e-04 3.6267661835170742e+01 6.1279825175168137e+00 7.8125264695062997e+00 0 0 0
722 1 2 -4.9361002967174716e-01 3.4873284146393246e+01 6.3362204285396846e+00 1.0977432220089460e+01 0 0 0
500 1 1 -3.3910287237550026e-02 3.2063714316355458e+01 3.6481224910252079e+00 7.8870154153006409e+00 0 0 0
2615 1 3 4.2814938300130617e-01 3.4026804080948303e+01 2.3277999892571355e+00 1.5469933846571676e+01 0 0 0
564 1 1 -7.5377894376928448e-02 3.8417232049582935e+01 4.8708250258209382e+00 8.0787460104344984e+00 0 0 0
732 1 2 -2.4134919260487214e-01 3.2098950301282215e+01 6.1990197576520945e-01 9.7225083027719510e+00 0 1 0
2613 1 2 -4.7623342986230760e-01 3.4109060259263522e+01 3.3505707823151178e+00 1.5623353509955278e+01 0 0 0
626 1 2 -4.3996025865296506e-01 3.6808567891934722e+01 8.7467796979765311e-02 1.0404244911748062e+01 0 1 0
502 1 1 1.3885430089661957e-01 3.2714233522063886e+01 4.9267970486998820e+00 7.9050961147185479e+00 0 0 0
1748 1 2 -3.1698803041278245e-01 3.4747073849625906e+01 6.4814327300954506e+00 1.4841598276186581e+01 0 1 0
504 1 2 -3.0791751394718625e-01 3.2250613482434204e+01 6.3160101384548417e+00 7.7784218414254340e+00 0 0 0
1951 1 3 1.8236925261987891e-01 3.8414493437769238e+01 1.8372593294159856e-02 1.5881914593316326e+01 0 1 0
1816 1 2 -4.8897236542709055e-01 3.9397051875237544e+01 1.3034428776511882e+01 1.2127947603314663e+01 0 1 0
1284 1 1 1.3218673800102302e-02 4.0853343272174236e+01 1.1764661863759308e+01 1.4415691982968859e+01 0 1 0
17 1 1 1.5557406429925572e-01 4.1053931980728706e+01 1.2075227304288456e+01 9.1076114383047067e+00 -1 0 0
1286 1 1 -2.6343783513777619e-01 4.1526192533962053e+01 1.2241660146607959e+01 1.5660322039282576e+01 0 1 0
697 1 2 -2.8901160071062165e-01 4.2183084283069654e+01 6.7013354764224093e+00 9.0427866598691296e+00 -1 0 0
573 1 1 1.4531840912117036e-01 3.6295224427154942e+01 1.0697044962165108e+01 7.8807984938093609e+00 0 0 0
1220 1 1 1.3428975367866849e-01 3.6289689079355057e+01 1.0006252821617625e+01 1.2729972468624375e+01 0 1 0
575 1 1 -7.4862387893707236e-02 3.6995927804836427e+01 1.1949712383061875e+01 8.2593746035593512e+00 0 0 0
1158 1 1 5.9304568013325558e-02 3.2062846985929951e+01 1.0037833648052136e+01 1.4512853045416135e+01 0 1 0
660 1 2 -5.1135009482055249e-01 3.2218631063608832e+01 1.2077172417874458e+01 9.5246131053526124e+00 0 0 0
576 1 1 1.1988795663071385e-01 3.8404970315400199e+01 1.2231770147599361e+01 7.9844675070826554e+00 0 0 0
15 1 1 -4.5460350570325499e-02 4.0474275853810909e+01 1.0896338698174297e+01 8.5261909801037561e+00 0 0 0
1221 1 1 1.9214030016546699e-01 3.4014481226893949e+01 1.1425315620455406e+01 1.3931467108602595e+01 0 1 0
982 1 3 2.4672499342781359e-01 3.3670177325359930e+01 7.9081738127255603e+00 8.3123027880998546e+00 0 0 0
661 1 3 3.6432199082183969e-01 3.3024566939306297e+01 1.1575137804568204e+01 9.5216450799979437e+00 0 0 0
1216 1 1 2.1458792483926315e-05 3.6337556959567237e+01 7.5939536438597166e+00 1.3609339003913172e+01 0 1 0
723 1 2 -2.7090038737958477e-01 3.3255324361203947e+01 8.1613837371070677e+00 1.0909541858176564e+01 0 0 0
930 1 2 -4.7025072691903363e-01 3.5799624215003014e+01 1.0178125376091835e+01 9.1913246459494395e+00 0 0 0
1160 1 2 -3.2066215432490891e-01 3.2528732281045265e+01 1.1338750054950708e+01 1.4342049805463814e+01 0 1 0
13 1 1 1.5236876699847887e-01 4.1085223017240310e+01 9.5856752948710540e+00 8.6204862232843382e+00 -1 0 0
1280 1 1 1.2204246797162170e-01 4.0490687693518694e+01 9.8696169148914432e+00 1.2817402425344763e+01 0 1 0
1687 1 2 -2.5469820878482230e-01 3.5421867158812361e+01 1.2409847999790959e+01 1.2137451484353955e+01 0 1 0
1947 1 3 2.3393075845195690e-01 4.2536658872601429e+01 1.2449458633821504e+01 1.5531860778762768e+01 0 1 0
1277 1 1 1.3680705908254320e-01 3.8361291182081395e+01 8.7359763467068987e+00 1.2617618353583886e+01 0 1 0
721 1 1 3.7510946352060121e-01 3.4085715179894478e+01 7.3715350165298466e+00 1.0370300963319375e+01 0 0 0
1218 1 1 -2.6025333585462225e-02 3.7005066736745384e+01 8.7316511797342340e+00 1.3089707641806784e+01 0 1 0
720 1 3 2.3256452325229124e-01 3.5383306669075559e+01 8.0807773045364115e+00 8.8440956451398591e+00 0 0 0
1224 1 1 1.8699827368382058e-01 3.6784831474253110e+01 1.2462390053960391e+01 1.2808365517897426e+01 0 1 0
1275 1 1 -5.0544312133587434e-02 3.8974798478526026e+01 7.3966789779030773e+00 1.2548673730353174e+01 0 1 0
698 1 2 -3.0370836632713488e-01 4.2213467937480083e+01 9.5683740771845009e+00 9.5088690186804321e+00 -1 0 0
11 1 1 -6.1464916292150874e-02 4.0578695025359934e+01 8.4498056774304384e+00 7.9880051581022027e+00 0 0 0
1279 1 1 -9.3265608939595374e-02 3.9136858429998554e+01 9.8408968740573890e+00 1.3257665077159508e+01 0 1 0
506 1 1 -3.0881335489742545e-01 3.4504891649468981e+01 7.4834958669563409e+00 8.8647317814480679e+00 0 0 0
514 1 1 1.4201758906843484e-01 3.2130713201520045e+01 1.3014294820155245e+01 8.3146583239817620e+00 0 0 0
1156 1 1 1.1132114140317464e-01 3.2868550001304001e+01 8.8357979450367896e+00 1.4729689239638926e+01 0 1 0
1215 1 1 1.5698593078140752e-01 3.5070616315225585e+01 7.7649778145211652e+00 1.4194915054326756e+01 0 1 0
1814 1 2 -5.5048728268693847e-01 4.0468139236554229e+01 1.0665289432595387e+01 1.1554978726026249e+01 0 1 0
1223 1 1 1.3422311514612417e-01 3.4298817778224510e+01 1.2505284370218797e+01 1.2984200367896664e+01 0 1 0
1276 1 1 1.6453114275776695e-01 4.0387188921493461e+01 7.3180275405944073e+00 1.2266823068349181e+01 0 1 0
1817 1 3 4.7797510624685979e-01 3.9998767314144573e+01 1.2385722284351671e+01 1.2072285546241485e+01 0 1 0
1815 1 3 4.3647573844841070e-01 4.1165952644205667e+01 1.0271460907470024e+01 1.0955939778492423e+01 0 1 0
1283 1 1 6.5258352672166911e-02 3.9425237776488494e+01 1.2122500744056300e+01 1.4310969202697065e+01 0 1 0
1341 1 1 1.7038815412066222e-01 4.2454593145681393e+01 8.6666582755950756e+00 1.2133335595093154e+01 0 1 0
699 1 2 -3.0484733793289259e-01 4.2298552070189942e+01 1.1825184820399837e+01 9.8006013211461802e+00 -1 0 0
1217 1 1 -3.3560129279628412e-02 3.4254148573305642e+01 8.9445238647833580e+00 1.4218300337117988e+01 0 1 0
1222 1 1 -5.0151952112425929e-02 3.7112467715309762e+01 1.1169120694194469e+01 1.3021617428490801e+01 0 1 0
1688 1 2 -2.6015880103733519e-01 3.5024071186451891e+01 9.9135371538972130e+00 1.1942675519339437e+01 0 1 0
577 1 1 1.2493123345006557e-01 3.6141379828013456e+01 1.2878439554481204e+01 8.9334175016003972e+00 0 0 0
1813 1 3 4.2048814814943603e-01 3.8861964277869262e+01 9.9478969726366131e+00 1.1062495544196619e+01 0 1 0
1278 1 1 -9.5784203113902289e-02 4.1128671309873255e+01 8.5595328117956395e+00 1.2467764050421618e+01 0 1 0
1806 1 2 -4.5773028609703814e-01 3.4760362412462257e+01 1.1613513717639796e+01 1.5194458036714561e+01 0 1 0
1281 1 1 1.1242760497707829e-01 3.8330778836721414e+01 1.0875946506869486e+01 1.3876629052739528e+01 0 1 0
1282 1 1 -3.5222006820576197e-02 4.1388298649568867e+01 1.0793087851150817e+01 1.3543669287822325e+01 0 1 0
574 1 1 -3.2293756510044451e-02 3.9152261517060055e+01 1.0949744484451180e+01 8.0261072901507280e+00 0 0 0
931 1 3 4.1156357425717577e-01 3.5942147355562206e+01 1.0820793001788868e+01 9.8621608242370957e+00 0 0 0
9 1 1 1.6777437302313192e-01 4.1096542534158587e+01 7.1675567718644455e+00 8.2484391682458309e+00 -1 0 0
1219 1 1 1.2316131575294752e-01 3.4561418894486742e+01 1.0089845653036345e+01 1.3295667953889360e+01 0 1 0
1749 1 2 -2.6352724145371098e-01 3.2372031344529141e+01 7.8562915968442457e+00 1.5729580186192321e+01 0 1 0
1929 1 2 -2.8890152783308937e-01 3.8251455055787630e+01 1.1829711441566888e+01 1.5044940630127257e+01 0 1 0
1812 1 2 -4.4481966897094388e-01 3.8348783596032874e+01 9.1608431559761954e+00 1.1165160033640481e+01 0 1 0
2412 1 1 3.0447628529011761e-01 3.3859158788963896e+01 2.0890211468244857e+00 1.9655680261700013e+01 0 0 0
2470 1 1 1.5767759363615996e-01 3.5893104979112529e+01 8.2825212454992703e-01 2.0234680689272178e+01 0 0 0
2472 1 2 -3.2063921697288256e-01 3.5243497791887222e+01 2.0750606878649949e+00 1.9831020829900687e+01 0 0 0
2534 1 1 1.1913383428357687e-02 4.2220105403396694e+01 2.0306056313877114e+00 2.0763097113447813e+01 0 0 0
2535 1 1 -2.3965137022926145e-02 4.0144005827834896e+01 3.2384038328065570e+00 1.9829737874985707e+01 0 0 0
2536 1 1 1.2199318416103229e-01 4.1542622186564714e+01 3.0821852527790297e+00 1.9965688407378821e+01 0 0 0
2537 1 1 2.3834553319767599e-01 3.9760014498957560e+01 4.5765401440374900e+00 1.9149700964564794e+01 0 0 0
2949 1 3 2.1631006833657740e-01 3.4717323014291921e+01 4.2712158028051164e+00 1.7879604432086637e+01 0 0 0
2410 1 1 -5.1778493410036305e-02 3.3179210556852567e+01 9.1203371317842064e-01 1.9768402226952137e+01 0 0 0
2414 1 2 -3.0264055544099161e-01 3.3086570024057650e+01 3.2692779766084237e+00 1.9420365341525116e+01 0 0 0
2531 1 1 9.1355443335458517e-02 4.0165980524695229e+01 8.2674869027260500e-01 2.0219941782064712e+01 0 0 0
2533 1 1 -6.5167208738089160e-03 3.9346281407721207e+01 2.1343920495288295e+00 2.0217814277144559e+01 0 0 0
2471 1 1 -5.5519544161442697e-02 3.7203234388456501e+01 9.6129942180118089e-01 2.0617162554194362e+01 0 0 0
2612 1 1 3.5127688511592814e-01 3.3088007089174297e+01 3.7011408643258452e+00 1.6568030285619539e+01 0 0 0
2473 1 1 4.3269932390535663e-02 3.8024670952262987e+01 2.1608152228478779e+00 2.0704865031287259e+01 0 0 0
2532 1 1 -2.2459518883788349e-02 4.1477863737081613e+01 8.9291256846220357e-01 2.1085124040112806e+01 0 0 0
2688 1 3 2.8195013132960123e-01 3.7931164370874932e+01 4.2113242887073659e+00 2.0855661461953609e+01 0 0 0
2950 1 3 2.7343906920462180e-01 3.6381423753852346e+01 3.4935529218463035e+00 2.1088507263765635e+01 0 0 0
2474 1 1 -3.4537627140412452e-01 3.7393896451567002e+01 3.4079460429690620e+00 2.1274868072459732e+01 0 0 0
2689 1 1 3.6295772402737814e-01 3.7631934471046748e+01 3.3578269873778277e+00 2.2831230506320502e+01 0 0 0
2690 1 2 -4.0563261626214447e-01 3.8275808201702290e+01 2.3295161341285424e+00 2.3586078382937750e+01 0 0 0
2691 1 2 -2.7558437027874105e-01 3.6939688219854560e+01 4.4033878634406207e+00 2.3128041910953634e+01 0 0 0
2692 1 3 4.0915828561917633e-01 3.8357159031107329e+01 1.4292495619841112e+00 2.2970001379281772e+01 0 0 0
2475 1 2 -3.4037927846812077e-01 3.8186636271659374e+01 4.5441787405470748e+00 1.8831483856217019e+01 0 0 0
2906 1 2 -4.4504428406157731e-01 4.0561196290878911e+01 4.5337153214986685e+00 1.7920465972236826e+01 0 0 0
2907 1 3 3.9732163647587443e-01 4.0244123682358477e+01 4.6197709111722434e+00 1.7035592139820650e+01 0 0 0
2416 1 1 -2.5848498114213508e-01 3.3855524325765316e+01 4.7681760339389108e+00 1.7315777805306862e+01 0 0 0
2611 1 3 2.3307621088063263e-01 3.4331841392041774e+01 5.3739432906406837e+00 1.6595350396654574e+01 0 0 0
2539 1 1 -1.9557556871090814e-02 4.0197026786333772e+01 5.6968580134460112e+00 1.9957046588294915e+01 0 0 0
2540 1 1 1.0607021520781938e-02 4.1599455729167722e+01 5.8543277441634256e+00 2.0300914280685799e+01 0 0 0
2418 1 1 7.2000187666497115e-02 3.3111339031144475e+01 5.7442611313579270e+00 1.8245772628400676e+01 0 0 0
2477 1 1 2.8915675009126740e-01 3.7450495607586177e+01 5.6982414849710166e+00 1.8945973936261655e+01 0 0 0
2476 1 2 -3.3794585645050074e-01 3.6179583351976341e+01 5.9549419025459516e+00 1.8319365383538806e+01 0 0 0
2898 1 2 -4.5228111711176849e-01 3.8666189976039540e+01 5.9513611268307249e+00 2.1565863799230542e+01 0 0 0
2756 1 2 -4.6140621709904128e-01 4.0920050579978707e+01 6.3986663121445253e-01 1.8961391730270957e+01 0 0 0
2614 1 2 -3.7394831557269226e-01 3.2027812278784182e+01 3.0339270613575393e+00 1.6916327064856684e+01 0 0 0
2538 1 1 1.5814164732578290e-01 4.2578738536193462e+01 4.7897767191515337e+00 2.0215888339236297e+01 0 0 0
1942 1 3 1.6834008895535085e-01 4.1487693658814813e+01 2.1676840854808361e+00 1.6487456398392499e+01 0 1 0
2899 1 3 3.7562480712699420e-01 3.8774229943351941e+01 6.4793566801858322e+00 2.2361630946212600e+01 0 0 0
1841 1 3 3.7059437352747504e-01 3.3965212686597916e+01 6.4720107431045726e-02 1.6082326936958989e+01 0 1 0
1329 1 1 -2.3450062651496789e-01 4.2257937383584746e+01 1.5849947977580585e+00 1.5973420578305744e+01 0 1 0
2873 1 3 3.7374304058164121e-01 3.2316167838411424e+01 1.0920269206154993e+01 2.1009017634572022e+01 0 0 0
2722 1 2 -3.3112893729610898e-01 3.9166463521360292e+01 9.9729693943607103e+00 2.2143475594301314e+01 0 0 0
2484 1 1 -5.3830961002083393e-02 3.5651561359968859e+01 1.0357202099985370e+01 2.0423806265110581e+01 0 0 0
3783 1 3 4.7861010536714305e-01 4.0365901066739461e+01 9.8131044314462557e+00 2.3874736639798968e+01 0 1 0
1949 1 2 -3.4965592997460726e-01 4.2460370136693342e+01 1.1243689061993747e+01 1.7559961831421944e+01 0 1 0
2542 1 1 2.2057803748606730e-03 4.2114459454933197e+01 7.0679447721639859e+00 2.0889522286292824e+01 0 0 0
3780 1 2 -5.1515970694807312e-01 3.9418931501737795e+01 8.5085705447601772e+00 2.4013478447560317e+01 0 1 0
2481 1 1 1.4869131353153653e-01 3.7337124027720535e+01 8.1370178990577244e+00 1.9536752102745709e+01 0 0 0
1948 1 2 -4.6091457957049448e-01 4.0352158594791568e+01 1.0232075004260912e+01 1.6876364086204720e+01 0 1 0
2480 1 1 -1.7966125145828175e-02 3.5866378339688957e+01 8.0654669291537804e+00 1.9494750364799533e+01 0 0 0
2483 1 1 -4.7929260741812287e-02 3.7687067293911781e+01 9.0723063667167203e+00 2.0640001730279092e+01 0 0 0
2485 1 1 1.6251156066539710e-01 3.6878844985124935e+01 1.0206076348341361e+01 2.1037253366029621e+01 0 0 0
3600 1 1 3.1425435712381000e-01 3.2704908601390592e+01 1.0985865718326945e+01 2.3346593165853569e+01 0 1 0
2430 1 1 5.0641088849480848e-03 3.3136252966533121e+01 1.3087738917810773e+01 1.9220331025445784e+01 0 0 0
2479 1 1 -1.0023129481302966e-01 3.7992283846899618e+01 6.8102441186579048e+00 1.9601577087584875e+01 0 0 0
1950 1 3 3.6443038947476392e-01 3.9434383433925809e+01 1.0414561188018681e+01 1.6507592547977165e+01 0 1 0
2546 1 1 -3.4811286092106875e-02 4.1994870768616735e+01 9.4684519663329052e+00 2.1157668625852402e+01 0 0 0
2420 1 1 -2.3530508539269156e-02 3.3869377224994345e+01 6.8080098732003806e+00 1.8737762570794182e+01 0 0 0
3603 1 2 -5.3245443375773960e-01 3.4038102195204544e+01 1.0536248053966101e+01 2.3113791252972515e+01 0 1 0
3604 1 3 4.6948541473844252e-01 3.4707639117139422e+01 1.1090537168076274e+01 2.3407325022764446e+01 0 1 0
2758 1 2 -4.2381497504269350e-01 4.1530693073946296e+01 8.5479726084448444e+00 1.9111445266191296e+01 0 0 0
2487 1 1 1.9943167960805325e-01 3.7935690327398603e+01 1.2313877584280744e+01 2.1729801266469458e+01 0 0 0
2482 1 1 1.2880088395697339e-01 3.4956223224877803e+01 9.0869759598908058e+00 2.0161889704164626e+01 0 0 0
2545 1 1 1.3532452162425379e-01 3.8990120916963171e+01 8.9359667225219486e+00 2.1173028989190779e+01 0 0 0
2847 1 3 4.1169397734224672e-01 3.2677625482486235e+01 1.0712634825612549e+01 1.6817021705094820e+01 0 0 0
2629 1 3 4.1441180160680857e-01 3.5266697488986722e+01 8.9047409468725593e+00 2.2342539417617825e+01 0 0 0
2541 1 1 1.3542902293649053e-01 3.9240772793532372e+01 6.7036948984592781e+00 2.0388949502064023e+01 0 0 0
1946 1 1 3.4520711646748209e-01 4.1423095893347039e+01 1.1133024705666401e+01 1.6828392671088050e+01 0 1 0
2786 1 2 -4.1892550983546628e-01 3.2722320529094254e+01 7.5017248985710934e+00 2.0679117006803040e+01 0 0 0
2547 1 1 1.2994930989523512e-01 4.0065846923316073e+01 1.0999665940390052e+01 2.1589067835726258e+01 0 0 0
2478 1 1 1.5497182853063321e-01 3.5297926771925084e+01 6.9283912934516030e+00 1.8935499732468234e+01 0 0 0
2424 1 1 -6.6200918275082093e-02 3.3736059429241450e+01 9.1973470615402615e+00 1.9452430296636390e+01 0 0 0
2550 1 1 3.5999354776478218e-03 4.2201320571065096e+01 1.2048943860505618e+01 2.1280881263720136e+01 0 0 0
2848 1 2 -4.1436132110986984e-01 3.7823629806904833e+01 8.8577367452846598e+00 1.8324825351779712e+01 0 0 0
2846 1 2 -4.5160280104165218e-01 3.3426973825176688e+01 1.0373063420188638e+01 1.7383543707168418e+01 0 0 0
2787 1 3 4.2518573124674885e-01 3.3191784505346085e+01 8.0236187587738641e+00 2.1418082680994260e+01 0 0 0
2548 1 1 -3.8823998566593299e-02 4.1426180243248339e+01 1.0825149803513767e+01 2.1226786675359030e+01 0 0 0
2723 1 2 -2.6058194436697568e-01 3.7106824491314200e+01 1.1186742730095645e+01 2.2096095785825298e+01 0 0 0
2543 1 1 -6.9314761566049099e-02 3.9897797991660383e+01 7.9852443415737016e+00 2.0736540068778627e+01 0 0 0
2849 1 3 3.4755375605797939e-01 3.8464022241393010e+01 8.3025806104841173e+00 1.7861372542616031e+01 0 0 0
2628 1 2 -4.8050613751974436e-01 3.4873768363436085e+01 8.4118832722037187e+00 2.1528503311766549e+01 0 0 0
2544 1 1 1.4614739544944236e-01 4.1341232189652594e+01 8.2803002890210173e+00 2.0531063484952558e+01 0 0 0
2724 1 2 -3.2682749758642904e-01 3.5044874180837986e+01 1.2482761887279976e+01 2.1682574914916227e+01 0 0 0
2426 1 1 1.4482910761827308e-01 3.3444184754669642e+01 1.0545916114582393e+01 1.8830508606595124e+01 0 0 0
2428 1 1 -5.3772305701921368e-02 3.3869225165621920e+01 1.1824563108330219e+01 1.9481308511044897e+01 0 0 0
2422 1 1 1.4550260753689254e-01 3.3029819020038779e+01 7.9475475709223682e+00 1.9268452542892128e+01 0 0 0
3781 1 3 4.0532736187802704e-01 3.8608941248744721e+01 8.7621156093610288e+00 2.3628295687237966e+01 0 1 0
2759 1 3 3.9726539948937961e-01 4.2032275486753676e+01 9.3670589104728297e+00 1.8954149686677216e+01 0 0 0
2549 1 1 -5.7327361934870098e-02 3.9330769486857292e+01 1.2155335369602309e+01 2.1692915152837884e+01 0 0 0
2486 1 1 1.4824194167352955e-01 3.4871357895591693e+01 1.1645461224870401e+01 2.0504073951663376e+01 0 0 0
1807 1 3 4.6480053519587727e-01 3.4239598637733977e+01 1.1603452141751664e+01 1.6003864651772627e+01 0 1 0
3112 1 1 1.1916490846111646e-01 3.3910026446793204e+01 2.1593463089935638e-01 2.5356281822329628e+01 0 1 0
3116 1 1 -3.4051855489668929e-02 3.3424225926801853e+01 3.4572213678367842e+00 2.5337287703196392e+01 0 1 0
3120 1 1 -7.3130576866613756e-02 3.3335591501601549e+01 5.7110757175982698e+00 2.6362749694797017e+01 0 1 0
3173 1 1 -3.9477051538275895e-02 3.5186007411045956e+01 3.8820599352211194e-01 2.5887298801201130e+01 0 1 0
3174 1 1 1.6943940260960921e-01 3.7858596768618888e+01 5.3031027819873566e-01 2.6469765455619648e+01 0 1 0
3175 1 1 1.6793688845955662e-01 3.6054172036258620e+01 1.5141058337479578e+00 2.5593286539756804e+01 0 1 0
3176 1 1 -3.0405547046476283e-02 3.7236361955431555e+01 1.8512846444233917e+00 2.6288028333198540e+01 0 1 0
3177 1 1 1.6032271607766324e-01 3.4829521226945893e+01 3.5659618456483999e+00 2.5460659275640289e+01 0 1 0
3178 1 1 8.7368341695729504e-02 3.7735629892126347e+01 3.2013562728403717e+00 2.6532072981853947e+01 0 1 0
3179 1 1 -3.7038006915229925e-02 3.5537148095445559e+01 4.4546864686527297e+00 2.6264901964451653e+01 0 1 0
3180 1 1 4.2118150542876889e-02 3.6999406089749307e+01 4.4132273717621242e+00 2.6440100390537907e+01 0 1 0
3181 1 1 1.3669711870027129e-01 3.4733927612401764e+01 5.6538720664682707e+00 2.6773259930584764e+01 0 1 0
3182 1 1 9.5543008148554112e-02 3.7692870892649324e+01 5.6757724864798060e+00 2.6408098799739093e+01 0 1 0
3234 1 2 -2.9295787491945574e-01 3.8756029763974972e+01 2.3581811140366358e+00 2.9009824302852493e+01 0 1 0
3235 1 1 2.6438525002439883e-01 3.9665135410232445e+01 2.8891309350141134e+00 2.8266731916024369e+01 0 1 0
3236 1 2 -2.9616648236985649e-01 4.1172395913914954e+01 2.9398532571964409e+00 2.8488212522155798e+01 0 1 0
3237 1 1 -1.1794506477832709e-01 3.9140461999103294e+01 3.2777805382172835e+00 2.6959359240898230e+01 0 1 0
3238 1 1 1.6839478626574159e-01 4.2008442199843422e+01 3.5997917628527856e+00 2.7601091889333972e+01 0 1 0
3239 1 1 1.0609468398560225e-01 4.0013431559192348e+01 4.1104394818854448e+00 2.6176794251260723e+01 0 1 0
3240 1 1 4.4361371450391728e-02 4.1330160779139824e+01 4.5825101404206157e+00 2.6761140377027981e+01 0 1 0
3241 1 1 9.9751353507519236e-02 3.8949482905388365e+01 5.5432775772262568e+00 2.5567197438916814e+01 0 1 0
3242 1 1 1.4843069868257766e-01 4.2186451725877397e+01 5.2202666242714484e+00 2.5668636761907713e+01 0 1 0
3114 1 1 1.9302522098139074e-01 3.2754562601191886e+01 2.2626420311869486e+00 2.4920868413575700e+01 0 1 0
3736 1 2 -5.1969768117213844e-01 3.8274948545854734e+01 5.9499829818190006e+00 2.7829098859325214e+01 0 1 0
3752 1 2 -4.3242401805430641e-01 3.9247244100560032e+01 6.9030500320779176e-01 2.6373211651004237e+01 0 1 0
3772 1 2 -4.1632690277286877e-01 4.0894652738130887e+01 5.6458806938356503e+00 2.7664939962936931e+01 0 1 0
3773 1 3 4.2564354252662212e-01 3.9873940702056387e+01 5.6433295547243301e+00 2.7760570741812462e+01 0 1 0
3909 1 1 3.2824880494180819e-01 4.2063818022915726e+01 6.2738439419896652e-01 2.8537756795231175e+01 0 1 0
788 1 2 -4.1069876400480293e-01 3.7167704657065194e+01 4.4154299582543102e+00 3.0673776749922524e+01 0 0 -1
789 1 3 3.9704364968352374e-01 3.8011112594122352e+01 4.0459235347690683e+00 3.0301618941191851e+01 0 0 -1
3 1 1 1.7862957745027556e-02 4.0809101077756488e+01 3.5089635091264504e+00 3.1671601863898278e+01 -1 0 -1
3912 1 2 -3.5652054009478162e-01 4.1942408597512106e+01 5.4069438954007132e-01 2.7260276608701933e+01 0 1 0
3753 1 3 4.0828854954080740e-01 3.9646859176279563e+01 1.5306554373298527e+00 2.6672356060528166e+01 0 1 0
3695 1 2 -2.3540495541035805e-01 3.9366481168665445e+01 4.3368247818978958e+00 2.4887829020856820e+01 0 1 0
3118 1 1 1.3802574641070414e-01 3.2552001880403438e+01 4.7005218462724976e+00 2.5549597786810491e+01 0 1 0
3690 1 2 -2.4744998300199542e-01 3.5464461332628815e+01 2.4768504911374247e+00 2.4721971669058483e+01 0 1 0
3696 1 2 -2.6285541394035483e-01 4.1767553142393446e+01 5.6290415497656818e+00 2.4397839153475360e+01 0 1 0
3911 1 2 -4.7557353986430101e-01 4.1136954074528788e+01 5.2394295461257157e-01 2.9580842063610653e+01 0 1 0
5 1 1 1.7433404485228413e-02 4.1339439142037001e+01 4.8479053781178134e+00 3.1966603876708195e+01 -1 0 -1
566 1 1 -8.3601065218924097e-04 3.9070170053775982e+01 6.0120426866083827e+00 3.2187924862215091e+01 0 0 -1
3716 1 2 -2.4851560224177316e-01 3.5266236939004763e+01 6.4616276127425438e+00 2.7850689301493745e+01 0 1 0
3913 1 3 4.3567560204613004e-01 4.1536528532986090e+01 2.9374981495028935e-01 3.0457476441195251e+01 0 1 0
3689 1 2 -2.4636739201038177e-01 3.3484411495272241e+01 1.2144648174276766e+00 2.4322337111668045e+01 0 1 0
896 1 2 -2.5872961848930659e-01 3.4740443386939162e+01 1.1946178945211594e-01 3.1579063736855090e+01 0 1 -1
563 1 1 1.3484431279123690e-01 3.6963095170845719e+01 4.7620255833597156e+00 3.2072556533534502e+01 0 0 -1
1 1 1 1.0519959578357940e-02 4.1432480542748415e+01 2.2501737533804542e+00 3.2220985850024967e+01 -1 1 -1
7 1 1 -2.8437156761647694e-02 4.0535303364959645e+01 5.9803691238333858e+00 3.2247893480168379e+01 0 0 -1
3737 1 3 4.2170056029944047e-01 3.8047062093994718e+01 6.7967200902930101e+00 2.8105159201830109e+01 0 1 0
880 1 2 -4.2340625720550240e-01 3.4925498706727879e+01 1.2965016327965900e+01 3.0544671564025130e+01 0 0 -1
3129 1 1 -2.4443776532167427e-01 3.2178312328569049e+01 1.2190092951261262e+01 2.4171754155720233e+01 0 1 0
511 1 1 -9.6214212886398795e-02 3.5007583502073452e+01 1.0940977268134011e+01 3.1745118604646962e+01 0 0 -1
569 1 1 2.4991612799316246e-01 3.6450730086679982e+01 8.4913401842624641e+00 3.1128135778371451e+01 0 0 -1
3122 1 1 1.3412791491443737e-01 3.2503949141662204e+01 6.6868756081862424e+00 2.6849661565130930e+01 0 1 0
512 1 1 -6.6446657047744981e-02 3.2880594066551190e+01 1.2161868025673193e+01 3.1910881962183737e+01 0 0 -1
3254 1 1 -2.6758002735096253e-01 4.2265261249941481e+01 1.1537219272133031e+01 2.8473389203433602e+01 0 1 0
3916 1 2 -4.8241801289639791e-01 4.0440128605968155e+01 1.0623143109791211e+01 3.0026609103123850e+01 0 1 0
3249 1 1 1.0131976771519315e-01 3.9100669105177687e+01 1.0211578157337707e+01 2.6701425965754961e+01 0 1 0
3250 1 1 -1.4701805837600617e-02 4.2186473444241642e+01 1.0366493454298059e+01 2.6357676477916026e+01 0 1 0
3246 1 1 -5.3285408311291978e-02 4.1900821724295902e+01 7.9870796501872947e+00 2.5379556856224013e+01 0 1 0
3186 1 1 -6.1915516480328683e-02 3.7756026260591355e+01 8.0620847950932326e+00 2.5784716567998526e+01 0 1 0
3253 1 1 1.1712238893293093e-01 3.9562896314063501e+01 1.2998561164090358e+01 2.6610786434457374e+01 0 1 0
3194 1 1 -8.5561329017232568e-02 3.8201632098763021e+01 1.3034702595363706e+01 2.5795325206302785e+01 0 1 0
790 1 2 -4.7533456385069756e-01 3.8348442904441427e+01 1.2681929427522201e+01 3.1077932569214337e+01 0 0 -1
939 1 3 4.0892088484585914e-01 3.7864927514730553e+01 8.7711902627792302e+00 2.9786763353911972e+01 0 0 -1
3917 1 2 -3.3901724439350317e-01 4.2212933069321771e+01 1.2145841759726018e+01 3.0738567731026649e+01 0 1 0
3774 1 2 -4.3522563049349383e-01 3.5453239716116556e+01 1.0858110565142798e+01 2.7205031613886135e+01 0 1 0
3244 1 1 1.5897752386521213e-01 4.1162698753020294e+01 6.7581974416646426e+00 2.5201086234232157e+01 0 1 0
881 1 3 3.8984274578986117e-01 3.5887232634944880e+01 1.3093159392958921e+01 3.0516447284597390e+01 0 0 -1
3183 1 1 1.3497887203117528e-01 3.5674246970059833e+01 7.2284011784621622e+00 2.6704339630819856e+01 0 1 0
3245 1 1 1.0951422262343918e-01 3.9187606464589955e+01 8.0944333833846080e+00 2.5538430787357250e+01 0 1 0
3717 1 2 -3.3556402765083687e-01 3.2723301103597109e+01 7.9367926026803399e+00 2.7542459260941722e+01 0 1 0
3655 1 2 -2.5001773908596198e-01 3.6623994623857151e+01 1.2112754562542793e+01 2.4403429039654167e+01 0 1 0
938 1 2 -4.3904349400211851e-01 3.6921410112309751e+01 8.6079314349837759e+00 2.9748549621981173e+01 0 0 -1
3189 1 1 2.0851363998297825e-01 3.4933599361096100e+01 1.0920621695969302e+01 2.5860464164093742e+01 0 1 0
3918 1 3 4.0627725567356571e-01 4.0052678689984639e+01 1.0314327306412560e+01 2.9133021124632482e+01 0 1 0
736 1 2 -3.4132939636885146e-01 3.9142493245167046e+01 7.8797008708153164e+00 3.0422314322277074e+01 0 0 -1
3126 1 1 9.0502857373162299e-02 3.2909407211447672e+01 9.7947518606427266e+00 2.6332944980534201e+01 0 1 0
3252 1 1 3.7770710435010645e-02 4.1535933655983754e+01 1.1357325527920796e+01 2.7146131019607338e+01 0 1 0
3124 1 1 1.3551434930045203e-01 3.3635301355321964e+01 8.7073786276402281e+00 2.6716027450284031e+01 0 1 0
3191 1 1 5.9734488592201783e-02 3.5326624462058376e+01 1.1943182015461510e+01 2.4893969132237221e+01 0 1 0
791 1 3 4.5523070928223425e-01 3.8990858773328767e+01 1.2196880540448273e+01 3.0618833183538733e+01 0 0 -1
3782 1 2 -4.3940260982986556e-01 4.1242760984078679e+01 9.9655689590190519e+00 2.4347872518446000e+01 0 1 0
3914 1 1 3.4000316613964232e-01 4.1541876684435934e+01 1.1481472739866227e+01 2.9879706107623349e+01 0 1 0
3128 1 2 -3.1012194431192142e-01 3.3410804770702150e+01 1.1055051699003743e+01 2.5981628647841031e+01 0 1 0
507 1 2 -3.1050656015208866e-01 3.4893197690967170e+01 8.6691948000110646e+00 3.1094100349011725e+01 0 0 -1
568 1 1 1.0135094278674031e-01 3.8353742859677659e+01 7.1435268882116603e+00 3.1526299884919570e+01 0 0 -1
3192 1 1 1.7125016121497538e-01 3.7666698491891772e+01 1.1804349254608592e+01 2.5437287642280221e+01 0 1 0
571 1 1 -6.3251476616780627e-02 3.7113233160079815e+01 9.6641529154360999e+00 3.1810970815650986e+01 0 0 -1
3190 1 1 -5.8807189220891107e-02 3.7974627636129604e+01 1.0492496714651898e+01 2.5747856706481926e+01 0 1 0
509 1 1 2.9565414672689461e-01 3.4333338709883726e+01 9.9295961581228429e+00 3.1151897571202287e+01 0 0 -1
3247 1 1 -8.3109968447752106e-02 3.9960704648310696e+01 9.1576439759107906e+00 2.6144318646846259e+01 0 1 0
3775 1 3 4.1275923009546672e-01 3.4862917784575245e+01 1.0986359126658638e+01 2.7984301090184704e+01 0 1 0
3897 1 2 -3.3785080558508129e-01 3.9075109992176564e+01 1.0966715377889654e+01 2.8003184125145410e+01 0 1 0
510 1 1 1.5557239875468420e-01 3.2234242899828146e+01 1.1139578608272242e+01 3.1292098399434451e+01 0 0 -1
3248 1 1 1.5260035344688389e-01 4.1329149068354404e+01 9.3390295499174147e+00 2.5671887936930112e+01 0 1 0
567 1 1 -5.0603128055835341e-02 3.6943549264365501e+01 7.2358034399108968e+00 3.1811027956586422e+01 0 0 -1
3185 1 1 -4.8637914325757828e-02 3.4923530833062252e+01 8.4515568705550770e+00 2.6275060965871269e+01 0 1 0
508 1 2 -3.2236722250321354e-01 3.3061541806640129e+01 1.0257242194001876e+01 3.0506732638871874e+01 0 0 -1
513 1 1 1.5737085125220165e-01 3.4395627059686156e+01 1.2359404573142040e+01 3.1777094445042430e+01 0 0 -1
3243 1 1 -4.9287300074012122e-02 3.9732377358157919e+01 6.7472476446267988e+00 2.5499073709567512e+01 0 1 0
3184 1 1 -3.9054736663816585e-02 3.7011435297358787e+01 6.9350415917793145e+00 2.6131596556521540e+01 0 1 0
570 1 1 1.2838600988102811e-01 3.9346962540038291e+01 8.5979736064307808e+00 3.1635509589928517e+01 0 0 -1
3188 1 1 1.1653966298200523e-01 3.7207724420720893e+01 9.3533507293498666e+00 2.5215644483130376e+01 0 1 0
3656 1 2 -3.3104268427446065e-01 3.6181487856369714e+01 9.2373009336997498e+00 2.4180965400195284e+01 0 1 0
3251 1 1 9.3473214252737913e-02 4.0091504102566020e+01 1.1587588736654718e+01 2.7128193022825489e+01 0 1 0
3187 1 1 1.1832353382513379e-01 3.5496317842126423e+01 9.4700989296523659e+00 2.5395973466860706e+01 0 1 0
572 1 1 -2.2850690873569768e-02 3.8492545215723538e+01 9.7747463689156042e+00 3.2028903502011097e+01 0 0 -1
519 1 1 1.8961420650875577e-01 3.5132297524768418e+01 1.6190344427918888e+01 9.6816919670206971e+00 0 0 0
520 1 1 1.3196961913045763e-01 3.2952255355453588e+01 1.7112196817802825e+01 8.8757493119145874e+00 0 0 0
521 1 1 -1.8835540833374412e-02 3.4458157512064993e+01 1.7223640464346516e+01 9.0115280087365566e+00 0 0 0
581 1 1 -4.5726493186984643e-02 3.6521983808439508e+01 1.6056196247247570e+01 9.6181291670525724e+00 0 0 0
582 1 1 3.5644437082973747e-02 3.9231011680952150e+01 1.5930026479898475e+01 8.7230727416595197e+00 0 0 0
583 1 1 9.9791505117058699e-02 3.7347204650212653e+01 1.7367659125838170e+01 9.4932350740764271e+00 0 0 0
584 1 1 -3.0678876227445331e-02 3.8678446812356590e+01 1.7233265005466070e+01 8.9004477197540606e+00 0 0 0
585 1 1 9.5192631238691441e-02 3.6478833573206622e+01 1.8760321183604990e+01 8.9138073547480872e+00 0 0 0
860 1 2 -4.8961518994255177e-01 3.3200967602075202e+01 1.9354078370723997e+01 9.5220365659228978e+00 0 0 0
895 1 2 -2.7944974508120740e-01 3.7026396075587328e+01 1.8538243296205575e+01 1.0273506123525705e+01 0 0 0
23 1 1 -1.1121778075066676e-02 4.0666964339481268e+01 1.5799591145581738e+01 8.7080862634854697e+00 0 0 0
1166 1 1 7.8888632587400212e-02 3.2407615132320537e+01 1.6133141366929237e+01 1.3804603404014699e+01 0 1 0
1170 1 1 9.2473514166939774e-02 3.2663140792574062e+01 1.8828934560965731e+01 1.3550539594466310e+01 0 1 0
1225 1 1 -2.1402121269789666e-02 3.3627548137317241e+01 1.3787334318741378e+01 1.2884537545277494e+01 0 1 0
1227 1 1 1.6121319301478484e-01 3.4429862082115740e+01 1.5001535085238698e+01 1.2929321244073074e+01 0 1 0
1228 1 1 1.3870689536639261e-01 3.6956467746114086e+01 1.4825103855716664e+01 1.2995326306968073e+01 0 1 0
1229 1 1 -7.4663215756562207e-02 3.3896263925107590e+01 1.6139419154090650e+01 1.3497432905598156e+01 0 1 0
1230 1 1 -4.5122158138333798e-02 3.7404042730590362e+01 1.6055476566191754e+01 1.3501320452147141e+01 0 1 0
1231 1 1 1.1820048920383613e-01 3.4643375978917028e+01 1.7366324203226085e+01 1.3465473378932657e+01 0 1 0
1232 1 1 1.3991989091986820e-01 3.6639970803835183e+01 1.7357225285897570e+01 1.3527446429861413e+01 0 1 0
1233 1 1 9.4334341417712478e-02 3.4025817328674407e+01 1.8542060417940327e+01 1.4163242959101895e+01 0 1 0
1234 1 1 -5.2584959483049497e-02 3.6998584314233646e+01 1.8580898644394708e+01 1.4180192384180375e+01 0 1 0
1287 1 1 1.1150914166612468e-01 3.9465995906529251e+01 1.4815189122147103e+01 1.4020909582501103e+01 0 1 0
1288 1 2 -3.0450010762255558e-01 4.0545183796838948e+01 1.6596635403258240e+01 1.1568238363428231e+01 0 1 0
1289 1 1 -9.6122350339966703e-03 3.8768742901422520e+01 1.6025063167068396e+01 1.3936225662568763e+01 0 1 0
1290 1 1 2.7753267600833814e-01 4.1218207741804321e+01 1.7285628220541678e+01 1.2406650563940296e+01 0 1 0
1291 1 1 1.6011329250220718e-01 3.9316575500121672e+01 1.7381595637693319e+01 1.4332388081008334e+01 0 1 0
1292 1 1 5.0602340130584407e-02 4.0208904109790367e+01 1.8088952223676923e+01 1.3229027094946986e+01 0 1 0
1293 1 1 3.4130929807474945e-02 3.8261086167354655e+01 1.8622106459076626e+01 1.4903207479330812e+01 0 1 0
1294 1 1 8.5125965265992320e-03 4.0951065239221116e+01 1.9168258309969755e+01 1.3990406090960013e+01 0 1 0
1685 1 2 -2.5790960273117991e-01 3.5662079491861675e+01 1.7506990328052353e+01 1.2481343488129276e+01 0 1 0
1686 1 2 -2.3020570281422145e-01 3.5679501539651049e+01 1.4610287092249443e+01 1.2310140345715714e+01 0 1 0
1916 1 2 -4.9877974452155566e-01 3.9064542465229103e+01 1.8489972551033745e+01 1.2324084686786662e+01 0 1 0
1917 1 3 4.2135196643627038e-01 3.8892142091912341e+01 1.7934486057444726e+01 1.1527977209337280e+01 0 1 0
755 1 2 -2.5022524163560506e-01 3.4354461404971531e+01 1.5100490740363004e+01 1.0224677996907545e+01 0 0 0
580 1 1 -2.0179252000626886e-02 3.8485602494879707e+01 1.4680449834669174e+01 8.9592887870852316e+00 0 0 0
579 1 1 1.6700528717391785e-01 3.7258947558580005e+01 1.4836830517778575e+01 9.6143077291285710e+00 0 0 0
21 1 1 1.5401381820422583e-01 4.1191529101709129e+01 1.4581276768236732e+01 9.2159079784433473e+00 -1 0 0
516 1 1 -4.5876748358960585e-02 3.2741259484554533e+01 1.4304194812661382e+01 8.7187664288788103e+00 0 0 0
517 1 1 1.7342550116461644e-01 3.4030081108082001e+01 1.4089335029827224e+01 9.2195660084926274e+00 0 0 0
1226 1 1 -8.8978974573457933e-03 3.7529895350391008e+01 1.3574739399802695e+01 1.3109285623296520e+01 0 1 0
754 1 2 -2.4864913546224168e-01 3.6646554810807089e+01 1.3618016200704959e+01 1.0080271758421567e+01 0 0 0
1766 1 2 -4.4806587915830598e-01 4.0803485721497019e+01 1.5022655357775006e+01 1.4468260830186924e+01 0 1 0
1767 1 3 3.9898895767040221e-01 4.1351079605102576e+01 1.4892401179831694e+01 1.3639796506189118e+01 0 1 0
523 1 1 3.5288423571190178e-02 3.5146030779489635e+01 1.8356494115664475e+01 8.4964213465061054e+00 0 0 0
586 1 1 1.2786279534558596e-04 3.9393295946350541e+01 1.8422415795651599e+01 8.5239800317111456e+00 0 0 0
27 1 1 2.5717275921426062e-02 4.0806419800008513e+01 1.8254880138100862e+01 8.3739250826024030e+00 -1 0 0
1162 1 1 -4.7222095157244777e-04 3.2198172200525413e+01 1.3901715711978380e+01 1.2792644025794038e+01 0 1 0
700 1 2 -3.0847646757288488e-01 4.2342900359293637e+01 1.4112992173137272e+01 9.9202403694003927e+00 -1 0 0
1285 1 1 9.3750581010268785e-02 3.9045590075444139e+01 1.3523195512101022e+01 1.3475893579174942e+01 0 1 0
861 1 3 4.0486346784485822e-01 3.2896747513600708e+01 1.8579539344903363e+01 1.0073147374166329e+01 0 0 0
1834 1 2 -4.2159999964643818e-01 3.3876416070007274e+01 1.8148836738139718e+01 1.5521507962717370e+01 0 1 0
29 1 1 -4.2629376727573241e-02 4.1531367424479868e+01 1.9498658785292974e+01 8.3089592149681533e+00 -1 0 0
1355 1 1 -2.1589868127020816e-02 4.2384553227548771e+01 1.9213704141834132e+01 1.4035262100268502e+01 0 1 0
756 1 2 -3.1713829141208977e-01 3.2366805220184034e+01 1.6488517602092159e+01 9.9546432722396716e+00 0 0 0
1848 1 2 -5.2239181648736399e-01 3.2222141856405479e+01 1.6160364752696847e+01 1.5259839618825929e+01 0 1 0
19 1 1 -4.3362603966054729e-02 4.0423358171429655e+01 1.3310408114336497e+01 9.0306460236979067e+00 0 0 0
578 1 1 1.8460006265973335e-02 3.9044935989522997e+01 1.3356782959082103e+01 8.6746210512298259e+00 0 0 0
524 1 1 6.3420087557473498e-02 3.2973533854024673e+01 1.9494044590788114e+01 8.0669943021377168e+00 0 0 0
1884 1 2 -2.9144873508536778e-01 3.2026432666697943e+01 1.8348418678105965e+01 1.2326325990703415e+01 0 1 0
25 1 1 1.2524373832070093e-01 4.1445089067884702e+01 1.6935074839149181e+01 8.1607939055830894e+00 -1 0 0
2924 1 3 3.6464979824755572e-01 3.5482091480167412e+01 1.4441960946080153e+01 1.5333509931768669e+01 0 0 0
1835 1 3 4.1664132922675462e-01 3.3639488334836962e+01 1.7151505513310269e+01 1.5617115610362932e+01 0 1 0
1726 1 2 -3.1193516242543035e-01 3.8941250555108603e+01 1.7569946780713344e+01 1.5676580176773760e+01 0 1 0
515 1 1 -9.5194639910000836e-02 3.4832783921341687e+01 1.3163794404111028e+01 8.5511513049297054e+00 0 0 0
35 1 1 1.5989071377192587e-01 4.1013391130140839e+01 2.3162706300193083e+01 7.7439876823120013e+00 -1 0 0
1173 1 1 -2.8955498194543718e-02 3.4096171532951296e+01 2.1071129437643414e+01 1.3868792074677348e+01 0 0 0
588 1 1 1.2968440251322308e-01 3.8675526898948341e+01 1.9692243680051504e+01 8.3248826376321805e+00 0 0 0
526 1 1 8.5977226193546710e-02 3.2324251786022387e+01 2.0770784394488686e+01 7.8097227938027318e+00 0 0 0
1305 1 1 -4.2028196446231000e-02 4.2650085760605897e+01 2.5619929781441630e+01 1.2967090064099477e+01 0 0 0
1837 1 3 4.0371181547065133e-01 3.6829643965467930e+01 2.2679871071484303e+01 1.5726472218903160e+01 0 0 0
1174 1 1 7.7875551878077126e-02 3.6949312955029463e+01 2.1066445025674390e+01 1.3870517968561595e+01 0 0 0
1901 1 3 4.6354986098790296e-01 3.8042126934896174e+01 1.9869644082412144e+01 1.2476468866935781e+01 0 1 0
1113 1 1 -3.8123588792341664e-02 3.2017837763706524e+01 1.9914068072862037e+01 1.4378172190846891e+01 0 0 0
1237 1 1 7.4198580160104236e-02 3.8109373916300328e+01 2.1420387176928426e+01 1.4952167786380729e+01 0 0 0
1172 1 1 3.2612020584831501e-04 3.6173116958427123e+01 1.9776296750105022e+01 1.4064097292756562e+01 0 0 0
589 1 2 -2.8106582495721782e-01 3.6460164313004860e+01 2.0866415893236642e+01 7.7907642368169379e+00 0 0 0
534 1 1 -4.3553782033571069e-02 3.2233609069298872e+01 2.5457822100189968e+01 7.9902455304731106e+00 0 0 0
531 1 1 7.2490975648270103e-02 3.4949886867519389e+01 2.3223422982961914e+01 7.9298647338325532e+00 0 0 0
31 1 1 1.8773089060833623e-01 4.0901983210702397e+01 2.0748639324865835e+01 8.0916458188256559e+00 -1 0 0
587 1 1 1.2902615691444491e-01 3.7321708758813287e+01 1.9749362371974104e+01 8.2121760683140099e+00 0 0 0
590 1 2 -2.5811571629924068e-01 3.9474238936247318e+01 2.0819293477455037e+01 7.9144031589917017e+00 0 0 0
1240 1 1 1.1184015137706246e-01 4.0085525841294071e+01 2.2918670453854233e+01 1.5182155042340742e+01 0 0 0
922 1 2 -5.4437070495931517e-01 3.2654992010273546e+01 2.4694860429725548e+01 1.0065684424108207e+01 0 0 0
1121 1 1 1.0352521956343450e-01 3.2022194658479009e+01 2.4799815088733506e+01 1.2989796667354087e+01 0 0 0
1176 1 1 1.0887990706599431e-01 3.6199652446230608e+01 2.2352966733378683e+01 1.3724319508585701e+01 0 0 0
1715 1 2 -2.3679397081027270e-01 3.2365134992663585e+01 2.2257305142605031e+01 1.5439968322573408e+01 0 0 0
595 1 1 2.0990763520445882e-01 3.6828442866275466e+01 2.5782406248750874e+01 8.4709806020327179e+00 0 0 0
1182 1 1 1.9027627963270073e-02 3.6956411795960790e+01 2.5865281876480701e+01 1.2101330542910423e+01 0 0 0
1119 1 1 6.9906570663486878e-02 3.2582588340786693e+01 2.3487339673802389e+01 1.3020082255445805e+01 0 0 0
1778 1 2 -4.6773902832377096e-01 3.2194634050420461e+01 2.2878956888311368e+01 1.1754111672856174e+01 0 0 0
529 1 1 3.2074648917633742e-03 3.4380230295251579e+01 2.1925060967066148e+01 8.0907926653800946e+00 0 0 0
1171 1 1 1.4378254638629181e-02 3.4766831495876389e+01 1.9825540621334639e+01 1.3922876542394288e+01 0 0 0
1122 1 1 -1.6904498416135120e-02 3.2675881673853958e+01 2.5974962769701399e+01 1.3312577100367726e+01 0 0 0
1235 1 1 1.3401241786497800e-01 3.8924189516353010e+01 2.0017206560698341e+01 1.5342839091319297e+01 0 0 0
530 1 1 -1.5984489734977941e-02 3.2153340008805060e+01 2.3059795579142939e+01 8.2455779936956493e+00 0 0 0
1236 1 1 -2.4571933743299450e-02 4.0296379569190243e+01 2.0108929063933040e+01 1.4834727143248987e+01 0 0 0
943 1 2 -2.6469469293913639e-01 3.6083792652912223e+01 2.6033344807376086e+01 9.6353200455724526e+00 0 0 0
1245 1 1 1.2392643526606738e-01 3.8300825039122792e+01 2.5914147789810087e+01 1.1788178457512455e+01 0 0 0
527 1 1 1.6423601009495647e-01 3.5065889230259927e+01 2.0729849442865586e+01 7.9254329858148491e+00 0 0 0
1178 1 1 1.5779125379382641e-01 3.6999550354670312e+01 2.3239877050141647e+01 1.2781459319581383e+01 0 0 0
1181 1 1 1.2393406403282728e-01 3.4110787643975222e+01 2.6027088002089076e+01 1.2777401603583284e+01 0 0 0
1244 1 1 -6.4179773889182071e-02 4.0582700856444887e+01 2.4446436993895226e+01 1.3191969849935994e+01 0 0 0
1297 1 1 7.2326296461923845e-02 4.2314485667027128e+01 2.1516025177296129e+01 1.4815390345772547e+01 0 0 0
594 1 1 2.7458213039634510e-01 3.8918652494633299e+01 2.4437400521969888e+01 8.2103465564889984e+00 0 0 0
1238 1 1 1.2176162391638015e-01 4.0953654589397232e+01 2.1312122915715307e+01 1.5391400247368047e+01 0 0 0
1239 1 1 -4.1670774866200272e-02 3.8808748730697893e+01 2.2584365706566238e+01 1.4479318566418979e+01 0 0 0
593 1 2 -2.9196741976807100e-01 3.7714398110037472e+01 2.4650616675641551e+01 8.9093325871009021e+00 0 0 0
862 1 2 -4.8701131480298049e-01 3.3257215352897248e+01 2.1648532044924501e+01 9.9502722155309815e+00 0 0 0
1177 1 1 -7.0667122811708689e-03 3.4094671306313735e+01 2.3506303160158222e+01 1.3128968739848249e+01 0 0 0
1868 1 2 -4.4451301805982202e-01 4.2090584959088204e+01 2.2015296162888454e+01 1.3444613510006612e+01 0 0 0
1836 1 2 -4.2879534181165435e-01 3.6329244132989004e+01 2.3078333750752940e+01 1.4983682227589268e+01 0 0 0
1175 1 1 2.5110105615952689e-02 3.4733584824417576e+01 2.2284955512889280e+01 1.3454449673814485e+01 0 0 0
1831 1 3 4.6345063180888546e-01 4.0462764948497593e+01 2.4628876334972109e+01 1.0541547290221233e+01 0 0 0
1869 1 3 3.7490104662564083e-01 4.1235456751978369e+01 2.2153049868981643e+01 1.3144362407933141e+01 0 0 0
1179 1 1 -6.3776782889430478e-02 3.4757911095392409e+01 2.4698941010965072e+01 1.2773533371505140e+01 0 0 0
1751 1 2 -3.0508137736424479e-01 3.8919989190375496e+01 2.4635017246416496e+01 1.1401682216200692e+01 0 0 0
1833 1 3 4.4371983777176333e-01 3.3897115033969015e+01 2.5478370191825871e+01 1.0877799332215313e+01 0 0 0
1830 1 2 -5.1755250210057913e-01 4.1337273911774837e+01 2.4860312812111896e+01 1.0909595470481888e+01 0 0 0
1900 1 2 -4.3775052098951045e-01 3.7913005085500558e+01 2.0832439247158451e+01 1.2718399518030303e+01 0 0 0
1779 1 3 4.2626096416267167e-01 3.2980175056939061e+01 2.2762200489023616e+01 1.1136843297837926e+01 0 0 0
1115 1 1 1.4075977035509760e-01 3.2781593853979118e+01 2.1148210469990946e+01 1.4568269319835260e+01 0 0 0
1246 1 1 1.5580062587688717e-01 4.1340280913181161e+01 2.5409104077560219e+01 1.2255193829569738e+01 0 0 0
1750 1 2 -2.3614894433705566e-01 3.6553909594286189e+01 2.3465612968312321e+01 1.1434165485607940e+01 0 0 0
535 1 1 1.0238546356382511e-01 3.5110643567972815e+01 2.5591918246256139e+01 8.6070182873448893e+00 0 0 0
528 1 1 9.1431515766488142e-02 3.2895527957831611e+01 2.1837083400764648e+01 8.4465273028124308e+00 0 0 0
533 1 1 -4.5826064953266181e-02 3.4333652473602442e+01 2.4337564054480197e+01 8.4168556748432586e+00 0 0 0
1243 1 1 1.1844676711794896e-01 3.9346906117707434e+01 2.4104345241414514e+01 1.2688054617685687e+01 0 0 0
1301 1 1 1.3883829592387681e-01 4.2250163642627101e+01 2.4242358198397344e+01 1.4962244797891630e+01 0 0 0
592 1 2 -2.8961175176079040e-01 3.9703069729912123e+01 2.3293599797145916e+01 8.3560888570713079e+00 0 0 0
1241 1 1 -4.3006265183249048e-03 3.8354580991891133e+01 2.3363965946146926e+01 1.3365466678858313e+01 0 0 0
863 1 3 4.3557027283948074e-01 3.2813428653331925e+01 2.0833626157232509e+01 1.0274162817258436e+01 0 0 0
1242 1 1 -4.2817286258452138e-02 4.0901152699283344e+01 2.3946987183922701e+01 1.4495787342204148e+01 0 0 0
532 1 1 1.5063878958147495e-01 3.2836433158648759e+01 2.4339047611049761e+01 8.6477743334467334e+00 0 0 0
1180 1 1 1.3119302711650135e-01 3.6065789045527545e+01 2.4663476361614844e+01 1.2130516070508689e+01 0 0 0
976 1 3 2.9790674026728031e-01 3.7104386201355467e+01 2.2914660807732705e+01 7.7970170118098796e+00 0 0 0
2856 1 2 -5.0195698397851740e-01 3.7407404568751723e+01 1.5536141872551118e+01 1.8518134854625725e+01 0 0 0
2857 1 3 3.5659707307681776e-01 3.7937507658461278e+01 1.6190709578144247e+01 1.7965579243623370e+01 0 0 0
2920 1 1 3.0097654780565519e-01 3.4003122449429029e+01 1.4512442303451534e+01 1.6707442148286777e+01 0 0 0
2432 1 1 6.3531499218028073e-02 3.3945135367916322e+01 1.4263928061125972e+01 1.9162373058415803e+01 0 0 0
2433 1 1 -2.2050395646106494e-01 3.3730381758820535e+01 1.5280944018935175e+01 1.8082187614945109e+01 0 0 0
2490 1 1 9.0120166403767368e-02 3.5371068219659229e+01 1.4101782892269194e+01 1.9623276900465381e+01 0 0 0
2434 1 2 -3.1319655437688765e-01 3.3859889170069508e+01 1.6828658843372242e+01 2.0078118825120288e+01 0 0 0
2557 1 2 -2.9314241761313348e-01 3.9472294890062813e+01 1.6985645163186373e+01 2.0391264977981468e+01 0 0 0
2491 1 1 -9.8180541430591163e-03 3.8053380685401329e+01 1.4561274935120366e+01 2.0751516803816642e+01 0 0 0
2492 1 1 9.7129688538897863e-02 3.5870899804338428e+01 1.5594924732884518e+01 2.0292734517651080e+01 0 0 0
2493 1 1 9.0539105305765352e-02 3.7431042257093331e+01 1.5613652519798906e+01 1.9998827992658352e+01 0 0 0
2494 1 1 9.4413037560136151e-02 3.5230737452870173e+01 1.6881285864822594e+01 2.0288893613581703e+01 0 0 0
2495 1 1 1.3650127448530397e-01 3.8071506975552381e+01 1.6861932894197523e+01 2.0347212805883615e+01 0 0 0
2496 1 1 9.1350417660104294e-02 3.5879232011786506e+01 1.8013521938256851e+01 2.0869217543074896e+01 0 0 0
2497 1 1 -9.2070256569757401e-03 3.7359960817437511e+01 1.8045451054547733e+01 2.0472268760295037e+01 0 0 0
2553 1 1 1.0021521368696305e-01 3.9358610866811965e+01 1.4877749396930410e+01 2.1366212948200378e+01 0 0 0
2555 1 1 9.8301905277075149e-02 4.0346339286014270e+01 1.5851759949872696e+01 2.0818471584662891e+01 0 0 0
2556 1 1 8.2942649458495277e-02 4.1688335073083941e+01 1.5779192855185929e+01 2.0945050298298487e+01 0 0 0
2828 1 2 -5.2603280947615938e-01 3.5865908293553616e+01 1.5271876385955592e+01 2.1729601330083852e+01 0 0 0
2829 1 3 4.4237679694968018e-01 3.5617182802924859e+01 1.4397511878598175e+01 2.2063423111470964e+01 0 0 0
2830 1 2 -4.4767413952321383e-01 3.6101060380249478e+01 1.7671829983442823e+01 2.2332569357298183e+01 0 0 0
2863 1 2 -2.9188301198967764e-01 3.9491802429198039e+01 1.4287099631674746e+01 2.2734507342556601e+01 0 0 0
2831 1 3 5.4067810102223524e-01 3.5908540301473110e+01 1.6767619595901984e+01 2.2534055647271682e+01 0 0 0
2945 1 3 1.7904741259523493e-01 3.4319974712890399e+01 1.6210690391502471e+01 1.8248977599385679e+01 0 0 0
2636 1 2 -4.8659751314102928e-01 3.7744290591134273e+01 1.8766153223826031e+01 1.7755983769180069e+01 0 0 0
2637 1 2 -2.7065837886207916e-01 4.0245638232808020e+01 1.8858237784154614e+01 1.7562340360931874e+01 0 0 0
2635 1 1 3.5532856174681582e-01 3.9104374867870440e+01 1.8953727633666993e+01 1.8156214783117420e+01 0 0 0
2436 1 1 2.9381435925796701e-01 3.3017260560303562e+01 1.7988045605998408e+01 2.0342541246559694e+01 0 0 0
2944 1 3 2.8637594534731664e-01 4.0071747568799303e+01 1.8904653591592016e+01 2.0105366458025703e+01 0 0 0
2438 1 1 -6.1124227901237331e-02 3.3768614179202707e+01 1.9089940908840163e+01 2.0721425335632471e+01 0 0 0
2498 1 1 2.5643595840774032e-02 3.5164438313274523e+01 1.9272650136512240e+01 2.0816192362253979e+01 0 0 0
2499 1 1 9.0672822946511092e-02 3.7940891351679760e+01 1.9345814370900971e+01 2.0381590292647981e+01 0 0 0
2921 1 3 1.8454359450810284e-01 3.2615344671306197e+01 1.5561099063918851e+01 1.8056214738890887e+01 0 0 0
2559 1 1 -3.0993026316686334e-01 3.9297484338257014e+01 1.9449234897711733e+01 1.9632326721909649e+01 0 0 0
2554 1 1 -1.3773085422592646e-02 4.2433964917693473e+01 1.4571174690618344e+01 2.1187339441143710e+01 0 0 0
2808 1 2 -4.4646558462703284e-01 3.6256865500561254e+01 1.3391164540750189e+01 1.8685148014404387e+01 0 0 0
2638 1 3 4.3215576005636819e-01 3.7721001333209955e+01 1.8514035966573466e+01 1.6848336921557294e+01 0 0 0
2551 1 1 9.1666357062866063e-02 4.0217445003433824e+01 1.3396017501898479e+01 2.1827658291639320e+01 0 0 0
2489 1 1 -3.6613027485203328e-02 3.7314049773851792e+01 1.3367203617383321e+01 2.1017017078843843e+01 0 0 0
2809 1 3 4.6468631065001476e-01 3.6996029512360174e+01 1.3957901427437410e+01 1.8392583921466709e+01 0 0 0
2552 1 1 -3.7617098112372994e-02 4.1610622865790091e+01 1.3366018432193551e+01 2.1401582112955911e+01 0 0 0
2558 1 2 -2.5294268628651040e-01 4.2558124772908926e+01 1.7049635076118772e+01 2.0735993818131881e+01 0 0 0
2922 1 2 -3.4766602023955634e-01 3.3347294609109710e+01 1.3403728295600017e+01 1.6715524760683927e+01 0 0 0
2923 1 2 -4.7931357960451559e-01 3.5155679791777956e+01 1.5053424438393304e+01 1.6006718882065030e+01 0 0 0
3637 1 3 3.7984382499369995e-01 4.2177482420494762e+01 1.6269710961893193e+01 2.3421838786793597e+01 0 1 0
2488 1 1 1.1031993874841807e-01 3.5846070734094596e+01 1.3179143135826846e+01 2.0742446279753842e+01 0 0 0
1956 1 3 1.4807269852331764e-01 4.1052018536725448e+01 1.3187273609300380e+01 1.5990972057666474e+01 0 1 0
2561 1 2 -3.1881778745865380e-01 4.0739407062637476e+01 2.0700611434297592e+01 2.1691269547229851e+01 0 0 0
2500 1 1 1.6872801218918149e-01 3.5941868172740953e+01 2.0471000118809592e+01 2.1240252733568958e+01 0 0 0
2877 1 3 3.9412416318412058e-01 3.2205199573792477e+01 2.4613642891035507e+01 2.2139423777677024e+01 0 0 0
2440 1 1 1.7751194013048036e-01 3.2701816587997797e+01 2.0005672846529684e+01 2.0876073951499475e+01 0 0 0
2755 1 3 3.9552009667300436e-01 4.2507479190436761e+01 2.5729297460762162e+01 2.2032104907329956e+01 0 0 0
2564 1 1 -3.8520230357603609e-02 4.2637256099555607e+01 2.1806593267015455e+01 2.0725759471140400e+01 0 0 0
2505 1 1 -6.0844354531810002e-02 3.7607902424398773e+01 2.2687836550706876e+01 2.0121917451733207e+01 0 0 0
2501 1 1 -7.3940582859913367e-02 3.7364255149015037e+01 2.0463235148412629e+01 2.0995197464863143e+01 0 0 0
2562 1 1 2.9445603567414258e-01 4.1983286327091108e+01 2.0621368387524683e+01 2.1149890184071239e+01 0 0 0
3799 1 3 3.6631604523161665e-01 4.1510641907793371e+01 2.3773358322770353e+01 2.2842450403476107e+01 0 0 0
2563 1 1 1.9463923715208506e-01 3.9800510502215914e+01 2.1880085907760552e+01 2.1309060133348808e+01 0 0 0
2507 1 1 1.2817825646266620e-01 3.8332739501926028e+01 2.3806665410381601e+01 1.9634966632642406e+01 0 0 0
2567 1 1 -3.1780164400501951e-02 3.9660737195811755e+01 2.4062278196184039e+01 2.0155741406518356e+01 0 0 0
3719 1 2 -2.7892294447520377e-01 3.9490511068832042e+01 2.4054928285486714e+01 2.3585220461377734e+01 0 0 0
2509 1 1 1.6173409041699269e-01 3.7285134906128128e+01 2.5561908799888094e+01 1.9345218266293838e+01 0 0 0
2886 1 2 -4.7882223577119509e-01 4.0309290414944073e+01 2.1996997572784625e+01 1.9124077020750885e+01 0 0 0
2731 1 2 -2.6639628118440778e-01 3.7672933787479309e+01 2.4453826516008593e+01 1.8510587275438922e+01 0 0 0
2730 1 2 -2.6634453990977830e-01 3.5699186855998121e+01 2.3251762026562488e+01 1.8735168483594581e+01 0 0 0
1723 1 2 -2.8119945824820369e-01 3.8265159537356467e+01 2.0867368022953979e+01 1.6291820020393516e+01 0 0 0
2566 1 1 -2.4000473294143150e-03 4.1850677720350099e+01 2.3031574062291561e+01 2.0602042526567853e+01 0 0 0
2634 1 3 2.5485673069264336e-01 3.9700301446784387e+01 2.0452931186948163e+01 1.9623837031613025e+01 0 0 0
2911 1 2 -2.7202201450835456e-01 3.8914415548175498e+01 2.1965699055109077e+01 2.2414487604856333e+01 0 0 0
2446 1 1 -3.2476124567020509e-02 3.3774456393969132e+01 2.4387731365171547e+01 1.9505955234560670e+01 0 0 0
1724 1 2 -2.9576321221743729e-01 4.0372829974871898e+01 2.2155901336735390e+01 1.6397463917663423e+01 0 0 0
2887 1 3 4.5886472437260672e-01 3.9965816543168437e+01 2.2326935903726103e+01 1.8254350701063803e+01 0 0 0
2508 1 1 -9.6639350653078090e-02 3.5813251358069401e+01 2.5722975440981205e+01 1.9316129100687132e+01 0 0 0
2503 1 1 1.0341532687929932e-01 3.8170062941384906e+01 2.1758995949669355e+01 2.1159614285538577e+01 0 0 0
3747 1 3 4.9799638478808622e-01 3.3595406590976800e+01 2.1635063122576152e+01 2.3206519987327674e+01 0 0 0
2568 1 1 -3.0125800864188215e-02 4.2479119450158926e+01 2.4265608938483396e+01 2.0203342067994630e+01 0 0 0
2506 1 1 1.8721143544222149e-01 3.5096913294435211e+01 2.4484321921145192e+01 1.9122909562872131e+01 0 0 0
2502 1 1 -4.5578562365216672e-02 3.5376264276417928e+01 2.1733423321247482e+01 2.0578246642998238e+01 0 0 0
2729 1 2 -3.1634386930821418e-01 3.3427043324968935e+01 2.1112986676773936e+01 2.1553364217056519e+01 0 0 0
2570 1 1 1.3150371808882202e-01 4.1684401574572973e+01 2.5524689359633701e+01 2.0199208322301576e+01 0 0 0
2890 1 2 -4.3400025130131487e-01 3.5755757307965425e+01 2.0825252793366424e+01 2.2640513632974333e+01 0 0 0
2504 1 1 1.6222935368787200e-01 3.6297774975822747e+01 2.2458433908609322e+01 1.9776226102024911e+01 0 0 0
3798 1 2 -4.7851932326849944e-01 4.2151648065475939e+01 2.4491373580525757e+01 2.3113956504894166e+01 0 0 0
2876 1 2 -4.9312235501910023e-01 3.2491478273466697e+01 2.5430687848852980e+01 2.1737394758096830e+01 0 0 0
3746 1 2 -4.5331524576407628e-01 3.2939882406264942e+01 2.2000133005034332e+01 2.3832533118249088e+01 0 0 0
2569 1 1 -4.4308969790641674e-02 4.0259541949288916e+01 2.5351482131601902e+01 2.0167136937720333e+01 0 0 0
2444 1 1 -2.4411302528981767e-02 3.3241296324581313e+01 2.3118776065725225e+01 2.0115233028141166e+01 0 0 0
2891 1 3 3.8737682950994967e-01 3.6588723380966449e+01 2.0863299963169911e+01 2.3152985051161568e+01 0 0 0
2565 1 1 7.3374666833176658e-02 4.0426059800141154e+01 2.2822517225381894e+01 2.0410587216997126e+01 0 0 0
3718 1 2 -2.7544821535600006e-01 3.7219739452673970e+01 2.2836479542771752e+01 2.3588669555833736e+01 0 0 0
2442 1 1 1.6233462168671345e-01 3.4023933668715465e+01 2.2056010083145452e+01 2.0624405424617617e+01 0 0 0
3800 1 2 -4.1193865033973071e-01 3.4699768847391482e+01 2.5908890622431414e+01 2.3486884989844434e+01 0 0 0
2448 1 1 2.5466216264828889e-01 3.2780067659780997e+01 2.5520843644534409e+01 1.9464429666291117e+01 0 0 0
3801 1 3 3.6685357629718279e-01 3.3750261904866427e+01 2.6128890795175863e+01 2.3277620635294920e+01 0 0 0
2772 1 2 -4.4299078428361405e-01 3.2004412784345476e+01 2.5577617204646199e+01 1.8265010896612800e+01 0 0 0
3869 1 3 3.5928579004160016e-01 3.8685208290192499e+01 2.0439239479223847e+01 2.4071460692218455e+01 0 1 0
3134 1 1 8.9381309894457153e-02 3.3310533104810098e+01 1.5508633037308359e+01 2.5735834542535482e+01 0 1 0
3138 1 1 9.5653016234363522e-02 3.3474778383765823e+01 1.8261513500250910e+01 2.5461614267762624e+01 0 1 0
3195 1 1 1.3453730761779684e-01 3.5310797960462253e+01 1.4441553043141852e+01 2.4717890762437882e+01 0 1 0
3196 1 1 1.7139163474393632e-01 3.7717427963931236e+01 1.4311021287324913e+01 2.5394894055657460e+01 0 1 0
3197 1 1 -2.6527099492018216e-02 3.4775478793100611e+01 1.5572874980321565e+01 2.5252201848462384e+01 0 1 0
3198 1 1 -3.1704307735462962e-02 3.7945184328402576e+01 1.5426994295209781e+01 2.6219493202267532e+01 0 1 0
3199 1 1 1.4349830539920605e-01 3.5462125814725589e+01 1.6834814421948849e+01 2.5373910029313514e+01 0 1 0
3200 1 1 1.5361258866935149e-01 3.7349415882363608e+01 1.6734223877142288e+01 2.5897949360169900e+01 0 1 0
3201 1 1 8.1761517004076828e-02 3.4827081851595842e+01 1.7963555207834819e+01 2.6114632875537055e+01 0 1 0
3202 1 1 -2.2989694336910088e-02 3.7693178953552156e+01 1.7908837875651962e+01 2.6699986023305627e+01 0 1 0
3255 1 1 1.3994166061592150e-01 3.9256105781044667e+01 1.4001617524391591e+01 2.7704357649291833e+01 0 1 0
3256 1 2 -3.7215689322617984e-01 4.2167639056246600e+01 1.5441990873612376e+01 2.9186969489077715e+01 0 1 0
3257 1 1 -3.2687580317595707e-02 3.8842476224349845e+01 1.5267844141508512e+01 2.7409671286572937e+01 0 1 0
3258 1 1 2.5537523381742211e-01 4.2051672287561175e+01 1.5784969503211675e+01 2.7950724836015585e+01 0 1 0
3259 1 1 9.4401592838470744e-02 3.9565008204454521e+01 1.6517747890141621e+01 2.7886978093366270e+01 0 1 0
3260 1 1 7.9012645273843066e-02 4.0966404055503865e+01 1.6636328632206869e+01 2.7160560526828633e+01 0 1 0
3261 1 1 9.7129863510698813e-02 3.8706436236744523e+01 1.7947310669535593e+01 2.7785116274582904e+01 0 1 0
3262 1 1 2.1341171653845199e-02 4.1570722470040806e+01 1.8046523880441580e+01 2.7217850966480249e+01 0 1 0
3885 1 3 4.4913102586307058e-01 4.1034268009331001e+01 1.5330385081110530e+01 2.5577267270647965e+01 0 1 0
3734 1 2 -4.6434890537134987e-01 3.9966930881440128e+01 1.3577384334782959e+01 2.8845557110341083e+01 0 1 0
3802 1 2 -4.5848861814382952e-01 3.4518064644010515e+01 1.7499453627673340e+01 2.7492420830509758e+01 0 1 0
3816 1 2 -3.9653067873997888e-01 3.3371667463122229e+01 1.5530526683536923e+01 2.7179813664992096e+01 0 1 0
3884 1 2 -4.3874721726049415e-01 4.0784720738624074e+01 1.6244894289364549e+01 2.5784649475355018e+01 0 1 0
3803 1 3 3.4401318349435117e-01 3.4964277401487102e+01 1.8038080514505175e+01 2.8194637266362058e+01 0 1 0
3694 1 2 -2.5065035972115490e-01 3.8980278801145147e+01 1.7148124665802506e+01 2.9031632721828171e+01 0 1 0
840 1 2 -4.5101422065506752e-01 3.3278026419365396e+01 1.7231777675553250e+01 3.1245991900625786e+01 0 0 -1
841 1 3 3.6279336705688109e-01 3.2721654735231397e+01 1.6800695934316789e+01 3.0540134861477547e+01 0 0 -1
888 1 2 -4.1111697337192926e-01 3.4672612131692347e+01 1.9054078402818789e+01 3.0852942616405599e+01 0 0 -1
889 1 3 4.0233399090373134e-01 3.3785441401157662e+01 1.8806219200865325e+01 3.0500587596228502e+01 0 0 -1
3140 1 1 2.9785125398952370e-02 3.6997618295365044e+01 1.9117826824375602e+01 2.6389426090251789e+01 0 0 0
3139 1 1 -2.2141078762743811e-02 3.5603648866486871e+01 1.9195786285773561e+01 2.6161474034841252e+01 0 0 0
3081 1 1 -7.4244875280394793e-02 3.2850315142289375e+01 1.9386285355274129e+01 2.6221566046224989e+01 0 0 0
806 1 2 -4.5737649510968331e-01 4.1150964792881041e+01 1.6762585143207026e+01 3.1229272454193335e+01 -1 0 -1
3136 1 1 9.7464602805032247e-02 3.2621139537853992e+01 1.6795045126861574e+01 2.5272188845659397e+01 0 1 0
956 1 3 3.7807637874476702e-01 3.2995436247550735e+01 1.7957660168163148e+01 2.7859552121377227e+01 0 0 -1
3132 1 1 1.0955385948856876e-01 3.2585105752764647e+01 1.4369586144699131e+01 2.5259694523715737e+01 0 1 0
3204 1 1 -4.8848334596493348e-02 4.0857639071178674e+01 1.9213435116673530e+01 2.7624543400656666e+01 0 0 0
3653 1 2 -2.7519325857114080e-01 3.6651763630545780e+01 1.6892993063338597e+01 2.4603797562830213e+01 0 1 0
807 1 3 4.7355726488178107e-01 4.1839634336282586e+01 1.6867875421518793e+01 3.0600533599832058e+01 -1 0 -1
3735 1 3 4.1011433765026506e-01 4.0515451125617098e+01 1.4291323317288073e+01 2.9167802272963289e+01 0 1 0
3654 1 2 -2.5517242171291021e-01 3.6727356864234352e+01 1.4345087283304606e+01 2.4333211511655104e+01 0 1 0
955 1 2 -4.8161563907618082e-01 3.2485007196771697e+01 1.8360202352587329e+01 2.8691154154391612e+01 0 0 -1
3203 1 1 1.4285611924356448e-01 3.9443980001087645e+01 1.9314224338373901e+01 2.7913788852429185e+01 0 0 0
3784 1 2 -4.7282506667877622e-01 4.0382918766646526e+01 1.3518964300796227e+01 2.5508697875374125e+01 0 1 0
3817 1 3 3.7434465300696207e-01 3.2487379019068825e+01 1.5768233735111664e+01 2.7554386621605705e+01 0 1 0
3852 1 2 -2.5486465382894563e-01 3.3096461019522543e+01 1.7627910909352348e+01 2.4194999200007793e+01 0 1 0
3785 1 3 3.8595725842747591e-01 3.9801695369882417e+01 1.3528304618988590e+01 2.4698711487905854e+01 0 1 0
522 1 1 6.4752943180607703e-02 3.2456939554982696e+01 1.7979876143463841e+01 3.2201678639357837e+01 0 0 -1
3130 1 1 3.3695592311101696e-02 3.3143156768120797e+01 1.3231216544542930e+01 2.4724837891364906e+01 0 1 0
525 1 1 1.1732578901435597e-01 3.4519782200740103e+01 1.9431505506289074e+01 3.2219166635219850e+01 0 0 -1
3193 1 1 -2.0125465029209168e-02 3.4596725538106845e+01 1.3178259687568787e+01 2.4728661305759918e+01 0 1 0
3213 1 1 1.1016857086245330e-01 3.9032412702015350e+01 2.5302655759791499e+01 2.4207685880344666e+01 0 0 0
3092 1 1 5.2402122446392849e-02 3.2748990439178520e+01 2.6073758338722474e+01 2.6329155606044296e+01 0 0 0
3214 1 1 1.4491670027718248e-01 4.2111480211845489e+01 2.4832574974136225e+01 2.4586725213653164e+01 0 0 0
3836 1 2 -4.2188601120234198e-01 4.2616686380521045e+01 2.0681537682840865e+01 2.5611170634765752e+01 0 0 0
3147 1 1 -1.7291637595087898e-02 3.5528089115557577e+01 2.4126159415755154e+01 2.4905443871084966e+01 0 0 0
3141 1 1 -2.7222159785346974e-02 3.4921564213499856e+01 2.0469997401102709e+01 2.5974940527762435e+01 0 0 0
3211 1 1 1.2337086571790566e-01 4.0087587112210592e+01 2.3383169623046253e+01 2.4716101205467535e+01 0 0 0
3144 1 1 7.3037309752083765e-02 3.6937402241296780e+01 2.1707532762027121e+01 2.5891176392431422e+01 0 0 0
3143 1 1 1.4367980055680607e-02 3.5496823814022456e+01 2.1658434484001109e+01 2.5476641053425237e+01 0 0 0
3149 1 1 1.3552625746997649e-01 3.4877061938835517e+01 2.5425555670099619e+01 2.4867561985047768e+01 0 0 0
3206 1 1 9.6399915512976941e-02 4.1589817788090244e+01 2.0488264737468178e+01 2.7725577254157585e+01 0 0 0
667 1 1 3.2284286819578095e-01 3.6405898120272639e+01 2.2590788591193920e+01 3.0331433753695798e+01 0 0 -1
3691 1 2 -3.1185902889761941e-01 3.8606772468078120e+01 2.0388944441527933e+01 2.8471729011029460e+01 0 0 0
3868 1 2 -4.1782990924709690e-01 3.8656272515936529e+01 1.9869354609507127e+01 2.4886901036680317e+01 0 0 0
3837 1 3 3.5498476846844629e-01 4.1689713209861679e+01 2.0623006905839965e+01 2.5428902642672860e+01 0 0 0
3212 1 1 -6.0232323444050419e-02 4.1305128049116220e+01 2.3710844234105679e+01 2.5280754935276335e+01 0 0 0
3692 1 2 -3.1660104645781595e-01 4.1161857066462247e+01 2.1588503704034888e+01 2.8513872343107764e+01 0 0 0
3804 1 2 -4.2705384611142322e-01 3.6799474166068237e+01 2.2740284005462485e+01 2.6961396467042857e+01 0 0 0
591 1 1 -2.7662184440649668e-01 3.6281454777954416e+01 2.3350023247186616e+01 3.1699247725293372e+01 0 0 -1
3142 1 1 7.3783409344128331e-02 3.7785947715293062e+01 2.0334366903212928e+01 2.5967638656109894e+01 0 0 0
3209 1 1 -3.0005325051475306e-02 3.9148156018364119e+01 2.2524187523975559e+01 2.5350525939234341e+01 0 0 0
39 1 1 3.8317936202541319e-03 4.0824065627617202e+01 2.5563342624744589e+01 3.1698690845464448e+01 -1 0 -1
3150 1 1 -4.6808500584949011e-03 3.7639517089893765e+01 2.5331415766404614e+01 2.4381215503411806e+01 0 0 0
37 1 1 -2.7757039395586196e-02 4.1540750368034921e+01 2.4316578748490027e+01 3.1621499515242132e+01 -1 0 -1
3145 1 1 -3.3703572959547976e-03 3.4849021137836353e+01 2.2882384251087259e+01 2.5110677869229427e+01 0 0 0
666 1 3 2.2972660393486247e-01 3.6542296812962569e+01 2.4343203610445624e+01 3.1511526026073025e+01 0 0 -1
3207 1 1 -5.6056966733392999e-02 3.9616701028403099e+01 2.1797036677906313e+01 2.6523017115890177e+01 0 0 0
3210 1 1 -3.1481859569987766e-02 4.1692344840377324e+01 2.3176022833279465e+01 2.6519838767851265e+01 0 0 0
3805 1 3 3.7950833312447568e-01 3.6808028519590138e+01 2.2562169587503540e+01 2.7931133097625668e+01 0 0 0
3148 1 1 1.4693439015433099e-01 3.6891018105147005e+01 2.4057642433896380e+01 2.4377462152034855e+01 0 0 0
669 1 2 -2.9221129554171216e-01 3.5501425562011484e+01 2.1865251682299792e+01 2.9775257741847170e+01 0 0 -1
33 1 1 -4.7448859229581461e-02 4.1657534117336830e+01 2.1910962792010647e+01 3.2255298026996321e+01 -1 0 -1
3085 1 1 1.4739031083742793e-01 3.2581667010804594e+01 2.2120832065827383e+01 2.6011155176468979e+01 0 0 0
3208 1 1 1.2091098657478885e-01 4.0820509972469132e+01 2.2134669723701339e+01 2.7153468683462211e+01 0 0 0
668 1 2 -5.0116528181928954e-01 3.7830657956145039e+01 2.2682922209267023e+01 3.0154222338306791e+01 0 0 -1
3087 1 1 7.4788696465144813e-02 3.3375324571788049e+01 2.2841665303290359e+01 2.4919059786955390e+01 0 0 0
3683 1 2 -2.5581767214395923e-01 3.2882567421960850e+01 2.1670946502834063e+01 2.7323102784636010e+01 0 0 0
3089 1 1 1.1461812865310922e-01 3.2808399997689008e+01 2.4151098121517048e+01 2.4884106930128407e+01 0 0 0
3146 1 1 1.2096195381174150e-01 3.7754195883398651e+01 2.2529920251096694e+01 2.4852009095946695e+01 0 0 0
670 1 3 4.6349490596986781e-01 3.8214862498323576e+01 2.1860389709837797e+01 2.9850589894385525e+01 0 0 -1
3205 1 1 1.2574695312927628e-01 3.8738997686885789e+01 2.0797983355026659e+01 2.7117151054426682e+01 0 0 0
3090 1 1 -6.9783813149478874e-02 3.3468159579154531e+01 2.5272588531537558e+01 2.5394536114100941e+01 0 0 0
3083 1 1 1.4126726655164279e-01 3.3537683332024521e+01 2.0626335457694488e+01 2.6510515065068358e+01 0 0 0
3216 1 1 -4.7077264467731861e-02 4.1356368337130178e+01 2.6238996737547001e+01 2.4559783156085530e+01 0 0 0
596 1 1 -4.5218904486755050e-02 3.9432638505017451e+01 2.5573414734367290e+01 3.2111362074750083e+01 0 0 -1
871 1 3 4.8545749261390969e-01 4.2468554842845442e+01 2.1642236641141132e+01 2.9733007723957360e+01 -1 0 -1
918 1 2 -4.8078733557938147e-01 3.6805748755924043e+01 2.6190250316253227e+01 3.0714144899826103e+01 0 0 -1
780 1 2 -4.7564622417592090e-01 3.6524112978855676e+01 3.1049952080787815e+01 9.1847488250391667e+00 0 0 0
786 1 2 -5.3039211686391374e-01 3.8933477596398191e+01 3.0009997630828583e+01 8.9749625681423808e+00 0 0 0
787 1 3 4.3091891569885815e-01 3.8202070676046723e+01 3.0445685415140399e+01 9.4864865051251321e+00 0 0 0
1663 1 2 -4.4065756139080620e-01 4.1490441327075622e+01 3.0440810202957376e+01 9.3396646791376767e+00 0 0 0
1660 1 1 3.7586369838857525e-01 4.2147009756454302e+01 2.9348861085480195e+01 9.9220661303654616e+00 0 0 0
1661 1 3 1.5131995345936280e-01 4.0207154792958427e+01 2.8366032258636896e+01 1.0083386245260336e+01 0 0 0
1251 1 1 -2.6796313903770219e-01 4.0932222027315788e+01 2.8836808705955118e+01 1.0789627176302549e+01 0 0 0
1126 1 1 1.7028953406641750e-01 3.2503090141160044e+01 2.8163589300663336e+01 1.4430675374303350e+01 0 0 0
1130 1 1 1.5803538717040155e-01 3.3104102947173992e+01 3.0639347200278184e+01 1.4791797181336428e+01 0 0 0
1183 1 1 1.8769581774815570e-02 3.5098981892200996e+01 2.7059542584810529e+01 1.3177059860341886e+01 0 0 0
1184 1 1 -5.2065443419069615e-02 3.6450397904744527e+01 2.7136309263336855e+01 1.2686248243410525e+01 0 0 0
1185 1 1 1.1517637199388102e-01 3.4815992748467622e+01 2.8214940987895268e+01 1.3965912008288690e+01 0 0 0
1186 1 1 2.9146759189786214e-01 3.7189363470964899e+01 2.8334834850556977e+01 1.2586429669713839e+01 0 0 0
1187 1 1 8.8783229843729369e-02 3.5226762441520428e+01 2.9522321169455534e+01 1.3739123848990072e+01 0 0 0
1188 1 2 -3.2081769661952381e-01 3.6550884662483604e+01 2.9525845712110037e+01 1.2858989190889563e+01 0 0 0
1189 1 1 -5.2712682751710942e-03 3.4606565272875088e+01 3.0727211188754087e+01 1.4116100240536502e+01 0 0 0
1190 1 1 -2.4924833701324878e-01 3.7719430231994366e+01 3.1100563443198457e+01 1.4389513038746767e+01 0 0 0
1191 1 1 -3.6950505856290471e-02 3.5357178000082733e+01 3.1933878906254122e+01 1.3868989052872656e+01 0 0 0
1192 1 1 4.5215307751184222e-02 3.6799730247664201e+01 3.2069925463762296e+01 1.3702769020174758e+01 0 0 0
1247 1 1 9.7089492867445740e-02 3.9239857765594273e+01 2.6956934747650831e+01 1.1983847375063215e+01 0 0 0
1248 1 1 -4.3584691302645730e-02 4.0591606394405652e+01 2.6800830323349331e+01 1.2056073818611033e+01 0 0 0
1249 1 2 -3.1825498677217873e-01 3.8546422479505850e+01 2.8301375340544745e+01 1.2228376826951299e+01 0 0 0
1250 1 1 6.9947823775121029e-02 4.1430549847072797e+01 2.7954532562059789e+01 1.1941483130526324e+01 0 0 0
1252 1 2 -3.2983912633601525e-01 4.1428476055614290e+01 3.0721802937618744e+01 1.2391177619573901e+01 0 0 0
1253 1 2 -3.3635700605401508e-01 3.9260703750488005e+01 3.2037657749001454e+01 1.2638796426840440e+01 0 0 0
1254 1 1 2.7760438100066143e-01 4.0684161035964429e+01 3.1927037909456942e+01 1.2624277115064308e+01 0 0 0
1694 1 1 3.3560908560072883e-01 3.8844543426375488e+01 3.1940343287663559e+01 1.5204027418090121e+01 0 0 0
1695 1 3 1.5327277165601919e-01 3.7306990260852430e+01 3.0328448137133073e+01 1.5047175468408751e+01 0 0 0
1930 1 2 -2.5908864538482146e-01 3.3827707961678584e+01 2.7982716366281316e+01 1.4993992475915951e+01 0 0 0
1963 1 3 2.2499352958504501e-01 4.0363269219729169e+01 2.9634352457925132e+01 1.1244199407996414e+01 0 0 0
1964 1 3 2.5209916877599409e-01 3.8359198901477576e+01 3.0553724025402214e+01 1.3665180446171345e+01 0 0 0
781 1 3 3.4622253299993266e-01 3.5712237687516264e+01 3.0842511200362331e+01 9.6951148713927200e+00 0 0 0
1664 1 3 4.0040280730879052e-01 4.0449595543230664e+01 3.0519809907452970e+01 9.3965026072653544e+00 0 0 0
1132 1 1 -7.8932046582434245e-02 3.2487065032995545e+01 3.1961744146053515e+01 1.4492893053679868e+01 0 0 0
778 1 2 -5.2223824883945114e-01 4.2420797063634851e+01 2.6733793525464463e+01 8.4901555130795661e+00 -1 0 0
1799 1 3 4.1565213411091889e-01 4.2123058811425011e+01 3.1581725107717883e+01 1.5018366793973394e+01 0 0 0
1697 1 2 -3.1207040125143098e-01 3.9866396581243407e+01 3.1301422387038130e+01 1.5637408199194482e+01 0 0 0
1832 1 2 -4.1556915736478439e-01 3.3879751442612012e+01 2.6370176437818749e+01 1.1372119859767148e+01 0 0 0
1128 1 1 -4.9274955957633669e-02 3.2116939331327487e+01 2.9478665485655590e+01 1.4307265599107355e+01 0 0 0
603 1 1 1.4015764624505586e-01 3.6413654846079915e+01 3.0547526852186717e+01 7.7892315796634941e+00 0 0 0
61 1 1 1.0787269530017807e-01 4.1535227819157761e+01 3.9301073026674558e+01 8.3821970812215145e+00 -1 0 0
553 1 1 4.9372416275927186e-02 3.2018115479963640e+01 3.7955223627617379e+01 8.1946081702844005e+00 0 0 0
552 1 1 1.0288647156592230e-01 3.4314410385629664e+01 3.6377493972134744e+01 8.7257240850576459e+00 0 0 0
1138 1 1 1.5798766589818325e-01 3.2840451399347366e+01 3.5699494486375031e+01 1.4311402959782560e+01 0 0 0
1204 1 1 -2.7697872964754441e-02 3.6393218902363643e+01 3.9313518620380599e+01 1.4069774306482875e+01 0 0 0
554 1 1 1.1289203382601136e-01 3.5062933839824261e+01 3.7987897780692357e+01 8.9804288937458541e+00 0 0 0
616 1 1 1.1568413454206997e-01 3.9367470499586737e+01 3.8192017977209041e+01 9.2204060230368867e+00 0 0 0
1139 1 2 -3.0235388359122961e-01 3.2100146036936330e+01 3.6923943633315595e+01 1.4421666134845273e+01 0 0 0
1698 1 3 3.2473766388364184e-01 3.7421801880315279e+01 3.3401104229466192e+01 1.5337288104615876e+01 0 0 0
1199 1 1 1.0607373552432582e-01 3.5087465436310929e+01 3.6864412661320308e+01 1.4320154969393160e+01 0 0 0
55 1 1 8.6263446612867001e-03 4.0783942858311661e+01 3.5740284943960674e+01 8.1776806247789207e+00 -1 0 0
613 1 1 1.1309026423156600e-01 3.7200061613805062e+01 3.6975154380877306e+01 8.0192305906903076e+00 0 0 0
1264 1 2 -3.1953410205337957e-01 4.1236961089752114e+01 3.8382045894540674e+01 1.3500487821921309e+01 0 0 0
556 1 1 9.3885801158821156e-02 3.4210157379493396e+01 3.8992913136378910e+01 8.2647726478782637e+00 0 0 0
1696 1 2 -4.8422232588910702e-01 3.8430430719375671e+01 3.3260699858840404e+01 1.5428676234145298e+01 0 0 0
1256 1 1 -4.0742763868572847e-02 4.1386860623908504e+01 3.3040268014648902e+01 1.2832588986262017e+01 0 0 0
1265 1 1 -2.3223030379792406e-01 3.9023856143081538e+01 3.8580808168957304e+01 1.5531604541983803e+01 0 0 0
1882 1 2 -3.3461487887222746e-01 3.4309843415901305e+01 3.5405696821506062e+01 1.2248742329351403e+01 0 0 0
1760 1 2 -4.2508445033982795e-01 3.5507008602318265e+01 3.6385419910473779e+01 1.5612296248230004e+01 0 0 0
1134 1 1 1.2443393554576694e-01 3.3034744236032950e+01 3.3247460284919278e+01 1.4695434443954232e+01 0 0 0
1259 1 1 -2.8393840980379167e-02 3.8567115183895510e+01 3.5754210375139827e+01 1.3188994671552697e+01 0 0 0
59 1 1 -5.4833755770376517e-02 4.0780046065707850e+01 3.8140906352095016e+01 8.8689021989978745e+00 -1 0 0
1194 1 1 -4.4190340059026258e-02 3.7298507065052817e+01 3.3260313907628380e+01 1.3143779362558117e+01 0 0 0
1136 1 1 -1.2698579923475242e-02 3.2167467404543302e+01 3.4521559798509337e+01 1.4809613229713410e+01 0 0 0
1195 1 1 1.0032390317649258e-01 3.5008177612660653e+01 3.4398738886869680e+01 1.3099407304975387e+01 0 0 0
57 1 1 1.9411568472212912e-02 4.1454218467700890e+01 3.6914009702839181e+01 8.7942902184868892e+00 -1 0 0
551 1 1 2.1370006134355066e-01 3.2795724851875313e+01 3.6512659151240264e+01 8.3967895260242305e+00 0 0 0
1193 1 1 4.3060782454164753e-02 3.4735719839539037e+01 3.3243854231503235e+01 1.4130652610918451e+01 0 0 0
1876 1 2 -3.9545888986472078e-01 3.4246699097154668e+01 3.3748469843314048e+01 1.5402258364490985e+01 0 0 0
1262 1 1 1.3277973993839551e-01 4.0716940073142723e+01 3.6999547826684619e+01 1.3298003476816202e+01 0 0 0
1202 1 1 1.9563666914318292e-02 3.7155094349765768e+01 3.8119701347620556e+01 1.3946045367786214e+01 0 0 0
1782 1 2 -4.2302027649542512e-01 3.9582151159688465e+01 3.4943063844342177e+01 1.1251837371146946e+01 0 0 0
612 1 1 -3.2902312186396117e-02 3.9329912664885491e+01 3.5646230188569810e+01 8.1021638440644690e+00 0 0 0
1255 1 1 1.4560393249760439e-01 3.8635770742769992e+01 3.3330080318992223e+01 1.2731046331849397e+01 0 0 0
1196 1 1 -3.5928253080893438e-02 3.6458165546249241e+01 3.4488938077344649e+01 1.3090226857186385e+01 0 0 0
1260 1 1 -1.8497758254948076e-02 4.1271372834109357e+01 3.5793705510118365e+01 1.2935025463045992e+01 0 0 0
555 1 1 8.1431693870107985e-02 3.2795382967707873e+01 3.9063686741742785e+01 8.8324697963182519e+00 0 0 0
1197 1 1 3.7573035970321134e-02 3.4138830303914276e+01 3.5761608093276351e+01 1.3652864827007935e+01 0 0 0
1925 1 3 5.1548905496785957e-01 3.5109080027472267e+01 3.6770982534515113e+01 1.1754533993098592e+01 0 0 0
1321 1 1 1.7661340935519965e-01 4.2508387758445544e+01 3.6177729083837221e+01 1.2469818603520121e+01 0 0 0
550 1 1 3.9557695781835961e-03 3.5080177749405628e+01 3.5523654865596306e+01 7.8212948009322005e+00 0 0 0
1263 1 1 7.1479756793099272e-02 3.8544733654802741e+01 3.7943221175987837e+01 1.4264827956166531e+01 0 0 0
1759 1 3 4.0792104307206312e-01 3.9936435158352737e+01 3.4450966194844419e+01 1.5163119570926348e+01 0 0 0
1325 1 1 3.3404489124711728e-01 4.2570247070381583e+01 3.8588860513770484e+01 1.3158636322011374e+01 0 0 0
1258 1 1 1.5142251256775460e-01 4.0712839893315561e+01 3.4380032069299858e+01 1.3289860129431947e+01 0 0 0
1758 1 2 -4.4244834166961411e-01 4.0773548836195950e+01 3.4675450207339907e+01 1.4708146000763691e+01 0 0 0
1140 1 1 6.9800483000244121e-02 3.2855286528301356e+01 3.8119481219590284e+01 1.4014854588063061e+01 0 0 0
1261 1 1 -1.0257834100555000e-02 3.9279581402800993e+01 3.6916227101242058e+01 1.3570177329230781e+01 0 0 0
615 1 1 -3.1088231532576067e-02 3.6523286203802925e+01 3.8054029733110220e+01 8.6490791944756520e+00 0 0 0
614 1 1 7.2930926418256006e-02 3.8506755634053647e+01 3.6644409848637416e+01 8.7441772210364377e+00 0 0 0
1783 1 3 4.2698242750497006e-01 3.9431218033609312e+01 3.5901925258595746e+01 1.0958739725045080e+01 0 0 0
1200 1 1 1.1135278499408884e-01 3.6368886049890577e+01 3.7046781087626734e+01 1.3252620590413358e+01 0 0 0
1198 1 1 -7.5682087193704572e-03 3.7142461161184698e+01 3.5727733260048311e+01 1.3104188077428210e+01 0 0 0
890 1 2 -3.3978022718163386e-01 3.8677897298540991e+01 3.7193487375637773e+01 1.0079615021051866e+01 0 0 0
627 1 3 5.1024793327810725e-01 3.6641814834171143e+01 3.8617687142765860e+01 1.0903125725170149e+01 0 0 0
1201 1 1 -5.8139287161501400e-02 3.4263553288856180e+01 3.8110059668163970e+01 1.4182543963286680e+01 0 0 0
1257 1 1 7.5231668758353451e-02 3.9286914880600108e+01 3.4555656238644701e+01 1.2614980533799702e+01 0 0 0
1924 1 2 -5.0820990063731608e-01 3.5781754343210004e+01 3.7506602614464100e+01 1.2000560012550471e+01 0 0 0
1638 1 3 1.4096557153191278e-01 4.0049352698757211e+01 3.9068891408057901e+01 1.5493037048559586e+01 0 0 0
1142 1 1 8.5315363560424420e-02 3.2151361076712845e+01 3.9094954844947601e+01 1.3300481209268197e+01 0 0 0
632 1 2 -3.2048292671094386e-01 3.4648101176203902e+01 3.7052886056819204e+01 9.9870613145382627e+00 0 0 0
617 1 1 1.5904814432165271e-01 3.7126880406775101e+01 3.9324335487132387e+01 8.9637036962956866e+00 0 0 0
1761 1 3 3.9400846197498191e-01 3.5081876282756497e+01 3.5517252660618979e+01 1.5736435005950545e+01 0 0 0
549 1 2 -3.2030624267113683e-01 3.2092370197118932e+01 3.5323733668616917e+01 8.7806523763542064e+00 0 0 0
1203 1 1 1.3793904850083660e-01 3.4969380680741764e+01 3.9357117068776176e+01 1.4313092985121683e+01 0 0 0
611 1 1 -6.1660979308747331e-02 3.6491681107390249e+01 3.5735160637415341e+01 7.7415707197209489e+00 0 0 0
2513 1 1 1.6488936274898094e-01 3.7209840414425742e+01 2.7827015443983825e+01 1.9910549721895453e+01 0 0 0
2514 1 1 -3.3870772686631294e-02 3.7883928547811763e+01 2.9020607741802703e+01 1.9523056687057970e+01 0 0 0
2515 1 1 -2.4027452861430518e-01 3.6324446045008429e+01 3.0413542293528131e+01 1.8225043718992815e+01 0 0 0
2516 1 1 6.6303162592518713e-02 3.7426319275284911e+01 3.0385360944729001e+01 1.9227326922116461e+01 0 0 0
2573 1 1 -3.7195923978370841e-02 3.9983195529797172e+01 2.7668230421131305e+01 1.9257474089919228e+01 0 0 0
2574 1 1 1.6985487518034253e-01 4.1274522316288270e+01 2.7457204104671419e+01 1.8714884976422134e+01 0 0 0
2575 1 1 1.5992947889988435e-01 3.9231895191748222e+01 2.8792445639778894e+01 1.9076968279343134e+01 0 0 0
2576 1 1 1.7945016317280127e-01 4.2353749165173888e+01 2.9653420288064119e+01 1.8401182157271375e+01 0 0 0
2577 1 1 1.5750935869471441e-01 4.0281835454882234e+01 3.0878073991801870e+01 1.8924734529480752e+01 0 0 0
[truncated: 318,851 more chars]
