# Supplementary material for: Staggered structural dynamic-mediated selective adsorption of H2O/D2O on flexible graphene oxide nanosheets
Source: Nat Commun. 2024 Apr 27;15:3585. doi: 10.1038/s41467-024-47838-9 (PMC11055881; doi:10.1038/s41467-024-47838-9)
Supplement: Supplementary file 5 — Supplementary Data 2 [file 41467_2024_47838_MOESM5_ESM.txt]

LAMMPS data file via write_data, version 7 Aug 2019

3936 atoms
3 atom types

-4.5575385488211322e-02 4.2675575385495172e+01 xlo xhi
-4.8486852167693606e-02 3.9428486852165648e+01 ylo yhi
7.8357515427893532e+00 3.2164248457217425e+01 zlo zhi

Masses

1 12.0107
2 15.9994
3 1.00794

Atoms # full

730 1 2 -2.7182156612700448e-01 6.5383997593363361e+00 3.4392130003695360e+00 1.0244138839239433e+01 0 0 0
1461 1 1 -6.0201909235793515e-02 8.9610703494799697e+00 5.7054994143660842e+00 1.5244488209775959e+01 1 1 0
1330 1 1 -2.4828006737573606e-02 2.8266528284534447e+00 1.0435548755966966e+00 1.4540626913777983e+01 1 1 0
1331 1 1 4.1568059045966492e-02 7.6320083091214930e-01 2.4174836913749838e+00 1.5243902049655897e+01 1 1 0
1332 1 1 -1.9783867610530623e-02 2.1965813849183569e+00 2.1974253690784353e+00 1.5063590507396237e+01 1 1 0
1334 1 1 1.2309596531169230e-01 3.0299312711615198e+00 3.3644738232330891e+00 1.5419953264837256e+01 1 1 0
1335 1 1 1.1433694218861394e-01 1.1025326332312859e+00 4.3864379506476130e+00 1.3920704396748151e+01 1 1 0
1336 1 1 1.2117858921534115e-01 2.1861688929340515e+00 4.8231442595871297e+00 1.4830536014001451e+01 1 1 0
1391 1 1 1.2678891965536160e-01 4.1902603742361366e+00 7.1811378514200397e-01 1.4932250731136467e+01 1 1 0
1392 1 1 -2.8939182006748027e-02 7.2287778673226200e+00 4.1560669338721268e-01 1.4877888797855896e+01 1 1 0
1393 1 1 -5.4074674880705192e-02 5.0451832378132790e+00 1.9170022991488709e+00 1.4814731388481290e+01 1 1 0
1394 1 1 1.6110561235963691e-01 6.4590673649997603e+00 1.7236982228349709e+00 1.4378748378181269e+01 1 1 0
1395 1 1 -3.5693025624693120e-02 4.5151059217237623e+00 3.1885147741552040e+00 1.5091462323056883e+01 1 1 0
1396 1 1 -1.2223556530621705e-02 7.2790308822038687e+00 2.9758553485027304e+00 1.4928387284615480e+01 1 1 0
1397 1 1 1.5490942366025007e-01 5.3608746497498494e+00 4.2830127921278738e+00 1.5370955931216720e+01 1 1 0
1398 1 1 -3.0368350622918833e-02 6.7626055056730472e+00 4.2963361378956826e+00 1.5262122808618669e+01 1 1 0
1453 1 1 1.4973482640299285e-01 8.6138798549291025e+00 2.8719527105314557e-01 1.4993712449394486e+01 1 1 0
1786 1 2 -4.3435171608373058e-01 6.5219474403211768e+00 1.6621952942956397e+00 1.2937805718524498e+01 1 1 0
1787 1 3 4.0690575904277537e-01 5.7690807331035421e+00 1.6494709314695934e+00 1.2318964072922453e+01 1 1 0
1818 1 2 -4.6830844637352831e-01 1.7068213704651003e+00 3.4717151748920849e+00 1.2939994301641368e+01 1 1 0
1819 1 3 4.7584978674519479e-01 1.4020588793826616e+00 2.5779073162691790e+00 1.2960798294304416e+01 1 1 0
1828 1 2 -4.5526669882210896e-01 2.1948599759245937e+00 1.0938526381803102e+00 1.2323287676888006e+01 1 1 0
1338 1 1 -2.5245949093316955e-02 2.9588965551270427e+00 5.9791717431787363e+00 1.4292004511049953e+01 1 1 0
128 1 1 1.4652690017078682e-01 7.2097710784260522e+00 2.4793079163943066e+00 9.3702839512309328e+00 0 0 0
768 1 2 -3.9677581841045140e-01 1.9170245493155531e+00 4.6401948927233683e+00 9.8762039732913038e+00 0 0 0
769 1 3 3.6136487736753636e-01 9.2805353796418699e-01 4.8143506027148266e+00 1.0068411327442993e+01 0 0 0
130 1 1 1.8159641792963366e-01 6.0396511667604393e+00 4.4273429604078709e+00 9.3514678952824113e+00 0 0 0
129 1 1 -5.7593128541075941e-02 8.4910783320637488e+00 2.6019201354265800e+00 8.7953635753976709e+00 0 0 0
127 1 1 1.2204223624246957e-01 4.9382623069492233e+00 1.5583352678643685e+00 9.6399577305418394e+00 0 1 0
185 1 1 -2.2784244456182698e-02 6.3591560470455235e+00 1.4029929615160714e+00 9.1385499021772727e+00 0 1 0
731 1 2 -2.4609642091540521e-01 8.8156978327281532e+00 4.9386531873996429e+00 1.0016007743873654e+01 0 0 0
64 1 1 -1.4070905488107277e-02 5.6663536426843342e-01 1.4171055676133004e+00 8.9540469530119928e+00 0 1 0
66 1 1 2.3944099817236213e-02 4.0961461965207144e+00 2.6940266754792903e+00 9.2343262512320070e+00 0 0 0
126 1 1 1.9194981068495348e-03 1.9726900411346100e+00 1.3827335579183571e+00 9.0098273776595654e+00 0 1 0
65 1 1 2.0294055127876031e-02 2.6911109329992215e+00 2.6366274525429927e+00 9.0111134393876142e+00 0 0 0
68 1 1 -5.1705504405905475e-02 4.7890470885419516e+00 3.9422491517007630e+00 8.8985602433623825e+00 0 0 0
67 1 1 1.0981682381870905e-01 1.8704295620763709e+00 3.8339045250873474e+00 8.6927250714582982e+00 0 0 0
133 1 1 1.5826537768571064e-01 8.2631161383169278e+00 5.4836534398867460e+00 8.8203024723642045e+00 0 0 0
1459 1 1 1.5241859352834194e-01 9.8945353888297358e+00 4.6596747170152213e+00 1.5244126137053325e+01 1 1 0
1400 1 1 1.7668115665020206e-01 7.5863674118059299e+00 5.4892279108479425e+00 1.5427688282151010e+01 1 1 0
132 1 1 -7.5756998877661838e-02 6.8043701459814940e+00 5.4365941401992490e+00 8.7140591929781070e+00 0 0 0
131 1 1 1.4744322879434490e-01 9.1452397862703112e+00 3.8949145869330111e+00 9.0335955440665465e+00 0 0 0
893 1 2 -3.5497568526350792e-01 4.4361258131632342e+00 7.3876358777805229e-01 1.0780992024003762e+01 0 1 0
1328 1 1 2.3309700304445713e-01 2.2245735761148255e+00 2.0867938380543233e-01 1.3469017687787971e+01 1 1 0
1455 1 1 -5.8925042989427412e-02 9.3013776185140884e+00 1.4753397337628291e+00 1.5415129677390542e+01 1 1 0
1829 1 3 3.8227325084808833e-01 3.1372081494014843e+00 1.0470353421618375e+00 1.1753540173287078e+01 1 1 0
1457 1 1 1.4101434667949519e-01 8.5134710192236582e+00 2.6915984635452217e+00 1.5447073338660759e+01 1 1 0
1337 1 1 -4.8591163666300168e-02 4.5635799097265861e-01 5.5056078480370632e+00 1.3176947263992499e+01 1 1 0
1399 1 1 1.6167089679757479e-01 4.2343732542604462e+00 6.2794504085768317e+00 1.4767311907019524e+01 1 1 0
249 1 1 9.8721702920331958e-02 1.0470798081872905e+01 1.2590750792273966e+00 8.3961095358157127e+00 0 1 0
183 1 1 -3.3161814726492406e-02 6.7808315041238094e+00 2.5429194204990385e-01 8.4381206444543579e+00 0 1 0
1333 1 1 -5.9670445768535897e-02 8.5477198423480227e-02 3.4905371385314963e+00 1.4599350831534016e+01 1 1 0
189 1 1 -6.2156964244086477e-03 1.0465709266146705e+01 3.8391665049078658e+00 8.3551956103895293e+00 0 0 0
850 1 2 -4.2241373961146939e-01 1.0280617087102094e+01 8.2089674386390299e-01 9.7478829377085265e+00 0 1 0
4 1 1 -9.3648838744970403e-02 5.0286497613101611e-01 3.7682893676609148e+00 8.1743724014598449e+00 0 0 0
1327 1 2 -3.1753633590659380e-01 6.3480546584269704e-01 1.1607246162364014e-01 1.3744186942802111e+01 1 1 0
1339 1 1 1.6429999506366463e-01 1.2696716838680533e+00 6.4754505022129809e+00 1.2616839379335747e+01 1 1 0
851 1 3 4.3722043850875458e-01 9.4057689896115040e+00 5.7741638794836458e-01 1.0168451983873000e+01 0 1 0
124 1 1 1.2407654486244304e-01 2.7133607787143283e+00 1.0648265683929101e-01 8.8311871575551688e+00 0 1 0
125 1 1 8.7528231630147266e-02 4.0694047858530062e+00 5.3172107058880702e-02 9.5268279202608372e+00 0 1 0
70 1 1 2.4743274333512494e-01 4.2739732550802563e+00 4.7496952812136923e+00 7.8392115013043888e+00 0 0 0
1676 1 2 -2.5799268258897246e-01 4.9607134777218782e+00 5.5971216302131150e+00 1.5821516478388359e+01 1 1 0
8 1 1 -2.2955392335616980e-02 6.8057035928616849e-01 6.2168630154626703e+00 8.0343777340495439e+00 0 0 0
186 1 1 9.4986670866910164e-02 9.1054834275337111e+00 1.5965235455923246e+00 7.8504317285729259e+00 0 1 0
946 1 2 -3.4169844313430736e-01 1.0029571756896557e+01 1.1059770340798739e+01 9.2601590166035042e+00 0 0 0
12 1 1 -2.8821817977848749e-02 8.9162972454108780e-01 8.5180278754519314e+00 8.5499807730303026e+00 0 0 0
1472 1 1 -1.1238316508267976e-01 8.5730040728976178e+00 1.3024113246463166e+01 1.3160857633818392e+01 1 1 0
1412 1 1 1.3453030082071818e-01 7.2951481788094927e+00 1.2982526123233958e+01 1.3828448824256542e+01 1 1 0
1821 1 3 3.5676874255452501e-01 8.3951379886926887e+00 1.1376619364407981e+01 1.1402713789309351e+01 1 1 0
1677 1 2 -2.8302656725109843e-01 7.2902260032674420e+00 6.8703429549971835e+00 1.5713641021216187e+01 1 1 0
1403 1 1 -2.7660527533690256e-02 4.6542517942910511e+00 8.0734651732958458e+00 1.3114603592100673e+01 1 1 0
1402 1 1 1.6734365873007498e-01 6.4783110702694238e+00 7.4156342962949635e+00 1.4644820676338227e+01 1 1 0
1789 1 3 4.6650479481932494e-01 9.8820547485407033e+00 7.3520759540263612e+00 1.1773830718779791e+01 1 1 0
1348 1 1 2.9825385520121933e-01 2.3282297899340292e+00 1.1455238757284514e+01 1.4031808240497112e+01 1 1 0
1406 1 1 -1.7512860452927902e-02 6.8075937505828268e+00 9.3076034221212129e+00 1.3147251698643981e+01 1 1 0
142 1 1 1.0557100464818159e-01 8.7478690694777637e+00 1.1118800896066734e+01 8.5886637100382153e+00 0 0 0
1465 1 1 1.3077563759200505e-02 8.7923120087623623e+00 8.3087175823620800e+00 1.4418571027690964e+01 1 1 0
1463 1 1 1.2612644941162207e-01 9.5702761154545204e+00 7.1148274215878686e+00 1.4862681000846043e+01 1 1 0
1404 1 1 1.0313236218583894e-02 7.3985105949538124e+00 8.3377083406447365e+00 1.4032458487260111e+01 1 1 0
770 1 2 -4.4097027850292336e-01 2.9933790653051604e+00 1.1190668284326888e+01 9.6832181861542210e+00 0 0 0
1730 1 2 -2.8161727945459669e-01 2.7896632533870305e+00 8.6600662898295031e+00 1.1458771085701242e+01 1 1 0
771 1 3 4.4404734285118036e-01 3.1797663652228936e+00 1.0364554419495969e+01 1.0117377682413379e+01 0 0 0
640 1 2 -2.7331091392802009e-01 6.6621753363739922e+00 7.7341984010876779e+00 1.0732159494028245e+01 0 0 0
1820 1 2 -4.5040184395091326e-01 7.5535202048107610e+00 1.1088836667190098e+01 1.1633486748504513e+01 1 1 0
1469 1 1 -5.8063713480453610e-02 8.8410586040249104e+00 1.0621466084777190e+01 1.3551490316579045e+01 1 1 0
1408 1 1 1.4625346150367932e-01 7.4255985644325797e+00 1.0620390603073886e+01 1.3034262566749030e+01 1 1 0
1852 1 2 -4.0866259100478369e-01 5.1565328048785526e+00 1.0903992958358177e+01 1.5275278805790242e+01 1 1 0
1346 1 1 -1.0666434724896261e-01 2.9363120667209750e+00 1.0670679342278255e+01 1.3110637176048883e+01 1 1 0
1341 1 1 1.5928669930695158e-01 7.7523413586067236e-02 8.4566868422947081e+00 1.2398102451937584e+01 1 1 0
1342 1 1 1.4839754841611247e-01 3.3322186915621317e+00 7.8763052158646802e+00 1.2578480186550424e+01 1 1 0
1470 1 1 1.3335732274717696e-01 9.4507893033376167e+00 1.1907148945951109e+01 1.3269552766750653e+01 1 1 0
140 1 1 1.7220107398017954e-02 8.2533595477946875e+00 9.7697055156327135e+00 8.4790113083377889e+00 0 0 0
642 1 3 3.6426542770158477e-01 9.3134793146659884e+00 9.5916553075986695e+00 1.0289561579865138e+01 0 0 0
1731 1 2 -2.8677940644515937e-01 4.8427928441578008e+00 1.0177175364016270e+01 1.1707449605523452e+01 1 1 0
14 1 1 1.7649114979966649e-01 3.4271222546264329e-01 9.7652309053533184e+00 8.9481175438046527e+00 0 0 0
1344 1 1 1.5092733429268970e-01 2.3359360900157577e+00 9.4792904362576014e+00 1.2527253778331570e+01 1 1 0
1649 1 3 3.9391767108591996e-01 8.1785620796712184e+00 1.3009173544869935e+01 1.5669468717267588e+01 1 1 0
1409 1 1 9.9399223724593228e-02 5.2014230753924133e+00 1.1573929295022447e+01 1.3942907306147264e+01 1 1 0
639 1 3 1.9535342497321578e-01 6.5568942736573774e+00 1.0439285499703121e+01 9.5995503086621135e+00 0 0 0
1407 1 1 1.4170609532930264e-01 4.4000458013576882e+00 1.0750086551503824e+01 1.2908051065784603e+01 1 1 0
1405 1 1 1.5336996103728040e-01 5.4447833877520511e+00 9.1980044090287301e+00 1.2661087079970896e+01 1 1 0
1340 1 1 -3.3923425512004168e-02 2.5199257923529266e+00 6.8094636356199754e+00 1.3177927855508219e+01 1 1 0
1349 1 2 -3.3875559165572500e-01 3.2213477956316368e+00 1.2488442824302464e+01 1.4500310272412339e+01 1 1 0
1411 1 1 7.7394203196217259e-02 4.5002427693755767e+00 1.2822317538539306e+01 1.3927844016937728e+01 1 1 0
1347 1 2 -3.2788049292166283e-01 9.9987908123961422e-01 1.1588438245358018e+01 1.4525498621369534e+01 1 1 0
1788 1 2 -4.3909217577650544e-01 9.8856516920708248e+00 6.6821193548560389e+00 1.2508586747948003e+01 1 1 0
638 1 1 3.6304822658285835e-01 7.5388084511136837e+00 8.5673911469238053e+00 1.0355229244556000e+01 0 0 0
1410 1 1 -1.0289397192549364e-02 6.5983346480758307e+00 1.1712638370077343e+01 1.3576100123602039e+01 1 1 0
10 1 1 1.7892683260907480e-01 1.9108719794747969e-01 7.3008214753550948e+00 8.6505656868956748e+00 0 0 0
1729 1 2 -2.5338887647026970e-01 7.4913846062457556e-01 7.4391137298037213e+00 1.1654131003315159e+01 1 1 0
1345 1 1 1.3306724774011641e-01 3.6901010802419693e-01 1.0521596540916152e+01 1.3765157606252796e+01 1 1 0
16 1 1 -4.9549826319839195e-02 1.0116553797774417e+00 1.0940893888876751e+01 8.6741984740217166e+00 0 0 0
1401 1 1 -3.1887101667533210e-02 5.1105716821010452e+00 7.2819059173597820e+00 1.4229999407769720e+01 1 1 0
641 1 2 -4.9131123997567872e-01 8.9212744790706964e+00 8.7505399525188619e+00 1.0705529857949934e+01 0 0 0
983 1 3 2.5972365857521251e-01 6.1104141748376284e+00 9.0399732077298136e+00 8.6608869891413356e+00 0 0 0
1343 1 1 -9.8789570258360285e-02 8.7083201082134887e-01 9.5480871720139771e+00 1.2866493322758970e+01 1 1 0
144 1 1 -4.2381967810933598e-02 8.2753476679506708e+00 1.2350602928484046e+01 8.1414045287014165e+00 0 0 0
1467 1 1 7.6004454809059291e-02 9.4119802522729188e+00 9.5493472328969951e+00 1.4241743491302318e+01 1 1 0
139 1 1 -2.6750090497778511e-01 6.9400173272168368e+00 9.4756795069838216e+00 9.2111438605415970e+00 0 0 0
78 1 1 9.0622602333753355e-02 2.4489983616324569e+00 1.1046530405342416e+01 8.2642815715970013e+00 0 0 0
18 1 1 1.8683851170561955e-01 3.9001388478288285e-01 1.2213810870531814e+01 8.8787077291467771e+00 0 0 0
138 1 1 -3.8566919086914758e-02 9.0387415333366885e+00 8.7165152690239420e+00 7.9835804281881355e+00 0 0 0
75 1 1 -1.1924140893878684e-02 2.1918061508701996e+00 8.6063045638583908e+00 7.8431501479178332e+00 0 0 0
1973 1 1 6.1494444351278543e-03 2.0837870978235160e+00 9.0852061592508959e-01 2.0449209302258684e+01 0 0 0
1974 1 1 1.2876118168644304e-01 3.6854432665496990e+00 8.8216338838958430e-01 2.0393202042719523e+01 0 0 0
1976 1 1 2.1187102881993540e-02 4.6232996058376328e+00 2.0444545337021340e+00 2.0898051405350468e+01 0 0 0
2037 1 1 1.1431691373953713e-01 6.3524746823819838e+00 6.4845438706425884e-01 2.0031391544850450e+01 0 0 0
2038 1 1 2.3849031908082066e-01 8.0213803986543049e+00 4.3154642599438270e-01 1.9840427151469807e+01 0 0 0
2039 1 1 1.1292143664187149e-02 5.9200185572909376e+00 2.0449717017503191e+00 2.0322413349191141e+01 0 0 0
2040 1 2 -3.4376096144237844e-01 8.7755723365256486e+00 1.7134172112928125e+00 1.9387877119741308e+01 0 0 0
2041 1 1 7.6402078416107147e-02 6.5049454420194515e+00 3.2921834726250845e+00 1.9968787771552257e+01 0 0 0
2042 1 1 -2.8610832452706536e-01 7.0510302957694497e+00 3.4377323879120758e+00 1.8569199233635221e+01 0 0 0
2043 1 1 -1.6660099087247686e-02 6.1017748960473908e+00 4.5298030028876051e+00 2.0621078292324867e+01 0 0 0
2102 1 1 2.6587591626221208e-01 1.0017619775542460e+01 2.0380223241788884e+00 1.9937046973466011e+01 0 0 0
2593 1 2 -5.0088896360027768e-01 4.0302496204611877e+00 1.0718385165625153e+00 1.8905640978733697e+01 0 0 0
2673 1 3 2.1216724646461679e-01 7.2959043745011174e+00 4.4445512631503918e+00 1.8321009987007471e+01 0 0 0
2674 1 1 3.3382061937441793e-01 5.8051685004377598e+00 2.9043971409125051e+00 1.7785792960948932e+01 0 0 0
2675 1 2 -3.6591515566831612e-01 6.2101347267491915e+00 1.9033174765687433e+00 1.7072512066995202e+01 0 0 0
2952 1 3 2.8431503546860071e-01 7.8873566969973901e+00 2.8251664862589521e+00 1.8230996077779505e+01 0 0 0
2676 1 2 -4.5228826640461611e-01 4.5467974612308213e+00 3.4073113313595207e+00 1.8222693054281944e+01 0 0 0
1851 1 3 4.2183663572102548e-01 4.8100660003191358e+00 8.6943463936578280e-01 1.6922706038268828e+01 1 1 0
1977 1 1 1.6519903389575294e-01 1.7232402258418535e+00 3.1315570082431523e+00 2.1490347655079269e+01 0 0 0
1978 1 1 1.7084722380601924e-01 4.2041099903250938e+00 3.1451589780772875e+00 2.1575980861752406e+01 0 0 0
1980 1 1 -2.8030107207638683e-02 4.8528494304415473e+00 4.4039119931425121e+00 2.1420163876869225e+01 0 0 0
2665 1 2 -2.6238321968022227e-01 2.9403992145161757e+00 2.7822349381888194e+00 2.2189750857224109e+01 0 0 0
2736 1 2 -3.8987213459215825e-01 5.9049159346711635e+00 3.4244552424771207e-01 2.2278469158775255e+01 0 0 0
1979 1 1 -6.9841027484096971e-02 1.1993917589545038e+00 4.4315469194234467e+00 2.1255494326316366e+01 1 0 0
1975 1 1 2.3079988635152173e-02 1.1894046483439162e+00 1.9030299454923694e+00 2.0955893039252263e+01 1 0 0
2666 1 2 -2.6228835307905701e-01 2.9699084715355961e+00 5.1773940339202005e+00 2.2410381770346998e+01 0 0 0
1981 1 1 1.8414260043828615e-01 1.7686104202875150e+00 5.6052836832805788e+00 2.1719716227464151e+01 0 0 0
1982 1 1 1.8609684382936778e-01 4.1702799166574884e+00 5.5979563147819809e+00 2.1696164886068299e+01 0 0 0
2607 1 3 2.6604585545743714e-01 9.9347415440616427e+00 5.0649578337572034e+00 2.0555671311066206e+01 0 0 0
2044 1 1 1.5238282817436155e-01 6.7211583827145764e+00 5.7586472218203486e+00 2.0514762246128960e+01 0 0 0
2045 1 2 -3.3328174849551451e-01 7.9238065640046180e+00 5.8931617489689776e+00 1.9770307245815289e+01 0 0 0
1945 1 3 4.3717347859244182e-01 1.2836980930726178e+00 2.7308989335925808e+00 1.7650932830905212e+01 1 1 0
1941 1 1 3.4196895858197474e-01 1.0730472350508360e+00 6.7361533901091153e-01 1.7004900381864459e+01 1 1 0
1943 1 2 -5.2782840097786088e-01 1.6412810201405710e+00 1.8124858104236012e+00 1.7699655662444393e+01 1 1 0
2596 1 3 3.9834825581936478e-01 3.2708243956156857e+00 9.1231580482382713e-01 1.8335559687601954e+01 0 0 0
2677 1 3 4.0145566922530346e-01 3.8306655315516429e+00 2.7586677619433080e+00 1.8156293955396524e+01 0 0 0
2608 1 2 -2.6803561847005047e-01 9.2568694737019310e+00 5.8548279198808970e+00 2.2928553807889365e+01 0 0 0
1850 1 2 -5.2157219871257310e-01 4.0573983618902547e+00 4.7883263352801386e-01 1.6423683125807667e+01 1 1 0
1893 1 3 3.8924466245196482e-01 9.7174525102165923e+00 6.4776938903652699e+00 1.6715877340394403e+01 1 1 0
2606 1 1 3.7418032816862534e-01 1.0311868947144553e+01 6.3305963449864278e+00 2.2377685566643166e+01 0 0 0
2100 1 1 -8.1475295279406529e-02 1.0607872051392334e+01 1.0875338447128748e+00 2.0753743780385555e+01 0 0 0
2538 1 1 1.3650092962901333e-01 1.1543192617406919e-01 4.5246529138882332e+00 2.0211738318375275e+01 1 0 0
1744 1 2 -2.9268172698521883e-01 9.2294727607787745e+00 3.8003019429390057e+00 1.6181689705815213e+01 1 1 0
1675 1 2 -2.7145923111313036e-01 2.4364315592200154e+00 4.4052351628311044e+00 1.6215632780968743e+01 1 1 0
2704 1 2 -3.0399505722930975e-01 2.7711198982768936e-01 3.4805228994129616e+00 1.9231954662261089e+01 1 0 0
2598 1 2 -2.8656876267215164e-01 7.0295108141965024e+00 1.2444344284841050e-01 1.8850234228198623e+01 0 0 0
2098 1 1 1.6470428266364939e-01 9.8343581071387902e+00 7.6661992315314176e-02 2.1447176508424185e+01 0 0 0
1329 1 1 -2.5887840818881325e-01 -2.1322739572506733e-03 1.4185462806971780e+00 1.6137353747251233e+01 1 1 0
1892 1 2 -4.3201693168341754e-01 1.0253854733701170e+01 7.1243122629569067e+00 1.6153495149402378e+01 1 1 0
1990 1 1 1.4337095631301083e-01 3.8573504714640916e+00 1.0434684815246936e+01 2.1592346847606411e+01 0 0 0
1617 1 1 3.3490642374527835e-01 1.0583072352403269e+01 1.0875310470312696e+01 1.6097527409335591e+01 1 1 0
2889 1 3 4.3309688229252830e-01 6.1350089583708316e+00 9.9107882325095833e+00 1.8230440503409678e+01 0 0 0
2047 1 1 2.8070797798919805e-01 8.7427675554219739e+00 7.0921425131341413e+00 1.9703683921549299e+01 0 0 0
2859 1 2 -2.8454512302992607e-01 6.3652054044079094e+00 1.2658227613234207e+01 2.2354893500243783e+01 0 0 0
2630 1 2 -5.1167442518426998e-01 1.0552486397243378e+01 1.1852350954714185e+01 1.8471712793300163e+01 0 0 0
2739 1 3 3.9858769957144363e-01 7.2815784712697500e+00 7.9188512045344046e+00 2.2598344241267256e+01 0 0 0
1985 1 1 1.9226910828253008e-01 1.6637357448934662e+00 8.0487577964134918e+00 2.1834575048878573e+01 0 0 0
2052 1 1 -6.7210237986753490e-02 6.5671262823398910e+00 1.0572339046336342e+01 2.0822170941978797e+01 0 0 0
1621 1 3 4.3508760492622767e-01 9.3261698982740739e+00 1.1641965965536169e+01 1.7465136253929611e+01 1 1 0
2050 1 1 1.5394841566836748e-01 5.8363106552502266e+00 9.4266866792742281e+00 2.0255555142500604e+01 0 0 0
2897 1 3 4.0068659582434096e-01 1.0366246931598523e+01 1.1145938506791845e+01 2.2650510066191774e+01 0 0 0
2775 1 3 4.0537084706877646e-01 1.6489610435793376e+00 1.1952475529997074e+01 1.8835931030271102e+01 0 0 0
2109 1 2 -3.1942770953428568e-01 1.0098360692651882e+01 7.0839171717575073e+00 1.9461267225675151e+01 0 0 0
2046 1 1 1.0247467927094715e-01 6.2497008266286862e+00 7.0024656094355944e+00 2.1021526733849647e+01 0 0 0
2667 1 2 -2.4563649538836185e-01 2.9276537437768080e+00 7.5183225646029070e+00 2.2263358582384694e+01 0 0 0
1620 1 2 -4.7905522941182205e-01 9.3058305115971223e+00 1.1350766997017619e+01 1.6449899577664919e+01 1 1 0
2854 1 2 -5.0201927050470618e-01 7.7648066228004824e+00 1.2946102269824172e+01 1.9014784976282922e+01 0 0 0
1988 1 1 -5.1334116804296948e-02 4.6300815576187411e+00 9.2975751826369795e+00 2.1206611041706932e+01 0 0 0
2053 1 1 7.6413861074160011e-02 7.9851090654359833e+00 1.0417579648806633e+01 2.0835107213813480e+01 0 0 0
2051 1 1 1.2132593696300489e-01 8.5422666754033258e+00 9.6270739013034810e+00 1.9576409503419232e+01 0 0 0
1989 1 1 1.3902626605787535e-01 1.7866189365934468e+00 1.0530058748322478e+01 2.1801976863995506e+01 0 0 0
2888 1 2 -4.5238331534902865e-01 5.4588614499946981e+00 9.7308170883626790e+00 1.8882373713134182e+01 0 0 0
1994 1 1 4.7557355919666316e-03 3.5921314810848139e+00 1.2876535523745229e+01 2.1033394205960828e+01 0 0 0
2738 1 2 -4.1483296996571994e-01 6.6672799511771981e+00 7.2140548986053474e+00 2.2423422741006640e+01 0 0 0
2054 1 1 1.3149034681108179e-01 5.8773423238314724e+00 1.1750009695468268e+01 2.1284958168463195e+01 0 0 0
2048 1 1 -2.3462409583569301e-02 6.5692018957323679e+00 8.1671799097691018e+00 2.0146054388124487e+01 0 0 0
2113 1 1 -5.7388871497898189e-02 1.0066751286764724e+01 9.6140091439651592e+00 1.9638493046975618e+01 0 0 0
2774 1 2 -4.3330883793536201e-01 2.1952185441941832e+00 1.2623136483004014e+01 1.9234993437662922e+01 0 0 0
2912 1 2 -3.0678793051716852e-01 8.6192536123753172e+00 1.1014136493766784e+01 2.2010839905928982e+01 0 0 0
2764 1 2 -4.5495319662110284e-01 7.9115658113496856e+00 1.0316966670411023e+01 1.8456177642716039e+01 0 0 0
1992 1 1 -6.7544820386738523e-03 4.3502466772864503e+00 1.1740365980395234e+01 2.1169302941576063e+01 0 0 0
1984 1 1 -2.2208560061339765e-02 4.7966546247800395e+00 6.8129376050622179e+00 2.1422731904815688e+01 0 0 0
1991 1 1 -5.9093682470558594e-02 1.3401646125641418e+00 1.1769775838682417e+01 2.1226874851497787e+01 1 0 0
1993 1 1 1.3223119857161311e-01 2.1380976027244039e+00 1.2900091386887734e+01 2.0715651753214573e+01 0 0 0
1987 1 1 -2.8593770129334336e-02 9.8927007869519845e-01 9.2883243535104381e+00 2.1683110765118972e+01 1 0 0
1986 1 1 1.7949553830440429e-01 4.1400410691849974e+00 8.0532740699126837e+00 2.1619300679932721e+01 0 0 0
2049 1 1 -6.0325771406636898e-02 7.9219061938829842e+00 8.1981196571553525e+00 1.9777869808852188e+01 0 0 0
2055 1 1 9.9555467514714335e-02 8.9550840630705064e+00 1.1932917111255442e+01 2.0928731867283350e+01 0 0 0
1983 1 1 -3.6632788786361517e-02 1.0803824293075277e+00 6.8158852740554758e+00 2.1469860897579181e+01 1 0 0
2668 1 2 -2.4139581165612845e-01 2.8719675246927769e+00 1.0167444248303703e+01 2.2653054177229922e+01 0 0 0
2765 1 3 3.5424978766785559e-01 7.7659738137420780e+00 1.1307119333619088e+01 1.8806497446884865e+01 0 0 0
2117 1 1 9.6075668085993979e-02 1.0433049998173811e+01 1.1923112095150236e+01 2.0727166457316947e+01 0 0 0
1853 1 3 3.6376508431021815e-01 4.7083764371092967e+00 1.1476048132933723e+01 1.5966391344513838e+01 1 1 0
3789 1 3 4.4844407566773825e-01 7.2857011961272686e+00 1.1562475042850135e+01 2.4053160725369295e+01 1 1 0
3298 1 1 -3.2924695859463740e-02 3.0878737992599423e+00 9.2398294523417279e-01 2.7649707656567532e+01 1 1 0
3299 1 1 6.1624818316731882e-02 9.5550399211358150e-01 2.3385110544810117e+00 2.8115363612434763e+01 1 1 0
3300 1 1 2.1165693586625528e-03 2.3406744064984903e+00 2.1102752717552473e+00 2.8015470069304069e+01 1 1 0
3302 1 1 1.5447762367070614e-01 3.1861063198279904e+00 3.2832291286337001e+00 2.8297218205673705e+01 1 1 0
3303 1 1 1.2549484071725917e-01 1.2219594275810437e+00 4.3793795507343507e+00 2.6838631944211407e+01 1 1 0
3304 1 1 1.0783683662277833e-01 2.3278118647157928e+00 4.8497420495126065e+00 2.7724373101150501e+01 1 1 0
3306 1 1 -4.4327922774691948e-02 3.2254439253803571e+00 5.8763639122142823e+00 2.7170371218005435e+01 1 1 0
3359 1 1 1.2799921458539495e-01 4.4867786577051456e+00 7.1100712234814778e-01 2.8139161936731192e+01 1 1 0
3361 1 1 8.1022510751390577e-03 5.2256313009230517e+00 1.9521326706639177e+00 2.7862608975130449e+01 1 1 0
3362 1 1 1.3376298517249544e-01 6.6618770962977800e+00 1.7974582365741472e+00 2.7415084672798383e+01 1 1 0
3363 1 1 -1.5922996642118308e-02 4.6476584403891463e+00 3.2005479795590559e+00 2.8145227753685326e+01 1 1 0
3364 1 1 -3.4831771712658527e-02 7.4619415560915261e+00 3.0294708776448509e+00 2.7901619043557503e+01 1 1 0
3365 1 1 1.5167078812655396e-01 5.5186143554528444e+00 4.3336881662353468e+00 2.8279304519660961e+01 1 1 0
3366 1 1 -1.7988880320887819e-02 6.9471907111652484e+00 4.3963322259365398e+00 2.8098580297704995e+01 1 1 0
3368 1 1 1.3901774500809974e-01 7.7330898557177061e+00 5.5509054003135487e+00 2.8159205922907717e+01 1 1 0
3423 1 1 -5.6626671064820555e-02 9.4686377729878384e+00 1.5675274350316943e+00 2.8268213326583719e+01 1 1 0
3425 1 1 1.7313481060830696e-01 8.7440005360185289e+00 2.8202319737403010e+00 2.8288655185894594e+01 1 1 0
3429 1 1 -6.7817882682110170e-02 9.0511390748123866e+00 5.8734823449467708e+00 2.7775308090838120e+01 1 1 0
3643 1 2 -3.1237727469918447e-01 2.6509498166697698e+00 4.4122925723924986e+00 2.9050687053265431e+01 1 1 0
3644 1 2 -2.8095178438919455e-01 5.2994981649942314e+00 5.6714170003014832e+00 2.8814665051637817e+01 1 1 0
3712 1 2 -2.7304541490263584e-01 9.6227835986284838e+00 3.8449259087184018e+00 2.8780140597374277e+01 1 1 0
3754 1 2 -4.0153062803973188e-01 6.5935909656834930e+00 1.6083073237324881e+00 2.5924091338173188e+01 1 1 0
3786 1 2 -4.2654257618934033e-01 1.8320007674012710e+00 3.7775535326749887e+00 2.5680018267171388e+01 1 1 0
3787 1 3 4.1442766048897306e-01 1.7349237018615129e+00 4.1943930477889184e+00 2.4813086066756970e+01 1 1 0
3367 1 1 1.2906340032592406e-01 4.4873787400941492e+00 6.1793883570647994e+00 2.7722717825700578e+01 1 1 0
625 1 2 -4.3908362137183837e-01 4.3649312556772601e-01 5.0364213326251743e+00 3.0453827627048838e+01 0 0 -1
630 1 2 -2.6226917142025447e-01 3.4930564150137702e+00 4.0968413593104325e+00 3.1118240189587667e+01 0 0 -1
3305 1 1 -6.7649973524315371e-02 5.2809783561783452e-01 5.5382373942230023e+00 2.6118624236324244e+01 1 1 0
794 1 2 -4.6457350605778286e-01 8.5326231496394165e+00 5.3263383097423560e+00 3.0891749927579728e+01 0 0 -1
900 1 2 -2.6227996035366941e-01 8.3480938832216616e+00 1.2275543890462548e+00 3.0957294091634594e+01 0 1 -1
3297 1 1 -2.5058727786577117e-01 2.2871479474646142e-01 1.3652003281258553e+00 2.9021978173356811e+01 1 1 0
3301 1 1 -3.4159737191965543e-02 2.8483754932308092e-01 3.5308326804698220e+00 2.7663160830527112e+01 1 1 0
71 1 1 3.7480640365337545e-03 2.0467404487692380e+00 6.1661583672532174e+00 3.1907733908431393e+01 0 0 -1
795 1 3 4.2008730615151679e-01 7.7980260159625177e+00 5.6292189505553880e+00 3.0420653150763709e+01 0 0 -1
3427 1 1 1.1142806848520374e-01 1.0020342940812526e+01 4.8123960063955176e+00 2.7773602686083461e+01 1 1 0
3910 1 3 1.4352701181109032e-01 8.2421763300506967e-01 4.6393039124184438e-01 2.9277186305771568e+01 1 1 0
3307 1 1 1.4903119542448295e-01 1.4400364149130986e+00 6.4528725506496398e+00 2.5613454086765888e+01 1 1 0
628 1 3 4.3557122544502175e-01 1.2344535388836126e+00 4.5229566158419781e+00 3.0370962192200082e+01 0 0 -1
3755 1 3 3.6630175807855109e-01 6.6506168638529743e+00 6.7683368187544635e-01 2.5556601291814193e+01 1 1 0
69 1 1 7.4137827204242918e-02 2.6037529879832784e+00 4.7853481883534146e+00 3.2007917230583338e+01 0 0 -1
72 1 2 -3.2938725609451192e-01 4.8921708230167527e+00 6.0352654705149895e+00 3.1628635963865868e+01 0 0 -1
3818 1 2 -4.3892336634843132e-01 4.4545186461603405e+00 5.7559675991779657e-01 2.9616774465678763e+01 1 1 0
3360 1 1 -6.1199629848924089e-02 7.3759947446789527e+00 4.3357864535988599e-01 2.7977712205208285e+01 1 1 0
3421 1 1 1.5811471402275207e-01 8.7540999627650162e+00 3.2707244656805046e-01 2.8176998105878816e+01 1 1 0
3796 1 2 -4.2222815867459768e-01 1.0953065983813892e+00 3.7227788215499330e-01 2.6348824959145130e+01 1 1 0
3861 1 3 3.6503988107660501e-01 1.0068126225068040e+01 6.1515438395976574e+00 2.9206259482914287e+01 1 1 0
3296 1 1 1.7098398748290414e-01 2.4007092160862604e+00 1.8524672371680574e-02 2.6839387196675332e+01 1 1 0
934 1 2 -4.4722463518960098e-01 3.0147401527677373e+00 5.9069215909154212e-02 3.1725150978735734e+01 0 1 -1
135 1 1 6.0937293390955084e-02 8.8884940737467772e+00 6.2561274376299458e+00 3.1951992439402716e+01 0 0 -1
193 1 1 1.5725589945049863e-02 1.0364382570505255e+01 6.2648189258652440e+00 3.1904564196802557e+01 0 0 -1
3797 1 3 4.4012191202191270e-01 3.9940146213560113e-01 1.1823256316645366e-01 2.6977917265946534e+01 1 1 0
134 1 1 2.8697638388878716e-01 6.1681212219982537e+00 6.2202436900041382e+00 3.2058390602917626e+01 0 0 -1
3920 1 3 1.3482019983121496e-01 4.7570676664043819e-02 1.8284341510024353e+00 2.9981276346886187e+01 1 1 0
184 1 1 1.1773531266321230e-01 8.0475916585797069e+00 2.6564993565379369e-01 3.1969084224216338e+01 0 1 -1
3645 1 2 -3.1653930606499975e-01 7.3901874070667590e+00 6.9117587118034942e+00 2.8612840713776844e+01 1 1 0
137 1 1 1.0852599663696416e-01 8.3189792518626238e+00 7.5782187200495619e+00 3.1955210901499701e+01 0 0 -1
143 1 1 1.4512707064304484e-01 6.9883744345746690e+00 1.2433988585498458e+01 3.1908156883228738e+01 0 0 -1
3315 1 2 -3.2131095848320096e-01 9.5850890696009672e-01 1.2019244587312247e+01 2.6652456250897032e+01 1 1 0
3915 1 3 2.0687164469370362e-01 2.0021658314366433e-01 1.2319055849198541e+01 2.8508781252908634e+01 1 1 0
3373 1 1 1.3283278527315451e-01 5.5107104065280907e+00 9.2766419097019845e+00 2.5599626847418811e+01 1 1 0
3589 1 3 4.3177939046850533e-01 9.2808509525146761e+00 1.0436142182736681e+01 3.0027909880946403e+01 1 1 0
3698 1 2 -2.1392838841768105e-01 2.8437936948486731e+00 8.4898358944447505e+00 2.4450636127492377e+01 1 1 0
984 1 3 2.1429454142085605e-01 3.2725678985964879e+00 6.5708958329893923e+00 2.9605599112832323e+01 0 0 -1
3699 1 2 -2.5073373426268641e-01 5.0836000293991717e+00 1.0164995405798130e+01 2.4531369387340572e+01 1 1 0
3370 1 1 1.6376443359613335e-01 6.6228031005578609e+00 7.5200746589480820e+00 2.7560700181059751e+01 1 1 0
3756 1 2 -4.3311722868137464e-01 1.0258618250568638e+01 7.4626378146432071e+00 2.5286682417674484e+01 1 1 0
3372 1 1 -3.1431513305239093e-03 7.4773048988839754e+00 8.5466900700137103e+00 2.7105684451972770e+01 1 1 0
709 1 3 4.2616796315923444e-01 4.1490322951178671e+00 9.9823414749113191e+00 2.8096220913924729e+01 0 0 -1
3379 1 1 7.9000903488865473e-02 4.5162831188154753e+00 1.3065339294062104e+01 2.6097626971307424e+01 1 1 0
136 1 2 -3.2503119313674800e-01 6.9184508135555225e+00 7.4224725359886072e+00 3.1861140532684789e+01 0 0 -1
3311 1 1 -7.9469127371205206e-02 1.0084605168696812e+00 9.5707806588944724e+00 2.5598290910960237e+01 1 1 0
3788 1 2 -4.4035095709294297e-01 7.7094172227758184e+00 1.0800546263700740e+01 2.4477837812914977e+01 1 1 0
848 1 2 -5.2100764573868130e-01 9.8643825676742019e+00 8.9687567620145803e+00 3.0231882013741345e+01 0 0 -1
3860 1 2 -4.6098969916175719e-01 1.0339741012613572e+01 7.0992244988866666e+00 2.8917437443013409e+01 1 1 0
3376 1 1 1.4161214004101594e-01 7.4766212128906524e+00 1.0744600337887093e+01 2.5925410289251317e+01 1 1 0
74 1 1 -2.7987472244529538e-01 3.4192511422418033e+00 7.4975822148079123e+00 3.0181169633871924e+01 0 0 -1
3431 1 1 1.1602538482000591e-01 9.7487381021515436e+00 7.2625202798523345e+00 2.7606523210755707e+01 1 1 0
3433 1 1 -1.2974354470756131e-02 8.8774858078457921e+00 8.5247956132656793e+00 2.7466548000031057e+01 1 1 0
3820 1 2 -4.9641091509452667e-01 4.8115078112774095e+00 1.1530195205104301e+01 2.7863325368880954e+01 1 1 0
3588 1 2 -4.6398347469665269e-01 9.2473059073172745e+00 1.1407886278711667e+01 2.9640179163889659e+01 1 1 0
706 1 1 3.5234806058500739e-01 2.9169879265848033e+00 8.7756671701339659e+00 2.9347461487445255e+01 0 0 -1
705 1 3 3.0042370464828289e-01 4.4838930804035462e+00 7.5514242490755086e+00 3.0344310438770300e+01 0 0 -1
708 1 2 -4.7164519216187245e-01 4.1273950608907501e+00 9.1784482973413741e+00 2.8734812520625614e+01 0 0 -1
3316 1 1 2.7612561646511358e-01 2.3195794518392150e+00 1.1883242504214525e+01 2.6348327348960844e+01 1 1 0
3377 1 1 9.5597106574226404e-02 5.2452602046787238e+00 1.1878625378426504e+01 2.6508616749503272e+01 1 1 0
3585 1 1 3.2330503186234416e-01 1.0379746018695002e+01 1.1555509508816320e+01 2.8827315951189824e+01 1 1 0
81 1 1 -3.9195203643739289e-02 4.2232349511969138e+00 1.2151955123323662e+01 3.1516785980832569e+01 0 0 -1
3314 1 1 -9.6253618651688300e-02 3.0402738186382132e+00 1.0794204736932942e+01 2.5787761105160747e+01 1 1 0
3308 1 1 -3.2028017931867520e-02 2.7774929428595989e+00 6.6558512036627908e+00 2.6039310703112864e+01 1 1 0
3821 1 3 4.0565322606866155e-01 4.3337474985067104e+00 1.2294362256649228e+01 2.8221295415873794e+01 1 1 0
197 1 1 1.2074182317014323e-01 1.0424704924188893e+01 8.7664869284563167e+00 3.1649110070693332e+01 0 0 -1
3313 1 1 1.5005411132482852e-01 4.8872264139433769e-01 1.0695088896006906e+01 2.6288912547633995e+01 1 1 0
3369 1 1 -1.8657993158983231e-02 5.3145784660266537e+00 7.2657729197065937e+00 2.7138665657072956e+01 1 1 0
77 1 2 -3.0927632624796453e-01 4.1831909353898045e+00 9.8010893359507776e+00 3.1446708829528770e+01 0 0 -1
3375 1 1 1.1571909440436570e-01 4.5063047670926322e+00 1.0825832929142301e+01 2.5669492695968842e+01 1 1 0
141 1 2 -3.1465198292795038e-01 6.3264383509249615e+00 1.1112602535880452e+01 3.1550010752563441e+01 0 0 -1
3312 1 1 1.7195907826070442e-01 2.4056739520863113e+00 9.5873540866473927e+00 2.5310742075153069e+01 1 1 0
80 1 1 1.2919589459595418e-02 2.8390427227608850e+00 1.2226910396294789e+01 3.1823852997346275e+01 0 0 -1
849 1 3 4.2135536572972815e-01 9.3946876605831555e+00 8.1612568901300460e+00 2.9831391818150042e+01 0 0 -1
3378 1 1 -5.9217134226766679e-02 6.6710308119570332e+00 1.1900992459560332e+01 2.6321649010196900e+01 1 1 0
3310 1 1 1.5142601434400216e-01 3.4942314398751968e+00 7.8440936725245365e+00 2.5533241872298518e+01 1 1 0
3374 1 1 -2.2793545435507923e-02 6.7944435400531464e+00 9.4900773677605859e+00 2.6232317136131552e+01 1 1 0
73 1 1 8.4359558993339592e-02 2.6287286238103058e+00 7.3896952908046272e+00 3.1481564543003707e+01 0 0 -1
3435 1 1 4.6669888127782853e-02 9.4866328327855722e+00 9.8125445137200007e+00 2.7293367657696528e+01 1 1 0
3371 1 1 -4.5072752358197424e-02 4.7907814095715828e+00 8.0776602532750896e+00 2.6069833247536693e+01 1 1 0
3437 1 1 -2.8948278370183687e-02 8.9454801960888037e+00 1.0759353038981395e+01 2.6378139091643757e+01 1 1 0
79 1 1 2.9431469503940400e-01 4.9444789255468322e+00 1.1021706653025714e+01 3.1502731549384581e+01 0 0 -1
3438 1 1 1.5588585144928913e-01 9.5300325154186272e+00 1.1920826691775018e+01 2.5844258457489381e+01 1 1 0
707 1 2 -2.9416910700863158e-01 1.7073247169872647e+00 9.1264736546563494e+00 2.9173883521252645e+01 0 0 -1
3309 1 1 1.7958286432375592e-01 2.2507569536500627e-01 8.4475533214787930e+00 2.5189784304107242e+01 1 1 0
3697 1 2 -2.4939649147160217e-01 8.4056966183127380e-01 7.2813814264070960e+00 2.4584257047112228e+01 1 1 0
3440 1 1 -1.0838786435752053e-01 8.7853427172160785e+00 1.3080798045400044e+01 2.5697415424641466e+01 1 1 0
76 1 1 1.1116487012808950e-01 2.8834476047930417e+00 9.8127304299519338e+00 3.2053569981942935e+01 0 0 -1
3757 1 3 4.0394174658643811e-01 1.0537632249057614e+01 8.2960438771104457e+00 2.4884727564704285e+01 1 1 0
3317 1 2 -3.2520778261330135e-01 3.1056277551114864e+00 1.3082951296539898e+01 2.6276447069194500e+01 1 1 0
891 1 2 -2.2252936419598779e-01 2.5580965435260459e+00 1.7140673162278837e+01 8.8743264437575586e+00 0 0 0
1350 1 1 -2.3068812469218783e-01 1.9836817394315513e+00 1.5037942041307485e+01 1.3721046430056848e+01 1 1 0
1413 1 1 1.1885351117837706e-01 5.1167219333724887e+00 1.3986742964741987e+01 1.3530840250886140e+01 1 1 0
1414 1 1 -1.5760902042239739e-03 6.5024977463260107e+00 1.4221332449083929e+01 1.3450239874634875e+01 1 1 0
1416 1 1 1.0570360522505255e-01 7.0497286244353647e+00 1.5391743168057353e+01 1.2757630811198883e+01 1 1 0
1417 1 1 -4.1355668826935900e-02 5.1702508495091068e+00 1.7072106858204357e+01 1.3713497751768115e+01 1 1 0
1418 1 1 1.2882915163061121e-01 6.3402707218984924e+00 1.6693179613571274e+01 1.2828633065895195e+01 1 1 0
1420 1 1 1.1577070609012648e-01 7.1147198286678242e+00 1.8344767381482736e+01 1.2511619930521176e+01 1 1 0
1474 1 1 1.2072680506214033e-01 9.1849664853981139e+00 1.4287361040533471e+01 1.2695990939177314e+01 1 1 0
1476 1 1 -6.2248996630926305e-02 8.4848709317038935e+00 1.5513431928710805e+01 1.2886147875320750e+01 1 1 0
1478 1 1 1.3176353025656304e-01 9.4261562333304028e+00 1.6658284771296216e+01 1.2713914601661164e+01 1 1 0
1480 1 1 9.5806992339430894e-02 8.6461916782537180e+00 1.8230966670965582e+01 1.2265571446769147e+01 1 1 0
1665 1 1 3.8109078160105769e-01 1.5603893454403728e+00 1.4964701087068079e+01 1.2225281236355558e+01 1 1 0
1668 1 2 -2.3059125765915103e-01 1.9293352702459317e+00 1.5821430493056436e+01 1.1357755359150877e+01 1 1 0
1822 1 2 -4.6141978352384072e-01 6.6976783389107313e+00 1.4902462352074206e+01 1.1325112235229579e+01 1 1 0
1823 1 3 3.9530650729350048e-01 7.4804221171854701e+00 1.4497934573031250e+01 1.0914780851564878e+01 1 1 0
1883 1 2 -2.4298627929931380e-01 9.2839303486665088e+00 1.7267794535916522e+01 1.1401896574928031e+01 1 1 0
1885 1 2 -2.5180886473097813e-01 6.1842940943026443e+00 1.7572965472764277e+01 1.1724265273912577e+01 1 1 0
928 1 2 -4.4045637573209817e-01 7.0542748235610802e+00 1.6109315929040232e+01 9.2406108667300693e+00 0 0 0
944 1 2 -2.6305719493557234e-01 4.7856549024930031e+00 1.5411429483077233e+01 9.0565876888490262e+00 0 0 0
1354 1 1 -3.8166937784141146e-02 2.0500047846541039e+00 1.7509903436691669e+01 1.4372356516462277e+01 1 1 0
1353 1 1 1.6595784212508363e-01 6.7070870782436975e-01 1.7540984907904054e+01 1.4073491572763595e+01 1 1 0
1421 1 1 -9.0058282831403970e-03 9.4708534540211566e+00 1.9363502577351618e+01 1.2762876844850862e+01 1 0 0
1419 1 1 1.6427253950605136e-01 4.9928857813547278e+00 1.8285638165449519e+01 1.4432708718168778e+01 1 1 0
22 1 1 1.2733704541181018e-01 1.9362085718431496e-01 1.4624463122216316e+01 8.8703114628379094e+00 0 0 0
929 1 3 5.3460530787077853e-01 6.4172452366042423e+00 1.5950173223380341e+01 1.0043680927924425e+01 0 0 0
1352 1 1 5.6552225021632124e-02 2.7542047033000143e+00 1.6316435369988319e+01 1.3976635935825179e+01 1 1 0
1415 1 1 1.5098879200293436e-01 4.1121879468158911e+00 1.6177864808075611e+01 1.3657188832826973e+01 1 1 0
1356 1 1 1.6650690446329591e-01 2.6564284793338420e+00 1.8626367223891990e+01 1.5010871554855282e+01 1 1 0
911 1 3 4.6494517525588608e-01 1.0239833975048658e+01 1.4133414710936545e+01 1.0146600424424966e+01 0 0 0
1666 1 3 2.5131933604045448e-01 2.6526858239443398e+00 1.4173799192551890e+01 1.3911760344675326e+01 1 1 0
1957 1 3 1.6567997004975807e-01 1.1209718626351426e+00 1.4976982357048104e+01 1.4379771768090263e+01 1 1 0
1926 1 2 -2.6257597558497181e-01 4.2567957007141324e+00 1.4956396702064657e+01 1.2868458593848160e+01 1 1 0
910 1 2 -4.8131938944178454e-01 9.4361374933501274e+00 1.3873072104499945e+01 9.7056465916006953e+00 0 0 0
24 1 1 -2.6796501691217757e-02 5.7687018697497083e-01 1.5848276114664719e+01 8.2796325216955164e+00 0 0 0
86 1 1 1.4810721968136276e-01 2.1398319916121826e+00 1.5942384239116372e+01 8.1389590424921643e+00 0 0 0
146 1 1 1.5955700576618914e-01 9.2517211358408602e+00 1.3635433860305529e+01 8.2612649136902352e+00 0 0 0
1358 1 1 -3.7857510654864826e-02 6.8542195990255026e+00 1.9441486353033380e+01 1.3393327086277797e+01 1 0 0
1357 1 1 -3.7742197630118456e-02 5.6092198333421068e+00 1.9524946881937026e+01 1.4133016574853503e+01 1 0 0
892 1 2 -3.0743565022498887e-01 1.0203268379623285e+01 1.6697674666373857e+01 8.7026222264385620e+00 0 0 0
1734 1 2 -3.1886954838236231e-01 3.9791380495321302e+00 1.8108898937871462e+01 1.5388001919045680e+01 1 1 0
20 1 1 -8.6227888176850176e-02 9.4306887423244712e-01 1.3459049707498012e+01 8.5303676302960216e+00 0 0 0
1667 1 2 -5.2829171037744282e-01 8.2864342406918412e-01 1.3725827944094549e+01 1.2121155264410481e+01 1 1 0
1669 1 3 4.9612266231690083e-01 4.7376955555274552e-01 1.3588614089844613e+01 1.1276726055926094e+01 1 1 0
1935 1 2 -3.2993039220984999e-01 1.0425363265620033e+01 1.4472635755874730e+01 1.1894671503076623e+01 1 1 0
85 1 1 1.1497632150528252e-01 4.2146559512226593e+00 1.4637091146929597e+01 7.9734371069098007e+00 0 0 0
30 1 1 1.2269062412563503e-01 8.7739849461846972e-02 1.9566605956115147e+01 8.3609720161756513e+00 0 0 0
1648 1 2 -4.4211327251238181e-01 7.3137742095034026e+00 1.3204359923872708e+01 1.5294939355760537e+01 1 1 0
149 1 1 1.0755913227636486e-01 6.5543871716886368e+00 1.6237632290221285e+01 7.9087831544635874e+00 0 0 0
1351 1 2 -3.3928811683902904e-01 9.7203622788039193e-02 1.6450192050266843e+01 1.3356542326869008e+01 1 1 0
87 1 1 8.2316294652523977e-02 5.1045785868048812e+00 1.6191301175560284e+01 7.8447601410836727e+00 0 0 0
32 1 1 1.2757616751785503e-01 9.9289895199900735e-01 2.1045105233496983e+01 7.8753884527322793e+00 0 0 0
1305 1 1 -1.8743863326201107e-02 2.5457269484732736e-01 2.5571238435930347e+01 1.2921634587954690e+01 1 0 0
1796 1 2 -4.4183761652351083e-01 4.7541868035986257e+00 2.6217682633963680e+01 1.4950146499687060e+01 1 0 0
1367 1 1 1.4695058585778464e-01 4.5123243603261916e+00 2.5639340733696233e+01 1.3632752252300961e+01 1 0 0
1777 1 3 4.6393638288286920e-01 1.0449452688420440e+01 2.1936217336453112e+01 1.0075099797544278e+01 1 0 0
894 1 2 -2.5767989907216055e-01 7.4856499433939216e-01 2.0531659715480487e+01 9.1922700676204308e+00 0 0 0
1733 1 2 -2.8659186708266915e-01 4.0455753692719743e+00 2.3238407953126060e+01 1.5391405353523796e+01 1 0 0
1296 1 1 -4.8025628925842723e-02 2.0432189843527842e+00 1.9850639203260517e+01 1.5117949494540118e+01 1 0 0
1423 1 1 7.7440701950309886e-04 8.8919123775939735e+00 2.0660889486026946e+01 1.2595532300351399e+01 1 0 0
824 1 2 -6.6158480162693245e-01 3.9633902503664131e-01 2.5162967143261195e+01 8.9708519394514337e+00 0 0 0
687 1 3 1.8582052126949247e-01 4.5967902209395080e+00 2.0616971733044494e+01 8.0110970354835374e+00 0 0 0
1364 1 1 -2.4333942986038422e-02 7.4267009761060292e+00 2.3130508029490496e+01 1.2791405965401751e+01 1 0 0
1794 1 2 -4.5251222072847530e-01 7.5642520144442287e+00 2.4344386505235882e+01 1.4698165244799949e+01 1 0 0
1431 1 1 1.2951805682231168e-02 8.8884683716536088e+00 2.5561886429575132e+01 1.2614624556302939e+01 1 0 0
825 1 3 4.8558795928568882e-01 1.9032398235500478e-01 2.4820628851135520e+01 9.8972464126245914e+00 0 0 0
690 1 3 4.4414709592318580e-01 7.3320456905267735e+00 2.0785365563724227e+01 8.3630991791202121e+00 0 0 0
1425 1 1 1.6689866030124828e-01 9.5642682108920987e+00 2.1830019075113348e+01 1.2143699185840653e+01 1 0 0
1299 1 1 1.2423038878718484e-01 6.5518537734582716e-01 2.2331534701088508e+01 1.5275080423749198e+01 1 0 0
1362 1 1 1.3642501950183078e-01 6.5550083779036390e+00 2.1916586365841912e+01 1.2845392218620050e+01 1 0 0
1368 1 1 -2.7159055893664186e-02 7.3716798598240363e+00 2.5508923164809545e+01 1.2689209874203389e+01 1 0 0
1295 1 1 1.6139377390406603e-02 5.9598183519084913e-01 1.9860331906951686e+01 1.4853620982763351e+01 1 0 0
1867 1 3 4.5181800151266255e-01 6.6102192288768213e+00 2.1739700549192555e+01 1.0869816802869730e+01 1 0 0
1866 1 2 -4.3283103762568681e-01 6.2961790378213465e+00 2.1203357529590690e+01 1.1648451073591520e+01 1 0 0
688 1 2 -5.0871200113524684e-01 7.1233450293572957e+00 2.1424795312757656e+01 9.0646989441509724e+00 0 0 0
1793 1 3 4.1831186424559502e-01 7.5888385718800979e+00 2.0836275896710394e+01 1.5416583148760878e+01 1 0 0
1795 1 3 4.7943440518286184e-01 7.1228207872404434e+00 2.4506276099213117e+01 1.5517969233012581e+01 1 0 0
1427 1 1 -8.5787839292655044e-03 8.7885965326007511e+00 2.3096734375741995e+01 1.2451281948649301e+01 1 0 0
1797 1 3 4.6940426473135238e-01 4.6367163934169060e+00 2.5565898998340639e+01 1.5659518668613350e+01 1 0 0
1298 1 1 2.0145317835971954e-01 2.7383989688406256e+00 2.1039423321646861e+01 1.5412416648548289e+01 1 0 0
686 1 1 3.1892697624814248e-01 5.9371541182573679e+00 2.2166158862610505e+01 8.7553953476521862e+00 0 0 0
1732 1 2 -2.9715939167842903e-01 4.0627177376424122e+00 2.0517204141892552e+01 1.5569311008476173e+01 1 0 0
1366 1 1 1.5028323416445555e-01 6.8500600883785197e+00 2.4334239119740296e+01 1.3404608016011183e+01 1 0 0
1359 1 1 1.4068052008750864e-01 5.0786308884255407e+00 2.0811167239411823e+01 1.4575115446712823e+01 1 0 0
1304 1 1 -1.2517148734170746e-02 2.2049475713949285e+00 2.4604396556992540e+01 1.4171021478102135e+01 1 0 0
1303 1 1 5.8539149781686780e-03 7.9815649950319489e-01 2.4708510897739352e+01 1.3913277937853415e+01 1 0 0
1302 1 1 1.5882788803663483e-01 2.7314925105996362e+00 2.3505117132939560e+01 1.4902770360315015e+01 1 0 0
1365 1 1 -9.4250479793405811e-02 5.4003698863111795e+00 2.4435936451558817e+01 1.3673024253010531e+01 1 0 0
1776 1 2 -4.5151943425448199e-01 9.7008756418444886e+00 2.1760279542635484e+01 1.0678081884365914e+01 1 0 0
1306 1 1 2.6627638201703538e-04 3.0405407448532475e+00 2.5618472253221356e+01 1.3516568648992370e+01 1 0 0
689 1 2 -2.7919651410953578e-01 5.4436252895213100e+00 2.3200729575636441e+01 9.2948817138707209e+00 0 0 0
1429 1 1 1.5179217114168245e-01 9.5080669980490136e+00 2.4321312333812166e+01 1.2511527149614498e+01 1 0 0
855 1 3 4.0700507476349468e-01 2.7282878869429514e+00 2.5376091172714187e+01 8.6757391334255782e+00 0 0 0
1792 1 2 -4.4085965312220282e-01 7.9720609509666422e+00 2.1372761656469802e+01 1.4725682720572692e+01 1 0 0
1360 1 1 1.1875442403255553e-01 7.6416458419744950e+00 2.0724293959401450e+01 1.3442869798893595e+01 1 0 0
1300 1 1 -1.4742937796997339e-02 2.1304239417632758e+00 2.2283733246812794e+01 1.5297649863938423e+01 1 0 0
1363 1 1 1.4462636306342158e-01 5.0514057904518310e+00 2.3277678655356763e+01 1.4352713912386427e+01 1 0 0
854 1 2 -4.3843580629439322e-01 3.2633690099313633e+00 2.4778373756882242e+01 8.1919749678906957e+00 0 0 0
1361 1 1 -5.0708453629283258e-02 5.4906746266765598e+00 2.1992916928643083e+01 1.3995906124786188e+01 1 0 0
779 1 3 5.7662609196225079e-01 -2.6560025369367451e-02 2.6111893423653282e+01 8.7695862463467922e+00 0 0 0
2838 1 2 -4.1267741125945379e-01 3.4432363989496748e+00 1.7146741758096066e+01 1.8440586960093235e+01 0 0 0
2915 1 2 -3.1442197707259645e-01 5.1531541204155538e+00 1.3695371558605524e+01 1.9494418625050471e+01 0 0 0
2061 1 2 -3.4551742644985467e-01 8.1822729277812325e+00 1.5537593071985329e+01 2.0526916891055290e+01 0 0 0
2002 1 1 1.1270763849910158e-01 3.6235416325251797e+00 1.7752460190027072e+01 1.9734930387398293e+01 0 0 0
2064 1 1 7.6145875058147468e-03 6.7101331806614173e+00 1.8019238913986822e+01 1.9537795686708865e+01 0 0 0
1996 1 1 1.4090428626063753e-01 4.2562788659645587e+00 1.4098463833132847e+01 2.0524825229477962e+01 0 0 0
1997 1 1 -2.9995630463425335e-02 2.1975002050201411e+00 1.5436823472946353e+01 2.0867182778643468e+01 0 0 0
1998 1 1 9.0420927344201554e-02 3.7022395922407618e+00 1.5451116320870566e+01 2.0961224308132820e+01 0 0 0
1999 1 1 1.9892104552512835e-01 1.5509347099735444e+00 1.6675343887415917e+01 2.0588974167874348e+01 0 0 0
2000 1 1 1.1405782355690283e-01 4.5628446384953065e+00 1.6878811749082960e+01 2.0483540153094140e+01 0 0 0
2001 1 1 -1.7807937456885019e-02 2.2609329949696315e+00 1.7912684651931301e+01 2.0396192057061874e+01 0 0 0
2058 1 1 1.4439150543302710e-02 6.1197200663536808e+00 1.4320147746891170e+01 2.0442721441827057e+01 0 0 0
2059 1 1 3.2375904928583826e-01 8.8768847048224444e+00 1.4382154547632700e+01 2.0398121233000285e+01 0 0 0
2060 1 1 1.1745159210790149e-01 6.6599967914871163e+00 1.5639085849555675e+01 2.0390142340276512e+01 0 0 0
2062 1 1 -2.5721709653809065e-02 5.9970766925245531e+00 1.6813320226050550e+01 1.9992766421830083e+01 0 0 0
2063 1 1 -3.0466464422582629e-01 9.1146696405009830e+00 1.7749360353767944e+01 2.0616656056703484e+01 0 0 0
2121 1 2 -2.9847046379839492e-01 1.0280146399271237e+01 1.4440954850644600e+01 2.0365112079048778e+01 0 0 0
2655 1 3 2.8315066197812672e-01 8.4989000033781874e+00 1.7292168920361306e+01 2.1379930953240638e+01 0 0 0
2862 1 2 -2.7746316565056389e-01 4.3599687777966070e+00 1.6399365144310437e+01 2.1843326566181297e+01 0 0 0
2937 1 3 2.4086630141585461e-01 9.6792884813124420e+00 1.6899612985443742e+01 2.0197664360630146e+01 0 0 0
2839 1 3 3.6181407709989427e-01 3.7423726843526808e+00 1.7716245349039667e+01 1.7659278693171078e+01 0 0 0
2065 1 1 6.4706914730474380e-02 8.1432645053731054e+00 1.8305221288873174e+01 1.9569942241641808e+01 0 0 0
1995 1 1 6.8865416422321645e-03 1.4730236196004263e+00 1.4210530360470885e+01 2.0910558553909947e+01 0 0 0
2004 1 1 -3.5806694696741401e-02 4.3756622159933194e+00 1.9015059197500076e+01 1.9431455972073280e+01 0 0 0
2654 1 1 3.8768173136640061e-01 1.0166039951513469e+01 1.8828468944618315e+01 2.1080069001131442e+01 0 0 0
2066 1 1 -4.6200748107062322e-03 5.8233506325879993e+00 1.9114287294244960e+01 1.9319027018947232e+01 0 0 0
2003 1 1 1.2674602296361961e-01 1.8448502108942637e+00 1.9183978417589195e+01 2.0682345239296986e+01 0 0 0
2067 1 1 -5.4740351475722857e-02 8.6855563525283603e+00 1.9244570511094089e+01 1.8669874762793949e+01 0 0 0
3791 1 3 5.1597905235203667e-01 6.1024582981421585e+00 1.5416280622582709e+01 2.3225663032422613e+01 1 1 0
3790 1 2 -4.6509165833664851e-01 6.8366928997437464e+00 1.4981165758561771e+01 2.3488626202189973e+01 1 1 0
2127 1 1 1.7225875604951688e-01 1.0086624845425016e+01 1.9342040854386443e+01 1.8328383306912521e+01 0 0 0
3851 1 2 -2.7151991030632822e-01 9.2050588185818452e+00 1.7256263118812061e+01 2.3444839720868824e+01 1 1 0
2560 1 2 -2.8328675668515507e-01 5.9260792117456917e-01 1.9309974252616431e+01 2.1428749073622797e+01 1 0 0
2558 1 2 -2.6326203098057088e-01 1.5999362690962349e-01 1.6813169630200186e+01 2.0453525183467278e+01 1 0 0
3903 1 2 -2.6816233308308995e-01 1.0542153176453040e+01 1.4125997615604227e+01 2.3982835878774200e+01 1 1 0
3636 1 2 -2.8425447407016191e-01 1.8461112933189006e+00 1.7186314186984344e+01 2.3408231351292589e+01 1 1 0
2855 1 3 4.0738483223394412e-01 6.8790670936374561e+00 1.3397953927263918e+01 1.9007137073775656e+01 0 0 0
2554 1 1 -4.7217263992828176e-03 4.8367001260086605e-02 1.4355768720119420e+01 2.1013213044818556e+01 1 0 0
2056 1 1 1.3340092422652727e-01 6.9058852604639878e+00 1.3239228067255741e+01 2.1186753334188104e+01 0 0 0
3633 1 1 3.3819438483682923e-01 1.2207512790658543e+00 1.6217511750332040e+01 2.3966612893165053e+01 1 1 0
2057 1 1 -1.6482484827730345e-02 8.2339145046091513e+00 1.3177636774920472e+01 2.0513111037878982e+01 0 0 0
2793 1 3 4.1912769517499088e-01 3.3064650835010929e+00 1.9812310428112575e+01 2.2393147148356736e+01 0 0 0
2841 1 3 3.5216065403594221e-01 5.9953897811921735e+00 2.0310749325646217e+01 1.6884104923702182e+01 0 0 0
2568 1 1 -2.5974972397259384e-02 9.2986022646054489e-02 2.3925145357854802e+01 2.0132035590862177e+01 1 0 0
2069 1 1 1.1393741621112430e-01 7.6702582755990898e+00 2.0323237070911070e+01 1.8201151861385217e+01 0 0 0
2823 1 3 4.0164258714091483e-01 8.0933805261810576e+00 2.0898853545237401e+01 2.0254678839545726e+01 0 0 0
2074 1 1 1.5101505321714426e-01 5.4880022832699886e+00 2.3976582077215649e+01 1.8153545826072012e+01 0 0 0
2626 1 2 -4.4641348465878117e-01 8.6586992653719683e+00 2.5945567660328642e+01 1.7294491896868003e+01 0 0 0
2917 1 2 -2.4641663130026442e-01 2.9909733033786758e+00 2.1873952091995626e+01 1.7825562213852379e+01 0 0 0
2013 1 1 -3.0406666400071333e-02 1.9010189909841178e+00 2.5107196414287813e+01 1.8928310840906299e+01 0 0 0
2011 1 1 2.2179931023849828e-02 1.4956895902485068e+00 2.4061788651310650e+01 1.9827546188514120e+01 0 0 0
2129 1 1 -3.7235404709374267e-02 1.0597786551790316e+01 2.0630164786712324e+01 1.7989506110773632e+01 0 0 0
2131 1 1 2.9398666688381394e-02 9.7424158024485479e+00 2.1777084036598858e+01 1.8355086897009009e+01 0 0 0
2008 1 1 9.3649010405614241e-02 4.1333781770071232e+00 2.1247968878849044e+01 1.8619767816457848e+01 0 0 0
3744 1 2 -4.8283135048964204e-01 9.4831080065639899e+00 2.1840740420640682e+01 2.3298163705976894e+01 1 0 0
2010 1 1 9.4874565819841550e-02 3.3318051827634578e+00 2.2775641480356501e+01 1.8865833127208777e+01 0 0 0
2564 1 1 -4.0556480448728949e-02 3.4468169561088347e-01 2.1540686794581308e+01 2.0685940423126670e+01 1 0 0
2068 1 1 1.1805514469506825e-01 6.4705574290253454e+00 2.0426492448599760e+01 1.9217225579599045e+01 0 0 0
2071 1 1 -5.8776348117006008e-02 8.3380464486843540e+00 2.1731143196599540e+01 1.8455541269075791e+01 0 0 0
2012 1 1 -4.5769495806708069e-02 4.0993406032700728e+00 2.4075921877131165e+01 1.8575477734924480e+01 0 0 0
2657 1 2 -2.9982336000506027e-01 9.7590619827898752e+00 2.0032947558871275e+01 2.1291014627745003e+01 0 0 0
3745 1 3 3.9780215214896253e-01 1.0206114929681087e+01 2.2405590708291697e+01 2.3013579668562368e+01 1 0 0
2822 1 2 -4.4339085739086354e-01 7.1646874151925362e+00 2.0788436504724665e+01 2.0422447984296177e+01 0 0 0
2070 1 1 -5.4253459523067989e-02 5.5795045473168425e+00 2.1520385386347257e+01 1.8809985615776139e+01 0 0 0
2072 1 1 9.1231662953531814e-02 6.1494096563210707e+00 2.2810152208394083e+01 1.8864832651274277e+01 0 0 0
2840 1 2 -4.8714485913858036e-01 6.9322674284592223e+00 2.0083948590249474e+01 1.6976361532010170e+01 0 0 0
2006 1 1 -5.2153803701716767e-03 3.5689399198909522e+00 2.0166507421391859e+01 1.9472500923922425e+01 0 0 0
2792 1 2 -4.2981509604091395e-01 3.3847464387189539e+00 2.0542631211254115e+01 2.1805974895863908e+01 0 0 0
2871 1 3 4.9227660134480317e-01 8.9276775610738195e+00 2.4468346708948278e+01 2.1060643964196181e+01 0 0 0
2746 1 2 -4.4535323741771743e-01 3.2792332290264730e+00 2.3210431045927461e+01 2.1145056160762032e+01 0 0 0
3835 1 3 4.4677945242529782e-01 7.6714320927727364e+00 2.1611362671462850e+01 2.3501550726509283e+01 1 0 0
3598 1 2 -3.6706811820028429e-01 9.7351364294998231e+00 2.5035635113909553e+01 2.2509768414881588e+01 1 0 0
2076 1 1 1.2862594830469007e-01 6.3412513217128135e+00 2.5637440537993552e+01 1.7971110654524264e+01 0 0 0
2015 1 1 1.8479296231244011e-01 1.0236336301968409e+00 2.6192690667574524e+01 1.8527852721521342e+01 1 0 0
2007 1 1 3.3656358198257144e-02 1.7328908566958918e+00 2.1617349121584848e+01 2.0372024321114999e+01 0 0 0
2073 1 1 -2.0988540854109707e-02 7.5674544085457365e+00 2.2880190505968937e+01 1.8723159966522942e+01 0 0 0
2075 1 1 1.2425022087860504e-01 8.3103236751817136e+00 2.4138913356364302e+01 1.9153258468767913e+01 0 0 0
2702 1 2 -2.8225648252833746e-01 3.3766988486512410e+00 2.6176415234571433e+01 1.7372052389345939e+01 0 0 0
2703 1 2 -3.6284290859193652e-01 5.9443339070118260e+00 2.4688259619875780e+01 1.6987021800836892e+01 0 0 0
2005 1 1 9.2690514587920741e-02 2.5499524137829850e+00 2.0399313700942507e+01 2.0507148844798603e+01 0 0 0
2135 1 1 -4.0639016611754286e-02 9.8123166440132277e+00 2.4137220423095478e+01 1.9067592848100826e+01 0 0 0
2133 1 1 1.0639704450545792e-01 1.0548684134605869e+01 2.2895904556363735e+01 1.9046485267672256e+01 0 0 0
2014 1 1 1.6121653179006906e-01 3.2374276410544915e+00 2.5111217737969373e+01 1.8350079030498687e+01 0 0 0
2137 1 1 -6.3904860619980380e-02 1.0382496209088416e+01 2.5335772704089283e+01 1.9497035381105164e+01 0 0 0
2009 1 1 1.1032212170857161e-01 2.3617865009853105e+00 2.2894968770201260e+01 2.0035598449967697e+01 0 0 0
2747 1 3 4.9294566682370666e-01 4.2014070843533000e+00 2.2981720326560001e+01 2.0927114948913434e+01 0 0 0
2895 1 3 4.7155602698919041e-01 6.5147487395056309e+00 2.3425109188735021e+01 2.0824437078228584e+01 0 0 0
2870 1 2 -5.2184388424587813e-01 8.1242263893247078e+00 2.4195445895078802e+01 2.0627648213793709e+01 0 0 0
2077 1 1 1.0437454070928288e-01 7.8556480665521748e+00 2.5605597341332437e+01 1.8429356963589772e+01 0 0 0
2894 1 2 -5.3195708203968683e-01 5.6942164427897177e+00 2.3292401854629539e+01 2.0321970523894127e+01 0 0 0
1725 1 2 -2.4678420459262285e-01 4.1354961945553315e-01 2.3521179576114115e+01 1.6069619159732554e+01 1 0 0
2755 1 3 4.4094043774142905e-01 1.1018118813849224e-01 2.5526236927688903e+01 2.2002763344861751e+01 1 0 0
3318 1 1 -2.5549937526741262e-01 1.9041608164054931e+00 1.5324072686696304e+01 2.5066143258547381e+01 1 1 0
3320 1 1 5.1741193340394329e-02 2.7817935749759277e+00 1.6301330027068591e+01 2.5896452287483008e+01 1 1 0
3321 1 1 1.5319456223860095e-01 6.8885036884881057e-01 1.7276261977098155e+01 2.6734196885922632e+01 1 1 0
3322 1 1 -4.2388029918751485e-02 2.1116853872202013e+00 1.7284817256703430e+01 2.6651663818410984e+01 1 1 0
3324 1 1 1.6969088985985484e-01 2.6713274697461316e+00 1.8314597218781255e+01 2.7396743726189467e+01 1 1 0
3381 1 1 1.1387409881381361e-01 5.2398191846664508e+00 1.4097113444724961e+01 2.5590158733337208e+01 1 1 0
3382 1 1 -3.5948982577685133e-02 6.6255886133961024e+00 1.4257428635611234e+01 2.5670515346546182e+01 1 1 0
3383 1 1 1.4723192766234675e-01 4.1668661624400931e+00 1.6183514378953987e+01 2.5786225075979253e+01 1 1 0
3384 1 1 1.3068854072429187e-01 7.2278332616899599e+00 1.5368239681570600e+01 2.4867183735646321e+01 1 1 0
3385 1 1 -2.0852022596919956e-02 5.3170170981018119e+00 1.6934447809202137e+01 2.6008053421367045e+01 1 1 0
3386 1 1 8.1888333336361002e-02 6.5746201782498570e+00 1.6648350461426670e+01 2.5200869905845309e+01 1 1 0
3387 1 1 1.7188741694421045e-01 5.0816772211974941e+00 1.8121721099590701e+01 2.6703173828390579e+01 1 1 0
3388 1 1 1.0529295911956540e-01 7.3591247157524053e+00 1.8270566572818602e+01 2.4940056789610935e+01 1 1 0
3442 1 1 1.5822940394442964e-01 9.3800401366718251e+00 1.4112356240424122e+01 2.4889481891596990e+01 1 1 0
3444 1 1 -2.9649350336300961e-02 8.6869542419530035e+00 1.5383179647481075e+01 2.4899478918367517e+01 1 1 0
3446 1 1 1.4761513662311215e-01 9.6106108150724534e+00 1.6463965707816424e+01 2.4591928696319979e+01 1 1 0
3702 1 2 -3.5872884443937614e-01 3.9678693124985158e+00 1.7696698111926271e+01 2.7556587336200202e+01 1 1 0
3894 1 2 -3.0592125243666984e-01 4.5603717380523596e+00 1.5147950438517372e+01 2.4824994002736887e+01 1 1 0
3925 1 3 2.4097486563774811e-01 1.2852556731272098e+00 1.4737445566346913e+01 2.5722959341132171e+01 1 1 0
3389 1 1 -8.9764807144694821e-03 9.5946218353358343e+00 1.9265011378376990e+01 2.5030421039768960e+01 1 0 0
3326 1 1 -3.5399572778653077e-02 7.0405393704694470e+00 1.9302190959873851e+01 2.5888810702562324e+01 1 0 0
662 1 2 -4.4122650618470405e-01 6.9433657033348730e+00 1.5435252404392175e+01 3.0096263741351791e+01 0 0 -1
663 1 3 3.9106716919600482e-01 6.1566170479457671e+00 1.5002108653434888e+01 2.9744490705340155e+01 0 0 -1
886 1 2 -5.5913547031644839e-01 3.9082732006637957e+00 1.6476591443455913e+01 2.9975063441161232e+01 0 0 -1
887 1 3 4.7182252960928345e-01 3.9394399870530665e+00 1.6979232097788440e+01 2.9190991481974432e+01 0 0 -1
947 1 2 -2.9045976830140102e-01 7.5470385156586661e-01 1.8064100370280443e+01 3.0550332851915794e+01 0 0 -1
796 1 2 -4.8107145656631600e-01 4.4082244177446519e+00 1.3923519686913362e+01 3.0008706238918482e+01 0 0 -1
90 1 1 9.1712246857861057e-02 2.0788661834419759e+00 1.8368446165833944e+01 3.1088658395421554e+01 0 0 -1
3325 1 1 -3.5703031837968954e-02 5.7140841180802591e+00 1.9357644143564983e+01 2.6469648635876350e+01 1 0 0
83 1 1 1.3133807161795730e-01 4.9342245180615985e+00 1.3572802809097949e+01 3.1293715983658654e+01 0 0 -1
93 1 2 -3.0541807140140137e-01 4.2213329365420815e+00 1.9472506057410637e+01 3.0550859756444908e+01 0 0 -1
89 1 1 2.7436054687163453e-02 4.3396681114918119e+00 1.7169468604301766e+01 3.1275048163428419e+01 0 0 -1
147 1 1 1.3259632681333264e-01 7.2330765712735117e+00 1.4871555307932015e+01 3.1420448303598349e+01 0 0 -1
797 1 3 4.1848086085498792e-01 3.9311776003812282e+00 1.4833034224346822e+01 2.9908439100683832e+01 0 0 -1
91 1 1 2.6201473659702074e-01 4.9199944417904762e+00 1.8371670219188950e+01 3.0956319448953966e+01 0 0 -1
145 1 1 -7.4501286024156455e-02 6.3711858751587860e+00 1.3643332003794242e+01 3.1693179300549112e+01 0 0 -1
153 1 2 -3.0796192295986879e-01 6.2956362787302362e+00 1.8485068261812394e+01 3.0967774090955292e+01 0 0 -1
154 1 1 1.5774821148457990e-01 9.1282821520406294e+00 1.8643233773367083e+01 3.1375845821225795e+01 0 0 -1
920 1 2 -4.5196548403058917e-01 1.4893062246595756e+00 1.3691459761387723e+01 3.0480048275750676e+01 0 0 -1
3448 1 1 1.0922007757442437e-01 8.7911027027420765e+00 1.8203209502282746e+01 2.4472633029556338e+01 1 1 0
151 1 1 1.6379921391222382e-01 7.0763780617430871e+00 1.7365025585612685e+01 3.1542465340498641e+01 0 0 -1
3634 1 3 2.1816981650602640e-01 2.5397486265613862e+00 1.4569421127290136e+01 2.4584600305602997e+01 1 1 0
921 1 3 3.9492314226904535e-01 5.4073953922230600e-01 1.3643976301453835e+01 3.0560142274932769e+01 0 0 -1
3616 1 2 -4.3594402979873303e-01 7.5092812385977838e+00 1.3607301723425001e+01 2.7711512034230829e+01 1 1 0
82 1 1 1.3871946640296040e-01 2.0569093411712545e+00 1.3479965321710177e+01 3.1812017092281184e+01 0 0 -1
92 1 1 9.6970166989027690e-02 2.7891010366271183e+00 1.9662167733862873e+01 3.1133584566849468e+01 0 0 -1
152 1 1 -2.7296857276444545e-02 8.4196617017212780e+00 1.7437325272034879e+01 3.1603033813272464e+01 0 0 -1
28 1 1 1.1102456258222523e-01 5.6869476941914998e-01 1.8285258061188966e+01 3.1981224053982892e+01 0 0 -1
88 1 1 1.0196400175038124e-01 2.9521635465327436e+00 1.7369779135944373e+01 3.1845234587851998e+01 0 0 -1
150 1 1 1.6385113439158816e-01 9.2103781250445866e+00 1.6164075978196049e+01 3.2120127122682909e+01 0 0 -1
213 1 1 5.1236655646093442e-02 1.0511535784514471e+01 1.8608051508904317e+01 3.0992767622653115e+01 0 0 -1
148 1 1 -3.3293796167020745e-02 8.6179820707220873e+00 1.4831616555444461e+01 3.1992310412247068e+01 0 0 -1
3264 1 1 -4.4196760338365372e-02 2.0892778449479712e+00 1.9582186058208947e+01 2.7523126347403732e+01 1 0 0
3263 1 1 6.4373740906012930e-03 6.5763873203072298e-01 1.9603894904298443e+01 2.7346816573515905e+01 1 0 0
3380 1 1 1.3811056442767922e-01 7.3996699853016503e+00 1.3174544544780371e+01 2.6332978895553364e+01 1 1 0
3617 1 3 4.0590539659963948e-01 8.3727269850923225e+00 1.3335124939066642e+01 2.8070427737553665e+01 1 1 0
84 1 1 -3.8999283518593365e-02 2.8171221016456753e+00 1.4699459468331474e+01 3.2098543356559226e+01 0 0 -1
3853 1 2 -2.5826985059996133e-01 6.2599446786754172e+00 1.7576794802365576e+01 2.4167788018865320e+01 1 1 0
3765 1 3 4.1941830353784804e-01 5.9802538059202348e+00 2.5584516891856428e+01 2.7942687740931717e+01 1 0 0
3333 1 1 -8.9300052081931577e-02 5.5098174300921219e+00 2.4158815952064021e+01 2.6010302611997723e+01 1 0 0
3273 1 1 -2.1001211582444227e-02 3.7376652556722945e-01 2.5353796695046160e+01 2.5237689217570981e+01 1 0 0
3332 1 1 -5.2761527489275456e-02 7.6691263657235860e+00 2.3014058446978531e+01 2.5673672627301105e+01 1 0 0
161 1 1 -5.9310184420619569e-02 6.9571731630549936e+00 2.4841471097246107e+01 3.0541113105532791e+01 0 0 -1
3395 1 1 -4.1916843855600121e-02 9.0277210740380305e+00 2.3022978478171723e+01 2.5327413052009597e+01 1 0 0
163 1 1 1.9728898664389965e-02 6.0972363806428600e+00 2.5975698826162780e+01 3.1033112653191882e+01 0 0 -1
103 1 1 -1.8315744629379984e-02 4.7304660285668652e+00 2.6063003892946831e+01 3.0761291574725952e+01 0 0 -1
872 1 2 -4.4254605673637226e-01 3.5956613526301995e+00 2.4791627411993030e+01 2.8994549329443480e+01 0 0 -1
34 1 1 1.0363598490123568e-01 6.4013396939120365e-02 2.1873326346377915e+01 3.1387832113445544e+01 0 0 -1
3334 1 1 1.4774409834846811e-01 6.9959578661885216e+00 2.4247575150802106e+01 2.6076666545410543e+01 1 0 0
3269 1 1 1.5629983692991939e-01 1.4032055145683292e-02 2.3773218230896610e+01 2.7153266966891191e+01 1 0 0
36 1 1 -1.4956153694661637e-02 6.9287665921838892e-01 2.3173901007798271e+01 3.1034753611075548e+01 0 0 -1
3274 1 1 -2.9254894379920557e-02 3.1941553491067483e+00 2.5390923691857122e+01 2.6071553670598480e+01 1 0 0
156 1 1 9.3154397683290646e-02 9.3455735420430521e+00 2.1056838848562617e+01 3.1383060093210712e+01 0 0 -1
3266 1 1 1.7789975928436028e-01 2.8077625055215245e+00 2.0746640656327468e+01 2.7701264658708173e+01 1 0 0
3327 1 1 1.6724520866059694e-01 5.1708538083988014e+00 2.0622325266124236e+01 2.6952788617640742e+01 1 0 0
95 1 1 -2.6084730612744683e-01 5.2606489699857946e+00 2.1375003222514938e+01 3.1892135997712106e+01 0 0 -1
3270 1 1 1.6369628131457048e-01 2.7817536316473852e+00 2.3192838586860205e+01 2.7218584638861135e+01 1 0 0
3391 1 1 -5.6985237235737136e-03 9.0227989877759729e+00 2.0542128133172284e+01 2.5358510224504954e+01 1 0 0
98 1 1 1.8327923294461375e-02 2.1093078240665606e+00 2.3338049087750598e+01 3.0999663440055507e+01 0 0 -1
3331 1 1 1.4502622381770655e-01 5.1162724159701547e+00 2.3009776641729953e+01 2.6634935035119781e+01 1 0 0
3267 1 1 6.4386661630324346e-02 6.9831105777899527e-01 2.2054557851569456e+01 2.7681400089657171e+01 1 0 0
3272 1 1 -1.9260442482540992e-02 2.3356936902728322e+00 2.4367872462628082e+01 2.6584664030937258e+01 1 0 0
158 1 1 1.0067029962942224e-01 8.6739176236093840e+00 2.2191499838885772e+01 3.0828141683514062e+01 0 0 -1
3393 1 1 1.3068174754621281e-01 9.6257309724867675e+00 2.1757910137608199e+01 2.4758826351777337e+01 1 0 0
157 1 2 -2.9761392234044293e-01 7.2470634513656869e+00 2.2276296170129555e+01 3.0444708891571423e+01 0 0 -1
3399 1 1 1.7642857743733597e-02 9.0067998645788077e+00 2.5437478265037974e+01 2.5090833916935040e+01 1 0 0
3336 1 1 -2.3958643893489340e-02 7.5284554177323271e+00 2.5341776366574386e+01 2.5228898566616760e+01 1 0 0
162 1 1 1.6706451867806699e-01 8.2889192993061016e+00 2.5178476259723713e+01 3.0175138928655368e+01 0 0 -1
3328 1 1 1.3006841685934323e-01 7.8361914437766282e+00 2.0506946613518895e+01 2.6179654814516482e+01 1 0 0
3693 1 2 -2.9364800064423041e-01 4.2284956116702588e-01 2.3255521922861348e+01 2.8454181810442044e+01 1 0 0
101 1 1 1.5084923529450842e-01 4.1253397190192871e+00 2.4721234690563623e+01 3.0316396387609647e+01 0 0 -1
40 1 1 1.3999494642485547e-01 6.3353211365685258e-01 2.5510469003270487e+01 3.0260187281047376e+01 0 0 -1
3271 1 1 -3.7300054279649844e-03 8.8099210089203206e-01 2.4579968502858147e+01 2.6273894232294651e+01 1 0 0
155 1 2 -3.1983718480266748e-01 8.4179880086055867e+00 1.9837596107523790e+01 3.1486814066205586e+01 0 0 -1
160 1 1 1.4399144805258793e-01 9.5454872007793909e+00 2.3151292282801680e+01 3.0409814080306020e+01 0 0 -1
3763 1 3 4.7476302902651785e-01 8.1151554849383700e+00 2.4123319769341599e+01 2.7968325355126129e+01 1 0 0
3701 1 2 -2.7158213715587293e-01 4.1064492729668860e+00 2.2758754143426774e+01 2.7676549318688028e+01 1 0 0
102 1 1 -6.0058201717586086e-02 1.9649817626604220e+00 2.5755749716816407e+01 3.0759556942600298e+01 0 0 -1
99 1 1 -2.5245779635796783e-02 5.0738439169127956e+00 2.3506308859557731e+01 3.0547386967673333e+01 0 0 -1
969 1 3 2.2230146375093396e-01 5.9861767963623542e+00 2.0809177909824975e+01 3.1279661751684497e+01 0 0 -1
3268 1 1 -2.6528940764572923e-02 2.1469412721504888e+00 2.1972962013908170e+01 2.7571643350475114e+01 1 0 0
100 1 1 1.4467787611557240e-01 2.7632546093402359e+00 2.4648619495406177e+01 3.1191253889643516e+01 0 0 -1
94 1 1 -2.0991431710605135e-02 2.3008708520189094e+00 2.0921169691110528e+01 3.1448882683727653e+01 0 0 -1
3397 1 1 1.5018488039059721e-01 9.7499558828977104e+00 2.4263588760598250e+01 2.5263247694984557e+01 1 0 0
3700 1 2 -2.6296006805422095e-01 4.1535178580411580e+00 2.0203097460909508e+01 2.7874826366797866e+01 1 0 0
3329 1 1 -6.0746190338292740e-02 5.6914287368962588e+00 2.1748795937029140e+01 2.6398014432459931e+01 1 0 0
97 1 1 9.2909162923819288e-02 4.4263473208113044e+00 2.2367218588509125e+01 3.1079405959802990e+01 0 0 -1
3760 1 2 -4.7262039644468062e-01 7.8976026649586011e+00 2.0981164864572030e+01 2.7528057351870174e+01 1 0 0
96 1 1 1.8099635535132025e-02 3.0063031122392716e+00 2.2203246289301429e+01 3.1116482727225758e+01 0 0 -1
737 1 2 -3.2438534414989595e-01 8.9978633954949547e+00 2.4119862543095500e+01 2.9435554252682238e+01 0 0 -1
3330 1 1 1.5260230045459267e-01 6.9107363020220767e+00 2.1722793819816339e+01 2.5445222088192015e+01 1 0 0
159 1 1 1.6338961028128682e-01 6.4879452603173133e+00 2.3480852600815489e+01 3.0438792529714725e+01 0 0 -1
3762 1 2 -4.9927407943717184e-01 7.4790927351690231e+00 2.4659837072435302e+01 2.7414493886976881e+01 1 0 0
873 1 3 4.3391348272107555e-01 3.9231148856565636e+00 2.5411536830519623e+01 2.8279465290850315e+01 0 0 -1
3335 1 1 1.3153893287107990e-01 4.7347551938506696e+00 2.5428659268404189e+01 2.6193148441605356e+01 1 0 0
3761 1 3 4.1879580943516292e-01 7.4872631035479120e+00 2.0407459420563551e+01 2.8070664473254674e+01 1 0 0
3834 1 2 -4.5120480921500339e-01 7.0524303239980695e+00 2.1190970181134986e+01 2.4116125469620300e+01 1 0 0
3764 1 2 -4.8903477788772337e-01 5.2059890872017247e+00 2.6050119890488311e+01 2.7481535058741734e+01 1 0 0
3338 1 1 1.4685750235123635e-01 6.5920296911500804e+00 2.6144308900100349e+01 2.4549092967631267e+01 1 0 0
826 1 2 -4.5547688949185089e-01 1.8683272632113470e+00 3.2303893949775016e+01 9.0654279007163012e+00 0 0 0
858 1 2 -4.3760441760541563e-01 4.0836870200888740e+00 3.0505393312397725e+01 9.4322526931185617e+00 0 0 0
859 1 3 5.3305880570956476e-01 3.4440174599198987e+00 2.9783328772415302e+01 9.5291443541158731e+00 0 0 0
1921 1 3 3.9975386107651023e-01 7.4873781686762868e+00 3.1033099724066894e+01 1.0727709852873197e+01 1 0 0
1680 1 2 -3.3029929936341085e-01 7.0900131671899036e+00 2.7383339643685673e+01 1.1252264237326449e+01 1 0 0
1678 1 2 -2.9216325084347339e-01 2.6445911095738448e+00 3.0222033320961867e+01 1.1370135714342021e+01 1 0 0
1679 1 2 -2.6084366524426666e-01 5.0064322096498834e+00 2.8724790896583546e+01 1.1271802641515155e+01 1 0 0
1920 1 2 -4.9876625461544827e-01 7.8168998657383684e+00 3.1463509406841673e+01 1.1560056842402155e+01 1 0 0
1373 1 1 1.6708561940097522e-01 5.5248862823813587e+00 2.9771293413942939e+01 1.2145434578972214e+01 1 0 0
1307 1 1 1.2254630606351775e-01 1.0236260698652671e+00 2.6692106037740519e+01 1.2393975087532914e+01 1 0 0
1308 1 1 1.4809934494331298e-02 2.3733537213498761e+00 2.6745850987472689e+01 1.3003114979780651e+01 1 0 0
1310 1 1 -5.0960504721238163e-02 3.1085258072945421e+00 2.7916756127623305e+01 1.2495012999145052e+01 1 0 0
1311 1 1 -9.0810510091318165e-03 9.2021793187377710e-01 2.9174025214421391e+01 1.2682954493022370e+01 1 0 0
1312 1 1 1.2689580560464422e-01 2.3606885723435642e+00 2.9140777153580068e+01 1.2290433053403460e+01 1 0 0
1314 1 1 1.6221222192940915e-01 3.2869258438442848e+00 3.0849041057083262e+01 1.2487052594488533e+01 1 0 0
1315 1 1 1.1571028433017036e-01 1.0098642336527488e+00 3.1592022144211118e+01 1.3334531259621853e+01 1 0 0
1316 1 1 -8.4004443342946836e-02 2.4887040861440628e+00 3.1753224913112835e+01 1.3281990819247870e+01 1 0 0
1371 1 1 1.5793106234502735e-01 4.4327544330101443e+00 2.7682649635970375e+01 1.2130671691008573e+01 1 0 0
1372 1 1 1.7739237828585350e-01 7.6564539874234301e+00 2.8407133252932439e+01 1.2114056722572654e+01 1 0 0
1374 1 1 -6.3847315105250130e-02 6.8822520991485128e+00 2.9581846234584962e+01 1.2428429027541524e+01 1 0 0
1375 1 1 -4.1704650542574440e-02 4.7449395510232790e+00 3.0731379802898271e+01 1.2753026806771734e+01 1 0 0
1376 1 1 1.4783937966312558e-01 7.6092643418620067e+00 3.0828864386754645e+01 1.2888434120801044e+01 1 0 0
1377 1 1 1.2733604044111238e-01 5.3686553322747503e+00 3.1603629078076018e+01 1.3780331579247607e+01 1 0 0
1378 1 1 2.2531334604340827e-02 6.8001092375662004e+00 3.1812895280729741e+01 1.3577384979887025e+01 1 0 0
1433 1 1 2.1893808307507562e-02 9.5436239189688710e+00 2.6826680749937289e+01 1.2747580053959858e+01 1 0 0
1435 1 1 -1.5942458979865105e-02 8.8327789026996069e+00 2.8138526674610368e+01 1.2815394306196174e+01 1 0 0
1437 1 1 1.0893323135084397e-02 9.4701984502866363e+00 2.9224515513790877e+01 1.3553358100108136e+01 1 0 0
1439 1 1 -2.4446302554132108e-02 8.8579202564704627e+00 3.0477507939291065e+01 1.3540898221049796e+01 1 0 0
1441 1 1 9.5658164752653541e-02 9.4350458743642349e+00 3.1637259711870485e+01 1.4312961883142430e+01 1 0 0
1908 1 2 -4.3156147817173512e-01 5.3021800335143654e+00 3.0924362416793091e+01 1.5071837101665590e+01 1 0 0
902 1 2 -4.7884335512403270e-01 3.8594587381851126e+00 2.8280048374074966e+01 9.0173161998776958e+00 0 0 0
765 1 2 -3.2250603484341739e-01 8.4469828711973047e+00 2.9971908374841721e+01 9.5331055806026850e+00 0 0 0
903 1 3 3.9484799001817972e-01 3.1324209600909572e+00 2.7653950696242365e+01 9.2343394542768369e+00 0 0 0
172 1 1 1.3551286650578115e-01 9.2299253211424084e+00 3.1058956088002702e+01 8.9829314503922451e+00 0 0 0
1662 1 2 -3.6571943688937952e-01 8.1061782072046640e-01 2.9219440939635543e+01 9.9757078975449716e+00 1 0 0
174 1 1 5.6768513841752542e-02 8.3978559586831008e+00 3.2158267002750634e+01 9.0028815221424008e+00 0 0 0
170 1 1 1.6123396077709076e-01 8.1455189451548584e+00 2.9062028293859548e+01 8.4322717782867596e+00 0 0 0
173 1 1 1.9409395581342603e-01 6.9712362106792849e+00 3.2019597398540284e+01 8.8598405923434296e+00 0 0 0
1798 1 2 -5.1674527177411067e-01 7.2324738868744554e-01 3.1684811060226561e+01 1.4794532343172778e+01 1 0 0
1313 1 1 1.3739470418683586e-01 3.8205203019831568e-01 3.0433881694407571e+01 1.2915838140696497e+01 1 0 0
827 1 3 4.1754087470225792e-01 1.0707733030176634e+00 3.1829790433053095e+01 9.2483424495440563e+00 0 0 0
1309 1 1 -2.5654997147468977e-02 2.2828940718346355e-01 2.7959222938688374e+01 1.2384698667926946e+01 1 0 0
1369 1 1 -4.7209168834968306e-02 5.1762425234256382e+00 2.6595656215216724e+01 1.2611693287134642e+01 1 0 0
1861 1 3 3.2032200147482537e-01 1.1850910495387632e+00 2.7154364961006696e+01 1.0492521305094538e+01 1 0 0
907 1 3 4.3718485567787496e-01 7.1951081952179887e+00 2.6997722436078643e+01 9.4959915324830941e+00 0 0 0
926 1 2 -5.1025626983876626e-01 1.9840048518761446e+00 2.7446293407630844e+01 8.0798764209475777e+00 0 0 0
1802 1 2 -4.5859603493620882e-01 1.0388738041650075e+01 2.8153064680407105e+01 1.5529122056066290e+01 1 0 0
1888 1 2 -4.4534906961923015e-01 8.7119816971579649e+00 3.1882593739790522e+01 1.5554986865483423e+01 1 0 0
927 1 3 3.9449683661528528e-01 1.0461221761764987e+00 2.7830319904849961e+01 8.4375751236916372e+00 0 0 0
1370 1 1 1.5206487445659816e-01 6.4940893436948963e+00 2.6416754461360771e+01 1.2140568879473138e+01 1 0 0
906 1 2 -4.3774063847086236e-01 7.4617915482323962e+00 2.6552644289566100e+01 8.6099012790270102e+00 0 0 0
233 1 1 -4.3442575709334311e-02 1.0515816057497528e+01 3.1074357247837654e+01 8.3560148672312344e+00 0 0 0
169 1 1 -3.2067061303422739e-02 6.6744839704214920e+00 2.9209669015866172e+01 8.2804980969862942e+00 0 0 0
171 1 1 1.1842861632265995e-01 6.1042049833153689e+00 3.0581509341647671e+01 8.2770835193548571e+00 0 0 0
111 1 1 1.3963188375330030e-01 4.6088069860115848e+00 3.0765922758013236e+01 8.0930940583032722e+00 0 0 0
1801 1 3 4.6989323730601817e-01 2.0640695664363395e+00 3.2553296567004104e+01 1.5277559970124404e+01 1 0 0
1860 1 2 -4.5505373802063709e-01 1.2429093346957998e+00 2.6319726206675487e+01 1.0989552081865114e+01 1 0 0
1909 1 3 4.3099404355492804e-01 4.6783954698406491e+00 3.1416657732988437e+01 1.5616664909263942e+01 1 0 0
167 1 1 -4.3128708519433588e-02 5.9392872576517179e+00 2.8118862040886228e+01 7.8547766779236845e+00 0 0 0
117 1 1 1.4386504460666692e-02 4.0603667251071673e+00 3.4341730486138459e+01 8.9487967619908133e+00 0 0 0
1325 1 1 3.3036883932422662e-01 -1.4504397690320012e-02 3.8456363109530109e+01 1.3413426349291964e+01 1 0 0
1827 1 3 4.1186653331500545e-01 8.6563299742132518e+00 3.3045705345537620e+01 1.1636658995044572e+01 1 0 0
1937 1 3 2.8603311406844112e-01 1.0489577827985817e+01 3.6585341545487005e+01 1.3640726268293648e+01 1 0 0
119 1 1 -2.9222228212697232e-01 4.5556613190790491e+00 3.5183224861616942e+01 1.0130482969729909e+01 0 0 0
1379 1 1 7.2178905922777148e-02 4.5952276331478066e+00 3.2907671471569735e+01 1.3704576448978777e+01 1 0 0
1317 1 1 -1.0032972782834271e-02 4.2600268767456578e-01 3.2899031849566818e+01 1.2795182584804573e+01 1 0 0
1318 1 1 1.0962874696458352e-01 3.0950291927738061e+00 3.2952470015023017e+01 1.3786986173120068e+01 1 0 0
60 1 1 1.3401705237148326e-01 6.5723023396659508e-01 3.8231414783421229e+01 9.5325586012243768e+00 0 0 0
1324 1 1 1.8879141166486271e-01 2.1618341927509159e+00 3.7435137034788440e+01 1.2600724193947098e+01 1 0 0
1445 1 1 1.6569910326356579e-01 9.6128300949530665e+00 3.4087966412234088e+01 1.4418738994969450e+01 1 0 0
56 1 1 9.3903807808843859e-02 6.9794403843729014e-01 3.6178474650042133e+01 8.0710992152236134e+00 0 0 0
1320 1 1 -2.4067601205598553e-02 2.5937504762617212e+00 3.4188827690897924e+01 1.3015959109302731e+01 1 0 0
1451 1 2 -3.1155105139329275e-01 9.5155127714786474e+00 3.8621446063662958e+01 1.5192200218854067e+01 1 0 0
717 1 2 -4.7271052270717256e-01 6.7980108934319681e+00 3.4579954888531695e+01 1.0967548591171925e+01 0 0 0
121 1 2 -2.7028847311595849e-01 4.2463424949159503e+00 3.7219751211559363e+01 8.4007235492787622e+00 0 0 0
237 1 1 1.8742182881257294e-01 1.0236290078027706e+01 3.3580203785626829e+01 8.3302974440902400e+00 0 0 0
1326 1 1 -8.9760039282814910e-02 2.9406642060566992e+00 3.8370023315700301e+01 1.3260807910085914e+01 1 0 0
1742 1 2 -2.9402420863109813e-01 2.5449886962547819e+00 3.6226284595398553e+01 1.1874229971859441e+01 1 0 0
1443 1 1 1.0544915256579493e-01 8.9658297225760712e+00 3.3020292171682421e+01 1.3737575882261437e+01 1 0 0
1939 1 2 -4.8055050262179860e-01 1.0133307961254978e+01 3.5638213040006420e+01 1.1404762778156682e+01 1 0 0
1384 1 1 3.0141645995036120e-01 7.6299039873302537e+00 3.5548121040265087e+01 1.3904421659054504e+01 1 0 0
114 1 1 1.5758097061735746e-01 1.8962558846797031e+00 3.3421425855369101e+01 8.1314026437817226e+00 0 0 0
1387 1 1 1.2528024466092896e-01 4.4379778717832288e+00 3.8233366208136481e+01 1.3367048563414659e+01 1 0 0
715 1 1 3.6960869536082602e-01 6.0579071153034647e+00 3.5589869576338323e+01 1.0294794714794788e+01 0 0 0
1323 1 1 -8.2879352117624969e-02 6.9334410638071731e-01 3.7391602408861658e+01 1.2766234846042055e+01 1 0 0
1386 1 2 -3.1831727297932527e-01 6.9739033032081093e+00 3.6708099610498834e+01 1.3546759036416196e+01 1 0 0
182 1 1 8.8934007741455059e-02 8.7877080310177309e+00 3.8445214056334819e+01 8.0846250918205840e+00 0 0 0
1447 1 2 -3.2095873011700526e-01 9.0148822426392528e+00 3.5356272272318414e+01 1.4380034178696649e+01 1 0 0
118 1 1 -1.2185190653965432e-02 2.1440461176201353e+00 3.5903230348172833e+01 8.5854444238053329e+00 0 0 0
1741 1 2 -2.6178664622534192e-01 5.2174240111270498e+00 3.7746105880266278e+01 1.2215346330940397e+01 1 0 0
122 1 1 -7.9169580192408232e-02 2.0736517488532789e+00 3.8296498848191519e+01 9.0735484498959984e+00 0 0 0
718 1 2 -3.0217677583474112e-01 6.3184091450698370e+00 3.6839352603218167e+01 1.0175084550407687e+01 0 0 0
1743 1 2 -2.7541311939109736e-01 5.7230286383699847e-01 3.4957920689872651e+01 1.1722729807552311e+01 1 0 0
865 1 3 4.2992806580815279e-01 8.1815528213412243e+00 3.7773708581257793e+01 9.8999438869703020e+00 0 0 0
1322 1 1 1.4557446730060353e-01 3.3514348946544210e+00 3.5300120300356703e+01 1.2648729493084492e+01 1 0 0
1800 1 2 -4.4548983410886028e-01 2.7484105615231957e+00 3.3242221663102200e+01 1.5153282747074156e+01 1 0 0
1389 1 1 -5.7586293341857261e-02 4.9684841115191372e+00 3.9040087535438040e+01 1.4435860382754596e+01 1 0 0
1881 1 2 -3.2916538522647915e-01 5.0860086471925499e+00 3.3207135894996782e+01 1.2367421971715443e+01 1 0 0
716 1 3 2.6821011369623377e-01 4.0446225118503278e+00 3.6048311668192440e+01 1.0273026021649292e+01 0 0 0
1826 1 2 -4.9216525859632720e-01 9.3860690120204637e+00 3.3181662305838032e+01 1.2323990404949773e+01 1 0 0
116 1 1 5.1584926563905103e-03 2.7212894262870164e+00 3.4592146822889497e+01 8.5272595424512971e+00 0 0 0
1380 1 1 3.3622983488571692e-02 7.5019835562653405e+00 3.3078093257962735e+01 1.3772313565221411e+01 1 0 0
175 1 2 -3.4733745028990132e-01 5.9893536222249848e+00 3.3010445524126375e+01 9.3129464554629600e+00 0 0 0
1385 1 1 2.7327274398499130e-01 5.5237476893047193e+00 3.6735157551980464e+01 1.3132966072768570e+01 1 0 0
1382 1 1 -4.7298024518840749e-02 6.9188705652302218e+00 3.4386521868665788e+01 1.3712292509719532e+01 1 0 0
123 1 1 1.2905044241618643e-01 4.7820320087591623e+00 3.8475181560516596e+01 8.8107458027520824e+00 0 0 0
176 1 2 -3.1649654578487263e-01 8.8283413908911630e+00 3.3494249009894190e+01 8.8968027336910271e+00 0 0 0
181 1 1 1.5354239110422466e-01 6.0473935564280579e+00 3.8547395889624681e+01 8.3112575088024574e+00 0 0 0
1390 1 1 6.3962703463800952e-02 6.2440560845201114e+00 3.8887585970751893e+01 1.5076379829082372e+01 1 0 0
1383 1 1 -8.5494808275634229e-02 4.6641167715936920e+00 3.5553778805757545e+01 1.3177983014455025e+01 1 0 0
115 1 1 1.6235356860528072e-01 4.7402492882522145e+00 3.3139798545732013e+01 8.5834193919445365e+00 0 0 0
1319 1 1 1.5759077189275447e-01 1.2654937259999401e+00 3.4005519633442660e+01 1.2551141637976684e+01 1 0 0
1381 1 1 1.4828951033464360e-01 5.4695721246078817e+00 3.4339059186733614e+01 1.3203629221007525e+01 1 0 0
1940 1 3 4.3180697921421823e-01 9.8602590211486927e+00 3.4921295819127359e+01 1.0814516117237945e+01 1 0 0
971 1 3 1.9798960881362959e-01 4.2838534118931033e+00 3.4452673658821027e+01 1.0908083356018368e+01 0 0 0
120 1 1 1.1716209622482004e-01 2.8022565260692103e+00 3.7155290073089326e+01 8.7299806995912661e+00 0 0 0
864 1 2 -4.8961233909376023e-01 8.7040741270402489e+00 3.8531953469446776e+01 9.5464301225875321e+00 0 0 0
719 1 3 4.3727523621873110e-01 6.4720217238040876e+00 3.3614587751846138e+01 1.0884995626733922e+01 0 0 0
1321 1 1 1.9423681410443569e-01 1.1301856577404930e-01 3.6144682052794913e+01 1.2397853870614615e+01 1 0 0
1656 1 3 2.5594335241588390e-01 7.5427694979789086e+00 3.7201673369350715e+01 1.5496609089944606e+01 1 0 0
2016 1 1 1.6344760203328901e-01 4.3466508429743014e+00 2.7118306072640181e+01 1.7903352276080160e+01 0 0 0
2017 1 1 1.7342302148356023e-01 2.1276619958328427e+00 2.8316112798013926e+01 1.8001082589317374e+01 0 0 0
2018 1 1 -2.1899553790750374e-02 3.5403559679279324e+00 2.8279030683564368e+01 1.8153853732687512e+01 0 0 0
2020 1 1 -1.6756535545663521e-02 4.2660145112511616e+00 2.9430755235130796e+01 1.8616158467893953e+01 0 0 0
2022 1 1 1.0572822063944054e-01 3.5013073559975370e+00 3.0683583446664009e+01 1.8347171448039248e+01 0 0 0
2078 1 1 -5.6392084533836359e-02 5.6938072174064507e+00 2.6908010901072828e+01 1.8124231024980496e+01 0 0 0
2080 1 1 1.5259133123622515e-01 6.4964712792929102e+00 2.8239329827885754e+01 1.8326131813053792e+01 0 0 0
2701 1 2 -2.3868143549823334e-01 1.3202113650384659e+00 2.7229574753841039e+01 1.7541208080398409e+01 0 0 0
2882 1 2 -4.0239540014739394e-01 6.6134450258619726e+00 2.8990852493724866e+01 1.7103594838949252e+01 0 0 0
2883 1 3 3.5708360094949382e-01 7.5559630145261627e+00 2.9139556721470182e+01 1.6741415465175969e+01 0 0 0
2019 1 1 -4.9249173315560647e-02 1.4073486883456956e+00 2.9414508718069694e+01 1.8450740868033623e+01 0 0 0
2021 1 1 -1.1301356657568601e-02 2.0652690879959521e+00 3.0649340272854865e+01 1.8816966786153809e+01 0 0 0
2081 1 1 -9.1358720951223549e-02 7.8158687731796785e+00 2.8003199625421352e+01 1.9001422486781028e+01 0 0 0
2079 1 1 1.1272989978179267e-01 8.2248490174196096e+00 2.6662090290237796e+01 1.9410065033140235e+01 0 0 0
2082 1 1 1.4696990255073283e-01 5.5678796952977709e+00 2.9369802002442146e+01 1.9127880311990591e+01 0 0 0
2083 1 1 1.6243131231423361e-01 8.3188974307346299e+00 2.9061390674437838e+01 1.9762872234720280e+01 0 0 0
2084 1 1 1.3746471511498842e-03 6.3753905616898434e+00 3.0578787694503106e+01 1.9303901269764758e+01 0 0 0
2085 1 1 1.6912514017503131e-02 7.5832184532287572e+00 3.0272348996531385e+01 1.9976652037598726e+01 0 0 0
2139 1 1 9.8817112394513767e-02 9.7522095068689190e+00 2.6717560946589188e+01 1.9430916598336665e+01 0 0 0
2141 1 1 2.3398260550804723e-01 1.0585282962964559e+01 2.8110915231668280e+01 2.0062661757767881e+01 0 0 0
2143 1 2 -3.3034125155717375e-01 9.5396060434488845e+00 2.9061133644323991e+01 2.0499414395233810e+01 0 0 0
2686 1 2 -3.4871073440676037e-01 5.7518416354583648e+00 3.0580739529244781e+01 2.2102811262683236e+01 0 0 0
2794 1 2 -5.2221601779009730e-01 5.5697154301285625e+00 2.8575403013464019e+01 2.0337500673184707e+01 0 0 0
2795 1 3 4.8664971810969337e-01 5.5401497113879348e+00 2.9048368816591232e+01 2.1166105149415475e+01 0 0 0
2087 1 1 -2.6619569010751126e-01 8.0733026080662427e+00 3.1041246355348719e+01 2.1191982107314711e+01 0 0 0
2618 1 2 -3.5301041665843325e-01 9.8765799159281666e+00 3.0585038662850383e+01 1.7700223226422466e+01 0 0 0
2684 1 3 2.2242509081141634e-01 8.7342231235306169e+00 3.0395647815336339e+01 2.1832256673518131e+01 0 0 0
2023 1 1 1.6091591623372273e-02 1.4457818362319266e+00 3.1701840353919145e+01 1.9530959437654442e+01 0 0 0
2683 1 1 3.3435961305239198e-01 6.8003394805859330e+00 3.1341016740288183e+01 2.2040504465996104e+01 0 0 0
2721 1 2 -3.0602494388195500e-01 4.0077976901587515e+00 3.1768513508667748e+01 1.7482122348436096e+01 0 0 0
2086 1 1 -3.2650321935962588e-02 5.8340322073301483e+00 3.1918513515325998e+01 1.9251521204411045e+01 0 0 0
2024 1 1 1.3126130598111407e-01 4.3974104403201641e+00 3.2152720081817861e+01 1.8819784437888046e+01 0 0 0
2939 1 3 2.2840672383807836e-01 8.6838593226895657e+00 3.1915514462347868e+01 2.0970796545614498e+01 0 0 0
3647 1 2 -2.6407744983318654e-01 5.0048032889927789e+00 2.8522700793816011e+01 2.3687312474851392e+01 1 0 0
3648 1 2 -2.7248627604813164e-01 7.0116598654646589e+00 2.7163445034109326e+01 2.3563893954056685e+01 1 0 0
3888 1 2 -5.0081355539886929e-01 8.5117991755938203e+00 3.1090047009965893e+01 2.3620083377060546e+01 1 0 0
3889 1 3 4.5398273696484315e-01 8.4450481832081046e+00 3.2063837764331730e+01 2.3540899408909425e+01 1 0 0
2827 1 3 4.2608288967659408e-01 6.9316511059557211e+00 2.7105517189563493e+01 2.0856099595685045e+01 0 0 0
3646 1 2 -2.4793980006755506e-01 2.7571303969462382e+00 2.9910920623379834e+01 2.3801094573010928e+01 1 0 0
2918 1 2 -3.3725637185111090e-01 1.0363042840244031e+01 2.7766976710913550e+01 1.8653890228912964e+01 0 0 0
2685 1 2 -5.3167383998795137e-01 6.9313895468843247e+00 3.2651695939735603e+01 2.2583810066533584e+01 0 0 0
1889 1 3 4.4658077291873755e-01 9.0693207320266094e+00 3.1771857002765984e+01 1.6484500344206452e+01 1 0 0
3828 1 2 -4.6026609572896721e-01 1.4421780784658789e+00 2.6585706005011033e+01 2.3425786266710141e+01 1 0 0
3829 1 3 4.0878580040110446e-01 1.1759628446097483e+00 2.7360204519827263e+01 2.2937504800446185e+01 1 0 0
2627 1 3 3.9487515693489866e-01 9.2305775435290851e+00 2.6730740129909105e+01 1.7228063912094168e+01 0 0 0
3630 1 2 -3.3194890506343727e-01 -3.3852746674882875e-02 2.9121026424617490e+01 2.2270364247937056e+01 1 0 0
2826 1 2 -4.3482098416977560e-01 7.6496345276673710e+00 2.6494300452059857e+01 2.0716751287858060e+01 0 0 0
2580 1 1 6.3877821795342389e-03 3.0526306607788121e-02 3.1550893446635914e+01 1.9693043175849265e+01 1 0 0
2616 1 1 3.1291530177657412e-01 1.0634690417621261e+01 3.1548331685647302e+01 1.8099608322884716e+01 0 0 0
2576 1 1 1.7374931342661934e-01 -2.6959134135148947e-02 2.9440628362304995e+01 1.8491765205119123e+01 1 0 0
1388 1 1 -2.9932622801382019e-01 6.6988869770096224e+00 3.7710244605403993e+01 1.5968226766594084e+01 1 0 0
2088 1 1 1.5093306340509882e-01 6.4657429877690893e+00 3.3116748645727128e+01 1.9572530635869594e+01 0 0 0
1944 1 2 -3.0183071811685397e-01 1.4087041555078175e+00 3.8912830534638260e+01 1.6932490191040475e+01 1 0 0
2588 1 1 2.0537354444479863e-02 -1.6823451919287087e-02 3.6517815168886806e+01 2.0606868697440785e+01 1 0 0
1658 1 2 -3.0261363441507860e-01 5.7395286220793347e+00 3.5462692043743715e+01 1.6031771010977195e+01 1 0 0
2026 1 1 -2.2529197045868088e-02 3.6409763602864227e+00 3.2963894011840601e+01 1.9770087700058415e+01 0 0 0
2147 1 2 -3.1359779839226559e-01 1.0456878014604703e+01 3.3009754442406305e+01 2.0508281989218514e+01 0 0 0
2025 1 1 5.4163336444657796e-02 2.2003832731155484e+00 3.2937185071734071e+01 1.9768752248220316e+01 0 0 0
2737 1 3 3.3035794141022984e-01 6.4790059833172151e+00 3.9147068301336134e+01 2.2798679038611226e+01 0 -1 0
2089 1 2 -2.7882576316892665e-01 7.9142080614786154e+00 3.3291758021392361e+01 1.9676091303788816e+01 0 0 0
2093 1 1 1.0838580851540047e-01 7.5930473069752846e+00 3.5215089244314257e+01 2.1227358277790078e+01 0 0 0
2902 1 2 -4.5158719658864538e-01 7.1024138902633993e+00 3.5888486496452899e+01 1.9021107847657010e+01 0 0 0
1657 1 2 -4.7050851178871633e-01 4.3718925654688654e+00 3.7339083983145940e+01 1.6802960057014783e+01 1 0 0
2029 1 1 1.0623485440373143e-01 2.1793295356631162e+00 3.5350192046492154e+01 2.0104943376810564e+01 0 0 0
2591 1 2 -4.6346890878696878e-01 2.8623035165982476e+00 3.5317146225485679e+01 1.8770378386004609e+01 0 0 0
2153 1 1 -2.2514040855188096e-02 9.8945016385760738e+00 3.6723604412172321e+01 2.1419894362880395e+01 0 0 0
2027 1 1 -6.0410173640414906e-03 1.4639544805623994e+00 3.4082640093687345e+01 2.0208583394237877e+01 0 0 0
1659 1 3 4.2016367583685815e-01 4.2314117874379580e+00 3.8370929753858654e+01 1.6786400257634440e+01 1 0 0
3908 1 3 4.2084395748425363e-01 9.6900460853812902e+00 3.7958892076818188e+01 2.3976101339837626e+01 1 0 0
2151 1 1 -9.1983314199943055e-03 1.0465304986122460e+01 3.5492897586749102e+01 2.1040343007177377e+01 0 0 0
2095 1 1 1.2265127491520066e-01 8.4951543600781125e+00 3.6790156065164147e+01 2.1868628105709757e+01 0 0 0
2094 1 1 1.8900250701218247e-02 5.6504804232123460e+00 3.6623865120691569e+01 2.0693301071221867e+01 0 0 0
2687 1 3 5.0502656772851640e-01 6.1063462839354941e+00 3.2866006721069809e+01 2.3105677255846970e+01 0 0 0
2090 1 1 -7.2972092200613389e-02 5.7105309393123926e+00 3.4171769959918379e+01 2.0093860793903151e+01 0 0 0
2092 1 1 1.2767501406823584e-01 6.4340301786748819e+00 3.5442784008166768e+01 2.0267053378440515e+01 0 0 0
1655 1 1 3.3700580385238105e-01 5.5492490437800779e+00 3.6700085303574276e+01 1.6267804875913832e+01 1 0 0
2032 1 1 -1.0457992846511966e-02 4.2126624735399263e+00 3.6587906140789300e+01 2.0668952563945322e+01 0 0 0
2035 1 1 9.9339116005779812e-02 5.7116784165454506e+00 3.9137362106146220e+01 2.1017515310146912e+01 0 -1 0
2091 1 1 1.1814423142653578e-01 8.4334626593105479e+00 3.4231391860294380e+01 2.0642689304960900e+01 0 0 0
2031 1 1 -3.8846160826135546e-02 1.3936841909431847e+00 3.6559448446705694e+01 2.0289081780845056e+01 1 0 0
1972 1 1 4.3240393840845784e-03 4.2768805982116627e+00 3.9038806792448902e+01 2.0742167739577116e+01 0 -1 0
2030 1 1 1.2960961955188202e-01 3.4357680941703719e+00 3.5356652508344581e+01 2.0998359529352744e+01 0 0 0
2590 1 3 3.7578901265922393e-01 8.0152228387929203e-01 3.7962806966732991e+01 2.2784218876529678e+01 0 -1 0
1969 1 1 -2.7199271233821205e-03 2.1165730184747629e+00 3.7809737539769721e+01 2.0167418293760758e+01 0 0 0
2034 1 1 -1.2294666849144854e-02 7.7821431049977807e+00 3.7922702427511176e+01 2.1303910918613397e+01 0 -1 0
2584 1 1 1.4245912666915769e-01 1.4772311400450977e-01 3.4064800799908653e+01 2.0839145723064185e+01 1 0 0
1971 1 1 1.5818184557876213e-02 1.4958615681536214e+00 3.9159633184680743e+01 1.9907926614091259e+01 0 -1 0
1970 1 1 -3.6336139869953704e-03 3.5581453437626789e+00 3.7847950120593637e+01 2.0473602979945134e+01 0 -1 0
2033 1 1 -1.2443061878633775e-02 6.3706028575074400e+00 3.7810994482915412e+01 2.1034218937384122e+01 0 -1 0
2698 1 2 -3.3427749795345513e-01 1.0250037980898504e+01 3.8929047624039093e+01 2.2676206332441165e+01 0 -1 0
2861 1 2 -2.8034077712673194e-01 7.9219469237141720e+00 3.5665615994252271e+01 2.2568996792145306e+01 0 0 0
2599 1 2 -2.4812835532076802e-01 3.9454878698293330e+00 3.4436919361188366e+01 2.1954975354604542e+01 0 0 0
2903 1 3 4.1840432353433438e-01 6.7656879373267937e+00 3.5512071096854314e+01 1.8244794007501273e+01 0 0 0
2589 1 2 -4.0842708825890972e-01 6.7891861822476451e-01 3.8889708431834300e+01 2.2434372719375933e+01 1 -1 0
2592 1 3 4.3758676832301519e-01 2.8292414115969526e+00 3.6061759863126952e+01 1.8246190326571789e+01 0 0 0
2028 1 1 1.3744589346954361e-01 4.3663049721656755e+00 3.3896822914387201e+01 2.0667834828267470e+01 0 0 0
2149 1 1 1.0327971401510830e-01 9.7930244562004720e+00 3.4257896949484945e+01 2.0865220359425496e+01 0 0 0
1962 1 3 1.8932964671176952e-01 7.0695911591375049e+00 3.8143452976145888e+01 1.6906825589562384e+01 1 0 0
2036 1 1 -7.9888018746146816e-02 8.5401106655009364e+00 3.9101288297269740e+01 2.0877237908636715e+01 0 -1 0
2619 1 2 -4.5779693233276403e-01 1.0620844662665354e+01 3.2947816335306314e+01 1.7821532699915817e+01 0 0 0
3279 1 1 -2.9141752785011549e-02 1.1221353642662018e+00 2.8973166721631376e+01 2.5406128075801600e+01 1 0 0
3283 1 1 1.0832865112425683e-01 1.3541825878017586e+00 3.1390200030166287e+01 2.6109995150929187e+01 1 0 0
3284 1 1 -5.5644628495933372e-02 2.7582943635296489e+00 3.1535054016618243e+01 2.5723305534493832e+01 1 0 0
3345 1 1 1.2059529016613331e-01 5.6426186630500386e+00 3.1548197916221643e+01 2.5770006820157832e+01 1 0 0
3346 1 1 -8.3876024243491276e-02 7.0628668958311316e+00 3.1735171211333554e+01 2.5514021950057902e+01 1 0 0
3403 1 1 -2.1127027119609048e-02 8.9911187230717982e+00 2.7984830577380322e+01 2.4829777967390676e+01 1 0 0
3405 1 1 2.4195723068281147e-02 9.6972317603580027e+00 2.9117742109429479e+01 2.5488143912159281e+01 1 0 0
3407 1 1 -2.0012929234857108e-02 9.1359325276680501e+00 3.0348542303708719e+01 2.5702783441072576e+01 1 0 0
3409 1 1 1.0437454752487846e-01 9.7491571863832522e+00 3.1548125486703626e+01 2.6378179350097195e+01 1 0 0
3766 1 2 -5.1551920500075832e-01 1.3964362545907971e+00 3.1494434248700767e+01 2.7678049917679264e+01 1 0 0
3876 1 2 -4.1866977199580691e-01 5.5219978621539081e+00 3.1281451566904000e+01 2.7194374240586253e+01 1 0 0
3877 1 3 3.4468880735988117e-01 6.2585046274124574e+00 3.1767768388108216e+01 2.7633701273531990e+01 1 0 0
735 1 2 -2.7380975661360846e-01 2.5357027857642378e+00 2.9199423989075665e+01 2.9382649200043840e+01 0 0 -1
48 1 1 1.4981365188125176e-01 8.1730199605081222e-01 3.1489794721725911e+01 3.0574506613825800e+01 0 0 -1
659 1 3 3.7067202585401948e-01 5.3853507008245858e+00 3.0886847658904426e+01 3.0001658256008845e+01 0 0 -1
3281 1 1 1.3264425068317076e-01 6.5878548449618157e-01 3.0179188364491317e+01 2.5835134738913208e+01 1 0 0
658 1 2 -4.7929092170135196e-01 5.1930309276776034e+00 2.9960675100140371e+01 3.0297772228508506e+01 0 0 -1
3343 1 1 -3.4471832710530663e-02 4.8845582296016428e+00 3.0519656951292149e+01 2.5025163742543771e+01 1 0 0
3282 1 1 1.4925776408938002e-01 3.4434025017613186e+00 3.0535395712052299e+01 2.4943435825215143e+01 1 0 0
108 1 1 1.1514765079418124e-01 2.8172179212297421e+00 2.9911161368678279e+01 3.0626795670411958e+01 0 0 -1
3767 1 3 4.8403998884523736e-01 7.1961772920094957e-01 3.0927544346912352e+01 2.8160078368183374e+01 1 0 0
110 1 1 -7.0265099981074344e-02 2.1638197182103527e+00 3.1188351795000333e+01 3.0867306466312886e+01 0 0 -1
112 1 1 1.4186961283875302e-01 2.9361372129931800e+00 3.2457527596136259e+01 3.1380818811303580e+01 0 0 -1
109 1 1 5.6544529331893911e-02 4.1790970255977307e+00 2.9769016909512054e+01 3.1378116106780578e+01 0 0 -1
106 1 1 1.2892625693545892e-01 1.9269828665188096e+00 2.8296853837835478e+01 3.0278555321030421e+01 0 0 -1
44 1 1 -6.4277317395318945e-02 4.8492210294374599e-01 2.8362214859798691e+01 3.0464721523593976e+01 0 0 -1
874 1 2 -4.5447532824266867e-01 7.1036363804086422e+00 2.8044492292659761e+01 2.9991054623444665e+01 0 0 -1
3285 1 1 8.5611780553530718e-04 6.7643078698810410e-01 3.2688584065955347e+01 2.5710837892273926e+01 1 0 0
166 1 1 1.5894573726201564e-01 8.1129620906275104e+00 2.7533382028686052e+01 3.0906130336730083e+01 0 0 -1
105 1 1 -2.2237717107316639e-02 3.9162824101066920e+00 2.7160205387337619e+01 3.1105455400605447e+01 0 0 -1
875 1 3 4.4504768633804054e-01 6.4564135159146954e+00 2.8790327939446893e+01 3.0154534660114326e+01 0 0 -1
104 1 1 1.2409356353172904e-01 2.4699118708548697e+00 2.7128098744389089e+01 3.1043560556133460e+01 0 0 -1
3277 1 1 -2.0720101358096921e-02 3.7628467786844538e-01 2.7762168933689495e+01 2.5188975036077206e+01 1 0 0
3278 1 1 -2.4136413091416686e-02 3.2128545818229375e+00 2.7662300284561091e+01 2.5017283187921045e+01 1 0 0
3344 1 1 1.4200030198103325e-01 7.9148722857354059e+00 3.0682102935512457e+01 2.4932124154068198e+01 1 0 0
3280 1 1 1.3327414495260251e-01 2.4920530148359687e+00 2.8890392793705242e+01 2.4748829981225711e+01 1 0 0
3856 1 2 -4.3801730625812613e-01 9.8282951147369353e+00 3.1627331265920450e+01 2.7811431709889064e+01 1 0 0
3769 1 3 4.8519785876253502e-01 2.7502814399764062e+00 3.2307910035460189e+01 2.7977260206433506e+01 1 0 0
3339 1 1 1.6963919731771035e-01 4.6180819751940687e+00 2.7525413097798378e+01 2.4669269412958158e+01 1 0 0
3342 1 1 -5.5574229620906544e-02 7.1250157254362803e+00 2.9453476688991515e+01 2.4631754032923343e+01 1 0 0
3401 1 1 4.8070492035780336e-02 9.6780439996552889e+00 2.6687135247306593e+01 2.4831287869438473e+01 1 0 0
950 1 2 -3.0051766914194711e-01 6.5922356125969728e+00 3.1693416976794783e+01 3.1826552037394915e+01 0 0 -1
3341 1 1 1.7520854862059218e-01 5.7357100077051530e+00 2.9576148836002972e+01 2.4393587620206461e+01 1 0 0
3276 1 1 1.9662365230690700e-02 2.5441930943055691e+00 2.6462599351375413e+01 2.5461505591826477e+01 1 0 0
3275 1 1 1.3202577796395856e-01 1.1676502193153477e+00 2.6515214300078128e+01 2.4903928612962890e+01 1 0 0
225 1 1 1.6305153762204247e-01 1.0395571416331585e+01 2.6462506786327406e+01 3.0454357213425979e+01 0 0 -1
3857 1 3 4.0474099971483701e-01 9.7199521242655766e+00 3.2457217414403310e+01 2.8305216678498812e+01 1 0 0
168 1 1 -6.9413243112492903e-02 8.9102684917840609e+00 2.8353316146715166e+01 3.1908201184060353e+01 0 0 -1
165 1 1 1.4006525072892245e-01 6.7553631597984989e+00 2.7038458811830498e+01 3.1803121454849741e+01 0 0 -1
107 1 1 1.4704017132770797e-01 4.4495749916532494e+00 2.8271773637664015e+01 3.1936998767050198e+01 0 0 -1
229 1 1 1.3963098036795676e-01 1.0353566182549425e+01 2.8215666718854035e+01 3.2161408614590634e+01 0 0 -1
3337 1 1 -4.3276960501564682e-02 5.2716617586480501e+00 2.6381238327164212e+01 2.5064055484265829e+01 1 0 0
3831 1 3 3.9118020595085795e-01 1.0496914250843281e+01 3.2070219405994770e+01 2.4178074901716332e+01 1 0 0
3340 1 1 1.6698574228879240e-01 7.7236349428223781e+00 2.8184458813962582e+01 2.4289867096610369e+01 1 0 0
3286 1 1 1.4659714403366791e-01 3.4400101252596507e+00 3.2786872509773993e+01 2.6078082405925045e+01 1 0 0
164 1 1 -4.0372591586329706e-02 8.9623860564107520e+00 2.6368779141184316e+01 3.0485843939140715e+01 0 0 -1
113 1 1 -5.2641712277875473e-02 4.1942190652487614e+00 3.2117650164982187e+01 3.2125583818230176e+01 0 0 -1
50 1 1 -2.2434039074865318e-02 3.7137137368090802e-02 3.2574210768873485e+01 3.1098651852180470e+01 0 0 -1
648 1 1 3.1018591844302129e-01 8.1074734048662691e+00 3.4274349883715402e+01 2.9767903738142408e+01 0 0 -1
3347 1 1 8.1486690336609546e-02 4.8393096308935073e+00 3.2856418018558230e+01 2.5554700215517787e+01 1 0 0
3291 1 1 -6.6719482984544415e-02 9.0357509332248531e-01 3.6957016845244972e+01 2.6162001332303589e+01 1 0 0
914 1 2 -4.4172564572117290e-01 3.0181363526739635e+00 3.3568164189906412e+01 3.0502414152198547e+01 0 0 -1
179 1 2 -2.8819662707734334e-01 6.6201696731791113e+00 3.7500213796522999e+01 3.1819404904952464e+01 0 0 -1
3795 1 3 4.1821571590066581e-01 9.5714380951609641e+00 3.4245952756593937e+01 2.4284110400498438e+01 1 0 0
3353 1 1 2.4585483220877213e-01 5.5383694666477723e+00 3.6763543506425123e+01 2.5945384213113197e+01 1 0 0
935 1 3 3.9414018701951442e-01 2.7097286065623902e+00 3.8784277589656718e+01 3.1263159978507776e+01 0 0 -1
3627 1 3 3.5450908680184412e-01 6.5324443158415137e+00 3.5404373971189322e+01 2.8465805688676010e+01 1 0 0
3290 1 1 1.8968465426671038e-01 3.4278006158420675e+00 3.5268236425525537e+01 2.5354738501392902e+01 1 0 0
177 1 1 -2.6801694683274685e-01 7.6367313580279959e+00 3.4981675824420961e+01 3.1080036521115357e+01 0 0 -1
3294 1 1 -4.8030573799783531e-02 3.0372742291755688e+00 3.8299681283542107e+01 2.6397163098501821e+01 1 0 0
3819 1 3 4.4790280064288557e-01 4.3870212471463708e+00 3.9126769961920161e+01 2.9821206900900755e+01 1 0 0
3419 1 2 -3.1731598632881020e-01 9.7113897482011211e+00 3.8709124653468784e+01 2.8287541004979182e+01 1 0 0
3711 1 2 -2.6354772753606237e-01 6.1771848732784651e-01 3.4929486531699467e+01 2.4715270455657048e+01 1 0 0
3905 1 3 2.8451136455360149e-01 1.0504238239999248e+01 3.6825526887939574e+01 2.7005305214810161e+01 1 0 0
3354 1 2 -3.3069978664201410e-01 7.0029165898354524e+00 3.6598701261893723e+01 2.6289639387914619e+01 1 0 0
3849 1 2 -3.3015943914962603e-01 5.1116695968324963e+00 3.3471409897977502e+01 2.4252779837599075e+01 1 0 0
3768 1 2 -4.2783929810700139e-01 3.3666193922758652e+00 3.2998951300727839e+01 2.7506660402729178e+01 1 0 0
3350 1 1 -9.2416659942547566e-02 7.0412197821191818e+00 3.4253374829697748e+01 2.5810945780831961e+01 1 0 0
3293 1 1 2.7476352930615616e-01 3.8884927168873734e-01 3.7508910408736440e+01 2.7466443669314994e+01 1 0 0
3348 1 1 1.6082871304267107e-02 7.7359452405179399e+00 3.2944320035758821e+01 2.5854695997250101e+01 1 0 0
3411 1 1 4.3380253782046727e-02 9.1626984933491507e+00 3.2964376952259613e+01 2.5926964763963600e+01 1 0 0
3289 1 1 1.8825326496314138e-01 1.6534769458998269e-01 3.5889683461454062e+01 2.5685304608430904e+01 1 0 0
3930 1 3 1.8796783586646273e-01 7.3801866297285059e+00 3.7912679539882241e+01 2.9603324667883289e+01 1 0 0
3625 1 2 -4.6405350836399961e-01 5.7391198259720548e+00 3.5579274882132609e+01 2.8968186450313251e+01 1 0 0
3710 1 2 -2.6305071371232192e-01 2.4625965882298066e+00 3.6235299792889791e+01 2.4808077677453547e+01 1 0 0
649 1 3 2.2893633100800639e-01 7.5360642510773808e+00 3.4242068152792598e+01 3.1925225983208009e+01 0 0 -1
970 1 3 2.0965640769948499e-01 6.6262567286939467e+00 3.5381083272045714e+01 3.1032346335691351e+01 0 0 -1
3357 1 1 -6.8019670216101016e-02 5.1163277594853973e+00 3.9028805228105213e+01 2.7486442116906076e+01 1 0 0
915 1 3 3.8673223329897327e-01 3.8816161663009661e+00 3.3963439310598176e+01 3.0541864685209511e+01 0 0 -1
3413 1 1 1.1168090067874618e-01 9.7883661043273857e+00 3.4035700690117032e+01 2.6509524797434800e+01 1 0 0
241 1 1 -8.0542205730214755e-02 1.0009093596239534e+01 3.6000978730136843e+01 3.1585901817328541e+01 0 0 -1
3794 1 2 -5.5292357933941694e-01 9.4619289602443430e+00 3.3286135098872037e+01 2.4415369134034883e+01 1 0 0
3351 1 1 -7.3245148837358845e-02 4.8067106860335533e+00 3.5539754624125308e+01 2.5626971602776241e+01 1 0 0
178 1 1 -3.0228125339591344e-03 8.5875841365524721e+00 3.6141200261687331e+01 3.1504364382945361e+01 0 0 -1
180 1 1 7.8483267771526893e-02 8.0445208002603099e+00 3.7322239684685684e+01 3.1919511319038822e+01 0 0 -1
3292 1 1 1.7432870252409707e-01 2.2148189274188304e+00 3.7283453469531160e+01 2.5778170563298804e+01 1 0 0
3295 1 2 -3.2258553949347191e-01 1.0953857568427576e+00 3.8027700967572045e+01 2.8390968306590018e+01 1 0 0
753 1 2 -2.5915317873781168e-01 2.9884468127342739e-01 3.6107497570312589e+01 3.0979077897732118e+01 0 0 -1
651 1 2 -4.8476677703316323e-01 9.3550058831444147e+00 3.4747569960440813e+01 2.9224634659547018e+01 0 0 -1
3626 1 2 -3.4739994686586789e-01 4.3021970946033505e+00 3.7365448535051236e+01 2.9708674401279964e+01 1 0 0
3624 1 3 1.7296116310803497e-01 7.3315223471170796e+00 3.6930743023535037e+01 2.8176600194081370e+01 1 0 0
3415 1 2 -3.1385385820824285e-01 9.0324794342131707e+00 3.5256436725015156e+01 2.6706634928381888e+01 1 0 0
3623 1 1 3.4634244528529295e-01 5.3890842309315428e+00 3.6951818391309537e+01 2.9234702342600020e+01 1 0 0
245 1 1 -4.3816244816024176e-02 1.0214940566695306e+01 3.8435774491153431e+01 3.1921542682096579e+01 0 0 -1
3287 1 1 1.6818292459310219e-01 1.3737864822935399e+00 3.3810153441660937e+01 2.5242644941867454e+01 1 0 0
3288 1 1 -1.7530300195650671e-02 2.7238874662506936e+00 3.4055188941817590e+01 2.5548379531849005e+01 1 0 0
3355 1 1 1.1209401410729419e-01 4.5565742649350476e+00 3.8186129958374615e+01 2.6442881093462006e+01 1 0 0
3358 1 1 6.1824885868205906e-02 6.4541501797458167e+00 3.8860563571066677e+01 2.7961736499133831e+01 1 0 0
3709 1 2 -2.8332824839581505e-01 5.4198757838082718e+00 3.8008613572752175e+01 2.5227332830589305e+01 1 0 0
650 1 2 -3.2687280098185262e-01 7.1791687287460801e+00 3.3431132963067668e+01 2.9485881177320675e+01 0 0 -1
3352 1 1 2.8202961988736158e-01 7.6964809363819100e+00 3.5387855905445100e+01 2.6229203846894517e+01 1 0 0
52 1 1 -2.8688515549382388e-02 6.2201630540918174e-01 3.3699041215899243e+01 3.1754122396388745e+01 0 0 -1
3349 1 1 1.3783337323092321e-01 5.6407162549418270e+00 3.4344648040091101e+01 2.5359367000737933e+01 1 0 0
3907 1 2 -4.4639123764126337e-01 9.6935810135640583e+00 3.7378962182198727e+01 2.4843264763941814e+01 1 0 0
652 1 3 4.2887094899719558e-01 9.9593444831155136e+00 3.5210443949002524e+01 2.9826540651777009e+01 0 0 -1
3356 1 1 -2.8057649314783900e-01 6.7530329945327026e+00 3.7613007920153031e+01 2.8808751304734795e+01 1 0 0
239 1 1 7.7828716978207826e-02 1.0630072307899207e+01 3.4700338917741384e+01 3.1820338439031435e+01 0 0 -1
251 1 1 1.3226201608049368e-01 1.5173564614580766e+01 2.7818586834118970e+00 9.6639726239174824e+00 0 0 0
252 1 1 -4.1322632066580565e-02 1.6618418891023083e+01 2.7418303298783129e+00 9.2368291169663834e+00 0 0 0
254 1 1 4.7958982964836964e-02 1.7340629596219610e+01 3.9296515245313062e+00 9.4697885988651720e+00 0 0 0
739 1 2 -2.6094449093498551e-01 1.4338606588085215e+01 3.5340668748103763e+00 1.0560370630709187e+01 0 0 0
740 1 2 -2.7803415496790623e-01 1.6761341084978898e+01 4.8615475633560541e+00 1.0459801592383844e+01 0 0 0
853 1 3 4.3812819604908032e-01 1.3040389761876646e+01 5.2624702515668424e+00 1.0117571546182786e+01 0 0 0
1458 1 1 1.5971826819189228e-01 1.1991266672835595e+01 3.4030874414610093e+00 1.4982639064785692e+01 1 1 0
1462 1 1 -2.3599876966456490e-02 1.1558647617571095e+01 5.7040518099385888e+00 1.3800921160620248e+01 1 1 0
1515 1 1 7.3174098950936267e-02 1.5929645574488232e+01 6.1579103842459826e-01 1.4760350366269453e+01 1 1 0
1517 1 1 -6.0006876752030126e-03 1.5300860613000074e+01 1.7939541274552131e+00 1.5151620006943583e+01 1 1 0
1518 1 1 -5.9116818958929215e-02 1.3288652021531609e+01 2.9478726805386954e+00 1.4708518342035790e+01 1 1 0
1519 1 1 1.1477061453170664e-01 1.6053592419745730e+01 3.0699860517811244e+00 1.4952636596131184e+01 1 1 0
1520 1 1 1.7344376059746650e-01 1.4023811379082332e+01 3.7571893436838062e+00 1.3758269254920187e+01 1 1 0
1521 1 1 -6.1767090963853861e-02 1.5381359942095028e+01 3.9606712678328959e+00 1.3940846521086577e+01 1 1 0
1522 1 1 1.6583437095734932e-01 1.2802663270123984e+01 5.7552388763085620e+00 1.3162506124216595e+01 1 1 0
1523 1 1 1.4226367970352788e-01 1.5977252653418420e+01 5.0396905762905799e+00 1.3174707666671859e+01 1 1 0
1575 1 1 -3.0341890927780640e-01 1.7280178738470976e+01 5.4440696864176885e-01 1.3989116678166715e+01 1 1 0
1578 1 1 2.5260239652343697e-01 1.9905608920686820e+01 1.8870745611046158e+00 1.4708107595277603e+01 1 1 0
1579 1 1 2.3289027529401940e-01 1.7769195580338533e+01 3.2730504154681390e+00 1.4842802513698448e+01 1 1 0
1580 1 1 -3.8182833230348878e-02 2.0446798516903126e+01 2.9887239524287872e+00 1.3991110076288912e+01 1 1 0
1581 1 1 8.6980079633947910e-02 1.8187114589083947e+01 4.0277260125763243e+00 1.3628920762655003e+01 1 1 0
1582 1 1 1.0529793618643344e-02 1.9642232867136215e+01 4.2038283870245250e+00 1.3711117265659741e+01 1 1 0
1583 1 1 -3.2064763624018014e-02 1.7393358230474387e+01 5.2767997699310394e+00 1.3419521558497342e+01 1 1 0
1584 1 1 -1.0381889405675835e-02 2.0276286893667102e+01 5.4200424297189791e+00 1.3403843258767587e+01 1 1 0
1650 1 3 2.3739233956652819e-01 1.7452984936458208e+01 1.5559277770811122e+00 1.3580621070128901e+01 1 1 0
1746 1 2 -2.6619127464352865e-01 1.3016349202032330e+01 4.3512985529708592e+00 1.2872991803827563e+01 1 1 0
1902 1 2 -4.9228322886439646e-01 1.7791015332196814e+01 3.0485885957844174e+00 1.2599977099045812e+01 1 1 0
1903 1 3 4.2763187724765461e-01 1.7446802961672397e+01 3.3830692520903982e+00 1.1763455868165666e+01 1 1 0
1747 1 2 -2.5109750099068345e-01 1.5083435250781365e+01 5.5212826832665423e+00 1.2113314995285796e+01 1 1 0
852 1 2 -4.4617503270454162e-01 1.2698175666108444e+01 5.8102584229849805e+00 9.4049268333922615e+00 0 0 0
310 1 1 2.4346181967779407e-03 1.7242899137124716e+01 1.6497645494532056e+00 8.6256365228546876e+00 0 1 0
309 1 1 1.2549148306442878e-01 1.4534718485767524e+01 1.3847575769121574e+00 9.4475738774400178e+00 0 1 0
315 1 1 1.0779143263120210e-01 1.9325375737312367e+01 5.3374331486858573e+00 9.3745623827340534e+00 0 0 0
253 1 1 9.3174368900574941e-02 1.4387364115085484e+01 4.2840557379179725e+00 9.3337215685509634e+00 0 0 0
311 1 1 1.0386451061509441e-02 1.9398866681489533e+01 2.9010504847509706e+00 8.7923282752963008e+00 0 0 0
256 1 1 1.6054272722802698e-01 1.6411806219491865e+01 5.6805612515914481e+00 9.3390018520536398e+00 0 0 0
250 1 1 -1.7370576135138972e-02 1.3289682000944838e+01 1.2915196205525146e+00 8.6942875958211552e+00 0 1 0
187 1 1 1.9475886182773423e-02 1.1147937297739725e+01 2.5879746219921436e+00 8.5055853376042414e+00 0 0 0
313 1 1 7.8994891734559314e-02 1.8630703096056536e+01 4.1599426550526095e+00 8.7577199830757326e+00 0 0 0
188 1 1 -3.7601152706926780e-03 1.2570203685546275e+01 2.4965039747117515e+00 8.3945836619169132e+00 0 0 0
371 1 1 -3.3885170918216738e-02 1.8675148477793396e+01 1.6456826963919584e+00 8.5561033755249234e+00 0 1 0
255 1 1 -1.1402037131953894e-02 1.5093967284986100e+01 5.4446595044969133e+00 8.8031835173334727e+00 0 0 0
192 1 1 8.7458181467542501e-02 1.2528052271414968e+01 5.1236518788960934e+00 8.1518902392570745e+00 0 0 0
190 1 1 9.0455358122301599e-02 1.3329487204678713e+01 3.7951334485962711e+00 8.1863029052457197e+00 0 0 0
742 1 2 -2.5930731356676617e-01 1.5188202665770991e+01 4.6429237995525391e-01 1.0381001292090582e+01 0 1 0
1576 1 2 -3.1248346678151340e-01 2.0644851603536004e+01 6.9100043946158995e-01 1.4772207942650327e+01 1 1 0
312 1 1 -4.3284009236370997e-02 2.0743210592974069e+01 2.8514971859745413e+00 9.2765211065774000e+00 0 0 0
316 1 1 -2.5520541511230968e-02 2.0834751656840702e+01 5.3874286105769462e+00 9.3561972968007794e+00 0 0 0
1454 1 1 -6.4313371631213603e-02 1.1711396858142605e+01 5.1537809657799571e-01 1.5590991770162971e+01 1 1 0
1460 1 1 -1.2975674265925547e-02 1.1196216799937142e+01 4.5419133326215348e+00 1.4607062267651756e+01 1 1 0
1960 1 3 2.6290846651348654e-01 1.8022677183566067e+01 3.1852909416179231e-01 1.4754036061807195e+01 1 1 0
1514 1 1 -1.4793400839192025e-02 1.3117479328505842e+01 6.0812286597245591e-01 1.5587561470781965e+01 1 1 0
1577 1 2 -3.2158453619655802e-01 1.8685706142970858e+01 2.2202447168775321e+00 1.5321093661376377e+01 1 1 0
1516 1 1 1.4147132696318776e-01 1.3890468349538240e+01 1.8623907805215445e+00 1.5572426078567094e+01 1 1 0
370 1 1 -4.7113931403281246e-02 2.0796207305649023e+01 3.4471514959699517e-01 8.8000572984006151e+00 0 1 0
369 1 1 1.5267526635071169e-01 1.9424383722530195e+01 4.7875999077053338e-01 8.4093982712964888e+00 0 1 0
191 1 1 3.1764025142035551e-02 1.1074054520102187e+01 5.0495747852474668e+00 7.9400524065228515e+00 0 0 0
741 1 2 -2.6229315166833933e-01 1.9044760818528147e+01 6.4239307270910420e+00 1.0292203914948097e+01 0 0 0
308 1 1 7.2705878461461357e-02 1.6443906770956030e+01 6.0319783158799800e-01 7.8511590999646987e+00 0 1 0
248 1 1 1.3304240442484894e-01 1.2922644462334002e+01 7.6509907602440697e-02 7.9595666123264861e+00 0 1 0
307 1 1 8.5554961186584996e-02 1.5505749550947643e+01 4.7971189600038794e-02 9.0432069539371565e+00 0 1 0
1585 1 1 -2.3908343219003671e-02 1.8012102701199293e+01 6.5287335100144670e+00 1.3403200315751347e+01 1 1 0
1456 1 1 1.4782744131915698e-01 1.0686961730137815e+01 1.5422014473061720e+00 1.5750461065535296e+01 1 1 0
1927 1 2 -2.5670259447680438e-01 1.6970073403631375e+01 3.8142217907278400e+00 1.5862993957479052e+01 1 1 0
1533 1 2 -3.1013493065116265e-01 1.2968784235357274e+01 1.3005746837526816e+01 1.3977975119154818e+01 1 1 0
1735 1 2 -2.4720996885553431e-01 1.9622019431899904e+01 1.0032340538803574e+01 1.1455084734716550e+01 1 1 0
1473 1 1 2.5905937003899726e-01 1.1659274930700796e+01 1.2994566708289760e+01 1.3468270945308875e+01 1 1 0
1531 1 1 -2.9036439899260441e-01 1.4049565416638536e+01 1.1719317023367321e+01 1.1941632681084055e+01 1 1 0
1764 1 2 -4.3475425123576322e-01 1.7590849220097542e+01 8.5073189132458964e+00 1.4780560424578878e+01 1 1 0
1471 1 2 -3.4872274866480862e-01 1.0868574976566789e+01 1.1843805853268256e+01 1.3098293352851474e+01 1 1 0
1618 1 3 2.4255776436878554e-01 1.1162213610459940e+01 8.8636154863636207e+00 1.5390873142408372e+01 1 1 0
1526 1 1 3.0002240160628940e-01 1.2851557308077828e+01 8.2231524157408451e+00 1.3205887221359452e+01 1 1 0
1530 1 1 -3.3218237727995745e-02 1.5897747876583903e+01 1.0379729301521349e+01 1.2956032564491743e+01 1 1 0
1527 1 1 -7.2447617753737759e-02 1.5752363635323579e+01 7.8856805156571150e+00 1.3153518815290859e+01 1 1 0
1534 1 1 3.4712495554142225e-03 1.5997687408684216e+01 1.2959280347450070e+01 1.2955402671266654e+01 1 1 0
1588 1 1 -6.7711814993684477e-02 2.0019401169571665e+01 7.7177344227005378e+00 1.2541803765904380e+01 1 1 0
1529 1 1 1.7962354495614344e-01 1.5156904297036904e+01 9.1600228759860087e+00 1.3262139226256938e+01 1 1 0
1736 1 2 -2.5482930958178907e-01 1.7644189616634641e+01 1.1192480131311289e+01 1.1552830836579485e+01 1 1 0
1958 1 3 1.7369685012750782e-01 1.3763813134096209e+01 1.2704867530642556e+01 1.1630299969923664e+01 1 1 0
1587 1 1 1.5033304513886855e-01 1.7265581927923680e+01 7.8028615440235694e+00 1.3553891680463520e+01 1 1 0
1592 1 1 1.7525515094246427e-01 2.0443686753413665e+01 1.1107184841852739e+01 1.1983862377198310e+01 1 1 0
258 1 1 -3.6576757210398020e-02 1.7172407702484307e+01 6.6901031789709826e+00 8.6047897604145209e+00 0 0 0
317 1 1 1.4657748655167083e-01 1.8545853080998491e+01 6.9052573924728238e+00 9.0194346005077772e+00 0 0 0
320 1 1 -1.6347398232587664e-02 2.0926725193007702e+01 7.5830611857574377e+00 8.2819696313333395e+00 0 0 0
1765 1 3 4.0447144948742919e-01 1.8182663814696991e+01 8.0019328132446752e+00 1.5389065038592836e+01 1 1 0
1589 1 1 -3.6063765191676735e-02 1.7938783308977225e+01 9.0291395475425151e+00 1.2649742494271020e+01 1 1 0
1586 1 1 1.4815913031830916e-01 1.9463090703997953e+01 6.6855634642016701e+00 1.3422126166543999e+01 1 1 0
1771 1 3 4.0740311182369598e-01 2.0487468084737706e+01 7.9339536006162712e+00 1.4755830310845164e+01 1 1 0
1590 1 1 1.8834465579040324e-01 1.9215754329638621e+01 8.8637210528757748e+00 1.2220596419836005e+01 1 1 0
1713 1 3 3.0452912037923419e-01 1.2050821995038540e+01 1.1272002819958139e+01 1.0852578727125984e+01 1 1 0
1468 1 1 -2.6093517047969689e-01 1.0760525009014144e+01 9.7705271764363104e+00 1.4968666635545748e+01 1 1 0
1709 1 3 2.2914230933811661e-01 1.3327127603132947e+01 1.1328498621662369e+01 1.2579010634482549e+01 1 1 0
1528 1 2 -3.3301892180697518e-01 1.3720181918335447e+01 9.3652118019987878e+00 1.3199738737371399e+01 1 1 0
1710 1 1 3.4362182565584443e-01 1.3991133606250408e+01 1.0811763823653019e+01 1.0615283688138870e+01 1 1 0
1959 1 3 2.4662340613860406e-01 1.1518206828105034e+01 1.0127615951990485e+01 1.4255770642576886e+01 1 1 0
1591 1 1 1.8213056497281468e-01 1.7211511566027788e+01 1.0171762837722508e+01 1.2447281015534296e+01 1 1 0
1712 1 2 -2.5237347010518130e-01 1.5020936874770831e+01 1.0304270737376857e+01 1.0045395424263273e+01 1 1 0
1594 1 1 -4.5950512853904502e-02 1.9665418902724760e+01 1.2240343805269214e+01 1.2317450619752622e+01 1 1 0
1711 1 2 -4.2859247176988480e-01 1.2645568518454340e+01 1.0706898506513172e+01 1.0243780202165212e+01 1 1 0
319 1 1 7.8505866768818558e-03 1.9482214758160982e+01 7.6940132862732478e+00 8.1170284315014101e+00 0 0 0
1525 1 1 1.6143904995374656e-01 1.4935047551934185e+01 6.7956159927290640e+00 1.2743770900589066e+01 1 1 0
201 1 1 1.1364789708089727e-01 1.1005195835108065e+01 1.1148607793905596e+01 8.1126031573182189e+00 0 0 0
1524 1 1 -9.9627849398197355e-02 1.3495215890826740e+01 6.9717759820488485e+00 1.3019442728454123e+01 1 1 0
1466 1 2 -3.5905944402187329e-01 1.1487880510716966e+01 8.2080005565814531e+00 1.3278185388881937e+01 1 1 0
1770 1 2 -5.1141039687614342e-01 1.9740795617692690e+01 7.3399205939558678e+00 1.4722675408419374e+01 1 1 0
1532 1 1 1.0054461173116734e-01 1.5357767254058198e+01 1.1696701553976112e+01 1.2635560708607819e+01 1 1 0
1593 1 1 1.4048350827941400e-01 1.8271162680378527e+01 1.2359907156057723e+01 1.2187397498944494e+01 1 1 0
1464 1 1 2.3155297760440402e-01 1.0707819010727583e+01 6.8953346454566411e+00 1.3656908833943161e+01 1 1 0
711 1 3 1.4135047007222892e-01 1.3006239166093229e+01 1.3028365485299208e+01 8.7684316161737978e+00 0 0 0
2103 1 1 6.8008589282328211e-02 1.2684716219710678e+01 2.0689813710795248e+00 1.9891783453627422e+01 0 0 0
2106 1 1 -2.2436458029338729e-02 1.2808064593856150e+01 4.5714378209066737e+00 2.0136177529071894e+01 0 0 0
2161 1 1 -1.4870263992122674e-03 1.4148949677089327e+01 2.0632875079836377e+00 1.9893192389681111e+01 0 0 0
2162 1 1 1.4953771865070309e-01 1.7008030885284541e+01 1.6838138988294420e+00 1.9449551114190278e+01 0 0 0
2163 1 1 -6.2063832535449844e-02 1.4784454044923052e+01 3.2679678256262235e+00 1.9495850090332912e+01 0 0 0
2164 1 1 1.3392338081290003e-01 1.6119007847265927e+01 3.1796195748502143e+00 1.8939063982237467e+01 0 0 0
2165 1 1 1.3923733980089015e-01 1.4140260561667480e+01 4.5939188235559012e+00 1.9425388327964193e+01 0 0 0
2166 1 1 -7.0064326550252918e-03 1.6947920648467207e+01 4.4153054288881393e+00 1.8789612446159417e+01 0 0 0
2225 1 1 -2.4146891595498704e-04 1.8407349671009772e+01 1.6693576295899184e+00 1.9950630634753189e+01 0 0 0
2227 1 1 1.0786158688780564e-01 1.9403190005209524e+01 2.3628713766290756e+00 1.9182345459932158e+01 0 0 0
2228 1 1 -4.0230350293182456e-02 2.0576667882331748e+01 2.8383678805038293e+00 1.9698709199544648e+01 0 0 0
2229 1 1 1.2615735430482070e-01 1.8289765938160969e+01 4.3451654635772368e+00 1.8432121354872699e+01 0 0 0
2734 1 2 -2.3642411300402513e-01 1.6310244640290129e+01 1.9101285743188365e+00 1.8227097502653795e+01 0 0 0
2735 1 2 -3.1043974924084411e-01 1.8899740290653437e+01 3.0404053719873056e+00 1.7979554671798002e+01 0 0 0
2815 1 3 4.6269053296755280e-01 2.0426502897851318e+01 2.9364847750836480e+00 1.7334167686310430e+01 0 0 0
2816 1 2 -4.2294955416101326e-01 1.3748794536807113e+01 4.7842336554703788e+00 1.8022800230535367e+01 0 0 0
2817 1 3 4.4220539372139411e-01 1.3870717911527597e+01 3.8976559074038812e+00 1.7497916260130406e+01 0 0 0
1907 1 3 4.7163463354501933e-01 1.3562604357350006e+01 1.5951551951494869e+00 1.7589169245415004e+01 1 1 0
1906 1 2 -4.9053590315876672e-01 1.4022725400574167e+01 2.3018505568979837e+00 1.7015359853175685e+01 1 1 0
2226 1 1 -3.6870574787732167e-02 2.0995362570446527e+01 2.2026042529282037e+00 2.0899678207161646e+01 0 0 0
2159 1 1 -1.5602188443271658e-02 1.4870796149730928e+01 8.9310875461243555e-01 2.0386505299424250e+01 0 0 0
2160 1 1 1.0420187442071004e-01 1.6318671103096996e+01 9.1064871513155643e-01 2.0559404935035275e+01 0 0 0
2223 1 1 -3.7501667994554698e-02 1.8897258489167545e+01 1.0204401559842231e+00 2.1153533340236375e+01 0 0 0
2224 1 1 1.0300632326958571e-01 2.0201575886511311e+01 1.2701239331775913e+00 2.1761040726854478e+01 0 0 0
2699 1 2 -2.5109636203781244e-01 1.2614026527493644e+01 9.5626400982650206e-01 2.2347979146176229e+01 0 0 0
2708 1 2 -2.1811674016661731e-01 2.0529831134994705e+01 7.3100703646231180e-01 2.3096980636263794e+01 0 0 0
2820 1 2 -4.3932836523715885e-01 1.6510438392190682e+01 1.7607992148081610e+00 2.1666530884432767e+01 0 0 0
2821 1 3 4.1494315897123613e-01 1.5674895972098289e+01 1.9905491639553283e+00 2.2144714954411889e+01 0 0 0
2101 1 1 1.3337378704484273e-01 1.2088622861558752e+01 1.3036006228833006e+00 2.1075501819156980e+01 0 0 0
2762 1 2 -5.0940891498926177e-01 1.2205738500118823e+01 1.4171087438077512e+00 1.8631177617336711e+01 0 0 0
2105 1 1 9.7521257871773889e-02 1.2106495935782505e+01 3.3649422811042147e+00 1.9969626125275429e+01 0 0 0
2232 1 1 -3.3925969945474886e-02 2.0519310875212906e+01 5.3609727851985900e+00 1.8745606440695084e+01 0 0 0
2231 1 1 9.2903996215503534e-02 1.9149823015692316e+01 5.4376044447759693e+00 1.8614791643945196e+01 0 0 0
2108 1 1 6.5951680943664187e-02 1.1970643909816383e+01 5.6737642709263811e+00 2.0467811521698486e+01 0 0 0
2167 1 1 6.2953728328600930e-03 1.5112016873325748e+01 5.6866847521845756e+00 1.9676559785331513e+01 0 0 0
2168 1 1 -4.2162247334002326e-02 1.6419903891512352e+01 5.7312135280791123e+00 1.9070812529627855e+01 0 0 0
2763 1 3 4.3000657121357805e-01 1.1454254027553237e+01 1.8982004519806066e+00 1.8302694363631545e+01 0 0 0
1745 1 2 -3.0298107964096943e-01 1.1353768862611195e+01 2.7339298020916631e+00 1.6138186191230329e+01 1 1 0
2107 1 1 -2.7448720314354369e-01 1.0744881536774242e+01 5.2656799929949427e+00 2.1273556063587431e+01 0 0 0
2951 1 3 1.9098309289971283e-01 1.1099349220004385e+01 4.3320907049269310e+00 2.1706542177490860e+01 0 0 0
2814 1 2 -5.3409348910496934e-01 2.1289877086918608e+01 3.3536158844935993e+00 1.7605218995696529e+01 0 0 0
2104 1 2 -3.4774192991206765e-01 1.0711389554091454e+01 3.2593110623355122e+00 1.9685011309343270e+01 0 0 0
2221 1 1 1.4397342201635191e-01 1.8094060478838674e+01 -4.3110194908232799e-02 2.1734191962218759e+01 0 0 0
2174 1 1 -2.2601336995934210e-01 1.7543871602858182e+01 9.7624665206079726e+00 2.0216228203461633e+01 0 0 0
2609 1 2 -5.0044054402195370e-01 1.0977718591519331e+01 7.5752107986761468e+00 2.2453485005371864e+01 0 0 0
3703 1 2 -3.2472823162066283e-01 1.9568901648861750e+01 9.8245004354246976e+00 2.4008457394972151e+01 1 1 0
2680 1 2 -4.9271375426041736e-01 1.9212383571773699e+01 9.6318399127853471e+00 2.1534265246721194e+01 0 0 0
2116 1 1 -8.0365437450746438e-02 1.2377164120857746e+01 1.0760764462414768e+01 1.9805509495990979e+01 0 0 0
3677 1 3 1.5944636010241461e-01 1.4683522600144959e+01 1.0379174638348932e+01 2.3737705739586438e+01 1 1 0
2180 1 1 -2.0717886498599240e-02 1.6538572610328078e+01 1.3036513907032154e+01 1.8330683201698264e+01 0 0 0
2112 1 1 -9.3757332290684697e-02 1.2114502326357520e+01 8.2863883335305317e+00 2.0212035376974729e+01 0 0 0
2238 1 1 2.2392935743598485e-01 2.0864262691439791e+01 1.0574755423272684e+01 1.8820163520631468e+01 0 0 0
2242 1 1 1.6652958097163326e-01 2.0840290228545129e+01 1.3023941389163001e+01 1.8460929340008143e+01 0 0 0
2111 1 1 1.3471554180651132e-01 1.0835505219372946e+01 8.4641288479816055e+00 1.9677798417302622e+01 0 0 0
2914 1 2 -2.7846477870165892e-01 1.3816042236903776e+01 6.8817405324443257e+00 2.1309914163321110e+01 0 0 0
2110 1 1 9.0477990201236730e-02 1.2528480473947219e+01 6.9941729840872107e+00 2.0551791165548636e+01 0 0 0
2169 1 1 1.2309742169493122e-01 1.4771182830783053e+01 6.9592860736006941e+00 2.0237270864665092e+01 0 0 0
2235 1 1 -2.5060443618171641e-01 2.0771998019811203e+01 7.4853770453623794e+00 1.7572305521648865e+01 0 0 0
2172 1 2 -3.3505879075450246e-01 1.6522713416608777e+01 8.1449023974264083e+00 1.9055367619051861e+01 0 0 0
2173 1 1 -1.4010196695965883e-03 1.4579982503672586e+01 9.4590850959166648e+00 1.9812339730193109e+01 0 0 0
2679 1 3 1.8690910653303772e-01 1.6914161003929099e+01 9.1179198724691499e+00 2.0829176438149723e+01 0 0 0
2948 1 3 2.6804690149280225e-01 1.8184661966627498e+01 9.0974653785227009e+00 1.9626431065159995e+01 0 0 0
2239 1 1 1.3580087860955370e-01 1.8745563068436592e+01 1.1912873415139989e+01 1.8378367130685639e+01 0 0 0
2118 1 1 1.2471134848461629e-01 1.3043623418977706e+01 1.1997999751475581e+01 1.9863353359831383e+01 0 0 0
2170 1 1 2.9361832524524295e-01 1.7173040773543939e+01 6.9438293989801316e+00 1.8907367013061933e+01 0 0 0
2681 1 2 -3.0275495773433919e-01 1.8331868958983744e+01 1.1949586407309049e+01 2.1510806141588471e+01 0 0 0
2177 1 1 9.2129499281738497e-02 1.4701709613485681e+01 1.1875384854976128e+01 1.9279255913962899e+01 0 0 0
2682 1 3 4.6126228554841275e-01 1.9822354433627410e+01 9.6469723984156790e+00 2.2321406986951761e+01 0 0 0
2878 1 2 -4.7041082560548308e-01 1.3142756416484076e+01 9.7184429479514431e+00 2.1826253727115457e+01 0 0 0
2645 1 3 1.5594625476435611e-01 2.0004209771334654e+01 6.9955125744912925e+00 1.6929473528156105e+01 0 0 0
2743 1 3 4.2943772782226819e-01 2.0002248545909893e+01 1.2454968757868418e+01 2.0338741489611628e+01 0 0 0
3679 1 2 -4.9615866921158780e-01 1.3239403787767607e+01 1.2565303286518731e+01 2.2760237790226110e+01 1 1 0
2178 1 1 -1.4240784684232221e-02 1.7399840275818967e+01 1.1889842929873019e+01 1.8699795117729707e+01 0 0 0
2114 1 1 1.5322110741314160e-01 1.3068702836877121e+01 9.5739721763199608e+00 2.0384118983610776e+01 0 0 0
2241 1 1 8.7508975836609715e-02 1.9400280670767408e+01 1.3044173810508052e+01 1.7843604955059398e+01 0 0 0
2237 1 2 -3.4377159125443657e-01 1.9425609551119813e+01 1.0714762396032594e+01 1.8789030959101005e+01 0 0 0
2176 1 1 6.7709820988262448e-02 1.6804703762395370e+01 1.0714723992408688e+01 1.9346006457047572e+01 0 0 0
2896 1 2 -4.5443647926366870e-01 1.1015798259015028e+01 1.1532415639418648e+01 2.1959286626407529e+01 0 0 0
2766 1 2 -4.3980806009481715e-01 1.9656031569787299e+01 1.2805861843354666e+01 1.6454438294197001e+01 0 0 0
2879 1 3 4.3879046320283016e-01 1.2788186315233061e+01 1.0613670199771606e+01 2.2094943520448641e+01 0 0 0
2179 1 1 1.1780275170354687e-01 1.5094812164016307e+01 1.2869381067706483e+01 1.8180406696675885e+01 0 0 0
2947 1 3 1.9373430272775854e-01 2.0268157537765905e+01 8.2974183712280496e+00 1.8100472892124468e+01 0 0 0
1619 1 2 -3.4316873156172417e-01 1.1781569786555560e+01 1.1072635027640640e+01 1.6543975066967263e+01 1 1 0
2115 1 1 1.3018442443927553e-01 1.0898563716968544e+01 1.0860484174523020e+01 1.9587712393188120e+01 0 0 0
3678 1 1 3.4520258078728977e-01 1.4632714669699578e+01 1.2378249000788974e+01 2.3059982227163896e+01 1 1 0
2171 1 1 8.7558628911234310e-02 1.5152679398963418e+01 8.2163783062077176e+00 1.9801840450076131e+01 0 0 0
2610 1 3 4.2923231796574385e-01 1.1755912166051985e+01 7.8832840570072333e+00 2.1970216087838352e+01 0 0 0
2175 1 1 6.5027248220168752e-03 1.5401639437938192e+01 1.0531352927504317e+01 1.9327643827158081e+01 0 0 0
2233 1 2 -3.3863712386316525e-01 1.8512904604205040e+01 6.8365859363200050e+00 1.8627638205429651e+01 0 0 0
2631 1 3 4.2428479165508826e-01 1.1258950215534387e+01 1.2102028698078353e+01 1.7803711336772942e+01 0 0 0
2860 1 2 -3.2640702443617192e-01 1.4312012750961902e+01 1.2513256016191061e+01 2.0489858878804650e+01 0 0 0
2678 1 1 3.5377784935875484e-01 1.8407319524964556e+01 1.0712349443453977e+01 2.1143329580210299e+01 0 0 0
2648 1 3 3.0223738128977939e-01 2.0862467400280661e+01 9.7110095240116063e+00 1.6796250806197666e+01 0 0 0
3680 1 2 -2.8808039426736975e-01 1.5691857686770323e+01 1.3045965185633305e+01 2.2795821979506766e+01 1 1 0
3422 1 1 -5.1406472925180531e-02 1.1895548545322288e+01 6.4273010222955751e-01 2.7956056935033782e+01 1 1 0
3426 1 1 1.6390316891244477e-01 1.2119242963803357e+01 3.5838417359748931e+00 2.7550658210971434e+01 1 1 0
3430 1 1 -2.7109976582286158e-02 1.1697373175382859e+01 5.9356152350656890e+00 2.6514110827413592e+01 1 1 0
3482 1 1 1.9794905600706549e-02 1.3302809031658853e+01 7.7045056688270586e-01 2.7991163964511561e+01 1 1 0
3483 1 1 6.7907399890371228e-02 1.5977148919619651e+01 8.6598340752734937e-01 2.6987592288022757e+01 1 1 0
3484 1 1 1.4831999117963449e-01 1.4104823693690658e+01 2.0363867219049134e+00 2.8163975911509180e+01 1 1 0
3485 1 1 -3.6058226601962513e-02 1.5526764269952634e+01 1.9856882174944979e+00 2.7657288467435844e+01 1 1 0
3486 1 1 -9.2692659570504404e-02 1.3457886240546747e+01 3.2916205423192868e+00 2.7359497760445453e+01 1 1 0
3487 1 1 9.9598928807911088e-02 1.6317925514479882e+01 3.2755786649473433e+00 2.7588707434818307e+01 1 1 0
3488 1 1 1.7934391942558914e-01 1.4257165532523747e+01 3.9710734825703518e+00 2.6406144058741855e+01 1 1 0
3489 1 1 -6.9399359456805282e-02 1.5613605274867119e+01 4.2031327167728296e+00 2.6707786941870904e+01 1 1 0
3490 1 1 1.9205894855798497e-01 1.2921289247282857e+01 5.9015903191363357e+00 2.5857542135975898e+01 1 1 0
3491 1 1 1.2544999112915511e-01 1.6347508059138249e+01 5.2356402045906707e+00 2.5954843338665437e+01 1 1 0
3543 1 1 -3.0243782643755840e-01 1.6849479737107128e+01 9.7377868144380775e-01 2.5762592839504077e+01 1 1 0
3545 1 2 -2.8903225881272571e-01 1.8776791354921670e+01 1.9294170158780919e+00 2.7673592347470237e+01 1 1 0
3546 1 1 3.2167792425529473e-01 2.0090546789354452e+01 1.8103146877545147e+00 2.7258474038465252e+01 1 1 0
3547 1 1 1.9717891410407548e-01 1.7988469404312973e+01 3.2203213947467049e+00 2.7412012489051104e+01 1 1 0
3549 1 1 8.8370271766839967e-02 1.8419481399030772e+01 4.0499428701683273e+00 2.6297929455196428e+01 1 1 0
3550 1 1 2.6083308890939072e-02 1.9886484577947304e+01 4.2132435448410153e+00 2.6559721198732074e+01 1 1 0
3551 1 1 -2.7770901775180181e-02 1.7764171719197993e+01 5.4145433453772123e+00 2.6203616831369104e+01 1 1 0
3552 1 1 -1.1514574166517766e-02 2.0491516859909350e+01 5.4677210947140402e+00 2.6431522400666108e+01 1 1 0
3618 1 3 2.5282971048475317e-01 1.7482851821585719e+01 1.9079355771650524e+00 2.5765509363771788e+01 1 1 0
3714 1 2 -2.6070242303668628e-01 1.3221208331080112e+01 4.5282297089767747e+00 2.5535093969952065e+01 1 1 0
3715 1 2 -2.7023730571138715e-01 1.5444308170158237e+01 5.6643801475040556e+00 2.4922369649142222e+01 1 1 0
3870 1 2 -4.5546448380762466e-01 1.8189716495278066e+01 3.4746807043417016e+00 2.4969591822160574e+01 1 1 0
3874 1 2 -4.9391279654755299e-01 1.4108620951709758e+01 2.9651221685735738e+00 2.9374382291362352e+01 1 1 0
3895 1 2 -2.7038962974295300e-01 1.7366816565188618e+01 3.5799236663303273e+00 2.8619618008943245e+01 1 1 0
3875 1 3 4.1845172114827672e-01 1.3867739112032021e+01 3.8428330399284536e+00 2.9066340348449742e+01 1 1 0
766 1 2 -2.7148723156679400e-01 1.2752942047802591e+01 6.1778738087562273e+00 3.0116610871271032e+01 0 0 -1
917 1 3 5.3995745767676262e-01 1.4394770025495724e+01 2.8058474134471929e+00 3.1012418114147795e+01 0 1 -1
3619 1 1 3.6711398795323613e-01 1.5830128782418083e+01 1.0555140577930346e+00 2.4564900527745937e+01 1 1 0
3713 1 2 -2.6867645721201761e-01 1.1727786669092248e+01 2.7544844744550319e+00 2.8664924456958271e+01 1 1 0
3428 1 1 -2.4282351405790952e-03 1.1268278291402360e+01 4.6819604602006875e+00 2.7128240612138836e+01 1 1 0
3424 1 1 1.8170153028639241e-01 1.0895044751909126e+01 1.6493673620906797e+00 2.8315284587262425e+01 1 1 0
932 1 2 -4.8501208924507327e-01 1.5487592610077741e+01 1.1389445712491597e+00 3.1259251823521904e+01 0 1 -1
3548 1 1 -4.0358743531611091e-02 2.0680370385132651e+01 2.9861688636230492e+00 2.6740788094715167e+01 1 1 0
194 1 1 1.5321252451004397e-01 1.3242814494086907e+01 5.8921682099923816e+00 3.1394816337191781e+01 0 0 -1
916 1 2 -4.8533470186669425e-01 1.4400545041192835e+01 3.6254561428349934e+00 3.1540531017544161e+01 0 0 -1
885 1 3 3.9194322789526326e-01 1.7649109177357161e+01 4.1839535486385797e+00 3.1243257526361802e+01 0 0 -1
884 1 2 -4.2120610627320670e-01 1.8514247296494574e+01 4.3768700577229334e+00 3.1634394829227123e+01 0 0 -1
933 1 3 4.9310906973938140e-01 1.5493348155495015e+01 5.3456658025761761e-01 3.0439110179382642e+01 0 1 -1
3544 1 2 -2.6325573148778064e-01 2.0893459691546994e+01 6.7063875577923893e-01 2.7403251057651151e+01 1 1 0
701 1 2 -2.7402244103333989e-01 1.2173407843233168e+01 1.3437119227947464e-01 3.1019323519951634e+01 0 1 -1
3871 1 3 4.0445494381251534e-01 1.7537739330033926e+01 3.7549277508742867e+00 2.4310141219535186e+01 1 1 0
3621 1 2 -3.4007119197362951e-01 1.5798942646589266e+01 2.2807663813179979e+00 2.4207876928055743e+01 1 1 0
247 1 1 1.3814580803773571e-01 1.1046824005435184e+01 1.5968633663602386e-01 3.1910201605119159e+01 0 1 -1
257 1 1 2.8783405485437773e-03 1.4629444252675642e+01 6.0882064401646456e+00 3.1926088348155567e+01 0 0 -1
3928 1 3 2.6912929572834082e-01 1.7501524093664372e+01 8.3812539272450484e-02 2.5680335864634245e+01 1 1 0
261 1 1 1.1609706401137593e-01 1.4495872196460558e+01 8.5986926887587156e+00 3.0294266426196732e+01 0 0 -1
203 1 1 7.6819278252562392e-02 1.1372874396490083e+01 1.2380953839883139e+01 3.1942785591510162e+01 0 0 -1
3587 1 2 -2.7518411089047934e-01 1.1082786352735422e+01 1.2554095286973819e+01 2.8445396813417119e+01 1 1 0
3501 1 2 -3.1313966928883252e-01 1.3041983709886894e+01 1.2772920026141712e+01 2.6156565853330846e+01 1 1 0
3553 1 1 -5.9426434393933587e-02 1.8317670839872637e+01 6.6575002211225867e+00 2.6438443409113866e+01 1 1 0
3704 1 2 -2.5690526626667493e-01 1.7636910944570573e+01 1.1109869716859102e+01 2.4098183926468685e+01 1 1 0
3492 1 1 -9.9173876973630476e-02 1.3732460942171009e+01 7.0700442582870178e+00 2.5844749042523073e+01 1 1 0
3561 1 1 1.7149220334166002e-01 1.8341696165008049e+01 1.2223030851991920e+01 2.4673730603122930e+01 1 1 0
3497 1 1 1.4661986964323656e-01 1.5278756536539541e+01 9.2100074646429579e+00 2.6231811438469020e+01 1 1 0
3441 1 1 2.8967272976016606e-01 1.1753076810930818e+01 1.2793447500971421e+01 2.5677167303931714e+01 1 1 0
3739 1 3 4.7989494271276972e-01 1.9712420173452465e+01 7.7941648878667129e+00 2.8445852414661754e+01 1 1 0
676 1 1 3.4756170203703673e-01 1.8013022621852993e+01 1.2304513758328113e+01 2.8299875430209340e+01 0 0 -1
200 1 1 -5.1748824595993836e-02 1.2591061495009630e+01 9.9070153284998046e+00 3.1109294341584100e+01 0 0 -1
846 1 2 -4.5248630776768023e-01 1.7639690729797582e+01 7.4517572986186709e+00 2.9608905618013267e+01 0 0 -1
3436 1 1 -2.9933233764368689e-01 1.0754307445149466e+01 1.0236277122464385e+01 2.7983016474517530e+01 1 1 0
323 1 1 1.3040512200319357e-01 1.9717189607380117e+01 9.5580662030198287e+00 3.0844020382576296e+01 0 0 -1
847 1 3 4.3439365914115630e-01 1.7518776478444249e+01 8.1253772562335183e+00 2.8922286800788985e+01 0 0 -1
264 1 1 -6.4926398442171518e-02 1.6783882546966804e+01 9.6077936214036583e+00 3.0537779139539264e+01 0 0 -1
262 1 1 1.3213850227730647e-01 1.7573324797837774e+01 8.2529634747160721e+00 3.0806574526503763e+01 0 0 -1
767 1 2 -2.5975139503525374e-01 1.4830409658853799e+01 7.2299240501848239e+00 2.9971874561344602e+01 0 0 -1
3738 1 2 -4.7015573580667630e-01 2.0221756183333358e+01 7.5450490580382512e+00 2.7694217636283074e+01 1 1 0
3432 1 1 2.3816395025702053e-01 1.0898418613880754e+01 7.2002781186643086e+00 2.6506674051576045e+01 1 1 0
3502 1 1 1.0236633489859658e-04 1.6112700213757307e+01 1.2903901904369835e+01 2.5578791847355188e+01 1 1 0
324 1 1 1.6447800645677742e-02 2.1158084638893119e+01 9.5525249898509568e+00 3.1333447547597618e+01 0 0 -1
266 1 1 5.5531036778319373e-02 1.7599980496752011e+01 1.0755280486001928e+01 3.0342605456351663e+01 0 0 -1
3434 1 2 -3.4154728330001816e-01 1.1943030151357453e+01 8.4238359986518265e+00 2.6601045114594704e+01 1 1 0
328 1 1 1.3922442056968365e-01 2.1189298533107532e+01 1.1898539777222831e+01 3.0335079391959688e+01 0 0 -1
877 1 3 3.9666144877853310e-01 1.9616293424412174e+01 9.9691629435466425e+00 2.8768382983488944e+01 0 0 -1
3554 1 1 1.5830767771737775e-01 1.9753080690695828e+01 6.7684548743443083e+00 2.6562075901646644e+01 1 1 0
3493 1 1 1.5621216911797062e-01 1.5184196028794267e+01 6.9135417291029606e+00 2.5594520592783244e+01 1 1 0
3560 1 1 1.5085735933909941e-01 2.0487066665815323e+01 1.0923273865407593e+01 2.4322416012235475e+01 1 1 0
3562 1 1 -2.5296549841663019e-02 1.9756959606283974e+01 1.2087072799871374e+01 2.4582693115540906e+01 1 1 0
325 1 1 -2.5202197333073606e-02 1.8981324269665869e+01 1.0815899285177657e+01 3.0753444628093529e+01 0 0 -1
259 1 1 1.3700909445797524e-01 1.5530403016980333e+01 6.9122858576349788e+00 3.1206928265158073e+01 0 0 -1
260 1 1 -1.1864597720075415e-02 1.6705922168661019e+01 7.3258503067519669e+00 3.1751513632805796e+01 0 0 -1
199 1 1 -3.2589814040711431e-03 1.1313347607969162e+01 9.9069301954855113e+00 3.1837353393795464e+01 0 0 -1
196 1 1 1.4470954998485361e-01 1.2326189247496480e+01 7.4087921314648524e+00 3.0840115197005041e+01 0 0 -1
3586 1 3 2.3712152416788598e-01 1.1094314768432410e+01 9.4517353705789251e+00 2.8664198108339150e+01 1 1 0
3732 1 2 -5.2092855503755531e-01 1.7632030274561011e+01 9.0126401482478062e+00 2.7443728328409470e+01 1 1 0
327 1 1 -3.2619775660042684e-02 1.9747277722257987e+01 1.2045956781959891e+01 3.0716103529829610e+01 0 0 -1
3557 1 1 -9.9388771952312202e-02 1.8091106150851857e+01 8.9851374782620983e+00 2.5411383052256607e+01 1 1 0
321 1 1 -1.7055087718046605e-02 1.8951240895726222e+01 8.5300264898956542e+00 3.1455356466696369e+01 0 0 -1
3500 1 1 9.0494122666706200e-02 1.5521074556291149e+01 1.1631355653130566e+01 2.5278753499880604e+01 1 1 0
3558 1 1 1.7362575333452160e-01 1.9414256087324777e+01 8.7544214632502104e+00 2.4966924674479046e+01 1 1 0
3499 1 1 -2.4290556850238434e-01 1.4469170142392453e+01 1.1321445470110305e+01 2.4214164999280932e+01 1 1 0
195 1 1 -3.8366607341430256e-02 1.1049365065301346e+01 7.4728404181012218e+00 3.1579179119683452e+01 0 0 -1
263 1 1 1.0354938045281829e-01 1.5405650038338173e+01 9.6650660626110998e+00 3.0431621525417885e+01 0 0 -1
3494 1 1 2.8901190451850495e-01 1.3277237803717997e+01 8.3621127932398576e+00 2.6267759538387544e+01 1 1 0
979 1 3 2.7976466014356149e-01 1.6495393745602509e+01 1.2551205729051777e+01 2.9905506744144198e+01 0 0 -1
267 1 1 -2.7141232651870567e-01 1.6967432058203688e+01 1.1751328253469016e+01 2.9350389521581576e+01 0 0 -1
678 1 2 -3.6299457076214342e-01 1.8901845354936615e+01 1.1584930730286517e+01 2.7712662131648560e+01 0 0 -1
3559 1 1 1.4738216249779734e-01 1.7354670266224510e+01 1.0070858896234389e+01 2.5049446431770686e+01 1 1 0
3926 1 3 2.1059067308141280e-01 1.3425525773898908e+01 1.1260329020018290e+01 2.4612331016285928e+01 1 1 0
3556 1 1 -5.9678791810869165e-02 2.0264368159356117e+01 7.7422774676679662e+00 2.5425749716676179e+01 1 1 0
3927 1 3 2.7839688502514520e-01 1.1556922065480197e+01 1.0512988388667395e+01 2.7253351570931382e+01 1 1 0
677 1 3 1.8718235088667040e-01 1.6094710104955915e+01 1.1203006097982685e+01 2.8897486671438141e+01 0 0 -1
198 1 1 -9.0506098235806128e-03 1.3099248163026086e+01 8.6339334582161520e+00 3.0675091738998471e+01 0 0 -1
3496 1 2 -3.1399764963111543e-01 1.3901538945087706e+01 9.6314324771941653e+00 2.6372644508765205e+01 1 1 0
204 1 2 -3.0570943448185395e-01 1.2759036088321421e+01 1.2260887796935052e+01 3.1093335456275931e+01 0 0 -1
876 1 2 -4.9695434605945898e-01 1.9824543619585071e+01 9.2353262923812185e+00 2.9374235114692723e+01 0 0 -1
3439 1 2 -3.3672969260824642e-01 1.0959480829545011e+01 1.1664115717775925e+01 2.5502906045266435e+01 1 1 0
3555 1 1 1.3478408114477722e-01 1.7486798381693728e+01 7.9258581142508904e+00 2.6429042530871868e+01 1 1 0
3498 1 1 -5.7726169380520956e-02 1.6030181901110289e+01 1.0303318187915250e+01 2.5604340986835389e+01 1 1 0
3733 1 3 3.7258704075527693e-01 1.8110158120789418e+01 9.7429318336169253e+00 2.7016108736873676e+01 1 1 0
202 1 1 3.1460543204173402e-01 1.3366724688216095e+01 1.1063736372484515e+01 3.0881977277291270e+01 0 0 -1
3495 1 1 -7.9962747395574671e-02 1.5981233061772844e+01 7.9776837470181077e+00 2.6052918200737235e+01 1 1 0
265 1 2 -3.2411835400125499e-01 1.4671871818182948e+01 1.1005327517075832e+01 3.0400878815621954e+01 0 0 -1
980 1 3 2.3192946485811602e-01 1.4420548022556881e+01 1.3063578753627423e+01 3.2090844339178254e+01 0 0 -1
1477 1 1 1.4666262926316162e-01 1.1457973043391174e+01 1.5583454938468838e+01 1.3798656004115312e+01 1 1 0
1481 1 1 -1.0403474359467927e-02 1.1428858162318708e+01 1.7999374502354506e+01 1.3339644057176136e+01 1 1 0
1535 1 1 2.1941879976754960e-01 1.3858834597161820e+01 1.4036486501412464e+01 1.3365294848251368e+01 1 1 0
1536 1 1 8.7595865486775462e-02 1.5261086697487494e+01 1.3991852958023619e+01 1.3597292833738992e+01 1 1 0
1537 1 1 5.3338224735996941e-02 1.2943293015490038e+01 1.5497597233131071e+01 1.3483354934173978e+01 1 1 0
1538 1 1 6.0630399825136648e-02 1.6011153726270361e+01 1.5447788011519146e+01 1.3896837205844445e+01 1 1 0
1540 1 1 8.7209349264628130e-02 1.5071988332935195e+01 1.6602036288251657e+01 1.3441987521539369e+01 1 1 0
1541 1 1 1.3333734116524315e-01 1.2786207441973533e+01 1.8143593733713882e+01 1.3958391875999665e+01 1 1 0
1542 1 1 1.2144993663451201e-01 1.5872663319212608e+01 1.8223822877941206e+01 1.3276750263998673e+01 1 1 0
1597 1 1 1.1261150089424214e-01 1.8122858612236211e+01 1.4618163692033576e+01 1.2871163349464785e+01 1 1 0
1598 1 1 9.3181098780667049e-02 1.9387108989814305e+01 1.4325029381946274e+01 1.3630832991338313e+01 1 1 0
1599 1 1 -5.1636547040243772e-02 1.7403901150141735e+01 1.5678721066510658e+01 1.3515760018543695e+01 1 1 0
1600 1 1 1.4553827513754067e-01 2.0283861399504584e+01 1.5903456912775741e+01 1.4080698751021757e+01 1 1 0
1601 1 1 1.4836813575126082e-01 1.7972182017883966e+01 1.6921637353136468e+01 1.4013578429739303e+01 1 1 0
1602 1 1 -1.1721733650868245e-02 1.9439156168305043e+01 1.7069744400469563e+01 1.3855964743222890e+01 1 1 0
1603 1 1 -2.3131410311817105e-02 1.7272499019472470e+01 1.8176318965069505e+01 1.3660860934613453e+01 1 1 0
1604 1 1 2.8021361377910021e-02 2.0110463963061925e+01 1.8303093437335935e+01 1.3663791839044972e+01 1 1 0
1880 1 2 -2.7277566089590932e-01 1.5269600279115076e+01 1.7313836197381239e+01 1.2228024039836400e+01 1 1 0
1896 1 2 -4.5460089296517991e-01 1.8386144169815076e+01 1.4987067569138299e+01 1.1480533360539063e+01 1 1 0
1897 1 3 3.6954346786291187e-01 1.7707359158862953e+01 1.4582729851204633e+01 1.0990794495377227e+01 1 1 0
1932 1 2 -3.5811825408683617e-01 1.3121662595799068e+01 1.4668739473909520e+01 1.2301350988204318e+01 1 1 0
714 1 3 4.5408212470059750e-01 1.3339961114365003e+01 1.5654263115867618e+01 1.0871169478253176e+01 0 0 0
775 1 3 3.6387442639417400e-01 1.6704303860479854e+01 1.6193502826308194e+01 9.1023817211486460e+00 0 0 0
1482 1 1 2.3261458240791625e-02 1.3656398806913812e+01 1.9299596671622798e+01 1.3563527973516363e+01 1 1 0
712 1 2 -4.7325024479745087e-01 1.3406632371720622e+01 1.5371084396213259e+01 9.9009602948624753e+00 0 0 0
774 1 2 -4.2312621517706683e-01 1.6701030082398336e+01 1.7067370095061783e+01 8.6704553113471317e+00 0 0 0
1539 1 1 6.3811684905288990e-02 1.3735267997054349e+01 1.6614178402854041e+01 1.4120351779571276e+01 1 1 0
710 1 1 3.3413919318184321e-01 1.4406082893227289e+01 1.4423654431598928e+01 9.5671180042951995e+00 0 0 0
713 1 2 -3.4143031482996239e-01 1.5475745132986299e+01 1.4098398218242682e+01 1.0165975088822286e+01 0 0 0
815 1 3 3.5970005498010738e-01 1.9249276107783135e+01 1.3878736683320293e+01 9.0780151974820509e+00 0 0 0
1874 1 2 -3.3815013715776626e-01 1.9649727940420835e+01 1.4866876422698907e+01 1.4943337656872490e+01 1 1 0
1616 1 2 -3.3913111818589836e-01 1.5540049554660353e+01 1.4488969676792063e+01 1.4929393381713012e+01 1 1 0
814 1 2 -5.0277798491100567e-01 1.9541600677459495e+01 1.4624227972169550e+01 8.5452426849910363e+00 0 0 0
1483 1 1 -3.1367109603528738e-02 1.5050816908150402e+01 1.9335288258308509e+01 1.3658818335429100e+01 1 0 0
1716 1 2 -2.6941880439416993e-01 1.3263707715320340e+01 1.7516291097160231e+01 1.5157052998611800e+01 1 1 0
1543 1 1 1.0034762279544873e-02 1.7929734670062771e+01 1.9409205438808151e+01 1.3915052830937210e+01 1 0 0
206 1 1 -2.1445639143993572e-01 1.3701471065260058e+01 1.3705603680898889e+01 8.3273990717508859e+00 0 0 0
1595 1 1 -5.7601484864395675e-02 1.7381565257699524e+01 1.3290940082255707e+01 1.2655243790822627e+01 1 1 0
1596 1 1 -7.2035730826085420e-03 2.0289125868211471e+01 1.3374180271469031e+01 1.2989147404813554e+01 1 1 0
1544 1 1 -7.2232971223731759e-03 1.9365746216537381e+01 1.9541085424945305e+01 1.4047217072828548e+01 1 0 0
1756 1 2 -4.6111953611458478e-01 1.1279221742579971e+01 1.5256403061545642e+01 1.5172497150385984e+01 1 1 0
1475 1 1 1.0255727145671249e-01 1.0970977635309493e+01 1.4196389844443148e+01 1.3215319522668215e+01 1 1 0
776 1 2 -4.3902759734386293e-01 1.1595503925291039e+01 1.9152597997900891e+01 8.7406527313182956e+00 0 0 0
1422 1 1 1.8650855499494520e-02 1.0894658267700018e+01 1.9248475209705621e+01 1.2921366238513691e+01 1 1 0
777 1 3 4.3393272777967390e-01 1.0973645164020269e+01 1.8404587618429680e+01 8.8807303065114080e+00 0 0 0
817 1 3 4.6736580442647258e-01 2.0600556200036252e+01 1.5908000693293584e+01 8.9247597894602144e+00 0 0 0
1479 1 1 -1.1250569188971014e-02 1.0753690440534170e+01 1.6760708280699184e+01 1.3345998355612890e+01 1 1 0
1610 1 2 -4.8356448385857848e-01 1.7793020453880985e+01 1.6842330109697279e+01 1.5508131212225873e+01 1 1 0
1757 1 3 4.0774526119234422e-01 1.2000954610611231e+01 1.5371923925317908e+01 1.5757884978187214e+01 1 1 0
1611 1 3 4.4758899195623603e-01 1.7223578120878539e+01 1.6203107716726862e+01 1.5771738680544592e+01 1 1 0
1424 1 1 3.9079276190812980e-02 1.1597543730728713e+01 2.0525677172393788e+01 1.2904182588349601e+01 1 0 0
1705 1 1 3.1893731701780087e-01 1.5224209822151776e+01 2.4805791001023834e+01 1.5936804557539448e+01 1 0 0
1428 1 1 3.0160631031190371e-01 1.1639678580559085e+01 2.3005968703177874e+01 1.2643336245291284e+01 1 0 0
653 1 1 3.4593073605018504e-01 1.4471770667811478e+01 2.2053537336237785e+01 1.0011786078771211e+01 0 0 0
284 1 2 -3.3231384241766393e-01 1.6749295093961958e+01 2.5159668421049140e+01 8.3871957610130021e+00 0 0 0
1613 1 2 -2.3875901130920368e-01 1.6419140701084242e+01 2.0783983918302962e+01 1.5549055892348708e+01 1 0 0
991 1 1 -3.6636117637451476e-02 2.1275812842839084e+01 2.3151980315042227e+01 1.3598248927922837e+01 1 0 0
1772 1 2 -4.4192985123737399e-01 1.7798142353777582e+01 2.1629765957562185e+01 1.2109900005473614e+01 1 0 0
283 1 1 2.5202457008096324e-01 1.5331157971423739e+01 2.5174936024202172e+01 8.1352370042309214e+00 0 0 0
1484 1 1 -1.3481805819133922e-02 1.3024945050409682e+01 2.0545392918212915e+01 1.3178053224735441e+01 1 0 0
1554 1 1 1.5082260999285074e-01 2.0139545028268014e+01 2.5793800227354062e+01 1.3469907402965296e+01 1 0 0
1720 1 2 -2.4549319803754191e-01 2.0134722996708916e+01 2.5011113759918700e+01 1.2310043520912435e+01 1 0 0
1605 1 2 -4.3390857652558534e-01 2.1090912428596951e+01 2.0920077902600944e+01 1.5122170136231075e+01 1 0 0
857 1 3 3.4762970760290662e-01 1.1776972401820331e+01 2.3457371219067852e+01 9.2120674411033008e+00 0 0 0
1966 1 3 1.8791574930487298e-01 1.3711921762795836e+01 2.3528352702026435e+01 1.4882806128914071e+01 1 0 0
968 1 3 1.9393357990284338e-01 1.7810824819839766e+01 2.3472652363111443e+01 8.0242148458602784e+00 0 0 0
1704 1 3 2.0455270815242396e-01 1.4378899539703818e+01 2.4864413123912730e+01 1.3916044850571661e+01 1 0 0
1488 1 2 -3.5048359499439796e-01 1.3019305612456247e+01 2.3024055714104435e+01 1.2805989891411754e+01 1 0 0
1486 1 1 1.3026288377507497e-01 1.3740893832325888e+01 2.1762506062088690e+01 1.3199843237443286e+01 1 0 0
1773 1 3 3.9605051559362053e-01 1.7018301622299500e+01 2.1920516786272117e+01 1.1637495849650756e+01 1 0 0
282 1 2 -3.3457938382312558e-01 1.4336012858332953e+01 2.4285560604078213e+01 8.5658376912733747e+00 0 0 0
1548 1 1 -3.2611274926730674e-02 1.9192085611587864e+01 2.1970425705380205e+01 1.4061891732002655e+01 1 0 0
1487 1 1 -6.3960048602450109e-02 1.4943615028724169e+01 2.1864832578963952e+01 1.3900982470877738e+01 1 0 0
1485 1 1 1.3936352076020117e-01 1.5511234314099951e+01 2.0577141842649127e+01 1.4428570019140984e+01 1 0 0
1545 1 1 8.4136508481249705e-02 1.7215562548591624e+01 2.0643571028533529e+01 1.4335533715444644e+01 1 0 0
1430 1 2 -3.4083056891178792e-01 1.0962414046518484e+01 2.4259388512052880e+01 1.2421466699849077e+01 1 0 0
1546 1 1 1.7205486791867186e-01 1.9826995154169076e+01 2.0767388090615402e+01 1.4532214007284386e+01 1 0 0
656 1 2 -4.9449252136293709e-01 1.5266818026130727e+01 2.2797071925030959e+01 1.0943014089423235e+01 0 0 0
1426 1 1 -7.7908373677939333e-02 1.0994804352427099e+01 2.1831667974694753e+01 1.2630937464658476e+01 1 0 0
967 1 3 1.9561103739284605e-01 1.5694561970708236e+01 2.2696323423515132e+01 8.3500717523729264e+00 0 0 0
1965 1 3 1.8970114362858040e-01 1.1095565294248951e+01 2.5725880038331873e+01 1.0957564059256779e+01 1 0 0
856 1 2 -4.6804889600367350e-01 1.0990006138521119e+01 2.3028894696950694e+01 8.7679134430373011e+00 0 0 0
1489 1 1 7.0816823702000389e-02 1.5660448064391726e+01 2.3112833767484901e+01 1.4093016443180199e+01 1 0 0
654 1 3 1.6949554053660290e-01 1.6375276776015717e+01 2.1371231612914549e+01 9.3255999047764337e+00 0 0 0
1551 1 1 -1.9211482481715707e-02 1.7647169643551113e+01 2.4424393137064815e+01 1.3230114715623444e+01 1 0 0
1549 1 1 -9.2335606859554938e-03 1.6974854544576182e+01 2.3275501822179535e+01 1.3652045849413653e+01 1 0 0
1627 1 3 2.4352455207492524e-01 1.2512576824068590e+01 2.5663349307861232e+01 1.2001909707060559e+01 1 0 0
655 1 2 -3.1369356429714423e-01 1.3229295646745484e+01 2.1726896497241977e+01 1.0070300348832678e+01 0 0 0
1547 1 1 1.1766532600453275e-01 1.7757656336100307e+01 2.1935156341883832e+01 1.3548555929394144e+01 1 0 0
1553 1 1 2.3392166796612202e-01 1.7252410059329069e+01 2.5864582737439864e+01 1.3002306058217730e+01 1 0 0
657 1 3 3.8388541541448679e-01 1.4832809111411352e+01 2.3449255590025018e+01 1.1602559416721363e+01 0 0 0
1491 1 2 -3.6677548248717906e-01 1.5686125158043405e+01 2.5854255633381840e+01 1.2832142357095652e+01 1 0 0
281 1 1 -2.3931683917033519e-01 1.5464347807720683e+01 2.1776465175382828e+01 8.8330527747422156e+00 0 0 0
1550 1 1 1.5796895100330586e-02 1.9813885442881034e+01 2.3097027976866709e+01 1.3501469682973413e+01 1 0 0
343 1 2 -3.2101782783031751e-01 2.0151010389014250e+01 2.1443318913845523e+01 8.0725212510192108e+00 0 0 0
1490 1 1 -2.3492709443393409e-01 1.4631286690892054e+01 2.4063019033875918e+01 1.4608096106358650e+01 1 0 0
1552 1 1 1.2380651808903745e-01 1.9059160335512900e+01 2.4265544734459056e+01 1.3041722533588439e+01 1 0 0
2181 1 1 2.6996909205252877e-02 1.4207386715636433e+01 1.4452158323667376e+01 1.8634639125184155e+01 0 0 0
2182 1 1 -1.8141823590819891e-02 1.7194265406816168e+01 1.4300734803837789e+01 1.8211586565072128e+01 0 0 0
2184 1 1 1.2506008415787059e-01 1.6346734655008003e+01 1.5574018805257095e+01 1.8335594144408070e+01 0 0 0
2243 1 1 -2.6296576445988505e-02 1.8592384984100708e+01 1.4299265454492136e+01 1.8155212061029030e+01 0 0 0
2866 1 2 -2.9959920769150905e-01 1.4284253042296189e+01 1.3690492386430831e+01 1.7371096101090302e+01 0 0 0
2908 1 2 -4.9245681017575771e-01 1.5732527274745836e+01 1.5886809095387482e+01 1.7066049723757200e+01 0 0 0
2909 1 3 4.6241779485912388e-01 1.5293895528307880e+01 1.5143257435469947e+01 1.6526819665246684e+01 0 0 0
2126 1 1 9.8183977910111880e-02 1.2321644094145020e+01 1.7932736696681854e+01 1.8548588720375136e+01 0 0 0
2124 1 1 1.0400549361009633e-01 1.2955281787580795e+01 1.6850043320455885e+01 1.9149068719767982e+01 0 0 0
2186 1 1 2.8938877656056136e-03 1.7185803621508494e+01 1.6758665079275904e+01 1.8910188830859781e+01 0 0 0
2122 1 1 1.5189095897127430e-01 1.2926248285453934e+01 1.4453569718741726e+01 1.9347726877321655e+01 0 0 0
2183 1 1 1.2590606428271875e-01 1.5062013740598079e+01 1.5484953230152389e+01 1.9261834879283249e+01 0 0 0
2185 1 1 -1.8638616778649291e-02 1.4364997734766723e+01 1.6781007611348514e+01 1.9248706894717820e+01 0 0 0
2658 1 3 3.9045509821851648e-01 1.1488595960313015e+01 1.7184598505393037e+01 2.1303013065244492e+01 0 0 0
2123 1 2 -2.7774924301896836e-01 1.2222063046702903e+01 1.5630909089101486e+01 1.9598705193647177e+01 0 0 0
2245 1 1 5.3590934698371428e-03 1.9272640737045737e+01 1.5488490276335277e+01 1.8553532501104847e+01 0 0 0
2246 1 1 1.3599760287808324e-01 2.0738307750199962e+01 1.5621743908619925e+01 1.8446927228469708e+01 0 0 0
2247 1 1 5.1845379718571220e-02 1.8532488718979828e+01 1.6526159139745779e+01 1.9224443614113650e+01 0 0 0
2248 1 2 -3.1354225710786193e-01 2.1003996702421514e+01 1.7016702224826542e+01 1.8512338150548697e+01 0 0 0
2249 1 1 -2.5073271444051087e-01 1.9232130801029882e+01 1.7226052563348780e+01 2.0400466953539841e+01 0 0 0
2622 1 3 2.0194816398708709e-01 2.0245201778044908e+01 1.6820202000966699e+01 2.0455256427974131e+01 0 0 0
2623 1 2 -2.9478972950812260e-01 1.7291095604624431e+01 1.6224323442983373e+01 2.1686405110024285e+01 0 0 0
2744 1 2 -4.0748999735459951e-01 1.5390160146974127e+01 1.5030302534253702e+01 2.0549907960139635e+01 0 0 0
2745 1 3 4.4331568862465071e-01 1.4987844072870777e+01 1.4096328904423952e+01 2.0733390888608284e+01 0 0 0
2621 1 1 3.4038300493288404e-01 1.8331580048297241e+01 1.6966895284204650e+01 2.1626103778742621e+01 0 0 0
2188 1 1 -9.0105050453022112e-02 1.6606963490935428e+01 1.7996953303265709e+01 1.9102876199509531e+01 0 0 0
2935 1 3 2.3405543075223004e-01 1.9400528656403775e+01 1.8303178590214497e+01 2.0243249252229720e+01 0 0 0
2187 1 1 1.3140076204550288e-01 1.5161237303785537e+01 1.8021077033113492e+01 1.9231251589926927e+01 0 0 0
2624 1 2 -4.7211185717566162e-01 1.8891744607509168e+01 1.7882241527940462e+01 2.2584871845907358e+01 0 0 0
2128 1 1 1.4135483751353289e-01 1.3193440354372022e+01 1.8863343823647934e+01 1.7972104461427246e+01 0 0 0
2189 1 1 -2.3919464542363277e-02 1.4555975628459056e+01 1.9096753892642504e+01 1.8312815547235150e+01 0 0 0
2768 1 2 -4.5171161740840621e-01 1.8373826285610512e+01 1.9112588331847860e+01 1.8069497065802764e+01 0 0 0
2824 1 2 -4.2800626829479194e-01 1.4980471819033301e+01 1.8610359774229998e+01 2.0572095136797206e+01 0 0 0
2190 1 1 2.3869198976003009e-01 1.7348106568345806e+01 1.9312775788103011e+01 1.9058764692555023e+01 0 0 0
2825 1 3 4.1636200442480598e-01 1.5724155890410863e+01 1.8279531213037409e+01 2.1063043495527339e+01 0 0 0
2769 1 3 4.1740640377146848e-01 1.8075661140729714e+01 1.8531092534850213e+01 1.7388118093900797e+01 0 0 0
2120 1 1 -4.2151921216047196e-02 1.2253759124458835e+01 1.3323809079832765e+01 1.9768158957670366e+01 0 0 0
2656 1 2 -4.3481601594128444e-01 1.1309229197797267e+01 1.8135973137421331e+01 2.1562961026600394e+01 0 0 0
2125 1 2 -2.8399220097783101e-01 1.0821480600631720e+01 1.8156700087114668e+01 1.8490456683983904e+01 0 0 0
3865 1 3 4.8504429779526342e-01 1.7722731398483724e+01 1.4568810508620555e+01 2.3225875976813068e+01 1 1 0
2625 1 3 3.9475150743864906e-01 1.8359001446765738e+01 1.8169271362513225e+01 2.3325586378361038e+01 0 0 0
3681 1 3 4.7922353747077318e-01 1.2984314357801564e+01 1.3457918808751019e+01 2.3153184287018334e+01 1 1 0
2742 1 2 -4.6395645676721503e-01 2.0272231175030569e+01 1.3193484782707525e+01 1.9837453729468688e+01 0 0 0
3864 1 2 -4.6185091118183497e-01 1.8431521951052606e+01 1.4765088586726465e+01 2.3822949812267865e+01 1 1 0
2119 1 1 1.7893883935769106e-01 1.0975336047698519e+01 1.3194284832675343e+01 2.0305658597627936e+01 0 0 0
2767 1 3 4.3625056995471462e-01 1.9284722039133154e+01 1.3602315693297498e+01 1.6006288293982426e+01 0 0 0
1706 1 2 -4.1006277478112546e-01 1.6625391611423446e+01 2.4745179929370607e+01 1.5972888213625378e+01 1 0 0
2875 1 3 3.9597095074569821e-01 1.1536622893863180e+01 2.2796155929456564e+01 2.0811095842900727e+01 0 0 0
3599 1 3 3.9809698821752104e-01 1.2770746459050130e+01 2.3793932655646618e+01 2.2696938891861276e+01 1 0 0
2132 1 1 -3.1770903065798627e-02 1.2566982381528696e+01 2.2117852073027237e+01 1.7746103803662571e+01 0 0 0
2705 1 2 -2.4646508426000446e-01 1.2832045820086149e+01 1.9894786053367763e+01 1.6962423839976342e+01 0 0 0
2843 1 3 3.6140472947343821e-01 1.1143508085398501e+01 2.5016859756215904e+01 1.6952215534860485e+01 0 0 0
2874 1 2 -4.3436347462697411e-01 1.1390843045302693e+01 2.2203312425603421e+01 2.0076092210889080e+01 0 0 0
2789 1 3 3.6680902713851460e-01 1.9280801110565992e+01 2.4052349825343942e+01 2.0797559203306175e+01 0 0 0
2706 1 2 -2.3985814216541224e-01 1.4606950524130820e+01 2.1194449217497969e+01 1.7144179536888277e+01 0 0 0
3596 1 1 3.7287640819392281e-01 1.0966685016296431e+01 2.4881442491836761e+01 2.2853380379478999e+01 1 0 0
3890 1 2 -4.6002644764411899e-01 1.7895793251443312e+01 2.5412472588055614e+01 2.3131627487730107e+01 1 0 0
2732 1 2 -2.8383170272343017e-01 1.4330036105958904e+01 2.4617412441784847e+01 2.0696148816768435e+01 0 0 0
2199 1 1 1.3356733939364904e-01 1.4819068204059027e+01 2.5695898601415937e+01 1.9806782107873115e+01 0 0 0
2260 1 1 1.6603160506398207e-01 2.0387662522880976e+01 2.5809262472769174e+01 1.8524608581287357e+01 0 0 0
2193 1 1 1.5370138788486895e-01 1.3993660443340454e+01 2.2283556317894785e+01 1.7827357680458608e+01 0 0 0
2842 1 2 -4.2484969735287975e-01 1.1013022186273442e+01 2.4080384798462244e+01 1.7016137063917178e+01 0 0 0
1708 1 3 3.6062778143694468e-01 1.7098656274316372e+01 2.5675207068869835e+01 1.6350292224491223e+01 1 0 0
2195 1 1 -4.9848089089255858e-02 1.4794041133940084e+01 2.3141927294474325e+01 1.8628819919350271e+01 0 0 0
2197 1 1 1.4354855182658036e-01 1.3954392187360755e+01 2.4012499176286259e+01 1.9451866030205704e+01 0 0 0
3597 1 2 -5.5145899151630717e-01 1.1845652587778801e+01 2.3819408151571974e+01 2.2500702934896776e+01 1 0 0
2250 1 2 -3.2669930688196630e-01 1.8047266863529394e+01 1.9888350853851069e+01 2.0334923924057371e+01 0 0 0
2196 1 1 2.7365038432404103e-02 1.6224908338687090e+01 2.3122187801761275e+01 1.8843857908520398e+01 0 0 0
2712 1 2 -2.5063990017275867e-01 2.0980885692681394e+01 2.4924579019103813e+01 1.7508175089788349e+01 0 0 0
2138 1 1 1.4403000733206553e-01 1.1777375043230828e+01 2.5083900209312670e+01 1.9687399077074399e+01 0 0 0
2130 1 1 1.8655900201141676e-01 1.1912235329651358e+01 2.0885357328262810e+01 1.7418054392129857e+01 0 0 0
2198 1 1 1.2028629859179003e-01 1.6862522879776005e+01 2.4353903662581097e+01 1.9291708887796776e+01 0 0 0
2251 1 1 3.1518340529972561e-01 1.8898762206078093e+01 2.0933171114358661e+01 2.0055784947089556e+01 0 0 0
3400 1 1 -2.5531726633106872e-01 1.1859092595498620e+01 2.5886741887474496e+01 2.3614227705763373e+01 1 0 0
2252 1 2 -3.2874648580881993e-01 2.0235586159593602e+01 2.1195187046211021e+01 2.0538072762489186e+01 0 0 0
1707 1 2 -3.6471073021089351e-01 1.4340096956199194e+01 2.5639450127376936e+01 1.6332165903407201e+01 1 0 0
2194 1 1 7.8450001724687093e-02 1.6964343717308473e+01 2.1891749310090926e+01 1.8839196532648170e+01 0 0 0
2255 1 1 1.1334195633895318e-01 1.9178455043022133e+01 2.3031236328795465e+01 1.8712492629709462e+01 0 0 0
2134 1 1 1.4627059379779922e-01 1.1825955956596692e+01 2.3375585696164514e+01 1.7988483457581864e+01 0 0 0
2753 1 3 4.0169536449085341e-01 1.6999636061867289e+01 2.4795186094040329e+01 2.1341398789375681e+01 0 0 0
2257 1 1 9.9665374476509069e-02 1.8226515077463024e+01 2.4486951425919138e+01 1.8505710255569383e+01 0 0 0
3891 1 3 3.5196739111304692e-01 1.8858009379617293e+01 2.5020655754196824e+01 2.3060678203692767e+01 1 0 0
3741 1 3 3.2420850299523302e-01 1.8205826804925238e+01 2.2306463871999156e+01 2.3620611538275991e+01 1 0 0
2254 1 1 1.5821812327595494e-01 2.1169905608018198e+01 2.1991931014642873e+01 1.9796039605151410e+01 0 0 0
2711 1 2 -2.4139291000249513e-01 1.8714479195878646e+01 2.3628931148891695e+01 1.7464847236825896e+01 0 0 0
2192 1 1 -3.2697895611315891e-02 1.6483734341163949e+01 2.0550716199458225e+01 1.8718590339605392e+01 0 0 0
2256 1 1 4.4111851424365314e-02 2.0521697878273393e+01 2.3180676197955336e+01 1.9385985399253240e+01 0 0 0
2200 1 1 -5.2147726822385013e-02 1.6185820845793447e+01 2.5667983269497242e+01 1.9335053504114782e+01 0 0 0
2752 1 2 -4.8040094477845030e-01 1.7313454039468116e+01 2.4147938014365035e+01 2.0655008935002908e+01 0 0 0
2191 1 1 1.7364372989146895e-01 1.5308069475293639e+01 2.0240050185911318e+01 1.8018687839277053e+01 0 0 0
2259 1 1 -6.0368209976912786e-02 1.8987226180004502e+01 2.5699028029080772e+01 1.8793011226000711e+01 0 0 0
2733 1 2 -2.9169334786364182e-01 1.2216146183701376e+01 2.5822658691152082e+01 2.0841837678387414e+01 0 0 0
2788 1 2 -4.1198373471069916e-01 2.0245385411419687e+01 2.3926164816361140e+01 2.0664637760109070e+01 0 0 0
2136 1 1 -8.9002424003600270e-02 1.2589822508122801e+01 2.4203280387111253e+01 1.8989728868733796e+01 0 0 0
2253 1 1 -5.6103553688637064e-02 1.8360119248213710e+01 2.1924871709787659e+01 1.9289663291617739e+01 0 0 0
3445 1 1 1.2361644897876738e-01 1.1603315232235762e+01 1.5453429620472848e+01 2.5790746274644768e+01 1 1 0
3449 1 1 1.0082473881539223e-03 1.1544881890346131e+01 1.7854096391631622e+01 2.5343628464287562e+01 1 1 0
3450 1 1 8.9504897739509526e-03 1.3786968227641918e+01 1.9209473990262573e+01 2.5501096149071241e+01 1 1 0
3503 1 1 2.0231133537120402e-01 1.3911773495497558e+01 1.3954316971599088e+01 2.5658550470148018e+01 1 1 0
3504 1 1 9.2047458362738838e-02 1.5286961482222495e+01 1.3945705610791414e+01 2.6241225987144965e+01 1 1 0
3505 1 1 6.2663521012342460e-02 1.3073940549827453e+01 1.5404777471088204e+01 2.5408235786801693e+01 1 1 0
3506 1 1 1.2210039134811887e-01 1.6174513236032983e+01 1.5531157064602843e+01 2.6284019971455773e+01 1 1 0
3507 1 1 8.2717877949373214e-02 1.3853548937703245e+01 1.6554474314047830e+01 2.5988399421262962e+01 1 1 0
3508 1 1 1.1427765923736082e-01 1.5282175494497384e+01 1.6547274612854444e+01 2.5432955984651031e+01 1 1 0
3509 1 1 1.1848274988899399e-01 1.2951746091139590e+01 1.8023482719636906e+01 2.5887631176233604e+01 1 1 0
3510 1 1 1.0213817227101925e-01 1.6139144184895411e+01 1.8152918328204784e+01 2.5441154339771952e+01 1 1 0
3565 1 1 1.0583647521381112e-01 1.8209709989006281e+01 1.4486212837225951e+01 2.5241990919956304e+01 1 1 0
3566 1 1 9.8581199848295831e-02 1.9643972460042242e+01 1.4261097647024197e+01 2.5741193477470958e+01 1 1 0
3567 1 1 -5.9680449836507346e-02 1.7590508320339858e+01 1.5583790308315168e+01 2.5980560791675444e+01 1 1 0
3568 1 1 1.1228853293479336e-01 2.0501633610560908e+01 1.5659094699314297e+01 2.6311573012371390e+01 1 1 0
3569 1 1 1.4346503405520047e-01 1.8222438328043829e+01 1.6820080989538340e+01 2.6380071280275128e+01 1 1 0
3570 1 1 -7.9067704117608259e-02 1.9697653507732745e+01 1.6893229360579635e+01 2.6244774805476563e+01 1 1 0
3571 1 1 -3.0250271265808655e-02 1.7472180878055561e+01 1.8079241102284410e+01 2.5969395346769232e+01 1 1 0
3572 1 1 1.1867096057866960e-02 2.0358505813648161e+01 1.8121430313656742e+01 2.6090024862853845e+01 1 1 0
3578 1 2 -5.2391983591986568e-01 1.8065093511378208e+01 1.6872953313474198e+01 2.7860684110594804e+01 1 1 0
3584 1 2 -2.5663812555250498e-01 1.5489806220534403e+01 1.4868447167271563e+01 2.7359146160197277e+01 1 1 0
3684 1 2 -2.8632827880884032e-01 1.3254941369302346e+01 1.7292670028244807e+01 2.7083400372205116e+01 1 1 0
3842 1 2 -3.0241906771148630e-01 2.0017583704320348e+01 1.4444388191845565e+01 2.7109256804492432e+01 1 1 0
3848 1 2 -2.6759612131728822e-01 1.5784372162133169e+01 1.7203493874452082e+01 2.4308713480940146e+01 1 1 0
3900 1 2 -3.4123287767314608e-01 1.3567222087985282e+01 1.4494036289928435e+01 2.4361869608635534e+01 1 1 0
3451 1 1 -2.7620979503875261e-02 1.5187171677274181e+01 1.9276582355971414e+01 2.5701387765736602e+01 1 0 0
3579 1 3 4.5770304839001275e-01 1.8911890755974422e+01 1.7175394099310186e+01 2.8183704327150444e+01 1 1 0
759 1 2 -3.4613493351113900e-01 1.9506387042598380e+01 1.7876733888911250e+01 2.9642553884659520e+01 0 0 -1
271 1 1 1.3861741021221632e-01 1.5076067434419921e+01 1.6033448828081454e+01 3.1140205665408082e+01 0 0 -1
272 1 1 -8.6466310570161742e-02 1.7849073910379101e+01 1.5766413290131648e+01 3.1152919951748842e+01 0 0 -1
273 1 1 1.0683685342184679e-01 1.5773364829526976e+01 1.7231431309448787e+01 3.0922918327293111e+01 0 0 -1
274 1 1 1.3126139756931415e-01 1.7198502521536959e+01 1.7116502119591740e+01 3.1622568474782682e+01 0 0 -1
212 1 1 -5.4549709680343792e-03 1.2960561979247821e+01 1.7182541196509391e+01 3.1109476017050170e+01 0 0 -1
276 1 1 -6.3854107954877934e-02 1.7805632455790857e+01 1.8491657268314022e+01 3.1380298280703833e+01 0 0 -1
337 1 1 1.7144574411988042e-01 1.8881115341175313e+01 1.8816424532133890e+01 3.0533251347407511e+01 0 0 -1
798 1 2 -4.3068174642885282e-01 1.6122264070011823e+01 1.7385374749177448e+01 2.9527549970531872e+01 0 0 -1
799 1 3 4.5892062002133654e-01 1.6898001853279048e+01 1.6880962908670089e+01 2.9139322235816497e+01 0 0 -1
3511 1 1 -7.7956944955806596e-03 1.8087833216429424e+01 1.9291587173237016e+01 2.6297392032110952e+01 1 0 0
3512 1 1 -4.4007782604307981e-02 1.9525756161079212e+01 1.9312537067294123e+01 2.6383314720478612e+01 1 0 0
333 1 1 -1.7012061765651353e-02 1.9251507970623713e+01 1.5752774098030766e+01 3.0904495395647142e+01 0 0 -1
3724 1 2 -4.2011644805238246e-01 1.1408450402816774e+01 1.5409622522063138e+01 2.7225199153723135e+01 1 1 0
3390 1 1 1.7449534250072948e-02 1.1043204777160909e+01 1.9133665007293374e+01 2.5037321979432129e+01 1 1 0
3443 1 1 5.8215829245793112e-02 1.1136070935872317e+01 1.4044347359304101e+01 2.5295284290124801e+01 1 1 0
270 1 1 2.8776437315498715e-01 1.7163808521301981e+01 1.4589006234842138e+01 3.1228267139260740e+01 0 0 -1
3447 1 1 -9.6143461268169122e-03 1.0949822791482635e+01 1.6574283828129971e+01 2.5160160123302663e+01 1 1 0
275 1 1 3.0108682756321982e-02 1.4998453508427492e+01 1.8423637356215391e+01 3.1375651504173788e+01 0 0 -1
214 1 1 -1.5160726445586347e-02 1.3603253632092441e+01 1.8430699791492817e+01 3.1175872225107124e+01 0 0 -1
211 1 1 9.4581105595198056e-02 1.1501879398583492e+01 1.7073041734740190e+01 3.0838272513684171e+01 0 0 -1
335 1 1 1.3101543802232982e-01 2.0091372105981385e+01 1.6787927434997215e+01 3.0448667457665874e+01 0 0 -1
210 1 1 -7.5156538491511727e-03 1.3717504613559189e+01 1.5946227645834254e+01 3.1314210142239357e+01 0 0 -1
680 1 3 4.4081894096647228e-01 1.8309094892104561e+01 1.4253658080696624e+01 2.7629712653764884e+01 0 0 -1
331 1 1 1.1823250366488600e-01 1.9869881710013662e+01 1.4505859213451922e+01 3.1422828634458490e+01 0 0 -1
269 1 2 -3.3090515818890676e-01 1.5758892742561596e+01 1.4762459161332789e+01 3.1331815378051555e+01 0 0 -1
268 1 2 -3.2954537575798615e-01 1.7838860541986165e+01 1.3358073971549267e+01 3.1129928663884598e+01 0 0 -1
679 1 2 -4.6427671483742683e-01 1.7683213969992138e+01 1.3672098656493015e+01 2.8160615662144732e+01 0 0 -1
3725 1 3 4.1607500509358325e-01 1.2244590346835578e+01 1.5425006052466644e+01 2.7749257382109537e+01 1 1 0
329 1 1 1.2921652906817391e-01 1.9270764411586192e+01 1.3299869349478422e+01 3.0948233172514581e+01 0 0 -1
941 1 3 4.1859550361700415e-01 1.2455609002754002e+01 1.9268815507477967e+01 2.9261869683483230e+01 0 0 -1
898 1 2 -2.8462296886757554e-01 1.0910267044074557e+01 1.7916469101864273e+01 2.9805331347036436e+01 0 0 -1
277 1 1 -1.3876644919110261e-02 1.5616255674766968e+01 1.9661248167111690e+01 3.1836279017271870e+01 0 0 -1
3564 1 1 1.8615810460005655e-02 2.0510347133042774e+01 1.3230900064394126e+01 2.5101468954243266e+01 1 1 0
278 1 1 1.7873256029599940e-01 1.7064339933230563e+01 1.9603529043163871e+01 3.1868540370280559e+01 0 0 -1
207 1 1 -4.3652564428244035e-03 1.1586044901262529e+01 1.4777113657797035e+01 3.1908803025646442e+01 0 0 -1
208 1 1 9.3734171597033580e-02 1.2998272538162631e+01 1.4774676350754602e+01 3.1853322265446486e+01 0 0 -1
209 1 1 7.4706432609797271e-02 1.0915735848811792e+01 1.6160636946156686e+01 3.1890206514822722e+01 0 0 -1
205 1 1 -3.0189664664131383e-02 1.0768649492192313e+01 1.3622971951967859e+01 3.2077463398274041e+01 0 0 -1
3563 1 1 -4.6458891507607923e-02 1.7538529416079630e+01 1.3157187849287196e+01 2.5313727912514317e+01 1 1 0
279 1 1 5.2030208424062911e-02 1.4867161947746180e+01 2.0828963212260973e+01 3.2124146357387978e+01 0 0 -1
226 1 1 6.0823184054468890e-02 1.3270404662011762e+01 2.6106923007554489e+01 3.1356634501487179e+01 0 0 -1
3521 1 1 2.5154278840352851e-01 1.7476489129855121e+01 2.5413774853157168e+01 2.4488885674952151e+01 1 0 0
220 1 1 -4.8953272022451505e-02 1.2824157182983740e+01 2.2219461984997881e+01 3.1872070413409052e+01 0 0 -1
3520 1 1 6.7502439469353387e-02 1.9306632688244886e+01 2.3927704165665769e+01 2.4982819974222956e+01 1 0 0
3396 1 1 2.6676247046756218e-01 1.1896604225977805e+01 2.2909952131700926e+01 2.5181596260057507e+01 1 0 0
344 1 1 1.6920878426647970e-01 2.1237577635758797e+01 2.2444262964939746e+01 3.0505202665798240e+01 0 0 -1
347 1 1 7.8654126587669446e-02 1.9484980190034513e+01 2.4699368889169367e+01 3.1870257174540619e+01 0 0 -1
3459 1 2 -3.3644465038153915e-01 1.5913204505693814e+01 2.5635647017517442e+01 2.4308850996330694e+01 1 0 0
3398 1 2 -3.0747197718437080e-01 1.1162221518497482e+01 2.4208006697224072e+01 2.5284516902171827e+01 1 0 0
3673 1 1 3.5304833071653896e-01 1.4467655159284915e+01 2.4289571727530305e+01 2.7696752505506087e+01 1 0 0
286 1 1 1.4853374115477921e-01 1.7510457240500212e+01 2.6171195617944289e+01 3.2030896894529789e+01 0 0 -1
3517 1 1 -3.0231701852405733e-02 1.7171396852753727e+01 2.3040491492514587e+01 2.5725074989617447e+01 1 0 0
940 1 2 -4.4166366519392780e-01 1.2477240423942387e+01 2.0121373450656851e+01 2.9722078001198057e+01 0 0 -1
801 1 3 3.7277985937869856e-01 1.5380440279882945e+01 2.3768092119410017e+01 3.0594163008710996e+01 0 0 -1
3515 1 1 1.1158176413586909e-01 1.7936994783996415e+01 2.1686953548701688e+01 2.5537063953443251e+01 1 0 0
3394 1 1 -9.2322984834177599e-02 1.1149826538236299e+01 2.1771441855828904e+01 2.5015730101471252e+01 1 0 0
3456 1 2 -3.2988011043179710e-01 1.3277682712483982e+01 2.3178829360375513e+01 2.5267018675219180e+01 1 0 0
3676 1 3 4.2996148747618179e-01 1.4009220468406369e+01 2.2840461586621011e+01 2.9141329665502397e+01 1 0 0
3457 1 1 9.0807679559948645e-02 1.5812390663907708e+01 2.3024956283051708e+01 2.5967208305733191e+01 1 0 0
215 1 1 1.2975650973948391e-01 1.1389824079146383e+01 1.9715619775400963e+01 3.1770810944507794e+01 0 0 -1
961 1 3 4.1437871217986755e-01 1.6678126459492884e+01 2.2632812768349492e+01 2.9068404010301752e+01 0 0 -1
3454 1 1 1.4343673387933514e-01 1.3688937526214739e+01 2.1809511076999492e+01 2.5444280750755212e+01 1 0 0
3516 1 1 -2.9330889522175885e-02 1.9421284397311585e+01 2.1649351145642378e+01 2.6054206168464180e+01 1 0 0
738 1 2 -2.4793037338867283e-01 1.1156334079252241e+01 2.5508831494015855e+01 2.9690673228749770e+01 0 0 -1
3934 1 3 2.4276475637073561e-01 1.4640370330035683e+01 2.4786162251990479e+01 2.5625943188238587e+01 1 0 0
221 1 1 -5.1426288716251836e-02 1.0917497840110542e+01 2.3274083604317529e+01 3.0761682182058070e+01 0 0 -1
3392 1 1 3.1661241766260680e-02 1.1712542651742464e+01 2.0441478038547412e+01 2.5022368933380360e+01 1 0 0
3674 1 2 -4.5651210644491680e-01 1.4555897494741524e+01 2.2991635883360740e+01 2.8227355569338691e+01 1 0 0
3581 1 2 -2.8561492057699828e-01 1.6405039698775738e+01 2.1029761345966296e+01 2.7472419349995715e+01 1 0 0
219 1 1 1.4191668815903180e-01 1.1386872256528719e+01 2.2348395263306593e+01 3.1870084425802052e+01 0 0 -1
224 1 1 -3.3642915807409711e-02 1.2817070251125623e+01 2.4750196454334116e+01 3.1249239386820296e+01 0 0 -1
3514 1 1 1.4175994601790279e-01 2.0061895569573455e+01 2.0591000263149244e+01 2.6698378938195038e+01 1 0 0
959 1 2 -4.9043431107622604e-01 1.7190497519600815e+01 2.2671330819567835e+01 2.9917109466159339e+01 0 0 -1
216 1 1 1.1652140805283108e-01 1.2908513211374189e+01 1.9804608386728781e+01 3.1082840484307507e+01 0 0 -1
339 1 1 -8.4224654779271338e-02 1.9679933943520858e+01 1.9941255909173634e+01 3.0701972478714460e+01 0 0 -1
957 1 1 3.2335936709525431e-01 1.7801432668641123e+01 2.3920394722034583e+01 3.0124269682707336e+01 0 0 -1
3455 1 1 -1.0359720051419507e-02 1.5041225639346822e+01 2.1833189557708991e+01 2.5783638473972715e+01 1 0 0
3675 1 2 -2.7945144793761900e-01 1.3856713019036189e+01 2.5353978240802352e+01 2.8098162842597958e+01 1 0 0
348 1 1 -7.8925296256727243e-03 2.0914740709725379e+01 2.4529953791460109e+01 3.1885471613385093e+01 0 0 -1
218 1 1 3.5083205475186861e-02 1.3508081117410775e+01 2.1005710532303024e+01 3.1799471102420220e+01 0 0 -1
3452 1 1 -3.9644353589561240e-02 1.3125637436408692e+01 2.0496564410158907e+01 2.5263414128068693e+01 1 0 0
223 1 1 1.6240935187925704e-01 1.1692385439574865e+01 2.4404076105864569e+01 3.0485480225405134e+01 0 0 -1
800 1 2 -5.1314123601524164e-01 1.4515570562753123e+01 2.3361963403385648e+01 3.0656119878688074e+01 0 0 -1
285 1 1 -1.0699169807476469e-01 1.4720161977471623e+01 2.6123436214227247e+01 3.1685659213172777e+01 0 0 -1
845 1 3 3.7309822969319545e-01 1.9961432963900055e+01 2.2206833954522342e+01 2.8925617857981603e+01 0 0 -1
345 1 1 -2.5689258502206708e-01 1.8501033530393904e+01 2.3601484410933185e+01 3.1524748165623972e+01 0 0 -1
340 1 1 1.4726020557462641e-01 2.0957505175121860e+01 2.0132633777926440e+01 3.0104336875941012e+01 0 0 -1
222 1 1 2.3029024262657785e-01 1.3568195808308065e+01 2.3533314436230423e+01 3.1763256197226148e+01 0 0 -1
960 1 2 -3.0644134110816718e-01 1.7717764865869871e+01 2.4994074565160069e+01 2.9403867251582085e+01 0 0 -1
3519 1 1 -8.1365218846284476e-02 1.7906623539844116e+01 2.4113977070787080e+01 2.5210547781083285e+01 1 0 0
3522 1 1 1.4671081332366534e-01 2.0409645890359084e+01 2.5425508979852573e+01 2.5266689805259777e+01 1 0 0
3672 1 3 2.3514044114263621e-01 1.6101910300351594e+01 2.5093705475031616e+01 2.6510205789172502e+01 1 0 0
844 1 2 -4.6071186156084465e-01 2.0068338637400903e+01 2.2721077086005288e+01 2.9729303884683880e+01 0 0 -1
958 1 3 2.8191899900290729e-01 1.9012572137521939e+01 2.2657380898964107e+01 3.1316854976966265e+01 0 0 -1
3518 1 1 1.7777328666821662e-02 2.0046828779940771e+01 2.2826317487855796e+01 2.5644180606609982e+01 1 0 0
3513 1 1 8.9978025705330450e-02 1.7355917083196424e+01 2.0576773873717052e+01 2.6508164481096834e+01 1 0 0
3458 1 1 -2.8984381569280343e-01 1.5294677011674926e+01 2.4404044312990887e+01 2.6380209644962012e+01 1 0 0
3453 1 1 1.2497260838172924e-01 1.5604936961589756e+01 2.0541290887305298e+01 2.6355573440442967e+01 1 0 0
349 1 1 -3.7147964895929133e-03 1.8869396846778912e+01 2.6025542968874092e+01 3.1891606445586277e+01 0 0 -1
3933 1 3 2.0769416899225249e-01 1.2552367871798618e+01 2.5317206539263392e+01 2.4306707801876779e+01 1 0 0
3688 1 2 -3.1362130641514396e-01 2.0270152100330691e+01 2.4652718223923287e+01 2.4063933492524239e+01 1 0 0
280 1 2 -3.3284289795179661e-01 1.7722487536528917e+01 2.0829314239910989e+01 3.2075536680221006e+01 0 0 -1
341 1 1 2.7743263870475660e-01 1.9193712461117265e+01 2.0791910724835876e+01 3.1850745109662885e+01 0 0 -1
3740 1 2 -4.0887750467302919e-01 1.8171333620419915e+01 2.1443926569628470e+01 2.4124561083799222e+01 1 0 0
217 1 1 -3.6292852579143657e-02 1.0673400578605326e+01 2.1020048712122659e+01 3.1703772491844923e+01 0 0 -1
1436 1 1 -1.8946730405594452e-02 1.1609436607323831e+01 2.7983821550733708e+01 1.3571601201272921e+01 1 0 0
1440 1 1 -6.5872960297001917e-02 1.1408114454472621e+01 3.0197041382346573e+01 1.4748614218150140e+01 1 0 0
1492 1 2 -3.2607196246856607e-01 1.3694957063207509e+01 2.7147026052546686e+01 1.3033061334529812e+01 1 0 0
1493 1 1 2.8177852456014496e-01 1.5084285395612586e+01 2.6975911248650966e+01 1.3311765599642941e+01 1 0 0
1494 1 1 1.6367687525694344e-01 1.2970852890621922e+01 2.8148834425335728e+01 1.3789451977177560e+01 1 0 0
1495 1 1 -1.0664351876549584e-01 1.5733989526438751e+01 2.7984942453339126e+01 1.4013875701294122e+01 1 0 0
1496 1 1 -1.1347496723950322e-01 1.3596178536088539e+01 2.9130241815254031e+01 1.4525137458985229e+01 1 0 0
1497 1 1 1.7564750450787178e-01 1.5053157168671483e+01 2.9312608335144414e+01 1.4339457923215999e+01 1 0 0
1555 1 1 -2.0522575787079521e-02 1.7906527952453136e+01 2.6880628317075200e+01 1.3904111992984310e+01 1 0 0
1556 1 1 8.6960851823188866e-03 1.9307606794429873e+01 2.6838902048718150e+01 1.4082421185306382e+01 1 0 0
1557 1 1 1.4178763758385829e-01 1.7050922480349715e+01 2.7825838106915530e+01 1.4587208393396883e+01 1 0 0
1558 1 1 1.4500019896029092e-02 1.9961404439599843e+01 2.7916361095778413e+01 1.4780648437637849e+01 1 0 0
1559 1 1 -4.5009300355748155e-02 1.7759271574512042e+01 2.8993763082656365e+01 1.5073933268345490e+01 1 0 0
1560 1 1 1.3878534416929433e-01 1.9221291844600152e+01 2.9195476036817627e+01 1.4814487321347261e+01 1 0 0
820 1 2 -4.5829515873159393e-01 1.6607429451456547e+01 2.8092043873913500e+01 8.6645439431172271e+00 0 0 0
1774 1 2 -4.1705949802102599e-01 1.9087240380077095e+01 2.9698368547140749e+01 1.3409759099176242e+01 1 0 0
1775 1 3 4.0312009871363813e-01 1.8840660394368001e+01 3.0605392236244096e+01 1.3151203917176838e+01 1 0 0
1862 1 2 -4.5315756416719566e-01 1.1376828988026338e+01 3.1695761958190598e+01 1.2907214666668848e+01 1 0 0
1864 1 2 -4.3260575287852288e-01 1.5137275913915152e+01 3.0140583073338025e+01 1.3181369838015438e+01 1 0 0
1865 1 3 3.8535847532709999e-01 1.4398226149984776e+01 3.0591983681628697e+01 1.2766485208312684e+01 1 0 0
821 1 3 4.2829159525753319e-01 1.5710462620687728e+01 2.8350456796796617e+01 8.8718523677897441e+00 0 0 0
784 1 2 -5.7164535022687490e-01 1.4017915778377530e+01 2.8477400984998027e+01 8.7912372561750178e+00 0 0 0
785 1 3 4.2007529829078577e-01 1.3525140038785961e+01 2.9079868097796059e+01 9.4091607921532532e+00 0 0 0
1630 1 2 -3.3137651516249161e-01 1.2677183112766382e+01 2.8607212294238767e+01 1.0989801948320773e+01 1 0 0
1628 1 1 3.5898179849681305e-01 1.2469359319232076e+01 2.7365104006318408e+01 1.0742031107436190e+01 1 0 0
1498 1 1 1.4787493295658818e-01 1.2698135029970128e+01 3.0040521230016239e+01 1.5347078238285791e+01 1 0 0
1442 1 1 1.2850498271149619e-01 1.1075082617840748e+01 3.1544883886438672e+01 1.4315145761820393e+01 1 0 0
1499 1 1 -6.1469414583314022e-02 1.5550714009633220e+01 3.0088076574104551e+01 1.5537766150015925e+01 1 0 0
1434 1 1 6.9475152426195091e-02 1.0975874494548252e+01 2.6963422739113987e+01 1.2819803957074180e+01 1 0 0
1631 1 3 4.0395459901085384e-01 1.3727427601005521e+01 2.6895195070560451e+01 9.1464252967417909e+00 1 0 0
1562 1 1 -1.7695232187397224e-02 1.9971502876919953e+01 3.0276382681376607e+01 1.5456676983970983e+01 1 0 0
1444 1 1 -4.5700496657353720e-02 1.1583035383915853e+01 3.2677202362863220e+01 1.5019598239842539e+01 1 0 0
764 1 2 -2.6373311071813355e-01 1.0821715445106722e+01 2.8753572284661711e+01 9.0877630106343634e+00 0 0 0
1502 1 1 1.4872187465124642e-01 1.2771028215388979e+01 3.2627067211918693e+01 1.5825815194106109e+01 1 0 0
1500 1 1 -5.2396386921128538e-02 1.3414219009750560e+01 3.1296144639398669e+01 1.5787911502100290e+01 1 0 0
1561 1 1 1.4446692243798831e-01 1.6899752335978999e+01 2.9845640470590421e+01 1.5836025505821203e+01 1 0 0
1566 1 1 1.9374844750289208e-02 2.0270338693552780e+01 3.2792211398031647e+01 1.5747986864262744e+01 1 0 0
231 1 1 1.2859581441009568e-01 1.1288464193767988e+01 2.9857589819944550e+01 8.2788171721869777e+00 0 0 0
295 1 1 -9.2326140818986005e-02 1.5413185401271727e+01 3.2107736073196861e+01 8.0275135330179985e+00 0 0 0
1922 1 2 -4.1990782638217006e-01 1.7690155840759910e+01 2.6365259568523246e+01 1.1704294640510668e+01 1 0 0
1923 1 3 4.1097742556540440e-01 1.6933927649842378e+01 2.6721586571139753e+01 1.1253978430707244e+01 1 0 0
1564 1 1 -4.3584713076296751e-02 1.9457158844551603e+01 3.1580302544169005e+01 1.5868385898877795e+01 1 0 0
352 1 1 9.4281012008856316e-02 2.1004910971345801e+01 2.7284788999683499e+01 7.8995785782511998e+00 0 0 0
1432 1 1 -2.3289348969832929e-01 1.1754400249909535e+01 2.6290956129642765e+01 1.1661172456013610e+01 1 0 0
1438 1 1 1.3488907287056343e-01 1.0690775410222402e+01 2.8960724073298291e+01 1.4362132034878469e+01 1 0 0
1629 1 2 -4.6165405298164719e-01 1.3005474523262526e+01 2.6454105338504103e+01 9.8005511898131026e+00 1 0 0
1863 1 3 4.6030150542350173e-01 1.0646771846824278e+01 3.2016253373833116e+01 1.2288745153479068e+01 1 0 0
682 1 3 2.1937112245085660e-01 2.1155521416110183e+01 3.6495771617870737e+01 9.3176250182249820e+00 0 0 0
964 1 2 -4.7185103281440455e-01 1.5947972070365596e+01 3.2933641597058056e+01 1.1806610911661567e+01 0 0 0
1652 1 2 -4.5755404304767838e-01 1.8552212262732500e+01 3.8773643840810543e+01 1.2453377986619978e+01 1 0 0
367 1 2 -3.2053980703874457e-01 1.8720774860468076e+01 3.8784100109757006e+01 7.9376067508574666e+00 0 0 0
1654 1 3 3.7432522339596169e-01 1.9304565388324811e+01 3.9050502190147405e+01 1.3111738504523275e+01 1 0 0
298 1 1 -6.3408939456613675e-02 1.7608707380967637e+01 3.3302228069896188e+01 8.3849233163307542e+00 0 0 0
364 1 1 3.0482258717584487e-01 2.1244728347749128e+01 3.4067471825188399e+01 8.8660908887245338e+00 0 0 0
1508 1 1 8.1886285322701716e-02 1.3911440136734717e+01 3.6466347484348113e+01 1.5327978011068950e+01 1 0 0
966 1 3 3.9910755733625608e-01 1.5323275947284364e+01 3.3416893064942471e+01 1.1172378615385387e+01 0 0 0
965 1 2 -2.9200115662354353e-01 1.8328823933328405e+01 3.3140622415156344e+01 1.2297244045167934e+01 0 0 0
1936 1 1 3.5086453126473349e-01 1.1305039077653005e+01 3.5287608937922286e+01 1.2089177570892895e+01 1 0 0
1446 1 1 -7.8637553761883860e-03 1.0973304516254659e+01 3.4017130913925165e+01 1.4814315696654836e+01 1 0 0
1574 1 2 -2.7597843379744635e-01 2.0414199536991788e+01 3.7710156302068938e+01 1.4700140842499886e+01 1 0 0
973 1 3 2.0870633363373980e-01 1.9633693376013788e+01 3.7283781135511930e+01 8.9911589175067732e+00 0 0 0
303 1 1 1.5610510534080302e-01 1.5535448356983919e+01 3.6933645695472386e+01 9.0250686436456959e+00 0 0 0
1509 1 1 1.1061680948371912e-01 1.5427037167868830e+01 3.6433630212183814e+01 1.4870186392783504e+01 1 0 0
1824 1 2 -4.9407743302984569e-01 1.3918403755950381e+01 3.4226451303466163e+01 1.3793801969430451e+01 1 0 0
1873 1 3 3.9994577993009334e-01 1.5539178855850709e+01 3.5192622202390424e+01 1.3327431432770556e+01 1 0 0
1507 1 1 -3.1686545792282313e-02 1.6085679649835544e+01 3.5319936286784113e+01 1.5581886319374718e+01 1 0 0
963 1 3 2.3154278524324684e-01 1.8582166426108255e+01 3.4808789059250309e+01 1.0561383585930376e+01 0 0 0
300 1 1 3.2425629778358944e-02 1.6961715859448606e+01 3.4189560006848232e+01 9.2786845267559652e+00 0 0 0
1938 1 2 -3.7483454156415008e-01 1.2142970078704757e+01 3.4316956249302159e+01 1.1932030525775378e+01 1 0 0
1651 1 1 3.6540203116547998e-01 1.7198330226666055e+01 3.8984824933604088e+01 1.2812187243884301e+01 1 0 0
945 1 2 -3.5457030655407312e-01 1.4430306059263348e+01 3.3977605722945555e+01 9.8693150628306192e+00 0 0 0
1572 1 1 1.2070300190669714e-01 1.9654331120999164e+01 3.6518590215648274e+01 1.5170452932485622e+01 1 0 0
361 1 1 1.6475805197813762e-01 1.8995262713319836e+01 3.3286308423098475e+01 8.2339977001517859e+00 0 0 0
783 1 3 4.0601706819264749e-01 1.6818829239555278e+01 3.7942840807101810e+01 1.0217103618743268e+01 0 0 0
1513 1 1 -1.5054551652876029e-02 1.5333674089035350e+01 3.8891470748075449e+01 1.5165624858411915e+01 1 0 0
1506 1 1 9.1778654133716123e-02 1.3235764233209826e+01 3.5033954218973463e+01 1.4806725942755996e+01 1 0 0
1449 1 1 -2.7267125580811502e-01 1.1424654091877972e+01 3.6093151482559875e+01 1.3418598044999804e+01 1 0 0
822 1 2 -4.5625809585869093e-01 1.1103771972233144e+01 3.3498446479449136e+01 9.5575483153134542e+00 0 0 0
1570 1 1 -1.4766101582422563e-04 2.0389604874463750e+01 3.5261611817433668e+01 1.5336628688849320e+01 1 0 0
1448 1 1 4.1797607793222641e-02 1.1768440419686101e+01 3.5134861469667051e+01 1.4525560078142647e+01 1 0 0
823 1 3 3.8835291040420322e-01 1.1961779331892288e+01 3.3967172724266298e+01 9.5155624867684327e+00 0 0 0
1450 1 2 -3.1282880436058746e-01 1.1808915903209700e+01 3.7773027855536633e+01 1.5230312074329115e+01 1 0 0
1510 1 1 1.1105021414399135e-01 1.3224453886561813e+01 3.7718022445893254e+01 1.5340920451540859e+01 1 0 0
1961 1 3 1.8359872908679697e-01 1.2195308411372249e+01 3.6869787843799799e+01 1.3317024813606164e+01 1 0 0
305 1 1 -1.8650598970527111e-02 1.4962008472190604e+01 3.8145082360399336e+01 8.7159494167513838e+00 0 0 0
1511 1 1 1.5958868760963396e-01 1.6064903495388887e+01 3.7686412334212612e+01 1.5084343208006139e+01 1 0 0
246 1 1 -3.7571672357097907e-02 1.3666677680473668e+01 3.8301578167730142e+01 8.0685598743246150e+00 0 0 0
297 1 1 1.0458401875682863e-01 1.4525734299833445e+01 3.3128460754299333e+01 8.6216833425633297e+00 0 0 0
302 1 1 -2.8413053314588432e-01 1.7537884460560289e+01 3.4596421218341220e+01 1.0617628568422340e+01 0 0 0
301 1 1 1.0660042375767598e-01 1.5248622666012901e+01 3.5752635593791204e+01 8.2633345217107301e+00 0 0 0
1872 1 2 -4.2052447301140317e-01 1.5330321932834744e+01 3.6131635117064654e+01 1.3461742390143744e+01 1 0 0
1512 1 1 1.2249768098382322e-01 1.3904694690699928e+01 3.8858579553223898e+01 1.5781999068458155e+01 1 0 0
782 1 2 -4.6422832483256715e-01 1.6730773963684783e+01 3.7061215283563321e+01 9.7917224746832652e+00 0 0 0
1568 1 1 -1.8496768872911580e-02 1.9723954756021278e+01 3.4094847600435060e+01 1.5907231925929240e+01 1 0 0
1573 1 2 -2.9757981316891918e-01 1.7454981176070230e+01 3.7797276257684231e+01 1.5094258659516994e+01 1 0 0
1452 1 1 2.8358350733305382e-01 1.0885797166781021e+01 3.8894671089444977e+01 1.5373411969864756e+01 1 0 0
1571 1 1 1.0946681839095777e-01 1.8305976139861077e+01 3.6634207043776819e+01 1.5380356549067843e+01 1 0 0
962 1 1 3.2478026009561528e-01 1.7243229130202050e+01 3.3450339291331346e+01 1.1690490884024044e+01 0 0 0
972 1 3 1.8741786968006729e-01 1.7179842505219177e+01 3.5549714404072105e+01 1.0942977210447593e+01 0 0 0
366 1 1 -2.3662636789340977e-01 2.0698590942054363e+01 3.7299607439833771e+01 8.7132313496884066e+00 0 0 0
299 1 1 6.8556142326224950e-02 1.5499999274170751e+01 3.4491890139783628e+01 9.0537043814427012e+00 0 0 0
1653 1 2 -2.7716699569991426e-01 1.6096510714039823e+01 3.8560663654711654e+01 1.2328141228190617e+01 1 0 0
363 1 2 -3.1646533074512556e-01 1.9870212153655789e+01 3.3968424787605500e+01 9.1754181656787246e+00 0 0 0
1825 1 3 4.6194685816772868e-01 1.3311424405377560e+01 3.3889229099446517e+01 1.3113282967333113e+01 1 0 0
1504 1 1 1.0458194563390727e-01 1.3851452827462012e+01 3.4135945137550074e+01 1.5919279214760470e+01 1 0 0
2202 1 1 -7.2156949685514282e-02 1.6922472265485244e+01 2.6866488591803975e+01 1.9215848802970186e+01 0 0 0
2203 1 1 1.0287108560673619e-01 1.4639182118277200e+01 2.8287798363920103e+01 1.9390971090003188e+01 0 0 0
2204 1 1 1.2566921257673833e-01 1.6376416920368936e+01 2.8271284662579831e+01 1.9062960388172435e+01 0 0 0
2206 1 1 -4.3967125952704085e-02 1.7140477437754623e+01 2.9268385353040017e+01 1.9847540379869205e+01 0 0 0
2207 1 1 1.2959185927122030e-01 1.4435706339914871e+01 3.0600035139723044e+01 1.9686033735050419e+01 0 0 0
2208 1 1 1.8529856183013296e-01 1.6844678017421220e+01 3.0605731453919837e+01 1.9802158681511841e+01 0 0 0
2261 1 1 1.2223135092080879e-01 1.8349412216160065e+01 2.6973113818672402e+01 1.9082011057924543e+01 0 0 0
2262 1 1 -4.7866810579567813e-02 2.1083600484427954e+01 2.7024091840443429e+01 1.8947894924297092e+01 0 0 0
2263 1 1 -7.6505472563551197e-02 1.9044431255704509e+01 2.7896465309138428e+01 2.0009794633431774e+01 0 0 0
2264 1 1 1.6045894067925900e-01 2.0380880570353220e+01 2.8180845152118902e+01 1.9583721969678933e+01 0 0 0
2671 1 2 -2.2344593608205898e-01 1.5640028528794506e+01 3.0722254018726765e+01 1.8970287456749396e+01 0 0 0
2672 1 2 -3.1070063811339621e-01 1.5265618651161697e+01 2.8446087677149457e+01 1.8124685672009711e+01 0 0 0
2796 1 2 -5.1832479550091737e-01 1.8483040592034609e+01 2.7847882699886615e+01 1.7789799934586572e+01 0 0 0
2797 1 3 4.6738351401048439e-01 1.7659297193876444e+01 2.7829710105725521e+01 1.7333265509225050e+01 0 0 0
2798 1 2 -4.3549755550101887e-01 2.0282051045664129e+01 2.9134562981511703e+01 1.8472708362971552e+01 0 0 0
2799 1 3 4.3997750706593791e-01 1.9375528191330094e+01 2.9289658089139344e+01 1.8048896607944087e+01 0 0 0
2265 1 1 1.2217715689067384e-01 1.8232904054051783e+01 2.8830243215315221e+01 2.0784047966384193e+01 0 0 0
2140 1 1 1.0130027798667761e-01 1.2783224582780885e+01 2.7085873948688860e+01 2.0366614948337563e+01 0 0 0
2142 1 1 5.6679681479511690e-02 1.1951729180185225e+01 2.8224742090074667e+01 2.0510488471503820e+01 0 0 0
2144 1 2 -3.2375503006223777e-01 1.2575531052035476e+01 2.9440616161981428e+01 2.0775229398139086e+01 0 0 0
2201 1 1 -4.7633210616230083e-02 1.4085600404339072e+01 2.6973623508365485e+01 1.9847138488095222e+01 0 0 0
2205 1 1 1.9053754321478231e-01 1.4104371481759861e+01 2.9415658089526623e+01 2.0418070515682444e+01 0 0 0
2267 1 1 7.7602395962863474e-02 1.9277343335301289e+01 3.0189925007797115e+01 2.1403524260681628e+01 0 0 0
2268 1 1 -2.4473835385787480e-03 2.0680735982766294e+01 2.9736996077540542e+01 2.1535853506602813e+01 0 0 0
2790 1 2 -4.5699778228962123e-01 1.4637638845078893e+01 2.9028774396511402e+01 2.1694766222401615e+01 0 0 0
2791 1 3 3.9637608407114910e-01 1.3937851042492431e+01 2.8658907316035741e+01 2.2232930314157567e+01 0 0 0
2913 1 2 -3.4903392932255611e-01 1.8085297977143238e+01 2.9684359872393227e+01 2.2001245287592397e+01 0 0 0
1739 1 2 -2.1742279875873324e-01 1.5225911930267285e+01 3.2039351980268890e+01 1.7164299719006923e+01 1 0 0
1738 1 2 -2.7503393342267846e-01 1.7388302423160869e+01 3.0697475915095588e+01 1.6943983341528337e+01 1 0 0
2940 1 3 1.8715413646597917e-01 2.0641525900744156e+01 3.0824696172439580e+01 2.3384577096080349e+01 0 0 0
2269 1 1 1.0184875027315532e-01 1.8917979751478168e+01 3.1593459395028678e+01 2.1007726134300082e+01 0 0 0
2210 1 1 -4.1040908820365977e-02 1.7558761946452620e+01 3.1709413508475297e+01 2.0385970871029972e+01 0 0 0
2209 1 1 -1.9495970404947835e-03 1.3861002847745320e+01 3.1917011981121643e+01 1.9659620453326863e+01 0 0 0
2146 1 1 1.4800292741407385e-02 1.2440417731321874e+01 3.1986125760730573e+01 1.9902625288399456e+01 0 0 0
2800 1 2 -4.4533095479563767e-01 1.9838150619680224e+01 3.1978061009564506e+01 1.9969957089644012e+01 0 0 0
2750 1 2 -4.3380661224049938e-01 1.8727566394340545e+01 3.2052867090644256e+01 2.3321618022037622e+01 0 0 0
2617 1 3 2.0575216644532526e-01 1.1995448283499734e+01 3.0020582657498171e+01 1.8922157360688452e+01 0 0 0
1563 1 1 1.4118368586335997e-01 1.8178487264567547e+01 3.1771613537233478e+01 1.6431183151082259e+01 1 0 0
1644 1 2 -4.9798248587586025e-01 1.2580148383762277e+01 2.9222236870115331e+01 1.6569306708109618e+01 1 0 0
2145 1 1 -2.3553714903187942e-01 1.1521754962582566e+01 3.0951584788172521e+01 1.9282603812378884e+01 0 0 0
1645 1 3 3.6066414454385448e-01 1.3330353698190248e+01 2.8650307993792683e+01 1.6818527705329327e+01 1 0 0
2801 1 3 3.5295234801029296e-01 2.0750643296096300e+01 3.1612251367618875e+01 1.9934943038868276e+01 0 0 0
2751 1 3 3.5512527590519327e-01 1.8242601903644108e+01 3.1180030638776696e+01 2.3393380922963527e+01 0 0 0
3833 1 3 3.9632844848605364e-01 1.5884377831626807e+01 2.9315079114547480e+01 2.3689436744947482e+01 1 0 0
2271 1 1 2.2510100008959580e-01 1.9030370357873839e+01 3.2619722254057926e+01 2.2046771375187479e+01 0 0 0
2934 1 3 4.2455889675534819e-01 2.0416603866378967e+01 2.8286825791899499e+01 2.3549201318325576e+01 0 0 0
1914 1 2 -5.7411279453528097e-01 1.6655213866818524e+01 2.7262573334176842e+01 1.6032960477352045e+01 1 0 0
3595 1 3 2.0353643139427280e-01 1.2456598998291508e+01 2.6447031645197324e+01 2.2984491826732842e+01 1 0 0
1915 1 3 4.1675613775705794e-01 1.5740926362149249e+01 2.7170303630146670e+01 1.6170804931978740e+01 1 0 0
1501 1 1 1.7553079029180865e-01 1.4713823758107273e+01 3.1067330232407038e+01 1.6158723794534637e+01 1 0 0
2266 1 1 -4.0276614763678463e-02 2.1297799060323879e+01 2.8983028589150113e+01 2.0510522711771987e+01 0 0 0
1803 1 3 4.3511314371283932e-01 1.1039273402423689e+01 2.8497101789189710e+01 1.6220057868380888e+01 1 0 0
2938 1 3 2.3069540674622874e-01 1.0720918257685868e+01 3.0634664668337525e+01 1.9938117660934456e+01 0 0 0
2212 1 1 1.7073115330483801e-01 1.6945957157478237e+01 3.2967598281223999e+01 2.0174991657278472e+01 0 0 0
1505 1 1 -3.7970151103885845e-02 1.5340242529263582e+01 3.4173492879405487e+01 1.6003977704344479e+01 1 0 0
3906 1 2 -3.6789653104499193e-01 1.1238349095551040e+01 3.5769281441203873e+01 2.3815626879788233e+01 1 0 0
2150 1 1 8.2378716167684454e-02 1.2646126812608085e+01 3.4262133403379892e+01 2.0837392537967538e+01 0 0 0
2274 1 1 2.5449464829156065e-01 2.1179025793519415e+01 3.4143297765234323e+01 2.1933474075971102e+01 0 0 0
2156 1 1 4.9875938967516281e-03 1.6308098482450546e+01 3.7808743751512267e+01 2.1167352103836990e+01 0 -1 0
2097 1 1 -4.1433434150072161e-02 1.2072852401018555e+01 3.8032281662781308e+01 2.1249116928590780e+01 0 -1 0
2669 1 2 -2.7871773424722646e-01 1.5922113490783508e+01 3.5670495733763303e+01 1.9442373915747371e+01 0 0 0
2096 1 1 1.1777705659122631e-01 1.0741900747096803e+01 3.7906951930707294e+01 2.1687725979767588e+01 0 -1 0
1569 1 1 9.5764898685583910e-02 1.7413008584032948e+01 3.5610793493309927e+01 1.6074564984982697e+01 1 0 0
2884 1 2 -4.1467769289540413e-01 1.7715169595874816e+01 3.8601763813383513e+01 1.9357203753951875e+01 0 -1 0
1565 1 1 -3.7046108152294067e-02 1.7454279911985562e+01 3.2991348174028658e+01 1.6561776474634701e+01 1 0 0
2272 1 2 -3.5137659291941903e-01 2.0681426844992991e+01 3.2942067542060869e+01 2.2169167529780626e+01 0 0 0
2277 1 1 1.0888999303055805e-01 1.8102018540428951e+01 3.6614100327702118e+01 2.2453248332218685e+01 0 0 0
2278 1 1 4.6481378337911085e-02 2.1002548780009509e+01 3.6644695133645662e+01 2.1809387663091773e+01 0 0 0
2707 1 2 -2.6175489751458719e-01 1.8091465499598115e+01 3.9016390123929199e+01 2.3103031899129419e+01 0 -1 0
1503 1 1 1.9818905523980737e-01 1.6036564159980230e+01 3.3119711120123917e+01 1.6662439229755496e+01 1 0 0
2216 1 1 1.4039662527041949e-01 1.6703877637470772e+01 3.5489305414687784e+01 2.0675462182871676e+01 0 0 0
2818 1 2 -4.7484479531456564e-01 1.4058359560799628e+01 3.6256584521642836e+01 2.2480685164578293e+01 0 0 0
2154 1 1 7.8104760377288474e-02 1.2748298742393144e+01 3.6923369032102521e+01 2.0524673373783635e+01 0 0 0
2900 1 2 -4.0246774227603649e-01 2.0150996809500000e+01 3.5173628752587277e+01 2.0152293081883787e+01 0 0 0
2620 1 3 4.1147341452848540e-01 1.1369114254511027e+01 3.3452575563934275e+01 1.8215842345693083e+01 0 0 0
2215 1 1 1.2611177144930566e-01 1.4841894022004531e+01 3.5538194308534770e+01 2.0386047013563829e+01 0 0 0
2276 1 1 3.9323169327170622e-02 2.0435659313159199e+01 3.5299413924270503e+01 2.1637990464637980e+01 0 0 0
2099 1 1 1.2613325010389376e-01 1.2887954916520277e+01 3.9246457791890684e+01 2.1450298840402315e+01 0 -1 0
1567 1 1 1.1034566097155139e-01 1.8386932452635346e+01 3.4112680313051669e+01 1.6505300750268894e+01 1 0 0
2148 1 1 7.3200916953704898e-02 1.1866440206609715e+01 3.3115364465445580e+01 2.0477651659477576e+01 0 0 0
2157 1 1 -1.4114482507474217e-02 1.4242247507809184e+01 3.9179258259686414e+01 2.0843824884191420e+01 0 -1 0
2819 1 3 4.6183420318743684e-01 1.3262215303987336e+01 3.5751126662520903e+01 2.2699980701215718e+01 0 0 0
2155 1 1 5.2999420729565160e-03 1.4914828618217351e+01 3.7908605838706912e+01 2.1037989866362683e+01 0 -1 0
2832 1 2 -5.1327863568726939e-01 1.2666960288336409e+01 3.4204723954469060e+01 2.2324582647824300e+01 0 0 0
2213 1 1 -4.6707936803053449e-02 1.4077981387126378e+01 3.4294628154818540e+01 2.0384954001893295e+01 0 0 0
1847 1 3 4.6593239088507582e-01 1.4156380327592142e+01 3.7773467955221854e+01 1.7641868075835095e+01 1 0 0
2220 1 1 -3.9610560574437292e-02 2.0276100075276794e+01 3.7828076418392016e+01 2.2169507891728191e+01 0 -1 0
2670 1 2 -2.3794735246378618e-01 1.5880221766106132e+01 3.3118824893167542e+01 1.9206154487354510e+01 0 0 0
2219 1 1 1.2661831177928684e-01 1.8865633427686458e+01 3.7964390990565683e+01 2.2476507590949275e+01 0 -1 0
2901 1 3 3.9142662387030319e-01 2.0201869583975476e+01 3.4232101921878773e+01 1.9861673450618458e+01 0 0 0
1845 1 3 4.2676167095212653e-01 1.4056693596159786e+01 3.5414094701677719e+01 1.7182651260524882e+01 1 0 0
2158 1 1 9.1550758774787980e-02 1.7057204567534729e+01 3.9023332793034577e+01 2.0583101352707523e+01 0 -1 0
1844 1 2 -5.1150584101819263e-01 1.4171024563036266e+01 3.6291966159053132e+01 1.6812364442645499e+01 1 0 0
1740 1 2 -3.1486193354113901e-01 1.3237188598994598e+01 3.3435653099065760e+01 1.6971418713348228e+01 1 0 0
2218 1 1 -3.8264781876778196e-02 1.7017753114577953e+01 3.6631006812453798e+01 2.1485150988019399e+01 0 0 0
2211 1 1 1.6930033651435908e-01 1.4529953299496528e+01 3.3174672885185693e+01 1.9707439513639148e+01 0 0 0
2217 1 1 9.0519595024770139e-02 1.4119774418176839e+01 3.6635819220100565e+01 2.1093826121533574e+01 0 0 0
2273 1 1 -3.5984392215732845e-02 1.8426558380880859e+01 3.3963482534763649e+01 2.1693835169747384e+01 0 0 0
1879 1 2 -2.5553544699850123e-01 1.7978510747590533e+01 3.5223842793631235e+01 1.7354683799898467e+01 1 0 0
2152 1 1 9.4026485056420167e-02 1.1835234793943162e+01 3.5466561246539172e+01 2.0381613494077985e+01 0 0 0
1846 1 2 -4.4794258789267510e-01 1.4210791597548850e+01 3.8674973778777129e+01 1.7218451955543081e+01 1 0 0
2710 1 2 -2.6031916219356993e-01 1.8709916516882220e+01 3.5829653550991260e+01 2.3545818971559090e+01 0 0 0
2833 1 3 3.8541819042586667e-01 1.2171439005849777e+01 3.3536401505232220e+01 2.2734561656600278e+01 0 0 0
2275 1 1 1.2326176983131643e-01 1.9043116715809759e+01 3.5170473866449228e+01 2.2320004977514962e+01 0 0 0
2868 1 2 -2.7984648768988007e-01 1.2243427701396085e+01 3.6322598280941001e+01 1.9289154166729173e+01 0 0 0
2214 1 1 -1.9052174227723560e-02 1.7321987016816671e+01 3.4148381985778286e+01 2.0810124616377546e+01 0 0 0
2885 1 3 3.8117949917657484e-01 1.7386592078219302e+01 3.7772931469785732e+01 1.8841017945438750e+01 0 0 0
2222 1 1 9.9769221116648335e-02 2.0967728995890852e+01 3.9099936170785377e+01 2.2296944824257089e+01 0 -1 0
2853 1 3 3.4779223004371124e-01 2.0739609300443664e+01 3.9394684418158128e+01 2.0274895244340925e+01 0 -1 0
3404 1 1 -3.5484133809831564e-02 1.1793646087596359e+01 2.7858256426919574e+01 2.5259854540596550e+01 1 0 0
3408 1 1 -5.9903012368047813e-02 1.1813720766490817e+01 3.0198119068611970e+01 2.6201546306071705e+01 1 0 0
3462 1 1 1.4058035803504249e-01 1.3222541703274745e+01 2.8011556309677299e+01 2.5137422838112933e+01 1 0 0
3463 1 1 -1.2327044942849005e-01 1.5994092214717528e+01 2.7808275754884367e+01 2.5326066014051030e+01 1 0 0
3464 1 1 -7.0243016377890266e-02 1.3917830930863037e+01 2.9026586419033134e+01 2.5746086641912495e+01 1 0 0
3465 1 1 1.5885128400010645e-01 1.5392163919226675e+01 2.9155034567731374e+01 2.5594250822719111e+01 1 0 0
3466 1 1 1.3617451138227551e-01 1.3140768946802574e+01 2.9942680912906098e+01 2.6665035491578230e+01 1 0 0
3467 1 1 -6.0339585112361892e-02 1.5926695988378652e+01 2.9934711133596920e+01 2.6742101562067425e+01 1 0 0
3468 1 1 -6.3824175843983075e-02 1.3844307113550594e+01 3.1186181212826014e+01 2.7107927743462600e+01 1 0 0
3469 1 1 1.6912288756479657e-01 1.5172703674727977e+01 3.0996989262746798e+01 2.7361468568087034e+01 1 0 0
3525 1 1 1.6076673107681574e-01 1.7358314591393395e+01 2.7507287486588037e+01 2.5908634917721042e+01 1 0 0
3526 1 1 4.2138326725893894e-03 2.0165541478156211e+01 2.7794474216979076e+01 2.6043727241518212e+01 1 0 0
3527 1 1 -1.0300746890721854e-01 1.8030973740125471e+01 2.8786507905528332e+01 2.6284984538208683e+01 1 0 0
3528 1 1 1.2909998651082288e-01 1.9428841049612213e+01 2.9062097463917006e+01 2.5901230043109639e+01 1 0 0
3529 1 1 1.7352971728185032e-01 1.7283745730112777e+01 2.9706858262273080e+01 2.7035772932608253e+01 1 0 0
3530 1 1 2.7631862268548031e-02 2.0116207261874916e+01 3.0270620165130097e+01 2.6388785895894742e+01 1 0 0
3531 1 1 1.6273345465594943e-01 1.8381212026254396e+01 3.1785381833624555e+01 2.7347743446230062e+01 1 0 0
3532 1 1 -2.0640568869401958e-02 1.9565162358714026e+01 3.1609458947237641e+01 2.6581934057981918e+01 1 0 0
3612 1 2 -5.1136996543825852e-01 1.3168410800435273e+01 2.9151493158612855e+01 2.7975867489489609e+01 1 0 0
3613 1 3 4.2654625326011270e-01 1.3941389298675428e+01 2.8571476031074827e+01 2.8050527515942136e+01 1 0 0
3706 1 2 -2.2277330489291394e-01 1.7960456335770285e+01 3.0583673570492390e+01 2.7998583655700031e+01 1 0 0
3707 1 2 -2.5314716911953844e-01 1.6003214878463709e+01 3.1755594928718264e+01 2.8286057288563036e+01 1 0 0
3470 1 1 1.2789234383628981e-01 1.3142301274302875e+01 3.2456823838599256e+01 2.7446093340883586e+01 1 0 0
744 1 2 -2.4889792443282274e-01 1.7281176176116276e+01 2.9131447943312153e+01 2.9798373179492941e+01 0 0 -1
3770 1 2 -4.1596218175784955e-01 1.0870617811160098e+01 2.8284565625268133e+01 2.7344574041525082e+01 1 0 0
291 1 1 -5.0749935287714355e-02 1.5387932975872436e+01 2.9845295406582210e+01 3.1269517537719043e+01 0 0 -1
292 1 1 1.7040399583416477e-01 1.6729444330142417e+01 3.0090431896795817e+01 3.0835228888498726e+01 0 0 -1
294 1 1 -5.1499414804200776e-02 1.7426434910177274e+01 3.1319220470707560e+01 3.1168241219010781e+01 0 0 -1
357 1 1 1.8792214449793915e-01 1.8746193953544829e+01 3.1561692355175126e+01 3.0828139259328349e+01 0 0 -1
704 1 2 -2.6727863576460964e-01 1.1418474381919458e+01 3.2401226109686675e+01 3.0655826509798604e+01 0 0 -1
828 1 2 -4.9080807784380226e-01 1.4660890697339671e+01 3.1755322973500384e+01 3.0163628245097595e+01 0 0 -1
829 1 3 4.6733600952255577e-01 1.3838218471397163e+01 3.1906354391408115e+01 2.9650709342347429e+01 0 0 -1
289 1 1 1.1134958608470127e-01 1.4585751996032993e+01 2.8711091435192408e+01 3.0923098867215291e+01 0 0 -1
3410 1 1 1.4528410098650085e-01 1.1349333910066722e+01 3.1556632215566385e+01 2.6011192411272688e+01 1 0 0
290 1 1 1.3242581694770444e-01 1.7703357156545025e+01 2.8413666738772431e+01 3.0942829555405410e+01 0 0 -1
287 1 1 1.2233226426734442e-01 1.5541617674256392e+01 2.7176672445743190e+01 3.1025530740285170e+01 0 0 -1
353 1 1 -3.4362772260525774e-02 1.9128649186521994e+01 2.8341065669091563e+01 3.1036916914028311e+01 0 0 -1
3883 1 3 4.5790121436902204e-01 1.7189566400498453e+01 2.7120209391142140e+01 2.8008578527544245e+01 1 0 0
3406 1 1 1.4037992930452206e-01 1.1059665087409414e+01 2.8931643195078877e+01 2.6042999791451116e+01 1 0 0
745 1 2 -2.3455710674542810e-01 1.9502078620361988e+01 3.0710019571011095e+01 2.9967403636646665e+01 0 0 -1
743 1 2 -2.8489295737992842e-01 1.5071591499848248e+01 2.7784800275708939e+01 2.9832266982966647e+01 0 0 -1
228 1 1 -4.1130718546596168e-03 1.2580068990157384e+01 2.7334933594858345e+01 3.1397350896848856e+01 0 0 -1
3771 1 3 4.6315948139266516e-01 1.1569353936911115e+01 2.8601201423465795e+01 2.7999179205318907e+01 1 0 0
227 1 1 -5.1594466995791191e-02 1.1120329943961533e+01 2.7307850155634139e+01 3.1288238145466696e+01 0 0 -1
355 1 1 1.5431115109853261e-01 1.9894846813845888e+01 2.9464012488298899e+01 3.0675892494556631e+01 0 0 -1
351 1 1 9.8631610257520777e-02 1.9797791806536868e+01 2.7076663095001663e+01 3.1354741861872071e+01 0 0 -1
359 1 1 -7.9945393057179057e-02 1.9575786377863405e+01 3.2422205992231646e+01 3.1609143988947910e+01 0 0 -1
293 1 1 1.3683589245062036e-01 1.4725752767844151e+01 3.1125358273423696e+01 3.1565674549584468e+01 0 0 -1
236 1 1 1.1726916828829791e-01 1.2523675448057595e+01 3.2261838249170609e+01 3.1618018181635275e+01 0 0 -1
3402 1 1 5.9607196385792344e-02 1.1084663833946429e+01 2.6877532535749893e+01 2.4569891592910100e+01 1 0 0
3524 1 1 -1.8790945847047748e-02 1.9547630336094908e+01 2.6624484242273258e+01 2.5458660018407517e+01 1 0 0
360 1 1 1.6301280797935716e-01 2.0994243150395004e+01 3.2524661640742515e+01 3.1280988474198715e+01 0 0 -1
3742 1 2 -4.9437368150961930e-01 1.9484829306510328e+01 2.9317440390111631e+01 2.4401079550481775e+01 1 0 0
3461 1 1 2.8524437460625107e-01 1.5362968985977149e+01 2.6853700067719249e+01 2.4599797936570599e+01 1 0 0
3882 1 2 -4.8648086466216467e-01 1.6933603282355563e+01 2.6835536052578693e+01 2.7148480854358944e+01 1 0 0
288 1 1 5.5725528211683965e-02 1.6862540734142041e+01 2.7395171935705417e+01 3.1731934160207995e+01 0 0 -1
230 1 1 8.9610961039737619e-02 1.3339864079962801e+01 2.8532166014957632e+01 3.1750140983979897e+01 0 0 -1
234 1 1 -5.4455002091463311e-02 1.3282780160333063e+01 3.0985156543628648e+01 3.1809760513110213e+01 0 0 -1
834 1 2 -4.0908609684627179e-01 2.0224463083209638e+01 2.6616590348525406e+01 3.0046731319738210e+01 0 0 -1
235 1 1 1.0989834277685928e-01 1.0825683466035144e+01 3.2281559055659734e+01 3.1940997783548067e+01 0 0 -1
232 1 1 -4.5866636765905647e-02 1.2574918065987930e+01 2.9794107852693575e+01 3.1929862478521787e+01 0 0 -1
3523 1 1 -5.7328975998909813e-02 1.8166573642155310e+01 2.6544518828483508e+01 2.5197584992822442e+01 1 0 0
356 1 1 -3.6199110215380699e-02 2.1199761007511992e+01 2.9568872295171889e+01 3.1107164453821383e+01 0 0 -1
3830 1 2 -4.4795284564356963e-01 1.1437346705243538e+01 3.1962396590650833e+01 2.4634969437985600e+01 1 0 0
3832 1 2 -4.6597271706310683e-01 1.5665784928950027e+01 2.9881529838153661e+01 2.4371119110747983e+01 1 0 0
3460 1 2 -3.5919497470239736e-01 1.4029005518513234e+01 2.7205487804545218e+01 2.4232977085265979e+01 1 0 0
3412 1 1 -1.6870527121239143e-02 1.1856538008135450e+01 3.2633190643917821e+01 2.6791474563237340e+01 1 0 0
296 1 1 1.5211815537096959e-01 1.6695487047777558e+01 3.2475660964141071e+01 3.1807618484979717e+01 0 0 -1
3534 1 1 1.6229631408206855e-02 2.0336886676532721e+01 3.2845571781693188e+01 2.6399310854470581e+01 1 0 0
835 1 3 3.5514740837826475e-01 2.1136286159885191e+01 2.6913469061004584e+01 2.9969015524399438e+01 0 0 -1
3743 1 3 3.0062261582248079e-01 1.8549147769299413e+01 2.9253002796493192e+01 2.4096965825303688e+01 1 0 0
243 1 1 1.6690620156010363e-01 1.0748232673830131e+01 3.7273879259623570e+01 3.1456900789456046e+01 0 0 -1
238 1 1 -8.7646203596033173e-02 1.3322244114764841e+01 3.3387329435442503e+01 3.2112076831956898e+01 0 0 -1
3620 1 2 -4.5443046734350423e-01 1.5136345747830989e+01 3.9350594708488174e+01 2.4171311122017606e+01 1 0 0
3479 1 1 1.4791854916036029e-01 1.6152445793143965e+01 3.7843385319075743e+01 2.7202360834414840e+01 1 0 0
683 1 2 -4.5597366618079327e-01 1.9954924177694153e+01 3.5861301824658874e+01 3.1345566764969831e+01 0 0 -1
3840 1 2 -4.8253326651018236e-01 1.5157819746268949e+01 3.6964083983549898e+01 2.5351334106808647e+01 1 0 0
3474 1 1 7.6751870023263571e-02 1.3385916149222330e+01 3.5146659398469559e+01 2.6825948690402427e+01 1 0 0
3478 1 1 8.6298670903886654e-02 1.3338663241415347e+01 3.7874410148141656e+01 2.7747623845988052e+01 1 0 0
3538 1 1 -5.2613127176914902e-03 2.0488422015382387e+01 3.5395198312764414e+01 2.6717270181098776e+01 1 0 0
3904 1 1 3.0758390618113257e-01 1.0704187044734478e+01 3.6382468551484422e+01 2.4818804090110429e+01 1 0 0
831 1 3 4.3441709402746215e-01 1.5391990046371154e+01 3.3188922959163513e+01 3.0343887845797830e+01 0 0 -1
3472 1 1 1.0724571654867981e-01 1.4086086647845464e+01 3.4034491142947495e+01 2.7611105077417495e+01 1 0 0
306 1 1 2.8464732959203914e-01 1.7397468556398373e+01 3.8929116219102823e+01 3.1717936671245901e+01 0 0 -1
3542 1 2 -2.3280421256910863e-01 2.0607853677049984e+01 3.7864070574443019e+01 2.6580673374485006e+01 1 0 0
830 1 2 -4.6713688676881382e-01 1.6340831213929238e+01 3.3412125514082753e+01 3.0741548503036881e+01 0 0 -1
3535 1 1 1.0357788539119132e-01 1.8498097120713336e+01 3.4241427753964821e+01 2.7409185238139230e+01 1 0 0
3622 1 3 4.3239873012869867e-01 1.5343934064858219e+01 3.8372570481587346e+01 2.4492143956620797e+01 1 0 0
3418 1 2 -3.1945569388329009e-01 1.1995185608150464e+01 3.7849283970137911e+01 2.8100349457975867e+01 1 0 0
702 1 2 -2.6855409545895731e-01 1.2069457096644429e+01 3.6989853082782886e+01 3.0926191648624378e+01 0 0 -1
3536 1 1 -1.3077147027506997e-02 1.9813460775368799e+01 3.4129764159232451e+01 2.6724143727668640e+01 1 0 0
3847 1 2 -2.8484150271769870e-01 1.8075556109261559e+01 3.4996287863739326e+01 2.8607508676843423e+01 1 0 0
681 1 1 3.5352650231674571e-01 2.0803426445700435e+01 3.7003902789929683e+01 3.1448811735565560e+01 0 0 -1
304 1 2 -2.7120264529345156e-01 1.6686465130953525e+01 3.8266861908866233e+01 3.0879798263017452e+01 0 0 -1
3929 1 3 1.3979242024204672e-01 1.2005079827217671e+01 3.7265813800616897e+01 2.6150900511246629e+01 1 0 0
3792 1 2 -4.6838307299608573e-01 1.4008316928857521e+01 3.4883383164588309e+01 2.5493277904316340e+01 1 0 0
240 1 1 1.3000876406424733e-01 1.3046671622206379e+01 3.4677314940650703e+01 3.1722240568967049e+01 0 0 -1
3708 1 2 -3.6091586349768812e-01 1.3421279199135190e+01 3.3250404852953842e+01 2.8654582597929494e+01 1 0 0
244 1 1 1.2902234661952861e-01 1.3246942607775393e+01 3.7100674401203662e+01 3.1802556686676009e+01 0 0 -1
833 1 3 4.5902231171323182e-01 1.6652279568115141e+01 3.5139215413360375e+01 3.1139298084249607e+01 0 0 -1
242 1 1 -4.0983481938945056e-02 1.3772325652533254e+01 3.5840156522818894e+01 3.2043939936358413e+01 0 0 -1
3537 1 1 9.8645560893146078e-02 1.7518819687045589e+01 3.5697196546773974e+01 2.7475460594203142e+01 1 0 0
3481 1 1 -2.1427569709996232e-02 1.5475581252952212e+01 3.9045360583355425e+01 2.7416917126205899e+01 1 0 0
3541 1 2 -2.7629234805627051e-01 1.7553972453464976e+01 3.8027643654069941e+01 2.6974679717328126e+01 1 0 0
3533 1 1 -2.1047213900687513e-02 1.7690907148659253e+01 3.2992687766662016e+01 2.7586314677228128e+01 1 0 0
3475 1 1 2.7436664518646240e-02 1.6077195815084600e+01 3.5483463107114623e+01 2.7124434053436786e+01 1 0 0
3813 1 3 3.9658000023201062e-01 1.3847116702543060e+01 3.5312470887389765e+01 2.9185870601384270e+01 1 0 0
3417 1 1 -2.3762716513504237e-01 1.1280613940643542e+01 3.6468458022416030e+01 2.6281722967784329e+01 1 0 0
3480 1 1 8.1357571022196207e-02 1.4107017446463075e+01 3.9033157573107090e+01 2.8026472339152964e+01 1 0 0
3416 1 1 2.3545441971753955e-02 1.1929158700299741e+01 3.5172850341579853e+01 2.6775827593127978e+01 1 0 0
3471 1 1 1.6395956937520986e-01 1.6348185009979108e+01 3.3088856487369299e+01 2.7922622201091418e+01 1 0 0
3473 1 1 -2.7812165666005525e-02 1.5547499015842739e+01 3.4197359843698948e+01 2.7503322956391905e+01 1 0 0
3414 1 1 -1.4762065856204194e-02 1.1186779024780169e+01 3.3957171640284429e+01 2.6715764376474219e+01 1 0 0
703 1 2 -2.6936784190415214e-01 1.1772868469516805e+01 3.4743932334982013e+01 3.0953849100375329e+01 0 0 -1
3477 1 1 1.0262839853803585e-01 1.5417310765961560e+01 3.6701964508178641e+01 2.6826635061455839e+01 1 0 0
3815 1 3 4.8920916768364114e-01 1.3994245759885569e+01 3.8242877240586175e+01 2.9861893864408298e+01 1 0 0
3814 1 2 -5.0881059749052282e-01 1.4511900831699322e+01 3.8945031173816105e+01 2.9515839364769231e+01 1 0 0
3540 1 1 1.3534114234179911e-01 1.9764565833900157e+01 3.6677421455922826e+01 2.6783772750350479e+01 1 0 0
832 1 2 -4.3411109784274104e-01 1.5976140811541150e+01 3.5802899948000224e+01 3.1346066640186159e+01 0 0 -1
3841 1 3 4.0262384800868606e-01 1.4379320290341733e+01 3.6405483407576554e+01 2.4958785663753996e+01 1 0 0
3812 1 2 -4.3637259123102656e-01 1.4326135145559205e+01 3.6098817377776669e+01 2.8819738029511317e+01 1 0 0
3539 1 1 1.2563439033613413e-01 1.8381521174872034e+01 3.6799969595917176e+01 2.6945786166401160e+01 1 0 0
3476 1 1 7.9050937059961107e-02 1.4006480149064345e+01 3.6604207613935039e+01 2.7490266860362013e+01 1 0 0
3420 1 1 2.7436992904098767e-01 1.1088219687462628e+01 3.8984720752086844e+01 2.8095058908402617e+01 1 0 0
685 1 3 3.8778101820694499e-01 1.9646708057947293e+01 3.5743208655068706e+01 3.0380645741836396e+01 0 0 -1
3793 1 3 3.2513896804657577e-01 1.3392637867351967e+01 3.4499770665493159e+01 2.4838462388362895e+01 1 0 0
1838 1 2 -4.1275568873238294e-01 2.7509603018037922e+01 2.3038787557391744e+00 1.5154525873005078e+01 0 1 0
808 1 2 -4.7398855658607664e-01 2.6362978970369028e+01 4.0749151186952082e+00 9.8476250322474943e+00 0 0 0
748 1 2 -2.3855087209781703e-01 2.2672833753471171e+01 4.2636031465878359e+00 1.0166740212522708e+01 0 0 0
1020 1 1 1.1403160777117812e-02 2.4739200415628467e+01 4.9841405194548483e-01 1.3902706308784953e+01 0 1 0
1021 1 1 2.9651003820629766e-04 2.2561534136605939e+01 1.7652093641472162e+00 1.3740558654188348e+01 0 1 0
1022 1 1 1.6200725516768474e-02 2.4011213769384796e+01 1.6153384570303664e+00 1.3506023349798857e+01 0 1 0
1024 1 1 1.0170179051136083e-01 2.4736411772622862e+01 2.6953195373603291e+00 1.2746384083985211e+01 0 1 0
1025 1 1 1.1423365295769808e-01 2.2549702915693800e+01 4.2814173359294143e+00 1.3581582629272921e+01 0 1 0
1026 1 1 1.1251534829267661e-01 2.3745110082940087e+01 4.1615222425959022e+00 1.2656789253480273e+01 0 1 0
1028 1 1 -5.0290696207034302e-02 2.4413086890244823e+01 5.5022133288525863e+00 1.2509408507206148e+01 0 1 0
1082 1 1 1.0524243460289620e-02 2.6131138976828797e+01 6.6392292944559017e-01 1.3932970818453175e+01 0 1 0
1083 1 1 -4.9788442985522513e-02 2.9085334296633771e+01 9.1146944816103126e-01 1.3284836423481446e+01 0 1 0
1084 1 1 1.5101052710694618e-01 2.6787670989837022e+01 2.0630796321081517e+00 1.3944044453066594e+01 0 1 0
1085 1 1 1.2009704005428806e-01 2.8147257867190881e+01 2.0719555335420394e+00 1.2904219325367352e+01 0 1 0
1086 1 1 -8.7907206792762274e-02 2.5981205078677512e+01 3.1536738228845653e+00 1.3306645413967955e+01 0 1 0
1087 1 1 -2.9028958518802384e-02 2.8720124116699740e+01 3.4401073853837687e+00 1.3121452267556480e+01 0 1 0
1088 1 1 9.0059750710530920e-02 2.6448774806682732e+01 4.4932977330791033e+00 1.3372018208575000e+01 0 1 0
1089 1 1 -2.3230637953670842e-02 2.7892633321595003e+01 4.5598547115918588e+00 1.3363504710102452e+01 0 1 0
1090 1 1 1.3129070574723062e-01 2.5923480630868859e+01 5.5668962310684282e+00 1.2475920532007040e+01 0 1 0
1091 1 1 1.4836214498639466e-01 2.8478701736145577e+01 5.8128766332662325e+00 1.3944145049361238e+01 0 1 0
1143 1 1 1.8069909763303016e-01 3.0462766552021627e+01 9.1143704481304222e-01 1.3107823886934799e+01 0 1 0
1145 1 1 -7.0686207449984176e-02 3.0925901062387364e+01 2.2596763930382462e+00 1.2929287814632497e+01 0 1 0
1147 1 1 -1.8307402409418815e-02 3.0124976966402567e+01 3.4879561273022364e+00 1.3228870264815896e+01 0 1 0
1149 1 1 1.4457413593023385e-01 3.0715229483201242e+01 4.6003268543518061e+00 1.3908199054519871e+01 0 1 0
1151 1 1 3.2180464936453435e-02 2.9956952650240726e+01 5.8269616795569874e+00 1.4045213676862373e+01 0 1 0
1856 1 2 -4.3480471602865883e-01 2.7383995305279839e+01 1.8761717075175088e+00 1.1682580474653257e+01 0 1 0
1857 1 3 4.2296123126200341e-01 2.7012822508931890e+01 2.6521106590772847e+00 1.1204203852981189e+01 0 1 0
1858 1 2 -4.4338368734021927e-01 3.1491987420369661e+01 5.5671673109647157e+00 1.2151254219260194e+01 0 1 0
1910 1 2 -4.8789544949683922e-01 2.5684990061723653e+01 5.0037286316204561e+00 1.4653337647772679e+01 0 1 0
1933 1 2 -2.2366554541003417e-01 2.3795339350787660e+01 3.1043169286242098e+00 1.1671069719966527e+01 0 1 0
1762 1 2 -4.8177414338417890e-01 2.3170800840423130e+01 4.5362044059601994e+00 1.4889803113890817e+01 0 1 0
809 1 3 4.1341368177785298e-01 2.6176047875921768e+01 5.0630892565926739e+00 9.9941671212081520e+00 0 0 0
750 1 2 -2.3932834203677977e-01 2.2472716420854802e+01 1.4840642190153197e+00 1.0373440905847451e+01 0 1 0
1719 1 2 -3.3309894961952008e-01 2.6498441009246584e+01 6.2862816085021578e+00 1.1380964433772359e+01 0 1 0
1890 1 2 -4.5210524141297254e-01 3.1091523907492903e+01 4.2120881168104232e+00 1.5243920744181437e+01 0 1 0
435 1 1 1.3386008000536390e-01 2.3352110438537959e+01 1.4125744154545687e+00 9.1985557733895416e+00 0 1 0
375 1 1 1.8093171097184452e-01 2.3737438663891503e+01 3.8871037515389539e+00 9.2201345605590959e+00 0 0 0
373 1 1 -1.6345042518436149e-02 2.4200016489778900e+01 2.6147561647607795e+00 8.8731254180760182e+00 0 0 0
379 1 1 1.3879509799235554e-01 2.3733081165669279e+01 6.3205246056169511e+00 8.8216349766462940e+00 0 0 0
377 1 1 -8.1739616814405280e-02 2.4294179319776649e+01 5.0502457249574029e+00 8.6786156026495451e+00 0 0 0
1019 1 1 1.6285700885419768e-01 2.2003959036799362e+01 6.0412406697640997e-01 1.4284845992200610e+01 0 1 0
1911 1 3 4.3094840832665660e-01 2.4877947682260235e+01 4.4128887452682806e+00 1.4866306000859710e+01 0 1 0
1023 1 1 -9.6836147661283497e-04 2.1828388615380209e+01 2.9982861944534074e+00 1.3635983768307142e+01 0 1 0
1027 1 1 1.9259089764409786e-02 2.1692700103262897e+01 5.4332285964589833e+00 1.3224107714697903e+01 0 1 0
557 1 1 1.1338213596784169e-01 3.1569865278969264e+01 1.1894716341564702e+00 8.7287656817110850e+00 0 1 0
1839 1 3 3.4531985264580706e-01 2.8544748253320297e+01 2.2737534163569673e+00 1.5170147992069369e+01 0 1 0
1886 1 2 -4.8985638503462131e-01 2.7690449007719184e+01 6.1677330580810583e+00 1.5155115877370028e+01 0 1 0
1887 1 3 4.8591841127545948e-01 2.6983396558893080e+01 5.5324221452527604e+00 1.5508417189821177e+01 0 1 0
376 1 1 1.5045530322025363e-01 2.6300147403130460e+01 3.6390500068321243e+00 8.4916732390793133e+00 0 0 0
497 1 1 -1.1838002335809568e-02 3.0328226181362353e+01 9.2114936347108656e-01 7.9205003268543885e+00 0 1 0
732 1 2 -2.5989503752927479e-01 3.1858186121874386e+01 5.6268247822796391e-01 1.0001285294235398e+01 0 1 0
374 1 1 -5.2742070688344047e-03 2.5513636351219439e+01 2.4364940231068037e+00 8.3363739068150959e+00 0 0 0
1763 1 3 5.5495840524645834e-01 2.2997002748137575e+01 3.6485531847960653e+00 1.5618732139458709e+01 0 1 0
433 1 1 -4.8450678600036864e-02 2.3804419915789243e+01 7.7805927567491745e-02 8.7594592711115205e+00 0 1 0
500 1 1 -3.8845956876028730e-02 3.1771348288772174e+01 3.5809471531861394e+00 8.1385962922313944e+00 0 0 0
1891 1 3 4.1800612387501890e-01 3.1069513991299587e+01 3.2794421607890971e+00 1.5418325003948674e+01 0 1 0
314 1 1 1.5382761595516564e-01 2.1358592361510915e+01 4.0914665934233714e+00 9.6135844745648757e+00 0 0 0
444 1 1 2.4775974198381498e-01 3.0491016757931838e+01 5.9684420762587163e+00 7.8822001741157921e+00 0 0 0
504 1 2 -3.3420050174240518e-01 3.1838633798297408e+01 6.2642317188861716e+00 8.1441873471098027e+00 0 0 0
1859 1 3 4.1448100811097099e-01 3.1981957032816489e+01 6.1972681376662369e+00 1.1598099869805266e+01 0 1 0
439 1 1 -2.5208221839270104e-02 2.7592219166978015e+01 3.6375158340395410e+00 7.8571595494982658e+00 0 0 0
372 1 1 1.1840879926499939e-01 2.1467061179184320e+01 1.5499057733767254e+00 9.3409626197917195e+00 0 1 0
749 1 2 -2.6833710271059658e-01 2.2726438259749870e+01 6.5088861879614139e+00 9.8657201681018396e+00 0 0 0
1673 1 2 -3.7596388444246304e-01 3.0169615262540159e+01 1.0470708243584057e+00 1.5764550017725092e+01 0 1 0
380 1 1 -5.9192896662041479e-02 2.6282722145573842e+01 6.2053085906279550e+00 7.8466434428434706e+00 0 0 0
446 1 2 -3.1386324940187710e-01 2.9839318593374010e+01 7.2505551484391653e+00 7.8359659835085553e+00 0 0 0
1032 1 1 1.1228072669181206e-01 2.4806808412420878e+01 8.6591236446001520e+00 1.2190944002831797e+01 0 1 0
1030 1 1 2.0402739988975299e-01 2.3588198694547305e+01 6.5604731551518496e+00 1.2189009712610133e+01 0 1 0
1038 1 1 1.1395553856380650e-01 2.3952162660690263e+01 1.2240326644254210e+01 1.2431691634461188e+01 0 1 0
1718 1 2 -3.3964616213162524e-01 2.3720700061003736e+01 7.8474591859874385e+00 1.1548020786684045e+01 0 1 0
1097 1 1 -4.9650309553497821e-02 2.8144080918531277e+01 9.6485384698344454e+00 1.3549773198989364e+01 0 1 0
383 1 1 1.5540168651356462e-01 2.3312085772216893e+01 8.6537071948967057e+00 7.9450864253148747e+00 0 0 0
1643 1 3 4.3235709458196425e-01 2.9818299295363357e+01 7.7386767972532438e+00 1.1802229252263347e+01 0 1 0
1029 1 1 -1.7611696660625020e-02 2.2191789154467241e+01 6.6137576688450554e+00 1.2548008147511682e+01 0 1 0
1157 1 1 2.1181071453994452e-01 3.0962495971350702e+01 9.7991445360341309e+00 1.4164864104796171e+01 0 1 0
1159 1 2 -3.4144969571533873e-01 3.0075019506682011e+01 1.0933335131134278e+01 1.4513861043019153e+01 0 1 0
1155 1 1 6.9425722418020919e-02 3.0110426932500783e+01 8.2876595601324823e+00 1.3996407449669537e+01 0 1 0
1810 1 2 -4.3462060443053174e-01 2.5774637834869441e+01 1.0294580844723967e+01 1.4739097514073256e+01 0 1 0
1093 1 1 8.6283346632805680e-02 2.8195301305960246e+01 7.2286327409515989e+00 1.3027237542569003e+01 0 1 0
812 1 2 -4.6451342902077969e-01 2.3401386879217725e+01 9.3696185263918093e+00 9.2330826852792143e+00 0 0 0
1031 1 1 1.7873948006381307e-01 2.1378461284123567e+01 7.7263398360618281e+00 1.2280773212391603e+01 1 1 0
382 1 1 1.4489562384408247e-01 2.5665675817396348e+01 7.4999800975535464e+00 8.1462617042863972e+00 0 0 0
1161 1 1 -2.5103772871917657e-01 3.1462457119657753e+01 1.2551909794767351e+01 1.2689023258629934e+01 0 1 0
1095 1 1 1.3357349969039856e-01 2.8596095052832140e+01 8.3433206045093424e+00 1.3947162191449149e+01 0 1 0
381 1 1 -9.0680558603135133e-02 2.4180502377155722e+01 7.4853482858868690e+00 8.1908914399587758e+00 0 0 0
1642 1 2 -4.2031690362244767e-01 2.9140765264136579e+01 7.0577614133341413e+00 1.1928813971203356e+01 0 1 0
1094 1 1 -5.6920237064046107e-02 2.6097917699426791e+01 8.4834694675096856e+00 1.2595946075811742e+01 0 1 0
1037 1 1 -6.0196147694394275e-03 2.2450887550552011e+01 1.2231107548742537e+01 1.2642767188450849e+01 0 1 0
1036 1 1 4.0361278308896579e-03 2.4643254194944880e+01 1.1012616786759025e+01 1.2844736850258080e+01 0 1 0
819 1 3 4.6414437937145481e-01 3.0561282123028789e+01 1.1699512932080095e+01 1.0007145736897403e+01 0 0 0
810 1 2 -4.2467703559237480e-01 2.6213895059978157e+01 7.9048674679659978e+00 9.4692180083846402e+00 0 0 0
1717 1 2 -2.7541654804146104e-01 2.1689266374251261e+01 8.9241173054495189e+00 1.1528069957931763e+01 0 1 0
1842 1 2 -5.1971510619839267e-01 2.8296872983783160e+01 8.4307999692676496e+00 1.5387575612082045e+01 0 1 0
1954 1 3 2.2996810901316594e-01 3.0872209072165322e+01 1.2137299971994539e+01 1.3526575815471629e+01 0 1 0
1096 1 1 1.3487939902844609e-01 2.6889065465055271e+01 9.8169285980621890e+00 1.2739065795033619e+01 0 1 0
1100 1 1 -2.5176001301370061e-02 2.6641876941482806e+01 1.2215331659622352e+01 1.3737984697475497e+01 0 1 0
818 1 2 -4.3543885081669981e-01 3.0013208114633809e+01 1.1205318251374946e+01 9.3343978499278037e+00 0 0 0
813 1 3 4.8815760414892123e-01 2.3334502575248923e+01 8.8964303462475520e+00 1.0067383438495469e+01 0 0 0
1153 1 1 -2.9996902238197794e-02 3.0728556955107432e+01 6.9854332671452228e+00 1.4380496244749319e+01 0 1 0
454 1 1 1.4104129885066877e-01 2.9804620604541725e+01 1.1940509550715479e+01 8.0881983602686205e+00 0 0 0
1033 1 1 1.4698294361919359e-01 2.2602188687642435e+01 9.8315688858168695e+00 1.2172377003569270e+01 0 1 0
811 1 3 4.1101986795502538e-01 2.5692497998704713e+01 7.8627353929588537e+00 1.0292323926669502e+01 0 0 0
1101 1 1 -6.7032038438554053e-03 2.8003625432115506e+01 1.2029959586770156e+01 1.4142470019080790e+01 0 1 0
1934 1 2 -3.2477857354624573e-01 3.0419230739157420e+01 9.2481805345406549e+00 1.2944795106148895e+01 0 1 0
1811 1 3 3.9972466205078466e-01 2.6304058980197304e+01 1.0567326901835502e+01 1.5506519671463968e+01 0 1 0
1034 1 1 -1.5205042299857649e-02 2.3974630310618281e+01 9.8138513017907876e+00 1.2460862814445509e+01 0 1 0
1098 1 1 1.5723584325887063e-01 2.5933615588626527e+01 1.0968382964143117e+01 1.3501087815597035e+01 0 1 0
1898 1 2 -4.5524322117048993e-01 2.6907162514171493e+01 1.0683853411244449e+01 1.1564572068205672e+01 0 1 0
1099 1 1 1.5811830575718769e-01 2.8743996813343760e+01 1.0813249199186187e+01 1.3978344236136920e+01 0 1 0
1899 1 3 4.3404273088224804e-01 2.7707738898283445e+01 1.1205286607074726e+01 1.1436481582394574e+01 0 1 0
1092 1 1 1.3480142409845641e-01 2.6769309898326345e+01 7.2094091124805528e+00 1.2471528187781063e+01 0 1 0
1035 1 1 -3.1723011070039983e-02 2.1802926670751404e+01 1.1008742529717788e+01 1.2246445283912131e+01 0 1 0
1634 1 2 -3.7365961711382834e-01 2.9318791277036823e+01 1.2469369374753981e+01 1.1475041431231258e+01 0 1 0
1843 1 3 5.1344592237546149e-01 2.7618414706139344e+01 7.7643188249487354e+00 1.5777733785363223e+01 0 1 0
318 1 1 1.6626006285566258e-01 2.1469139952682990e+01 6.6207386598639735e+00 9.1930149818811877e+00 0 0 0
1632 1 1 3.3297417088791731e-01 3.0395229082075087e+01 1.3097882358709006e+01 1.1656088457502344e+01 0 1 0
2290 1 1 -1.4607995805265202e-02 2.5476510510907659e+01 4.2951463109678754e+00 2.0373579957386884e+01 0 0 0
2346 1 1 1.4048363019308630e-01 2.9139023371877176e+01 5.2402856403715592e-01 1.9851031666909702e+01 0 0 0
2348 1 1 -2.4032037402365782e-02 2.9882447821094434e+01 1.8218520728587326e+00 1.9725953731384564e+01 0 0 0
2350 1 1 1.4375170545415084e-01 2.9318477065957467e+01 3.1263607150237336e+00 2.0124717767743572e+01 0 0 0
2352 1 1 -3.2474768643866461e-02 2.9877350500882638e+01 4.1504748958305671e+00 1.9215661650260252e+01 0 0 0
2411 1 1 -3.7331541529420850e-02 3.1239213013678754e+01 1.8293252144563437e+00 1.9476895514913835e+01 0 0 0
2415 1 1 1.7753499038776356e-02 3.1329392690555302e+01 4.2370263791030620e+00 1.8978156887082562e+01 0 0 0
2349 1 1 -4.3380016151669247e-02 2.7905864912736007e+01 3.1279472161856532e+00 2.0382602806433379e+01 0 0 0
2351 1 1 1.4698258181327437e-01 2.7080713671154719e+01 4.3350501884977719e+00 2.0339821974436354e+01 0 0 0
2287 1 1 -1.1641766983697522e-02 2.3232354835755050e+01 3.3966510916483981e+00 2.0621128415077440e+01 0 0 0
2288 1 1 1.1559235970165007e-02 2.4644861504044549e+01 3.3001680408323693e+00 2.0942821925440480e+01 0 0 0
2345 1 1 -9.8669925822625598e-02 2.7975855959496570e+01 6.7673940757714690e-01 2.0915202539642458e+01 0 0 0
2347 1 1 1.4529722595436523e-01 2.7467950514884407e+01 1.9565410253093647e+00 2.1036610677012998e+01 0 0 0
2286 1 1 1.7287541063873249e-01 2.5083815002125490e+01 2.2089259275485458e+00 2.1753298281138250e+01 0 0 0
2778 1 2 -4.3199669219063341e-01 2.9858003494086997e+01 3.2918299429674458e+00 2.1541684697976503e+01 0 0 0
2283 1 1 1.1877043779003774e-01 2.2990305326123892e+01 1.0261347011611361e+00 2.1893408453431427e+01 0 0 0
2284 1 1 -5.6788162517834251e-02 2.4510444774502925e+01 9.9187001608117775e-01 2.1948422171798633e+01 0 0 0
2717 1 2 -3.5387610401650765e-01 2.6470492558692854e+01 2.5851825910588984e+00 2.1936667942647869e+01 0 0 0
2779 1 3 4.1667607063781342e-01 2.9363166688875719e+01 3.5117224556045130e+00 2.2327490810006729e+01 0 0 0
2354 1 1 1.4963165786641644e-01 2.8905217600132531e+01 4.9680301927694455e+00 1.8614496982682038e+01 0 0 0
2289 1 1 -2.9729708220277477e-02 2.2687730229626716e+01 4.1423404562056856e+00 1.9584724748926952e+01 0 0 0
2709 1 2 -2.2268210789294554e-01 2.2619446662629720e+01 2.0559457621767399e+00 2.2785266796612529e+01 0 0 0
2781 1 3 4.6104315359597720e-01 2.6850143122253442e+01 5.5630673600337062e+00 2.2008245161293807e+01 0 0 0
2844 1 2 -4.7246584666617975e-01 2.3701868150493119e+01 5.1057120564999430e+00 1.7700197020932777e+01 0 0 0
2291 1 1 1.3305355058399251e-01 2.3446632577403101e+01 5.3139109109026927e+00 1.9146930292249138e+01 0 0 0
2353 1 1 -4.7598196478168743e-02 2.7626236942195987e+01 5.1881139126151590e+00 1.9112930489625075e+01 0 0 0
2292 1 1 -2.0650095601128849e-03 2.4805331247327917e+01 5.3550861203780258e+00 1.9752440066754538e+01 0 0 0
2780 1 2 -4.5395407700017887e-01 2.7539063843568563e+01 5.2586514126204014e+00 2.1421351595080626e+01 0 0 0
2845 1 3 4.5936213706161694e-01 2.3300294236870517e+01 5.7912609227932546e+00 1.7152074848871273e+01 0 0 0
2664 1 2 -2.6246715617022104e-01 2.9154599022320834e+01 5.8240925009828217e+00 1.7451469901889890e+01 0 0 0
2285 1 1 1.2234554982455445e-01 2.2269778499020717e+01 2.5705708538768173e+00 2.1431839335991686e+01 0 0 0
1809 1 3 4.8502099924507125e-01 2.2732202497812168e+01 2.7128871402145069e+00 1.7077652187398247e+01 0 1 0
2355 1 1 1.7069608426823230e-01 2.6767533915389055e+01 6.1079574313218652e+00 1.8551418781157064e+01 0 0 0
3687 1 2 -3.1377687319608272e-01 2.6674228483029790e+01 6.0547797207904566e+00 2.3809584753641509e+01 0 1 0
3825 1 3 4.5933108258265415e-01 2.7205514950755802e+01 1.9654812114061841e+00 2.3314450560885952e+01 0 1 0
1808 1 2 -6.2823722024506312e-01 2.3165465056371588e+01 2.7393844309335664e+00 1.6190565653087635e+01 0 1 0
3824 1 2 -4.9883755550765352e-01 2.8147204606140033e+01 1.9903532665345560e+00 2.3669124102350377e+01 0 1 0
2777 1 3 4.0971752350900059e-01 2.9369919117640649e+01 5.1232838593437591e-01 2.2340238498222501e+01 0 0 0
2716 1 2 -3.0782858347709413e-01 2.6497131346687571e+01 6.2412947352497750e-02 2.2527744931795887e+01 0 0 0
2413 1 1 1.7316373509725669e-01 3.1968531295769822e+01 3.0045814533639854e+00 1.9282748760057526e+01 0 0 0
2409 1 1 1.3900633470757984e-01 3.1987177344434222e+01 4.4840293109599261e-01 1.9371922884983015e+01 0 0 0
2294 1 1 -3.4148961494302466e-02 2.5495549498014093e+01 6.4329927173707668e+00 1.9045215328521152e+01 0 0 0
2761 1 3 4.1553878149121387e-01 3.1913987866090505e+01 5.6052562899407388e-01 1.7250649998866308e+01 0 0 0
2234 1 1 5.5650676023873503e-02 2.1339545501466848e+01 6.4959002419593537e+00 1.8634963469798979e+01 0 0 0
2230 1 1 1.3711101715620039e-01 2.1332719275081530e+01 3.9992834253337222e+00 1.8980321958113482e+01 0 0 0
3922 1 3 2.0601729794332918e-01 3.0885390974771845e+01 1.2891469200005826e+01 2.3971112103284131e+01 0 1 0
1703 1 3 4.6421778736174668e-01 3.1525681804344806e+01 1.3033822908286728e+01 1.6430725576002775e+01 0 1 0
2647 1 2 -4.2990404769442209e-01 2.1434247377081025e+01 9.1792990413168187e+00 1.6073088294710065e+01 0 0 0
1702 1 2 -2.9312130888960852e-01 2.9070507275820859e+01 1.1711612952455459e+01 1.6447102113226851e+01 0 1 0
2293 1 1 -4.3002128083144152e-02 2.2663572986862853e+01 6.6011699624484184e+00 1.9078001683231772e+01 0 0 0
1699 1 1 3.2656272215838023e-01 2.9517208807132480e+01 1.2861672379747034e+01 1.6110623672494313e+01 0 1 0
2646 1 2 -3.2286758720395298e-01 2.2699623265878209e+01 7.0473957780811149e+00 1.6016621479918367e+01 0 0 0
2784 1 2 -4.8107238805315672e-01 2.5507391220791760e+01 1.2166706581059772e+01 2.0883796637143121e+01 0 0 0
2783 1 3 3.5638508829556159e-01 2.2726272298489615e+01 1.0387430634560120e+01 2.1350351550342506e+01 0 0 0
2302 1 1 1.6562248455785206e-01 2.5755759762843269e+01 1.1648488985599622e+01 1.9592615147093408e+01 0 0 0
2303 1 1 1.4721890600278958e-01 2.3957872052754286e+01 1.2544592355073085e+01 1.8167862432141270e+01 0 0 0
2423 1 1 -3.4788823913118961e-03 3.1423951348360418e+01 9.1100063464909091e+00 1.8830817155983279e+01 0 0 0
2362 1 1 9.3608776540243417e-03 2.9362108796655132e+01 1.0380759057228170e+01 1.8993844736804423e+01 0 0 0
2872 1 2 -4.3679308478140694e-01 3.1584744751129573e+01 1.0650244222026590e+01 2.0727360205728278e+01 0 0 0
2892 1 2 -4.4435475029252752e-01 2.8139966142917444e+01 9.7472995832296014e+00 2.0937453343434470e+01 0 0 0
2360 1 1 1.3658441700973648e-01 3.0085122900883832e+01 9.2601806352817224e+00 1.8292965505420245e+01 0 0 0
2297 1 1 1.2816860253672208e-01 2.2900258950402829e+01 9.1969744033998886e+00 1.9126450431768649e+01 0 0 0
2236 1 2 -3.2547437414436942e-01 2.1506048561104340e+01 9.3712687710525326e+00 1.9306902695740263e+01 0 0 0
2295 1 1 -1.8297231746643106e-02 2.3342302402815768e+01 7.8794588951997104e+00 1.8968074616575088e+01 0 0 0
2865 1 2 -2.7561149509063154e-01 2.7337404929897954e+01 1.1649218592291451e+01 1.8026592745544690e+01 0 0 0
2356 1 1 1.5892752834564727e-01 3.0066162549716619e+01 6.8498710744981608e+00 1.7904601660544554e+01 0 0 0
2663 1 2 -3.1161539161424362e-01 2.7163258906074759e+01 7.0400573181010344e+00 1.7496704917347984e+01 0 0 0
2364 1 1 5.1043086186067059e-02 3.0103732904377988e+01 1.1599250572995407e+01 1.9035964633105696e+01 0 0 0
2366 1 1 -7.3585663677207994e-02 2.9524667843005794e+01 1.2948574171564136e+01 1.8931359766198529e+01 0 0 0
2361 1 1 1.5282331581501690e-01 2.8062652430657334e+01 1.0211954678086322e+01 1.9561123856699581e+01 0 0 0
2662 1 2 -2.5908589730447340e-01 2.5099503737354542e+01 8.5461090441038401e+00 1.7618092154578150e+01 0 0 0
2904 1 2 -4.8909369220023952e-01 3.0241937513093777e+01 9.6604278365757033e+00 1.6869053883917569e+01 0 0 0
2644 1 1 3.0654418423813901e-01 2.1808930880527740e+01 7.8470424890934778e+00 1.6491903606387375e+01 0 0 0
3867 1 3 3.4821937788974006e-01 2.6690435148468119e+01 1.1326751013189302e+01 2.3291969710882956e+01 0 1 0
2357 1 1 1.5409278509460292e-01 2.7874993791223538e+01 8.1179464138669672e+00 1.8178118029805411e+01 0 0 0
2811 1 3 4.5527422746474705e-01 3.1082873091518241e+01 1.1113759245754823e+01 1.6722933051539624e+01 0 0 0
2905 1 3 4.6292250831309928e-01 2.9590454934128140e+01 9.1786545743673607e+00 1.6217497083323668e+01 0 0 0
2419 1 1 -1.3077128381904323e-02 3.1349872301408055e+01 6.7068555644854468e+00 1.8434880833022909e+01 0 0 0
2427 1 1 1.1361718481688869e-01 3.1550779899248809e+01 1.1661298532556813e+01 1.8798571454252407e+01 0 0 0
2810 1 2 -5.3530002110940789e-01 3.1811778575212966e+01 1.1455975825213777e+01 1.7347818876528557e+01 0 0 0
2301 1 1 1.3202319502769575e-02 2.3061208564192768e+01 1.1591384013558841e+01 1.8663857976847744e+01 0 0 0
2299 1 1 1.0107550333599792e-01 2.3613646822788006e+01 1.0366138087871539e+01 1.9434000186951291e+01 0 0 0
3685 1 2 -2.8792941971808012e-01 2.1752697798855973e+01 8.6968438780840760e+00 2.3844392553776974e+01 0 1 0
3866 1 2 -4.9907279875758837e-01 2.7081568827831578e+01 1.0470818082614247e+01 2.3312663003917685e+01 0 1 0
2782 1 2 -5.0051130460991033e-01 2.3319418970827588e+01 1.0931614673613037e+01 2.0848190088320386e+01 0 0 0
3686 1 2 -2.7202275289210365e-01 2.3847840506063744e+01 7.6068659938620682e+00 2.3756906512711986e+01 0 1 0
2365 1 1 1.4491568379609349e-01 2.8074201775187298e+01 1.2771073124234137e+01 1.8597564362813245e+01 0 0 0
2363 1 1 5.1718891938818116e-02 2.7253267009078741e+01 1.1489006330936954e+01 1.9475423314012012e+01 0 0 0
2785 1 3 4.4689696021614572e-01 2.4696378751555915e+01 1.1818091946807996e+01 2.1347385136626766e+01 0 0 0
2304 1 1 -4.9597783229579660e-02 2.5254798557699615e+01 1.2754454442183254e+01 1.8615807171783040e+01 0 0 0
2296 1 1 1.3497675731217806e-01 2.4767103280533089e+01 7.6693064894170577e+00 1.8680349341150020e+01 0 0 0
3602 1 2 -2.8300922876517348e-01 3.1121290030393883e+01 1.0663034126604144e+01 2.3412171031315932e+01 0 1 0
2359 1 1 -4.3360677682430931e-02 2.7250083858784262e+01 9.2148922137061788e+00 1.8766045555645448e+01 0 0 0
2358 1 1 -6.4241585379701580e-02 2.9291329468510867e+01 8.0021915556822698e+00 1.8191827732772445e+01 0 0 0
2240 1 1 -4.8594383439450863e-02 2.1628548364662780e+01 1.1643196028536474e+01 1.8557857381910186e+01 0 0 0
2300 1 1 -6.9570655404130682e-02 2.5045462567513454e+01 1.0411319067552881e+01 1.9272945594900111e+01 0 0 0
2298 1 1 1.3370789938259522e-01 2.5804087359225303e+01 9.3288000784291896e+00 1.8661370866420757e+01 0 0 0
2893 1 3 4.5723089660421640e-01 2.7842599621181485e+01 1.0270964918250131e+01 2.1709629379119747e+01 0 0 0
2987 1 1 1.3961003219022233e-01 2.2281004381298988e+01 6.2666629548781949e-01 2.6897777123824895e+01 0 1 0
2988 1 1 9.7134241557637838e-03 2.4902933065125573e+01 5.3617715748217765e-01 2.5948870642653961e+01 0 1 0
2989 1 1 8.7656302451077417e-02 2.2928296942299443e+01 1.8630182759923533e+00 2.6739014266124936e+01 0 1 0
2990 1 1 8.1069551476822769e-03 2.4085579648993111e+01 1.6768575865550852e+00 2.5849696021980250e+01 0 1 0
2992 1 1 1.0883544693804523e-01 2.4762505301287636e+01 2.8031674285863608e+00 2.5097793478780023e+01 0 1 0
2993 1 1 1.0440656617439889e-01 2.2731956360319526e+01 4.3658106074330982e+00 2.6380716515097532e+01 0 1 0
2994 1 1 1.0357410128230564e-01 2.3848036343739906e+01 4.2493269487403929e+00 2.5371184787080526e+01 0 1 0
2996 1 1 -6.7531265841551988e-02 2.4605972025831349e+01 5.5706710805422315e+00 2.5183440611799629e+01 0 1 0
3050 1 1 -3.9255477821527933e-02 2.6314017023651058e+01 5.8192644918117564e-01 2.6000053375046352e+01 0 1 0
3051 1 1 -4.1937469447451463e-02 2.9265169169891102e+01 7.8444594776531196e-01 2.5543454880550470e+01 0 1 0
3052 1 1 1.0932698427619993e-01 2.6985241308788506e+01 1.9060750312281036e+00 2.5933444867266353e+01 0 1 0
3053 1 1 1.4855484992904766e-01 2.8356588990824783e+01 1.9598820476388545e+00 2.5074331849602174e+01 0 1 0
3054 1 1 -5.0207419378329017e-02 2.6161510422292874e+01 3.0286734861464741e+00 2.5558769122509172e+01 0 1 0
3055 1 1 1.4162317063347186e-02 2.8933333837921957e+01 3.3684347243172938e+00 2.5460553337777462e+01 0 1 0
3056 1 1 1.2996951563080106e-01 2.6641871711629719e+01 4.3524571636306408e+00 2.5822295243345810e+01 0 1 0
3057 1 1 -1.8984566020089199e-02 2.8089815344029411e+01 4.4293805880818988e+00 2.5788947594522320e+01 0 1 0
496 1 1 1.0196608318957598e-01 2.7419357307247257e+01 1.3025322539789703e+00 3.1426036453173474e+01 0 1 -1
3059 1 1 1.3471837409019974e-01 2.8687594714637985e+01 5.7238003626373102e+00 2.6265945822267419e+01 0 1 0
3111 1 1 1.7278212774479471e-01 3.0671372027559421e+01 8.5996387808510455e-01 2.5352236961428954e+01 0 1 0
3113 1 1 -3.5101004264045353e-02 3.1115139637519583e+01 2.1870074043206693e+00 2.5148852624728246e+01 0 1 0
3115 1 1 -2.0004758870872708e-02 3.0335758408406548e+01 3.3938746145852310e+00 2.5512311017720620e+01 0 1 0
3117 1 1 1.1140277056855050e-01 3.1005889523590209e+01 4.4549650162312817e+00 2.6246445383064529e+01 0 1 0
3119 1 1 -4.4944152619545701e-02 3.0183720574781251e+01 5.6820345254669400e+00 2.6392644737799944e+01 0 1 0
3730 1 2 -4.8408649910431872e-01 2.3474704366160083e+01 4.6340037396384126e+00 2.7632515258869358e+01 0 1 0
3731 1 3 4.1230392547074751e-01 2.3356230513555381e+01 3.7683547000284663e+00 2.8218479343402329e+01 0 1 0
3776 1 2 -4.9134037056062035e-01 2.3570602921599406e+01 2.1912725297501483e+00 2.8144657300451847e+01 0 1 0
3777 1 3 3.6843475631051770e-01 2.3360325829541164e+01 1.5917028699361533e+00 2.8930068166281625e+01 0 1 0
3806 1 2 -4.4164676086163385e-01 2.7615083800278754e+01 2.1354123082649421e+00 2.7222666588451730e+01 0 1 0
3807 1 3 3.9955873562917904e-01 2.7487078174523951e+01 1.4294032432601300e+00 2.7832284463094787e+01 0 1 0
3854 1 2 -5.2369656786514773e-01 2.8168308522024628e+01 6.0101389404056027e+00 2.7639113557293605e+01 0 1 0
3855 1 3 4.3406051195287448e-01 2.7419281503222088e+01 5.4507498799984262e+00 2.7933604347780246e+01 0 1 0
3878 1 2 -4.9666897684253764e-01 2.6158451774196134e+01 4.6390101762450424e+00 2.7226712278389822e+01 0 1 0
3879 1 3 3.9032846698260881e-01 2.5145080937884266e+01 4.8002187878509730e+00 2.7403063485163024e+01 0 1 0
441 1 1 1.4979873902453048e-01 2.8316803957759344e+01 4.8291223189678458e+00 3.1637023154229727e+01 0 0 -1
792 1 2 -4.8411940185913466e-01 2.8430556785763510e+01 4.7486765057290716e+00 3.0184806020659835e+01 0 0 -1
793 1 3 4.3047163363721991e-01 2.8854220528234681e+01 5.5120463823296477e+00 2.9808115546724462e+01 0 0 -1
882 1 2 -4.5685663449044500e-01 2.5403260454805253e+01 4.1196872375634301e+00 3.0859732767434963e+01 0 0 -1
883 1 3 3.6574503754714571e-01 2.5972986393975162e+01 4.3178888372796571e+00 3.0148134373086805e+01 0 0 -1
2991 1 1 -3.0384994690662807e-03 2.2091565227350202e+01 3.0318638844990122e+00 2.6474751259535346e+01 0 1 0
2995 1 1 2.6982907156981966e-02 2.1881429917787273e+01 5.5093438483890047e+00 2.6068161675614576e+01 0 1 0
3058 1 1 1.0475018793229418e-01 2.6014123216597458e+01 5.4765500443006845e+00 2.4973276798982518e+01 0 1 0
436 1 1 8.7588860243171307e-02 2.5919565821181742e+01 1.3195554032184280e+00 3.1823770625083213e+01 0 1 -1
901 1 2 -2.5011983478274863e-01 2.5040604543133611e+01 5.4205020370723622e-01 3.0945464890952387e+01 0 1 -1
899 1 2 -2.7434328431050370e-01 2.8113335182223327e+01 4.5869672223713498e-01 3.0449384571025643e+01 0 1 -1
3859 1 3 3.7280149372647226e-01 3.1312538927842585e+01 4.5777027979987253e+00 2.8323851207809991e+01 0 1 0
378 1 1 1.1203798188714799e-01 2.5480719281217766e+01 4.9418589271109523e+00 3.2041000989786852e+01 0 0 -1
3858 1 2 -4.2276930454629108e-01 3.1551947141806433e+01 4.0466492475809606e+00 2.7501436838206022e+01 0 1 0
437 1 1 3.9673247117397309e-03 2.8232580478884046e+01 2.3932025869035023e+00 3.1957983332924861e+01 0 0 -1
3826 1 2 -4.1627320870199291e-01 3.1739418063692320e+01 5.3947137146551292e+00 2.4128641074625701e+01 0 1 0
3901 1 2 -2.3821553520942607e-01 2.3899379019690077e+01 3.5069988632043954e+00 2.4153450065157969e+01 0 1 0
2998 1 1 1.7407926122769732e-01 2.3728802986194768e+01 6.5269941057497141e+00 2.4711328344072886e+01 0 1 0
440 1 1 2.4668210264648511e-02 3.0355475764408034e+01 3.5318807604483111e+00 3.2127595558665128e+01 0 0 -1
647 1 3 3.5823224450730390e-01 3.1373845820136772e+01 6.4142207577979056e+00 3.0278916446612698e+01 0 0 -1
645 1 2 -4.9901689380866543e-01 3.0822951583940139e+01 6.4291065295939074e+00 2.9486985753388140e+01 0 0 -1
443 1 1 -3.9682478657852141e-02 2.7654726860584304e+01 6.1394146556528852e+00 3.1983257050944481e+01 0 0 -1
438 1 1 1.6113947729174443e-02 2.9691687477955693e+01 2.2504823793412911e+00 3.2037166130869920e+01 0 1 -1
442 1 1 -7.8948684605550767e-02 2.9746954986963374e+01 4.8387559880063620e+00 3.2061101873727438e+01 0 0 -1
3827 1 3 3.7363787732101378e-01 3.0773513458504386e+01 5.6590534442259122e+00 2.4173990785397120e+01 0 1 0
510 1 1 1.4493035406004809e-01 3.1896229848564030e+01 1.1331037075397772e+01 3.1171574303259188e+01 0 0 -1
2997 1 1 -3.8049780037561189e-02 2.2364899293245042e+01 6.5572156126183190e+00 2.5182791663614626e+01 0 1 0
3668 1 3 1.8747340456021627e-01 2.9670233425250750e+01 1.2776672822466791e+01 2.7072749821417244e+01 0 1 0
3610 1 2 -4.6241746307626669e-01 2.9331120819501098e+01 6.9323773316744095e+00 2.4342485372018096e+01 0 1 0
3005 1 1 4.3443904092654072e-03 2.2614964957718950e+01 1.2103990751546213e+01 2.4684186949340098e+01 0 1 0
3066 1 1 1.2000722411466427e-01 2.6109137670297763e+01 1.0900195673426319e+01 2.5232195509628042e+01 0 1 0
385 1 1 -4.6559444914485625e-02 2.3963930635054606e+01 9.5662248968415060e+00 3.1256021332832557e+01 0 0 -1
3667 1 1 4.5699125139332664e-01 2.7928679663952476e+01 1.2171382827352655e+01 2.8278001920948750e+01 0 1 0
937 1 3 4.8905788765079861e-01 2.8299229429196178e+01 1.0149882489331867e+01 2.8322495613026511e+01 0 0 -1
3000 1 1 1.5152208766327316e-01 2.4903054291064254e+01 8.5281796841592072e+00 2.4188249069105066e+01 0 1 0
644 1 1 3.2929349319650425e-01 2.9946274696807752e+01 7.5745027938047835e+00 2.9652505357614228e+01 0 0 -1
695 1 2 -2.3922615108312439e-01 2.3786520640127517e+01 1.1472359996170923e+01 2.9647840855348601e+01 0 0 -1
322 1 1 -4.7352967734671713e-03 2.1839049952082760e+01 8.5526102647802222e+00 3.2011240215293611e+01 0 0 -1
3129 1 1 -2.5153454380410556e-01 3.1779627939844470e+01 1.2419521805101729e+01 2.4462208172476732e+01 0 1 0
3060 1 1 1.2929486569586615e-01 2.6863982039872546e+01 7.0924118835871024e+00 2.4781610988665498e+01 0 1 0
450 1 1 8.2409570979395566e-02 2.9922170491605030e+01 9.8318149689668566e+00 3.0972323004586698e+01 0 0 -1
3063 1 1 1.0803912735153769e-01 2.8739589851152179e+01 8.3645294675705326e+00 2.6026630309632523e+01 0 1 0
388 1 1 1.4192082886968396e-01 2.6385094119586537e+01 1.1010763998083933e+01 3.0690881412985306e+01 0 0 -1
3670 1 2 -4.9269148439081145e-01 2.6584207187631726e+01 1.1951808438419379e+01 2.7882582235020728e+01 0 1 0
696 1 2 -2.7731955237647182e-01 2.5860090464406809e+01 1.0061567118757672e+01 2.9727122887193399e+01 0 0 -1
3061 1 1 7.9155661022220103e-02 2.8340106466061094e+01 7.0795888430324929e+00 2.5372776869554830e+01 0 1 0
384 1 1 -1.6318273767876406e-02 2.6284721313223706e+01 8.5083085945249426e+00 3.1621670445764916e+01 0 0 -1
445 1 1 1.7469202976496676e-01 2.8421784890540916e+01 7.3685384842002390e+00 3.1977933269817747e+01 0 0 -1
3071 1 1 -2.4356379157110258e-01 2.8620468012907171e+01 1.2808624504680502e+01 2.6968657764159722e+01 0 1 0
3064 1 1 1.5213047378736916e-01 2.7029497343180626e+01 9.7337753019652045e+00 2.4592663451218684e+01 0 1 0
3601 1 3 2.4820668324839651e-01 3.1284274376513213e+01 1.2124490197839560e+01 2.5381103789677329e+01 0 1 0
447 1 1 2.5934851664577901e-02 2.7745352441919550e+01 8.5550336895318999e+00 3.1663551191310887e+01 0 0 -1
3123 1 1 7.2861294673798718e-02 3.0208636941442993e+01 8.2373757619858790e+00 2.6332551328581815e+01 0 1 0
390 1 1 -3.8695617526575903e-02 2.5675898839333581e+01 1.2287640530599740e+01 3.0967791561766600e+01 0 0 -1
448 1 1 -2.4513746198313466e-01 3.0792163543016532e+01 8.7223947519619820e+00 3.0333454305012658e+01 0 0 -1
3001 1 1 1.5728216631646141e-01 2.2693332500010580e+01 9.7194084926417510e+00 2.4146146397755626e+01 0 1 0
3125 1 1 2.6607477676232744e-01 3.1109889443018560e+01 9.7185030837919850e+00 2.6458091123265934e+01 0 1 0
694 1 2 -2.3816742601203308e-01 2.1604823983973169e+01 1.2912855311592546e+01 2.9419663586648884e+01 0 0 -1
3811 1 3 4.6220578078437791e-01 2.7758609554756987e+01 7.6374059659026816e+00 2.7621335410962786e+01 0 1 0
449 1 1 3.0789601398449190e-02 2.8511831951734045e+01 9.7371513205659017e+00 3.1298016804932796e+01 0 0 -1
3067 1 1 1.4059928549376979e-01 2.8971634896240815e+01 1.0739278351115509e+01 2.5680104677261888e+01 0 1 0
453 1 1 1.2951779297575197e-03 2.8304603239988310e+01 1.2052678763456566e+01 3.1925789282997393e+01 0 0 -1
326 1 1 -3.2917819413277323e-02 2.1851084938592148e+01 1.0707244564576515e+01 3.0823464421143996e+01 0 0 -1
3003 1 1 -5.3336934075925026e-02 2.1855515628333855e+01 1.0893627147119512e+01 2.4455939808165500e+01 0 1 0
3002 1 1 -3.2752648483221999e-02 2.4094741816766533e+01 9.7552000666226615e+00 2.4265301671958223e+01 0 1 0
646 1 2 -3.4772993481843750e-01 2.8686237732598670e+01 7.6935676608862247e+00 2.9529975909081958e+01 0 0 -1
3006 1 1 9.6642762927310666e-02 2.4025887318868644e+01 1.2165184414824308e+01 2.4348371463572533e+01 0 1 0
2999 1 1 1.8580302279521227e-01 2.1512375579028511e+01 7.6255957871893933e+00 2.4820701330091929e+01 1 1 0
981 1 3 1.7343608207893310e-01 3.1338434800914399e+01 8.3444017243513535e+00 3.1235181343112618e+01 0 0 -1
3121 1 1 -2.2558698288464127e-03 3.0812621156681612e+01 6.8757594187495430e+00 2.6613957688260090e+01 0 1 0
3127 1 2 -3.2248642883244910e-01 3.0196387405148819e+01 1.0858307087848599e+01 2.6468241281324946e+01 0 1 0
451 1 1 -3.6118991382828865e-03 2.7711017253129306e+01 1.0940455939723025e+01 3.1281387911032706e+01 0 0 -1
3810 1 2 -4.8887171933257306e-01 2.8003080444253492e+01 8.5443283254107225e+00 2.7244415699562641e+01 0 1 0
3065 1 1 -2.7338893855997727e-02 2.8360447251780560e+01 9.5635177905234894e+00 2.5257500190560851e+01 0 1 0
3068 1 1 -2.7700492848834812e-02 2.6937857927104876e+01 1.2166087111688524e+01 2.5204341840980618e+01 0 1 0
3004 1 1 -3.8271987475015659e-02 2.4808797441377724e+01 1.0971585641912714e+01 2.4633700949619392e+01 0 1 0
452 1 1 -4.2073815533402094e-02 3.0569879402248407e+01 1.0964996127962454e+01 3.1403091882334259e+01 0 0 -1
3778 1 2 -4.4206116271582291e-01 2.5924343594268461e+01 1.0395172318625416e+01 2.6573883473901940e+01 0 1 0
3062 1 1 -4.4466083911213303e-02 2.6221693638747727e+01 8.3888087796537469e+00 2.4580188659711133e+01 0 1 0
643 1 3 2.2733576024435584e-01 3.1619936802426647e+01 9.0124208346379291e+00 2.9641051884175031e+01 0 0 -1
3902 1 2 -3.1773262723272327e-01 3.0996632823397739e+01 8.8896983681717252e+00 2.5289587382598700e+01 0 1 0
936 1 2 -5.1436186713605336e-01 2.8615613072982267e+01 1.0938877302680408e+01 2.8637823737104153e+01 0 0 -1
389 1 1 1.6578508032701059e-01 2.4339966342989307e+01 1.2501513872005631e+01 3.0515467370934584e+01 0 0 -1
386 1 1 1.3002019822221048e-01 2.5419717597415769e+01 9.4807112186295939e+00 3.0982670886476949e+01 0 0 -1
387 1 1 1.6959705114198945e-01 2.3242845824398927e+01 1.0465897735676799e+01 3.0559206560031647e+01 0 0 -1
3069 1 1 2.8494328509353139e-02 2.8180159109081110e+01 1.1923008843772795e+01 2.5811505654269606e+01 0 1 0
3779 1 3 6.1812801371977655e-01 2.6222919427608115e+01 1.0988740740469211e+01 2.7465224129506577e+01 0 1 0
3611 1 3 4.0662125654408660e-01 2.9958954456545126e+01 7.7116729845964809e+00 2.4219499731901802e+01 0 1 0
1040 1 1 1.2607334128089212e-01 2.4658942369274385e+01 1.3676777807243770e+01 1.3071488765992500e+01 0 1 0
1041 1 1 5.3642088890577221e-02 2.2375570191615409e+01 1.4570553403164503e+01 1.3534197831976581e+01 0 1 0
1042 1 1 -1.5040736009964287e-02 2.3792348330494313e+01 1.4610189302896584e+01 1.3706787827854971e+01 0 1 0
1044 1 1 1.3752893709904251e-01 2.4486724876243350e+01 1.5774403927452996e+01 1.4315377932506330e+01 0 1 0
1045 1 1 1.1370827756059262e-01 2.2281744923784522e+01 1.7067521207465095e+01 1.3171051156014721e+01 0 1 0
1046 1 1 1.2553458862720349e-01 2.3574214263127480e+01 1.7278497199276288e+01 1.3983232415724119e+01 0 1 0
1048 1 1 -1.6896407703370468e-02 2.4373200984658144e+01 1.8460421470121336e+01 1.3549667253061969e+01 0 1 0
1102 1 1 -3.1142889322650462e-02 2.6019734476538648e+01 1.3516033320790612e+01 1.3647047639005789e+01 0 1 0
1104 1 1 1.3265183936499741e-01 2.6593184987837212e+01 1.4792784664902063e+01 1.3714537277723807e+01 0 1 0
1105 1 2 -2.8233098694161840e-01 2.7983655915236444e+01 1.5050008654356143e+01 1.3391291040857389e+01 0 1 0
1106 1 1 -4.7593927468028728e-02 2.5862745656483916e+01 1.5976784494185416e+01 1.3786472358432196e+01 0 1 0
1107 1 1 1.0539852609538219e-01 2.8530714462242265e+01 1.6172486585317703e+01 1.4116314870507884e+01 0 1 0
1108 1 1 1.2241877427073883e-01 2.6558227782658644e+01 1.7256450147728277e+01 1.3549403089154316e+01 0 1 0
1109 1 1 9.4328959917158242e-02 2.7724517645512524e+01 1.7252739455034366e+01 1.4591386390476597e+01 0 1 0
1110 1 1 -4.1405050451197661e-02 2.5789379647855391e+01 1.8505229566715112e+01 1.3792624843976148e+01 0 1 0
1111 1 1 1.2178753169283194e-01 2.8654626342345665e+01 1.8864145848445848e+01 1.4704010762384627e+01 0 1 0
1163 1 2 -2.9279126315968274e-01 3.0546311279102870e+01 1.4872776292785597e+01 1.3808947280582785e+01 0 1 0
1165 1 1 1.3236988859050830e-01 2.9907651090556261e+01 1.6153081761574992e+01 1.4163595900905237e+01 0 1 0
1167 1 1 -3.0498826953862034e-02 3.0663508763959367e+01 1.7315730731106282e+01 1.4283283381738999e+01 0 1 0
1169 1 1 -2.9354865285136689e-02 3.0127044825339279e+01 1.8648434946935403e+01 1.4526095396816778e+01 0 1 0
1607 1 2 -4.0572617408649309e-01 2.2787195037333561e+01 1.6904650102574148e+01 1.1799039964161224e+01 0 1 0
1608 1 3 3.6348714073028571e-01 2.2453252686758432e+01 1.7626712970212509e+01 1.1177027509168983e+01 0 1 0
1918 1 2 -4.1684457906690542e-01 2.7099639209925193e+01 1.7366401388696236e+01 1.2203705073368544e+01 0 1 0
1919 1 3 3.8705715422299553e-01 2.6548582082716770e+01 1.8051489044756501e+01 1.1830517229053196e+01 0 1 0
905 1 3 4.0686634775516761e-01 2.7947072897590306e+01 1.5057623423966671e+01 1.0060781093082667e+01 0 0 0
904 1 2 -4.4466453140904416e-01 2.7753099655836039e+01 1.5187675254539933e+01 9.0934486636147867e+00 0 0 0
924 1 2 -4.3517842168826243e-01 2.3877546101897742e+01 1.4000043333422981e+01 8.8312355075592226e+00 0 0 0
1635 1 2 -4.3776490347758007e-01 3.0739339413986567e+01 1.4406308381408161e+01 1.1229408781829742e+01 0 1 0
1955 1 3 1.8231670748204126e-01 2.7876175884686038e+01 1.3962617774378590e+01 1.5105958903387782e+01 0 1 0
1615 1 2 -2.6510478226363021e-01 2.3645781070519693e+01 1.6561761258240246e+01 1.5204974868972206e+01 0 1 0
1700 1 3 2.5722192185675619e-01 2.9250945193157889e+01 1.3527402324170737e+01 1.3979526914230158e+01 0 1 0
1039 1 1 1.5458254756835802e-02 2.1729818915022747e+01 1.3393882321905476e+01 1.3039784492396182e+01 0 1 0
1043 1 1 -1.2188488443545671e-02 2.1642448916799349e+01 1.5847863838762869e+01 1.3612954681336554e+01 0 1 0
674 1 2 -3.0311622877419336e-01 2.5182897198363964e+01 1.8735043533860168e+01 9.6576335525331931e+00 0 0 0
1636 1 3 4.2802135008828929e-01 3.1690587821624845e+01 1.4711063158115083e+01 1.1076312597523572e+01 0 1 0
925 1 3 3.9956705959390471e-01 2.4716096245673466e+01 1.3924577500990596e+01 9.2691050395417047e+00 0 0 0
985 1 1 2.9008340952333270e-03 2.2232364905125621e+01 1.9476012727103114e+01 1.2900501958079905e+01 0 1 0
1047 1 1 -2.5735141024091822e-02 2.1470640744337704e+01 1.8318977707487203e+01 1.3284700127716226e+01 1 1 0
518 1 1 1.3347256071251301e-01 3.1660911719350985e+01 1.5713450096491332e+01 8.9152631100514839e+00 0 0 0
460 1 1 -2.1887395483939625e-02 3.0524908804922550e+01 1.5756444983584274e+01 8.0218617788525108e+00 0 0 0
986 1 1 1.0814153611198182e-02 2.3665953964484789e+01 1.9615142624912004e+01 1.3068303701255461e+01 0 0 0
1112 1 1 1.3838075488508123e-01 3.1084382982693079e+01 1.9666409301296710e+01 1.4672309109707580e+01 0 0 0
816 1 2 -4.6338465678190194e-01 2.1367986174129342e+01 1.6405280041808325e+01 8.6043691610240067e+00 0 0 0
1877 1 2 -2.8182047098896135e-01 2.7830696465708769e+01 1.8152983927961376e+01 1.5707272051087315e+01 0 1 0
756 1 2 -2.8240134365032477e-01 3.1884427894383624e+01 1.6706958297828184e+01 9.9687596715242268e+00 0 0 0
456 1 1 -8.1367379469544809e-02 3.0438935661892252e+01 1.3274818388392275e+01 8.1365348275257183e+00 0 0 0
1103 1 1 -2.3071770942626874e-01 2.8624083627327508e+01 1.3220766174320019e+01 1.4846212418428488e+01 0 1 0
457 1 1 1.0691052421848109e-01 2.8409619274195983e+01 1.4649222820198778e+01 7.9152507343147311e+00 0 0 0
514 1 1 1.3660577205772348e-01 3.1807299415979408e+01 1.3164429120472635e+01 8.5258316438728450e+00 0 0 0
1737 1 2 -2.7937945020178623e-01 2.4556838702640924e+01 1.3341855031180801e+01 1.1693636686819811e+01 0 1 0
1164 1 1 1.0511981190580434e-01 3.1969359178684631e+01 1.4704337255794252e+01 1.3809101414081786e+01 0 1 0
1623 1 3 2.4380379999785240e-01 3.0301506431507388e+01 2.5795063265091137e+01 1.4338054327771166e+01 0 0 0
1049 1 1 -2.5170954151366911e-03 2.6538165412466860e+01 1.9720515220943255e+01 1.3690391056253054e+01 0 0 0
923 1 3 4.6805127941342645e-01 3.1503283947907967e+01 2.4843136973999322e+01 1.0367105461917550e+01 0 0 0
411 1 1 -1.6638255253829018e-02 2.3282548417510590e+01 2.5474959743724721e+01 7.9194963551786532e+00 0 0 0
671 1 1 3.3793433024375835e-01 2.4558804121955774e+01 1.9749967754755502e+01 9.1558081668629328e+00 0 0 0
404 1 1 -2.8828670911239229e-01 2.5701532920136486e+01 2.0695879672889408e+01 8.6166660493346647e+00 0 0 0
1123 1 1 -2.3390178516549989e-01 3.1139023553986167e+01 2.6072176549325285e+01 1.5034035439547001e+01 0 0 0
473 1 1 1.4912193039312088e-01 2.7360519340763492e+01 2.5144998273833412e+01 8.0129211683271890e+00 0 0 0
1606 1 3 3.7462571526850813e-01 2.1415296480037469e+01 2.1831648372776900e+01 1.5264940437299755e+01 0 0 0
995 1 1 -5.6826939171488997e-02 2.1411583770836355e+01 2.5527977940896900e+01 1.4262915259887977e+01 1 0 0
760 1 2 -2.9760723302074321e-01 2.8141593536295254e+01 2.5989029363746170e+01 8.8955238086144508e+00 0 0 0
1051 1 1 9.0498161971827612e-02 2.5750775635024240e+01 2.0964320726402327e+01 1.3514350329961067e+01 0 0 0
471 1 1 -6.9234197807985967e-02 2.8098906311906681e+01 2.3913103415816519e+01 7.9054299110238437e+00 0 0 0
990 1 1 1.2274489013984198e-01 2.3684425477168194e+01 2.2159795379821546e+01 1.2798884259417106e+01 0 0 0
1054 1 1 2.3666408160059779e-01 2.8127563008396269e+01 2.2055273044070816e+01 1.2636732444569365e+01 0 0 0
1057 1 1 7.6349279469898876e-02 2.6629675764133182e+01 2.4589451743836612e+01 1.2727879964017575e+01 0 0 0
672 1 3 2.4945883220172643e-01 2.6440396620174429e+01 2.0136995984932490e+01 7.9785232208843002e+00 0 0 0
1968 1 3 2.0998934473495481e-01 2.7549334166735189e+01 2.4071120099517589e+01 1.0839730690630839e+01 0 0 0
1682 1 2 -2.4111380824911191e-01 2.3192889038930453e+01 2.5977320742958376e+01 1.5517414951709480e+01 0 0 0
1691 1 2 -3.4472075637386790e-01 2.5040705880873745e+01 2.4818399296484888e+01 1.0087384410785559e+01 0 0 0
992 1 1 -6.1850029252408262e-02 2.4597813473239405e+01 2.3259862572015205e+01 1.3328484976559928e+01 0 0 0
978 1 3 1.9994623925930091e-01 2.6266529462807856e+01 2.1132007558846084e+01 9.4383046375763495e+00 0 0 0
1612 1 3 4.2220711337606398e-01 2.4539518956601857e+01 2.3091937025923119e+01 1.1114274055009698e+01 0 0 0
530 1 1 1.5523637232798903e-02 3.1891542169698763e+01 2.3200923339333322e+01 8.2921903512811994e+00 0 0 0
350 1 1 1.1791803763303325e-01 2.1766770011374785e+01 2.5590598929360699e+01 8.0952829771420411e+00 0 0 0
1690 1 1 3.2630263017183381e-01 2.5885856202128593e+01 2.5561866768430711e+01 1.0682211694558880e+01 0 0 0
1753 1 3 3.6489589099398884e-01 2.4927090876557429e+01 2.1619473845882958e+01 1.5074558816365458e+01 0 0 0
867 1 3 3.5777658452458283e-01 2.1922964475494172e+01 2.2976906416189124e+01 9.6461762459472880e+00 0 0 0
988 1 1 -4.7434695154992129e-02 2.4373725141919660e+01 2.0848019005693828e+01 1.3097631748554329e+01 0 0 0
1058 1 1 -2.5449579244475923e-01 2.7207751114042367e+01 2.4945461683347606e+01 1.1437674878166508e+01 0 0 0
761 1 2 -3.2318345686421479e-01 3.0266115503367555e+01 2.5016827149008765e+01 9.0461720378995771e+00 0 0 0
1118 1 1 3.1284825035366470e-01 3.0256094103450518e+01 2.3438083639628999e+01 1.2818776610960178e+01 0 0 0
468 1 1 2.9566734710704629e-01 2.9692731384271806e+01 2.1903186000796911e+01 7.8911858657549061e+00 0 0 0
987 1 1 2.5832655725504864e-02 2.1552888921350295e+01 2.0796031396278583e+01 1.2677571737349448e+01 0 0 0
996 1 1 -4.3932633319716204e-02 2.4973078747561949e+01 2.5399430337245885e+01 1.4349393150399331e+01 0 0 0
673 1 2 -4.6395206065991645e-01 2.3185238526095649e+01 2.0143106323216482e+01 9.1709967331547588e+00 0 0 0
994 1 1 1.7825427733990898e-01 2.4274475436621284e+01 2.4203209746960425e+01 1.4292966183119187e+01 0 0 0
1614 1 2 -3.0985071456162183e-01 2.7336308227549942e+01 2.1812101593501353e+01 1.1411962709616539e+01 0 0 0
474 1 1 1.7436983145060020e-01 3.0776497394696673e+01 2.6015218669644785e+01 8.1421039926675896e+00 0 0 0
1752 1 2 -4.1568967321737715e-01 2.5827384939909845e+01 2.1679741236800375e+01 1.4783553389368917e+01 0 0 0
1053 1 1 1.0656644487016427e-01 2.6468567461850604e+01 2.1951509762413917e+01 1.2527038400341196e+01 0 0 0
1714 1 2 -2.7193772078947626e-01 3.0480087129224103e+01 2.0867672802789777e+01 1.5294293403612034e+01 0 0 0
1120 1 2 -3.3849977178391766e-01 3.1052734283174111e+01 2.4600234874754804e+01 1.2678753008515901e+01 0 0 0
1609 1 2 -4.5028315482035625e-01 2.4071951332772546e+01 2.2275811851135209e+01 1.1322675815241883e+01 0 0 0
1114 1 1 1.7775174109457814e-01 2.9805746316063232e+01 2.1553041258989801e+01 1.4251835112079229e+01 0 0 0
472 1 1 1.6689367460476753e-01 2.9460042368184499e+01 2.3984037745194733e+01 8.3568512990997164e+00 0 0 0
1052 1 1 -6.5988767214693295e-02 2.8647235562801580e+01 2.1104082398909000e+01 1.3591954162780723e+01 0 0 0
1116 1 1 -8.6462437771024192e-02 3.0732726288009133e+01 2.2457440601910836e+01 1.3667874235517168e+01 0 0 0
1689 1 3 2.4129446023217402e-01 2.7975402604481104e+01 2.5748569426368697e+01 1.1439471367882630e+01 0 0 0
675 1 3 4.3147227182736342e-01 2.3052296262203196e+01 2.1128864751422960e+01 9.1432615298789628e+00 0 0 0
866 1 2 -4.5046008985835806e-01 2.2822287723490511e+01 2.2936030893655172e+01 9.1726581350462872e+00 0 0 0
470 1 1 -6.8042041994985730e-02 3.0446663347779300e+01 2.3020753597081811e+01 8.2008773690237646e+00 0 0 0
1055 1 1 -2.4548987630967668e-02 2.5939643076402369e+01 2.3334631163521589e+01 1.2857451280849066e+01 0 0 0
1056 1 2 -3.2864490955906339e-01 2.8955724019160087e+01 2.3333960473985307e+01 1.2405036480836433e+01 0 0 0
1681 1 2 -3.0328735900936543e-01 2.3056995823239365e+01 2.3642735025255448e+01 1.4871420296988951e+01 0 0 0
1059 1 1 -1.8124119264125601e-02 2.6256579176617016e+01 2.5667773083292936e+01 1.3614405228925611e+01 0 0 0
993 1 1 1.7983271766633047e-01 2.1944778372235326e+01 2.4244133880553029e+01 1.4205337558635190e+01 0 0 0
989 1 1 -4.9257260241401925e-03 2.2093089476994844e+01 2.2120918063368638e+01 1.2978201321617842e+01 0 0 0
1050 1 1 2.5171949176196449e-02 2.7934987195621119e+01 1.9882428505841506e+01 1.3965140262317194e+01 0 0 0
1967 1 3 1.6336700361605469e-01 3.1485725318525745e+01 2.5113595465454878e+01 1.5414571582603081e+01 0 0 0
2306 1 1 1.8383112595199810e-01 2.5945739125662371e+01 1.3872752951498855e+01 1.8098999643974910e+01 0 0 0
2307 1 1 -9.5859444064620061e-02 2.3241180475355453e+01 1.5884796452230018e+01 1.7926060255204334e+01 0 0 0
2308 1 1 2.1675787148322137e-01 2.4659923330146071e+01 1.6010020362490060e+01 1.7847906721930524e+01 0 0 0
2310 1 1 -1.0629640616730726e-01 2.5428423595070793e+01 1.7071229276488719e+01 1.8363070420911061e+01 0 0 0
2367 1 1 -9.2743866251148041e-02 2.7364804100204843e+01 1.4031876635126237e+01 1.8245281447979814e+01 0 0 0
2368 1 1 2.7773277657732603e-01 3.0144259243138425e+01 1.4173406264235352e+01 1.8814731626338897e+01 0 0 0
2369 1 1 2.7381832791038813e-01 2.8212256637359879e+01 1.5106115298842361e+01 1.8190546419974687e+01 0 0 0
2370 1 2 -3.2756093457211688e-01 2.9566532946136409e+01 1.5436993124530375e+01 1.8478268930673032e+01 0 0 0
2371 1 1 1.6615465240059599e-01 2.6810211558057130e+01 1.7062583821381342e+01 1.8660260996800286e+01 0 0 0
2725 1 2 -2.8605683041276242e-01 2.7286969512675075e+01 1.6117599288942401e+01 1.7685315761430278e+01 0 0 0
2726 1 2 -2.6643943823982674e-01 2.5092005473503342e+01 1.4781878354766503e+01 1.7299317665870099e+01 0 0 0
2431 1 2 -3.2482267330931669e-01 3.1579027306600878e+01 1.4094971656454247e+01 1.9005590585322189e+01 0 0 0
2727 1 2 -2.5792170794815339e-01 2.3198952097941088e+01 1.3346618307585009e+01 1.7181669361539321e+01 0 0 0
2311 1 2 -2.9608167846690392e-01 2.3058838404491752e+01 1.8118922098262605e+01 1.8698280378762586e+01 0 0 0
2372 1 1 -2.3404783382059330e-01 2.9127043826392832e+01 1.6344817048564021e+01 2.1013425581339668e+01 0 0 0
2639 1 1 3.2344647113425395e-01 2.7981095024651133e+01 1.5252928007342483e+01 2.1107330293658997e+01 0 0 0
2640 1 3 2.2315364412231969e-01 3.0049155176925851e+01 1.5911651312585800e+01 2.0579678492780527e+01 0 0 0
2641 1 2 -4.4615767988908178e-01 2.6619796605884297e+01 1.5568132513451065e+01 2.0851808332198203e+01 0 0 0
2642 1 2 -3.0542496108232370e-01 2.8378794253698139e+01 1.4086837965155913e+01 2.1425978158407670e+01 0 0 0
2643 1 3 3.9551824702133875e-01 2.6291735332655836e+01 1.4662774990884705e+01 2.0969461328702547e+01 0 0 0
2946 1 3 1.7006445865238493e-01 2.9394005618000261e+01 1.6744884599229739e+01 2.2038458634198644e+01 0 0 0
2374 1 1 7.9501713239293018e-02 2.8692798201840340e+01 1.7540359545372226e+01 2.0175055442726489e+01 0 0 0
2373 1 1 -2.6673330920607280e-02 2.7365029006196085e+01 1.7800226371141697e+01 1.9702964647418533e+01 0 0 0
2309 1 1 3.0396908771158293e-01 2.2432227591505303e+01 1.6930100427068599e+01 1.8362272824275376e+01 0 0 0
2312 1 1 2.4427323732445752e-01 2.4634334924120594e+01 1.8287290469191301e+01 1.8764378729830014e+01 0 0 0
2305 1 1 1.9644283533425255e-01 2.2682180137125769e+01 1.4577535109050082e+01 1.7712250547664002e+01 0 0 0
2834 1 2 -4.2120396762527829e-01 2.6569858550066037e+01 1.8812374796715012e+01 2.1766615418506234e+01 0 0 0
2812 1 2 -4.4383546553549758e-01 2.4836609575120168e+01 1.8955666628790308e+01 1.7475987574670754e+01 0 0 0
2437 1 1 1.4188398485712880e-01 3.1071348531220636e+01 1.8481167057432728e+01 2.0325764451983694e+01 0 0 0
2376 1 1 -8.2307108882578264e-02 2.9687429584242043e+01 1.8588630902585646e+01 2.0175086801032574e+01 0 0 0
2375 1 1 1.3442927200422453e-01 2.6589955278192917e+01 1.8983564293019064e+01 2.0309511234674300e+01 0 0 0
2314 1 1 -3.9065732783188610e-02 2.5247307308558121e+01 1.9186538649008320e+01 1.9803321376411780e+01 0 0 0
2928 1 2 -3.1563917236524669e-01 2.4208198892595870e+01 1.8909151737905582e+01 2.2792209118367808e+01 0 0 0
2925 1 1 3.3218471441896669e-01 2.3122496873617422e+01 1.8700570402211575e+01 2.2133346708394136e+01 0 0 0
2813 1 3 3.8472160409085709e-01 2.5549731027237979e+01 1.8477978654095594e+01 1.6988608661956558e+01 0 0 0
2927 1 2 -4.9383132556233367e-01 2.2176162641613004e+01 1.7659069759214571e+01 2.2277145206274337e+01 0 0 0
2929 1 3 4.6059875528388183e-01 2.2301144190791174e+01 1.7287323623579113e+01 2.3197062503458916e+01 0 0 0
1701 1 2 -5.1963294021273398e-01 3.0744978105189624e+01 1.3546634066272272e+01 1.6208670944709240e+01 0 1 0
2936 1 3 2.0970047221895871e-01 2.1748665866294516e+01 1.8881803657612025e+01 2.0483759903441761e+01 0 0 0
2835 1 3 3.6097377142569081e-01 2.6276566906606867e+01 1.9683712964877575e+01 2.2185647758327690e+01 0 0 0
2313 1 1 -2.3816444104430096e-01 2.2282011432986828e+01 1.9597568609565897e+01 2.1158783709885995e+01 0 0 0
2244 1 1 -5.3673122713646611e-02 2.1383402922340832e+01 1.4394759473786914e+01 1.8109676955843259e+01 0 0 0
2439 1 1 -7.3076253598711047e-02 3.1750831449977305e+01 1.9601034796001635e+01 2.0822480858751117e+01 0 0 0
3887 1 3 3.8696131177878074e-01 2.6985547796462583e+01 1.8167561470355171e+01 2.3748936492315480e+01 0 1 0
3705 1 2 -2.9935934995396990e-01 2.4333653832453088e+01 1.3181138654732045e+01 2.3391951899342260e+01 0 1 0
2379 1 1 -4.2413592559943661e-02 2.6932725738608124e+01 2.1307250687690455e+01 2.0474670529031126e+01 0 0 0
2447 1 1 1.1343239338271804e-01 3.1977307672319188e+01 2.5213812315543457e+01 2.0821646645005696e+01 0 0 0
2258 1 1 1.4066479241206004e-01 2.1396801112862679e+01 2.4046779016576615e+01 1.8555128199500434e+01 0 0 0
2771 1 3 3.8339839310509954e-01 2.9618486353841163e+01 1.9772847380152875e+01 1.7863513689964318e+01 0 0 0
2323 1 1 1.8206814546953015e-01 2.3595031731151156e+01 2.5090485719655788e+01 1.8473170009287969e+01 0 0 0
3658 1 1 3.6174978464800106e-01 2.7142259713966588e+01 2.6025047138485043e+01 2.3333531246867825e+01 0 0 0
2803 1 3 3.9665987664766422e-01 2.3885692268247411e+01 2.1132947213639703e+01 1.7905257006218470e+01 0 0 0
2381 1 1 1.6776822801635000e-01 2.7745435144572230e+01 2.2386073576435908e+01 2.0914364816312645e+01 0 0 0
3936 1 3 3.0956176716639122e-01 2.7975395237409078e+01 2.4044109713952885e+01 2.3398212951793887e+01 0 0 0
2877 1 3 4.6232316952744418e-01 3.1955466238699717e+01 2.4385436197757294e+01 2.2523795708340209e+01 0 0 0
2382 1 1 -7.7219018343801802e-03 2.9133352947858729e+01 2.2344759604289230e+01 2.0993522462525487e+01 0 0 0
3577 1 2 -4.0842427343193410e-01 2.4333283813091096e+01 2.1565016539491651e+01 2.3642368552110359e+01 0 0 0
2770 1 2 -4.1421851270225146e-01 2.9275593943218716e+01 2.0440850897052904e+01 1.8473070767841232e+01 0 0 0
3582 1 2 -3.0846326220191361e-01 2.7367480242146343e+01 2.1303937630265089e+01 2.3877197686003967e+01 0 0 0
2315 1 1 6.9359174093665862e-02 2.3155459679854989e+01 2.0573097121918867e+01 2.0405932543873934e+01 0 0 0
2384 1 1 1.8271884375939695e-01 2.9949999492587558e+01 2.3523947498203153e+01 2.1266621201842181e+01 0 0 0
2321 1 1 -5.0181277704215328e-02 2.2818262472867044e+01 2.3951742336817237e+01 1.8760148484849225e+01 0 0 0
2661 1 2 -2.8181346907301141e-01 2.9524779023830281e+01 2.4866574946410829e+01 2.1602066809165546e+01 0 0 0
2324 1 1 -2.6694038054199822e-02 2.4891312287542782e+01 2.5296528339946043e+01 1.9024823915890718e+01 0 0 0
2318 1 1 1.1573111274184160e-01 2.5431439350776966e+01 2.1464161622291730e+01 2.0641488153585797e+01 0 0 0
2728 1 2 -2.8453577871033287e-01 3.1519678374939602e+01 2.1889671012870835e+01 2.1860473652669601e+01 0 0 0
2316 1 1 -1.9626217599091941e-02 2.4581167675469828e+01 2.0331868335493564e+01 2.0279313420240168e+01 0 0 0
2660 1 2 -2.9580990305312072e-01 2.7381501648894051e+01 2.3670547403315020e+01 2.1495418430541186e+01 0 0 0
2926 1 3 1.9826499865406885e-01 2.1509989779996062e+01 2.0022080955616314e+01 2.1798253336714218e+01 0 0 0
2377 1 1 -2.4159453568908199e-02 2.7475131367096736e+01 2.0115867945215015e+01 2.0028392671713412e+01 0 0 0
2319 1 1 1.1663970889173723e-01 2.3512279744953165e+01 2.2713111404173418e+01 1.9257155055146104e+01 0 0 0
3580 1 3 4.2247935219150240e-01 2.4767366082077029e+01 2.2383612160010259e+01 2.3155729607318264e+01 0 0 0
2322 1 1 -2.6989612306012739e-02 2.5411868960290185e+01 2.4292541762357057e+01 1.9881440859541424e+01 0 0 0
2441 1 1 1.5528008792008946e-01 3.0975455309036377e+01 2.0798769763708513e+01 2.1065783203466559e+01 0 0 0
2380 1 1 -1.0857577720092399e-02 2.9724858927730892e+01 2.1062288670905676e+01 2.0637854454664769e+01 0 0 0
2385 1 1 -3.7485267998579264e-02 2.7547557684407060e+01 2.5488380887443945e+01 2.0126545588979724e+01 0 0 0
2378 1 1 1.3428252868532789e-01 2.8975438023417976e+01 1.9990443443213241e+01 1.9839212308551691e+01 0 0 0
2317 1 1 -6.3300288937390300e-02 2.2518524704847643e+01 2.1719246320571326e+01 1.9834550866854666e+01 0 0 0
2802 1 2 -4.3683057818993121e-01 2.4178881907595407e+01 2.2019018274269865e+01 1.8163664475260660e+01 0 0 0
2383 1 1 1.7632241069040361e-01 2.6654941934838213e+01 2.4452817372176405e+01 2.0517056901207471e+01 0 0 0
2659 1 2 -3.2627542115421171e-01 2.5078805173725399e+01 2.2622992107991099e+01 2.1476651510483581e+01 0 0 0
2445 1 1 -6.3759582053383071e-02 3.1256220945234730e+01 2.3785211764097347e+01 2.1021251342211659e+01 0 0 0
2386 1 1 1.7170760602393551e-01 2.8873372790694813e+01 2.5582236191975745e+01 2.0536229362762818e+01 0 0 0
2320 1 1 1.3450957782236980e-01 2.4642321366636207e+01 2.3054500717643830e+01 2.0160316528568448e+01 0 0 0
2953 1 1 7.3441566824395798e-03 2.2453619203222207e+01 1.9389693259238360e+01 2.5489777967429056e+01 0 1 0
3009 1 1 5.9048889949221403e-02 2.2606998046527931e+01 1.4464821681199322e+01 2.5717439672804737e+01 0 1 0
3010 1 1 -1.8335807811819729e-02 2.4003629468736786e+01 1.4446267614814495e+01 2.5671785652286925e+01 0 1 0
3012 1 1 1.2851214770793370e-01 2.4726150736371345e+01 1.5527234066670328e+01 2.6336858971206023e+01 0 1 0
3013 1 1 9.4993266706938875e-02 2.2605626888201929e+01 1.6969029167705926e+01 2.5745176406185156e+01 0 1 0
3014 1 1 1.1079228423641296e-01 2.3780827394571883e+01 1.7089387434731606e+01 2.6683165640789007e+01 0 1 0
3016 1 1 -3.1530808010031816e-02 2.4535279040073519e+01 1.8296022998160421e+01 2.6313874959100833e+01 0 1 0
3072 1 1 1.5780188237225343e-01 2.6749446200394583e+01 1.4687382107102334e+01 2.5346032791330401e+01 0 1 0
3073 1 2 -2.8338413400027634e-01 2.8175742615747843e+01 1.4657972210593778e+01 2.5202076972767149e+01 0 1 0
3074 1 1 -8.0701619521966889e-02 2.5961917575383424e+01 1.5833222013795028e+01 2.5569457879807544e+01 0 1 0
3075 1 1 8.8498441947843620e-02 2.8823088613550794e+01 1.5777721042417344e+01 2.5862583764033236e+01 0 1 0
3076 1 1 1.3196917520822449e-01 2.6686324325856127e+01 1.7105125364854583e+01 2.5592052332590072e+01 0 1 0
3077 1 1 8.1455279071655812e-02 2.7998450953377482e+01 1.6856191599719892e+01 2.6382320666782736e+01 0 1 0
3078 1 1 -1.9389373702860639e-02 2.5965947002279719e+01 1.8278773940176432e+01 2.6101582156033494e+01 0 1 0
3079 1 1 1.3597263670223689e-01 2.8746861617864617e+01 1.8419770354653036e+01 2.6783637407780677e+01 0 1 0
3131 1 2 -2.9356135779437259e-01 3.0817210047070137e+01 1.4667293928559891e+01 2.5097976375128066e+01 0 1 0
3133 1 1 1.1628995254210353e-01 3.0192938372888445e+01 1.5890629708851636e+01 2.5732414623026365e+01 0 1 0
3135 1 1 -5.2172563135874921e-02 3.0840020587004151e+01 1.7082159710667511e+01 2.5992315866424061e+01 0 1 0
3137 1 1 -1.6808799235088094e-02 3.0231299903816623e+01 1.8310372595626774e+01 2.6501916458409369e+01 0 1 0
3583 1 2 -2.3500109431957775e-01 2.4300240608569318e+01 1.6112998628224702e+01 2.7602174898111674e+01 0 1 0
3845 1 2 -2.8437650531744119e-01 2.8123934826798980e+01 1.7477814768891577e+01 2.7694898430795313e+01 0 1 0
3923 1 3 1.8601941126921279e-01 2.8356232102669992e+01 1.3851859546455959e+01 2.6817341980667919e+01 0 1 0
2954 1 1 8.9834158731653731e-03 2.3849220555106356e+01 1.9500961025500644e+01 2.5970367733366462e+01 0 0 0
463 1 2 -3.2688070019831444e-01 2.7950847896917697e+01 1.8184160182919911e+01 3.1056299855810799e+01 0 0 -1
336 1 1 -2.4691689929078886e-02 2.1434130791385353e+01 1.6967054877946207e+01 3.0750125198827273e+01 0 0 -1
338 1 1 1.9863315156664735e-01 2.2155595351841370e+01 1.8055763468307156e+01 3.0231103945690624e+01 0 0 -1
395 1 1 8.4668270265784246e-02 2.3397129514678021e+01 1.5865332694546325e+01 3.1622668128041436e+01 0 0 -1
397 1 1 1.4208530043156706e-01 2.4325320942483877e+01 1.7133740915516942e+01 3.0821828102123142e+01 0 0 -1
398 1 1 -6.1611062786031096e-02 2.5793269372205966e+01 1.7187253776322674e+01 3.1039170920348319e+01 0 0 -1
399 1 1 -6.8283707416226927e-02 2.3545542630225061e+01 1.8323971662498106e+01 3.0416594830308178e+01 0 0 -1
400 1 1 2.9526858516306848e-01 2.6521825722730345e+01 1.8324734306612097e+01 3.0825941636006473e+01 0 0 -1
402 1 2 -3.3817953872043338e-01 2.5812371285769942e+01 1.9462739065658702e+01 3.0418761792921465e+01 0 0 -1
459 1 1 1.2085783519224913e-01 2.7801090493128388e+01 1.5808039739047890e+01 3.1367242947042541e+01 0 0 -1
842 1 2 -5.2357536410768901e-01 2.7973198350530620e+01 1.5407210435024110e+01 2.9939153408928878e+01 0 0 -1
897 1 2 -2.5551930167846004e-01 2.3694035626973957e+01 1.5937905137998863e+01 3.0220397525606764e+01 0 0 -1
953 1 3 2.5459576828080110e-01 2.9465006487183437e+01 1.9316686103174643e+01 3.0322805574247770e+01 0 0 -1
843 1 3 4.5644557906413991e-01 2.8611155733095632e+01 1.5918741070389562e+01 2.9408843888175422e+01 0 0 -1
3080 1 1 1.2475977979866310e-01 3.1113213692108651e+01 1.9395885499383972e+01 2.6715301589682980e+01 0 0 0
3011 1 1 -9.0524637317556632e-03 2.1891172641498638e+01 1.5707034768445830e+01 2.5973014325469425e+01 0 1 0
3015 1 1 -3.8234786775365556e-02 2.1760614638211923e+01 1.8159780164357528e+01 2.5804137301206502e+01 1 1 0
465 1 1 -2.6300674641985528e-01 3.0500908064224198e+01 1.9019203308709383e+01 3.0463828668112384e+01 0 0 -1
878 1 2 -4.7828399961518492e-01 3.0320307783217320e+01 1.4521376449621778e+01 3.0487048777440759e+01 0 0 -1
330 1 1 1.6663762444174357e-01 2.2165081354834193e+01 1.3665052349752688e+01 3.0540463145206818e+01 0 0 -1
952 1 1 3.2135283181962676e-01 3.0897756817023421e+01 1.7990465548075445e+01 2.9303640587722537e+01 0 0 -1
334 1 1 1.6024774263165062e-01 2.1891549404027067e+01 1.5834414013700831e+01 3.1749337395024511e+01 0 0 -1
879 1 3 4.1918922396643715e-01 3.0010781719212872e+01 1.3837868427492797e+01 2.9948179368965281e+01 0 0 -1
391 1 1 -1.8277451104630828e-02 2.3558631365297867e+01 1.3568675215744163e+01 3.0942178787439392e+01 0 0 -1
392 1 1 -7.2924976138135957e-03 2.6295933421357947e+01 1.3417204246963733e+01 3.1578604508491388e+01 0 0 -1
401 1 1 2.4998329066360772e-01 2.4315310485452581e+01 1.9496062005442607e+01 3.0201071834784646e+01 0 0 -1
3008 1 1 1.0929169247629836e-01 2.4776866324040181e+01 1.3540247337005560e+01 2.4741757998934432e+01 0 1 0
758 1 2 -3.1838303843047666e-01 2.1617085140215345e+01 1.9063043741951642e+01 2.9342065145837395e+01 0 0 -1
954 1 2 -3.7106690041387874e-01 3.0433617163967387e+01 1.6862136649454239e+01 2.8918302777394270e+01 0 0 -1
3671 1 3 4.4841701392668448e-01 2.7436132004369348e+01 1.3894666120835486e+01 2.9442961943592397e+01 0 1 0
3070 1 1 -2.5701478483303078e-02 2.6209790963716799e+01 1.3401703316675929e+01 2.5187125798096154e+01 0 1 0
3575 1 2 -4.8762290229471084e-01 2.3374850155744664e+01 1.6814945991129225e+01 2.4436813965303273e+01 0 1 0
3886 1 2 -4.3132882596913541e-01 2.7209598121573745e+01 1.7351072910398372e+01 2.4235296971837187e+01 0 1 0
396 1 1 6.1718966735809858e-02 2.6325958204086479e+01 1.5908377709360137e+01 3.1501381601830893e+01 0 0 -1
464 1 1 4.6246223833048529e-02 3.0741492825835259e+01 1.8109248735371210e+01 3.1618208116908505e+01 0 0 -1
394 1 1 -3.5872017236663445e-02 2.5604764494191503e+01 1.4714012774414474e+01 3.1701273102733509e+01 0 0 -1
461 1 1 1.3449222005542785e-01 2.8489012806778561e+01 1.6984776714089058e+01 3.1564956323091295e+01 0 0 -1
458 1 1 1.2118496261161989e-01 2.9930043421093671e+01 1.4525252225965412e+01 3.1886355247176759e+01 0 0 -1
3017 1 1 -1.7943840327233906e-02 2.6658570299192501e+01 1.9533414400170557e+01 2.6142924096666878e+01 0 0 0
393 1 1 1.3667863022197699e-01 2.4160176766222882e+01 1.4574204061984458e+01 3.1886781033251825e+01 0 0 -1
455 1 1 -1.8416814989732854e-03 2.7696487156627732e+01 1.3311757623656082e+01 3.1863080461444468e+01 0 0 -1
3018 1 1 9.4268441039946083e-03 2.8066253211516127e+01 1.9615552910004777e+01 2.6216140108132141e+01 0 0 0
3007 1 1 2.1778344662275396e-02 2.1917158967999406e+01 1.3271386231339553e+01 2.5176735429129280e+01 0 1 0
462 1 1 -9.5691763984222383e-03 2.9887783846100898e+01 1.7008673861867816e+01 3.1893479934666189e+01 0 0 -1
3576 1 3 3.7597326104905043e-01 2.4318651580416518e+01 1.7111519351080165e+01 2.4417589064600492e+01 0 1 0
332 1 1 -7.1874153394369311e-02 2.1328643067973484e+01 1.4578837985207498e+01 3.1242141678594301e+01 0 0 -1
3669 1 2 -5.0396018823225286e-01 2.8099199622823232e+01 1.3128383096657494e+01 2.9308482341480289e+01 0 1 0
403 1 1 1.4391612642011659e-01 2.3363668121129749e+01 2.1054146754859822e+01 3.0458878793143821e+01 0 0 -1
412 1 1 -7.2883428616828108e-03 2.6069205361574124e+01 2.5386753524857795e+01 3.1990754926332908e+01 0 0 -1
469 1 1 1.4905444260384731e-01 2.7393116474476049e+01 2.2760216342109473e+01 3.1910484753714165e+01 0 0 -1
3573 1 2 -4.7385184824124549e-01 2.1330212923030793e+01 2.0912368679785839e+01 2.7259470485035848e+01 1 0 0
3088 1 2 -3.4209317844073917e-01 3.1167801667388932e+01 2.4274703549072814e+01 2.4709667755953586e+01 0 0 0
406 1 1 6.3335003154843569e-02 2.5154650532794637e+01 2.1748072477501651e+01 3.1962011745632243e+01 0 0 -1
3084 1 1 -9.5165459482169271e-02 3.0925072498458810e+01 2.2234382418330021e+01 2.5913955167626188e+01 0 0 0
342 1 1 -7.0239365758629976e-02 2.1848258401605982e+01 2.1179980159196560e+01 3.0266799662724175e+01 0 0 -1
3574 1 3 4.4601675140114388e-01 2.1775115384752564e+01 2.0300931001151522e+01 2.7871870276229409e+01 0 0 0
3935 1 3 1.6802572400614887e-01 3.1125002247975548e+01 2.4731665805575805e+01 2.6898326265398801e+01 0 0 0
2958 1 1 1.2346065150780940e-01 2.3903661476294058e+01 2.1899878397877369e+01 2.5024239702255613e+01 0 0 0
2955 1 1 2.9072873856482551e-02 2.1886067532060476e+01 2.0540509309695359e+01 2.4736711719913899e+01 0 0 0
3592 1 2 -3.0272096757025457e-01 2.9504492191532652e+01 2.5504450533711950e+01 2.8402615385318530e+01 0 0 0
407 1 1 1.4044163326005799e-01 2.3029681235491083e+01 2.3077757030806666e+01 3.2036030831688187e+01 0 0 -1
3019 1 1 1.1640022694713167e-01 2.5939937464373031e+01 2.0842237902093615e+01 2.6025584794082569e+01 0 0 0
3657 1 3 2.6481706489357770e-01 2.8715564648407181e+01 2.5046282799877165e+01 2.4590812090739359e+01 0 0 0
977 1 3 1.8116810835425370e-01 3.1102004312066487e+01 1.9898890250457221e+01 3.0454758020504130e+01 0 0 -1
2962 1 1 1.3738405528176753e-01 2.4123713899362436e+01 2.4008148180550151e+01 2.6555723095693988e+01 0 0 0
3082 1 1 1.6806785583634615e-01 2.9993485101139363e+01 2.1333147931591917e+01 2.6476057637118345e+01 0 0 0
757 1 2 -3.0765989769713370e-01 2.3881799020957466e+01 2.0501418104194826e+01 2.9247808729030488e+01 0 0 -1
2963 1 1 -6.2584245897665369e-02 2.1483214725386027e+01 2.5286252130611349e+01 2.6264921773817413e+01 1 0 0
3720 1 2 -4.3415870345669616e-01 2.6078958826146568e+01 2.1435800924698636e+01 2.7360809469963222e+01 0 0 0
2957 1 1 2.1204125065936257e-02 2.2317350025784908e+01 2.1918145065371448e+01 2.5115381444945285e+01 0 0 0
409 1 1 -2.0494658785971516e-02 2.3855133916294665e+01 2.4276818078630704e+01 3.1851949550490129e+01 0 0 -1
3649 1 2 -2.7487262714970900e-01 2.3131427923748113e+01 2.3780982288407170e+01 2.7600668298587308e+01 0 0 0
802 1 2 -4.4589087219878348e-01 2.5517760391873750e+01 2.4531853724355155e+01 2.9944561666683413e+01 0 0 -1
405 1 1 -8.3495021317619642e-02 2.3770483825557243e+01 2.1936678394697775e+01 3.1543578994848989e+01 0 0 -1
346 1 1 -3.2680581300252420e-02 2.1670485187336620e+01 2.3389640447991482e+01 3.1419915004177781e+01 0 0 -1
3591 1 3 2.4249762364023325e-01 3.0168928611041764e+01 2.5833825326608256e+01 2.6098364149886923e+01 0 0 0
3721 1 3 4.2492726833811434e-01 2.5959356969527978e+01 2.0842568517421526e+01 2.8134644202430355e+01 0 0 0
3091 1 1 -2.4957137424824452e-01 3.0970808186529577e+01 2.5784951883968066e+01 2.6794123402867829e+01 0 0 0
3023 1 1 -1.5973943850742099e-02 2.5996736838530328e+01 2.3121346429942882e+01 2.5114675602433692e+01 0 0 0
3020 1 1 -6.2462407406022942e-02 2.8763673515408740e+01 2.0858258321979285e+01 2.5974679262976270e+01 0 0 0
803 1 3 4.1062617882438340e-01 2.4912387897075991e+01 2.4674460716165068e+01 2.9224391963829142e+01 0 0 -1
3027 1 1 -4.4488769530987466e-04 2.6239183776145094e+01 2.5424082594532333e+01 2.5960381928469339e+01 0 0 0
2956 1 1 7.6734517030714496e-03 2.4533522889270877e+01 2.0731110136508821e+01 2.5752898944796357e+01 0 0 0
3086 1 1 3.0474731022087426e-01 3.0387948740353000e+01 2.3095862982782393e+01 2.4936301571020394e+01 0 0 0
3682 1 2 -2.9670956472400989e-01 3.0396488217978202e+01 2.0422094281657284e+01 2.7514360468236365e+01 0 0 0
3021 1 1 9.8972217349917777e-02 2.6652778583007311e+01 2.1763128541367188e+01 2.5073586576823171e+01 0 0 0
2961 1 1 1.4646136860921916e-01 2.2227859459558189e+01 2.3996634374224467e+01 2.6483253416000366e+01 0 0 0
410 1 1 1.5070967379936553e-01 2.5285772070322025e+01 2.4188383773041053e+01 3.1355840089754775e+01 0 0 -1
408 1 1 -4.2744180311172421e-02 2.5999570239084253e+01 2.2812483527226270e+01 3.1724003620997848e+01 0 0 -1
3022 1 1 2.4485884536275418e-01 2.8369515581700490e+01 2.1654091342069893e+01 2.4829952460289395e+01 0 0 0
2959 1 1 2.2144779319670724e-02 2.1536921504654309e+01 2.2915807482435362e+01 2.5726679165544233e+01 1 0 0
2964 1 1 -5.1802441010949538e-02 2.4871307617753310e+01 2.5269067523399816e+01 2.6559580944911207e+01 0 0 0
2960 1 1 -3.7651692095166334e-02 2.4650314834403428e+01 2.3090046403806351e+01 2.5570282107812748e+01 0 0 0
3024 1 2 -3.4943416424490603e-01 2.9172216987241896e+01 2.2817803541290427e+01 2.4321148885110851e+01 0 0 0
3025 1 1 6.1582296327576794e-02 2.6712641281636035e+01 2.4360066288995483e+01 2.5114323538233670e+01 0 0 0
467 1 2 -3.0864778627128975e-01 2.8335714683463742e+01 2.1634523222266477e+01 3.1971559809921349e+01 0 0 -1
3026 1 1 -2.9567279581747896e-01 2.7763595807616650e+01 2.4782312943255725e+01 2.4138997998061868e+01 0 0 0
466 1 2 -3.1738905270825968e-01 3.0600129168285722e+01 2.0795791448319687e+01 3.2082648950750929e+01 0 0 -1
484 1 1 -3.0293200120495439e-01 2.9076565070751897e+01 3.2205581272092417e+01 9.5830822991114282e+00 0 0 0
1002 1 1 1.6745370362144063e-01 2.4415152693634752e+01 2.8927458167010435e+01 1.5442705249805741e+01 0 0 0
693 1 2 -3.0691099163536284e-01 2.5858110747602247e+01 2.9055057796780979e+01 9.1576589789832124e+00 0 0 0
908 1 2 -4.6012574025742770e-01 2.8651430120534350e+01 2.9319525986290888e+01 9.7724905488032778e+00 0 0 0
692 1 2 -2.9576074806971914e-01 2.3800489343593508e+01 2.7801537033471160e+01 8.9277531982081104e+00 0 0 0
997 1 1 1.9978911699484822e-01 2.1963906761363116e+01 2.6530544975878541e+01 1.5074436994323282e+01 0 0 0
998 1 1 1.9158119222275299e-01 2.4465878464016551e+01 2.6527431702307645e+01 1.5043504558215814e+01 0 0 0
1000 1 1 -6.8101740512650374e-02 2.5108754809667385e+01 2.7756088483170476e+01 1.5056639038425784e+01 0 0 0
1004 1 1 -4.3744749615443196e-02 2.4805181783271962e+01 3.0228734791904618e+01 1.5156612859083788e+01 0 0 0
1060 1 1 1.7751977785869655e-01 2.7000854473189651e+01 2.6827242064605986e+01 1.3785325009944648e+01 0 0 0
1061 1 2 -3.1658856902487048e-01 2.8289696066119131e+01 2.6974696310925413e+01 1.3269937616331340e+01 0 0 0
1062 1 1 9.4763197826432069e-02 2.6528118616052641e+01 2.7919386184701157e+01 1.4594862194874093e+01 0 0 0
1063 1 1 2.9506445527606034e-01 2.9124103355885214e+01 2.8163404313381648e+01 1.3645035684232308e+01 0 0 0
1064 1 1 -1.4864060160916833e-03 2.6893571329487358e+01 2.9283359526326432e+01 1.4139038328970525e+01 0 0 0
1065 1 1 -3.5593642002276757e-02 2.8278154569961991e+01 2.9214360960437592e+01 1.3883459229421170e+01 0 0 0
1066 1 1 1.2509237794065187e-01 2.6050870762272957e+01 3.0468248846099815e+01 1.4294538424104394e+01 0 0 0
1067 1 1 1.1092701070721235e-01 2.8915411084428669e+01 3.0685409785382284e+01 1.3965352343473988e+01 0 0 0
1068 1 1 -7.9151990553795071e-02 2.6801963636360483e+01 3.1550130793035617e+01 1.5024714964060156e+01 0 0 0
1069 1 1 1.0607303208633093e-01 2.8179965774653407e+01 3.1318617677519921e+01 1.5176988034895173e+01 0 0 0
1125 1 2 -3.1326374327174233e-01 3.0505920162325594e+01 2.8172105877292360e+01 1.3743256446857142e+01 0 0 0
1127 1 1 1.2944034869727170e-01 3.1110677612291529e+01 2.9459276177277101e+01 1.4146394860228781e+01 0 0 0
1129 1 1 -3.2125172500860319e-02 3.0471037303215631e+01 3.0670143782626603e+01 1.3997139947279280e+01 0 0 0
1131 1 1 1.6409655972686674e-01 3.1360287654061135e+01 3.1770608691559197e+01 1.3819957915907885e+01 0 0 0
416 1 1 1.3329687118847414e-01 2.6271482343998262e+01 2.7790855537575386e+01 8.4859951145967827e+00 0 0 0
1780 1 2 -4.2288923069461343e-01 2.8656462213058465e+01 3.1180063698477813e+01 1.2640370212060398e+01 0 0 0
1904 1 2 -3.9952040937710381e-01 2.5620458615580528e+01 3.1022926273265348e+01 1.3015634131205831e+01 0 0 0
1905 1 3 3.3352078371810551e-01 2.6254637808330042e+01 3.1713089882185240e+01 1.2717670150624325e+01 0 0 0
634 1 3 2.8759506431766291e-01 2.9474960038278230e+01 3.1302529949055302e+01 9.9573220134458840e+00 0 0 0
909 1 3 4.2627011894656852e-01 2.8173958567999200e+01 2.8566935911890205e+01 1.0043879727447715e+01 0 0 0
1781 1 3 3.9862898225115578e-01 2.8128597753459395e+01 3.1986939532307638e+01 1.2744700788530020e+01 0 0 0
477 1 1 -6.5312550082652229e-02 2.7593858977753467e+01 2.8158192649333870e+01 8.2946707264593194e+00 0 0 0
475 1 1 1.3721178196048070e-01 2.8580739046104650e+01 2.7173126026305802e+01 8.1938107636544775e+00 0 0 0
479 1 1 1.1810917581631232e-01 2.8277254009063469e+01 2.9584358406899337e+01 8.3635686875781818e+00 0 0 0
483 1 1 5.4091194229554315e-02 2.8098368299626195e+01 3.2087886661141113e+01 8.4046201367621158e+00 0 0 0
413 1 1 1.5672874792471031e-01 2.4108102047295553e+01 2.6527851196872174e+01 8.3087641570936466e+00 0 0 0
1693 1 3 4.2989209543687440e-01 2.5222674512350167e+01 2.7484284553603768e+01 1.0470869924962107e+01 0 0 0
1692 1 2 -4.6864629575498556e-01 2.5890184926475246e+01 2.6916494384160313e+01 1.1023783239638298e+01 0 0 0
1001 1 1 1.6803218353000868e-01 2.2001350766431941e+01 2.8937710344501234e+01 1.5708473595933174e+01 0 0 0
1006 1 1 1.3109296036616330e-01 2.4097150334545855e+01 3.1392544649484552e+01 1.5635041862846739e+01 0 0 0
481 1 1 1.8335231402320337e-02 2.7505660567648498e+01 3.0857856206184461e+01 8.2066926605914112e+00 0 0 0
414 1 1 -3.7457460118499417e-02 2.5518859263548542e+01 2.6611922362725437e+01 8.1287241804365049e+00 0 0 0
418 1 1 1.7632962252479842e-01 2.5139042891251268e+01 2.9891775686406948e+01 8.2825869875060860e+00 0 0 0
482 1 2 -3.5074603726335424e-01 3.0585559037851304e+01 3.0910149291535870e+01 8.0629266749674695e+00 0 0 0
1070 1 1 1.4101948399134229e-01 2.6052641917489748e+01 3.2682963100222459e+01 1.5518530447893687e+01 0 0 0
1008 1 1 -3.3075841496407202e-02 2.4610616914338543e+01 3.2699280978631279e+01 1.5186207734836520e+01 0 0 0
1003 1 1 -2.5387277146770183e-02 2.1378989807132012e+01 3.0172529116540986e+01 1.5617309831419194e+01 1 0 0
1007 1 1 -2.6745665224494806e-02 2.1653185623415176e+01 3.2677553538573264e+01 1.5403270702131515e+01 1 0 0
415 1 1 1.7557001260122804e-01 2.3065436207256969e+01 2.8671794974350092e+01 8.0331814956967769e+00 0 0 0
1754 1 2 -4.4743730372847168e-01 2.7321540061504862e+01 2.7820391336885280e+01 1.5862474769740663e+01 0 0 0
691 1 2 -2.3348889826946068e-01 2.1491490892327082e+01 2.6605220901648792e+01 9.0720654199652362e+00 0 0 0
420 1 1 -1.8335155652476247e-03 2.6067732521562899e+01 3.0919989732824703e+01 7.9397612041697156e+00 0 0 0
635 1 2 -3.9397017427348047e-01 2.6957255365126898e+01 3.2660657968461258e+01 1.1008148176426895e+01 0 0 0
476 1 1 -1.2509258341909581e-02 3.0014702765706506e+01 2.7191955487844027e+01 7.8980837531139869e+00 0 0 0
999 1 1 -4.3581008518450023e-02 2.1346406951261709e+01 2.7784076257606202e+01 1.5173585381495100e+01 1 0 0
542 1 1 3.1447980613345683e-01 3.1952554449979274e+01 3.0918223375307242e+01 7.9760205270931666e+00 0 0 0
1005 1 1 1.2181753432411853e-01 2.2201514692279787e+01 3.1426641321032566e+01 1.5835217403908413e+01 0 0 0
1674 1 3 4.7082711804410021e-01 3.1109525296042730e+01 3.7378671184854170e+01 1.5868868866016479e+01 0 0 0
869 1 3 4.1307663595958916e-01 2.5049465366279630e+01 3.3084061140833221e+01 9.8985650738610111e+00 0 0 0
975 1 3 2.8816590232336869e-01 2.9882436801348121e+01 3.2903569438443732e+01 9.3460700837345438e+00 0 0 0
368 1 1 5.3142754186068841e-02 2.1449417459834162e+01 3.8587299773218703e+01 8.9147238205473212e+00 0 0 0
1953 1 3 2.2331640601790009e-01 2.9932694244252598e+01 3.7656744678351522e+01 1.4258951516868002e+01 0 0 0
486 1 1 1.7313521905946119e-01 2.8223632469200414e+01 3.4529805754191294e+01 7.9078266296658981e+00 0 0 0
1017 1 1 -3.5397179104341189e-02 2.2606764996276979e+01 3.8765463284528089e+01 1.4321269469320018e+01 0 0 0
434 1 1 1.3038870309403774e-01 2.4997780241842662e+01 3.9369198806466400e+01 7.9193300081144891e+00 0 0 0
487 1 2 -3.1953175522928157e-01 2.9611799740589010e+01 3.4240297658553914e+01 7.8915118204847463e+00 0 0 0
495 1 1 -2.5401856749459939e-02 2.9573776696222236e+01 3.9220691730405413e+01 8.0159583756997428e+00 0 0 0
553 1 1 4.9942274285102915e-02 3.1755364558498371e+01 3.7991976255571423e+01 8.4987207238879314e+00 0 0 0
489 1 1 2.1765241848667799e-01 3.0494213658657504e+01 3.5364474176791632e+01 8.3611705052192740e+00 0 0 0
549 1 2 -3.0609781699667132e-01 3.1774240893554367e+01 3.5376912517487348e+01 9.1139467196597828e+00 0 0 0
1079 1 1 -2.5217243987886506e-01 2.9194927546690849e+01 3.8347002896703856e+01 1.4718478305094841e+01 0 0 0
1646 1 2 -4.3537313793772225e-01 3.0791379666753894e+01 3.2988160777776677e+01 1.3282350745043816e+01 0 0 0
1870 1 2 -5.3237653735605783e-01 2.7990579936914248e+01 3.3585825684929887e+01 1.3367074309466604e+01 0 0 0
426 1 1 -6.6299311184591245e-02 2.5404234267035513e+01 3.4336711436740948e+01 8.0988822094505757e+00 0 0 0
1871 1 3 3.6741527318462558e-01 2.7049523044303260e+01 3.3855084368172534e+01 1.3094910400323053e+01 0 0 0
1791 1 3 4.1080947555613184e-01 2.2942144712204982e+01 3.3698115074032906e+01 1.2770481302332586e+01 0 0 0
1647 1 3 3.7192934827174162e-01 3.1341889573180303e+01 3.3715240194773344e+01 1.3602105159184877e+01 0 0 0
1081 1 1 6.5562120849863278e-02 2.8405235086677667e+01 3.9265678948909240e+01 1.3814211177577652e+01 0 0 0
868 1 2 -4.2321859079334428e-01 2.4130076366904401e+01 3.3064015459902087e+01 9.6684136908413087e+00 0 0 0
664 1 2 -4.6133841705487683e-01 2.6372002534652168e+01 3.5455875680306001e+01 1.0027882323779611e+01 0 0 0
1013 1 1 -3.5853752364426922e-02 2.2449542082482324e+01 3.6367545077419685e+01 1.4753304714305520e+01 0 0 0
1790 1 2 -4.3399967261202754e-01 2.2168826071234065e+01 3.3591070138485691e+01 1.3288062977269435e+01 0 0 0
1010 1 1 -2.8856365088270847e-02 2.3835564085572717e+01 3.3844890302661966e+01 1.4984202160287833e+01 0 0 0
431 1 1 1.6563299810539703e-01 2.2833000379029009e+01 3.8569817247158738e+01 9.2052133247574339e+00 0 0 0
1073 1 1 1.4452440354191536e-02 2.8420540108243518e+01 3.4121032153292504e+01 1.4795298704260228e+01 0 0 0
429 1 1 1.2049965352412882e-01 2.3993574993665895e+01 3.6423570930693629e+01 9.1420936019713182e+00 0 0 0
1075 1 1 2.6154464530573346e-01 2.9126912365306790e+01 3.5279240078210300e+01 1.4455857944557739e+01 0 0 0
1855 1 3 3.6902952749098450e-01 2.4340484872878434e+01 3.7244117617983427e+01 1.2326318730630678e+01 0 0 0
425 1 1 7.4807041607859587e-02 2.4057620240054867e+01 3.4052697235482100e+01 8.5803989971686399e+00 0 0 0
1077 1 2 -3.3008470952732821e-01 2.8328106821698004e+01 3.6150736521298747e+01 1.3712444216972479e+01 0 0 0
942 1 2 -2.9279310934393421e-01 2.3005955537705667e+01 3.7279243634824233e+01 9.7964126106354534e+00 0 0 0
493 1 1 1.3756866431068776e-01 3.0204818929189457e+01 3.8058173020742551e+01 8.7720223583048398e+00 0 0 0
1078 1 1 -3.5433528720213880e-02 2.6304799400719983e+01 3.7753486731818903e+01 1.4272794393529349e+01 0 0 0
1012 1 1 9.3778465239479289e-02 2.4522950709050455e+01 3.4946973324473035e+01 1.4303663634132654e+01 0 0 0
1072 1 1 9.3081191366606267e-02 2.6962371975462556e+01 3.4235001394956598e+01 1.5212649703365004e+01 0 0 0
1011 1 1 2.7430058480389177e-02 2.1742532916108114e+01 3.5106854712332307e+01 1.4952721605015348e+01 0 0 0
1854 1 2 -4.1309322232060203e-01 2.4033378078036939e+01 3.8156581840196019e+01 1.2535508000967761e+01 0 0 0
1014 1 1 8.4757578119869198e-02 2.3970998859235507e+01 3.6282473124322635e+01 1.4864876546280861e+01 0 0 0
1018 1 1 1.2522167921284363e-01 2.4031249744431001e+01 3.8640907398387760e+01 1.3885558977002876e+01 0 0 0
1076 1 1 1.0806744744467804e-01 2.6953150566160524e+01 3.6525623128163801e+01 1.4191553894822883e+01 0 0 0
491 1 1 1.1468729809969662e-01 2.9995562369769342e+01 3.6482936560502189e+01 8.1966171562153427e+00 0 0 0
1141 1 2 -3.0396585390400743e-01 3.1113709591072006e+01 3.9144912592610360e+01 1.3237460130750723e+01 0 0 0
1015 1 1 1.8340175945161738e-01 2.1845318424410848e+01 3.7627503278576754e+01 1.4628238713484953e+01 0 0 0
1671 1 3 1.6804539026088156e-01 2.8464469939533682e+01 3.7750855601114289e+01 1.5227332864641781e+01 0 0 0
772 1 2 -4.5504351445018998e-01 2.9802591386462353e+01 3.7723431067741764e+01 1.0123529662573404e+01 0 0 0
1137 1 2 -3.4009920675591893e-01 3.0441629731415365e+01 3.5516928191143151e+01 1.4686358286137587e+01 0 0 0
427 1 1 1.2240198016060962e-01 2.3433818169825400e+01 3.5177495495488664e+01 9.1857696956912172e+00 0 0 0
1074 1 1 5.3724435314123110e-02 2.6313881251528969e+01 3.5203547025099773e+01 1.4291748636300030e+01 0 0 0
430 1 1 -1.8753277643098015e-02 2.5220903003358991e+01 3.6779787105143335e+01 8.5071488380984075e+00 0 0 0
1931 1 2 -3.3765604616833483e-01 2.5415349039356560e+01 3.4768653362775680e+01 1.3189465510202535e+01 0 0 0
365 1 2 -2.9184912853342238e-01 2.2220693164641119e+01 3.4650275630595651e+01 9.7589286814875198e+00 0 0 0
488 1 1 -6.5063603888865021e-02 2.7348118322596441e+01 3.5703576022776623e+01 7.9310365336431881e+00 0 0 0
428 1 1 1.3675142746141281e-01 2.6007064242767505e+01 3.5565259028499312e+01 8.5868450404541505e+00 0 0 0
1135 1 1 9.2778475673582772e-02 3.1115818974550354e+01 3.4296195871182086e+01 1.5331642346458748e+01 0 0 0
1016 1 1 8.6858476029894716e-02 2.4844672576149964e+01 3.7701622783016091e+01 1.4697216434848020e+01 0 0 0
636 1 2 -5.0486031760898309e-01 2.9098063966055097e+01 3.3828935766908408e+01 1.1181062642782525e+01 0 0 0
637 1 3 4.8390580556728235e-01 2.9042142961434315e+01 3.4048249971866468e+01 1.2159603214316352e+01 0 0 0
1080 1 1 8.8208872204508879e-03 2.7000261416797692e+01 3.9035615397739392e+01 1.3936395606970887e+01 0 0 0
1009 1 1 1.2359429127122759e-01 2.2378601468035484e+01 3.3786195862411830e+01 1.4735097943882000e+01 0 0 0
633 1 1 3.1546939568618049e-01 2.8135848945474940e+01 3.2923365114624133e+01 1.0658337075271712e+01 0 0 0
773 1 3 4.3201973505865487e-01 3.0440599486651923e+01 3.7927125126581991e+01 1.0779455281039922e+01 0 0 0
665 1 3 3.8898688578766216e-01 2.7234277055485993e+01 3.5179028566894232e+01 1.0223010640840332e+01 0 0 0
1071 1 1 9.8751621075198859e-02 2.9027692729301464e+01 3.3039129944183180e+01 1.5622150648236964e+01 0 0 0
1670 1 1 3.3582661747267634e-01 3.0128290876190675e+01 3.9264481112033671e+01 1.5629765167533252e+01 0 0 0
1133 1 1 9.1247050583273662e-02 3.0430071865766887e+01 3.3218053592158391e+01 1.5833938798071456e+01 0 0 0
2326 1 1 1.4958872164108075e-01 2.5673023891065615e+01 2.6530369544348961e+01 1.8786352683171877e+01 0 0 0
2327 1 1 -4.5754372116440255e-02 2.3325275962816512e+01 2.8182418622715126e+01 1.9294671771147328e+01 0 0 0
2328 1 1 1.9088317363418608e-01 2.4749903828368581e+01 2.8256120729587600e+01 1.9002553596259723e+01 0 0 0
2330 1 1 -1.0652602643233891e-01 2.5520094169311108e+01 2.9191288359165977e+01 1.9817805940576651e+01 0 0 0
2387 1 1 -2.7805604140340345e-02 2.7068824945673075e+01 2.6540706638096026e+01 1.9202308219646845e+01 0 0 0
2389 1 1 1.2319779990545188e-01 2.7854524745020104e+01 2.7745712068987523e+01 1.8997662748078341e+01 0 0 0
2391 1 1 1.6645670372078977e-01 2.6954239455875857e+01 2.9290539986052725e+01 1.9442213704682040e+01 0 0 0
2392 1 1 1.2274281004192693e-01 2.9813712788979753e+01 2.9003356947080547e+01 1.9513354402941353e+01 0 0 0
2714 1 2 -2.9440844087846474e-01 2.5374105446075330e+01 2.7607753536247273e+01 1.7869338604513779e+01 0 0 0
2715 1 2 -3.6763172432966629e-01 2.7431575704448754e+01 2.8898571952021083e+01 1.8158339688754520e+01 0 0 0
2804 1 2 -5.1274519575244082e-01 2.9934741070205664e+01 2.9622430898793422e+01 1.8131593091862047e+01 0 0 0
2805 1 3 4.1629795165202754e-01 2.9219365089586894e+01 2.9272615959718824e+01 1.7594855178965108e+01 0 0 0
2390 1 1 -5.8060199817852522e-02 2.9256639775386013e+01 2.7665977830212764e+01 1.9409847433364817e+01 0 0 0
2454 1 1 1.6795440959331032e-01 3.1943878216006915e+01 3.0159692868321056e+01 1.9991762403311522e+01 0 0 0
2329 1 1 1.5322125438844059e-01 2.2676139874989076e+01 2.8920383416928289e+01 2.0317473377006461e+01 0 0 0
2394 1 1 -1.9781256683902041e-03 2.9109511534372022e+01 3.0062273750056239e+01 2.0186221553573432e+01 0 0 0
2331 1 2 -3.1486592234847566e-01 2.3628077482943127e+01 2.9659320833299958e+01 2.1166282402459895e+01 0 0 0
2332 1 1 2.9831294564000277e-01 2.4979526422237768e+01 2.9885141491781564e+01 2.0877920379807666e+01 0 0 0
2388 1 1 8.3963539831697735e-03 2.9853323494350878e+01 2.6540284534711365e+01 2.0069309213449799e+01 0 0 0
2393 1 1 5.4491590889602468e-02 2.7727840447317597e+01 2.9922260751574022e+01 2.0599076106653222e+01 0 0 0
2449 1 1 9.2432814403181039e-03 3.1200167463235246e+01 2.6470306986457519e+01 2.0542516892449701e+01 0 0 0
2451 1 1 7.6673845910516611e-02 3.1861409645386800e+01 2.7734537076614913e+01 2.0480303935666630e+01 0 0 0
2453 1 1 -4.2894302137820785e-02 3.1246014953314003e+01 2.8917088442120072e+01 2.0010289013268793e+01 0 0 0
2604 1 2 -4.4050619741746411e-01 3.1332039166564712e+01 2.8086079275600145e+01 2.2986101846150831e+01 0 0 0
2836 1 2 -5.1327501981017176e-01 2.7488720026633413e+01 2.8799262129850131e+01 2.1649763557250168e+01 0 0 0
2837 1 3 3.9543024987562769e-01 2.6802584613164392e+01 2.9189051088730952e+01 2.2158075697746039e+01 0 0 0
1684 1 2 -3.4493136818380743e-01 2.3215453406736234e+01 3.0997833036420456e+01 1.6771443475535690e+01 0 0 0
3660 1 2 -4.5477674783419120e-01 2.8340118111688128e+01 2.6661430473354351e+01 2.2970639399415557e+01 0 0 0
2333 1 2 -3.6824208066781083e-01 2.5814931015507234e+01 3.0709924683941903e+01 2.1660394002035883e+01 0 0 0
2395 1 1 6.8376818808155757e-02 2.7161821619661485e+01 3.1025590559994964e+01 2.1202653746614065e+01 0 0 0
2396 1 1 1.4501491769762606e-01 2.9884299755794178e+01 3.1166344130403129e+01 2.0862318971770673e+01 0 0 0
2632 1 2 -4.4020238146742052e-01 3.0073102348156283e+01 3.0766533971271368e+01 2.2237092086610676e+01 0 0 0
2456 1 1 -4.7627766371921523e-02 3.1226711785316493e+01 3.1318104148109935e+01 2.0213485889834025e+01 0 0 0
2633 1 3 3.9152435904756794e-01 2.9468677487668703e+01 3.1306911464140462e+01 2.2814518151979890e+01 0 0 0
2325 1 1 1.7436731211383641e-01 2.2434431004643095e+01 2.7215905166548133e+01 1.8749464710082371e+01 0 0 0
2397 1 1 7.7356348707579112e-02 2.7854175600771161e+01 3.2199678263503372e+01 2.1397300887318032e+01 0 0 0
2931 1 3 1.7827119951453657e-01 2.2081589668626052e+01 3.1079222443488909e+01 2.2440566651618290e+01 0 0 0
2930 1 1 3.7697391332133884e-01 2.2247584259988535e+01 2.9171439817546986e+01 2.3532714678159358e+01 0 0 0
1626 1 3 3.8003975158012271e-01 3.1055043103304389e+01 2.8466717392389260e+01 1.7577674526630958e+01 0 0 0
3661 1 3 4.3644705691041680e-01 2.8245942655610182e+01 2.7582901901679403e+01 2.2538741790096083e+01 0 0 0
1755 1 3 4.9889479807809195e-01 2.6834843788608367e+01 2.8085762203016643e+01 1.6680266090634667e+01 0 0 0
1625 1 2 -4.6391212232420986e-01 3.1582035265209896e+01 2.7794406086398155e+01 1.6967391263248583e+01 0 0 0
2398 1 1 -6.5372066854856581e-02 2.9154247951847072e+01 3.2450623340481350e+01 2.0897047432524630e+01 0 0 0
2653 1 3 4.5964603265954318e-01 2.3431098366422354e+01 3.1689552382508218e+01 1.8292720190387879e+01 0 0 0
1622 1 1 3.2556790439024641e-01 3.0699733120831187e+01 2.6938263034611833e+01 1.6285071471197114e+01 0 0 0
2651 1 2 -4.9371601638058926e-01 2.3711804383728268e+01 3.1997383337250056e+01 1.9206823474819618e+01 0 0 0
2458 1 1 1.5881816888145359e-01 3.1782994820858747e+01 3.2597685710589218e+01 1.9725764077304028e+01 0 0 0
1913 1 3 4.5278138434959825e-01 3.0527271252459485e+01 3.1788597624366538e+01 1.7052306997081395e+01 0 0 0
1624 1 2 -2.8885202265179599e-01 2.9622742968816784e+01 2.6476275813852940e+01 1.6757730045041068e+01 0 0 0
1912 1 2 -4.5554949778061660e-01 3.1226194643171848e+01 3.2299302340164566e+01 1.6595461907352210e+01 0 0 0
1928 1 2 -3.0344167753246676e-01 2.8737433084356947e+01 3.1855657614293971e+01 1.6405245796472251e+01 0 0 0
2605 1 3 4.0250360389239309e-01 3.0937028593214134e+01 2.8794622725004260e+01 2.3576742603050203e+01 0 0 0
1683 1 2 -2.4374229538624775e-01 2.3271523172900984e+01 2.8412906788539281e+01 1.6188712726260821e+01 0 0 0
2270 1 1 -2.5529186451594521e-01 2.1402599680118261e+01 3.0329314213981295e+01 2.2730169737398743e+01 0 0 0
2932 1 2 -4.5080063497774892e-01 2.1392836702894140e+01 2.8034472083364054e+01 2.3581769576923257e+01 0 0 0
2650 1 3 2.3088934871656069e-01 2.5637348068429546e+01 3.2669987047399225e+01 2.0560985406827960e+01 0 0 0
3749 1 3 4.2434426237823580e-01 2.7684734416568737e+01 3.0778520871928116e+01 2.3927041568339224e+01 0 0 0
2941 1 3 2.1347578963080208e-01 2.4312321311070370e+01 3.2801826053521502e+01 2.1630999655797499e+01 0 0 0
2713 1 2 -2.2927180039264519e-01 2.3263512078571868e+01 2.6362188267401461e+01 1.7891696003850992e+01 0 0 0
3873 1 3 4.3568209276132114e-01 2.5125200923528116e+01 3.0421595896541614e+01 2.4004914698048893e+01 0 0 0
3659 1 2 -2.9444393295683324e-01 2.5917141857252741e+01 2.6320681696653377e+01 2.3115677571300537e+01 0 0 0
2851 1 3 3.8072315461804007e-01 2.9484791504553698e+01 3.8461502058906476e+01 1.8344477600470103e+01 0 -1 0
2407 1 1 -3.6898104856052466e-02 3.1327248201733269e+01 3.8720114908517949e+01 1.9997298724484263e+01 0 -1 0
2852 1 2 -4.1023000486856620e-01 2.1687897564319620e+01 3.9318915161036372e+01 2.0189199284320512e+01 0 -1 0
2402 1 1 8.2401870362056762e-02 2.8888021508021883e+01 3.4899314610120577e+01 2.0457684137656983e+01 0 0 0
2279 1 1 3.2670883233116003e-02 2.3084571989463285e+01 3.7992056946575538e+01 2.1672195847598768e+01 0 -1 0
2910 1 2 -3.3044191042176219e-01 2.6944952610898003e+01 3.2921182895306124e+01 2.2247988400629549e+01 0 0 0
2281 1 1 8.6137269199520486e-02 2.2249298991701050e+01 3.9226761570128218e+01 2.1526539889210735e+01 0 -1 0
2867 1 2 -2.3927628521545471e-01 3.1611433014456388e+01 3.5303988846126352e+01 1.8545049224557935e+01 0 0 0
2649 1 1 3.6391224760609914e-01 2.3863158352962635e+01 3.3374837109776074e+01 1.9542056061700212e+01 0 0 0
2401 1 1 -4.6802962856878225e-02 2.7764979591083698e+01 3.5260252433196861e+01 2.1412413281344662e+01 0 0 0
2652 1 2 -2.6331256029979722e-01 2.3643172707816820e+01 3.4458549625498151e+01 1.8902839117326899e+01 0 0 0
2344 1 1 1.2990102490726510e-01 3.0063012784390232e+01 3.8869863601531165e+01 2.0639383840955617e+01 0 -1 0
2464 1 1 5.2618633691333072e-02 3.1228378155557497e+01 3.6284044269085470e+01 1.9612525729128734e+01 0 0 0
2343 1 1 1.5355182033437992e-01 2.7493139980368920e+01 3.9015678280585149e+01 2.1569972833061108e+01 0 -1 0
2399 1 1 1.1832220053069635e-01 2.6838321476436978e+01 3.4323585036652204e+01 2.1910080487491943e+01 0 0 0
1672 1 2 -5.2578414656741779e-01 3.0827366819058700e+01 3.8199333865674326e+01 1.6317585673019785e+01 0 0 0
2403 1 1 1.4498294357840769e-01 2.7359267511371200e+01 3.6583439647140594e+01 2.1821916556298884e+01 0 0 0
1878 1 2 -2.2782059989691569e-01 2.4539208197651615e+01 3.7055510198916537e+01 1.5954655547073740e+01 0 0 0
2869 1 2 -3.1417949450029492e-01 2.8740775215447659e+01 3.5623889220083697e+01 1.9177789293652687e+01 0 0 0
2338 1 1 -3.7701767354459244e-02 2.4618768463880414e+01 3.5565906491887169e+01 2.1788198371114525e+01 0 0 0
2404 1 1 1.0019557176840435e-01 2.9709953801349940e+01 3.6349207010287039e+01 1.9976287453712860e+01 0 0 0
2339 1 1 -1.9735830540059490e-02 2.2440821419397146e+01 3.6715662527344044e+01 2.1695780191686389e+01 0 0 0
2806 1 2 -4.4040085524702471e-01 2.9376703589081718e+01 3.3330041665137614e+01 1.8789620009904880e+01 0 0 0
2807 1 3 4.8210397202300076e-01 2.8966919249209550e+01 3.4103619714630831e+01 1.8381907863425212e+01 0 0 0
2340 1 1 1.3745711894841942e-01 2.5289098494687888e+01 3.6792710240031646e+01 2.2198315855259366e+01 0 0 0
1875 1 2 -2.5507897272222285e-01 2.6517407772421748e+01 3.3668612426215681e+01 1.6463373426476334e+01 0 0 0
2336 1 1 4.5956641269629360e-02 2.5437593763193959e+01 3.4411980747606570e+01 2.1588368499589279e+01 0 0 0
2342 1 1 -2.0264353856096415e-02 2.9336049261400792e+01 3.7616840736111151e+01 2.0599070974854886e+01 0 -1 0
2280 1 1 -5.3563263892134290e-02 2.4462282672188142e+01 3.8009627990323871e+01 2.2039936831396197e+01 0 -1 0
2337 1 1 1.7626314932934073e-01 2.3223619102545364e+01 3.5536810905547206e+01 2.1637308242384837e+01 0 0 0
2334 1 1 -2.4675880941477224e-01 2.4804552548384969e+01 3.3255970667656783e+01 2.0832406273545548e+01 0 0 0
2462 1 1 1.4011341228831128e-01 3.1948944420186557e+01 3.4904364745331826e+01 1.9877226070409893e+01 0 0 0
2400 1 1 1.0527527044777976e-01 2.9662139750430782e+01 3.3680759681545183e+01 2.0283861557748427e+01 0 0 0
2282 1 1 1.8078010678012837e-01 2.5143936260966765e+01 3.9230892519160903e+01 2.2189256540584079e+01 0 -1 0
2718 1 2 -2.8614556940775443e-01 2.6463271520300168e+01 3.6947343432577625e+01 2.2933643520951367e+01 0 0 0
2460 1 1 -2.7845621886874852e-02 3.1111553625352656e+01 3.3775618456391690e+01 2.0252028094090893e+01 0 0 0
2341 1 1 -1.0648753801031448e-02 2.8065304225973314e+01 3.7731227887875221e+01 2.1303669064163362e+01 0 -1 0
2335 1 2 -3.2812245534800333e-01 2.2569170826198487e+01 3.4255940516636684e+01 2.1711945005283589e+01 0 0 0
2776 1 2 -4.2795201284772200e-01 3.0008869043196043e+01 3.9352533017311394e+01 2.2010659762967723e+01 0 -1 0
2850 1 2 -4.2772148251215625e-01 2.8882033548267326e+01 3.9125701040001637e+01 1.8748350660462219e+01 0 -1 0
2968 1 1 -3.2491593238174153e-02 2.4979914270563441e+01 2.7658325644558204e+01 2.7057597288332996e+01 0 0 0
2969 1 1 1.7536417672772361e-01 2.1909195971167691e+01 2.8946429435691762e+01 2.7279996378748820e+01 0 0 0
2970 1 1 1.7821971072535267e-01 2.4322627731057118e+01 2.8920469592810115e+01 2.7195373026076599e+01 0 0 0
2972 1 1 -6.1615246729662440e-02 2.4809157217535841e+01 3.0137890237968719e+01 2.6722893842521934e+01 0 0 0
2973 1 1 1.5854778201314354e-01 2.2201817097329297e+01 3.1496536601934437e+01 2.7208490622158209e+01 0 0 0
2974 1 1 1.3289368626783790e-01 2.4118709236231666e+01 3.1357267491312943e+01 2.7070107129816488e+01 0 0 0
3030 1 1 9.1249883230048540e-02 2.6452808743264221e+01 2.7798462829523192e+01 2.6773967555281995e+01 0 0 0
3031 1 1 2.7786083188354566e-01 2.8983638071893957e+01 2.7861538521849301e+01 2.5686832240650073e+01 0 0 0
3032 1 1 6.3556338713001903e-03 2.6905962274295142e+01 2.8985464006747783e+01 2.6011547805123012e+01 0 0 0
3033 1 1 -8.3219117138175494e-02 2.8301875171710183e+01 2.9035919364498621e+01 2.5740880675376712e+01 0 0 0
3034 1 1 1.5333531261406300e-01 2.6085981457657091e+01 3.0214612343969979e+01 2.5941680636928730e+01 0 0 0
3035 1 1 1.2670946679295764e-01 2.8927243311135477e+01 3.0441325829784091e+01 2.5530493169220925e+01 0 0 0
3036 1 1 -4.6967254908958284e-02 2.6845150929498480e+01 3.1356275957353354e+01 2.6499449182397271e+01 0 0 0
3037 1 1 1.0788311584189260e-01 2.8267899618508906e+01 3.1251123996003344e+01 2.6750219787221798e+01 0 0 0
3093 1 2 -3.2874220186320979e-01 3.0378035359741144e+01 2.7903368564314906e+01 2.5581827753537304e+01 0 0 0
3095 1 1 1.1220564868769349e-01 3.1038026298832030e+01 2.9250358968826319e+01 2.5876809837763012e+01 0 0 0
3097 1 1 -7.3907573361118348e-02 3.0413059099233770e+01 3.0445145272348771e+01 2.5714258683879397e+01 0 0 0
3651 1 2 -2.6372575855509778e-01 2.3090186075480425e+01 2.8808838552130695e+01 2.8030033913129543e+01 0 0 0
3722 1 2 -4.0111244331143936e-01 2.7042606876770275e+01 2.7853503415407733e+01 2.8136608023229304e+01 0 0 0
3723 1 3 3.9294063846903377e-01 2.7867108312880635e+01 2.7264682823752047e+01 2.8156166124815481e+01 0 0 0
3872 1 2 -5.1623398057424585e-01 2.5973719326658248e+01 3.0403107470914811e+01 2.4493910303286032e+01 0 0 0
3880 1 2 -4.4428198652658363e-01 3.1192448089028002e+01 3.2338792799523226e+01 2.8263049135399097e+01 0 0 0
3896 1 2 -2.5012158372894494e-01 2.8636574001537824e+01 3.1807244099195202e+01 2.8032078825408689e+01 0 0 0
3038 1 1 1.2749706045855866e-01 2.6188855582423685e+01 3.2576135486550974e+01 2.6852899257948188e+01 0 0 0
3652 1 2 -2.3894661769284226e-01 2.3215653709261804e+01 3.1336700258213060e+01 2.8205090457303502e+01 0 0 0
358 1 1 1.5910590236254835e-01 2.1951223365336386e+01 3.0852154557448472e+01 3.0870489257682461e+01 0 0 -1
805 1 3 4.4063284716471135e-01 2.9647389933960167e+01 3.1131475523716531e+01 3.0343326350762826e+01 0 0 -1
804 1 2 -4.5419672530643784e-01 2.9397726158473805e+01 3.0253015771019861e+01 3.0594436310980182e+01 0 0 -1
421 1 1 1.3744652950658873e-01 2.4144599016632579e+01 3.2095186775650753e+01 3.1133781299170806e+01 0 0 -1
3593 1 2 -4.3439807527213387e-01 3.0686263842340161e+01 2.7627020424741723e+01 2.8673720622581151e+01 0 0 0
3099 1 1 1.2911612342737425e-01 3.1235216184829245e+01 3.1741638783396066e+01 2.5806158928460746e+01 0 0 0
419 1 1 -1.9981549969097078e-02 2.3323268940018313e+01 3.0882260237570549e+01 3.1286430332994119e+01 0 0 -1
2976 1 1 -3.1805211760261333e-02 2.4708680904001419e+01 3.2613193381174746e+01 2.6543727034619355e+01 0 0 0
422 1 1 -6.7759028018794409e-02 2.5532210567620531e+01 3.2040607149321595e+01 3.1567027620731267e+01 0 0 -1
354 1 1 -5.2486126962902148e-02 2.1796083391352706e+01 2.8448256121833118e+01 3.1846828323945708e+01 0 0 -1
2965 1 1 1.7238444622080906e-01 2.1908666609950320e+01 2.6400922403242994e+01 2.6944501813622765e+01 0 0 0
3029 1 2 -3.4419256273113474e-01 2.8243435128250184e+01 2.6618654487851455e+01 2.5626189754856117e+01 0 0 0
538 1 1 1.7869057323837018e-01 3.1798357763613474e+01 2.8659321534290097e+01 3.1360832954358443e+01 0 0 -1
478 1 1 -3.2834219695991353e-02 3.0469073156533337e+01 2.8493866064322489e+01 3.1824656768679112e+01 0 0 -1
3028 1 1 1.1138379868994634e-01 2.6947191780423410e+01 2.6573097296297050e+01 2.6191314973643088e+01 0 0 0
3590 1 1 3.2641952184606998e-01 3.0479922183907565e+01 2.6309590526663680e+01 2.8211766874476456e+01 0 0 0
2966 1 1 1.5223043969756661e-01 2.4300549792071521e+01 2.6409356955490075e+01 2.7132169376833406e+01 0 0 0
3748 1 2 -5.3846792981706082e-01 2.8553955603081832e+01 3.1038208816791116e+01 2.4227713406678372e+01 0 0 0
3594 1 3 3.9904572789600740e-01 3.1688394628324222e+01 2.7809666634793729e+01 2.8870183919258469e+01 0 0 0
2975 1 1 -5.3841755716339652e-02 2.1745054023903169e+01 3.2692949383876908e+01 2.6502901617556446e+01 1 0 0
480 1 1 2.5000483300753107e-01 2.9702080467852149e+01 2.9746171307220081e+01 3.1905356676178762e+01 0 0 -1
2971 1 1 -2.8586427129834387e-02 2.1410543311104082e+01 3.0242366085349822e+01 2.6941569829179610e+01 1 0 0
746 1 2 -2.3247195943463569e-01 2.1371335991266680e+01 3.1879703176654072e+01 3.0053615301512380e+01 0 0 -1
3614 1 2 -4.4454517137096755e-01 3.0910281075654574e+01 3.2639006295957479e+01 2.4713034007232945e+01 0 0 0
3101 1 1 9.4682248847967040e-02 3.0617974732134659e+01 3.2768968241766601e+01 2.7014470383116063e+01 0 0 0
3039 1 1 8.9834688770677712e-02 2.9070488924072478e+01 3.2693022650737440e+01 2.6948173809678877e+01 0 0 0
2967 1 1 -4.0315144125047067e-02 2.1388723937862149e+01 2.7717427879217166e+01 2.6825979405822594e+01 1 0 0
3615 1 3 4.4824435266468393e-01 2.9942747667363225e+01 3.2813004699591161e+01 2.4512625018612745e+01 0 0 0
2933 1 2 -3.4135396338938506e-01 2.3291566153939211e+01 2.9541296966343900e+01 2.4141134708147778e+01 0 0 0
417 1 1 -4.9057166689283123e-02 2.3831292988351461e+01 2.9809665976352541e+01 3.2084112792115555e+01 0 0 -1
3881 1 3 4.6342057424932409e-01 3.1651441451629641e+01 3.1498649012255743e+01 2.8269064640286349e+01 0 0 0
3650 1 2 -2.8027706823929061e-01 2.3021973594748111e+01 2.6276540472771774e+01 2.7844767676730804e+01 0 0 0
432 1 1 1.3177250290606191e-01 2.5696981552660603e+01 3.8018987478370185e+01 3.2160659917804168e+01 0 0 -1
3759 1 3 3.9765327896700342e-01 2.1943554724523036e+01 3.3450254324121481e+01 2.4064766788024585e+01 0 0 0
3641 1 2 -3.1777545335304092e-01 2.7637242301849199e+01 3.7993401012751995e+01 2.8708937114635063e+01 0 0 0
747 1 2 -2.6395560083671593e-01 2.3663138512260598e+01 3.3268972957316031e+01 3.0410205858801213e+01 0 0 -1
836 1 2 -4.5330503857558324e-01 2.6390314538466512e+01 3.4011604030833993e+01 3.0324832769037211e+01 0 0 -1
2981 1 1 -3.7532194191070310e-02 2.2658671325396636e+01 3.6368781371495871e+01 2.6728913652151341e+01 0 0 0
727 1 2 -4.7610115153639593e-01 3.1908077955203609e+01 3.5092158548299565e+01 2.9581366438812768e+01 0 0 -1
3047 1 1 -2.8690857070092729e-01 2.9604182896930158e+01 3.8449751422987937e+01 2.7026640128078515e+01 0 0 0
494 1 1 1.2774231208002235e-01 2.8217443798540899e+01 3.9223047465965458e+01 3.1738600919244455e+01 0 0 -1
729 1 3 4.6525706009666767e-01 3.1313923512889854e+01 3.5781157896097227e+01 2.9222651934223965e+01 0 0 -1
423 1 1 1.3930599521754436e-01 2.3212069639666840e+01 3.3577526850937886e+01 3.1734673213111840e+01 0 0 -1
3041 1 1 2.3020343612247689e-02 2.8545697408308161e+01 3.3884443383365621e+01 2.6209152060368677e+01 0 0 0
951 1 2 -3.5638780598195818e-01 2.9146530886653217e+01 3.6893742388790820e+01 3.1379270675934851e+01 0 0 -1
838 1 2 -4.0953282512792355e-01 2.5393752870028678e+01 3.7647590238312524e+01 3.0754677104233362e+01 0 0 -1
3839 1 3 4.1330087106716101e-01 2.7654704571778545e+01 3.3572545696096853e+01 2.4287894507599592e+01 0 0 0
2986 1 1 1.1136162876983523e-01 2.4210743014646969e+01 3.8672370358968166e+01 2.6088398559174667e+01 0 0 0
2982 1 1 1.0248741204831163e-01 2.4141956430237471e+01 3.6246390461502216e+01 2.7005304992054704e+01 0 0 0
3921 1 3 2.1964928243461090e-01 3.0556020369538935e+01 3.9011439560682405e+01 2.7282815912140119e+01 0 0 0
3103 1 1 1.2560648949693889e-01 3.0962117841219051e+01 3.4227899506833126e+01 2.6697050496920049e+01 0 0 0
424 1 1 1.5691471128522710e-01 2.6166484637286597e+01 3.3364637004775680e+01 3.1593036720880161e+01 0 0 -1
2978 1 1 1.2562522252277686e-02 2.3952352861521980e+01 3.3748417519224361e+01 2.6454370666353871e+01 0 0 0
3640 1 2 -5.2439254536179469e-01 3.0058597252611346e+01 3.7789286345661971e+01 2.9160037075632520e+01 0 0 0
3040 1 1 1.1659719251349979e-01 2.7166518934596848e+01 3.4126456376355115e+01 2.6697512873565103e+01 0 0 0
3042 1 1 5.8721061169733628e-02 2.6420974755034560e+01 3.5211861380099386e+01 2.5937238948743143e+01 0 0 0
3823 1 3 3.9660246339679961e-01 2.4629598732651640e+01 3.7456352158991983e+01 2.4557795601906719e+01 0 0 0
3046 1 1 -1.2466529207400307e-02 2.6573320189613472e+01 3.7645614923067676e+01 2.6289951949843893e+01 0 0 0
2977 1 1 1.4026543409673337e-01 2.2537492806626709e+01 3.3881648634627830e+01 2.6155302161613481e+01 0 0 0
3846 1 2 -2.5018288251893211e-01 2.4877894255564907e+01 3.6980469490904227e+01 2.7984592357104997e+01 0 0 0
2984 1 1 7.4612728062871572e-02 2.5135056653084668e+01 3.7666817977179733e+01 2.6728416241418650e+01 0 0 0
3642 1 3 4.9298497104209166e-01 2.9905350710572126e+01 3.7697767523883186e+01 3.0099245527385385e+01 0 0 0
2979 1 1 1.6606021214644918e-02 2.1896855456603763e+01 3.5153603779816777e+01 2.6589772307312256e+01 0 0 0
3838 1 2 -5.1080361753264791e-01 2.8496238432770348e+01 3.3653217216979115e+01 2.4732621095508645e+01 0 0 0
3758 1 2 -4.4864218052503779e-01 2.2494767580477422e+01 3.3905496283549127e+01 2.4654824998365243e+01 0 0 0
3109 1 2 -3.0128522655382689e-01 3.1244731520457744e+01 3.9050848402330274e+01 2.5526519656694866e+01 0 0 0
2985 1 1 -8.0223318057561638e-03 2.2801184252061958e+01 3.8861061571413146e+01 2.6636443391870646e+01 0 0 0
2983 1 1 1.9078192083071083e-01 2.2011763111625648e+01 3.7640101725017772e+01 2.6659921132618589e+01 0 0 0
3639 1 3 3.3161021860068624e-01 2.9940338238204959e+01 3.7566584325205369e+01 2.6524686097825715e+01 0 0 0
3822 1 2 -4.3506313251876017e-01 2.3988864325938376e+01 3.8141636607234730e+01 2.4767298318135740e+01 0 0 0
3105 1 2 -2.9920147193466406e-01 3.0364458500245131e+01 3.5510763735997415e+01 2.7104595665721369e+01 0 0 0
3045 1 2 -3.0746043317816291e-01 2.8626788416209610e+01 3.6279188941304163e+01 2.5840606881608544e+01 0 0 0
3044 1 1 1.5530640576997676e-01 2.7219903390247985e+01 3.6429423942397300e+01 2.6104678919020181e+01 0 0 0
3843 1 2 -3.1561817734023617e-01 2.6518098320941444e+01 3.3599692753764373e+01 2.7863141386516361e+01 0 0 0
3899 1 2 -2.8661874753060945e-01 2.5336783017800592e+01 3.5175162111821336e+01 2.4929978257193717e+01 0 0 0
839 1 3 4.6626599218841486e-01 2.6139749659573791e+01 3.7483803160708554e+01 3.0133121080008618e+01 0 0 -1
3048 1 1 1.4198999722947015e-02 2.7217139836077816e+01 3.8941817103710633e+01 2.6131378240812111e+01 0 0 0
3049 1 1 5.8026646190865783e-02 2.8650186186023536e+01 3.9128359739580219e+01 2.6070048475246129e+01 0 0 0
2980 1 1 1.0676130279246925e-01 2.4702533307589238e+01 3.5059139546550618e+01 2.6226355391228385e+01 0 0 0
3638 1 1 3.6189669893119875e-01 2.8885661076260885e+01 3.8073946870674874e+01 2.8397299245451691e+01 0 0 0
837 1 3 5.1097210182951924e-01 2.5987724987241226e+01 3.3589856204329180e+01 2.9563744119307874e+01 0 0 -1
3043 1 1 2.7674835833599826e-01 2.9352768285217699e+01 3.5077272993457058e+01 2.6257228111930747e+01 0 0 0
490 1 1 1.5585133599388187e-01 2.7791583431970352e+01 3.6990231734276158e+01 3.1912359285123365e+01 0 0 -1
684 1 2 -2.6680416381120636e-01 2.1478495469871500e+01 3.7682034995065671e+01 3.0621471557474827e+01 0 0 -1
362 1 1 -8.4647345024202417e-02 2.1781900066121917e+01 3.3470653963349484e+01 3.2083092015559693e+01 0 0 -1
492 1 1 -7.4057620422055714e-02 2.7139652389172376e+01 3.8188522039961939e+01 3.2039963982407095e+01 0 0 -1
485 1 1 -3.5398630064566214e-02 2.7581259126562276e+01 3.3269741740999855e+01 3.2126886008437197e+01 0 0 -1
629 1 2 -3.0950962929413400e-01 3.5444132588365669e+01 4.0383787637961106e+00 9.9483128385941964e+00 0 0 0
724 1 3 3.9924573444538530e-01 3.5105143092272549e+01 5.6221367256829060e+00 1.0945832605048652e+01 0 0 0
1144 1 1 1.2554809311294285e-01 3.3430981282205302e+01 5.2470993788400755e-01 1.3075345207319829e+01 0 1 0
1148 1 1 -6.1871773366857702e-02 3.3000901731178942e+01 3.6600324819803567e+00 1.2926919304424278e+01 0 1 0
1152 1 1 -4.3375771466580115e-02 3.2854544699401565e+01 5.7409423650163038e+00 1.4379950701172817e+01 0 1 0
1205 1 1 -7.4968554670502091e-02 3.4794012477723328e+01 6.6005673982843061e-01 1.3444128312372046e+01 0 1 0
1206 1 1 2.3139041018461104e-01 3.7531136972563829e+01 9.6314772462139819e-01 1.4207540463629140e+01 0 1 0
1207 1 1 1.2186448909099379e-01 3.5532718799976401e+01 1.8107239917479616e+00 1.3091507436386914e+01 0 1 0
1208 1 1 -4.6757515662454709e-02 3.6742259506010100e+01 2.1477683309081037e+00 1.3676659000629083e+01 0 1 0
1209 1 1 1.5337668490020717e-01 3.4381862150081858e+01 3.8704411352940493e+00 1.2834775363231762e+01 0 1 0
1210 1 1 6.9909307139194701e-02 3.7252036042647930e+01 3.4978765961817571e+00 1.3697017496968288e+01 0 1 0
1211 1 1 -4.2616955782364747e-02 3.5100696689755601e+01 4.7771891285180654e+00 1.3637621855535526e+01 0 1 0
1212 1 1 3.2562757816372793e-02 3.6549891497199994e+01 4.7081564373753562e+00 1.3619650886750291e+01 0 1 0
1213 1 1 1.5030639353872585e-01 3.4273443054831816e+01 5.6842953159084066e+00 1.4439720376836537e+01 0 1 0
1214 1 1 1.0014637121518695e-01 3.7289336865011144e+01 5.9989359927700230e+00 1.3763418214998218e+01 0 1 0
1266 1 2 -3.2934310273535106e-01 3.8392242710742259e+01 1.6017228851894705e+00 1.5366474633145256e+01 0 1 0
1267 1 1 2.5866303740014718e-01 3.9244063007788533e+01 2.5428399028730326e+00 1.4839730820301536e+01 0 1 0
1268 1 2 -3.4032026651454939e-01 4.0639020793567383e+01 2.7334189823582999e+00 1.5257362978596259e+01 0 1 0
1269 1 1 -5.8520231111349012e-02 3.8716624498859112e+01 3.4991911734698444e+00 1.4007903321956343e+01 0 1 0
1270 1 1 1.4026143210414946e-01 4.1436252938432979e+01 3.7032692683073880e+00 1.4578182204417255e+01 0 1 0
1271 1 1 1.0534998219522476e-01 3.9550568691046024e+01 4.4551438055432655e+00 1.3311493859239244e+01 0 1 0
1272 1 1 4.4998944419430441e-02 4.0846744279456942e+01 4.8483277687738733e+00 1.3977097818137981e+01 0 1 0
1273 1 1 1.1095161338576318e-01 3.8503275837425939e+01 5.9553973547485946e+00 1.2870683570517670e+01 0 1 0
1274 1 1 1.2572156044193480e-01 4.1732196076887909e+01 5.5368992208759495e+00 1.2989255812350368e+01 0 1 0
619 1 1 -3.3575930403180819e-02 3.6175945154555208e+01 1.2024741085963058e+00 8.9612130149637750e+00 0 1 0
1721 1 2 -2.5145237085692934e-01 3.3225548586591060e+01 1.5722006696109869e+00 1.2078041436454686e+01 0 1 0
1722 1 2 -2.6879358703398537e-01 3.5164007020272393e+01 2.8379268265437476e+00 1.2145555505331933e+01 0 1 0
1727 1 2 -3.2826309712147722e-01 3.8890859889884396e+01 4.8072453530543422e+00 1.2052826356232192e+01 0 1 0
1784 1 2 -4.2604933236979547e-01 3.8613933176456385e+01 6.8312135408431396e-01 1.3257216370706409e+01 0 1 0
1785 1 3 3.7933129937130550e-01 3.9538420798945424e+01 8.0917562067875026e-01 1.3562497767558778e+01 0 1 0
1804 1 2 -4.6595476768900718e-01 4.0485703936037552e+01 5.8338401957300787e+00 1.5023446778367861e+01 0 1 0
620 1 1 2.6978471088941688e-02 3.8969252885975145e+01 1.3210054445279507e+00 8.8924576560521782e+00 0 1 0
1768 1 2 -4.9592079088654234e-01 3.7853629319895724e+01 5.9594017741753058e+00 1.5147030598470169e+01 0 1 0
622 1 3 4.8488450484656048e-01 3.9834668755075029e+01 4.7048170674620575e+00 1.0568699831636238e+01 -1 0 0
1805 1 3 4.4071396476652080e-01 3.9553244108081920e+01 5.9559422460993172e+00 1.5107107925370833e+01 0 1 0
621 1 2 -4.4991504701138224e-01 3.9840140855854330e+01 4.1705717274811391e+00 9.7019409640781369e+00 0 0 0
501 1 1 1.1553344482087376e-01 3.4421565172986597e+01 3.7381592395266781e+00 8.9383139876150768e+00 0 0 0
1728 1 2 -2.8651923719733530e-01 4.1230949197678378e+01 5.9356285837979001e+00 1.1702157923327746e+01 0 1 0
561 1 1 9.8119608908136743e-02 3.6116642537864948e+01 3.7264078649101031e+00 8.7357112557689671e+00 0 0 0
560 1 1 -2.3016783165136999e-03 3.8260638787972638e+01 2.5934903170617711e+00 8.9650718808498553e+00 0 0 0
562 1 1 1.6574735697876700e-01 3.8637683873846697e+01 3.9715504583616767e+00 8.9668708131227444e+00 0 0 0
559 1 1 1.8495800024086559e-02 3.6840634360659998e+01 2.4062251094694278e+00 8.8050403297657844e+00 0 0 0
63 1 1 -1.5617926708622805e-02 4.0356964310026939e+01 1.2784924954487993e+00 8.4957629750449613e+00 0 1 0
499 1 1 -8.7075487583791276e-03 3.3819838486937776e+01 2.3987304998922103e+00 8.6943212179905380e+00 0 0 0
503 1 1 -3.8715918357986864e-02 3.3712854614111848e+01 4.9318470888990245e+00 8.4877340449717273e+00 0 0 0
558 1 1 1.1811086561337453e-01 3.4713060734630993e+01 1.1893591900700409e+00 8.5971542808827657e+00 0 1 0
505 1 1 5.7190638489001820e-02 3.4488242830141722e+01 6.1363151884453506e+00 8.3144626824479619e+00 0 0 0
62 1 1 1.2924753904044872e-01 4.2463192790388163e+01 3.3833563041975401e-01 9.5044763021975172e+00 -1 1 0
498 1 1 9.9294776055738922e-03 3.2475694584272937e+01 2.3648574878572877e+00 8.3722327700203731e+00 0 1 0
627 1 3 3.8073152873621757e-01 3.6153803489783257e+01 9.1994581793016372e-01 1.1201111395293863e+01 0 1 0
1146 1 1 1.7739113089153644e-01 3.2261997960342505e+01 2.5361303875156622e+00 1.2548660391918872e+01 0 1 0
1840 1 2 -4.9788289483346249e-01 3.4927269483741135e+01 4.5326605179820578e-01 1.5688341958153718e+01 0 1 0
2 1 1 1.2920344371913818e-02 4.2541875854914657e+01 2.5587081128032385e+00 8.4015614796408933e+00 -1 0 0
1150 1 1 1.3109734885154142e-01 3.2161940387806901e+01 4.9223416414304824e+00 1.3273169534113482e+01 0 1 0
1 1 1 1.0574318302653400e-02 4.1154384363212365e+01 2.3534347185437992e+00 8.0559155217609835e+00 -1 1 0
618 1 1 -1.3638067800689978e-02 3.8291387035923513e+01 1.0049029219383267e-01 9.2342071243839392e+00 0 1 0
626 1 2 -4.7800365757640662e-01 3.6655693486007799e+01 9.4735908579434702e-02 1.0979979533122124e+01 0 1 0
61 1 1 1.0121881507331316e-01 4.1201871000100269e+01 7.4221867009324344e-02 8.6520315169472184e+00 -1 1 0
502 1 1 1.2639458539459159e-01 3.2321672361114274e+01 4.8966318552634274e+00 8.2214994587019810e+00 0 0 0
564 1 1 -4.1025689584689828e-02 3.8004623092548343e+01 4.9267406686920587e+00 8.1674259706996981e+00 0 0 0
2615 1 3 4.4786287744662556e-01 3.5250875755170256e+01 2.1971577003088485e+00 1.5804073663558153e+01 0 0 0
1952 1 3 1.9237212763051567e-01 4.2122027235368435e+01 6.8344368576844994e-01 1.5612432834234058e+01 0 1 0
722 1 2 -4.6728010249386220e-01 3.4566995225188329e+01 6.3948603348226367e+00 1.1362177236194512e+01 0 0 0
617 1 1 1.4755721414139389e-01 3.6852416554934663e+01 1.4344758408828933e-02 9.4613661163591161e+00 0 1 0
1286 1 1 -2.8513039967565185e-01 4.1505433758610856e+01 1.2207168468300546e+01 1.5899373489048035e+01 0 1 0
1748 1 2 -2.8922740017870852e-01 3.4876909281640536e+01 6.6171459232488994e+00 1.5385246087848303e+01 0 1 0
1807 1 3 4.2312775412886916e-01 3.4578517676893071e+01 1.1627960594735075e+01 1.5435682073060045e+01 0 1 0
982 1 3 2.5171141326107621e-01 3.3178529724999095e+01 7.8767944646318444e+00 8.6148272633613718e+00 0 0 0
1217 1 1 -2.9986463991296435e-02 3.4560658159321306e+01 8.7133395280474755e+00 1.4093721103256451e+01 0 1 0
1814 1 2 -5.7787917419274648e-01 4.0734521348347741e+01 1.0492647805000917e+01 1.1871914109183749e+01 0 1 0
1278 1 1 -8.0016909613591980e-02 4.1433718873493341e+01 8.3799280452677447e+00 1.2698040947497951e+01 0 1 0
720 1 3 2.2909343589006217e-01 3.4838541857489503e+01 8.0736170058814949e+00 8.8658641884044691e+00 0 0 0
13 1 1 1.7796480308632620e-01 4.0641398955249997e+01 9.7613420461349349e+00 8.7594327422334946e+00 -1 0 0
1813 1 3 4.3173978781687378e-01 3.9305345645151490e+01 9.7300291612718439e+00 1.1297246934128905e+01 0 1 0
721 1 1 3.2963363362361003e-01 3.3760823963057312e+01 7.2095517189142271e+00 1.0562563636943942e+01 0 0 0
1276 1 1 1.6799029147240485e-01 4.0756770945436102e+01 7.0969747885582359e+00 1.2486917629018903e+01 0 1 0
9 1 1 1.6376448801401897e-01 4.0603742945713783e+01 7.3626855367615640e+00 8.2645462406605663e+00 -1 0 0
1219 1 1 1.4064352497528812e-01 3.4948321536938955e+01 9.7789155949529682e+00 1.3106801889285180e+01 0 1 0
1806 1 2 -4.4615097893621980e-01 3.5196939764503789e+01 1.1235465468588618e+01 1.4834775522433542e+01 0 1 0
1749 1 2 -2.7871762184923760e-01 3.2692854707911515e+01 7.8788044007790647e+00 1.5524567766779986e+01 0 1 0
574 1 1 -2.3124122683109136e-02 3.8744707605776270e+01 1.1128196198080882e+01 8.1000284017955728e+00 0 0 0
1688 1 2 -3.3580861346271990e-01 3.5400698889149112e+01 9.5948786338641820e+00 1.1777117355375669e+01 0 1 0
1154 1 1 1.7470313639382659e-01 3.2067348632922474e+01 6.7817517827089553e+00 1.4822434902220172e+01 0 1 0
1281 1 1 1.0780907411193198e-01 3.8634989183018561e+01 1.0594933493936535e+01 1.4022115519369434e+01 0 1 0
930 1 2 -5.2977168762206872e-01 3.5123552391944081e+01 1.0076238876346254e+01 9.2637241922877536e+00 0 0 0
1156 1 1 1.2832465748365618e-01 3.3283012888092159e+01 8.8738505427787260e+00 1.4623328150083946e+01 0 1 0
1215 1 1 1.5155133681811600e-01 3.5358125340503832e+01 7.4928064407883008e+00 1.4345550360904406e+01 0 1 0
1279 1 1 -8.5967953184365259e-02 3.9407212058313632e+01 9.4621190764374870e+00 1.3587987022195623e+01 0 1 0
697 1 2 -2.5977895816189850e-01 4.1605145736770694e+01 6.9523361634676579e+00 9.2154133454461995e+00 -1 0 0
1220 1 1 1.4617405443067230e-01 3.6623025289961774e+01 9.6502148301401736e+00 1.2648554109016240e+01 0 1 0
1221 1 1 1.6655768191597997e-01 3.4368314983866206e+01 1.1150642960271492e+01 1.3601037157414673e+01 0 1 0
573 1 1 1.7580206679490837e-01 3.5846192395305131e+01 1.0759681630126572e+01 8.1758369170154328e+00 0 0 0
1769 1 3 3.7565894642395731e-01 3.7422663482638441e+01 6.6746286578202669e+00 1.5665053209667592e+01 0 1 0
11 1 1 -5.4351811797883197e-02 4.0101652718471868e+01 8.6471517545243586e+00 8.1081358872965534e+00 0 0 0
1275 1 1 -4.4695018792899582e-02 3.9332094730568798e+01 7.1250716177971292e+00 1.2742169393871691e+01 0 1 0
577 1 1 1.5638029579421042e-01 3.5775512934623663e+01 1.2948117085710077e+01 9.2119442037053947e+00 0 0 0
1284 1 1 2.4913913903380800e-02 4.1011116175347240e+01 1.1599727152136191e+01 1.4605649704719541e+01 0 1 0
660 1 2 -5.0928645160345110e-01 3.2104593425853011e+01 1.2281830500350351e+01 9.7402773785971331e+00 0 0 0
1282 1 1 -3.8847918212896793e-02 4.1635835676890061e+01 1.0596198500070630e+01 1.3907687537210403e+01 0 1 0
1283 1 1 5.8674499982636311e-02 3.9590507959676287e+01 1.1997083393150787e+01 1.4333159476253497e+01 0 1 0
1224 1 1 1.8588497415789856e-01 3.6998759816710681e+01 1.2099788772174438e+01 1.2888825145151532e+01 0 1 0
1280 1 1 1.2576059510261353e-01 4.0774025028864685e+01 9.6362624946173359e+00 1.3118520409849914e+01 0 1 0
575 1 1 -9.9676848351981678e-02 3.6518009764548751e+01 1.2021697286709063e+01 8.4976524703995331e+00 0 0 0
1223 1 1 1.4213950481944215e-01 3.4593282963589189e+01 1.2325284731407077e+01 1.2778618034382456e+01 0 1 0
1817 1 3 4.3476483707377345e-01 4.0200122112550851e+01 1.2072699359589881e+01 1.2053017275144645e+01 0 1 0
15 1 1 -5.5445575054550986e-02 3.9999731075292203e+01 1.1014223001949974e+01 8.7676184877037748e+00 0 0 0
1815 1 3 4.5325352482462078e-01 4.1503439268574802e+01 1.0280125949583320e+01 1.1279302541446096e+01 0 1 0
1929 1 2 -3.2736814640094308e-01 3.8542372766699600e+01 1.1541363924604299e+01 1.5204322731080833e+01 0 1 0
661 1 3 3.4964877992973425e-01 3.2827890906281048e+01 1.1704590876240600e+01 9.4865172088520175e+00 0 0 0
723 1 2 -3.2513977276084488e-01 3.2740669925107383e+01 7.9846467550868772e+00 1.0798031662848217e+01 0 0 0
699 1 2 -3.0974526341675995e-01 4.1938004825330047e+01 1.1888776533159492e+01 9.7235030944712300e+00 -1 0 0
1216 1 1 -5.0153817310988197e-02 3.6559193871299726e+01 7.2441694618807455e+00 1.3616590049271499e+01 0 1 0
1218 1 1 -1.3476109648432351e-02 3.7263192555525627e+01 8.3572791399126523e+00 1.3019003028686452e+01 0 1 0
1277 1 1 1.1928239492801217e-01 3.8675981182473265e+01 8.4205434094242069e+00 1.2853018957680282e+01 0 1 0
1222 1 1 -4.8803314330481379e-02 3.7397351120024091e+01 1.0794532375301891e+01 1.3157829759096732e+01 0 1 0
17 1 1 1.8559285138342782e-01 4.0655899581087880e+01 1.2227141515303765e+01 9.2094854962805694e+00 -1 0 0
1160 1 2 -3.3833157232865380e-01 3.2937550172891740e+01 1.1241291983750511e+01 1.4117636356533074e+01 0 1 0
698 1 2 -3.1671719089756456e-01 4.1795681800684562e+01 9.5083250727573567e+00 9.6023860352861679e+00 -1 0 0
506 1 1 -3.0058284193613399e-01 3.4040701011476592e+01 7.4224157398425650e+00 9.0296735282704166e+00 0 0 0
1812 1 2 -4.3275258355914292e-01 3.8791760462381241e+01 8.9057234218567274e+00 1.1370323544258831e+01 0 1 0
1158 1 1 5.5912742386422312e-02 3.2397113420143569e+01 9.9690446177627123e+00 1.4369233567680119e+01 0 1 0
931 1 3 4.9749968598596905e-01 3.5177890072518409e+01 1.0231552949212638e+01 1.0165588211373812e+01 0 0 0
1687 1 2 -2.7522714887477012e-01 3.5788336125048396e+01 1.2072971925065467e+01 1.2054840001918393e+01 0 1 0
1816 1 2 -4.3735623521243805e-01 3.9732856617659266e+01 1.2950155614976824e+01 1.2123045199295488e+01 0 1 0
576 1 1 1.3659850928465006e-01 3.7917821049488609e+01 1.2358639469237700e+01 7.9959770525389695e+00 0 0 0
1947 1 3 2.3650410399302235e-01 4.2511961502149923e+01 1.2438451281074782e+01 1.5741609702372147e+01 0 1 0
1633 1 3 1.7088443941566975e-01 3.2003578765115968e+01 1.1672138329583458e+01 1.2266848934824868e+01 0 1 0
2412 1 1 3.0599780315259062e-01 3.4105274272479789e+01 1.7842026874454919e+00 1.9666479221364369e+01 0 0 0
2470 1 1 1.5398122992284252e-01 3.6257164376252710e+01 4.8903533822289941e-01 2.0144820133785888e+01 0 0 0
2472 1 2 -3.2053431566318907e-01 3.5501215072603650e+01 1.6977474840411586e+00 1.9771569100204712e+01 0 0 0
2534 1 1 9.0159494201022677e-03 4.2473330993674814e+01 1.8154669636643443e+00 2.0649502680258891e+01 0 0 0
2535 1 1 -3.4725130284413826e-02 4.0379955719023457e+01 3.0991967750010754e+00 1.9824249239768051e+01 0 0 0
2536 1 1 1.2820579845072036e-01 4.1807952985794394e+01 2.9396706822046452e+00 1.9916599042791972e+01 0 0 0
2537 1 1 2.4372023986033819e-01 3.9960154967162744e+01 4.4094460003473968e+00 1.9155758029993510e+01 0 0 0
2949 1 3 2.3875281090176526e-01 3.5111803793242395e+01 4.0487695727470054e+00 1.8265773025044378e+01 0 0 0
2410 1 1 -3.6735059069583034e-02 3.3481076476485008e+01 5.7193049860583212e-01 1.9791323002151909e+01 0 0 0
2414 1 2 -3.0977290681002956e-01 3.3435658912814979e+01 2.9647901657019973e+00 1.9251917618722533e+01 0 0 0
2531 1 1 1.0642772633955240e-01 4.0387792574346335e+01 5.7695341946092360e-01 2.0175073439606180e+01 0 0 0
2533 1 1 -1.0066096852902621e-03 3.9644598857407459e+01 1.9417494970936660e+00 2.0190110281800422e+01 0 0 0
2471 1 1 -5.3476885898200342e-02 3.7592252308606859e+01 6.5826500648894026e-01 2.0469450967736975e+01 0 0 0
2612 1 1 3.6856887180966547e-01 3.3808715264792092e+01 3.5145149101862820e+00 1.6650072102756731e+01 0 0 0
2473 1 1 5.4438150813303651e-02 3.8300466929122059e+01 1.9283082807327656e+00 2.0473103952216800e+01 0 0 0
2532 1 1 -3.3836270501255129e-02 4.1768861075154305e+01 6.8556866936437932e-01 2.0956130114687699e+01 0 0 0
2688 1 3 2.2330956957507730e-01 3.8242884440873425e+01 4.1085001162513661e+00 2.0842613039981664e+01 0 0 0
2950 1 3 2.3894217984606983e-01 3.6717267682459017e+01 3.3660499295397828e+00 2.0725801453766550e+01 0 0 0
2474 1 1 -2.9041083263524242e-01 3.7702272879301056e+01 3.1868907835559170e+00 2.1080665752578987e+01 0 0 0
2689 1 1 3.7497210276786386e-01 3.7652069642680551e+01 2.9909921583846035e+00 2.2640845658518966e+01 0 0 0
2690 1 2 -4.3328764835905087e-01 3.8402479226192789e+01 2.0541755752943698e+00 2.3386484133479811e+01 0 0 0
2691 1 2 -2.5545974389099319e-01 3.7024435510931781e+01 4.0899374814682794e+00 2.2955404784606994e+01 0 0 0
2692 1 3 4.2833038592774503e-01 3.8885090964315076e+01 1.2164547268481678e+00 2.2946328549715634e+01 0 0 0
2475 1 2 -3.3596617410687979e-01 3.8394961197987705e+01 4.4873172137266550e+00 1.8809245721657188e+01 0 0 0
2906 1 2 -4.3250900013405913e-01 4.0636412704170660e+01 4.3700346545583590e+00 1.7892466170560731e+01 0 0 0
2907 1 3 4.0914427014323296e-01 4.0170220988366765e+01 4.4028636014535900e+00 1.7035323221396990e+01 0 0 0
2416 1 1 -2.5907968250744867e-01 3.4425995123926832e+01 4.5808951330524792e+00 1.7643215212505730e+01 0 0 0
2611 1 3 2.4831526821064356e-01 3.5130512108124762e+01 5.3004705137560411e+00 1.7137059958725704e+01 0 0 0
2539 1 1 -3.4054944955237240e-02 4.0520887042100526e+01 5.5194616505946685e+00 1.9989668736830076e+01 0 0 0
2540 1 1 9.0864396705260999e-03 4.1891135033270380e+01 5.6408046490900681e+00 2.0342638321432538e+01 0 0 0
2418 1 1 7.6039112887953189e-02 3.3474741500421231e+01 5.3951824097736552e+00 1.8515018126096326e+01 0 0 0
2477 1 1 2.9626950092823423e-01 3.7764842318380154e+01 5.6637542735643160e+00 1.9101210924465036e+01 0 0 0
2476 1 2 -3.3702982498724970e-01 3.6454013241035739e+01 5.9137459233477285e+00 1.8548611765600871e+01 0 0 0
2898 1 2 -4.3037033482151721e-01 3.9141213246110858e+01 6.0263354370273889e+00 2.1831184531922343e+01 0 0 0
2614 1 2 -3.4451219371607944e-01 3.2710205060925418e+01 2.8619225389830496e+00 1.6677002855288240e+01 0 0 0
1942 1 3 1.9919222176611429e-01 4.2072030446155814e+01 2.0144074727666239e+00 1.6757881043810958e+01 0 1 0
2541 1 1 1.4675129249546748e-01 3.9622165552866491e+01 6.5195591549413372e+00 2.0487213424197826e+01 0 0 0
2756 1 2 -4.4217391060738803e-01 4.0690949108875273e+01 3.5912026452814305e-01 1.8789969080777638e+01 0 0 0
2417 1 1 3.8112210477017822e-02 3.2061270326049801e+01 5.4256638274556410e+00 1.8608700087915675e+01 0 0 0
2760 1 2 -4.5841340217233167e-01 3.2375422634831054e+01 9.9096147497570550e-02 1.7948060433318901e+01 0 0 0
2613 1 2 -4.9186257277061629e-01 3.5036634861122593e+01 3.1523354149691980e+00 1.6021903364263114e+01 0 0 0
1841 1 3 3.7049383792022256e-01 3.4175582157481550e+01 1.2818883500971492e-01 1.6195110863054197e+01 0 1 0
2899 1 3 3.8546198305918167e-01 3.9443156866464932e+01 6.5380560612462446e+00 2.2630347321348989e+01 0 0 0
2425 1 1 9.5083861109231907e-02 3.2101256183265036e+01 1.0368935240199646e+01 1.9417459534473430e+01 0 0 0
1948 1 2 -5.0564342885208058e-01 4.0207250653112567e+01 1.0377563166922295e+01 1.7017379806368314e+01 0 1 0
2421 1 1 1.1778790255823278e-02 3.2046980648704256e+01 7.8967558960571864e+00 1.8926236459133509e+01 0 0 0
2550 1 1 1.9598818505208265e-02 4.2635971434031553e+01 1.1829909096071319e+01 2.1254346690245772e+01 0 0 0
2724 1 2 -3.1204528042297297e-01 3.5568106740187176e+01 1.2493110802351861e+01 2.1868924155747571e+01 0 0 0
2479 1 1 -7.8026439102391792e-02 3.8386092869814540e+01 6.7274587515572293e+00 1.9691656221926092e+01 0 0 0
2420 1 1 -2.1520903041153904e-02 3.4098622210475312e+01 6.5558066939772432e+00 1.9033594118405965e+01 0 0 0
2424 1 1 -6.2998636586062751e-02 3.4056047001870269e+01 8.9271865900062277e+00 1.9870127211142066e+01 0 0 0
1949 1 2 -3.4022958507739437e-01 4.2295748598577994e+01 1.1309446108596243e+01 1.8009372312642906e+01 0 1 0
2481 1 1 1.7204389934774261e-01 3.7604596194156770e+01 8.0190913179342900e+00 1.9722764272291922e+01 0 0 0
3781 1 3 4.2708518069432938e-01 3.8199499674822086e+01 9.1331257962495691e+00 2.3825785413013001e+01 0 1 0
2549 1 1 -5.7796371398360614e-02 3.9806440543247732e+01 1.2073194879444141e+01 2.1861738404294933e+01 0 0 0
2759 1 3 3.8717330122582039e-01 4.1359090101591910e+01 9.0267997488641285e+00 1.8732037740955743e+01 0 0 0
2487 1 1 1.7878172764118810e-01 3.8396272157421031e+01 1.2134180509100888e+01 2.1704521449928357e+01 0 0 0
2486 1 1 1.4821244281505516e-01 3.5233677096456766e+01 1.1471316986161055e+01 2.0834615354889898e+01 0 0 0
2628 1 2 -4.9541532924661885e-01 3.5183661006994683e+01 8.2362713385796553e+00 2.1871501513932113e+01 0 0 0
2429 1 1 1.4791141411835423e-01 3.2246841577301453e+01 1.2866600804183555e+01 1.9144982808406706e+01 0 0 0
2723 1 2 -2.6784579196854641e-01 3.7637315685035915e+01 1.1030228244565450e+01 2.2227130483572363e+01 0 0 0
1950 1 3 4.3064112942851207e-01 3.9539853585368867e+01 1.0796324790943959e+01 1.6375393894352275e+01 0 1 0
3600 1 1 3.0657371236698328e-01 3.2277592689711021e+01 1.1227213970165103e+01 2.3600976667422596e+01 0 1 0
2485 1 1 1.5389398465351881e-01 3.7254896138217937e+01 9.9817543533077604e+00 2.1248386298197531e+01 0 0 0
2422 1 1 1.5535005965249585e-01 3.3304040977607926e+01 7.7022388973323359e+00 1.9699131833918528e+01 0 0 0
2873 1 3 4.1693781579049960e-01 3.2206432721776920e+01 1.0604720610400287e+01 2.1488464494818203e+01 0 0 0
2430 1 1 -4.5795498007314926e-04 3.3590862947381190e+01 1.2824273509675066e+01 1.9499349933704746e+01 0 0 0
2629 1 3 4.1719727030717535e-01 3.5474494270637976e+01 8.6582175690268972e+00 2.2678292430137205e+01 0 0 0
2488 1 1 1.0329084586140881e-01 3.6325424378283586e+01 1.3048221545760420e+01 2.0815158583826495e+01 0 0 0
3604 1 3 4.0643522428290063e-01 3.4297295214706615e+01 1.1257040015702730e+01 2.3447279397116187e+01 0 1 0
2426 1 1 1.2398489237459227e-01 3.3737383990222938e+01 1.0255760311420806e+01 1.9216866626551138e+01 0 0 0
2546 1 1 -2.1520425990485792e-03 4.2360988019332765e+01 9.2769651213934452e+00 2.1310175608171278e+01 0 0 0
2544 1 1 1.4819117727055273e-01 4.1747593562528294e+01 8.1067809452159292e+00 2.0646983499704945e+01 0 0 0
2483 1 1 -7.6978354357734993e-02 3.8051388977731044e+01 8.9208883427615113e+00 2.0858384043770105e+01 0 0 0
2847 1 3 4.1994910697719667e-01 3.3125311931450170e+01 1.0271717497141209e+01 1.7220783195218033e+01 0 0 0
3603 1 2 -4.9851830682957099e-01 3.3515649384996593e+01 1.0732447259978690e+01 2.3105962118175196e+01 0 1 0
2482 1 1 1.5032337377935903e-01 3.5321410632771801e+01 8.8777823494285641e+00 2.0549604935043611e+01 0 0 0
2846 1 2 -4.1558275932442901e-01 3.3893283694391734e+01 9.9513655496297613e+00 1.7775441617423127e+01 0 0 0
2480 1 1 -3.0963101855650488e-02 3.6165039808022627e+01 7.8595741419857639e+00 1.9773100856051141e+01 0 0 0
1946 1 1 3.2109504794838906e-01 4.1424291844746996e+01 1.1146576360795418e+01 1.7094915261220944e+01 0 1 0
2848 1 2 -4.3112602350581891e-01 3.8201932461461091e+01 8.7685299436929167e+00 1.8611641624757848e+01 0 0 0
2786 1 2 -4.4001676994143640e-01 3.3084007614516757e+01 7.0715686122961916e+00 2.1004002986520923e+01 0 0 0
2547 1 1 1.3264484909615618e-01 4.0515136720991954e+01 1.0857059249967788e+01 2.1906962419283548e+01 0 0 0
2849 1 3 3.6000578621533114e-01 3.8909130441267898e+01 9.4059643373807180e+00 1.8706768948299747e+01 0 0 0
2758 1 2 -4.3055779129841742e-01 4.1868438601450087e+01 8.3726430936415390e+00 1.9209488062994669e+01 0 0 0
2542 1 1 8.4128216280992176e-03 4.2479660058757212e+01 6.8375540137583704e+00 2.0915511202074129e+01 0 0 0
2545 1 1 1.3509945786141420e-01 3.9416221028228144e+01 8.7571076712052935e+00 2.1301491889261712e+01 0 0 0
2722 1 2 -3.2465028409267022e-01 3.9491104038856008e+01 9.8861869144172516e+00 2.2196758429210906e+01 0 0 0
2543 1 1 -9.6751157592993270e-02 4.0291817544575665e+01 7.8285890746480309e+00 2.0829288467645089e+01 0 0 0
2428 1 1 -5.2616901176747256e-02 3.4151462233571991e+01 1.1541695685739873e+01 1.9896050343560830e+01 0 0 0
2484 1 1 -6.6697185723648675e-02 3.5971092853340743e+01 1.0174081134710226e+01 2.0768289925337566e+01 0 0 0
2787 1 3 4.4611675430882158e-01 3.3395783277667434e+01 7.5386660892657416e+00 2.1767760616164029e+01 0 0 0
2548 1 1 -3.2336786022789991e-02 4.1837072873064322e+01 1.0621837451275084e+01 2.1541701243071451e+01 0 0 0
2478 1 1 1.5444194470651396e-01 3.5486543767201745e+01 6.8095642813829222e+00 1.9156115890993085e+01 0 0 0
3112 1 1 1.2377001476925430e-01 3.3570979142133154e+01 3.4916360668770452e-01 2.5402705723882935e+01 0 1 0
3116 1 1 -4.4406043473867292e-02 3.3139522758614319e+01 3.6134199664158499e+00 2.5194959320273540e+01 0 1 0
3120 1 1 -5.4936987249082747e-02 3.3065067724796336e+01 5.8397888980569670e+00 2.6325429051159407e+01 0 1 0
3173 1 1 -5.6825768450206753e-02 3.4800069119190255e+01 6.2020109613093943e-01 2.6054016024521907e+01 0 1 0
3174 1 1 1.8408675147933706e-01 3.7437235998109678e+01 7.6157289753599333e-01 2.6759658602546455e+01 0 1 0
3175 1 1 1.6426328705765678e-01 3.5624028382441516e+01 1.7216031772250688e+00 2.5845179211150757e+01 0 1 0
3176 1 1 -2.8092794645550759e-02 3.6846672928159379e+01 2.0665008169385097e+00 2.6500654829600890e+01 0 1 0
3177 1 1 1.6592780512122479e-01 3.4539155901069556e+01 3.6958659719310099e+00 2.5345694703787341e+01 0 1 0
3178 1 1 8.0231919851854849e-02 3.7377119595209983e+01 3.3998885849990019e+00 2.6710630903480908e+01 0 1 0
3179 1 1 -4.5566489814859501e-02 3.5261754367670228e+01 4.6419400779879556e+00 2.6055193237281586e+01 0 1 0
3180 1 1 4.0419124105372684e-02 3.6658795863326233e+01 4.5920251286561848e+00 2.6398275167502813e+01 0 1 0
3181 1 1 1.4283630681856158e-01 3.4493914560066706e+01 5.7215848703210517e+00 2.6721331625607480e+01 0 1 0
3182 1 1 1.1506926803644907e-01 3.7417658431419639e+01 5.8504868954618754e+00 2.6551160016132524e+01 0 1 0
3234 1 2 -2.5057742270138489e-01 3.8335487798010988e+01 2.3651406192275535e+00 2.9060397195893898e+01 0 1 0
3235 1 1 2.9771687911517880e-01 3.9280398634821111e+01 2.9576689544920094e+00 2.8408206394081354e+01 0 1 0
3236 1 2 -2.9687870846840558e-01 4.0758367174847734e+01 3.2039898987765447e+00 2.8666810046431845e+01 0 1 0
3237 1 1 -9.8744373148398276e-02 3.8754200050922194e+01 3.5603690017282972e+00 2.7175343073643994e+01 0 1 0
3238 1 1 1.6692935903456141e-01 4.1648104993114700e+01 3.8109622698303758e+00 2.7767413653560016e+01 0 1 0
3239 1 1 9.6599053862850878e-02 3.9613113974419818e+01 4.3441242981793531e+00 2.6333219686037662e+01 0 1 0
3240 1 1 4.2421249217489361e-02 4.0979418151168652e+01 4.7576334298371172e+00 2.6940989277894761e+01 0 1 0
3241 1 1 1.0904394130999688e-01 3.8737865901741429e+01 5.8003251171494146e+00 2.5742440214538746e+01 0 1 0
3242 1 1 1.5181312347460391e-01 4.1832927732597710e+01 5.4511718452345344e+00 2.5882613732594791e+01 0 1 0
3114 1 1 1.7872427373852176e-01 3.2521664177884226e+01 2.4030185081491431e+00 2.4874829219235234e+01 0 1 0
3736 1 2 -4.8502496343283169e-01 3.7840550143474687e+01 5.8287170612834815e+00 2.7949637460225311e+01 0 1 0
3752 1 2 -4.2948465953719966e-01 3.8826293828597414e+01 8.4453849998272579e-01 2.6550925906544855e+01 0 1 0
3772 1 2 -4.3334530898745544e-01 4.0570212742739358e+01 5.8092812059552523e+00 2.7878314711349837e+01 0 1 0
3773 1 3 4.3770732055750994e-01 3.9618342671846662e+01 5.7023235045527327e+00 2.8069920505934807e+01 0 1 0
3909 1 1 3.0567477992363573e-01 4.1607740264390145e+01 9.0359544642389411e-01 2.8352817020660318e+01 0 1 0
788 1 2 -3.8356415891854839e-01 3.6684501240499031e+01 4.4766326904382527e+00 3.0584639440442235e+01 0 0 -1
789 1 3 3.4225137331881517e-01 3.6853698460174897e+01 5.2304030144971057e+00 2.9914339028245244e+01 0 0 -1
3 1 1 4.6738754527295964e-02 4.0569059098805113e+01 3.5872017846481468e+00 3.1695298220143588e+01 -1 0 -1
3912 1 2 -3.1611798954742670e-01 4.1354350866462148e+01 7.3330389546996100e-01 2.7108435980826584e+01 0 1 0
3753 1 3 4.2331954318408127e-01 3.9349730794153054e+01 1.6613162691361592e+00 2.6454361444087656e+01 0 1 0
3695 1 2 -2.4202455372114579e-01 3.9182253825339814e+01 4.6669174144491592e+00 2.4979322224338514e+01 0 1 0
3118 1 1 1.3719380089662236e-01 3.2270179523681847e+01 4.8806169564476756e+00 2.5383200627180340e+01 0 1 0
3690 1 2 -2.5028140736201532e-01 3.5387041831291022e+01 2.6643058004093496e+00 2.4797895565906067e+01 0 1 0
3911 1 2 -4.4832558582854432e-01 4.0741966602311010e+01 8.7633180271717415e-01 2.9495030877851026e+01 0 1 0
3696 1 2 -2.6225614423315891e-01 4.1531098468840533e+01 5.9970012864903737e+00 2.4601092367902488e+01 0 1 0
3913 1 3 4.0184711684685215e-01 4.1197477837361546e+01 6.2752381904140964e-01 3.0374574795945808e+01 0 1 0
896 1 2 -2.5504444857303504e-01 3.4508281763482373e+01 3.0454864799063569e-01 3.1756261217829238e+01 0 1 -1
5 1 1 3.7737072258661943e-02 4.0991100629635270e+01 4.9550850981942354e+00 3.1855616132801078e+01 -1 0 -1
566 1 1 9.4807468701387746e-04 3.8690342496188229e+01 6.0156706166246989e+00 3.1948064718147705e+01 0 0 -1
3689 1 2 -2.5226293057227295e-01 3.2962936796208119e+01 1.1363917395828242e+00 2.4350756890373322e+01 0 1 0
3716 1 2 -2.7038144345894694e-01 3.4926900349632248e+01 6.4309505674793197e+00 2.7852177892240466e+01 0 1 0
563 1 1 1.3234301090221226e-01 3.6529820959265997e+01 4.7861961228139416e+00 3.1967969735542027e+01 0 0 -1
565 1 1 -2.7220188792447714e-02 3.5821038864096671e+01 6.1516396785292446e+00 3.2159921599745381e+01 0 0 -1
3737 1 3 3.2002776641520780e-01 3.7368112167164767e+01 6.5302058069846094e+00 2.8454919610206549e+01 0 1 0
7 1 1 1.0842098601238363e-02 4.0137922819370182e+01 6.1060197239004683e+00 3.2043998769909265e+01 0 0 -1
6 1 1 1.3692124992678750e-01 4.2648357570631781e+01 4.9757325460744752e+00 3.1855563533479117e+01 -1 0 -1
3192 1 1 1.7260876658940225e-01 3.7313508618790685e+01 1.2079094030273133e+01 2.5720708330353073e+01 0 1 0
3916 1 2 -4.4913654706611489e-01 4.0740881889744543e+01 1.0299406389076145e+01 2.9913742282618603e+01 0 1 0
3917 1 2 -3.4550215501573300e-01 4.1813604600186721e+01 1.2294171486701478e+01 3.0941894202004075e+01 0 1 0
3775 1 3 4.4614054190111058e-01 3.4383422508090817e+01 1.1106724833836294e+01 2.8164209180815700e+01 0 1 0
3897 1 2 -3.6327407517494570e-01 3.8879543210073386e+01 1.1025917796908384e+01 2.8419012810971850e+01 0 1 0
3251 1 1 9.4467148528250250e-02 3.9671761054724534e+01 1.1763627376026697e+01 2.7458568084653393e+01 0 1 0
568 1 1 9.1875288171497232e-02 3.7916595188208355e+01 7.1844427935788788e+00 3.1407127631907979e+01 0 0 -1
3780 1 2 -5.3566929078515846e-01 3.8939832371436871e+01 8.7665149302915992e+00 2.4233548065615441e+01 0 1 0
571 1 1 -6.3342792387007490e-02 3.6683909918811665e+01 9.8025104162060277e+00 3.1840541838174946e+01 0 0 -1
567 1 1 -6.2329545423075797e-02 3.6508537890658495e+01 7.2578380802761622e+00 3.1682313191846916e+01 0 0 -1
3124 1 1 1.2534204529073026e-01 3.3384326706018086e+01 8.7498212287337331e+00 2.7051683815850058e+01 0 1 0
512 1 1 -7.9889461007727244e-02 3.2521015014262474e+01 1.2337524751719616e+01 3.1802892660504028e+01 0 0 -1
508 1 2 -3.3565584686721728e-01 3.2824162441597487e+01 1.0566273776505406e+01 3.0346049304547044e+01 0 0 -1
507 1 2 -3.2069419697067120e-01 3.4470870847404079e+01 8.7827225622326850e+00 3.1207874217669389e+01 0 0 -1
3186 1 1 -5.2772393789280614e-02 3.7483856346911736e+01 8.3085922622706736e+00 2.5940165619758652e+01 0 1 0
3184 1 1 -4.6182121254495508e-02 3.6759131701206364e+01 7.1400248307965590e+00 2.6328723642692019e+01 0 1 0
3918 1 3 4.2435753665101633e-01 4.0035285540949204e+01 1.0115785113594651e+01 2.9209356543061151e+01 0 1 0
509 1 1 3.0066906479991240e-01 3.3992928075091562e+01 1.0095314781001061e+01 3.1046435970825939e+01 0 0 -1
3717 1 2 -2.8779786500546156e-01 3.2481694602594750e+01 7.8918299920500132e+00 2.7810735852876345e+01 0 1 0
572 1 1 -2.2919462865107369e-02 3.8102280868912750e+01 9.9465253130477489e+00 3.1906458611302501e+01 0 0 -1
3246 1 1 -6.8975796154263205e-02 4.1609682229246808e+01 8.3731785629471354e+00 2.5492862487298790e+01 0 1 0
3190 1 1 -5.6561464263264145e-02 3.7623980234124573e+01 1.0743833354905185e+01 2.6075909723441626e+01 0 1 0
3250 1 1 7.9555843225066029e-03 4.1779290374988648e+01 1.0631001032802057e+01 2.6551912772529263e+01 0 1 0
3243 1 1 -5.2488279940187614e-02 3.9510884287074788e+01 7.0240277210111701e+00 2.5722692844343676e+01 0 1 0
3244 1 1 1.5466416593838972e-01 4.0919769519106772e+01 7.0705396164114145e+00 2.5407218940024556e+01 0 1 0
3188 1 1 1.1927057268316578e-01 3.6856075701947361e+01 9.5993780958899091e+00 2.5496442750549829e+01 0 1 0
3183 1 1 1.1775113703976828e-01 3.5410184754839868e+01 7.3832507475647313e+00 2.6770782832705304e+01 0 1 0
3187 1 1 1.1323284392250020e-01 3.5055649095491056e+01 9.6951174414357073e+00 2.5622338865567425e+01 0 1 0
791 1 3 4.2294327842695456e-01 3.8081457899340215e+01 1.2350676089981905e+01 3.0269699487169476e+01 0 0 -1
570 1 1 1.3411720795519366e-01 3.8856639308490792e+01 8.7399293438572805e+00 3.1574927767459045e+01 0 0 -1
3249 1 1 1.0257568732199776e-01 3.8767904965689887e+01 1.0426534765265421e+01 2.7015891344213184e+01 0 1 0
3655 1 2 -2.5365166643487519e-01 3.6231253149627889e+01 1.2317819349298318e+01 2.4741101012948089e+01 0 1 0
939 1 3 3.9917030337278031e-01 3.7304158930194596e+01 8.6149442539517445e+00 2.9530977191231273e+01 0 0 -1
938 1 2 -4.3991069186223841e-01 3.6357711875361041e+01 8.5601806599199435e+00 2.9801259290348121e+01 0 0 -1
3656 1 2 -3.3852625784615969e-01 3.5864091335735836e+01 9.6488567091601354e+00 2.4431094244104653e+01 0 1 0
3126 1 1 9.5896390252061828e-02 3.2517118737016986e+01 9.8168079071798147e+00 2.6766610035363012e+01 0 1 0
3247 1 1 -8.9595339160818868e-02 3.9639032016780064e+01 9.4053419352082965e+00 2.6442026602210419e+01 0 1 0
3189 1 1 1.7872000061687954e-01 3.4436789707266890e+01 1.1028965957729310e+01 2.6142387373464420e+01 0 1 0
3122 1 1 1.5785163789062295e-01 3.2232736922213569e+01 6.8071545000933540e+00 2.6868557513948360e+01 0 1 0
3252 1 1 4.7076347576099985e-02 4.1148455321156604e+01 1.1516074527148279e+01 2.7401691788910124e+01 0 1 0
3774 1 2 -4.5892270010763642e-01 3.5044994439722679e+01 1.1128307174315427e+01 2.7517517220256792e+01 0 1 0
569 1 1 2.6015017467397594e-01 3.6014783593154704e+01 8.6218773491875762e+00 3.1215370408397941e+01 0 0 -1
736 1 2 -3.5727354555118240e-01 3.8593724987559867e+01 8.0051269625340087e+00 3.0366222788277657e+01 0 0 -1
790 1 2 -5.1014864400932680e-01 3.7574181219806562e+01 1.2791873531404198e+01 3.0965416470134230e+01 0 0 -1
3185 1 1 -4.8232618416195895e-02 3.4655715189713511e+01 8.6049286620354319e+00 2.6533301243802910e+01 0 1 0
513 1 1 1.5351189363649353e-01 3.4039064468214711e+01 1.2499502096028865e+01 3.1762846472085005e+01 0 0 -1
3254 1 1 -2.7001912259204497e-01 4.1824959611602353e+01 1.2210107933186794e+01 2.8571944247285309e+01 0 1 0
3245 1 1 1.3383831673596358e-01 3.8900370454250186e+01 8.3362569102659769e+00 2.5707299957154479e+01 0 1 0
511 1 1 -1.0476114116209992e-01 3.4590315644701498e+01 1.1083290094239922e+01 3.1689205064293908e+01 0 0 -1
3914 1 1 3.5273764892770143e-01 4.1393849130656115e+01 1.1593633531522455e+01 2.9969681496606718e+01 0 1 0
3128 1 2 -3.1112396965121930e-01 3.2917596015466934e+01 1.1086626779770089e+01 2.6425977123147110e+01 0 1 0
3191 1 1 1.0287445844048060e-01 3.4919679714052840e+01 1.2175749784650209e+01 2.5303361861828439e+01 0 1 0
3782 1 2 -4.5751321440752746e-01 4.0695313584996455e+01 1.0483285233390074e+01 2.4649539016831646e+01 0 1 0
3248 1 1 1.4282135846601221e-01 4.0887153326869999e+01 9.6405468705922619e+00 2.5821976360573327e+01 0 1 0
3783 1 3 4.9670474788760915e-01 4.0019067320874363e+01 1.0001951361236383e+01 2.4121367844652312e+01 0 1 0
519 1 1 2.1157228428944427e-01 3.4772547180172673e+01 1.6407815340367264e+01 9.8420149608256988e+00 0 0 0
520 1 1 1.2823240461166241e-01 3.2658649462000106e+01 1.7296622981241974e+01 8.9427608635312552e+00 0 0 0
521 1 1 -2.8349240676660861e-02 3.4139443319463922e+01 1.7437455670658657e+01 9.1333132317072536e+00 0 0 0
581 1 1 -2.8919192803223498e-02 3.6167735855693941e+01 1.6257034416085183e+01 9.6406554316414663e+00 0 0 0
582 1 1 3.0716016807170836e-02 3.8943794695647064e+01 1.6025888262040407e+01 8.6507958524061372e+00 0 0 0
583 1 1 1.0900053042192946e-01 3.7064779680594128e+01 1.7435077458158908e+01 9.6235942683916811e+00 0 0 0
584 1 1 -2.4318189169789679e-02 3.8340879503814875e+01 1.7322069810821667e+01 8.8549033544574698e+00 0 0 0
585 1 1 8.3219734573243762e-02 3.6190851787020449e+01 1.8919808217945175e+01 9.1511675887604262e+00 0 0 0
895 1 2 -2.4922659993476950e-01 3.6505012020149607e+01 1.8457303384883286e+01 1.0510538484968938e+01 0 0 0
23 1 1 -3.5380746143220149e-02 4.0365310910789937e+01 1.5880250507871059e+01 8.6281781412298137e+00 0 0 0
1166 1 1 7.7665482653320142e-02 3.2769332400707377e+01 1.5856264860283787e+01 1.4181073793261913e+01 0 1 0
1170 1 1 8.4453150812229788e-02 3.3030672157629986e+01 1.8522874231623394e+01 1.3633127762712753e+01 0 1 0
1225 1 1 -4.0380307730467802e-02 3.3883298232979264e+01 1.3498344106322490e+01 1.2961860697587714e+01 0 1 0
1227 1 1 1.5059911070094428e-01 3.4613751278583685e+01 1.4710977270164364e+01 1.3075990458300051e+01 0 1 0
1228 1 1 1.4540305842320900e-01 3.7109707407548250e+01 1.4543716655429256e+01 1.3041611251843269e+01 0 1 0
1229 1 1 -6.2766618906107879e-02 3.4162685553921946e+01 1.5872811121276394e+01 1.3671500152073108e+01 0 1 0
1230 1 1 -5.2800704545366714e-02 3.7584524436548932e+01 1.5745481683165096e+01 1.3592838135142950e+01 0 1 0
1231 1 1 1.0328759034330751e-01 3.4988187740269154e+01 1.7092142578298485e+01 1.3518990275940030e+01 0 1 0
1232 1 1 1.1733422986536962e-01 3.6831475201045258e+01 1.7038706563841924e+01 1.3500476475692123e+01 0 1 0
1233 1 1 8.8238838270311024e-02 3.4460414600131173e+01 1.8332782346336383e+01 1.4099156717192157e+01 0 1 0
1234 1 1 -2.4002880567390129e-02 3.7265197858446768e+01 1.8289486962224249e+01 1.4116580254113609e+01 0 1 0
1287 1 1 1.5722440854488912e-01 3.9669892741800879e+01 1.4486282052314913e+01 1.3925012559878935e+01 0 1 0
1288 1 2 -2.8373589362347396e-01 4.0970503279104356e+01 1.6028562273911071e+01 1.1806296895449055e+01 0 1 0
1289 1 1 -4.2173383217976326e-02 3.8908263881883329e+01 1.5617653918042704e+01 1.4117377449091729e+01 0 1 0
1290 1 1 2.7920768127928497e-01 4.1498027108034194e+01 1.6672237509718755e+01 1.2772254402345370e+01 0 1 0
1291 1 1 1.3988226680353344e-01 3.9480461433284461e+01 1.6936627489992592e+01 1.4555177336277865e+01 0 1 0
1292 1 1 4.9906993529433848e-02 4.0490665768109977e+01 1.7578327973843646e+01 1.3535589524808527e+01 0 1 0
1293 1 1 7.2632747530918015e-02 3.8463198571495163e+01 1.8296267362233703e+01 1.4923739824487654e+01 0 1 0
1294 1 1 2.1790754041675717e-02 4.1172580108149873e+01 1.8672634833999414e+01 1.4308061730104660e+01 0 1 0
1685 1 2 -2.3501241898323086e-01 3.5929812651678716e+01 1.6952131206416404e+01 1.2393376963985997e+01 0 1 0
1686 1 2 -2.2550183582671821e-01 3.5810696245224861e+01 1.4438862774644994e+01 1.2349156291178689e+01 0 1 0
1916 1 2 -4.0067536674371662e-01 3.9504464594257897e+01 1.8096987425097645e+01 1.2541950789518705e+01 0 1 0
1917 1 3 3.7530854276162862e-01 3.8914527734228976e+01 1.7437194227522273e+01 1.2072351519350772e+01 0 1 0
755 1 2 -2.7212545376465558e-01 3.3880333608201838e+01 1.5390989454741751e+01 1.0316806829440283e+01 0 0 0
580 1 1 -2.6095587590511928e-02 3.8089485406128247e+01 1.4819528674149094e+01 8.8241963375328663e+00 0 0 0
579 1 1 1.5100471616649738e-01 3.6865463855400712e+01 1.5045215227338888e+01 9.4895686092099929e+00 0 0 0
21 1 1 1.7337418336585517e-01 4.0797093609549108e+01 1.4685168917054469e+01 9.2367135332050676e+00 -1 0 0
516 1 1 -5.9632145476928272e-02 3.2435597275374519e+01 1.4437635070904175e+01 8.8585992284339241e+00 0 0 0
517 1 1 1.7867277828161776e-01 3.3773804430295172e+01 1.4282292770104959e+01 9.3119474451649697e+00 0 0 0
1226 1 1 -3.8394648382954283e-02 3.7714867209524023e+01 1.3286437043403645e+01 1.3201459412502460e+01 0 1 0
754 1 2 -2.3670448833167781e-01 3.6043423238615986e+01 1.4047235963563828e+01 1.0109123199347092e+01 0 0 0
1766 1 2 -4.5029870114085419e-01 4.1016270283110124e+01 1.4410016241995411e+01 1.4318639535744223e+01 0 1 0
523 1 1 2.0223019854554099e-02 3.4872642946404461e+01 1.8561825952940893e+01 8.6740300630944347e+00 0 0 0
586 1 1 4.8119757799777712e-03 3.9154493730139471e+01 1.8481811889562294e+01 8.5482268839635811e+00 0 0 0
1162 1 1 2.3323048666605492e-02 3.2434445732580699e+01 1.3604139857336028e+01 1.3195736499467007e+01 0 1 0
700 1 2 -3.0403027978014879e-01 4.1948139225173826e+01 1.4197937631590921e+01 9.9278560624537473e+00 -1 0 0
1285 1 1 1.0630072771215802e-01 3.9223078119261736e+01 1.3186392928191674e+01 1.3445624577012159e+01 0 1 0
861 1 3 4.2297573563313762e-01 3.2432875657319173e+01 1.8904333542040373e+01 1.0118444267027213e+01 0 0 0
27 1 1 3.4096818435888819e-02 4.0542627879309315e+01 1.8370155602334769e+01 8.2249665941295014e+00 -1 0 0
578 1 1 1.4162578168243949e-02 3.8613091737474264e+01 1.3488755938269302e+01 8.6228386067904790e+00 0 0 0
1884 1 2 -2.6599919297230229e-01 3.2344742982008256e+01 1.7852456030771364e+01 1.2492886138800774e+01 0 1 0
29 1 1 -3.6728592425710020e-02 4.1343681302577082e+01 1.9551283069111260e+01 8.1503738706498865e+00 -1 0 0
860 1 2 -5.3055937716128054e-01 3.2892288161607411e+01 1.9590939432187756e+01 9.6192950648372175e+00 0 0 0
19 1 1 -4.3146157993501633e-02 3.9964462508250939e+01 1.3436053699608069e+01 9.0060310272300939e+00 0 0 0
524 1 1 4.1246190027273838e-02 3.2726746528361652e+01 1.9581560501727775e+01 8.0545275751444443e+00 0 0 0
1767 1 3 3.9266884443553662e-01 4.1709319912701552e+01 1.4625631479218159e+01 1.3600194953469890e+01 0 1 0
26 1 1 -1.1461099664535408e-02 4.2617309072853310e+01 1.7021580795737854e+01 8.1235642495784131e+00 -1 0 0
1168 1 1 1.2912593381627002e-01 3.2064114012998211e+01 1.7144690879395878e+01 1.3711670236819971e+01 0 1 0
1848 1 2 -5.0067259196040270e-01 3.2782716044990991e+01 1.6011984095647822e+01 1.5640192620628719e+01 0 1 0
1172 1 1 2.6336256354725220e-02 3.6567067299910121e+01 1.9492505817189027e+01 1.3903909176522086e+01 0 0 0
1171 1 1 2.2288406168310015e-02 3.5177613764218208e+01 1.9608850699972635e+01 1.3848852526958380e+01 0 0 0
2924 1 3 3.3968412831309863e-01 3.5722879154715869e+01 1.4642769077659642e+01 1.5320565499251801e+01 0 0 0
1834 1 2 -4.6576837243808777e-01 3.4469265051827200e+01 1.8113092439931776e+01 1.5532816658896351e+01 0 1 0
1726 1 2 -3.0344262950565670e-01 3.9016350065445955e+01 1.7318903166140945e+01 1.5840465140133638e+01 0 1 0
1835 1 3 4.5831501199268004e-01 3.4144225191147591e+01 1.7258407208520570e+01 1.5743550763738460e+01 0 1 0
25 1 1 1.3380811979999230e-01 4.1147205460939944e+01 1.7014688355522072e+01 8.0111879555416348e+00 -1 0 0
1113 1 1 -4.8091131766728315e-02 3.2460589147318061e+01 1.9680539316506003e+01 1.4376581509477022e+01 0 0 0
515 1 1 -7.9709781993125145e-02 3.4476174503235725e+01 1.3264084831255490e+01 8.8017481819515186e+00 0 0 0
1355 1 1 -2.5466746479421182e-02 4.2589302906360210e+01 1.8661630151876285e+01 1.4441787046009235e+01 0 1 0
922 1 2 -5.1232158598397148e-01 3.2407659090297066e+01 2.4872964392711605e+01 9.9671396050924130e+00 0 0 0
976 1 3 3.1169006170370478e-01 3.6920362207005880e+01 2.2981592737209489e+01 8.0363292860181144e+00 0 0 0
596 1 1 -4.3056221071693691e-02 3.9346829161364852e+01 2.5701714553253854e+01 7.9606044813577661e+00 0 0 0
1175 1 1 3.1934565659202760e-02 3.5121891359094946e+01 2.2090897334699061e+01 1.3477093331492103e+01 0 0 0
531 1 1 6.3734720520761942e-02 3.4764075207265051e+01 2.3306166793908393e+01 7.9180220544409190e+00 0 0 0
528 1 1 -2.7478907182431574e-02 3.2656875010037261e+01 2.2039821441632526e+01 8.0144810579393795e+00 0 0 0
1115 1 1 1.4782559856702379e-01 3.3189668193198756e+01 2.0954955671243209e+01 1.4576089776616858e+01 0 0 0
588 1 1 1.1928121702069765e-01 3.8475720346531396e+01 1.9767104249767687e+01 8.4338339852214101e+00 0 0 0
1832 1 2 -4.4429920083457558e-01 3.3948117743483806e+01 2.6183353860223090e+01 1.1552953032577271e+01 0 0 0
1235 1 1 1.1505630508824467e-01 3.9138765098871126e+01 1.9695076269674537e+01 1.5208695031290194e+01 0 0 0
535 1 1 1.0045166883948896e-01 3.4865917607527223e+01 2.5725177590036569e+01 8.5250497826633342e+00 0 0 0
1301 1 1 1.3542391852317306e-01 4.2608044044462723e+01 2.3915197628536312e+01 1.4769840551026519e+01 0 0 0
1837 1 3 4.1729138843645680e-01 3.7435600265188640e+01 2.2617866905245780e+01 1.5562250807601242e+01 0 0 0
1174 1 1 1.0125563193246731e-01 3.7336718416184361e+01 2.0775165112695340e+01 1.3581464630856422e+01 0 0 0
1237 1 1 8.3208383517451939e-02 3.8364057057441357e+01 2.1151191093699595e+01 1.4748836078756193e+01 0 0 0
1830 1 2 -5.3328245937724084e-01 4.1564192512620437e+01 2.4791097468975327e+01 1.0906127472555122e+01 0 0 0
1238 1 1 1.1207950570133231e-01 4.1263049273069193e+01 2.1018098507076033e+01 1.5296501426390163e+01 0 0 0
1178 1 1 1.0125764206518215e-01 3.7274968000177303e+01 2.2975708305524936e+01 1.2679232841090073e+01 0 0 0
862 1 2 -6.4272460602186854e-01 3.4305569032178362e+01 2.1225522387935090e+01 1.1044202600006777e+01 0 0 0
1831 1 3 4.3755860858607798e-01 4.0796579170629307e+01 2.4286321184735559e+01 1.0624194781775804e+01 0 0 0
594 1 1 2.9888839494525671e-01 3.8818950446976046e+01 2.4518321210846885e+01 8.4372367735757372e+00 0 0 0
534 1 1 -4.2692369141822735e-02 3.2128197467378008e+01 2.5754677999313945e+01 7.9508165027381832e+00 0 0 0
1243 1 1 1.0012450361818098e-01 3.9661667849827481e+01 2.3849685220316712e+01 1.2513738756159029e+01 0 0 0
532 1 1 1.5960237419255016e-01 3.2636792943775781e+01 2.4423874869538476e+01 8.5850448486398783e+00 0 0 0
590 1 2 -2.5976206288235409e-01 3.9300585178202915e+01 2.0969355579103553e+01 8.2098864860499869e+00 0 0 0
1176 1 1 1.0264877566728550e-01 3.6564516833731652e+01 2.2162209977681691e+01 1.3735652199111072e+01 0 0 0
529 1 1 -1.6843898347351977e-02 3.4178878922986833e+01 2.2017316503681414e+01 7.9347017328326244e+00 0 0 0
1868 1 2 -3.9653894882484908e-01 4.2473490488440568e+01 2.1381628143602761e+01 1.3298623616978832e+01 0 0 0
1117 1 1 1.4233983478013901e-01 3.2178928646787838e+01 2.2438615428001288e+01 1.4069153231842703e+01 0 0 0
943 1 2 -2.5814265212790377e-01 3.5681044360742021e+01 2.5923555309620170e+01 9.7574632828228172e+00 0 0 0
1239 1 1 -6.9000924823414397e-02 3.9143262540930543e+01 2.2305287836013122e+01 1.4266207517190882e+01 0 0 0
1240 1 1 1.2748489602706978e-01 4.0385766443752146e+01 2.2686402548967802e+01 1.4965623981278393e+01 0 0 0
1173 1 1 -2.8208377156601575e-02 3.4462104325970287e+01 2.0887994823106975e+01 1.3838751277352326e+01 0 0 0
1121 1 1 1.0387348087763000e-01 3.2432219484528964e+01 2.4604931747429287e+01 1.3085882563562363e+01 0 0 0
1180 1 1 1.6865737330184138e-01 3.6345038571291511e+01 2.4516894201600753e+01 1.2135312632789423e+01 0 0 0
1715 1 2 -2.4702999072617951e-01 3.2851783827230598e+01 2.2174703688518903e+01 1.5296814280895545e+01 0 0 0
863 1 3 4.9447593693923697e-01 3.3891336406091156e+01 2.0543601024902760e+01 1.0528167699663594e+01 0 0 0
1245 1 1 1.3188983407979354e-01 3.8548392734651031e+01 2.5733049945950231e+01 1.1644750855051919e+01 0 0 0
592 1 2 -2.9156493046485860e-01 3.9552057442606163e+01 2.3326300172297778e+01 8.5504229150417626e+00 0 0 0
1246 1 1 1.4567624312281052e-01 4.1648463097379363e+01 2.5357235373294742e+01 1.2311427345402702e+01 0 0 0
595 1 1 2.3148126647215231e-01 3.6579245083498158e+01 2.5810551388220937e+01 8.6906939381636832e+00 0 0 0
1181 1 1 1.4114616693842885e-01 3.4416145485218024e+01 2.5842173878059203e+01 1.2877144141698009e+01 0 0 0
1242 1 1 -3.1879334646515288e-02 4.1257231508043027e+01 2.3643813464617445e+01 1.4273540101646097e+01 0 0 0
1869 1 3 3.2333418336968117e-01 4.1535706016950947e+01 2.1106909759261590e+01 1.3056770503763703e+01 0 0 0
1836 1 2 -4.3625458130452416e-01 3.6769562451122482e+01 2.2895745464973462e+01 1.4934068447454381e+01 0 0 0
1244 1 1 -4.7484839925643438e-02 4.0846211612314931e+01 2.4292827620710408e+01 1.3088082210021296e+01 0 0 0
1779 1 3 5.8091193192522206e-01 3.3593794290420689e+01 2.1935746104471342e+01 1.1496970129091698e+01 0 0 0
1177 1 1 2.7174914922794093e-03 3.4420516852327346e+01 2.3336953824963587e+01 1.3253998693491818e+01 0 0 0
31 1 1 1.9526522110125147e-01 4.0692694866446573e+01 2.0838150169326948e+01 8.0652064122427447e+00 -1 0 0
587 1 1 1.2477256159482547e-01 3.7087650403324730e+01 1.9874929459387900e+01 8.4286628535855552e+00 0 0 0
1900 1 2 -4.2786553649985570e-01 3.8055359316422788e+01 2.0602330969570275e+01 1.2340839026682321e+01 0 0 0
1833 1 3 4.9292396660649701e-01 3.3605902427570022e+01 2.5440629032688047e+01 1.1065946700598076e+01 0 0 0
527 1 1 1.5362886062574557e-01 3.4877213031126082e+01 2.0835101741037338e+01 7.9288837631048530e+00 0 0 0
1119 1 1 8.1019888251819647e-02 3.2921342487792707e+01 2.3265177574803594e+01 1.3042799844728419e+01 0 0 0
1182 1 1 6.5373867547200478e-03 3.7212896658549099e+01 2.5716801134111954e+01 1.2067337700942021e+01 0 0 0
1778 1 2 -4.6444488402530210e-01 3.2709446916724396e+01 2.2523831956393469e+01 1.1823999805610834e+01 0 0 0
589 1 2 -2.8770940631765352e-01 3.6308107689663252e+01 2.1020289063739916e+01 8.0217607916316869e+00 0 0 0
1236 1 1 -3.1401864562293900e-02 4.0562930679216727e+01 1.9817205753143000e+01 1.4898136171936439e+01 0 0 0
593 1 2 -3.1158729267725177e-01 3.7532302418738610e+01 2.4674059613699743e+01 8.9620597276405540e+00 0 0 0
533 1 1 -4.6670952008591990e-02 3.4075434388046602e+01 2.4448513473445544e+01 8.3557568868984013e+00 0 0 0
1179 1 1 -5.3394944795272278e-02 3.5042491465135349e+01 2.4511964208136053e+01 1.2848994988549890e+01 0 0 0
1901 1 3 4.0086473073279533e-01 3.7802429639125556e+01 2.1119546215022257e+01 1.1558324361194352e+01 0 1 0
1750 1 2 -2.5759025515686290e-01 3.6740115839106181e+01 2.3352327549205452e+01 1.1393449581733309e+01 0 0 0
1241 1 1 -9.0964580106026038e-03 3.8671093037627230e+01 2.3051336783964171e+01 1.3127946750918461e+01 0 0 0
1122 1 1 -3.2451312003242333e-02 3.3086508987183315e+01 2.5742210740663669e+01 1.3609243333343970e+01 0 0 0
1751 1 2 -2.9761642281441586e-01 3.9047601154340342e+01 2.4400278186480346e+01 1.1301500248685272e+01 0 0 0
1297 1 1 7.1255555581618960e-02 4.2652080603676744e+01 2.1128722889631014e+01 1.4725593035496914e+01 0 0 0
2856 1 2 -5.1985687964727245e-01 3.8136025409816789e+01 1.5431533745660806e+01 1.8389601970624355e+01 0 0 0
2857 1 3 4.4097327074657178e-01 3.8484440118686990e+01 1.6220186075486993e+01 1.8012736326848938e+01 0 0 0
2920 1 1 3.1974520642456428e-01 3.4391760617838408e+01 1.4415657595029217e+01 1.6821273694674939e+01 0 0 0
2432 1 1 6.5708785956065968e-02 3.4464058870299851e+01 1.3948441808216108e+01 1.9284108250787199e+01 0 0 0
2433 1 1 -2.1203464947492923e-01 3.4111999283849435e+01 1.4982409090530361e+01 1.8296617159949538e+01 0 0 0
2490 1 1 8.7390263390722783e-02 3.5891275763895628e+01 1.4005173116682945e+01 1.9689677578035038e+01 0 0 0
2434 1 2 -3.0944987235072935e-01 3.4307934274132357e+01 1.6549905144349843e+01 2.0296456604098385e+01 0 0 0
2557 1 2 -2.9779820905076898e-01 3.9945283868930410e+01 1.6782128839391852e+01 2.0095271362868800e+01 0 0 0
2491 1 1 1.1523586076550239e-02 3.8541830409245499e+01 1.4367378325570145e+01 2.0593827832372522e+01 0 0 0
2492 1 1 6.0550556149618726e-02 3.6443480491702360e+01 1.5482033439081102e+01 2.0232212819295356e+01 0 0 0
2493 1 1 1.1695325821438778e-01 3.7957168854608824e+01 1.5473087594688717e+01 1.9854921646367750e+01 0 0 0
2494 1 1 8.8799054754932993e-02 3.5728005060640349e+01 1.6729976329805236e+01 2.0334213329140027e+01 0 0 0
2495 1 1 1.0875537779208923e-01 3.8527035192838454e+01 1.6722988162746404e+01 2.0250109920038241e+01 0 0 0
2496 1 1 1.1448425991619265e-01 3.6361656586755970e+01 1.7757142949154172e+01 2.1049458532860069e+01 0 0 0
2497 1 1 -1.6966331445882828e-02 3.7846616606671596e+01 1.7862700118158802e+01 2.0626426661566803e+01 0 0 0
2553 1 1 8.8323637073679823e-02 3.9770074924236098e+01 1.4736520626476702e+01 2.1285602118966779e+01 0 0 0
2555 1 1 1.1352113779067517e-01 4.0711094200076047e+01 1.5715417397304581e+01 2.0660446540163139e+01 0 0 0
2556 1 1 8.6083888691678684e-02 4.2040056201274268e+01 1.5607125826735045e+01 2.0759656890681789e+01 0 0 0
2828 1 2 -5.1641313841150771e-01 3.6594462717064381e+01 1.5210815197516290e+01 2.1744608023617978e+01 0 0 0
2829 1 3 4.3980350848800798e-01 3.6145952584671456e+01 1.4407975267640410e+01 2.2045603802198166e+01 0 0 0
2830 1 2 -4.3198926519389091e-01 3.6568027384909428e+01 1.7496151031913094e+01 2.2483408345052144e+01 0 0 0
2863 1 2 -2.9035725386922018e-01 3.9986113607403951e+01 1.4308927959729548e+01 2.2670939731306355e+01 0 0 0
2831 1 3 5.2727843189628287e-01 3.6531251277320216e+01 1.6567822922040985e+01 2.2734394873949554e+01 0 0 0
2945 1 3 1.4773423282652084e-01 3.4769068932720181e+01 1.5908630314598899e+01 1.8341478210922155e+01 0 0 0
2636 1 2 -4.9753849646804610e-01 3.8114797467295126e+01 1.8798332513259524e+01 1.7933278588564828e+01 0 0 0
2637 1 2 -2.6310271264182350e-01 4.0652303183171973e+01 1.8422510180270550e+01 1.7928938774914741e+01 0 0 0
2635 1 1 3.4595449099036479e-01 3.9499212676095851e+01 1.8753046495759214e+01 1.8408249440564806e+01 0 0 0
2436 1 1 2.9129941714910312e-01 3.3424638876228563e+01 1.7662286281473982e+01 2.0450490779518432e+01 0 0 0
2944 1 3 2.7777087113505972e-01 4.0442395532702584e+01 1.8681044359667087e+01 2.0427966992412621e+01 0 0 0
2438 1 1 -6.0000623365955685e-02 3.4188574655338797e+01 1.8761677371499911e+01 2.0896254910419870e+01 0 0 0
2498 1 1 2.9396495725358081e-02 3.5598534810730236e+01 1.9000324402014623e+01 2.1014210443815948e+01 0 0 0
2499 1 1 6.8926770652621192e-02 3.8352886273458779e+01 1.9195703055133045e+01 2.0539710652309683e+01 0 0 0
2921 1 3 2.0919360079587906e-01 3.3003380916591389e+01 1.5309175661063286e+01 1.8369895263216080e+01 0 0 0
2559 1 1 -2.9077711636723474e-01 3.9734983781379022e+01 1.9273881075052891e+01 1.9853785639113198e+01 0 0 0
2809 1 3 4.4908375238959325e-01 3.7027481186786872e+01 1.4090091188202615e+01 1.7925461761011444e+01 0 0 0
2638 1 3 4.6583808583924424e-01 3.7974008360175347e+01 1.9016997457714488e+01 1.7004339551667996e+01 0 0 0
2923 1 2 -4.9297557196446379e-01 3.5522021062121674e+01 1.5017435133784073e+01 1.6187905135068036e+01 0 0 0
2440 1 1 1.7782403725449963e-01 3.3121732806746778e+01 1.9645026175632530e+01 2.1219454732239846e+01 0 0 0
2551 1 1 1.1357700496596401e-01 4.0663799078749015e+01 1.3302350119630193e+01 2.1891745475178308e+01 0 0 0
3637 1 3 3.7802237902628105e-01 4.2296329274470338e+01 1.6393931532494825e+01 2.3050585617979689e+01 0 1 0
2435 1 2 -3.0844886936341054e-01 3.2089221638836825e+01 1.7377700993217577e+01 2.0243136753670285e+01 0 0 0
2808 1 2 -4.3419331044219422e-01 3.6606699299905571e+01 1.3433663720286924e+01 1.8542440038402439e+01 0 0 0
2552 1 1 -2.7668565603070745e-02 4.2040665962197892e+01 1.3161025641435428e+01 2.1372387331931968e+01 0 0 0
3635 1 2 -4.5917612072414049e-01 4.2583944387620171e+01 1.5829818683680383e+01 2.3791352241797430e+01 0 1 0
2489 1 1 -2.4420052024026969e-02 3.7803813028860759e+01 1.3185189929181087e+01 2.0980584633864765e+01 0 0 0
1956 1 3 1.7801927272582765e-01 4.1072833322024685e+01 1.3131922761066136e+01 1.6218402607439721e+01 0 1 0
2922 1 2 -3.5786807608346671e-01 3.3524500366978238e+01 1.3493735854725255e+01 1.6607106015374349e+01 0 0 0
1849 1 3 3.9787571547980077e-01 3.2028178216354114e+01 1.5486285134868467e+01 1.6006412856699491e+01 0 1 0
2561 1 2 -3.2009464881030725e-01 4.1172168952061718e+01 2.0600075373524092e+01 2.1767842204929615e+01 0 0 0
2566 1 1 2.7496620393570301e-02 4.2230690376453971e+01 2.2713950032694093e+01 2.0399367117557524e+01 0 0 0
2886 1 2 -4.8972332188253026e-01 4.0655559643077005e+01 2.1836611518044748e+01 1.8896506326010268e+01 0 0 0
2890 1 2 -4.2635502057105701e-01 3.6237670955958855e+01 2.0594914783472717e+01 2.2803757345514715e+01 0 0 0
3801 1 3 4.2238965718320820e-01 3.3505479671885709e+01 2.5870732368258356e+01 2.3502712766405203e+01 0 0 0
1724 1 2 -2.8561777709845565e-01 4.0707613846188202e+01 2.2012465081351621e+01 1.6195179866918259e+01 0 0 0
3719 1 2 -2.9462610134776585e-01 3.9142641781960428e+01 2.4257704335766316e+01 2.3667170229271928e+01 0 0 0
2634 1 3 2.3073690781223835e-01 4.0106338268140021e+01 2.0278224126224362e+01 1.9746295740291274e+01 0 0 0
2569 1 1 -3.7214510394819121e-02 4.0557992169652337e+01 2.5047531161784669e+01 2.0052949846750092e+01 0 0 0
3799 1 3 4.4175713250172155e-01 4.0887298357665166e+01 2.4152403736315367e+01 2.2999595035238858e+01 0 0 0
2507 1 1 1.1922025581517025e-01 3.8570594806467440e+01 2.3637496771959345e+01 1.9696924531474508e+01 0 0 0
1723 1 2 -3.3134136913607604e-01 3.8364304446831909e+01 2.0580442417270657e+01 1.6081355891537243e+01 0 0 0
2444 1 1 -2.1812552594857870e-02 3.3509254951057294e+01 2.2815782910802042e+01 2.0336706722992119e+01 0 0 0
3800 1 2 -4.4145355143517734e-01 3.4357897111097458e+01 2.6115918513786468e+01 2.3841147368956396e+01 0 0 0
2754 1 2 -5.0907445970679888e-01 4.2482626381668105e+01 2.6073684145830892e+01 2.1261695603022879e+01 0 0 0
2504 1 1 1.5865364857769568e-01 3.6561300561159413e+01 2.2319335578893423e+01 1.9921798601064257e+01 0 0 0
2506 1 1 1.6770781749925118e-01 3.5290274836509575e+01 2.4209296230968878e+01 1.9266707656907560e+01 0 0 0
3747 1 3 4.4103951900808475e-01 3.3259214601652005e+01 2.1843257737608706e+01 2.3505958944058381e+01 0 0 0
2508 1 1 -9.9109120642333612e-02 3.6059419283546070e+01 2.5435498728598855e+01 1.9368547667975950e+01 0 0 0
2729 1 2 -3.2498394425406346e-01 3.3747535407118285e+01 2.0839581585179200e+01 2.1752017558342445e+01 0 0 0
2570 1 1 1.2253093331534542e-01 4.1980575467640854e+01 2.5200698013290172e+01 2.0148999422881175e+01 0 0 0
2446 1 1 -1.3896721139414500e-02 3.4006304284490753e+01 2.4078145684378978e+01 1.9780968486257624e+01 0 0 0
2448 1 1 2.0824970190142689e-01 3.3061444684658341e+01 2.5240401509042940e+01 1.9634972598045678e+01 0 0 0
2887 1 3 4.7355116791307322e-01 4.0132827234992625e+01 2.2178067909666559e+01 1.8217964359681265e+01 0 0 0
2501 1 1 -4.8451255221277092e-02 3.7736037838061300e+01 2.0289133085048185e+01 2.1106846583105089e+01 0 0 0
2731 1 2 -2.7766492552816963e-01 3.8259655477100374e+01 2.4274214571415293e+01 1.8407206051630052e+01 0 0 0
2563 1 1 1.9030094675778086e-01 4.0247813023924095e+01 2.1644947841793368e+01 2.1289425346148871e+01 0 0 0
3718 1 2 -2.9934914773759203e-01 3.6913230918178577e+01 2.3147408600778963e+01 2.3757263651649975e+01 0 0 0
2565 1 1 7.6387668539114870e-02 4.0741763216787660e+01 2.2492733389435024e+01 2.0196039661463235e+01 0 0 0
2502 1 1 -7.8328268975881174e-02 3.5667051690213988e+01 2.1431742690026145e+01 2.0610096001043342e+01 0 0 0
2562 1 1 2.9887438055794224e-01 4.2481096045656166e+01 2.0442911197822678e+01 2.1280181799787460e+01 0 0 0
2443 1 1 1.4271912265093858e-01 3.2252688950917765e+01 2.2737936783141848e+01 2.0945011066795011e+01 0 0 0
2891 1 3 3.7025267524713579e-01 3.5845639522367243e+01 2.1480566213868439e+01 2.2934185811832158e+01 0 0 0
2500 1 1 1.6110120266227335e-01 3.6288461341194576e+01 2.0248114796942950e+01 2.1376393025710446e+01 0 0 0
2772 1 2 -4.4442495826046047e-01 3.2379101931826760e+01 2.5088188704335781e+01 1.8412169383258174e+01 0 0 0
2505 1 1 -7.4984051180662731e-02 3.7900802282260138e+01 2.2524759659263800e+01 2.0280340206838297e+01 0 0 0
2442 1 1 1.5067666471067892e-01 3.4328500421250823e+01 2.1702972778848558e+01 2.0742301604058738e+01 0 0 0
2730 1 2 -2.6617840963199790e-01 3.5825903415870194e+01 2.2934922681034791e+01 1.8849732014797681e+01 0 0 0
2911 1 2 -2.8267091348127565e-01 3.9378533290873676e+01 2.2049515221180499e+01 2.2342059671795997e+01 0 0 0
3798 1 2 -5.0620326419110240e-01 4.1642177354255530e+01 2.4704203294960259e+01 2.3250092887855452e+01 0 0 0
2567 1 1 -2.7771967495236360e-02 4.0026191375343416e+01 2.3775757016701185e+01 1.9997825993619109e+01 0 0 0
2876 1 2 -5.2614519085338229e-01 3.2602424279252730e+01 2.4940217830098927e+01 2.2117965728646109e+01 0 0 0
2509 1 1 1.6351230355709731e-01 3.7568324422014783e+01 2.5202088386685176e+01 1.9269600044037585e+01 0 0 0
2503 1 1 1.0900387259031066e-01 3.8516367327732134e+01 2.1558657397602797e+01 2.1282920339275794e+01 0 0 0
3746 1 2 -4.6178604870110790e-01 3.2673864657277250e+01 2.2378403147488569e+01 2.3975148556324331e+01 0 0 0
2773 1 3 4.3079664472749124e-01 3.2605002239435535e+01 2.5866321649517342e+01 1.7915596048215740e+01 0 0 0
2572 1 1 -3.0511945525586174e-02 4.2444581632409260e+01 2.6193679738647059e+01 1.9016670278542602e+01 0 0 0
3134 1 1 9.9725446872898943e-02 3.2926476126459043e+01 1.5729671236437405e+01 2.5964705516728039e+01 0 1 0
3138 1 1 8.4517338321265595e-02 3.3164260250524165e+01 1.8391693099961891e+01 2.5714117561434065e+01 0 1 0
3195 1 1 1.6411629742829467e-01 3.4988202203967518e+01 1.4619605847744335e+01 2.5053565242766652e+01 0 1 0
3196 1 1 1.6503856027344577e-01 3.7363101469590596e+01 1.4513735923016910e+01 2.5793095327495568e+01 0 1 0
3197 1 1 -6.0536051633871706e-02 3.4360881737657920e+01 1.5704634146382871e+01 2.5551457499364844e+01 0 1 0
3198 1 1 -2.9681660061605622e-02 3.7622736533791070e+01 1.5735252027506455e+01 2.6471445889333072e+01 0 1 0
3199 1 1 1.5142415286714464e-01 3.5165058279685915e+01 1.6961322053535248e+01 2.5626522733431116e+01 0 1 0
3200 1 1 1.5690522552141004e-01 3.7065298319292033e+01 1.7018188565067124e+01 2.6059872761929920e+01 0 1 0
3201 1 1 8.8504801449129603e-02 3.4510327436944252e+01 1.8120023449474729e+01 2.6333873462408576e+01 0 1 0
3202 1 1 -1.3137523203646383e-03 3.7420556542002060e+01 1.8212642818161690e+01 2.6812256995230491e+01 0 1 0
3255 1 1 1.3165441839237838e-01 3.8895391601880441e+01 1.4283910255014149e+01 2.7980357622280515e+01 0 1 0
3256 1 2 -3.7502504351713184e-01 4.1738765015502850e+01 1.5586866457170849e+01 2.8742331790431084e+01 0 1 0
3257 1 1 -3.4930240150845719e-02 3.8492503501576607e+01 1.5552901143860909e+01 2.7621528508634192e+01 0 1 0
3258 1 1 2.8041662561233827e-01 4.1583598247888524e+01 1.5967226904403930e+01 2.7530772630209579e+01 0 1 0
3259 1 1 9.6768843023721601e-02 3.9248932905442977e+01 1.6804321804752121e+01 2.7989724481264258e+01 0 1 0
3260 1 1 6.7498869184913865e-02 4.0514406763909250e+01 1.7017889969677981e+01 2.7082047806151405e+01 0 1 0
3261 1 1 1.1427962376177925e-01 3.8428504624340377e+01 1.8328241652425969e+01 2.7881689197308273e+01 0 1 0
3262 1 1 2.7867032470456056e-02 4.1229558004649938e+01 1.8398646255222907e+01 2.7279127578077528e+01 0 1 0
3885 1 3 3.9869043332682957e-01 4.0554840773619162e+01 1.6302943287694760e+01 2.5226089749830454e+01 0 1 0
3734 1 2 -4.7587509354535601e-01 3.9541293722153277e+01 1.4113094082147112e+01 2.9218385927524551e+01 0 1 0
3802 1 2 -4.1354206871392046e-01 3.4587519828505364e+01 1.7825877222426222e+01 2.7740813970470345e+01 0 1 0
3816 1 2 -4.3920538904186512e-01 3.2665103916056353e+01 1.5518180026603693e+01 2.7362106888781106e+01 0 1 0
3884 1 2 -4.1017100023218128e-01 4.0052064700962426e+01 1.7028343652264066e+01 2.5720821859294379e+01 0 1 0
3803 1 3 3.5865954515683257e-01 3.3780148221911602e+01 1.7452940565908374e+01 2.8165033068190439e+01 0 1 0
3694 1 2 -2.5044956657321227e-01 3.8732283774711313e+01 1.7512265514297564e+01 2.9111700502410955e+01 0 1 0
840 1 2 -4.8712397600858109e-01 3.2855945124358648e+01 1.7180384525798839e+01 3.1039535721506212e+01 0 0 -1
888 1 2 -4.0613014101575950e-01 3.4517274349209366e+01 1.9081796889927460e+01 3.0761567308428720e+01 0 0 -1
889 1 3 4.4264634917433071e-01 3.3735014306888480e+01 1.8512433068159780e+01 3.0443905538190453e+01 0 0 -1
3140 1 1 2.9134655043370660e-02 3.6717855150122865e+01 1.9374216118173340e+01 2.6451324149456351e+01 0 0 0
3139 1 1 3.8827575591102323e-02 3.5328761099878889e+01 1.9363589324797182e+01 2.6234052985878030e+01 0 0 0
806 1 2 -4.5355271945048731e-01 4.0887278164921526e+01 1.6865082632414872e+01 3.0895100544818089e+01 -1 0 -1
3136 1 1 9.1185216422561985e-02 3.2236363411101884e+01 1.7014625545856404e+01 2.5444810814569955e+01 0 1 0
3132 1 1 1.3133399833731788e-01 3.2213811176076284e+01 1.4641435677382036e+01 2.5257436474049541e+01 0 1 0
807 1 3 4.4693108074826110e-01 4.1642051031345545e+01 1.6739161416927836e+01 3.0310761175615571e+01 -1 0 -1
3735 1 3 4.2502312453613517e-01 3.9786721586959267e+01 1.4975567773118792e+01 2.9531704009755870e+01 0 1 0
3081 1 1 -7.0766143303611417e-02 3.2454199442712628e+01 1.9529907977130428e+01 2.6403282353054426e+01 0 0 0
3653 1 2 -2.7991881959526332e-01 3.6285282290526638e+01 1.7205984528413914e+01 2.4831620924831000e+01 0 1 0
3654 1 2 -2.7542001752913536e-01 3.6391481500796857e+01 1.4556717040753728e+01 2.4688056022938643e+01 0 1 0
3784 1 2 -4.3482206105900661e-01 4.0083953291544610e+01 1.3732705319363669e+01 2.5899707966667009e+01 0 1 0
3193 1 1 -3.1496056884393130e-02 3.4257740339748871e+01 1.3372381177959467e+01 2.4937110088818809e+01 0 1 0
3130 1 1 1.2721016361401228e-02 3.2802497729738548e+01 1.3465248171145312e+01 2.4875293307168164e+01 0 1 0
841 1 3 3.8454554793807888e-01 3.2237438200963204e+01 1.6653244509286928e+01 3.0507861093085015e+01 0 0 -1
3852 1 2 -2.4864260988945452e-01 3.2698257191194308e+01 1.7909786548905387e+01 2.4399957078765851e+01 0 1 0
3785 1 3 3.9103577535291772e-01 3.9673860219131520e+01 1.3609997126866926e+01 2.5023078212295733e+01 0 1 0
3194 1 1 -8.9502501632278172e-02 3.7922015167522581e+01 1.3284746122105989e+01 2.6075395118066705e+01 0 1 0
3253 1 1 1.0477815739595440e-01 3.9214518881692037e+01 1.3232662053218652e+01 2.6983530955587344e+01 0 1 0
3204 1 1 -2.8484020218896264e-02 4.0572708747603080e+01 1.9627615843485021e+01 2.7627579630620634e+01 0 0 0
3817 1 3 3.5668680976774431e-01 3.2033048445863564e+01 1.6112074214122504e+01 2.7801798723428050e+01 0 1 0
3319 1 2 -3.2080260187147436e-01 4.2530888791770813e+01 1.6198844495067494e+01 2.6443458828467701e+01 0 1 0
3924 1 3 2.0818582238640113e-01 4.1462991227644565e+01 1.3237865869037632e+01 2.8569572427503186e+01 0 1 0
525 1 1 9.1436283479064254e-02 3.4228793169308481e+01 1.9584640013178348e+01 3.2124593107617429e+01 0 0 -1
956 1 3 3.7404928809113430e-01 3.2262236386175879e+01 1.9508532161138536e+01 2.8723480542459633e+01 0 0 -1
955 1 2 -5.3871279000920913e-01 3.2156919526892544e+01 1.8569066096714124e+01 2.8994897597359962e+01 0 0 -1
3323 1 1 -1.4592352487114740e-02 4.2609121554288109e+01 1.8383775871505524e+01 2.7131395158223082e+01 0 1 0
880 1 2 -4.5213131404268397e-01 3.4895500591398743e+01 1.3376728443405611e+01 3.0934087019142673e+01 0 0 -1
522 1 1 6.0272453131395169e-02 3.2163873955910752e+01 1.8086238931694364e+01 3.2065427079127382e+01 0 0 -1
881 1 3 4.6097585226511500e-01 3.5835396127373741e+01 1.3178793802011674e+01 3.1005415320352366e+01 0 0 -1
3203 1 1 1.4875255992028633e-01 3.9137957576221254e+01 1.9703580573621128e+01 2.7929781833998160e+01 0 0 0
35 1 1 1.4640700905311105e-01 4.0815844629403664e+01 2.3279457250192156e+01 3.2130343775154834e+01 -1 0 -1
33 1 1 -2.9203865914394105e-02 4.1423123114998518e+01 2.2013341498176771e+01 3.2077728659390587e+01 -1 0 -1
871 1 3 4.4707351140701879e-01 4.2487489872497690e+01 2.1588146612571467e+01 2.9457317723788844e+01 -1 0 -1
3147 1 1 -3.3932035007049152e-02 3.5184942630291012e+01 2.4281144317394315e+01 2.5147203487338022e+01 0 0 0
3205 1 1 9.5180924952198792e-02 3.8478422342768340e+01 2.1125428545533293e+01 2.7273710142953114e+01 0 0 0
3868 1 2 -4.6769410759893948e-01 3.8379569901576232e+01 2.0330355694812070e+01 2.4981138782556727e+01 0 0 0
670 1 3 4.6809120541717514e-01 3.8078553881758154e+01 2.1948632160322479e+01 2.9806480922110197e+01 0 0 -1
3143 1 1 6.0844064503934141e-03 3.5257195446858262e+01 2.1847117145271913e+01 2.5775011941756510e+01 0 0 0
667 1 1 3.3188082060542079e-01 3.6296947997424120e+01 2.2651760867830653e+01 3.0247689576501909e+01 0 0 -1
949 1 2 -2.5472573419018546e-01 4.2357268494601762e+01 2.6258010322121262e+01 2.9459378537087524e+01 -1 0 -1
3142 1 1 9.5050583438125252e-02 3.7497258680379844e+01 2.0665812397164430e+01 2.6093426389179005e+01 0 0 0
3214 1 1 1.5330517727809737e-01 4.1712315739980063e+01 2.5170134643839592e+01 2.4643807794574169e+01 0 0 0
3146 1 1 1.3207991809964911e-01 3.7387198110548582e+01 2.2781454967897194e+01 2.5065537668329888e+01 0 0 0
3207 1 1 -2.9014696693165674e-02 3.9254894000267484e+01 2.2214627827583925e+01 2.6712765448118905e+01 0 0 0
3836 1 2 -4.0070656710533636e-01 4.2348705767495900e+01 2.1104855120848047e+01 2.5763051275280827e+01 0 0 0
3213 1 1 1.3237751619042723e-01 3.8654196336221098e+01 2.5524077248657797e+01 2.4178202821902808e+01 0 0 0
3265 1 1 8.1471694523130384e-02 4.2638556763372087e+01 2.0872341746665491e+01 2.7157824240730989e+01 0 0 0
3804 1 2 -4.2071784103628085e-01 3.6752441588108155e+01 2.2730681406063116e+01 2.7305434794293358e+01 0 0 0
870 1 2 -4.3943438173810478e-01 4.2505258671581416e+01 2.1027420076442425e+01 3.0257979796900354e+01 -1 0 -1
3148 1 1 1.5230234162843109e-01 3.6485059131105125e+01 2.4333840335313258e+01 2.4456730393723188e+01 0 0 0
3805 1 3 4.1545375498982612e-01 3.6868851317227708e+01 2.2141701482160709e+01 2.8099796884937991e+01 0 0 0
3141 1 1 -2.2317751065420711e-02 3.4633569488309455e+01 2.0614096593205996e+01 2.6107633618234132e+01 0 0 0
3149 1 1 1.3268602254152650e-01 3.4562558673048763e+01 2.5600155393844428e+01 2.5232562984779584e+01 0 0 0
666 1 3 2.4645484461901018e-01 3.6483467599583754e+01 2.4398470429734143e+01 3.1403426324369519e+01 0 0 -1
3837 1 3 3.3716459582948799e-01 4.1396838554197203e+01 2.1173827103516093e+01 2.5466683676649236e+01 0 0 0
39 1 1 8.3465262180114862e-04 4.0705477725111137e+01 2.5762324540355209e+01 3.1734945168626730e+01 -1 0 -1
3691 1 2 -3.4183510758492758e-01 3.8353567046111628e+01 2.0709501447937967e+01 2.8662873789939649e+01 0 0 0
3144 1 1 8.1109237852292931e-02 3.6680619068263773e+01 2.1993693108392886e+01 2.6099883316299490e+01 0 0 0
3083 1 1 1.1937459761179786e-01 3.3259325637642618e+01 2.0725814305498044e+01 2.6683917384360846e+01 0 0 0
3212 1 1 -5.2490849336198082e-02 4.0967389772480871e+01 2.4044112074758882e+01 2.5378703044647022e+01 0 0 0
591 1 1 -2.7837153769826206e-01 3.6176245556741996e+01 2.3356859592782989e+01 3.1639315023416486e+01 0 0 -1
3210 1 1 -3.6939216414195265e-02 4.1416021790674876e+01 2.3468961596364291e+01 2.6592161697193191e+01 0 0 0
3211 1 1 1.0787196014894045e-01 3.9781001427683833e+01 2.3626485955832351e+01 2.4815909235397687e+01 0 0 0
3206 1 1 7.2035117772772661e-02 4.1300356633996479e+01 2.0897565006293966e+01 2.7818748609337465e+01 0 0 0
3089 1 1 1.0430069735626847e-01 3.2520559760437102e+01 2.4339772284242720e+01 2.5172619346023897e+01 0 0 0
3208 1 1 1.2600128556388165e-01 4.0541620803338340e+01 2.2545785825558106e+01 2.7294903811212784e+01 0 0 0
668 1 2 -4.7755992642656647e-01 3.7686457905876360e+01 2.2838955779948854e+01 3.0065064922318076e+01 0 0 -1
37 1 1 -1.8495955843822947e-02 4.1346746451169437e+01 2.4482255465968244e+01 3.1587497995059696e+01 -1 0 -1
3692 1 2 -2.8162542530413831e-01 4.0773684674375197e+01 2.1965728175565058e+01 2.8625032271948722e+01 0 0 0
3087 1 1 8.4005381119726108e-02 3.3066389381184734e+01 2.3020378176887576e+01 2.5211880469001933e+01 0 0 0
669 1 2 -2.9520225098467329e-01 3.5469416189644072e+01 2.1952830411870799e+01 2.9562167763908736e+01 0 0 -1
3150 1 1 -6.3430797569253355e-03 3.7276889424370161e+01 2.5590498585475668e+01 2.4496236686331908e+01 0 0 0
3090 1 1 -6.6418803205782889e-02 3.3110856828939866e+01 2.5493992674446304e+01 2.5684868891462482e+01 0 0 0
3209 1 1 -4.0737892464119260e-03 3.8821116911812851e+01 2.2823031963884073e+01 2.5469248503672524e+01 0 0 0
3145 1 1 -1.3482408502396208e-02 3.4525936104706567e+01 2.3054580235063206e+01 2.5411324138329661e+01 0 0 0
3683 1 2 -2.7155595143621092e-01 3.2928063834446448e+01 2.1878019180739919e+01 2.7555141092723076e+01 0 0 0
3085 1 1 1.4003605466739186e-01 3.2347187190298008e+01 2.2315581164286584e+01 2.6352479651011585e+01 0 0 0
918 1 2 -4.4285434120256845e-01 3.6914579161059002e+01 2.6049513240719037e+01 3.0822729201046808e+01 0 0 -1
38 1 1 3.3655562772498565e-02 4.2644268785012017e+01 2.4377337864870139e+01 3.0946270996208966e+01 -1 0 -1
526 1 1 1.3051991761243553e-01 3.2010751238098315e+01 2.0830476534275629e+01 3.2163817007650508e+01 0 0 -1
3869 1 3 4.6148020465364370e-01 3.8203025856062332e+01 2.0435698123065201e+01 2.4067032421208133e+01 0 1 0
780 1 2 -4.7422458186609268e-01 3.6967602951269193e+01 3.1229643067344629e+01 9.4197881528985619e+00 0 0 0
786 1 2 -5.3119268466707625e-01 3.9043834347693554e+01 3.0082260473181854e+01 9.3347069142863290e+00 0 0 0
787 1 3 4.4526949968218932e-01 3.8306170089218753e+01 3.0330812002283889e+01 9.9840230938372745e+00 0 0 0
1663 1 2 -4.8202325739264990e-01 4.1675824071717479e+01 3.0579990862894228e+01 9.3312744047858693e+00 0 0 0
1660 1 1 3.4808791499545039e-01 4.2330031085907500e+01 2.9617134843013371e+01 1.0130101013835533e+01 0 0 0
1661 1 3 1.7532075764644828e-01 4.0653442288895178e+01 2.8417383426243632e+01 1.0113628017394404e+01 0 0 0
1251 1 1 -2.4804327009818641e-01 4.1149638157329051e+01 2.8891137021954833e+01 1.0919808065266817e+01 0 0 0
1126 1 1 1.6864480562646611e-01 3.2899415252510501e+01 2.7998151029537038e+01 1.4614004869975130e+01 0 0 0
1130 1 1 1.6385004016244184e-01 3.3437789004267280e+01 3.0512474587204537e+01 1.4784032563232548e+01 0 0 0
1183 1 1 1.0021143970977415e-02 3.5448347692661386e+01 2.6928681553824962e+01 1.3177749436114887e+01 0 0 0
1184 1 1 -3.1226058806919119e-02 3.6692290207227636e+01 2.7007810196686215e+01 1.2473901771513297e+01 0 0 0
1185 1 1 1.0746362143757530e-01 3.5080870361446372e+01 2.8113470777147327e+01 1.3833783786559959e+01 0 0 0
1186 1 1 2.9585344764309657e-01 3.7411604786235443e+01 2.8236218456406487e+01 1.2479888678518572e+01 0 0 0
1187 1 1 1.1222977021713984e-01 3.5459662997205598e+01 2.9440999953813790e+01 1.3556955989251103e+01 0 0 0
1188 1 2 -3.2798564596740520e-01 3.6752641966833501e+01 2.9414572452151905e+01 1.2797519996138083e+01 0 0 0
1189 1 1 -2.0131702227825163e-02 3.4859135218111014e+01 3.0555062390970534e+01 1.4106932379809962e+01 0 0 0
1190 1 1 -2.5229759137300745e-01 3.7984677589081727e+01 3.0897294679882851e+01 1.4404980292870803e+01 0 0 0
1191 1 1 -3.2202874071816543e-03 3.5630107775008355e+01 3.1761096582865662e+01 1.3972514028396386e+01 0 0 0
1192 1 1 4.4262292494957653e-02 3.7042537539590562e+01 3.1857361564615186e+01 1.3716819326844655e+01 0 0 0
1247 1 1 8.7344223518537337e-02 3.9439529300922104e+01 2.6746959671402717e+01 1.1928480889881969e+01 0 0 0
1248 1 1 -3.0953256523770054e-02 4.0796364495527911e+01 2.6717010716949428e+01 1.2056471779239262e+01 0 0 0
1249 1 2 -3.2227183485487393e-01 3.8702702473682500e+01 2.8143088848344384e+01 1.2033929400704974e+01 0 0 0
1250 1 1 7.0831800634947484e-02 4.1599259299627143e+01 2.7849954134180464e+01 1.1921560776012949e+01 0 0 0
1252 1 2 -3.2286239669188205e-01 4.1678984098521923e+01 3.0629976315466866e+01 1.2792574198930341e+01 0 0 0
1253 1 2 -3.3157041168376539e-01 3.9592287915016485e+01 3.1896185654724221e+01 1.2811654129369989e+01 0 0 0
1254 1 1 2.7848670807059567e-01 4.1009872593176787e+01 3.1883290537757837e+01 1.2770497810238934e+01 0 0 0
1694 1 1 3.3876197086689458e-01 3.9001282534012731e+01 3.1790352597897996e+01 1.5303524586335397e+01 0 0 0
1930 1 2 -2.8165522432131596e-01 3.4296114352745981e+01 2.8018890327644947e+01 1.5058977607506792e+01 0 0 0
1963 1 3 1.9930356190965781e-01 4.0422690343595576e+01 2.9658310159906389e+01 1.1367572607751251e+01 0 0 0
1964 1 3 2.5687953008896214e-01 3.8489519771076807e+01 3.0316986631164543e+01 1.3680372508555369e+01 0 0 0
781 1 3 3.4674428906110349e-01 3.7205116259444203e+01 3.2111930641387822e+01 9.1491858325408018e+00 0 0 0
1664 1 3 4.0268608956602009e-01 4.0626052243849308e+01 3.0606907768558060e+01 9.3293563759571327e+00 0 0 0
1132 1 1 -9.4482759643769329e-02 3.2607385258451757e+01 3.1766736987661368e+01 1.4451155226797363e+01 0 0 0
778 1 2 -5.1711398093450511e-01 4.2294846722228996e+01 2.7171351290189584e+01 8.6108927857664064e+00 -1 0 0
1128 1 1 -4.6146436950162052e-02 3.2455929354203562e+01 2.9299044679117447e+01 1.4449995308213662e+01 0 0 0
1695 1 3 1.3512246412488516e-01 3.7420069217420881e+01 3.0160688359218298e+01 1.5015980191260081e+01 0 0 0
1124 1 1 5.7778266244385153e-02 3.2322986256183192e+01 2.6694054870444297e+01 1.4323884145415578e+01 0 0 0
1697 1 2 -3.1660302858579636e-01 4.0172048504551036e+01 3.1388114747034187e+01 1.5614964510359192e+01 0 0 0
603 1 1 1.4384260248380215e-01 3.6309185272455842e+01 3.0604506448034627e+01 8.1870248444870484e+00 0 0 0
545 1 1 1.5622047813346315e-01 3.4177554561509297e+01 3.1854083637213730e+01 8.2487918891813692e+00 0 0 0
602 1 1 1.5369609127760983e-01 3.8502268473270782e+01 2.9427907721939825e+01 8.1687687168636565e+00 0 0 0
544 1 2 -3.1913910106809312e-01 3.2724236441114229e+01 3.2027048601901008e+01 8.3460861972098677e+00 0 0 0
543 1 1 -6.7978095063021216e-02 3.4786955957557822e+01 3.0665789079829644e+01 7.9583800739562500e+00 0 0 0
1799 1 3 4.2658453259673285e-01 4.2538346970706009e+01 3.1459043899858557e+01 1.5099976561064500e+01 0 0 0
1698 1 3 4.2383238760780911e-01 3.7382413853060967e+01 3.2715034005376609e+01 1.5727433152420740e+01 0 0 0
598 1 1 3.3201438403857211e-02 3.8552940644054225e+01 2.6925292445975483e+01 7.9358851499136662e+00 0 0 0
601 1 1 -3.8215159127642048e-02 3.7067160532916091e+01 2.9309284204940088e+01 8.0869867120069490e+00 0 0 0
1138 1 1 1.5843770640780824e-01 3.3076291829870520e+01 3.5543580782526469e+01 1.4488370953138681e+01 0 0 0
631 1 2 -2.6362197259944953e-01 4.2626737585527238e+01 3.8927786913923470e+01 1.0601365388070702e+01 -1 0 0
58 1 1 -3.5444805738613402e-02 4.2663706523583826e+01 3.7121215162973776e+01 8.9176391160309354e+00 -1 0 0
1696 1 2 -5.2862129926276735e-01 3.8290453145323056e+01 3.2995503214346257e+01 1.5513003455329915e+01 0 0 0
546 1 1 -5.6830494447470827e-02 3.4861434202928862e+01 3.3115441561493164e+01 8.0151518130624986e+00 0 0 0
1924 1 2 -3.9317937397371894e-01 3.5790413335982855e+01 3.7331949997753128e+01 1.2234934499461957e+01 0 0 0
1201 1 1 -3.5413839826490712e-02 3.4564394483656422e+01 3.7928292954955253e+01 1.4319226419466540e+01 0 0 0
1197 1 1 8.4024783115353510e-02 3.4295876151641089e+01 3.5595409126290761e+01 1.3644701661136587e+01 0 0 0
554 1 1 9.0831238670164904e-02 3.4766047676370967e+01 3.8072055322195432e+01 9.4180586609772572e+00 0 0 0
556 1 1 8.4490908761059191e-02 3.3979532665304149e+01 3.9167646855216717e+01 8.6086979934691179e+00 0 0 0
1264 1 2 -3.2983684035541733e-01 4.1305777690571965e+01 3.8243313779027119e+01 1.3538451761733542e+01 0 0 0
1134 1 1 1.3269187783574077e-01 3.3242992107250700e+01 3.3020559795536471e+01 1.4851293459819493e+01 0 0 0
1783 1 3 4.2893449831794223e-01 3.9382139059094108e+01 3.5629019132870908e+01 1.0876754532939023e+01 0 0 0
1882 1 2 -2.2601761730897443e-01 3.4359289582111934e+01 3.4970896351045610e+01 1.2373478807515873e+01 0 0 0
1263 1 1 8.3113046459387718e-02 3.8708914163915139e+01 3.7653204355522853e+01 1.4280279771724132e+01 0 0 0
1204 1 1 -3.8845417008116050e-02 3.6756871982922455e+01 3.9175515472908153e+01 1.4306334965217250e+01 0 0 0
890 1 2 -3.1031108774563509e-01 3.8661457559802770e+01 3.7296114306771123e+01 1.0402339025288439e+01 0 0 0
613 1 1 1.0670820057227028e-01 3.6877745977337248e+01 3.7157411725642469e+01 8.4619644595595940e+00 0 0 0
611 1 1 -4.8590915917736753e-02 3.6197833218760231e+01 3.5864547300174465e+01 8.1886487903323868e+00 0 0 0
1760 1 2 -4.2662804151210981e-01 3.5797894359782042e+01 3.6359992749177003e+01 1.5672532705399700e+01 0 0 0
1258 1 1 1.5319328939999374e-01 4.0991442025441359e+01 3.4381184907060977e+01 1.2940404841170928e+01 0 0 0
1261 1 1 3.5301330258617918e-03 3.9474821854552943e+01 3.6682129568301086e+01 1.3552537536049691e+01 0 0 0
1260 1 1 -4.1435712047028131e-02 4.1557790458542158e+01 3.5820929266252193e+01 1.2827324858596846e+01 0 0 0
1195 1 1 8.2888181350077930e-02 3.5217125766375389e+01 3.4156150105980565e+01 1.3233166045438697e+01 0 0 0
1202 1 1 2.3573461426945577e-03 3.7373410601815706e+01 3.7965487233810599e+01 1.3934224914314330e+01 0 0 0
1257 1 1 6.9762150210740240e-02 3.9485020552936192e+01 3.4402252302764488e+01 1.2431200691884229e+01 0 0 0
1759 1 3 3.8817530748935741e-01 3.9923350353472813e+01 3.4121305261790084e+01 1.4688820893333602e+01 0 0 0
548 1 1 7.9455617643567636e-02 3.4216783639458406e+01 3.4420811075117193e+01 7.8830679376104733e+00 0 0 0
1196 1 1 -1.0753481029952314e-02 3.6676756165854449e+01 3.4230450682798228e+01 1.3019935658413832e+01 0 0 0
615 1 1 -1.1237684210788589e-02 3.6227317257791967e+01 3.8204927118743086e+01 9.1470269975684548e+00 0 0 0
1136 1 1 -5.7266778876546923e-02 3.2466865252359256e+01 3.4417631509735727e+01 1.4947994865793868e+01 0 0 0
551 1 1 2.1888647903489206e-01 3.2539590906540703e+01 3.6511919420813832e+01 8.7067258315463647e+00 0 0 0
1200 1 1 1.4204051517989891e-01 3.6563807319008426e+01 3.6829564111158270e+01 1.3335337764238782e+01 0 0 0
55 1 1 7.6194010336345427e-03 4.0530787693801294e+01 3.5919346416249560e+01 8.4073674765283108e+00 -1 0 0
57 1 1 -6.8011014400386994e-03 4.1221310717311823e+01 3.7120411390399980e+01 8.8661211490726632e+00 -1 0 0
1876 1 2 -2.7564103315520538e-01 3.4445275328667570e+01 3.3315608785963150e+01 1.5610097902608087e+01 0 0 0
1198 1 1 1.2705673469519429e-02 3.7319189431553795e+01 3.5488780317740030e+01 1.3032213095182328e+01 0 0 0
1194 1 1 -1.7623616821829381e-02 3.7548918007429748e+01 3.3043471005417352e+01 1.3150636270414946e+01 0 0 0
550 1 1 2.6784515037828311e-03 3.4844410967424665e+01 3.5593429120975216e+01 8.4124582622186708e+00 0 0 0
612 1 1 -5.7437929069461768e-02 3.9087050754982592e+01 3.5918095954347272e+01 8.3619773272706919e+00 0 0 0
1758 1 2 -4.2673153496060251e-01 4.0771367697014810e+01 3.4549000310812687e+01 1.4361448627393079e+01 0 0 0
1256 1 1 -5.1159763674739692e-02 4.1743741888840027e+01 3.3010774278192002e+01 1.2739326741020333e+01 0 0 0
59 1 1 -5.5009935083295318e-02 4.0510833171573154e+01 3.8357021097077251e+01 9.0887300615359621e+00 -1 0 0
1265 1 1 -2.4027287057856189e-01 3.9266528846955339e+01 3.8125311096690325e+01 1.5594496656390904e+01 0 0 0
1199 1 1 1.2670722399587528e-01 3.5246784035484708e+01 3.6593475853668956e+01 1.4357467170718769e+01 0 0 0
1262 1 1 1.6200741711642655e-01 4.0884555128978405e+01 3.6877493144385966e+01 1.3351817859945264e+01 0 0 0
1255 1 1 1.1841050451589095e-01 3.8911544508163352e+01 3.3165071742861819e+01 1.2783090302372777e+01 0 0 0
1203 1 1 1.4871260421414506e-01 3.5318642397205245e+01 3.9148994283730879e+01 1.4494703554236896e+01 0 0 0
1193 1 1 6.9080872491244977e-02 3.4896983166860416e+01 3.3040174013043895e+01 1.4254480332428599e+01 0 0 0
1925 1 3 4.3715691437213816e-01 3.5992540097393857e+01 3.8260999766241547e+01 1.1732166872416768e+01 0 0 0
614 1 1 8.5448225239595679e-02 3.8250836500761629e+01 3.6850354038189529e+01 9.1213459200913398e+00 0 0 0
1140 1 1 1.0029900181328094e-01 3.3146696342920521e+01 3.7985820340060606e+01 1.4263006884535759e+01 0 0 0
1142 1 1 8.0288181640432638e-02 3.2537716685777028e+01 3.9033696168799814e+01 1.3605184701217434e+01 0 0 0
616 1 1 1.2602951980458141e-01 3.9108741178557054e+01 3.8416522663166255e+01 9.5243039700736976e+00 0 0 0
1259 1 1 -3.4626949501612984e-02 3.8735980561650351e+01 3.5528903434463182e+01 1.3055026545929094e+01 0 0 0
555 1 1 8.8081683500087257e-02 3.2484721108888927e+01 3.9202531933094669e+01 9.0198824757089060e+00 0 0 0
1638 1 3 1.4176279905226272e-01 4.0332841014441236e+01 3.8499233810623565e+01 1.5555054234937016e+01 0 0 0
552 1 1 1.0574396191951749e-01 3.3984956160134097e+01 3.6486417731463455e+01 9.2185848489523554e+00 0 0 0
632 1 2 -2.4095126299763839e-01 3.4290246825262827e+01 3.7200563584120445e+01 1.0437673408920993e+01 0 0 0
1139 1 2 -3.1729332292884793e-01 3.2459142987382521e+01 3.6776470399649000e+01 1.4800191680565831e+01 0 0 0
[truncated: 318,869 more chars]
