# Supplementary material for: Staggered structural dynamic-mediated selective adsorption of H2O/D2O on flexible graphene oxide nanosheets
Source: Nat Commun. 2024 Apr 27;15:3585. doi: 10.1038/s41467-024-47838-9 (PMC11055881; doi:10.1038/s41467-024-47838-9)
Supplement: Supplementary file 6 — Supplementary Data 3 [file 41467_2024_47838_MOESM6_ESM.txt]

LAMMPS data file via write_data, version 17 Nov 2016

6600 atoms
3 atom types

0.0000000000000000e+00 4.2630000000000003e+01 xlo xhi
0.0000000000000000e+00 3.9380000000000003e+01 ylo yhi
0.0000000000000000e+00 5.6000000000000000e+01 zlo zhi

Masses

1 12.0107
2 15.9994
3 1.00794

Atoms # full

9 1 1 1.3232223688675446e-01 5.6706064107278997e-01 4.8199449790305628e+00 3.5422522931260603e-01 0 0 0
10 1 1 1.2199663638734948e-01 2.5419240240338001e+00 4.7623968837900419e+00 4.2749876010693200e-01 0 0 0
12 1 1 -4.2755217306316762e-02 3.2479882252303458e+00 6.0414360464952583e+00 3.9037029869748602e-01 0 0 0
65 1 1 2.7852964360256062e-02 4.9474186757215941e+00 1.8643331808729699e-01 3.2803731046640699e-01 0 0 0
66 1 1 1.4812199667129402e-02 6.3481254491391228e+00 2.7760153757262102e-01 6.4364833147576395e-01 0 0 0
67 1 1 1.1950265237459493e-01 4.2232733179722022e+00 1.4456938912460839e+00 4.1661793127193002e-02 0 0 0
68 1 1 -9.8566379802930967e-02 7.0862439912133874e+00 1.4478592246924109e+00 2.2029559517478500e-01 0 0 0
128 1 1 1.1551021656966372e-01 9.2529846145270831e+00 3.0178769380503001e-01 1.3889733661298389e+00 0 0 0
129 1 1 -7.6370761131322865e-02 1.0641719301195874e+01 3.4630758464276001e-01 9.7726279406312699e-01 0 0 0
130 1 1 1.0391909611324426e-01 8.3048828407416710e+00 1.8755295129613909e+00 8.8863707319323004e-01 0 0 0
132 1 1 -1.1931736574334978e-01 9.0982412513697799e+00 2.9493006180933010e+00 2.3229047426293900e-01 0 0 0
133 1 1 1.3717011717600205e-01 1.0517956748401691e+01 3.0960372964207861e+00 5.9788308615980001e-01 0 0 0
622 1 3 3.5138787630266599e-01 5.5095789946114998e-02 2.3345697100300442e+00 1.4005974680631841e+00 0 0 0
697 1 2 -3.0280982646116217e-01 1.4968991475973850e+00 4.4289044747628550e+00 1.3862770484523730e+00 0 0 0
730 1 2 -2.6562533041408687e-01 8.6652010940750088e+00 1.3780106071593130e+00 2.1883838687444190e+00 0 0 0
768 1 2 -4.5559265913477837e-01 4.2697593904688240e+00 2.2571379863773680e+00 1.2556828763915260e+00 0 0 0
769 1 3 3.5287581354755049e-01 3.4137767728738111e+00 2.5966435506723711e+00 1.5365896097755991e+00 0 0 0
983 1 3 1.8354572398418278e-01 9.5752939045983307e+00 5.8289691292172936e+00 1.2926514882489200e+00 0 0 0
6175 2 2 -5.4439586228657499e-01 6.6416976136315364e+00 4.2239900039726495e+00 2.7344813764071687e+00 0 0 0
6177 2 3 3.8778715192188506e-01 7.4422257640377003e+00 3.9187690284775081e+00 2.3576808480613467e+00 0 0 0
6176 2 3 3.4397147360867514e-01 5.9313524033734506e+00 3.6350776924191996e+00 2.3593676088203472e+00 0 0 0
5819 2 3 4.4378751976453545e-01 2.9407467308491020e+00 8.7793024160466295e+00 3.9122982461706197e+00 0 0 0
5818 2 2 -6.5396428940618911e-01 3.3680849560347652e+00 9.3334536360599838e+00 4.5066706737252007e+00 0 0 0
4895 2 3 5.9669978056155182e-01 2.8305630262240675e+00 1.0158490928373173e+01 4.9171692906623958e+00 0 0 0
4896 2 3 3.8902973134660446e-01 2.3162253485555042e+00 1.1792168491066386e+01 4.8418569579558364e+00 0 0 0
4894 2 2 -7.2970613641178050e-01 2.3744288955297104e+00 1.1076933621836732e+01 5.4418556285948441e+00 0 0 0
13 1 1 1.6246283011986901e-01 5.0465955462091505e-01 7.1634097128282566e+00 1.1360559002313979e+00 0 0 0
14 1 1 1.4215203503958537e-01 2.6631445131622442e+00 7.1437239951048950e+00 1.0878276623430370e+00 0 0 0
16 1 1 -8.8955393584334547e-02 3.2505328751239668e+00 8.4317302548194792e+00 9.0117362124544198e-01 0 0 0
17 1 1 1.6660356040903340e-01 4.8045925357296898e-01 9.6146905633416022e+00 1.6753281503271420e+00 0 0 0
18 1 1 1.4141457645110686e-01 2.6128611429259081e+00 9.6293269049919168e+00 1.3805245642096020e+00 0 0 0
20 1 1 -5.4263144533844135e-02 3.1155089590794778e+00 1.0877246877917029e+01 9.5833270422870198e-01 0 0 0
21 1 1 1.1668317166119667e-01 5.7663146076837002e-01 1.2113788739158801e+01 1.7544877119063149e+00 0 0 0
22 1 1 1.2354795022284200e-01 2.4520679693636049e+00 1.2052332587991847e+01 1.4894120878110180e+00 0 0 0
78 1 1 8.7397167491781849e-02 4.6709747185173232e+00 8.5389901650593458e+00 4.6642247361755801e-01 0 0 0
82 1 1 1.4155254388741279e-01 4.3140712233778844e+00 1.1060083012594179e+01 8.9653108435373996e-02 0 0 0
84 1 1 -1.1264799275298992e-01 5.1119327720717056e+00 1.2209251089628118e+01 5.8007864577737001e-01 0 0 0
85 1 1 8.2553241069268368e-02 6.5598209948409352e+00 1.2091005654719696e+01 6.5002232593520504e-01 0 0 0
139 1 1 -2.6521270614116843e-01 9.4731266128465261e+00 6.8909060226734189e+00 1.0586696355755190e+00 0 0 0
140 1 1 5.5930028804245885e-02 1.0655060659347880e+01 7.3203727945217167e+00 2.2297719382657499e-01 0 0 0
638 1 1 3.6233119625676324e-01 9.2707470435358168e+00 7.6963755959001912e+00 2.4068766320147512e+00 0 0 0
639 1 3 2.4511488779681509e-01 8.5543744328676610e+00 6.9331689663320981e+00 4.7362306478180899e-01 0 0 0
640 1 2 -2.5469109932093009e-01 8.6466793889772529e+00 6.8173507531086779e+00 3.1005168587310599e+00 0 0 0
641 1 2 -4.5023328911517729e-01 9.5463611451658927e+00 9.0576414075381955e+00 2.6967433934499319e+00 0 0 0
642 1 3 3.9833060978049578e-01 1.0207485798049262e+01 9.5508186460919653e+00 2.1743680326504240e+00 0 0 0
698 1 2 -2.6400826088714507e-01 1.5928991467099300e+00 6.9747492850337371e+00 2.0551575923582481e+00 0 0 0
699 1 2 -3.1393222980865193e-01 1.6612569936464141e+00 9.3699024007772813e+00 2.4508371220508729e+00 0 0 0
700 1 2 -3.4355266533235723e-01 1.6561434466060110e+00 1.1939898817706176e+01 2.7006895074950812e+00 0 0 0
770 1 2 -4.1138807520018755e-01 5.3957889692430081e+00 8.3977044247642603e+00 1.8045258004894831e+00 0 0 0
771 1 3 3.7961471015290682e-01 4.7767602395068813e+00 8.3377087448781531e+00 2.5249737016128280e+00 0 0 0
928 1 2 -4.8482374472149120e-01 9.5018295031545659e+00 1.3013249492191958e+01 1.9179744060465791e+00 0 0 0
929 1 3 4.3874936079066729e-01 8.7799817566860057e+00 1.2613040178663772e+01 2.4613627545779200e+00 0 0 0
944 1 2 -3.7105652023926017e-01 7.1632796205967928e+00 1.2652026729648302e+01 1.8833466780001000e+00 0 0 0
5555 2 3 2.5155988229524573e-01 4.0877646403236740e+00 1.2274174943526544e+01 3.5596658213390966e+00 0 0 0
5554 2 2 -6.0519088310023850e-01 4.8131273835377666e+00 1.1684271626056031e+01 3.3615799876818118e+00 0 0 0
5556 2 3 4.5300101898659340e-01 5.4325750717544565e+00 1.1968367260781982e+01 2.7237792663926368e+00 0 0 0
4409 2 3 4.1053157920226618e-01 7.8359724201629544e-01 1.0901941777537091e+01 5.6777414754314508e+00 0 0 0
4650 2 3 3.0567847695332284e-01 4.9235136629055436e+00 1.2703453462092552e+01 5.3895281563379491e+00 0 0 0
4648 2 2 -6.2936919729034968e-01 4.5173665591093268e+00 1.3006738949862759e+01 6.2014828819734662e+00 0 0 0
4649 2 3 2.8582688727800881e-01 3.5911646124748242e+00 1.2695905186688886e+01 6.1954047148828346e+00 0 0 0
4749 2 3 3.6888279127442081e-01 3.9314261686942467e+00 1.0951611428633358e+01 6.9576932261157527e+00 1 0 0
5450 2 3 3.1197096937197433e-01 3.1672128665121835e+00 1.4376091684891348e+01 3.3205171912957865e+00 0 0 0
5451 2 3 2.8431176285570403e-01 3.0131743698283180e+00 1.5858225417974346e+01 3.9614597073213051e+00 0 0 0
5998 2 2 -5.2995445877049518e-01 7.0029245798789335e+00 1.4359596614979377e+01 4.6041205430900325e+00 0 0 0
5999 2 3 3.1191804692448299e-01 6.4641435360752890e+00 1.3849511437706232e+01 3.9585530775409858e+00 0 0 0
6000 2 3 2.6753695625114565e-01 6.4568501686833590e+00 1.5065168832119566e+01 5.0094686872037482e+00 0 0 0
24 1 1 -5.1463575564602598e-02 2.9880698495231210e+00 1.3374237140091594e+01 1.0927333403107411e+00 0 0 0
25 1 1 1.3339271290723409e-01 7.0298302503978805e-01 1.4499957838793490e+01 7.4432126541445698e-01 0 0 0
26 1 1 -3.5609340975195011e-02 2.1768493786493912e+00 1.4508217692779958e+01 9.9305031171978297e-01 0 0 0
27 1 1 3.1142398693090267e-02 2.9608202913063000e-02 1.5817295987589029e+01 9.7527434617224895e-01 0 0 0
28 1 1 8.7386594323615910e-02 2.7446295709730499e+00 1.5751188996076820e+01 5.0811384268944104e-01 0 0 0
29 1 1 -4.1848282365759576e-02 7.4399273360387497e-01 1.7044284079039226e+01 9.0162867611428399e-01 0 0 0
30 1 1 1.0517749739000037e-01 2.2372642513708980e+00 1.6983726337826813e+01 1.1308366354095669e+00 0 0 0
31 1 1 1.6209510111130920e-01 1.3320728491218201e-01 1.8291853844183237e+01 6.7406754148122705e-01 0 0 0
32 1 1 1.0642620097904679e-01 3.1345882515093968e+00 1.8449640212601668e+01 7.2057922887265002e-01 0 0 0
33 1 1 -4.8706185083341874e-02 8.4832297329513595e-01 1.9515887862110105e+01 3.8447838126489398e-01 0 0 0
86 1 1 1.0428108049195899e-01 4.4449546484696301e+00 1.3360643488285913e+01 1.0742463381691250e+00 0 0 0
87 1 1 7.8461881205531631e-02 7.4478995827823402e+00 1.3579627174673966e+01 8.2754249163169002e-01 0 0 0
88 1 1 1.0192038338726447e-01 5.1959553775837044e+00 1.4774012133887393e+01 8.5349613484357700e-01 0 0 0
89 1 1 3.7825152293433861e-02 6.6625565324716671e+00 1.4787140322798033e+01 1.6500203472729300e-01 0 0 0
90 1 1 8.2998333779906425e-02 4.3834473861953613e+00 1.5856038632381669e+01 1.3393677729071199e-01 0 0 0
91 1 1 2.3336153130464451e-01 7.3339068098763018e+00 1.6063707154693464e+01 1.0443388797872100e-01 0 0 0
92 1 1 1.2528243113998391e-01 5.1026153845749143e+00 1.7123138785717167e+01 1.4778834153499901e-01 0 0 0
94 1 1 -1.1024680433933478e-02 4.5587596432831203e+00 1.8379484488726945e+01 2.0134882674320900e-01 0 0 0
95 1 1 -2.5416815200276288e-01 7.6684986258638759e+00 1.9200372460824859e+01 9.2482113054947102e-01 0 0 0
149 1 1 1.0511102349190245e-01 8.8977121715548027e+00 1.3596959005237091e+01 7.5298723195586903e-01 0 0 0
151 1 1 1.0223134312335036e-01 9.4285592228662356e+00 1.4831449482269743e+01 3.6092810639171602e-01 0 0 0
153 1 2 -3.7481782445729062e-01 8.7230149424773842e+00 1.6110202034119556e+01 2.5185115844531603e-01 0 0 0
686 1 1 3.2238582504537011e-01 6.8876336127351090e+00 1.8981339050264630e+01 2.2871703444317619e+00 0 0 0
687 1 3 2.2765449307952509e-01 8.1494095220075060e+00 1.8297546491821016e+01 5.5725372737572498e-01 0 0 0
688 1 2 -4.8847081352491190e-01 7.4366235260483586e+00 1.7815080825253375e+01 2.8910172209618650e+00 0 0 0
690 1 3 3.3937089885704752e-01 7.9255952345645451e+00 1.7207574634295096e+01 2.2939521535422078e+00 0 0 0
891 1 2 -3.9953690019327648e-01 5.0302467997448073e+00 1.4236979342781158e+01 2.1391974002025349e+00 0 0 0
894 1 2 -3.7080750026063608e-01 2.9312142984238649e+00 1.7894512880348664e+01 2.0297966477774310e+00 0 0 0
5449 2 2 -6.0649437344662793e-01 2.5345462429583505e+00 1.5059584935831950e+01 3.6926163363713465e+00 0 0 0
6067 2 2 -6.6859675694853382e-01 4.9969743211488531e+00 1.6456336046776649e+01 3.6640442852957897e+00 0 0 0
6068 2 3 3.6625568284377086e-01 5.2968772652074216e+00 1.5739930412764148e+01 2.9995939859992249e+00 0 0 0
6069 2 3 3.6181116578774020e-01 5.4245178771077818e+00 1.7278957337703368e+01 3.4827505097850420e+00 0 0 0
6598 2 2 -6.9334023328431305e-01 1.7628382181906401e+00 1.3394146465030326e+01 5.6769862698610627e+00 0 0 0
6599 2 3 3.5188887890459841e-01 2.0526761487945113e+00 1.4194387410305334e+01 5.2559615599432918e+00 0 0 0
6507 2 3 3.0571330758461207e-01 3.1967193849967313e+00 1.5976091213116765e+01 6.4036897151460712e+00 0 0 0
6600 2 3 3.9205725770609395e-01 1.4091071197612350e+00 1.3543449029059314e+01 6.5607602142359873e+00 0 0 0
6505 2 2 -6.3438190701743458e-01 4.2035199027755130e+00 1.6081922235002992e+01 6.3412755439195845e+00 0 0 0
5021 2 3 3.3758801983114500e-01 3.6543913878307328e+00 1.8731330104262831e+01 4.5214433026493799e+00 0 0 0
5072 2 3 3.0607639819160459e-01 6.7488647274695808e+00 1.6842072149390638e+01 5.9578403633482013e+00 0 0 0
6257 2 3 3.9982507107104437e-01 2.2149339228821749e+00 1.8665269289527021e+01 3.3248269006053519e+00 0 0 0
6328 2 2 -6.2388610158098057e-01 2.8491080757480253e-01 1.6601455424937523e+01 4.2334706311999950e+00 1 0 0
6065 2 3 3.9148705997243277e-01 1.0538043291126522e+01 1.6150593308717948e+01 1.9180274036660481e+00 0 0 0
6330 2 3 2.5961300908162088e-01 1.2489077995885178e+00 1.6672805194181173e+01 4.2037088425702800e+00 1 0 0
6256 2 2 -7.2139128198429658e-01 2.6681605608523222e+00 1.8977319627071612e+01 4.2754272910511260e+00 0 0 0
6506 2 3 3.1257812726610390e-01 4.4215300907259723e+00 1.6461922846858894e+01 5.5062753707693890e+00 0 0 0
3941 2 3 1.9234920969106437e-01 7.9524922429081557e-01 1.5934920067423448e+01 6.6096906752833364e+00 1 0 0
4863 2 3 3.5442295824738224e-01 5.2566768221497391e+00 1.8841066271914467e+01 5.8744935230682023e+00 0 0 0
5071 2 2 -6.2141276849854965e-01 6.5735174793386006e+00 1.7645751919510939e+01 6.4560439851598224e+00 0 0 0
6103 2 2 -6.2250535403761131e-01 1.2315530515035531e+00 1.8682076215199000e+01 6.6088556678392090e+00 0 0 0
6105 2 3 2.5015345742746481e-01 7.2966256645490846e-01 1.8049325196153816e+01 6.1336224931648129e+00 0 0 0
6258 2 3 3.8532629592941331e-01 2.1003601159172791e+00 1.9107721993698881e+01 5.1285521657412145e+00 0 0 0
5685 2 3 3.6526254959936055e-01 1.9766085714089027e-01 1.3390476737206711e+01 3.8858232603445382e+00 1 0 0
6329 2 3 4.4220591665818865e-01 1.1086982732572584e-01 1.5669488692393891e+01 4.3788579267989478e+00 1 0 0
4861 2 2 -6.7930428243888152e-01 5.0680934195898493e+00 1.9532011596160363e+01 5.1707144079828913e+00 0 0 0
6277 2 2 -6.1642114476113274e-01 1.3132943846638850e-01 1.9644542676504734e+01 3.4602588746534590e+00 0 0 0
4862 2 3 4.5867587309674168e-01 5.7121641460691546e+00 1.9657167348120424e+01 4.5302548916564378e+00 0 0 0
1335 1 1 1.0978725502939884e-01 8.3195345303730051e-01 4.9484090488931969e+00 1.3668091424163700e+01 1 1 0
1337 1 1 -6.5160879194346544e-02 1.5606829945090084e-01 6.1106279291637975e+00 1.3060192815613201e+01 1 1 0
1786 1 2 -4.2017121889298065e-01 6.3369607003868964e+00 2.6619438949299976e+00 1.2897952102022900e+01 1 1 0
1787 1 3 3.9395817198315680e-01 6.6502505628409949e+00 1.8640905445030995e+00 1.2459273404251100e+01 1 1 0
1818 1 2 -4.2473956798784207e-01 1.5601369940340959e+00 4.2577630542648990e+00 1.2610546704481299e+01 1 1 0
1819 1 3 4.0833491473025663e-01 1.1254163450498993e+00 3.4266978297261943e+00 1.2381782178012299e+01 1 1 0
1828 1 2 -4.7595955071750873e-01 1.1140467120786965e+00 2.9687665472329883e-01 1.3069757861032700e+01 1 1 0
4747 2 2 -5.6821479284253973e-01 4.0601628340510887e+00 1.0726271371811453e+01 7.8819155414439885e+00 1 0 0
1339 1 1 1.8339920420770439e-01 9.7754668549689683e-01 7.1777887915124978e+00 1.2600025662110800e+01 1 1 0
1340 1 1 -4.6715460214515739e-02 2.2664501791788965e+00 7.3404209546503978e+00 1.3201856499667899e+01 1 1 0
1342 1 1 1.5034623027108379e-01 3.0603888657757992e+00 8.5180816693570947e+00 1.2842946255509300e+01 1 1 0
1343 1 1 -1.0805645135070663e-01 6.4877235122229848e-01 1.0088069340682395e+01 1.2999507081469901e+01 1 1 0
1344 1 1 1.1840660179642994e-01 2.1013363722596949e+00 1.0190671152516394e+01 1.2804199379389800e+01 1 1 0
1346 1 1 -1.4318083850073937e-01 2.7594318415604988e+00 1.1266607482840698e+01 1.3564731324233399e+01 1 1 0
1403 1 1 -3.1125297901122374e-02 4.3750388579122941e+00 8.5895510978282985e+00 1.3447568423398600e+01 1 1 0
1405 1 1 1.5020950735976171e-01 5.1756793820972007e+00 9.7782971787563966e+00 1.3154685132931800e+01 1 1 0
1406 1 1 -3.7533277136352391e-02 6.4989899305316001e+00 9.8144184736274980e+00 1.3777497154802200e+01 1 1 0
1407 1 1 1.1442695983671040e-01 4.2154370159547980e+00 1.1342103951096000e+01 1.3345445234471701e+01 1 1 0
1408 1 1 1.4672462841176603e-01 7.1636176830731984e+00 1.1124563849879095e+01 1.3729145738988599e+01 1 1 0
1729 1 2 -3.1465399079787237e-01 5.6260773687409937e-01 8.0728961787969951e+00 1.1544661731329400e+01 1 1 0
1730 1 2 -2.9692708176739618e-01 2.7354411435903998e+00 9.4372522091805990e+00 1.1761552022962499e+01 1 1 0
1731 1 2 -3.6411130395762714e-01 4.8871687854087966e+00 1.0856689776429498e+01 1.2177390477852700e+01 1 1 0
1788 1 2 -4.4100733491610267e-01 9.5183692990895992e+00 7.6149549333308002e+00 1.3047263802164100e+01 1 1 0
1789 1 3 3.9164234837297718e-01 9.5987406360005991e+00 8.4477711913983953e+00 1.2543411627183200e+01 1 1 0
1820 1 2 -4.7301020639792324e-01 7.4001686851028978e+00 1.1382436074373800e+01 1.2305440661066900e+01 1 1 0
1821 1 3 4.5978629594924231e-01 6.5213358054937984e+00 1.1404312841333095e+01 1.1865013579898500e+01 1 1 0
4666 2 2 -6.8540227265338460e-01 2.5063544474584818e+00 1.1699852435918595e+01 1.0364892883776353e+01 0 0 0
4667 2 3 3.9122658482280526e-01 3.1859518258918280e+00 1.1307033258594220e+01 1.1027325001937088e+01 0 0 0
5820 2 3 3.4616022233298838e-01 1.0089115612279378e+00 1.1647971104118218e+01 1.1088522853087508e+01 0 0 0
4668 2 3 3.2898520812059179e-01 2.7741191972105890e+00 1.2608342140220710e+01 1.0187956026716046e+01 0 0 0
4748 2 3 3.3259682699016868e-01 3.3379107740625695e+00 1.0892478086759780e+01 8.4529905351916419e+00 1 0 0
6267 2 3 3.2094621329944745e-01 1.2875165436293772e+00 1.0128749294403496e+01 9.4431563467478785e+00 1 0 0
6265 2 2 -6.0114378800498824e-01 4.1922938358751938e-01 9.7685166223794742e+00 9.3010918592416196e+00 1 0 0
5305 2 2 -6.4145875033564792e-01 1.1723464568217992e+00 1.2492623611100747e+01 7.9207884639497701e+00 0 0 0
5091 2 3 4.0443716688960507e-01 8.4988324815746719e+00 1.2787512814597818e+01 1.1012854795463292e+01 0 0 0
5306 2 3 2.5316374534978225e-01 2.0361370495041706e+00 1.2158328483882226e+01 7.6117872847606654e+00 0 0 0
5089 2 2 -5.6762618534924580e-01 9.4187964642484783e+00 1.2786347495293612e+01 1.0722479301643450e+01 0 0 0
5307 2 3 2.8168694100760061e-01 1.1607808962061010e+00 1.2529497840426457e+01 8.9046150366057386e+00 0 0 0
4729 2 2 -6.9511824513860454e-01 1.1895785132949578e-01 1.2274669579209217e+01 1.1115376302246116e+01 0 0 0
6266 2 3 4.1610212659478474e-01 3.9917816815101559e-01 9.1392230330819242e+00 1.0024375523224238e+01 1 0 0
3940 2 2 -6.1510661492947094e-01 1.6216586645570752e+00 1.5660061044120788e+01 7.1081730984167990e+00 1 0 0
4441 2 2 -5.6494245566233126e-01 5.6339550618023955e+00 1.3303765143054610e+01 1.0435971069258267e+01 0 0 0
4731 2 3 3.6972966748813874e-01 3.6235767639931477e-01 1.3311906141620907e+01 1.1041522195635357e+01 0 0 0
3993 2 3 3.6235879003345861e-01 5.4837601197205119e+00 1.5679681680503320e+01 7.9538688894100291e+00 0 0 0
4047 2 3 4.0865587255815122e-01 1.0101613988903976e+01 1.6375081505525575e+01 1.1274243957230292e+01 0 0 0
6104 2 3 3.8382915496531389e-01 1.7397104136763244e+00 1.8331478560118061e+01 7.4043151540741805e+00 0 0 0
6142 2 2 -6.0199524395343429e-01 3.1652144907489094e-01 1.8658794596364981e+01 1.2356973476864958e+01 1 0 0
5808 2 3 3.6490639221279797e-01 1.5863912605345565e+00 1.4868216696319037e+01 9.9582399096166743e+00 1 0 0
3991 2 2 -6.7595255407308297e-01 5.9277638407217923e+00 1.4843503579049639e+01 7.7356227447603096e+00 0 0 0
6143 2 3 3.4069106454350440e-01 1.1413541985902640e+00 1.8374477956345075e+01 1.1926133225557814e+01 1 0 0
5420 2 3 3.9962615137135354e-01 7.5370813125261531e+00 1.8102589842111026e+01 1.0293673148477112e+01 0 0 0
4102 2 2 -6.0603003956644241e-01 3.8112070792032116e+00 1.9547291478309138e+01 1.1725892186880174e+01 0 0 0
1885 1 2 -3.5401907870760946e-01 6.0292874952933957e+00 1.7887386372753298e+01 1.2462897798019000e+01 1 1 0
3942 2 3 2.9152305671859968e-01 1.7314288022632180e+00 1.6076116888023833e+01 8.0062535529516250e+00 1 0 0
1935 1 2 -3.7843712184214373e-01 1.0141169600993997e+01 1.4644292875476495e+01 1.2682678779414401e+01 1 1 0
4138 2 2 -6.9283250970910770e-01 3.1289629831549743e+00 1.4418253385386654e+01 9.4445513103367738e+00 0 0 0
1823 1 3 4.0565166073036935e-01 7.2335584819840975e+00 1.5679244099562794e+01 1.1650360476097699e+01 1 1 0
5806 2 2 -7.0206292378897051e-01 6.7251766354470000e-01 1.4780757610779879e+01 1.0285660681281467e+01 1 0 0
4442 2 3 3.2846914739435051e-01 4.6652962590706117e+00 1.3308312125474544e+01 1.0510666504711716e+01 0 0 0
6147 2 3 3.5737202704891691e-01 7.1473203601721664e+00 1.5079834565884767e+01 9.1036917756411579e+00 0 0 0
6145 2 2 -6.4514513768289128e-01 7.6418128366559817e+00 1.5570453336011061e+01 9.8490263942076766e+00 0 0 0
3992 2 3 4.6194611745360542e-01 5.3993151327615223e+00 1.4245777499159493e+01 7.1837210097270150e+00 0 0 0
4443 2 3 3.2845551910489029e-01 5.8704912610743527e+00 1.4239117973319781e+01 1.0310889355157483e+01 0 0 0
4637 2 3 4.0243325253527285e-01 3.9158753544703293e+00 1.9142125257147281e+01 8.4922535902211784e+00 0 0 0
6146 2 3 3.1661524528763679e-01 8.6148006835240807e+00 1.5516145110162824e+01 9.6871130322910535e+00 0 0 0
5090 2 3 3.5221363027341923e-01 1.0014329730938462e+01 1.3485764725751451e+01 1.1137529999081384e+01 0 0 0
5310 2 3 3.6153136861383067e-01 1.0117662227066295e+00 1.8366873944045452e+01 9.6998037520741622e+00 1 0 0
1350 1 1 -1.9203056086275455e-01 2.0494432536224991e+00 1.5570490190894496e+01 1.3709897510223000e+01 1 1 0
5241 2 3 3.5306184159666520e-01 5.1055442028085762e+00 1.6551026372723044e+01 1.0604653112821952e+01 0 0 0
4103 2 3 3.8108482022897566e-01 4.1443563090908206e+00 1.8698188080042048e+01 1.2017635872616454e+01 0 0 0
4139 2 3 3.9852334741905976e-01 3.5511542379404992e+00 1.5033133612929150e+01 9.9977135511111630e+00 0 0 0
5239 2 2 -6.6918788639045967e-01 4.7321447202954738e+00 1.6439441462296266e+01 9.7081260474444040e+00 0 0 0
1420 1 1 8.6320218004600879e-02 6.9106198328256951e+00 1.8620934504524399e+01 1.3319622714553899e+01 1 1 0
1478 1 1 1.1738163431221364e-01 9.1820678917599992e+00 1.6997320536630895e+01 1.3260405733258400e+01 1 1 0
5308 2 2 -6.4785340277184789e-01 1.1999924682175969e+00 1.7489144297877733e+01 9.4294596840749509e+00 1 0 0
1422 1 1 1.2427562829849560e-02 1.0637256795533901e+01 1.9599396596087701e+01 1.3322507183111300e+01 1 1 0
1476 1 1 -8.8526552303499720e-02 8.2885501435877984e+00 1.5944572480540799e+01 1.3676877537263399e+01 1 1 0
4636 2 2 -6.4446986870846978e-01 3.5358322817732786e+00 1.8272186146112801e+01 8.2650821337526565e+00 0 0 0
5240 2 3 3.0572505771072411e-01 4.2079181594877531e+00 1.7254575014545267e+01 9.5800623771809068e+00 0 0 0
5309 2 3 2.6344589824901060e-01 1.9833528988629674e+00 1.7225718003758505e+01 9.9352772497992721e+00 1 0 0
4638 2 3 2.6118794411554580e-01 4.2743096104271379e+00 1.7740689775484828e+01 7.8700971066120173e+00 0 0 0
5073 2 3 3.1732943515118478e-01 7.0119097808402842e+00 1.7608615140153113e+01 7.3061091655428507e+00 0 0 0
1665 1 1 3.2023784852880238e-01 2.9823225100642006e+00 1.5527457183197797e+01 1.2400570550474100e+01 1 1 0
1479 1 1 -2.9498695598297094e-02 1.0523250414505100e+01 1.7129256574783994e+01 1.3813256063797899e+01 1 1 0
1480 1 1 9.6183711081116646e-02 8.3566940505114999e+00 1.8496236886216700e+01 1.2956122313268700e+01 1 1 0
1667 1 2 -5.0351093768478838e-01 3.2010551024057960e+00 1.4180381963158901e+01 1.2004754019925301e+01 1 1 0
1822 1 2 -4.6126396298602385e-01 6.5191721998209005e+00 1.5423956017030598e+01 1.2232842016466600e+01 1 1 0
1669 1 3 3.0554811989731323e-01 3.0241197386087961e+00 1.3471774594867000e+01 1.2663325369758500e+01 1 1 0
1668 1 2 -3.9404190919804644e-01 3.2638398637695971e+00 1.6645925130747194e+01 1.1857904658849399e+01 1 1 0
1418 1 1 1.2432839734129794e-01 6.0680100141770978e+00 1.7131160769539498e+01 1.3701490383179200e+01 1 1 0
1416 1 1 1.2625867474283939e-01 6.8195422705328994e+00 1.5798534702884496e+01 1.3624852751319199e+01 1 1 0
1883 1 2 -3.6194926490134804e-01 8.9508194771043961e+00 1.7583946953446599e+01 1.1974881915472301e+01 1 1 0
1474 1 1 1.3369314497646109e-01 8.9869259008010971e+00 1.4707819813599997e+01 1.3536262986908000e+01 1 1 0
1957 1 3 9.8230913083878754e-02 1.0914169377734950e+00 1.6012970049827700e+01 1.3429659408358001e+01 1 1 0
4140 2 3 2.7504729628596752e-01 3.4887494957499428e+00 1.4626910020531307e+01 8.5641910472548588e+00 0 0 0
5419 2 2 -5.9545479430794679e-01 7.1519077852176558e+00 1.8903922171269610e+01 1.0079457864831477e+01 0 0 0
5807 2 3 3.9161788041441076e-01 3.5454651089510680e-01 1.5670116341621439e+01 1.0601779309076134e+01 1 0 0
5421 2 3 2.6196165439807961e-01 6.2492112969247708e+00 1.8839495438157925e+01 1.0468657665042207e+01 0 0 0
1328 1 1 2.2559923786964395e-01 2.0486838486076948e+00 4.4221940567098272e-02 1.4163083879826001e+01 1 1 0
1330 1 1 -4.2776793638653020e-02 2.7017883756742975e+00 1.3226895236173988e+00 1.4563953799201901e+01 1 1 0
1331 1 1 6.5670886704481846e-02 5.5073971921130038e-01 2.6826980621799947e+00 1.4600120371235001e+01 1 1 0
1332 1 1 -2.7722506149900843e-02 1.9719789613826961e+00 2.5044420154986966e+00 1.4752336184657700e+01 1 1 0
1334 1 1 1.1567929344928479e-01 2.7162979405492962e+00 3.6992585467184966e+00 1.5209101914224000e+01 1 1 0
1336 1 1 1.2560994017297705e-01 1.8917001804340998e+00 5.2916158819647947e+00 1.4677954527875800e+01 1 1 0
1338 1 1 -4.4627097731743018e-02 2.6939198696722002e+00 6.4373014382175953e+00 1.4234296898244001e+01 1 1 0
1389 1 1 -4.5150448304673421e-02 4.8577181897240962e+00 6.0618205757997146e-02 1.4321832672484501e+01 1 1 0
1390 1 1 6.2204090143526250e-02 6.2397773469294009e+00 4.0428217991198778e-02 1.4690020216322001e+01 1 1 0
1391 1 1 1.3269500269312939e-01 4.1169715544242962e+00 1.2122312765235961e+00 1.4898994830443801e+01 1 1 0
1392 1 1 -8.6902507219507971e-02 7.0441634359102991e+00 1.2057530085260950e+00 1.4579099271870099e+01 1 1 0
1393 1 1 -3.8470884648936339e-02 4.8692227114589954e+00 2.4770670527372971e+00 1.4732875507131100e+01 1 1 0
1394 1 1 1.4392993198537410e-01 6.2930112877891986e+00 2.5191034499924001e+00 1.4352817395825900e+01 1 1 0
1395 1 1 -5.5835004730675486e-02 4.1895574437856951e+00 3.6541642022652994e+00 1.5104823495116101e+01 1 1 0
1396 1 1 -3.7463182808339310e-02 7.0230510450082946e+00 3.6376120022649943e+00 1.4966429744668000e+01 1 1 0
1397 1 1 1.3336111950223214e-01 4.9342967810624003e+00 4.8435578823796988e+00 1.5440668592147601e+01 1 1 0
1398 1 1 -4.7284001214160959e-02 6.3597369854715993e+00 4.8503022975495966e+00 1.5291736153463001e+01 1 1 0
1400 1 1 1.3818601504723058e-01 7.1035432002512948e+00 6.1057468329387987e+00 1.5525670707790200e+01 1 1 0
1453 1 1 1.3767753234581415e-01 8.4485898429558972e+00 1.1688317702201942e+00 1.4668915925047600e+01 1 1 0
1455 1 1 -7.5938744633491012e-02 9.1598764073957000e+00 2.2725451581568947e+00 1.5090860070554999e+01 1 1 0
1456 1 1 1.3595087274067275e-01 1.0576532783057097e+01 2.2733726067543998e+00 1.5426323661994800e+01 1 1 0
1457 1 1 1.1723022049320016e-01 8.4014187553039008e+00 3.5236953827290947e+00 1.5415323618082001e+01 1 1 0
1459 1 1 1.2690265626078012e-01 9.3605289006321968e+00 5.0891610259689983e+00 1.5379728136553600e+01 1 1 0
1461 1 1 -6.9173958818471659e-02 8.5069908584907949e+00 6.2304714978118980e+00 1.5194716479462500e+01 1 1 0
1675 1 2 -3.5375136623378950e-01 2.0319417385112999e+00 4.7098778538824959e+00 1.5986068727032601e+01 1 1 0
1676 1 2 -3.6178240607493245e-01 4.2836885397213962e+00 5.9396813085003970e+00 1.6114989421795499e+01 1 1 0
1744 1 2 -3.5636302411787940e-01 8.9999245419733001e+00 4.2833910177457994e+00 1.6511367290035299e+01 1 1 0
1850 1 2 -4.9632689116712814e-01 4.0868129390157009e+00 9.8209098347560086e-01 1.6371973833373399e+01 1 1 0
1851 1 3 4.0815431524059670e-01 4.4767391138233990e+00 1.6881844967549995e+00 1.6884675015466499e+01 1 1 0
1942 1 3 2.0995428348467932e-01 7.5875400258397008e-02 6.0030310699009704e-01 1.4798342162059001e+01 1 1 0
6118 2 2 -6.5722083444260615e-01 3.7304232210792065e+00 3.3502718843898522e+00 1.8077097714864777e+01 0 0 0
6119 2 3 3.8328041677189417e-01 3.4954103155169154e+00 3.9844955046931108e+00 1.7418100525370175e+01 0 0 0
6120 2 3 3.4311644710521971e-01 4.0495348141572514e+00 3.7061655850478137e+00 1.8898949384784178e+01 0 0 0
6262 2 2 -5.9222119534907647e-01 6.6135307536244892e-01 2.0919844585567056e+00 1.7336983368136718e+01 0 0 0
6264 2 3 3.9315595142322851e-01 1.3969827417498195e+00 2.6913825752631046e+00 1.7443845889317895e+01 0 0 0
4665 2 3 2.7410493896930027e-01 8.7422213763017051e+00 3.4807172315917247e+00 1.9110219634994408e+01 0 0 0
6180 2 3 2.5011712269396030e-01 6.3332422174478040e+00 2.9660095013902370e+00 1.7524457372820127e+01 0 1 0
6179 2 3 4.0698235731721127e-01 6.1280201700808661e+00 2.0804521826308724e+00 1.8852783852633351e+01 0 1 0
6178 2 2 -5.7168232858594048e-01 6.4536415064828292e+00 2.0820698159891724e+00 1.7943217024692402e+01 0 1 0
4663 2 2 -5.9901095734907472e-01 9.1196714615928194e+00 2.6187431193728892e+00 1.8860862046480182e+01 0 0 0
5164 2 2 -6.8700280543348979e-01 6.6754564413799109e+00 5.6438417036532034e+00 1.8509739134143928e+01 0 0 0
5166 2 3 3.2276997537899632e-01 5.9167800382880245e+00 5.8374268708132186e+00 1.7927970404420559e+01 0 0 0
5165 2 3 3.2954953571122664e-01 7.5153523019465158e+00 5.6217360242768253e+00 1.8006609938322100e+01 0 0 0
5375 2 3 3.3423624085578807e-01 6.2345792608567612e+00 4.3672877117415556e+00 1.9486201267356364e+01 0 0 0
4813 2 2 -5.9992476536881922e-01 3.3596612469851825e+00 5.8104791345165614e+00 1.9379441337951071e+01 1 0 0
4814 2 3 3.4242728728683169e-01 2.6626830684183105e+00 6.2230572342933188e+00 1.9839958154343652e+01 1 0 0
4664 2 3 3.5396491748019904e-01 9.0041899222205011e+00 2.7444125176771785e+00 1.7928932051477577e+01 0 0 0
5374 2 2 -6.1724544066491716e-01 6.3144767613460369e+00 3.6616055589698138e+00 2.0190078157697130e+01 0 0 0
6263 2 3 3.6408709724863869e-01 8.1357361698224251e-01 1.1601890582706640e+00 1.7236088750763223e+01 0 0 0
4291 2 2 -6.3919666176000334e-01 8.8968832258635082e+00 4.8131103957727630e+00 2.0832053099440266e+01 0 0 0
4292 2 3 2.5591592156052417e-01 8.1504615113368448e+00 5.3891540351791418e+00 2.0550673609926839e+01 0 0 0
4815 2 3 2.5628258004658688e-01 4.0190835006508285e+00 6.4622610995966641e+00 1.9004167068934780e+01 1 0 0
5334 2 3 3.6741532645056729e-01 1.0622273627711099e+01 4.9114738295333380e+00 1.9534040749731389e+01 0 0 0
4074 2 3 3.3203591410543581e-01 1.9137364220021616e-01 5.4784422571052049e+00 1.7314249564440257e+01 1 0 0
6375 2 3 4.0401779914928454e-01 1.0290229281379910e+01 9.5611603652020516e-01 1.8470576114068244e+01 0 1 0
4275 2 3 3.8356671627755407e-01 8.9683623351120563e+00 7.2446449259622652e+00 2.0551660981866068e+01 0 0 0
5289 2 3 3.4111611653057727e-01 2.5541931394052608e+00 7.1125681606319917e+00 1.7131181949397096e+01 1 0 0
4273 2 2 -6.6944564501971360e-01 9.1180892417671764e+00 7.2799637756439814e+00 1.9597632343798377e+01 0 0 0
4274 2 3 4.1810653308549850e-01 9.2753574434460848e+00 8.1126573257337569e+00 1.9250758202232984e+01 0 0 0
6160 2 2 -6.6248675917958821e-01 6.2002615746322629e+00 8.0077788126742568e+00 1.9731675047828251e+01 0 0 0
6161 2 3 3.5522308603758634e-01 6.6898104440479012e+00 7.2019280622389577e+00 1.9524945856045075e+01 0 0 0
4595 2 3 3.3689347886029541e-01 2.3140197539982448e+00 1.0298762587607305e+01 1.6872116545546184e+01 0 0 0
1347 1 2 -3.5900819569797027e-01 7.3194475767109424e-01 1.2048261150782800e+01 1.4546524195249100e+01 1 1 0
1348 1 1 2.4826356620118961e-01 2.1190409707770002e+00 1.2133020267377198e+01 1.4406908813178299e+01 1 1 0
1399 1 1 1.2809338900294093e-01 3.9347322720926954e+00 6.6450487589835987e+00 1.4908987869064999e+01 1 1 0
1401 1 1 -5.6941553631094786e-02 4.8256988075788954e+00 7.6536960091956985e+00 1.4418631287375000e+01 1 1 0
1402 1 1 1.1715520893140145e-01 6.1567712758798976e+00 7.7123007523734941e+00 1.5037021302351601e+01 1 1 0
1404 1 1 -2.1767097917177524e-02 7.0555807957905969e+00 8.7453333210716977e+00 1.4522762726517600e+01 1 1 0
1409 1 1 8.3434456743345570e-02 4.9093666657328967e+00 1.2124893215034000e+01 1.4455148865015500e+01 1 1 0
1410 1 1 -6.6473908034574036e-02 6.3366833368620945e+00 1.2237412310818698e+01 1.4210943660307400e+01 1 1 0
1463 1 1 1.3522909927896878e-01 9.2311014965067955e+00 7.4972329719790949e+00 1.5201543881487201e+01 1 1 0
1464 1 1 2.4934605643046165e-01 1.0399015044604496e+01 7.4628784681172959e+00 1.4160445373973101e+01 1 1 0
1465 1 1 -2.3510267534824155e-02 8.4271705309810940e+00 8.7197771949041964e+00 1.4997998738456300e+01 1 1 0
1467 1 1 5.8327260335427865e-02 9.0206734298313975e+00 9.9965516521399991e+00 1.5162760570808601e+01 1 1 0
1468 1 1 -2.7566883329619152e-01 1.0035767894332096e+01 1.0216585754264401e+01 1.6267518000131400e+01 1 1 0
1469 1 1 -4.0352170958344868e-02 8.5112983390005965e+00 1.1101144373263701e+01 1.4438726529608100e+01 1 1 0
1470 1 1 1.6107507159657705e-01 9.1652595193598003e+00 1.2349193419643399e+01 1.4293749595781600e+01 1 1 0
1471 1 2 -3.1747466365196320e-01 1.0628946716116999e+01 1.2209192232221497e+01 1.4377456202816800e+01 1 1 0
1617 1 1 3.0559134383814535e-01 9.2499845042162008e+00 1.0088818544470698e+01 1.7640110260786699e+01 1 1 0
1619 1 2 -3.1662956057428376e-01 1.0048926145725694e+01 1.0169518628699599e+01 1.8633323792405800e+01 1 1 0
1620 1 2 -5.0465706867609395e-01 7.8250416332318977e+00 1.0041809211951694e+01 1.7550095098478501e+01 1 1 0
1621 1 3 3.2907333913471443e-01 7.4082369667904970e+00 9.4070170609335975e+00 1.6933922288276499e+01 1 1 0
1649 1 3 2.9781127303360183e-01 6.8389833765976960e+00 1.2465371805119197e+01 1.6446137660858199e+01 1 1 0
1677 1 2 -3.6538305847439445e-01 6.4768451755331000e+00 7.1379947131895989e+00 1.6321704853539700e+01 1 1 0
1852 1 2 -4.8681809707476148e-01 4.6870936932768004e+00 1.1181923181735499e+01 1.5605916973544099e+01 1 1 0
1853 1 3 3.4793646126223626e-01 4.0094857775820998e+00 1.1535896712593598e+01 1.6174760072218600e+01 1 1 0
1892 1 2 -4.5822887747278740e-01 9.9842231816630971e+00 7.5693869194374983e+00 1.6441364991605699e+01 1 1 0
1893 1 3 3.4657642711107489e-01 9.8170328617854992e+00 6.7993311498241980e+00 1.6996697927885599e+01 1 1 0
1949 1 2 -3.5707186918810807e-01 1.8718812653695238e-02 1.0695354628237197e+01 1.7180371293463502e+01 1 1 0
1959 1 3 2.1870948995533521e-01 1.0501763149881697e+01 1.1195995474192799e+01 1.6204683120094099e+01 1 1 0
6325 2 2 -6.6410992300447491e-01 4.6684897248147967e+00 8.6379361693930949e+00 1.7585497867153475e+01 0 0 0
6326 2 3 3.5892271129164277e-01 4.6717645975303821e+00 7.9277352697244057e+00 1.6888231360933879e+01 0 0 0
6327 2 3 2.8902688680943250e-01 4.7299400271622902e+00 9.4646216568314454e+00 1.7088548698037808e+01 0 0 0
4594 2 2 -6.3803914968622810e-01 2.5951720118497943e+00 1.1149679605988664e+01 1.7336066998908677e+01 0 0 0
5905 2 2 -6.3560495346996604e-01 5.4158760047819765e+00 1.1193315027110277e+01 1.8750749812897318e+01 0 0 0
5906 2 3 2.7491720385499874e-01 5.1890154648375040e+00 1.0229305498508303e+01 1.8939758639748870e+01 0 0 0
4596 2 3 3.6698978793289211e-01 1.8856953546620125e+00 1.1816137698732136e+01 1.7188157081725869e+01 0 0 0
5907 2 3 2.4655163272623762e-01 5.4307259698597052e+00 1.1297328958810660e+01 1.7799490790561507e+01 0 0 0
5287 2 2 -6.4003227241782579e-01 2.0524083284699333e+00 7.9044466290482118e+00 1.6973937816823245e+01 1 0 0
5288 2 3 3.9143439749923131e-01 1.5284564688855060e+00 7.9157018023748984e+00 1.6176079872646145e+01 1 0 0
5137 2 2 -6.0102205759729632e-01 2.9237332075516358e+00 9.2520308731328580e+00 1.9879028111586262e+01 0 0 0
5139 2 3 3.1852717037064154e-01 2.7089150407147304e+00 1.0219377091271323e+01 1.9895670049336999e+01 0 0 0
6162 2 3 3.5565192077543129e-01 5.7312727323770902e+00 8.3192907121400825e+00 1.8881209870816384e+01 0 0 0
5864 2 3 3.6800869955448595e-01 7.9499011132675568e+00 1.1797456590709828e+01 1.9083229087379646e+01 0 0 0
6173 2 3 3.4365302645306400e-01 6.4131558192915215e+00 1.1977370546738777e+01 1.9760852021428779e+01 0 0 0
5863 2 2 -6.8162766294247368e-01 7.3133922746609201e+00 1.2483745724017030e+01 1.9480301985892240e+01 0 0 0
6151 2 2 -5.8585463830740470e-01 1.3795038633003145e+00 1.2525976107372969e+01 2.0005528773977666e+01 1 0 0
6153 2 3 3.3263476943049858e-01 8.5781118947758039e-01 1.2101577377231040e+01 1.9240756018257272e+01 1 0 0
5138 2 3 3.5344297467126018e-01 2.9252343974653785e+00 8.9110657860101501e+00 1.8936356423850498e+01 0 0 0
4122 2 3 3.3044829965821204e-01 3.9663221606220831e+00 1.2652713309347204e+01 1.8660077713603233e+01 0 0 0
5394 2 3 3.6069796139392951e-01 6.8388447748564829e+00 9.1450174433415405e+00 2.0920736812142081e+01 0 0 0
4368 2 3 2.5664441182963721e-01 4.0503283980784728e+00 1.2054664847317984e+01 2.0742253305920077e+01 0 0 0
6152 2 3 4.1095279861843992e-01 1.6527952898494134e+00 1.3479019883860373e+01 2.0038002612290651e+01 1 0 0
4120 2 2 -6.2049000314624780e-01 3.7535193227811514e+00 1.3488612838342220e+01 1.8374906552097663e+01 0 0 0
4121 2 3 2.8602211173643549e-01 3.8448872182439802e+00 1.3398262251619169e+01 1.7433676798326694e+01 0 0 0
5865 2 3 3.1240004449376091e-01 7.0680527027096911e+00 1.3251724791002060e+01 1.8774307204304318e+01 0 0 0
4220 2 3 3.7949006528186813e-01 2.2470202879315155e+00 1.4749792575256278e+01 1.6602594757226836e+01 0 0 0
5436 2 3 3.0559902046213711e-01 1.7561924043462329e+00 1.6814651493263185e+01 1.7619130579905562e+01 1 0 0
1349 1 2 -3.6841876462250900e-01 2.8713378857886980e+00 1.3153681803597500e+01 1.5056156807261001e+01 1 1 0
1352 1 1 2.5014533050463465e-03 2.7202169003930976e+00 1.6403614579432194e+01 1.4769425379927400e+01 1 1 0
1353 1 1 1.0298198934233421e-01 5.4672474906699620e-01 1.7518138080650296e+01 1.5212655930077799e+01 1 1 0
1354 1 1 -7.8940369755272133e-02 1.9702566339001990e+00 1.7533997765655400e+01 1.5222262410507501e+01 1 1 0
1356 1 1 1.3735306833601099e-01 2.5899064107190952e+00 1.8751466182188295e+01 1.5755976271371400e+01 1 1 0
1411 1 1 5.2345418158523241e-02 4.2638254241314968e+00 1.3345392775323695e+01 1.4792583276484100e+01 1 1 0
1412 1 1 1.5201905552147871e-01 6.9947754429737969e+00 1.3476964262357100e+01 1.4639817150285300e+01 1 1 0
1413 1 1 1.0084297732914140e-01 4.9154804682618973e+00 1.4557176125675298e+01 1.4937701485948899e+01 1 1 0
1414 1 1 -4.9834350072149911e-02 6.2554918271427979e+00 1.4712427664177000e+01 1.4430089131036199e+01 1 1 0
1415 1 1 1.1984722470073143e-01 4.1283013772348980e+00 1.6137448750579999e+01 1.5155268416949800e+01 1 1 0
1417 1 1 -7.7608916662349772e-02 5.0294529918933009e+00 1.7294009710558200e+01 1.4736885798821200e+01 1 1 0
1419 1 1 1.3187135619682566e-01 4.6941659677201955e+00 1.8553780421593096e+01 1.5255573452000499e+01 1 1 0
1472 1 1 -6.2568635947795312e-02 8.4090678701403974e+00 1.3506730745374597e+01 1.4107676992289401e+01 1 1 0
1648 1 2 -4.9895113960314397e-01 7.1696765056848974e+00 1.3295850913277498e+01 1.6100188329910701e+01 1 1 0
1666 1 3 1.1389742461424880e-01 1.8071627741054996e+00 1.4576509543595499e+01 1.4063367569420100e+01 1 1 0
1734 1 2 -3.3507960957661748e-01 3.8441033642212972e+00 1.8862604091607395e+01 1.6413867547098601e+01 1 1 0
1926 1 2 -3.6556573574050982e-01 4.5201364729062945e+00 1.5202948334754495e+01 1.6182425248234299e+01 1 1 0
4219 2 2 -6.1878499428652589e-01 1.3565541805000201e+00 1.4577852237101588e+01 1.6934728766013620e+01 0 0 0
6493 2 2 -6.2278201796831922e-01 6.4316857838056336e+00 1.4705221652986014e+01 1.8025717719034223e+01 0 0 0
6494 2 3 3.9941361080157450e-01 6.9280637461705776e+00 1.4587031334008111e+01 1.7102511373258562e+01 0 0 0
6495 2 3 3.2300852767061439e-01 5.5151079270426013e+00 1.4372723538356709e+01 1.7926709296627401e+01 0 0 0
4705 2 2 -6.4715202609307165e-01 2.6391409859096147e+00 1.5245033156079538e+01 2.0555180803544431e+01 0 0 0
5434 2 2 -5.8326929274112338e-01 1.1186733258906219e+00 1.7282133143615344e+01 1.8162545399736224e+01 1 0 0
5435 2 3 3.7364767550697975e-01 2.8106321267236489e-01 1.7340585598178919e+01 1.7702519305802245e+01 1 0 0
4221 2 3 3.6785214905126518e-01 6.2864567338091337e-01 1.5010573270642210e+01 1.6433030273310326e+01 0 0 0
5949 2 3 4.0689788629657064e-01 5.0813737265927337e+00 1.6588321973445350e+01 1.7870550537885435e+01 0 0 0
5542 2 2 -6.5757450169607479e-01 4.4522236293220194e+00 1.6961594299774411e+01 1.8514626926763530e+01 0 0 0
5543 2 3 4.5190636340904322e-01 4.2440610382367820e+00 1.7870112575619007e+01 1.8483005246147595e+01 0 0 0
4706 2 3 4.2115855877635910e-01 2.7283508120267990e+00 1.5694330142846637e+01 1.9725610698816737e+01 0 0 0
5319 2 3 3.5402407546880998e-01 5.8113319817152345e+00 1.4632224395157335e+01 2.0531896246332085e+01 0 0 0
4659 2 3 3.6352155855870749e-01 8.2100344091096513e+00 2.5338949746798090e+00 2.1044731047653308e+01 0 0 0
5694 2 3 3.2244981729371264e-01 3.5959392021926631e+00 3.8936068853134578e+00 2.1141246733805438e+01 0 0 0
4293 2 3 3.4393253676840985e-01 8.8658073395672865e+00 4.8234585659867131e+00 2.1727381931362753e+01 0 0 0
4657 2 2 -5.5266186297556175e-01 8.2985406152434731e+00 1.7117298410207986e+00 2.1527234441840481e+01 0 0 0
4658 2 3 3.5172336651135577e-01 8.4475812479380377e+00 1.8685600092968939e+00 2.2492627714671169e+01 0 0 0
5376 2 3 3.0257388028115700e-01 6.5187220383494200e+00 4.0360955924935489e+00 2.1081762735223720e+01 0 0 0
5789 2 3 3.8629301444016323e-01 9.4157462932918730e+00 1.9095188202342810e+00 2.6048086237731049e+01 0 1 0
5692 2 2 -5.5128293258814809e-01 3.0744150289333785e+00 3.5046086000946257e+00 2.1913147337013051e+01 0 0 0
5693 2 3 3.9184596709665909e-01 3.2312934813086933e+00 3.9593119708477440e+00 2.2742119905106453e+01 0 0 0
5790 2 3 3.9732750793042171e-01 8.0613664862111314e+00 1.8819021102475944e+00 2.5139767210320304e+01 0 1 0
1970 1 1 2.3870247459923326e-02 2.1722013330921852e+00 8.8944459053835995e-02 2.7685198773742801e+01 0 0 0
1971 1 1 3.9052253021035072e-03 1.4765734002148700e-01 1.2585539277970030e+00 2.6859621435657900e+01 0 0 0
1972 1 1 -3.4394485204413579e-02 2.8675002776407101e+00 1.2941189952720189e+00 2.7587770813133201e+01 0 0 0
1973 1 1 -5.7458700847851478e-02 6.8454718698861705e-01 2.6018282210186001e+00 2.7130756835751701e+01 0 0 0
1974 1 1 1.2583156305580354e-01 2.2682322487518669e+00 2.5674073858240640e+00 2.6981055124021200e+01 0 0 0
1976 1 1 -7.5889578823366360e-02 3.0310536471102458e+00 3.7637291388580389e+00 2.7523885918951400e+01 0 0 0
2037 1 1 1.2010032528587901e-01 4.9473439564321726e+00 2.3820891950168548e+00 2.7035518437111602e+01 0 0 0
2038 1 1 2.0348030336931569e-01 6.6342091816815811e+00 2.2496031124133258e+00 2.7128877447779900e+01 0 0 0
2039 1 1 -1.9757356118055146e-02 4.3796201867310369e+00 3.7735784965922510e+00 2.7108564128689299e+01 0 0 0
2040 1 2 -3.8550381765153563e-01 7.2878089768654224e+00 3.5857913532096481e+00 2.6807511794589100e+01 0 0 0
2041 1 1 4.5816151471356960e-02 4.9474937362065541e+00 5.0591833050226569e+00 2.6874056111628501e+01 0 0 0
2042 1 1 -2.4307942704792043e-01 5.8304791126554854e+00 5.2434884378574296e+00 2.5669804141127301e+01 0 0 0
2043 1 1 -3.1059157044274338e-02 4.4802375243483459e+00 6.2032914671812209e+00 2.7628148623755099e+01 0 0 0
2102 1 1 2.3921800466422991e-01 8.5360753395626627e+00 3.8283888011723470e+00 2.7345642142437001e+01 0 0 0
2104 1 2 -3.5433084822970268e-01 9.2361437238284747e+00 5.0661188411669178e+00 2.7152029651423000e+01 0 0 0
2105 1 1 1.1270713587873560e-01 1.0652555688685602e+01 5.0521982712603224e+00 2.7274234440962001e+01 0 0 0
2593 1 2 -4.2671314436458091e-01 2.6427434269929280e+00 2.4220662395359351e+00 2.5549664081925101e+01 0 0 0
2596 1 3 3.6362859304225986e-01 3.2051335846955089e+00 3.1097804290895530e+00 2.5185246494975900e+01 0 0 0
2598 1 2 -2.9916260462773631e-01 5.8031514134529774e+00 1.8874784698226199e+00 2.5989704700174499e+01 0 0 0
2673 1 3 1.2360689217281932e-01 6.7390014066444586e+00 5.7945935569985174e+00 2.5905786533236899e+01 0 0 0
2674 1 1 2.8383286732257318e-01 4.9304153653397149e+00 6.0064150574112896e+00 2.4580555152268602e+01 0 0 0
2675 1 2 -3.8279292938356468e-01 3.9256271959955749e+00 5.3735716860369429e+00 2.4115783005358100e+01 0 0 0
2952 1 3 2.1073468326249314e-01 6.1293930833025376e+00 4.2809511099028708e+00 2.5253993147252000e+01 0 0 0
5044 2 2 -5.7727506352446734e-01 6.8180558573535297e+00 4.5197454723409525e+00 2.3373902574132714e+01 0 0 0
5045 2 3 2.7595477491926962e-01 7.6995715914167127e+00 4.1143410557289499e+00 2.3625864572390650e+01 0 0 0
5046 2 3 2.3726259332814578e-01 6.8930653397015318e+00 5.3962131889188871e+00 2.3709228508536611e+01 0 0 0
6547 2 2 -6.5842939322821026e-01 9.6827459208114988e+00 3.4267387475591229e+00 2.3482785914689227e+01 0 0 0
6548 2 3 3.5103907095552250e-01 9.9451508050177058e+00 3.1789443013147247e+00 2.4374504212207157e+01 0 0 0
5788 2 2 -6.5865116972162163e-01 8.9601816041677687e+00 1.6167445797755522e+00 2.5230319503235954e+01 0 1 0
6026 2 3 4.0113996728607565e-01 5.2316045473669908e+00 6.0632950099178178e+00 2.2509595821689537e+01 0 0 0
6025 2 2 -5.9384489039440935e-01 5.1010526967448921e+00 6.1577011000894801e+00 2.1624583231833277e+01 0 0 0
6027 2 3 2.2522308861984816e-01 6.0210665908058338e+00 6.2108397732215641e+00 2.1144342682091349e+01 0 0 0
5688 2 3 3.2094363158483824e-01 9.7557733568752365e+00 5.7941200144702893e+00 2.4466020079363485e+01 0 0 0
6549 2 3 2.9301865535266070e-01 1.0492574178308466e+01 3.6604406604711048e+00 2.3049522666157969e+01 0 0 0
4634 2 3 3.6705446659083679e-01 1.0636007254246689e+01 6.3892665974136675e-01 2.4373417774299220e+01 0 1 0
5601 2 3 3.8016646915151125e-01 5.1729877550599213e-04 3.1013800922403334e+00 2.5100440249784523e+01 1 0 0
4395 2 3 3.8600062877993518e-01 7.9961746457785212e+00 7.0610186107180102e+00 2.3254320994806754e+01 0 0 0
4427 2 3 3.6633032403304883e-01 3.9092123416283737e+00 8.5656854298993430e+00 2.1597441082366199e+01 0 0 0
4394 2 3 3.4441591105405794e-01 7.2680515221832307e+00 7.8820707363664866e+00 2.2184488987826001e+01 0 0 0
5393 2 3 2.6261565138371101e-01 6.1620719267025992e+00 9.5422560178187990e+00 2.2424587449107513e+01 0 0 0
5392 2 2 -6.2338144413487195e-01 6.9647433375106376e+00 9.5563255699050789e+00 2.1833379233756439e+01 0 0 0
4682 2 3 3.7803838416403229e-01 4.8842313797103492e+00 9.4252731740700266e+00 2.3925057258265912e+01 0 0 0
5686 2 2 -6.3731470027873827e-01 9.2171672199009045e+00 6.6041487984578229e+00 2.4362492426805318e+01 0 0 0
5687 2 3 3.4456296255887847e-01 9.1709524202608357e+00 7.0435552940937765e+00 2.5209718239843632e+01 0 0 0
4393 2 2 -6.6401864427872459e-01 7.8642246066574399e+00 7.1561074946152123e+00 2.2304334747561509e+01 0 0 0
4426 2 2 -6.5145652973980250e-01 3.9703834462932752e+00 8.7997381580260079e+00 2.2558700460963415e+01 0 0 0
4428 2 3 3.4677825241351118e-01 3.7904976780722177e+00 7.9716058058291797e+00 2.3049711351667625e+01 0 0 0
4683 2 3 3.6878400125651412e-01 5.3939162689652012e+00 1.0129215614409771e+01 2.5379606384565761e+01 0 0 0
4681 2 2 -6.4299102291930610e-01 5.5347877850368805e+00 1.0046851027115888e+01 2.4409285488192271e+01 0 0 0
2044 1 1 1.3286620864450027e-01 5.1496733927510983e+00 7.4166860481297956e+00 2.7729875076970600e+01 0 0 0
2045 1 2 -3.6313854394293688e-01 6.4525976226115569e+00 7.5223296594895412e+00 2.7169878354968599e+01 0 0 0
2047 1 1 2.5703713535460126e-01 7.2508067500685653e+00 8.6933585308255097e+00 2.7421542003323399e+01 0 0 0
2048 1 1 -1.3385547280816080e-02 5.1186778523688199e+00 9.8376655525056922e+00 2.7961576152887599e+01 0 0 0
2049 1 1 -6.7147497692508593e-02 6.5113910864030133e+00 9.8570781374537368e+00 2.7632766973473000e+01 0 0 0
2051 1 1 1.1742686065311500e-01 7.2105497477992939e+00 1.1208580388712736e+01 2.7585386583808400e+01 0 0 0
2109 1 2 -3.5577565109328635e-01 8.6401718600936626e+00 8.7221634074046150e+00 2.7397975487243301e+01 0 0 0
2111 1 1 1.1806807445802926e-01 9.3897681316432067e+00 9.9904998436735575e+00 2.7738931983413998e+01 0 0 0
2113 1 1 -8.5702547949070687e-02 8.6560895446715094e+00 1.1146645495923282e+01 2.7708574305436901e+01 0 0 0
2115 1 1 1.4534050872425819e-01 9.4770658638070451e+00 1.2429258904340337e+01 2.7634781165322998e+01 0 0 0
2676 1 2 -5.3058920728663439e-01 5.4664398845265358e+00 7.3003806290464892e+00 2.4338778268915100e+01 0 0 0
2677 1 3 2.9631671081245231e-01 6.1027491191740548e+00 7.6386890510320322e+00 2.5007382307458698e+01 0 0 0
2764 1 2 -5.1327333377120699e-01 6.9298991852242642e+00 1.1845028548770662e+01 2.6301444213658801e+01 0 0 0
2765 1 3 3.6399603243618717e-01 7.8042118453837279e+00 1.2175180118897581e+01 2.5913768553596299e+01 0 0 0
2888 1 2 -4.3812390194488843e-01 3.8223463903157779e+00 1.1484634266944427e+01 2.6767166288865699e+01 0 0 0
2889 1 3 3.5769821853951733e-01 4.2290131546852567e+00 1.2311422658133752e+01 2.6497804787153900e+01 0 0 0
4732 2 2 -5.5213365869004005e-01 8.6244838392038297e+00 1.0177730921120462e+01 2.4543224785488245e+01 0 0 0
4733 2 3 3.1459961501215750e-01 8.5750535429071899e+00 1.0003143045307588e+01 2.5528379180757977e+01 0 0 0
4734 2 3 2.7977702971579649e-01 7.8726805637072754e+00 9.6335131363889932e+00 2.4145408678469614e+01 0 0 0
6372 2 3 3.8027942181409763e-01 7.0113525248944848e+00 1.1373747254394763e+01 2.2759298864910200e+01 0 0 0
4367 2 3 3.2778912012539541e-01 4.1457983699079577e+00 1.1112281554207199e+01 2.2001213065625365e+01 0 0 0
6370 2 2 -6.5113238114557381e-01 6.5678074076584210e+00 1.2216222759088778e+01 2.2895602627416906e+01 0 0 0
6371 2 3 3.4440060055206073e-01 5.7240357329420704e+00 1.2090035689713011e+01 2.3338560888612726e+01 0 0 0
4366 2 2 -5.9309735957490295e-01 4.1794949483416000e+00 1.2014407235375820e+01 2.1718871764322156e+01 0 0 0
5100 2 3 3.5455029407486738e-01 8.9302205437173541e+00 1.2151134264357676e+01 2.3724288179365757e+01 0 0 0
5098 2 2 -5.3967670996556172e-01 9.4036784390681198e+00 1.2987035548271942e+01 2.3496657048605986e+01 0 0 0
2854 1 2 -5.0245119931598925e-01 6.1679054626679939e+00 1.4349946079312225e+01 2.6826782147497902e+01 0 0 0
2002 1 1 1.0934389722274686e-01 2.2773214879070469e+00 1.9379792878059085e+01 2.7911910992853599e+01 0 0 0
5629 2 2 -6.0719282243277872e-01 6.7603971691101279e+00 1.4953673942462993e+01 2.4369864390704379e+01 0 0 0
4707 2 3 4.0179362533838570e-01 3.4411720173628497e+00 1.4975662908046212e+01 2.1008355885823189e+01 0 0 0
2915 1 2 -3.1822851217026810e-01 3.2397826766030651e+00 1.5698483213361293e+01 2.7186536916176099e+01 0 0 0
2064 1 1 1.2371398802706615e-02 5.2785283087036108e+00 1.9606994240327040e+01 2.7914901091802601e+01 0 0 0
2125 1 2 -2.8237165926196495e-01 9.4314447977954607e+00 1.9657073337956920e+01 2.7049265511163501e+01 0 0 0
5317 2 2 -6.5698540187786925e-01 5.4259369732887155e+00 1.4490526150089764e+01 2.1383252162910608e+01 0 0 0
2630 1 2 -5.1091721186374039e-01 8.9451953866803855e+00 1.3266580398478219e+01 2.6526580099557599e+01 0 0 0
5099 2 3 3.2522985203743493e-01 8.7177271290643077e+00 1.3693644634327791e+01 2.3503947132205514e+01 0 0 0
5987 2 3 3.8975652584422726e-01 3.6999530817144621e+00 1.4455310799052064e+01 2.5417613631349056e+01 0 0 0
2631 1 3 3.1929187615020588e-01 9.5854255945341880e+00 1.3758274015534475e+01 2.5982123916485499e+01 0 0 0
2774 1 2 -4.1944621760769329e-01 5.7364330925796203e-01 1.4365804787953294e+01 2.7267768917098898e+01 0 0 0
4034 2 3 4.3858991642618933e-01 9.8372901653210825e+00 1.6559027268274477e+01 2.6336450115337154e+01 0 0 0
2775 1 3 3.9364707709484964e-01 1.4083494128239731e+00 1.4514637614946132e+01 2.6825416875218401e+01 0 0 0
2838 1 2 -4.1594845729661639e-01 2.1916868721067000e+00 1.8802989538165253e+01 2.6590304477549900e+01 0 0 0
5318 2 3 3.9710260375593154e-01 5.6873688610073581e+00 1.3660422218496162e+01 2.1740969398275091e+01 0 0 0
5988 2 3 3.2169682689489887e-01 3.6452661467338427e+00 1.3976700155887055e+01 2.3798419796903623e+01 0 0 0
5986 2 2 -6.3041117427421345e-01 3.6802448977641866e+00 1.3792832182820119e+01 2.4763323833052926e+01 0 0 0
5630 2 3 3.7295282373446265e-01 6.8496113041423863e+00 1.4939182977588139e+01 2.5395734134231624e+01 0 0 0
4033 2 2 -5.6193200979288227e-01 9.8650675747868650e+00 1.6502059661939025e+01 2.5366847469453134e+01 0 0 0
2839 1 3 3.5797137076219021e-01 2.6097849449741179e+00 1.9356261005832028e+01 2.5915770307009598e+01 0 0 0
4035 2 3 3.2621209370959009e-01 9.1051292244055393e+00 1.6010545628805996e+01 2.5000677473760820e+01 0 0 0
2855 1 3 3.7801313233865391e-01 6.4295927416717920e+00 1.3420250407110760e+01 2.6657432363435799e+01 0 0 0
5631 2 3 3.4662280189797717e-01 5.9681700266305642e+00 1.4637272362176908e+01 2.3977504436193808e+01 0 0 0
2061 1 2 -3.1927520782747199e-01 6.5606627003711901e+00 1.7207939600801893e+01 2.7898505761064701e+01 0 0 0
1977 1 1 1.3120387907228404e-01 5.6706064107278997e-01 4.8199449790305628e+00 2.8354225229312600e+01 0 0 0
1978 1 1 1.2712159079033186e-01 2.5419240240338001e+00 4.7623968837900419e+00 2.8427498760106900e+01 0 0 0
1980 1 1 -4.1970297403819502e-02 3.2479882252303458e+00 6.0414360464952583e+00 2.8390370298697501e+01 0 0 0
2033 1 1 3.0421879252521919e-02 4.9474186757215941e+00 1.8643331808729699e-01 2.8328037310466399e+01 0 0 0
2034 1 1 3.0899389962289355e-02 6.3481254491391228e+00 2.7760153757262102e-01 2.8643648331475799e+01 0 0 0
2035 1 1 1.1462436388434237e-01 4.2232733179722022e+00 1.4456938912460839e+00 2.8041661793127201e+01 0 0 0
2036 1 1 -6.2361788848471919e-02 7.0862439912133874e+00 1.4478592246924109e+00 2.8220295595174800e+01 0 0 0
2096 1 1 1.0793799878938233e-01 9.2529846145270831e+00 3.0178769380503001e-01 2.9388973366129800e+01 0 0 0
2097 1 1 -8.4936001987960127e-02 1.0641719301195874e+01 3.4630758464276001e-01 2.8977262794063101e+01 0 0 0
2098 1 1 1.6242018631217642e-01 8.3048828407416710e+00 1.8755295129613909e+00 2.8888637073193198e+01 0 0 0
2100 1 1 -1.1168024168940524e-01 9.0982412513697799e+00 2.9493006180933010e+00 2.8232290474262900e+01 0 0 0
2101 1 1 1.4942236778524687e-01 1.0517956748401691e+01 3.0960372964207861e+00 2.8597883086159801e+01 0 0 0
2590 1 3 3.5891031832066367e-01 5.5095789946114998e-02 2.3345697100300442e+00 2.9400597468063200e+01 0 0 0
2665 1 2 -2.9426362179163540e-01 1.4968991475973850e+00 4.4289044747628550e+00 2.9386277048452399e+01 0 0 0
2698 1 2 -2.7199891368332701e-01 8.6652010940750088e+00 1.3780106071593130e+00 3.0188383868744399e+01 0 0 0
2736 1 2 -4.1550209293648399e-01 4.2697593904688240e+00 2.2571379863773680e+00 2.9255682876391500e+01 0 0 0
2737 1 3 3.7495029145843334e-01 3.4137767728738111e+00 2.5966435506723711e+00 2.9536589609775600e+01 0 0 0
2951 1 3 1.7496773734080157e-01 9.5752939045983307e+00 5.8289691292172936e+00 2.9292651488248900e+01 0 0 0
5929 2 2 -5.4723104687239876e-01 6.8524071935120148e+00 4.9734867637505795e+00 2.9466272553540946e+01 0 0 0
5930 2 3 3.8429816604024403e-01 6.9415990599765198e+00 4.7481483621723557e+00 2.8538298783311287e+01 0 0 0
5931 2 3 3.7081261921601016e-01 7.2764343805990714e+00 5.8468371479139787e+00 2.9591784786764673e+01 0 0 0
5157 2 3 4.6665518479475809e-01 1.0415105808756620e+01 1.0103207782484345e+00 3.1636833282743122e+01 0 1 0
1981 1 1 1.5995678887969142e-01 5.0465955462091505e-01 7.1634097128282566e+00 2.9136055900231401e+01 0 0 0
1982 1 1 1.4951281112217257e-01 2.6631445131622442e+00 7.1437239951048950e+00 2.9087827662342999e+01 0 0 0
1984 1 1 -8.6817262877301279e-02 3.2505328751239668e+00 8.4317302548194792e+00 2.8901173621245398e+01 0 0 0
1985 1 1 1.6040829415265259e-01 4.8045925357296898e-01 9.6146905633416022e+00 2.9675328150327100e+01 0 0 0
1986 1 1 1.4951241283870056e-01 2.6128611429259081e+00 9.6293269049919168e+00 2.9380524564209601e+01 0 0 0
1988 1 1 -5.8367517880433699e-02 3.1155089590794778e+00 1.0877246877917029e+01 2.8958332704228699e+01 0 0 0
1989 1 1 1.3993220713147830e-01 5.7663146076837002e-01 1.2113788739158801e+01 2.9754487711906300e+01 0 0 0
1990 1 1 8.9012860142980210e-02 2.4520679693636049e+00 1.2052332587991847e+01 2.9489412087811001e+01 0 0 0
2046 1 1 9.2564739453652636e-02 4.6709747185173232e+00 8.5389901650593458e+00 2.8466422473617602e+01 0 0 0
2050 1 1 1.3397115530208409e-01 4.3140712233778844e+00 1.1060083012594179e+01 2.8089653108435400e+01 0 0 0
2052 1 1 -9.0479303954267329e-02 5.1119327720717056e+00 1.2209251089628118e+01 2.8580078645777402e+01 0 0 0
2053 1 1 1.0966365050951488e-01 6.5598209948409352e+00 1.2091005654719696e+01 2.8650022325935200e+01 0 0 0
2107 1 1 -2.3809994757442984e-01 9.4731266128465261e+00 6.8909060226734189e+00 2.9058669635575502e+01 0 0 0
2108 1 1 4.9285538349402594e-02 1.0655060659347880e+01 7.3203727945217167e+00 2.8222977193826601e+01 0 0 0
2606 1 1 3.5707540490381195e-01 9.2707470435358168e+00 7.6963755959001912e+00 3.0406876632014800e+01 0 0 0
2607 1 3 1.6123607048983826e-01 8.5543744328676610e+00 6.9331689663320981e+00 2.8473623064781801e+01 0 0 0
2608 1 2 -2.7996125036951852e-01 8.6466793889772529e+00 6.8173507531086779e+00 3.1100516858731101e+01 0 0 0
2609 1 2 -4.4611307512489240e-01 9.5463611451658927e+00 9.0576414075381955e+00 3.0696743393449900e+01 0 0 0
2610 1 3 4.0702553414898557e-01 1.0207485798049262e+01 9.5508186460919653e+00 3.0174368032650399e+01 0 0 0
2666 1 2 -2.4048197279276592e-01 1.5928991467099300e+00 6.9747492850337371e+00 3.0055157592358199e+01 0 0 0
2667 1 2 -2.5239947819446168e-01 1.6612569936464141e+00 9.3699024007772813e+00 3.0450837122050899e+01 0 0 0
2668 1 2 -2.9963628085436828e-01 1.6561434466060110e+00 1.1939898817706176e+01 3.0700689507495099e+01 0 0 0
2738 1 2 -4.2128971524088188e-01 5.3957889692430081e+00 8.3977044247642603e+00 2.9804525800489500e+01 0 0 0
2739 1 3 3.9323803658483042e-01 4.7767602395068813e+00 8.3377087448781531e+00 3.0524973701612801e+01 0 0 0
2896 1 2 -4.9426264369842104e-01 9.5018295031545659e+00 1.3013249492191958e+01 2.9917974406046600e+01 0 0 0
2897 1 3 4.8056499098787675e-01 8.7799817566860057e+00 1.2613040178663772e+01 3.0461362754577898e+01 0 0 0
2912 1 2 -3.4841055048872710e-01 7.1632796205967928e+00 1.2652026729648302e+01 2.9883346678000102e+01 0 0 0
4038 2 3 3.6269287819133855e-01 3.7702702135543391e+00 1.2032704658560618e+01 3.1156962750708047e+01 1 0 0
4036 2 2 -6.4155979552622522e-01 4.6163047145244143e+00 1.2030034304285676e+01 3.1668423855770140e+01 1 0 0
4037 2 3 4.3641892146733136e-01 5.3436377753972728e+00 1.2482760774790597e+01 3.1195162062878680e+01 1 0 0
4166 2 3 3.6017168655097592e-01 3.9700990774577098e+00 1.1984791700754689e+01 3.3579057630097587e+01 1 0 0
4165 2 2 -5.9201171466239100e-01 4.0348154536116096e+00 1.2128879835498303e+01 3.4571777953752061e+01 1 0 0
4150 2 2 -5.9065985728472625e-01 9.4566824712636794e+00 1.2882103090492445e+01 3.2563743908403090e+01 0 0 0
4151 2 3 3.6921723817191987e-01 9.5338430098516493e+00 1.2849765521492467e+01 3.3504908805097742e+01 0 0 0
4167 2 3 3.5585476410363376e-01 4.8771448054862265e+00 1.2561443949115457e+01 3.4731873143022753e+01 1 0 0
4824 2 3 3.3697204823721977e-01 8.9992465050794479e+00 1.8184909182392243e+01 3.2723777807516534e+01 0 0 0
5660 2 3 4.0447986803495062e-01 4.0230749045429892e+00 1.6494922927664366e+01 3.1181257215685168e+01 0 0 0
5661 2 3 3.6368841175494554e-01 4.1761380178261716e+00 1.4884394821120607e+01 3.1408537346368501e+01 0 0 0
5659 2 2 -6.3131305842782659e-01 4.1825252268408333e+00 1.5798455058347873e+01 3.1849141219203016e+01 0 0 0
1992 1 1 -4.2932435723804008e-02 2.9880698495231210e+00 1.3374237140091594e+01 2.9092733340310701e+01 0 0 0
1993 1 1 1.2976214676487893e-01 7.0298302503978805e-01 1.4499957838793490e+01 2.8744321265414499e+01 0 0 0
1994 1 1 -5.5515948455495984e-02 2.1768493786493912e+00 1.4508217692779958e+01 2.8993050311719799e+01 0 0 0
1995 1 1 1.5661579115411290e-02 2.9608202913063000e-02 1.5817295987589029e+01 2.8975274346172199e+01 0 0 0
1996 1 1 8.8386030120592166e-02 2.7446295709730499e+00 1.5751188996076820e+01 2.8508113842689401e+01 0 0 0
1997 1 1 -3.9298513618248515e-02 7.4399273360387497e-01 1.7044284079039226e+01 2.8901628676114299e+01 0 0 0
1998 1 1 8.3217258026286628e-02 2.2372642513708980e+00 1.6983726337826813e+01 2.9130836635409601e+01 0 0 0
1999 1 1 1.7665795120957234e-01 1.3320728491218201e-01 1.8291853844183237e+01 2.8674067541481200e+01 0 0 0
2000 1 1 1.2140813561556428e-01 3.1345882515093968e+00 1.8449640212601668e+01 2.8720579228872701e+01 0 0 0
2001 1 1 -3.5262627199780648e-02 8.4832297329513595e-01 1.9515887862110105e+01 2.8384478381264898e+01 0 0 0
2054 1 1 8.5986453570343957e-02 4.4449546484696301e+00 1.3360643488285913e+01 2.9074246338169100e+01 0 0 0
2055 1 1 7.7420553511036078e-02 7.4478995827823402e+00 1.3579627174673966e+01 2.8827542491631700e+01 0 0 0
2056 1 1 1.2140053348192788e-01 5.1959553775837044e+00 1.4774012133887393e+01 2.8853496134843599e+01 0 0 0
2057 1 1 4.1837745800080234e-02 6.6625565324716671e+00 1.4787140322798033e+01 2.8165002034727301e+01 0 0 0
2058 1 1 6.1538104367239811e-02 4.3834473861953613e+00 1.5856038632381669e+01 2.8133936777290700e+01 0 0 0
2059 1 1 2.3684808097504034e-01 7.3339068098763018e+00 1.6063707154693464e+01 2.8104433887978701e+01 0 0 0
2060 1 1 1.2360059649240328e-01 5.1026153845749143e+00 1.7123138785717167e+01 2.8147788341535001e+01 0 0 0
2062 1 1 -9.3276853111877410e-03 4.5587596432831203e+00 1.8379484488726945e+01 2.8201348826743200e+01 0 0 0
2063 1 1 -2.5507726781656481e-01 7.6684986258638759e+00 1.9200372460824859e+01 2.8924821130549500e+01 0 0 0
2117 1 1 9.6601097152897539e-02 8.8977121715548027e+00 1.3596959005237091e+01 2.8752987231955899e+01 0 0 0
2119 1 1 9.9203220524304844e-02 9.4285592228662356e+00 1.4831449482269743e+01 2.8360928106391700e+01 0 0 0
2121 1 2 -3.5916012592073543e-01 8.7230149424773842e+00 1.6110202034119556e+01 2.8251851158445302e+01 0 0 0
2654 1 1 3.4527087695689784e-01 6.8876336127351090e+00 1.8981339050264630e+01 3.0287170344431800e+01 0 0 0
2655 1 3 2.3031732389729542e-01 8.1494095220075060e+00 1.8297546491821016e+01 2.8557253727375699e+01 0 0 0
2656 1 2 -4.6474552402771535e-01 7.4366235260483586e+00 1.7815080825253375e+01 3.0891017220961899e+01 0 0 0
2658 1 3 2.8146638033402188e-01 7.9255952345645451e+00 1.7207574634295096e+01 3.0293952153542200e+01 0 0 0
2859 1 2 -3.7983273076048868e-01 5.0302467997448073e+00 1.4236979342781158e+01 3.0139197400202502e+01 0 0 0
2862 1 2 -3.1306944225816186e-01 2.9312142984238649e+00 1.7894512880348664e+01 3.0029796647777399e+01 0 0 0
5212 2 2 -6.1697235135413997e-01 2.3922216292133052e+00 1.4763678934099492e+01 3.4072758971575837e+01 1 0 0
5214 2 3 3.4297873620253805e-01 2.8992147254294847e+00 1.4739697504071993e+01 3.3271015898168464e+01 1 0 0
5213 2 3 3.8222870197930037e-01 2.5250166597106025e+00 1.4106352038179622e+01 3.4762280415971368e+01 1 0 0
6337 2 2 -6.3162901823149709e-01 1.0375040349873908e+01 1.5679861179020660e+01 3.1453018132248634e+01 0 0 0
4822 2 2 -5.7021798785883460e-01 9.9285037301936203e+00 1.8259536643924175e+01 3.3079072017528006e+01 0 0 0
6128 2 3 3.4108544398161528e-01 4.7184340492978718e+00 1.6939969000300941e+01 3.3819675508329986e+01 0 0 0
5012 2 3 2.8577623267231272e-01 7.5656824209993889e+00 1.6002463098801577e+01 3.4744413089360684e+01 0 0 0
5011 2 2 -5.8211857859403127e-01 8.4050695467729728e+00 1.5517669830731537e+01 3.4679851873528428e+01 0 0 0
5013 2 3 2.6111111986901558e-01 8.2990333392691333e+00 1.4570109022497462e+01 3.4390425150421429e+01 0 0 0
6338 2 3 2.6345269736233629e-01 9.4692805393313986e+00 1.5761608203839671e+01 3.0978840858661478e+01 0 0 0
4152 2 3 3.3030543839686966e-01 1.0065846094196580e+01 1.3567934291850262e+01 3.2244144400957609e+01 0 0 0
6127 2 2 -5.9882975605540634e-01 4.5130847012207678e+00 1.6932046808563396e+01 3.4805013320230692e+01 0 0 0
6129 2 3 3.8870016073307323e-01 3.6604795016845437e+00 1.6582050402973422e+01 3.4967608790474785e+01 0 0 0
4823 2 3 3.4650058297464198e-01 1.0338383665203398e+01 1.7427456777524274e+01 3.3156329355417519e+01 0 0 0
3303 1 1 1.0427617812460131e-01 8.3195345303730051e-01 4.9484090488931969e+00 4.1668091424163698e+01 1 1 0
3305 1 1 -5.7589675228815751e-02 1.5606829945090084e-01 6.1106279291637975e+00 4.1060192815613199e+01 1 1 0
3754 1 2 -4.2062762971849249e-01 6.3369607003868964e+00 2.6619438949299976e+00 4.0897952102022899e+01 1 1 0
3755 1 3 3.7662519529492594e-01 6.6502505628409949e+00 1.8640905445030995e+00 4.0459273404251100e+01 1 1 0
3786 1 2 -4.3025694338082632e-01 1.5601369940340959e+00 4.2577630542648990e+00 4.0610546704481301e+01 1 1 0
3787 1 3 3.7998332366308285e-01 1.1254163450498993e+00 3.4266978297261943e+00 4.0381782178012301e+01 1 1 0
3796 1 2 -4.6770660694709132e-01 1.1140467120786965e+00 2.9687665472329883e-01 4.1069757861032699e+01 1 1 0
5359 2 2 -5.6444832145277324e-01 6.8304737089787193e-01 1.8147552133297156e+00 3.7723514157236593e+01 0 1 0
5361 2 3 4.1817986025065623e-01 1.4081039490591760e+00 1.1729288048122033e+00 3.7859508937042960e+01 0 1 0
5959 2 2 -6.2556837320316649e-01 3.7848919920690416e-01 1.2136658835877959e+01 3.8996932078966950e+01 1 0 0
3307 1 1 1.8773683998656129e-01 9.7754668549689683e-01 7.1777887915124978e+00 4.0600025662110802e+01 1 1 0
3308 1 1 -3.5046914345813279e-02 2.2664501791788965e+00 7.3404209546503978e+00 4.1201856499667898e+01 1 1 0
3310 1 1 1.5704406013446875e-01 3.0603888657757992e+00 8.5180816693570947e+00 4.0842946255509297e+01 1 1 0
3311 1 1 -1.2595637707875582e-01 6.4877235122229848e-01 1.0088069340682395e+01 4.0999507081469901e+01 1 1 0
3312 1 1 1.3156433975296031e-01 2.1013363722596949e+00 1.0190671152516394e+01 4.0804199379389800e+01 1 1 0
3314 1 1 -1.3039201117670257e-01 2.7594318415604988e+00 1.1266607482840698e+01 4.1564731324233399e+01 1 1 0
3371 1 1 -3.1125057550047769e-02 4.3750388579122941e+00 8.5895510978282985e+00 4.1447568423398600e+01 1 1 0
3373 1 1 1.4768041635391888e-01 5.1756793820972007e+00 9.7782971787563966e+00 4.1154685132931803e+01 1 1 0
3374 1 1 -3.5734664619062495e-02 6.4989899305316001e+00 9.8144184736274980e+00 4.1777497154802198e+01 1 1 0
3375 1 1 1.2034353833876946e-01 4.2154370159547980e+00 1.1342103951096000e+01 4.1345445234471697e+01 1 1 0
3376 1 1 1.4702547587946491e-01 7.1636176830731984e+00 1.1124563849879095e+01 4.1729145738988599e+01 1 1 0
3697 1 2 -2.9903513045758062e-01 5.6260773687409937e-01 8.0728961787969951e+00 3.9544661731329398e+01 1 1 0
3698 1 2 -2.9778329844632223e-01 2.7354411435903998e+00 9.4372522091805990e+00 3.9761552022962498e+01 1 1 0
3699 1 2 -3.6031174049176606e-01 4.8871687854087966e+00 1.0856689776429498e+01 4.0177390477852697e+01 1 1 0
3756 1 2 -4.3502900855442672e-01 9.5183692990895992e+00 7.6149549333308002e+00 4.1047263802164103e+01 1 1 0
3757 1 3 3.6443081969114227e-01 9.5987406360005991e+00 8.4477711913983953e+00 4.0543411627183197e+01 1 1 0
3788 1 2 -5.0311427601631731e-01 7.4001686851028978e+00 1.1382436074373800e+01 4.0305440661066903e+01 1 1 0
3789 1 3 4.3374273174788919e-01 6.5213358054937984e+00 1.1404312841333095e+01 3.9865013579898502e+01 1 1 0
5179 2 2 -6.6109827305274182e-01 3.4489646550633588e+00 1.2062218393835527e+01 3.8304836446176964e+01 0 0 0
5180 2 3 4.1464587996227220e-01 3.1593019358845118e+00 1.1268236382066625e+01 3.8730310675398293e+01 0 0 0
5181 2 3 3.1310346377123299e-01 3.1917960806476771e+00 1.1992580796992085e+01 3.7344110716719328e+01 0 0 0
4521 2 3 3.5905711849184924e-01 7.7739087696835716e+00 1.2560941142556809e+01 3.6173160243590708e+01 0 0 0
6529 2 2 -6.3465020120566085e-01 1.0050305669660323e+01 1.1655000951137115e+01 3.9341254372386118e+01 0 0 0
4519 2 2 -5.8172223080577790e-01 8.4450853683487654e+00 1.2283559634710688e+01 3.5591684908385744e+01 0 0 0
4520 2 3 2.8180592927133963e-01 9.2096793896027425e+00 1.2379289815712443e+01 3.6173236371335555e+01 0 0 0
5391 2 3 4.1895433541569399e-01 4.7594705988031816e+00 1.2975411486975258e+01 3.8915749923289930e+01 0 0 0
5961 2 3 2.5411370741283007e-01 1.1194060320502994e+00 1.2554420150599137e+01 3.9450434536932839e+01 1 0 0
4653 2 3 3.7986996852833738e-01 3.7003961658999046e-01 1.3109200836525590e+01 3.5592268617436865e+01 0 0 0
6531 2 3 4.0225066206842208e-01 9.2359424495301923e+00 1.1885931167688163e+01 3.9790025802258867e+01 0 0 0
4652 2 3 3.0417450981341526e-01 7.8336335136709023e-01 1.3102626136372690e+01 3.7140757373429551e+01 0 0 0
5550 2 3 2.9686444055113870e-01 2.8503727685339552e-02 1.0564581867027043e+01 3.7290120265717405e+01 0 0 0
5960 2 3 3.0578824118740755e-01 2.7860698646571069e-01 1.1328692020354463e+01 3.9515070708533692e+01 1 0 0
6113 2 3 2.7976192393867355e-01 2.4859953258831916e-01 1.4579331546900999e+01 3.8555753801537435e+01 0 0 0
4651 2 2 -6.1965369925049330e-01 1.1265030094105997e+00 1.3178073234814343e+01 3.6238096849437902e+01 0 0 0
4574 2 3 3.5375044545334206e-01 7.6120869167644898e+00 1.8913040259123662e+01 3.8635215200248510e+01 0 0 0
3925 1 3 7.0688850278458351e-02 1.0914169377734950e+00 1.6012970049827700e+01 4.1429659408357999e+01 1 1 0
5517 2 3 3.5176769541476660e-01 1.0533673542236876e+01 1.5987514785326224e+01 3.9191800655912409e+01 0 0 0
4573 2 2 -6.2395724258397645e-01 8.1526016928657654e+00 1.9629018289962417e+01 3.8212556711366126e+01 0 0 0
4999 2 2 -5.7882914841186150e-01 1.3207730511015942e-01 1.7995768899515848e+01 4.0151358140769766e+01 0 0 0
5440 2 2 -6.7016082852327197e-01 8.4725140511121406e+00 1.4185019449375931e+01 3.7563982166157942e+01 0 0 0
5442 2 3 3.1444266092011314e-01 7.5089986137618858e+00 1.4138106530802453e+01 3.7630515941481690e+01 0 0 0
4910 2 3 3.6736631111426393e-01 5.3291656154062093e+00 1.4081943093776959e+01 3.6877790176441174e+01 0 0 0
3853 1 2 -3.5684351157118044e-01 6.0292874952933957e+00 1.7887386372753298e+01 4.0462897798019000e+01 1 1 0
4330 2 2 -6.5469794203313370e-01 3.5376205242348995e+00 1.4956105335432367e+01 3.7387285329871858e+01 0 0 0
5441 2 3 2.9965839180078119e-01 8.7750525169464719e+00 1.3658282139469133e+01 3.8311781268369131e+01 0 0 0
4872 2 3 4.9029372710049490e-01 5.3944231446439872e+00 1.6973599865654570e+01 3.8965882969229263e+01 0 0 0
6112 2 2 -6.2548480834789910e-01 7.8494164933446187e-01 1.5302513720773090e+01 3.8165778012026784e+01 0 0 0
4871 2 3 3.3415842203687263e-01 5.0019215561829506e+00 1.6666610536695590e+01 3.7446384050909650e+01 0 0 0
4870 2 2 -6.9029699566214930e-01 5.7071400505829981e+00 1.6698812586267398e+01 3.8154775716720323e+01 0 0 0
6560 2 3 3.5953984739675782e-01 9.9757013005337498e+00 1.8118628325493106e+01 3.5395299540040043e+01 0 0 0
3636 1 2 -4.0708382262816190e-01 3.2638398637695971e+00 1.6645925130747194e+01 3.9857904658849399e+01 1 1 0
4331 2 3 3.4034587229024771e-01 2.7543268622454975e+00 1.4362280322152555e+01 3.7396601353785918e+01 0 0 0
3442 1 1 1.2619202123363948e-01 8.9869259008010971e+00 1.4707819813599997e+01 4.1536262986908000e+01 1 1 0
6472 2 2 -6.4470405189868984e-01 8.6239850710663806e+00 1.6922014596941530e+01 3.7177717290468799e+01 0 0 0
4911 2 3 2.1892219585736483e-01 6.1186472459844712e+00 1.4691534106521505e+01 3.5667520405644623e+01 0 0 0
4909 2 2 -6.0126459644482577e-01 5.8563311368573379e+00 1.3825772363189706e+01 3.6117263056525040e+01 0 0 0
4615 2 2 -5.7392099513420092e-01 2.5601163064786991e+00 1.7610490857707369e+01 3.7045498207588118e+01 0 0 0
3791 1 3 3.4807443675129995e-01 7.2335584819840975e+00 1.5679244099562794e+01 3.9650360476097703e+01 1 1 0
3388 1 1 9.5755143686949512e-02 6.9106198328256951e+00 1.8620934504524399e+01 4.1319622714553901e+01 1 1 0
5389 2 2 -6.7498417962118551e-01 5.6392888997514561e+00 1.3507761107855119e+01 3.8884336056950438e+01 0 0 0
4617 2 3 3.6130084667359380e-01 2.2424899389215374e+00 1.6733896406469693e+01 3.6951980977789873e+01 0 0 0
6474 2 3 3.5679063982248710e-01 7.8008762294354570e+00 1.6718078280092829e+01 3.7600810035258462e+01 0 0 0
3444 1 1 -8.7067243527153476e-02 8.2885501435877984e+00 1.5944572480540799e+01 4.1676877537263401e+01 1 1 0
6114 2 3 2.8167849609276663e-01 1.4247394071382902e+00 1.5646817899998950e+01 3.8833319088248828e+01 0 0 0
5390 2 3 4.3104612896853756e-01 5.6524897290540554e+00 1.4123149976398148e+01 3.9645196594344355e+01 0 0 0
4616 2 3 3.4221253555238523e-01 2.8161949851938939e+00 1.7773162814665145e+01 3.7975460468945094e+01 0 0 0
3446 1 1 1.3742927695992146e-01 9.1820678917599992e+00 1.6997320536630895e+01 4.1260405733258402e+01 1 1 0
3386 1 1 1.2181462920175186e-01 6.0680100141770978e+00 1.7131160769539498e+01 4.1701490383179198e+01 1 1 0
3851 1 2 -3.9755227395094461e-01 8.9508194771043961e+00 1.7583946953446599e+01 3.9974881915472302e+01 1 1 0
3447 1 1 -6.4768107623634233e-02 1.0523250414505100e+01 1.7129256574783994e+01 4.1813256063797901e+01 1 1 0
3384 1 1 1.3118725200488157e-01 6.8195422705328994e+00 1.5798534702884496e+01 4.1624852751319203e+01 1 1 0
4332 2 3 3.4986725569002736e-01 3.9843226013118787e+00 1.4837725161983792e+01 3.8217901195629629e+01 0 0 0
3903 1 2 -3.3210343736196513e-01 1.0141169600993997e+01 1.4644292875476495e+01 4.0682678779414402e+01 1 1 0
3635 1 2 -5.2119881668598789e-01 3.2010551024057960e+00 1.4180381963158901e+01 4.0004754019925301e+01 1 1 0
3637 1 3 2.9512042827161933e-01 3.0241197386087961e+00 1.3471774594867000e+01 4.0663325369758503e+01 1 1 0
6473 2 3 3.1469135646303908e-01 9.1533843380195261e+00 1.6149483324928735e+01 3.7133028007520707e+01 0 0 0
3790 1 2 -4.9795011235073761e-01 6.5191721998209005e+00 1.5423956017030598e+01 4.0232842016466599e+01 1 1 0
4496 2 3 3.7956670197611886e-01 4.3397096887127287e+00 1.9393980759258312e+01 3.9952936157461167e+01 0 0 0
3318 1 1 -1.8259120046082852e-01 2.0494432536224991e+00 1.5570490190894496e+01 4.1709897510223001e+01 1 1 0
3633 1 1 2.8399271851281743e-01 2.9823225100642006e+00 1.5527457183197797e+01 4.0400570550474100e+01 1 1 0
3390 1 1 -1.1307118432131983e-02 1.0637256795533901e+01 1.9599396596087701e+01 4.1322507183111298e+01 1 1 0
4575 2 3 3.3034651989962571e-01 8.7618658392468927e+00 1.9146132821518133e+01 3.7669636417533297e+01 0 0 0
3448 1 1 7.4992285467457981e-02 8.3566940505114999e+00 1.8496236886216700e+01 4.0956122313268700e+01 1 1 0
4495 2 2 -5.7134561749787360e-01 3.4205475254464792e+00 1.9394690020344900e+01 4.0188838147333186e+01 0 0 0
5000 2 3 3.2084523563500822e-01 9.3060559501032292e-01 1.7599616933212932e+01 3.9805677460539158e+01 0 0 0
5274 2 3 3.9030376773858133e-01 1.0240849974050947e+01 1.8218805808068726e+01 3.9151408422122529e+01 0 0 0
4497 2 3 3.5859755239956376e-01 3.4163859604574092e+00 1.8776258844028991e+01 4.0911641462558116e+01 0 0 0
5874 2 3 3.9829070535530253e-01 9.6764504045209989e+00 1.4476047145321349e+01 3.6439265638538131e+01 0 0 0
5872 2 2 -6.8126524165129609e-01 1.0596666170226138e+01 1.4162368851431836e+01 3.6287105360050901e+01 0 0 0
3978 2 3 3.4679678274940018e-01 1.0586177067087558e+01 1.8075294587802983e+01 3.6704494245704282e+01 0 0 0
3296 1 1 2.2620042040183072e-01 2.0486838486076948e+00 4.4221940567098272e-02 4.2163083879825997e+01 1 1 0
3298 1 1 -3.3861158509636842e-02 2.7017883756742975e+00 1.3226895236173988e+00 4.2563953799201897e+01 1 1 0
3299 1 1 5.3622197208677155e-02 5.5073971921130038e-01 2.6826980621799947e+00 4.2600120371235001e+01 1 1 0
3300 1 1 -1.8394872309636417e-02 1.9719789613826961e+00 2.5044420154986966e+00 4.2752336184657700e+01 1 1 0
3302 1 1 1.4006314365225045e-01 2.7162979405492962e+00 3.6992585467184966e+00 4.3209101914224000e+01 1 1 0
3304 1 1 1.3085570676529543e-01 1.8917001804340998e+00 5.2916158819647947e+00 4.2677954527875798e+01 1 1 0
3306 1 1 -1.1759002833946437e-02 2.6939198696722002e+00 6.4373014382175953e+00 4.2234296898243997e+01 1 1 0
3357 1 1 -4.1382941278397839e-02 4.8577181897240962e+00 6.0618205757997146e-02 4.2321832672484497e+01 1 1 0
3358 1 1 3.3713071819489224e-02 6.2397773469294009e+00 4.0428217991198778e-02 4.2690020216321997e+01 1 1 0
3359 1 1 1.3263728070012748e-01 4.1169715544242962e+00 1.2122312765235961e+00 4.2898994830443797e+01 1 1 0
3360 1 1 -1.0000474290519526e-01 7.0441634359102991e+00 1.2057530085260950e+00 4.2579099271870099e+01 1 1 0
3361 1 1 -4.5329458155966590e-02 4.8692227114589954e+00 2.4770670527372971e+00 4.2732875507131098e+01 1 1 0
3362 1 1 1.4718015306435459e-01 6.2930112877891986e+00 2.5191034499924001e+00 4.2352817395825902e+01 1 1 0
3363 1 1 -3.2014652655019904e-02 4.1895574437856951e+00 3.6541642022652994e+00 4.3104823495116101e+01 1 1 0
3364 1 1 -2.9669286657635630e-02 7.0230510450082946e+00 3.6376120022649943e+00 4.2966429744667998e+01 1 1 0
3365 1 1 1.2770175143190965e-01 4.9342967810624003e+00 4.8435578823796988e+00 4.3440668592147603e+01 1 1 0
3366 1 1 -4.2429217297354382e-02 6.3597369854715993e+00 4.8503022975495966e+00 4.3291736153462999e+01 1 1 0
3368 1 1 1.3661734749121812e-01 7.1035432002512948e+00 6.1057468329387987e+00 4.3525670707790198e+01 1 1 0
3421 1 1 1.0660236615349658e-01 8.4485898429558972e+00 1.1688317702201942e+00 4.2668915925047600e+01 1 1 0
3423 1 1 -7.4065614307842503e-02 9.1598764073957000e+00 2.2725451581568947e+00 4.3090860070555003e+01 1 1 0
3424 1 1 1.4376222205926686e-01 1.0576532783057097e+01 2.2733726067543998e+00 4.3426323661994800e+01 1 1 0
3425 1 1 1.2679331233363011e-01 8.4014187553039008e+00 3.5236953827290947e+00 4.3415323618081999e+01 1 1 0
3427 1 1 1.1437552320156959e-01 9.3605289006321968e+00 5.0891610259689983e+00 4.3379728136553602e+01 1 1 0
3429 1 1 -6.3159348792230147e-02 8.5069908584907949e+00 6.2304714978118980e+00 4.3194716479462500e+01 1 1 0
3643 1 2 -2.8495321139755164e-01 2.0319417385112999e+00 4.7098778538824959e+00 4.3986068727032603e+01 1 1 0
3644 1 2 -2.8911197545542511e-01 4.2836885397213962e+00 5.9396813085003970e+00 4.4114989421795499e+01 1 1 0
3712 1 2 -3.5442578142042142e-01 8.9999245419733001e+00 4.2833910177457994e+00 4.4511367290035302e+01 1 1 0
3818 1 2 -4.5552611703645229e-01 4.0868129390157009e+00 9.8209098347560086e-01 4.4371973833373403e+01 1 1 0
3819 1 3 4.1819231130733148e-01 4.4767391138233990e+00 1.6881844967549995e+00 4.4884675015466499e+01 1 1 0
3910 1 3 2.3330007446314410e-01 7.5875400258397008e-02 6.0030310699009704e-01 4.2798342162059001e+01 1 1 0
6286 2 2 -6.5954922879540645e-01 9.9096074511746757e+00 1.9348151482010552e+00 4.6879690739872359e+01 0 0 0
6366 2 3 3.8281664947173805e-01 4.5260881232082335e+00 3.1077937114939886e+00 4.7378173198786271e+01 1 0 0
5109 2 3 3.4561120449911675e-01 8.2171785546632066e+00 4.1362047062125677e+00 4.6547097245136932e+01 0 0 0
5107 2 2 -6.7811083896759372e-01 7.5555731320228903e+00 3.9675699352618183e+00 4.7243835580145294e+01 0 0 0
5108 2 3 3.2679623627853821e-01 6.9176490822540089e+00 3.3496506710809530e+00 4.6924236275326372e+01 0 0 0
5467 2 2 -6.5168877239369294e-01 7.0496352205981214e+00 1.4033076828361071e+00 4.5949912973997264e+01 0 0 0
5468 2 3 3.2168041785539753e-01 7.9312501043429871e+00 1.5124057926627643e+00 4.5646485508410287e+01 0 0 0
6364 2 2 -6.2130922214593531e-01 4.4549661062433055e+00 3.2580523510166710e+00 4.6417483835213311e+01 1 0 0
5714 2 3 3.7581014190835976e-01 6.6814872086213404e+00 5.7466464275601914e-01 4.5804548272477568e+01 0 0 0
6365 2 3 3.7156361864746157e-01 4.3222649295008351e+00 4.2182987320567911e+00 4.6233577696885007e+01 1 0 0
6296 2 3 3.5091593329750020e-01 8.7634675774236079e+00 1.7700268789376286e+00 4.8467716493569064e+01 0 0 0
4316 2 3 2.9239923181718469e-01 6.2861253719632275e+00 5.2115834502457439e+00 4.6943384972516775e+01 0 0 0
4445 2 3 2.9926787918454728e-01 6.4085269204159685e+00 2.2455567279485145e+00 4.8565752210779763e+01 0 0 0
4315 2 2 -5.6861988179695100e-01 5.6220663845920598e+00 5.9911658788319029e+00 4.6811300686159257e+01 0 0 0
6288 2 3 3.4301239227137409e-01 1.0323659444185042e+01 2.3048825843099410e+00 4.6091821324515386e+01 0 0 0
4317 2 3 4.2841399972035515e-01 5.6854455999641482e+00 6.3642614632709948e+00 4.5896664999489971e+01 0 0 0
5286 2 3 3.4508324035960214e-01 7.3370941260681866e+00 4.9586488804880888e+00 4.8966642096847174e+01 0 0 0
4775 2 3 3.4796368936701672e-01 8.7641586765119328e+00 6.4144280447967752e+00 4.7400831641089098e+01 0 0 0
6287 2 3 3.2406813948385954e-01 9.9932047140811076e+00 9.7440392032454670e-01 4.6851868300224126e+01 0 0 0
5802 2 3 3.8738369412616325e-01 1.0628277692235820e+01 4.2996975109661291e+00 4.7257028140125989e+01 0 0 0
5801 2 3 3.6676335394276033e-01 1.0650795256464940e+01 4.8349531679836373e+00 4.5727461043042638e+01 0 0 0
4776 2 3 3.4554989999669872e-01 8.0938645365714113e+00 7.3481774813365206e+00 4.6289429881913343e+01 0 0 0
4774 2 2 -6.3260097530561332e-01 8.7154888509600195e+00 6.5986054857524410e+00 4.6461995273282106e+01 0 0 0
3315 1 2 -3.5465270556706180e-01 7.3194475767109424e-01 1.2048261150782800e+01 4.2546524195249098e+01 1 1 0
3316 1 1 2.4461006520523071e-01 2.1190409707770002e+00 1.2133020267377198e+01 4.2406908813178298e+01 1 1 0
3367 1 1 1.6010872735585197e-01 3.9347322720926954e+00 6.6450487589835987e+00 4.2908987869065001e+01 1 1 0
3369 1 1 -3.7113364872518949e-02 4.8256988075788954e+00 7.6536960091956985e+00 4.2418631287375000e+01 1 1 0
3370 1 1 1.4315586700401819e-01 6.1567712758798976e+00 7.7123007523734941e+00 4.3037021302351597e+01 1 1 0
3372 1 1 -2.6182116320946205e-02 7.0555807957905969e+00 8.7453333210716977e+00 4.2522762726517598e+01 1 1 0
3377 1 1 7.1539346394061815e-02 4.9093666657328967e+00 1.2124893215034000e+01 4.2455148865015502e+01 1 1 0
3378 1 1 -7.1521125910442518e-02 6.3366833368620945e+00 1.2237412310818698e+01 4.2210943660307400e+01 1 1 0
3431 1 1 1.3103357556745518e-01 9.2311014965067955e+00 7.4972329719790949e+00 4.3201543881487197e+01 1 1 0
3432 1 1 2.4954857657385657e-01 1.0399015044604496e+01 7.4628784681172959e+00 4.2160445373973097e+01 1 1 0
3433 1 1 -2.9642393443761756e-02 8.4271705309810940e+00 8.7197771949041964e+00 4.2997998738456303e+01 1 1 0
3435 1 1 5.2764998190975909e-02 9.0206734298313975e+00 9.9965516521399991e+00 4.3162760570808601e+01 1 1 0
3436 1 1 -2.7323368593832115e-01 1.0035767894332096e+01 1.0216585754264401e+01 4.4267518000131403e+01 1 1 0
3437 1 1 -5.7788646229686630e-02 8.5112983390005965e+00 1.1101144373263701e+01 4.2438726529608097e+01 1 1 0
3438 1 1 1.1765969321714928e-01 9.1652595193598003e+00 1.2349193419643399e+01 4.2293749595781598e+01 1 1 0
3439 1 2 -3.4635717024928103e-01 1.0628946716116999e+01 1.2209192232221497e+01 4.2377456202816802e+01 1 1 0
3585 1 1 3.4170722681118548e-01 9.2499845042162008e+00 1.0088818544470698e+01 4.5640110260786699e+01 1 1 0
3587 1 2 -2.6961685659968249e-01 1.0048926145725694e+01 1.0169518628699599e+01 4.6633323792405797e+01 1 1 0
3588 1 2 -4.6136788173021054e-01 7.8250416332318977e+00 1.0041809211951694e+01 4.5550095098478501e+01 1 1 0
3589 1 3 3.5099810363827189e-01 7.4082369667904970e+00 9.4070170609335975e+00 4.4933922288276499e+01 1 1 0
3617 1 3 3.8685076960647258e-01 6.8389833765976960e+00 1.2465371805119197e+01 4.4446137660858199e+01 1 1 0
3645 1 2 -3.5640827844149359e-01 6.4768451755331000e+00 7.1379947131895989e+00 4.4321704853539700e+01 1 1 0
3820 1 2 -4.4113910101375864e-01 4.6870936932768004e+00 1.1181923181735499e+01 4.3605916973544097e+01 1 1 0
3821 1 3 3.7734657121561971e-01 4.0094857775820998e+00 1.1535896712593598e+01 4.4174760072218596e+01 1 1 0
3860 1 2 -4.7585983663330339e-01 9.9842231816630971e+00 7.5693869194374983e+00 4.4441364991605703e+01 1 1 0
3861 1 3 4.1611117250959534e-01 9.8170328617854992e+00 6.7993311498241980e+00 4.4996697927885599e+01 1 1 0
3917 1 2 -3.2516966220917887e-01 1.8718812653695238e-02 1.0695354628237197e+01 4.5180371293463502e+01 1 1 0
3927 1 3 1.9163174744747699e-01 1.0501763149881697e+01 1.1195995474192799e+01 4.4204683120094103e+01 1 1 0
6385 2 2 -6.2368425164522900e-01 2.2088788563243869e+00 1.2726072243481921e+01 4.5828011358752825e+01 1 0 0
6386 2 3 4.2984472109229177e-01 1.5906512609165808e+00 1.2070523575781413e+01 4.5665165030894563e+01 1 0 0
6387 2 3 3.3815392113794235e-01 2.3079080848608511e+00 1.3279565460426740e+01 4.4991676039660412e+01 1 0 0
4114 2 2 -5.8001014399664175e-01 5.3294768422400116e+00 1.3496789897501094e+01 4.6473561524193876e+01 0 0 0
4115 2 3 2.9490770801886235e-01 5.6006176381603288e+00 1.4074934250216659e+01 4.5702327423177792e+01 0 0 0
4116 2 3 4.0762292466249384e-01 4.5098154683887417e+00 1.3775907571163154e+01 4.6874088140133956e+01 0 0 0
4828 2 2 -5.8431333746206682e-01 8.4213341940828226e+00 1.5010306251320259e+01 4.7445588911683579e+01 0 0 0
4830 2 3 3.6786902635392216e-01 9.1483535017694493e+00 1.4398378335192369e+01 4.7143901223491667e+01 0 0 0
4829 2 3 3.3153372673317671e-01 7.6584053759388793e+00 1.4743345521617011e+01 4.6878813047772809e+01 0 0 0
5713 2 2 -5.7820299506552530e-01 3.2788467360500615e+00 1.5224620341949798e+01 4.8127001636683708e+01 0 0 0
5469 2 3 3.0968505742551067e-01 2.4787353491680881e+00 1.4711911312890631e+01 4.7996537219046274e+01 0 0 0
4554 2 3 3.3770083182941996e-01 4.0399748035583203e+00 1.9169210140274490e+01 4.7159292693376784e+01 0 0 0
3317 1 2 -3.8236581973861045e-01 2.8713378857886980e+00 1.3153681803597500e+01 4.3056156807260997e+01 1 1 0
3320 1 1 -1.9677268815181972e-02 2.7202169003930976e+00 1.6403614579432194e+01 4.2769425379927398e+01 1 1 0
3321 1 1 8.0303299891417018e-02 5.4672474906699620e-01 1.7518138080650296e+01 4.3212655930077801e+01 1 1 0
3322 1 1 -8.3741324836125397e-02 1.9702566339001990e+00 1.7533997765655400e+01 4.3222262410507497e+01 1 1 0
3324 1 1 1.0304604348825745e-01 2.5899064107190952e+00 1.8751466182188295e+01 4.3755976271371402e+01 1 1 0
3379 1 1 6.2452607104711941e-02 4.2638254241314968e+00 1.3345392775323695e+01 4.2792583276484102e+01 1 1 0
3380 1 1 1.5069009441870249e-01 6.9947754429737969e+00 1.3476964262357100e+01 4.2639817150285303e+01 1 1 0
3381 1 1 1.0468903561666586e-01 4.9154804682618973e+00 1.4557176125675298e+01 4.2937701485948899e+01 1 1 0
3382 1 1 -8.1502187305388316e-02 6.2554918271427979e+00 1.4712427664177000e+01 4.2430089131036198e+01 1 1 0
3383 1 1 1.0859284062352506e-01 4.1283013772348980e+00 1.6137448750579999e+01 4.3155268416949802e+01 1 1 0
3385 1 1 -1.0343878990009489e-01 5.0294529918933009e+00 1.7294009710558200e+01 4.2736885798821099e+01 1 1 0
3387 1 1 1.1165118724468864e-01 4.6941659677201955e+00 1.8553780421593096e+01 4.3255573452000498e+01 1 1 0
3440 1 1 -8.5001706618508449e-02 8.4090678701403974e+00 1.3506730745374597e+01 4.2107676992289299e+01 1 1 0
3616 1 2 -5.5002493368083183e-01 7.1696765056848974e+00 1.3295850913277498e+01 4.4100188329910701e+01 1 1 0
3634 1 3 1.0455186951723371e-01 1.8071627741054996e+00 1.4576509543595499e+01 4.2063367569420102e+01 1 1 0
3702 1 2 -3.4623749098135054e-01 3.8441033642212972e+00 1.8862604091607395e+01 4.4413867547098597e+01 1 1 0
3894 1 2 -3.7361229945345820e-01 4.5201364729062945e+00 1.5202948334754495e+01 4.4182425248234402e+01 1 1 0
4459 2 2 -5.7935743742722545e-01 1.9111605856875116e+00 1.7830886504653439e+01 4.6692573725581418e+01 0 0 0
4460 2 3 3.1294691860224200e-01 1.2264021685513693e+00 1.7131588454365584e+01 4.6449789800387478e+01 0 0 0
4461 2 3 2.7169192761704797e-01 2.3559539340486575e+00 1.7968826305026965e+01 4.5842089167365224e+01 0 0 0
5656 2 2 -6.3896125262363135e-01 1.6896561329153026e+00 1.5405493424371429e+01 4.5178644206201284e+01 0 0 0
5657 2 3 2.7726805634541352e-01 2.6917750522194814e+00 1.5378174628160730e+01 4.5248049553666313e+01 0 0 0
5658 2 3 3.8536666257489466e-01 1.5002214219090320e+00 1.5433742176280322e+01 4.4249818394441945e+01 0 0 0
5331 2 3 3.5642442664639784e-01 7.0672205910910018e+00 1.4747493957855587e+01 4.4950839956372107e+01 0 0 0
6550 2 2 -6.1916382772883172e-01 9.9797334591582612e+00 1.3814782974919693e+01 4.5194629536271435e+01 0 0 0
6168 2 3 3.7006123203977298e-01 9.2453022113323282e+00 1.7377495491362090e+01 4.3835434056277627e+01 0 0 0
6166 2 2 -6.5165201982026399e-01 8.2939807955152105e+00 1.7558110860175848e+01 4.3840522737708831e+01 0 0 0
6167 2 3 3.3773892263677274e-01 8.0595593848644924e+00 1.8516776506483598e+01 4.3708067714513597e+01 0 0 0
6382 2 2 -6.5596686258495007e-01 4.8145151717344925e+00 1.7197233846439016e+01 4.6395663010332065e+01 0 0 0
6383 2 3 3.5762842981830517e-01 5.1292889518583058e+00 1.7032151047531976e+01 4.5496994854608992e+01 0 0 0
6384 2 3 2.9784079812194503e-01 3.9762587065883066e+00 1.6750170491215130e+01 4.6480903882609013e+01 0 0 0
5329 2 2 -6.7189196625983594e-01 7.2114325843622940e+00 1.5681738426912842e+01 4.5229360507928071e+01 0 0 0
5330 2 3 4.3679550743988110e-01 7.2464148753308946e+00 1.6279650525228092e+01 4.4483817292683028e+01 0 0 0
6484 2 2 -5.2391109624128906e-01 1.0041111101074137e+01 1.7237361033007584e+01 4.6403738315841089e+01 0 0 0
5715 2 3 3.0237872294509371e-01 2.8527741707327654e+00 1.6062485589329359e+01 4.8327787200449833e+01 0 0 0
6485 2 3 3.2036301862709377e-01 9.2344782269703405e+00 1.7708328359513729e+01 4.6136194295804998e+01 0 0 0
6284 2 3 4.3707694142065312e-01 7.2859671161331923e+00 1.6380468345685312e+01 4.8210867500275462e+01 0 0 0
6551 2 3 3.3507812951511029e-01 1.0570211523931818e+01 1.4564376834897073e+01 4.4851076587313258e+01 0 0 0
6552 2 3 3.8162215298880631e-01 9.2652860168409479e+00 1.3599265920565632e+01 4.4646342661561590e+01 0 0 0
4536 2 3 3.4511024862657014e-01 1.3850416607032018e-01 1.4682823610825750e+01 4.6499369597721063e+01 1 0 0
6285 2 3 4.5161123557033817e-01 5.7225554212128005e+00 1.6822288285958017e+01 4.7889334335626565e+01 0 0 0
6283 2 2 -6.1795767578220528e-01 6.3608715900265480e+00 1.6479823454246784e+01 4.8506839146284371e+01 0 0 0
6486 2 3 2.9298947417006860e-01 1.0066315530822402e+01 1.6354661594955399e+01 4.5923877477693978e+01 0 0 0
4444 2 2 -5.7845939644318289e-01 5.5477128884004729e+00 2.2404345415127565e+00 4.9017766645897915e+01 0 0 0
6295 2 2 -6.3946708046051670e-01 8.2557116024891570e+00 1.4259908916663613e+00 4.9213712694900892e+01 0 0 0
6075 2 3 3.7029044759015073e-01 1.0201688694987096e+01 3.7799477009960564e-01 5.3017790356607236e+01 0 1 0
4446 2 3 3.3772868034165010e-01 5.8447977461325848e+00 2.3468594833003369e+00 4.9929751032625632e+01 0 0 0
4500 2 3 3.2625225329015523e-01 9.2821010885082842e+00 4.2240748132043455e+00 4.9616032993660717e+01 0 0 0
5220 2 3 3.3105057877834698e-01 7.8772888042702833e+00 2.9747098053916301e+00 5.1083324148693180e+01 1 0 0
5218 2 2 -6.4694104470988567e-01 7.0767528809454623e+00 3.3057874712126689e+00 5.1531218978653023e+01 1 0 0
5219 2 3 3.8179216628704649e-01 6.7772179237865853e+00 2.6877757749501239e+00 5.2233108377438477e+01 1 0 0
6297 2 3 2.7082126061934753e-01 8.9213083726635620e+00 9.8326049168576912e-01 4.9809360143847137e+01 0 0 0
5786 2 3 3.8417683773242378e-01 8.0985514627938535e+00 1.2047622031377920e+00 5.3968830390098248e+01 0 1 0
3981 2 3 2.3478128411564228e-01 9.4483273624854700e+00 1.6626967818796154e+00 5.1440505092472932e+01 0 0 0
3980 2 3 3.8915045027197137e-01 9.9606997538606823e+00 2.6229507346015897e+00 5.2517604249453591e+01 0 0 0
6445 2 2 -5.9884835395487712e-01 7.0614699090551136e+00 3.2399725361368809e-01 5.1647614154580879e+01 0 0 0
2 1 1 2.8590744786668842e-02 2.1722013330921852e+00 8.8944459053835995e-02 5.5685198773742790e+01 0 0 -1
3 1 1 9.6094565882082206e-03 1.4765734002148700e-01 1.2585539277970030e+00 5.4859621435657893e+01 0 0 -1
4 1 1 -3.4653219743222552e-02 2.8675002776407101e+00 1.2941189952720189e+00 5.5587770813133226e+01 0 0 -1
5 1 1 -1.1016392498546126e-02 6.8454718698861705e-01 2.6018282210186001e+00 5.5130756835751704e+01 0 0 -1
6 1 1 1.3273847499132216e-01 2.2682322487518669e+00 2.5674073858240640e+00 5.4981055124021182e+01 0 0 -1
8 1 1 -7.2874574539006781e-02 3.0310536471102458e+00 3.7637291388580389e+00 5.5523885918951400e+01 0 0 -1
69 1 1 1.2087700843383768e-01 4.9473439564321726e+00 2.3820891950168548e+00 5.5035518437111563e+01 0 0 -1
70 1 1 1.7769594651759962e-01 6.6342091816815811e+00 2.2496031124133258e+00 5.5128877447779892e+01 0 0 -1
71 1 1 -3.4323170354465062e-02 4.3796201867310369e+00 3.7735784965922510e+00 5.5108564128689316e+01 0 0 -1
72 1 2 -3.5637852589140834e-01 7.2878089768654224e+00 3.5857913532096481e+00 5.4807511794589146e+01 0 0 -1
73 1 1 6.3161252260884149e-02 4.9474937362065541e+00 5.0591833050226569e+00 5.4874056111628448e+01 0 0 -1
74 1 1 -2.6978505492885818e-01 5.8304791126554854e+00 5.2434884378574296e+00 5.3669804141127258e+01 0 0 -1
75 1 1 -3.1284429605718034e-02 4.4802375243483459e+00 6.2032914671812209e+00 5.5628148623755109e+01 0 0 -1
134 1 1 2.8557220908146563e-01 8.5360753395626627e+00 3.8283888011723470e+00 5.5345642142437050e+01 0 0 -1
136 1 2 -3.2441385995880584e-01 9.2361437238284747e+00 5.0661188411669178e+00 5.5152029651423042e+01 0 0 -1
137 1 1 1.3287717274925318e-01 1.0652555688685602e+01 5.0521982712603224e+00 5.5274234440961997e+01 0 0 -1
625 1 2 -4.1809174641911545e-01 2.6427434269929280e+00 2.4220662395359351e+00 5.3549664081925059e+01 0 0 -1
628 1 3 3.9827761265104467e-01 3.2051335846955089e+00 3.1097804290895530e+00 5.3185246494975864e+01 0 0 -1
630 1 2 -3.2209081617743934e-01 5.8031514134529774e+00 1.8874784698226199e+00 5.3989704700174464e+01 0 0 -1
705 1 3 1.9139158353496391e-01 6.7390014066444586e+00 5.7945935569985174e+00 5.3905786533236935e+01 0 0 -1
706 1 1 3.3987525299373900e-01 4.9304153653397149e+00 6.0064150574112896e+00 5.2580555152268637e+01 0 0 -1
707 1 2 -2.8717313371322301e-01 3.9256271959955749e+00 5.3735716860369429e+00 5.2115783005358104e+01 0 0 -1
984 1 3 1.9599029294512441e-01 6.1293930833025376e+00 4.2809511099028708e+00 5.3253993147252004e+01 0 0 -1
5785 2 2 -6.5858432490525143e-01 8.8453112025524074e+00 6.7472700905501792e-01 5.4032948506624891e+01 0 1 0
3979 2 2 -6.3863085390390384e-01 9.6825673452042249e+00 2.5747592066971490e+00 5.1603231447156105e+01 0 0 0
4498 2 2 -6.0165783398128914e-01 1.0110435718238572e+01 3.9561418870607290e+00 4.9246746444504581e+01 0 0 0
5284 2 2 -6.1107764012055343e-01 7.3984971013487186e+00 5.5600148649144048e+00 4.9703251775203746e+01 0 0 0
5285 2 3 3.9581176691756509e-01 7.2474471161651444e+00 5.1974971457406429e+00 5.0558839399516614e+01 0 0 0
6446 2 3 3.4500690282880742e-01 7.0887162368174712e+00 4.6496957434084868e-01 5.0686298034943896e+01 0 0 0
4499 2 3 3.5211839057648375e-01 1.0505251163225243e+01 3.0704422125226887e+00 4.9688253415580938e+01 0 0 0
5787 2 3 3.0196457146470129e-01 9.1004353777104949e+00 6.4131372854747282e-01 5.5032349482221932e+01 0 1 0
76 1 1 1.5046098263447089e-01 5.1496733927510983e+00 7.4166860481297956e+00 5.5729875076970572e+01 0 0 -1
77 1 2 -3.5096270790279732e-01 6.4525976226115569e+00 7.5223296594895412e+00 5.5169878354968645e+01 0 0 -1
79 1 1 2.8800196119203281e-01 7.2508067500685653e+00 8.6933585308255097e+00 5.5421542003323381e+01 0 0 -1
80 1 1 1.1512772024449690e-02 5.1186778523688199e+00 9.8376655525056922e+00 5.5961576152887623e+01 0 0 -1
81 1 1 -3.9041057761647055e-02 6.5113910864030133e+00 9.8570781374537368e+00 5.5632766973472954e+01 0 0 -1
83 1 1 1.2425372264531080e-01 7.2105497477992939e+00 1.1208580388712736e+01 5.5585386583808408e+01 0 0 -1
141 1 2 -3.2367300054947945e-01 8.6401718600936626e+00 8.7221634074046150e+00 5.5397975487243272e+01 0 0 -1
143 1 1 1.3843327607579600e-01 9.3897681316432067e+00 9.9904998436735575e+00 5.5738931983413949e+01 0 0 -1
145 1 1 -8.3636889583514146e-02 8.6560895446715094e+00 1.1146645495923282e+01 5.5708574305436890e+01 0 0 -1
147 1 1 1.3062393524009638e-01 9.4770658638070451e+00 1.2429258904340337e+01 5.5634781165323034e+01 0 0 -1
708 1 2 -4.3541930970896292e-01 5.4664398845265358e+00 7.3003806290464892e+00 5.2338778268915057e+01 0 0 -1
709 1 3 3.7101951624388102e-01 6.1027491191740548e+00 7.6386890510320322e+00 5.3007382307458677e+01 0 0 -1
796 1 2 -4.9191980492300197e-01 6.9298991852242642e+00 1.1845028548770662e+01 5.4301444213658776e+01 0 0 -1
797 1 3 3.9812695374419377e-01 7.8042118453837279e+00 1.2175180118897581e+01 5.3913768553596285e+01 0 0 -1
920 1 2 -4.1917034789832097e-01 3.8223463903157779e+00 1.1484634266944427e+01 5.4767166288865688e+01 0 0 -1
921 1 3 3.6219956972564521e-01 4.2290131546852567e+00 1.2311422658133752e+01 5.4497804787153875e+01 0 0 -1
93 1 2 -3.1922951247101738e-01 6.5606627003711901e+00 1.7207939600801893e+01 5.5898505761064747e+01 0 0 -1
4784 2 3 4.4000610791411238e-01 8.8643316845526883e+00 1.6570868702247569e+01 5.4296179168628157e+01 0 0 0
870 1 2 -4.1134156930866511e-01 2.1916868721067000e+00 1.8802989538165253e+01 5.4590304477549914e+01 0 0 -1
96 1 1 1.1389636785238287e-02 5.2785283087036108e+00 1.9606994240327040e+01 5.5914901091802577e+01 0 0 -1
871 1 3 3.6813184664537835e-01 2.6097849449741179e+00 1.9356261005832028e+01 5.3915770307009630e+01 0 0 -1
4783 2 2 -5.9433803855460920e-01 9.5072787745977418e+00 1.6865590678104706e+01 5.3671831596961681e+01 0 0 0
886 1 2 -4.2514458612833261e-01 6.1679054626679939e+00 1.4349946079312225e+01 5.4826782147497930e+01 0 0 -1
4785 2 3 4.1451065061739389e-01 1.0316022324568280e+01 1.6931141843477697e+01 5.4166212853420085e+01 0 0 0
806 1 2 -4.2616431890208856e-01 5.7364330925796203e-01 1.4365804787953294e+01 5.5267768917098913e+01 0 0 -1
887 1 3 4.0650588156575262e-01 6.4295927416717920e+00 1.3420250407110760e+01 5.4657432363435817e+01 0 0 -1
947 1 2 -2.7473479898475578e-01 3.2397826766030651e+00 1.5698483213361293e+01 5.5186536916176088e+01 0 0 -1
807 1 3 4.1112747761652629e-01 1.4083494128239731e+00 1.4514637614946132e+01 5.4825416875218409e+01 0 0 -1
662 1 2 -5.0715436098959732e-01 8.9451953866803855e+00 1.3266580398478219e+01 5.4526580099557556e+01 0 0 -1
663 1 3 3.2294255549539724e-01 9.5854255945341880e+00 1.3758274015534475e+01 5.3982123916485527e+01 0 0 -1
157 1 2 -2.8088842447321322e-01 9.4314447977954607e+00 1.9657073337956920e+01 5.5049265511163476e+01 0 0 -1
34 1 1 1.0660308899224580e-01 2.2773214879070469e+00 1.9379792878059085e+01 5.5911910992853649e+01 0 0 -1
35 1 1 1.1017443508857488e-01 2.5797871037875197e-01 2.0760792664569546e+01 4.1455439373596997e-01 0 0 0
37 1 1 9.5445618669848201e-02 9.4477246347647104e-01 2.2008384028601913e+01 3.2782869192996600e-01 0 0 0
39 1 1 2.5360726117061236e-02 1.9210159196006901e-01 2.3240273895682300e+01 3.5751728672700003e-02 0 0 0
167 1 1 -3.8477711523056617e-02 8.4067463869509211e+00 2.5670755520978215e+01 9.5000417145216995e-02 0 0 0
689 1 2 -4.0871093372442452e-01 6.0636308775373546e+00 1.9865823792691671e+01 2.7058541904014088e+00 0 0 0
778 1 2 -4.8077679807659990e-01 1.6759109595490449e+00 2.4827696082882149e+01 1.0528499695946480e+00 0 0 0
779 1 3 3.4662612036628448e-01 1.3538794241413701e+00 2.5676674359916845e+01 1.3830272584654550e+00 0 0 0
824 1 2 -4.8490127969749997e-01 1.4049619424817339e+00 2.2184601131746096e+01 1.7881721146363490e+00 0 0 0
825 1 3 3.3899008220421539e-01 9.6463379264561500e-01 2.1533840521209857e+01 2.3233043648058072e+00 0 0 0
854 1 2 -4.5967987229635360e-01 5.7472942540496224e+00 2.2371741766511480e+01 9.4498122946850105e-01 0 0 0
855 1 3 3.9701635071002661e-01 5.7149890483805308e+00 2.1626700194022842e+01 1.5610664627987330e+00 0 0 0
902 1 2 -4.4194556957861181e-01 6.4768476708862064e+00 2.5731591731698924e+01 1.3380309368544090e+00 0 0 0
903 1 3 4.5069425978260841e-01 5.6998313009291373e+00 2.5108620175991682e+01 1.5056370899106819e+00 0 0 0
906 1 2 -4.3726361774829930e-01 1.0198357748380721e+01 2.3941212638765393e+01 8.5766921637292504e-01 0 0 0
907 1 3 3.7741564553266471e-01 1.0344235454849800e+01 2.4462496192806309e+01 1.6590772253094901e+00 0 0 0
926 1 2 -5.0814919892541588e-01 4.2443621527092397e+00 2.4981975351731737e+01 6.7322223022245198e-01 0 0 0
927 1 3 4.4355977043887385e-01 3.3717385351725562e+00 2.4546550755230545e+01 9.0376267424850998e-01 0 0 0
969 1 3 1.6018152822350093e-01 8.5012687855310602e+00 1.9886404853835945e+01 1.0945448261670720e+00 0 0 0
5227 2 2 -5.7327618753149667e-01 3.7499248402387524e+00 2.2227406817236869e+01 3.0144928439177909e+00 0 0 0
5228 2 3 3.9251816717536925e-01 2.9320635570916136e+00 2.2125189798183978e+01 2.3636259882843493e+00 0 0 0
5229 2 3 3.4067509974872895e-01 3.9314686435410438e+00 2.1426618620130967e+01 3.5444240048740059e+00 0 0 0
6084 2 3 4.0877091311649261e-01 7.0399356591378863e+00 2.4688693752102683e+01 5.4692265698997389e+00 0 0 0
6082 2 2 -5.7977037450894142e-01 6.9995047417216103e+00 2.3766610090346084e+01 5.3686953214298505e+00 0 0 0
6083 2 3 3.6743785632648851e-01 6.4404974372225041e+00 2.3484764879363333e+01 4.6192536224594649e+00 0 0 0
4174 2 2 -6.3630094369742429e-01 5.3374892066519344e+00 2.5908401249787754e+01 4.1305763539914491e+00 0 0 0
5495 2 3 3.8442770315354219e-01 1.0286525352391884e+01 2.9014900552122107e+01 5.9555666044932591e+00 0 0 0
5758 2 2 -6.9466270624124382e-01 1.0611504675826286e+01 3.2436397474253141e+01 3.0015519307972918e+00 0 0 0
4175 2 3 3.5779862424181130e-01 5.2325792940418898e+00 2.6286281596922336e+01 5.0039673226889949e+00 0 0 0
4176 2 3 3.8545945396871839e-01 5.2196770132959207e+00 2.6486194961814711e+01 3.4145349404866026e+00 0 0 0
111 1 1 1.4535448471710410e-01 7.0009064523331617e+00 2.8193759723555250e+01 2.2636602760834501e-01 0 0 0
114 1 1 1.3071578433150927e-01 4.2236013342829137e+00 3.0727316896490109e+01 3.5408619616547003e-02 0 0 0
115 1 1 1.4729954211967167e-01 7.0482683943941513e+00 3.0649998976633746e+01 4.9617267993029601e-01 0 0 0
116 1 1 -1.5331393685977676e-02 5.0199361501931898e+00 3.2030297664978384e+01 2.9031004948424299e-01 0 0 0
117 1 1 1.2823066693948119e-02 6.3171558193171053e+00 3.1811640850746418e+01 8.3700870479770395e-01 0 0 0
119 1 1 -1.9805513644620851e-01 6.7854239048747944e+00 3.2570264184140598e+01 2.0680418023095082e+00 0 0 0
169 1 1 -3.4299373839905584e-02 9.1133208590344488e+00 2.6837154105484476e+01 3.4528101248006898e-01 0 0 0
170 1 1 1.5040264011608831e-01 1.0569028949318634e+01 2.6751972217322432e+01 5.0383533418958304e-01 0 0 0
171 1 1 1.0479822939912166e-01 8.5186180449328379e+00 2.8191323090165149e+01 1.9802418083671400e-01 0 0 0
173 1 1 2.0245970199251945e-01 9.3157738757804296e+00 2.9724975265475038e+01 6.0652794710601099e-01 0 0 0
175 1 2 -3.6022332685674296e-01 8.3375958318421457e+00 3.0696174139228233e+01 1.1229680280026570e+00 0 0 0
715 1 1 2.6717363771741698e-01 6.0013971673621711e+00 3.1761161682748785e+01 3.1956516721625978e+00 0 0 0
716 1 3 9.2040313555564177e-02 7.8607021409646958e+00 3.2502555313630090e+01 2.1861806112461202e+00 0 0 0
717 1 2 -5.1036995025375498e-01 4.9521903164937360e+00 3.2603827816031618e+01 3.6541535751507910e+00 0 0 0
718 1 2 -4.5509283844877102e-01 6.2355003307903063e+00 3.0517815272873516e+01 3.3711473505588430e+00 0 0 0
826 1 2 -4.3868750233284126e-01 4.2156771187293733e+00 2.9762960538325494e+01 1.1306567617713159e+00 0 0 0
827 1 3 3.3978738601868647e-01 4.5687019333276080e+00 3.0054012145539009e+01 1.9870088244525339e+00 0 0 0
858 1 2 -4.5424601306435186e-01 6.7146218112412948e+00 2.7984603478145079e+01 1.6165838696236849e+00 0 0 0
859 1 3 3.1937517658238124e-01 6.4507154227189361e+00 2.8785875005351798e+01 2.0805530205575851e+00 0 0 0
4960 2 2 -5.5288745457595423e-01 8.6526583028122008e+00 2.6885253931065304e+01 3.6378520821704470e+00 0 0 0
4961 2 3 3.2868181064588153e-01 8.9076311381609017e+00 2.7817292564512648e+01 3.8491286541144918e+00 0 0 0
4962 2 3 3.8226097063599518e-01 7.9151788304706185e+00 2.6891447768781230e+01 3.0044304384139795e+00 0 0 0
4357 2 2 -5.9662694706222408e-01 4.1453356935866061e+00 2.8938608221709984e+01 4.4954345688565764e+00 0 0 0
4358 2 3 3.7330774867073896e-01 4.3923903700090694e+00 2.8887434396983345e+01 5.3964954004302355e+00 0 0 0
4359 2 3 3.1955322955724413e-01 4.3397723679349296e+00 2.9845962891264879e+01 4.1934331562500962e+00 0 0 0
6424 2 2 -7.3306090906015264e-01 8.9581253344099139e+00 3.0505628987633127e+01 3.7622311951804122e+00 0 0 0
4160 2 3 3.1078721802869480e-01 6.6750730853422766e+00 2.9078161429626451e+01 4.9877923165786129e+00 0 0 0
6425 2 3 3.8581923356711401e-01 8.1753865009305855e+00 3.0292857576964330e+01 3.2580852232150086e+00 0 0 0
4159 2 2 -6.0052354490596127e-01 6.8273543197190589e+00 2.8702225100963698e+01 5.8522469168072666e+00 0 0 0
4161 2 3 2.8753163124845149e-01 6.9918956714259730e+00 2.9320799938139597e+01 6.6541616208858620e+00 0 0 0
6426 2 3 4.1356027069913504e-01 9.4967519089765062e+00 3.1228078053979175e+01 3.4296464320261637e+00 0 0 0
5590 2 2 -6.5336263738155032e-01 5.7965591689575371e+00 3.1625459162376309e+01 6.3823885097945707e+00 0 0 0
5591 2 3 3.3206256548771096e-01 5.2095073989006258e+00 3.1868384271194039e+01 5.6488023239493215e+00 0 0 0
5494 2 2 -5.9692836911487945e-01 9.8334616857890165e+00 2.8211592150023701e+01 5.8143744750771367e+00 0 0 0
5750 2 3 3.6787910814700103e-01 8.6122125715769986e+00 3.0637072882851029e+01 5.4497787823384352e+00 0 0 0
5749 2 2 -6.5379631850190523e-01 8.8407113479250601e+00 3.1150315815707899e+01 6.2707657875344962e+00 0 0 0
5751 2 3 3.5316714578181141e-01 8.8824195803694614e+00 3.2205542875833878e+01 6.2114811117462008e+00 0 0 0
4251 2 3 2.9932557413873440e-01 7.1500821748792767e+00 3.2529605677279491e+01 4.6160345143189057e+00 0 0 0
5592 2 3 2.8745694169212699e-01 5.3756474657209043e+00 3.0910875743039632e+01 6.8375607962497380e+00 0 0 0
5496 2 3 3.6609150436823529e-01 9.0991356451292198e+00 2.8102623491688249e+01 6.4349390458447422e+00 0 0 0
4967 2 3 3.2194545977254474e-01 1.0517986372823264e+01 2.9390927773010876e+01 3.4924861788949992e+00 0 -1 0
4250 2 3 2.9112986203336511e-01 7.5796562764181399e+00 3.3604427048910672e+01 5.5772477336891439e+00 0 0 0
5290 2 2 -5.9287975565125339e-01 9.7145786458111338e+00 3.7634909422898524e+01 4.1345977482866108e+00 0 0 0
4249 2 2 -6.2452746856681984e-01 7.2897025532545099e+00 3.3467970664313370e+01 4.6887282085135471e+00 0 0 0
4465 2 2 -6.2008378900463501e-01 5.3212383398154168e+00 3.5418207551764006e+01 3.5881726914273853e+00 0 -1 0
57 1 1 2.0473111292486176e-02 7.7727499324687699e-01 3.4475806818223184e+01 1.6364951482929099e-01 0 0 0
58 1 1 -5.1775802919597498e-02 2.2004909321754709e+00 3.4497441489887805e+01 2.7161677875109502e-01 0 0 0
59 1 1 -4.2077334708876861e-02 7.6829062451001004e-02 3.5737599849929047e+01 2.4956846407458599e-01 0 0 0
60 1 1 1.3336739882511747e-01 2.8995228753566540e+00 3.5622328397199439e+01 9.0007984425638798e-01 0 0 0
62 1 1 1.2349212213733982e-01 2.0131559124848111e+00 3.7176966317791262e+01 6.9475567523976300e-01 0 0 0
64 1 1 2.9558652421906584e-03 2.8280422797062661e+00 3.8309937304778806e+01 2.5432615955611299e-01 0 0 0
118 1 1 -5.6948328956100268e-02 4.4531803689557021e+00 3.3320787421683185e+01 1.6741986746303000e-01 0 0 0
120 1 1 1.0299630543218616e-01 5.0738130881255863e+00 3.4581271952574042e+01 3.6931544044188602e-01 0 0 0
121 1 2 -3.0779582566806390e-01 6.5255953298350917e+00 3.4674115042759759e+01 4.2253883556627803e-01 0 0 0
122 1 1 -8.0010062220863543e-02 4.3219095868047077e+00 3.5749493356110328e+01 4.8659320662053002e-01 0 0 0
123 1 1 8.6762177834480647e-02 7.0139632820297670e+00 3.5922054988843584e+01 9.3674396673135396e-01 0 0 0
124 1 1 1.4212486017742323e-01 4.9939212793520271e+00 3.7042699167661056e+01 3.2463734310361197e-01 0 0 0
125 1 1 4.8104011412052582e-02 6.2067381418651077e+00 3.7069287829645170e+01 1.2998364270436731e+00 0 0 0
126 1 1 1.4167332975823028e-02 4.2477212402073024e+00 3.8324882612219731e+01 3.9649129139418698e-01 0 0 0
127 1 1 1.4382843579029905e-01 7.0155940431885506e+00 3.8624769981717911e+01 1.4117763022483301e+00 0 0 0
179 1 2 -3.0992415440755039e-01 9.0048027519171168e+00 3.4675367664042696e+01 6.7042846060338501e-01 0 0 0
180 1 1 4.3397525994543482e-02 1.0417779470192757e+01 3.4694705035018430e+01 5.1259888398818698e-01 0 0 0
181 1 1 9.4737175946816576e-02 8.3741415900677421e+00 3.5957488113617337e+01 9.4605227930176805e-01 0 0 0
183 1 1 -4.3629368519589692e-02 9.0241136016843146e+00 3.7205092876213058e+01 9.7642561592301103e-01 0 0 0
184 1 1 9.5205119932504828e-02 1.0399613552901007e+01 3.7105151582881675e+01 3.7058745738609100e-01 0 0 0
185 1 1 -5.9518159285945775e-02 8.4395596973309654e+00 3.8477167254417438e+01 1.2199471853848340e+00 0 0 0
631 1 2 -2.4975445946948704e-01 2.2517835455548201e+00 3.6474532652351058e+01 1.9125736165381400e+00 0 0 0
719 1 3 3.9931504598984102e-01 4.9020047530471764e+00 3.3523654154836819e+01 3.2949327351995961e+00 0 0 0
865 1 3 3.9494654321738426e-01 1.0580607038338368e+01 3.5337157337071091e+01 2.7200802594503370e+00 0 0 0
893 1 2 -3.2272809837366490e-01 6.3415266418458387e+00 3.7934500147725458e+01 2.4695974991973140e+00 0 0 0
971 1 3 1.4834605248927768e-01 6.5160703186594082e+00 3.3618193114512728e+01 2.0862073923542250e+00 0 0 0
4466 2 3 3.7359250279271017e-01 5.9462114280729592e+00 3.5076387464567901e+01 4.3092060938168810e+00 0 -1 0
4467 2 3 4.3885590549979658e-01 5.5347466577832645e+00 3.6359412123735282e+01 3.4072103082326670e+00 0 -1 0
4600 2 2 -7.0305789421281717e-01 9.4451538586184043e+00 3.4796844140610062e+01 3.8532238131333134e+00 0 0 0
4602 2 3 3.1900793198976296e-01 8.7037028592244390e+00 3.4342396319985468e+01 3.3527247329798144e+00 0 0 0
4601 2 3 3.6655697522850855e-01 9.6804083277744919e+00 3.4542356555187190e+01 4.7582275350985492e+00 0 0 0
4093 2 2 -6.0731296307366145e-01 6.7835599477887980e+00 3.6292928762912702e+01 5.6317661546353905e+00 0 0 0
4095 2 3 3.4669685554146507e-01 6.5864870899925645e+00 3.6643783130451361e+01 6.5194031629609182e+00 0 0 0
5291 2 3 3.1291419083365668e-01 9.1327105809315068e+00 3.6832863637313459e+01 4.1307040456921724e+00 0 0 0
5968 2 2 -7.5356780818363389e-01 9.4226240518947026e+00 3.3761275707380385e+01 6.2528783168471973e+00 0 0 0
5398 2 2 -6.5212627426865699e-01 1.0108618558150237e+01 3.6753684858699970e+01 6.8390662901138874e+00 0 -1 0
5760 2 3 2.7507332823754749e-01 1.0133034787308679e+01 3.3322972003781480e+01 3.0327046140967431e+00 0 0 0
4094 2 3 2.9369229392147583e-01 7.6959019377817963e+00 3.5982340304984497e+01 5.6292098579435983e+00 0 0 0
6335 2 3 5.6802019210907184e-01 1.0518219733060086e+01 3.3830070353070880e+01 6.5282299502739800e+00 0 0 0
5292 2 3 3.7992785270695212e-01 9.1420431870841448e+00 3.8383580913635200e+01 4.0149469686777755e+00 0 0 0
4455 2 3 3.0313899099551406e-01 5.4443053966081978e+00 3.4468209728718186e+01 6.9372734236735152e+00 0 0 0
5261 2 3 5.0867318434837083e-01 8.8714603355630821e+00 3.4366102796125745e+01 6.9956675404923621e+00 0 0 0
4104 2 3 3.8316874417707847e-01 4.4769325779966938e+00 2.0159349843901758e+01 1.2042908031196546e+01 0 0 0
5035 2 2 -6.5716231913085932e-01 5.0922948576887670e+00 2.3543311557207897e+01 7.9873171969934109e+00 0 0 0
5037 2 3 3.9550374227864338e-01 5.5081077966945236e+00 2.3431048091480275e+01 8.8212620769708909e+00 0 0 0
5036 2 3 4.1294404219190700e-01 4.9333818567780492e+00 2.4436946899208550e+01 7.7274641237127204e+00 0 0 0
4986 2 3 3.9917355401328036e-01 4.1415500525052016e+00 2.1700644242935844e+01 8.4553573316697292e+00 0 0 0
6131 2 3 3.3149451418056258e-01 6.8191817101226366e+00 2.5060022883108566e+01 1.0374800301155162e+01 0 0 0
1306 1 1 -3.4842528220542429e-02 2.7802803122100954e+00 2.5861956918464500e+01 1.3772664963892600e+01 1 0 0
1362 1 1 1.3008120080337179e-01 6.2992994481399975e+00 2.2189723298500901e+01 1.3504794056517699e+01 1 0 0
1364 1 1 -5.6683069085186666e-02 7.0760811803442962e+00 2.3397641939554799e+01 1.3390145465610800e+01 1 0 0
1365 1 1 -8.0841581192269474e-02 5.0558788897227984e+00 2.4721999968043100e+01 1.3985766900218099e+01 1 0 0
1366 1 1 1.3469358239307469e-01 6.5250150249816983e+00 2.4704983293776799e+01 1.3849303805315399e+01 1 0 0
1367 1 1 1.5536431999287345e-01 4.2691883898290968e+00 2.5958338529132099e+01 1.3895089928326101e+01 1 0 0
1368 1 1 -2.6210307062822690e-02 7.1259323133992964e+00 2.5790051937176901e+01 1.3043267340408500e+01 1 0 0
1421 1 1 -1.6908688414535120e-02 9.1999366658696005e+00 1.9699152341112899e+01 1.3209650984173900e+01 1 0 0
1423 1 1 -5.0859309147526843e-02 8.5948520171054952e+00 2.0955088404503599e+01 1.3379197773388400e+01 1 0 0
1425 1 1 1.4321383355528133e-01 9.1965237529919008e+00 2.2086908654910701e+01 1.2725323411165700e+01 1 0 0
1427 1 1 -3.4533071804737019e-02 8.4569354225706945e+00 2.3373125594708199e+01 1.3022207032601299e+01 1 0 0
1429 1 1 1.4378968421116051e-01 9.1980326794049958e+00 2.4554342847998200e+01 1.2892680486933299e+01 1 0 0
1430 1 2 -3.4256108330707036e-01 1.0647302266246996e+01 2.4516987139874701e+01 1.2716874181573001e+01 1 0 0
1431 1 1 4.6619524201129102e-03 8.5736982442848984e+00 2.5819659220418099e+01 1.2830588734793800e+01 1 0 0
1629 1 2 -4.7532975472557265e-01 1.0336104455335494e+01 2.4910998454270800e+01 9.8176435288355606e+00 1 0 0
1631 1 3 3.7087890984179045e-01 1.0550185634875099e+01 2.4274755351014601e+01 1.0529926576468799e+01 1 0 0
1776 1 2 -4.6279375438816617e-01 9.2430792154304982e+00 2.1890799994515199e+01 1.1280173026278501e+01 1 0 0
1777 1 3 3.4707532186478068e-01 8.9108754965578996e+00 2.1017757353028500e+01 1.1039732634007899e+01 1 0 0
1866 1 2 -4.7075201447501885e-01 6.0519060878043973e+00 2.1538795639039002e+01 1.2265569198298101e+01 1 0 0
1867 1 3 3.1785299843988590e-01 6.4639668498821976e+00 2.2011391896042898e+01 1.1519200216091900e+01 1 0 0
4984 2 2 -6.4120098592179242e-01 4.5112518077317496e+00 2.0846886309290376e+01 8.7556560389450286e+00 0 0 0
4985 2 3 3.1137931266059127e-01 5.1606782006923968e+00 2.0891276220745901e+01 9.4390128691774464e+00 0 0 0
6130 2 2 -5.8533180392005224e-01 6.7021410399369321e+00 2.4061631189814317e+01 1.0317489211713754e+01 0 0 0
6132 2 3 2.8260719494958308e-01 7.6217597960945209e+00 2.3643718694542894e+01 1.0264609563054487e+01 0 0 0
5028 2 3 3.3243248771198741e-01 1.4461935753723252e+00 2.4990372493509440e+01 9.1632834434049855e+00 0 0 0
6451 2 2 -5.6516954814257758e-01 4.3352286380009106e+00 2.5957857650853352e+01 1.0022459366336122e+01 0 0 0
5026 2 2 -5.3419878326523251e-01 2.0522811088070214e+00 2.4221758358500416e+01 9.1322729805231653e+00 0 0 0
6452 2 3 3.2312583155306290e-01 3.3890792375476413e+00 2.5872580046356919e+01 1.0264721109641791e+01 0 0 0
5027 2 3 2.9533155742055467e-01 2.8379919518693177e+00 2.4517189130950104e+01 8.6223684993948435e+00 0 0 0
5979 2 3 3.9586293503233821e-01 8.1835367967668500e+00 2.6121372046720730e+01 8.5183029297991890e+00 0 0 0
5792 2 3 3.8912762923782884e-01 4.4326860559108716e-01 3.1757648974283644e+01 9.8227256965268825e+00 0 0 0
4728 2 3 3.5519165127038488e-01 4.1720768460863447e+00 2.7269780205564182e+01 7.5110201841896505e+00 0 0 0
4726 2 2 -6.3300967336674274e-01 4.7876642858004637e+00 2.6527539119252658e+01 7.3931392525746613e+00 0 0 0
4305 2 3 3.3912534325406402e-01 6.7557408156081600e+00 3.2641531759256473e+01 7.3133135773456894e+00 0 0 0
6554 2 3 3.2123861551611416e-01 9.6842229222112000e+00 3.0852288426290919e+01 1.0627026560039592e+01 0 0 0
4591 2 2 -6.4851065414644704e-01 4.0080140271783220e+00 2.9495782623171113e+01 7.3472202792175487e+00 1 0 0
5888 2 3 3.2984820499222811e-01 3.5919458538408469e+00 3.2422856130970075e+01 7.8011172262903425e+00 0 0 0
5977 2 2 -6.2827973306665763e-01 7.6229704879704565e+00 2.6344085650674014e+01 7.8206784735318040e+00 0 0 0
4592 2 3 3.0510224004211645e-01 4.7020209305023881e+00 2.9309539914666210e+01 7.9591759870374723e+00 1 0 0
5978 2 3 3.1380087639159410e-01 7.6295390008476476e+00 2.7295566048592793e+01 7.6310835223155218e+00 0 0 0
6453 2 3 2.9562429243698946e-01 4.5502537445157900e+00 2.6929525700517544e+01 1.0114836240844651e+01 0 0 0
4593 2 3 3.9571034385463016e-01 3.5044816957769482e+00 3.0236526574284738e+01 7.7627973668735608e+00 1 0 0
4727 2 3 3.3122662075053977e-01 5.5364237240731784e+00 2.6772855888386388e+01 7.9047655162294514e+00 0 0 0
4304 2 3 3.9409125474815526e-01 6.6359697930569057e+00 3.2174188077062006e+01 8.8974345286350616e+00 0 0 0
4303 2 2 -6.7066379413670196e-01 7.2731102351472048e+00 3.2342027979351840e+01 8.1468883315922973e+00 0 0 0
4053 2 3 3.6235006534729164e-01 9.0005044034186632e+00 3.2254914798212994e+01 8.4426652045657811e+00 0 0 0
4051 2 2 -6.2490460615289489e-01 9.7525609575846737e+00 3.2802108603957805e+01 8.8148319298050790e+00 0 0 0
4507 2 2 -6.0480744898679417e-01 2.4840434095529078e+00 2.7904627032551197e+01 8.8662546377587148e+00 0 0 0
4508 2 3 2.8932369589309059e-01 3.1967773730231963e+00 2.7913788217489945e+01 9.5296990011734284e+00 0 0 0
4509 2 3 3.8959968169885040e-01 1.7433580181897779e+00 2.8477803269610899e+01 9.0715026431032193e+00 0 0 0
5022 2 3 3.8500315529055146e-01 8.3411774153564568e+00 3.0388784789947863e+01 7.7209284038618273e+00 0 0 0
5020 2 2 -6.8521434685885285e-01 8.1265070324884618e+00 2.9452331704034918e+01 8.0299023694113387e+00 0 0 0
1307 1 1 1.3782592862613680e-01 7.1933718461019680e-01 2.6864310074945902e+01 1.2571887805775900e+01 1 0 0
1308 1 1 -1.2619499226174703e-03 2.1028238576857987e+00 2.6933088707756799e+01 1.3142283041769801e+01 1 0 0
1310 1 1 -6.7605948352326917e-02 2.7829365861619948e+00 2.8067801202990498e+01 1.2578165181508201e+01 1 0 0
1311 1 1 -7.9039514935434610e-02 6.6473664318749570e-01 2.9395856416737200e+01 1.2700478216174000e+01 1 0 0
1312 1 1 1.1360384754261592e-01 2.0738163690449980e+00 2.9282271877525801e+01 1.2184902522247700e+01 1 0 0
1313 1 1 1.1688410386323309e-01 2.0417726622569887e-01 3.0642854066576099e+01 1.3029486170670101e+01 1 0 0
1314 1 1 1.1017382187915527e-01 3.0440572606799989e+00 3.0909404959828901e+01 1.2214386278317701e+01 1 0 0
1315 1 1 6.9694573731152912e-02 9.2307376152929521e-01 3.1832552218770601e+01 1.3301192792984500e+01 1 0 0
1316 1 1 -9.8474161865106935e-02 2.3205661357935981e+00 3.1952313646316099e+01 1.2925725448504499e+01 1 0 0
1369 1 1 -7.7388770120371347e-02 4.8628025180730958e+00 2.6816916227081400e+01 1.2811519707537400e+01 1 0 0
1370 1 1 1.5033707803832305e-01 6.2238061693300963e+00 2.6663025686800498e+01 1.2395340724971600e+01 1 0 0
1371 1 1 1.2944309766337900e-01 4.1617994876842985e+00 2.7881175375534699e+01 1.2194488655573799e+01 1 0 0
1372 1 1 1.2270706112233862e-01 7.3465145295423966e+00 2.8429644907615600e+01 1.1985897937983800e+01 1 0 0
1373 1 1 1.2413967022846489e-01 5.2242035638415985e+00 2.9710409842370598e+01 1.1899827950592400e+01 1 0 0
1374 1 1 -8.7898028180393800e-02 6.6423490534112943e+00 2.9662421856811498e+01 1.2132274496658800e+01 1 0 0
1375 1 1 -1.0346247588070676e-01 4.4908396296466009e+00 3.0796865216116998e+01 1.2422392681626500e+01 1 0 0
1376 1 1 1.3435074251214807e-01 7.4052146799295002e+00 3.0917778497202502e+01 1.2356935515770701e+01 1 0 0
1377 1 1 1.2773174730438727e-01 5.1576255074528987e+00 3.1898610579155999e+01 1.3132738751467000e+01 1 0 0
1378 1 1 -3.9535688689535761e-02 6.5955137973931954e+00 3.2043443260708997e+01 1.2859186965365501e+01 1 0 0
1433 1 1 2.9630984459555462e-02 9.3363086729675970e+00 2.7037542332388799e+01 1.2637981617670700e+01 1 0 0
1435 1 1 -3.2133297754264309e-02 8.6351132154055961e+00 2.8307598261616800e+01 1.2624850156551000e+01 1 0 0
1437 1 1 -3.6444719309437941e-03 9.2534352871948968e+00 2.9473505646211400e+01 1.3217842531869501e+01 1 0 0
1438 1 1 1.4241963015218970e-01 1.0573869770565601e+01 2.9297006954471701e+01 1.3912748910448100e+01 1 0 0
1439 1 1 -4.5273792737116757e-02 8.6311403123179957e+00 3.0715976959384701e+01 1.3129523904649600e+01 1 0 0
1441 1 1 1.1663203247822782e-01 9.2272887389958953e+00 3.1902763355894599e+01 1.3821255948534599e+01 1 0 0
1628 1 1 3.3149471549427467e-01 1.0432845144222100e+01 2.6295646843458400e+01 1.0134581061397000e+01 1 0 0
1630 1 2 -3.6165547075268434e-01 9.8922906492966973e+00 2.7338152190123800e+01 9.6305964382187792e+00 1 0 0
1678 1 2 -3.1145189152295166e-01 2.4765143431407992e+00 3.0137182223520899e+01 1.1109310258911799e+01 1 0 0
1679 1 2 -3.5329357032168546e-01 4.6393851874847982e+00 2.8672279313562800e+01 1.1086149041420700e+01 1 0 0
1680 1 2 -3.6989630695853698e-01 6.7682605780769975e+00 2.7347364201785499e+01 1.1235125864365200e+01 1 0 0
1827 1 3 3.5543634487455089e-01 9.0847231083523994e+00 3.2460258667961803e+01 1.1379523923706500e+01 1 0 0
1860 1 2 -4.4494213167039626e-01 9.0255629169359963e-01 2.6717327888901799e+01 1.1120138459429400e+01 1 0 0
1861 1 3 3.4794835717689721e-01 5.8231688328379505e-01 2.7455985497688001e+01 1.0601270196641901e+01 1 0 0
1920 1 2 -5.4665476196675711e-01 7.9185252564593966e+00 3.1247200737344400e+01 1.0984977929439500e+01 1 0 0
1921 1 3 2.8759088266093763e-01 7.6908343334281994e+00 3.0582580550245499e+01 1.0331048329645601e+01 1 0 0
6004 2 2 -7.2529131704963257e-01 6.3097612636097198e+00 2.9059792545008072e+01 9.0934291582843620e+00 0 0 0
6005 2 3 5.3832229172522639e-01 7.2441169513632122e+00 2.9328316575373737e+01 8.6413782615448440e+00 0 0 0
6006 2 3 3.9927762528896954e-01 6.4887511993470097e+00 2.8471842966292193e+01 9.8420020363826044e+00 0 0 0
5176 2 2 -6.8434747042904176e-01 5.2676520798248321e+00 3.1588391810349062e+01 9.6948868490105635e+00 0 0 0
5177 2 3 3.7845272376259803e-01 4.8947971356474804e+00 3.2180224191689994e+01 1.0363751251432484e+01 0 0 0
5178 2 3 3.7001168338319873e-01 5.2550493354484331e+00 3.0622293739936246e+01 9.9544544855273394e+00 0 0 0
5791 2 2 -6.1879983333458821e-01 9.4704367481322116e-01 3.2637928858622899e+01 9.7445537620366238e+00 0 0 0
5887 2 2 -6.2642172630929571e-01 2.8303007068036234e+00 3.1944179590869663e+01 8.0753064384266935e+00 0 0 0
5889 2 3 4.1182607148674188e-01 2.4497719664175164e+00 3.2375899320992509e+01 8.8775775993755826e+00 0 0 0
6555 2 3 4.3610844562661960e-01 9.7792619585317340e+00 2.9169110570714423e+01 1.0464137255317306e+01 0 0 0
6553 2 2 -6.2905533646479195e-01 9.8741576992481832e+00 3.0022396860274668e+01 1.0061518734317996e+01 0 0 0
4364 2 3 3.4862606633151860e-01 1.0618862698218619e+01 3.0024236213323171e+01 7.9161741882498751e+00 0 0 0
1319 1 1 1.0639364154235632e-01 8.9544489076639877e-01 3.4262431402867101e+01 1.2542896248027100e+01 1 0 0
6557 2 3 3.2746397339598921e-01 1.0459718093519305e+01 3.6474100468290892e+01 9.3160032889220776e+00 0 -1 0
1741 1 2 -3.7579174709982294e-01 4.9198149492811964e+00 3.8236607361050197e+01 1.2152842618129100e+01 1 0 0
5728 2 2 -6.1757861081362664e-01 2.8197684991687786e+00 3.8837396497723759e+01 1.0289116343481021e+01 0 0 0
1387 1 1 1.0079850729869513e-01 4.2698003480044946e+00 3.8472824007573500e+01 1.3429635742288999e+01 1 0 0
6569 2 3 3.9259681517695494e-01 7.4455990907449880e+00 3.3125434967963315e+01 1.0620547939083544e+01 0 0 0
5793 2 3 3.1954154848146454e-01 1.0692412670406330e+00 3.3023689690162037e+01 1.0595648604479612e+01 0 0 0
5730 2 3 4.3102636157625207e-01 3.4048277400686908e+00 3.8807274762217652e+01 1.1024618528426236e+01 0 0 0
5400 2 3 3.2411478879530975e-01 1.0390990723630603e+01 3.5907232649798033e+01 7.3081112594260507e+00 0 -1 0
1742 1 2 -3.7361559536308597e-01 2.2888064711425997e+00 3.6697266168271597e+01 1.1731813703167200e+01 1 0 0
1445 1 1 1.4168605122703690e-01 9.2758924731868007e+00 3.4348573236784901e+01 1.3916236639785000e+01 1 0 0
5941 2 2 -6.5179343539694501e-01 7.4973707382163886e+00 3.9308634989681423e+01 1.1299347653631809e+01 0 -1 0
1443 1 1 8.9592313947137819e-02 8.7055579587569980e+00 3.3285059159800497e+01 1.3212237650666500e+01 1 0 0
6369 2 3 3.6654696602265935e-01 1.0517738219493172e+01 3.4136170339832361e+01 1.1383391876226536e+01 0 0 0
5943 2 3 3.9356706824323845e-01 7.8338758757508611e+00 3.9118206101853062e+01 1.0438272484876268e+01 0 -1 0
1447 1 2 -3.4319257556093036e-01 8.5921432897910961e+00 3.5590338134348798e+01 1.3976623342189701e+01 1 0 0
4052 2 3 2.4367478275813512e-01 9.4365945918729945e+00 3.3434881103222480e+01 9.4558175352295848e+00 0 0 0
1743 1 2 -3.3923236444928617e-01 1.1436116523199757e-01 3.5269593328062797e+01 1.1863461929994699e+01 1 0 0
1826 1 2 -5.2853214735263221e-01 9.1385400432068948e+00 3.3337220573951498e+01 1.1815448413380000e+01 1 0 0
1881 1 2 -3.8265154186484257e-01 4.8195802604013949e+00 3.3769900962071702e+01 1.1457830046377300e+01 1 0 0
4399 2 2 -6.1197442537798807e-01 8.1545355619663464e+00 3.7611338287953409e+01 8.4348177781248719e+00 0 -1 0
6570 2 3 3.7584244673939565e-01 6.4638371945814637e+00 3.4463798139569562e+01 1.0451771054496101e+01 0 0 0
5262 2 3 3.2979504007159915e-01 7.7957505389269803e+00 3.4404123232871555e+01 8.3881533936675883e+00 0 0 0
1939 1 2 -4.6461823005435798e-01 1.0614658887657598e+01 3.7959667297820999e+01 1.1510855526874799e+01 1 0 0
1937 1 3 4.5656651949734388e-02 1.0084401715436798e+01 3.5758668461809997e+01 1.2472094462407799e+01 1 0 0
1940 1 3 3.3707807171645565e-01 9.7331338462854973e+00 3.7966125637946902e+01 1.1945311416854800e+01 1 0 0
1961 1 3 2.1966077654120880e-01 1.0061135174408996e+01 3.7023943565540598e+01 1.3644885229019300e+01 1 0 0
1829 1 3 3.6712667922300446e-01 1.3772340211469967e+00 3.9263021324973700e+01 1.2239754686457200e+01 1 0 0
4453 2 2 -5.8770635751497313e-01 5.0007428814747215e+00 3.4419975145025873e+01 7.7833277274313657e+00 0 0 0
4400 2 3 4.3202530691739649e-01 8.6308351744655294e+00 3.7248731269904944e+01 7.6365276454455140e+00 0 -1 0
4333 2 2 -6.3727217931587632e-01 8.4992371634886332e+00 3.6120999665886956e+01 1.0815793959162232e+01 0 0 0
5942 2 3 4.2575034334453055e-01 6.9040699605330440e+00 3.8688378223646652e+01 1.1704315201750941e+01 0 -1 0
1322 1 1 1.3998337656166870e-01 2.9743525115286005e+00 3.5667835173522001e+01 1.2474678341834601e+01 1 0 0
1324 1 1 1.3593135082684810e-01 2.0751944058720966e+00 3.7264447723182201e+01 1.3046045698079199e+01 1 0 0
4401 2 3 3.5194652426815176e-01 7.9756478537624806e+00 3.7000014573693718e+01 9.1961555574392246e+00 0 -1 0
6568 2 2 -7.2225256775354529e-01 7.2405427277781813e+00 3.3957266274575630e+01 1.0156668001662799e+01 0 0 0
5403 2 3 3.1718782261056211e-01 4.5765995323661706e+00 3.6292090540891451e+01 1.0334458032069588e+01 0 -1 0
4335 2 3 3.1725171361915933e-01 8.4093949440528579e+00 3.5963306006967294e+01 1.1805984035470210e+01 0 0 0
5401 2 2 -5.9233218525015285e-01 5.5619369835600105e+00 3.6206313499464876e+01 1.0146960640749933e+01 0 -1 0
6406 2 2 -5.9370655833505515e-01 2.2130699480707432e+00 3.5429526328245196e+01 9.1815719931202260e+00 0 0 0
6408 2 3 3.5084556517016480e-01 3.0329834906055990e+00 3.4950960578324924e+01 9.0986488056717878e+00 0 0 0
4334 2 3 3.3764186396745843e-01 8.1788362952475655e+00 3.5333206201611489e+01 1.0327867642048357e+01 0 0 0
6407 2 3 3.5753277288543095e-01 1.8799506238398200e+00 3.5507290326962689e+01 1.0074317571226219e+01 0 0 0
5729 2 3 4.1838904283905332e-01 2.1236901592961264e+00 3.8151777839121884e+01 1.0233301738715150e+01 0 0 0
1317 1 1 -4.3993849586327897e-02 1.8516636210249970e-01 3.3097701855302198e+01 1.2995819999834699e+01 1 0 0
5260 2 2 -6.6587399738598818e-01 8.0697272990316158e+00 3.4874189521664000e+01 7.5487767852932190e+00 0 0 0
1318 1 1 1.1906539389062505e-01 2.9784861935691964e+00 3.3209247664399200e+01 1.3244837628474800e+01 1 0 0
4454 2 3 2.9082088677080425e-01 5.6206584409456779e+00 3.4290174926461304e+01 8.5089427347689242e+00 0 0 0
1379 1 1 5.6044596322592830e-02 4.4125990897231944e+00 3.3196651090925997e+01 1.2712365615291301e+01 1 0 0
1323 1 1 -1.2334792439988286e-01 7.0170124647300014e-01 3.7106291162393099e+01 1.3627829503336200e+01 1 0 0
1326 1 1 -1.0294119730129511e-01 2.8905200694641948e+00 3.8283760696804798e+01 1.3637938295965800e+01 1 0 0
1320 1 1 -7.8425541509743027e-02 2.2892656938829958e+00 3.4408883880085597e+01 1.2726933518816500e+01 1 0 0
1380 1 1 2.1429292908503244e-02 7.2335654859054941e+00 3.3274750232878901e+01 1.3123123463238100e+01 1 0 0
1381 1 1 1.1583877109161389e-01 5.2090012460795947e+00 3.4650859564710700e+01 1.2554499323316101e+01 1 0 0
1382 1 1 -9.7255664184534227e-02 6.5859356434215002e+00 3.4588966273641397e+01 1.3100996098526201e+01 1 0 0
1383 1 1 -1.2728571776812705e-01 4.4129145453223941e+00 3.5823468345934600e+01 1.2759409570399599e+01 1 0 0
1384 1 1 2.2395327672355758e-01 7.2683809925707976e+00 3.5745923050366102e+01 1.3428980925992301e+01 1 0 0
1385 1 1 1.6940362174447152e-01 5.1459924700115991e+00 3.7029826830119703e+01 1.2883476702897100e+01 1 0 0
1386 1 2 -3.9109549536711208e-01 6.6310000699368956e+00 3.6953858680719598e+01 1.3169506346179499e+01 1 0 0
5402 2 3 3.1099062666905697e-01 5.9799795032463825e+00 3.6425400470435676e+01 1.0981546445490826e+01 0 -1 0
1295 1 1 -3.5277279796226121e-02 5.2278485343829573e-01 1.9971880871830798e+01 1.5274914369684099e+01 1 0 0
1296 1 1 -4.4547775803130962e-02 1.9169585164925991e+00 2.0015704704741001e+01 1.5578237506013600e+01 1 0 0
1298 1 1 1.3675779307488167e-01 2.6342551644860990e+00 2.1278839389177200e+01 1.5665949200718700e+01 1 0 0
1299 1 1 1.0928750125563265e-01 4.6232483902989685e-01 2.2440856336515701e+01 1.5403292635494800e+01 1 0 0
1300 1 1 -7.3805172252212253e-02 1.9304878409571984e+00 2.2463951379310100e+01 1.5334434342107700e+01 1 0 0
1302 1 1 1.3189239687605908e-01 2.5271651822656978e+00 2.3757762876499299e+01 1.5133484098753900e+01 1 0 0
1303 1 1 -1.6430231513915997e-02 5.4616695785239955e-01 2.4874029103569701e+01 1.4039887525377200e+01 1 0 0
1304 1 1 -3.3553374975634646e-02 1.9651921155362970e+00 2.4819302288580001e+01 1.4320538577718599e+01 1 0 0
1357 1 1 -4.4934097472397246e-02 5.2834006960200952e+00 1.9804482450839402e+01 1.4775704619639900e+01 1 0 0
1358 1 1 -3.5591855263540820e-02 6.5108002924744000e+00 1.9739324713287001e+01 1.4075222782151201e+01 1 0 0
1359 1 1 1.5014889192346553e-01 4.7163404507019990e+00 2.1103812307484301e+01 1.5107638622810599e+01 1 0 0
1360 1 1 1.4897518042257640e-01 7.3125864638353946e+00 2.1025498198530201e+01 1.4175524837553899e+01 1 0 0
1361 1 1 -9.0099409424792068e-02 5.1554935245056939e+00 2.2275482090442999e+01 1.4418944990191701e+01 1 0 0
1363 1 1 1.3328841234551062e-01 4.6143784376733947e+00 2.3584307543909201e+01 1.4705138448059399e+01 1 0 0
1725 1 2 -3.6071270371118674e-01 1.1341586299429451e-01 2.3598621683629702e+01 1.6194609644722199e+01 1 0 0
1732 1 2 -3.5248595881885653e-01 3.9239128722016972e+00 2.1201605597768300e+01 1.6304778614025700e+01 1 0 0
1733 1 2 -3.5741728959195113e-01 3.7650299964987965e+00 2.3700476846621999e+01 1.5868581286125501e+01 1 0 0
1792 1 2 -4.4645599527904267e-01 7.4357466649795967e+00 2.1747934250560700e+01 1.5442879096021001e+01 1 0 0
1793 1 3 3.4980082290694953e-01 7.1028012061014962e+00 2.2645381276991401e+01 1.5567901504069900e+01 1 0 0
1794 1 2 -4.3713206502584390e-01 7.0633686797833946e+00 2.4914077026933001e+01 1.5210722025477400e+01 1 0 0
1795 1 3 3.6880046658754406e-01 6.3568379493286002e+00 2.5182672290012398e+01 1.5799693861410100e+01 1 0 0
4328 2 3 3.2680808825304325e-01 1.5686385609463245e+00 2.2628923197500033e+01 1.7741005874785706e+01 0 0 0
4327 2 2 -6.0102728312064380e-01 2.3974287624309802e+00 2.2551718046136191e+01 1.8227608323559135e+01 0 0 0
4329 2 3 3.7176291183093191e-01 3.1760295361482829e+00 2.2425611546629639e+01 1.7631344582451643e+01 0 0 0
4402 2 2 -5.5356229984131144e-01 5.1772746880711331e+00 2.4715827882722671e+01 1.8066242760627972e+01 0 0 0
4385 2 3 2.8220583287608730e-01 1.9704437035992481e+00 2.5071008213943870e+01 1.7460131535112644e+01 0 0 0
4403 2 3 3.0564678904614329e-01 5.3751051755497983e+00 2.4011141595036403e+01 1.7431569335288614e+01 0 0 0
5380 2 2 -5.7613985106507093e-01 2.0478634080560601e-01 2.0417938851844784e+01 1.8173239546463019e+01 1 0 0
4404 2 3 3.4562128854121710e-01 4.2562622222688482e+00 2.5041448852125924e+01 1.8000605944732882e+01 0 0 0
5136 2 3 3.4545168080816102e-01 3.4429877997577178e+00 2.0721307411353223e+01 1.9264933631172195e+01 0 0 0
6333 2 3 3.3981846288537421e-01 6.2351683259038326e+00 2.1052451304821894e+01 1.7471071614610029e+01 0 0 0
6331 2 2 -5.6432938795080623e-01 5.8781144288470228e+00 2.0566517554026397e+01 1.8224200691295675e+01 0 0 0
5134 2 2 -5.8966440894094585e-01 3.2453579070389793e+00 1.9770824592188170e+01 1.9215530560134134e+01 0 0 0
6332 2 3 3.7027226257762857e-01 5.1098430798356862e+00 2.0134329402217350e+01 1.7826480644431040e+01 0 0 0
4384 2 2 -5.6243153279386315e-01 2.0363136523449423e+00 2.6036245718263881e+01 1.7396458564029285e+01 0 0 0
5135 2 3 3.8092202058783942e-01 2.4281072406690711e+00 1.9845108850892540e+01 1.8728290358257315e+01 0 0 0
4386 2 3 3.1956637605219446e-01 1.6987527941234790e+00 2.6275593364757469e+01 1.6531100373164371e+01 0 0 0
6564 2 3 2.6838628791258956e-01 2.8751528298055544e+00 2.9205919131496323e+01 1.5158728860169234e+01 0 0 0
6563 2 3 3.9546283479922417e-01 1.3962188863271299e+00 2.9501197728792906e+01 1.4596118295165198e+01 0 0 0
6227 2 3 4.1105426719285304e-01 5.0537863068483180e+00 2.8275621506146145e+01 1.5171455050281274e+01 0 0 0
6226 2 2 -6.0358044457283344e-01 5.6215759102576666e+00 2.9085296045303462e+01 1.5181873164855228e+01 0 0 0
6228 2 3 4.0861199020869315e-01 5.2148524140644268e+00 2.9934794525475382e+01 1.4960418844693093e+01 0 0 0
1796 1 2 -4.9872798102920718e-01 4.4696266765239940e+00 2.6668523380148201e+01 1.5161938762866200e+01 1 0 0
1797 1 3 3.1003353698778874e-01 3.6663354815006954e+00 2.6707913589213700e+01 1.5688174874534900e+01 1 0 0
1798 1 2 -5.0783728700907838e-01 8.9663343413909757e-01 3.1878349071056299e+01 1.4876015128403200e+01 1 0 0
1799 1 3 3.9679525600129040e-01 1.3575607335959461e-01 3.2404508779173703e+01 1.5140658268579900e+01 1 0 0
1801 1 3 4.1000087507085858e-01 2.2751490383529003e+00 3.2738220763169501e+01 1.5089683764503700e+01 1 0 0
1802 1 2 -4.3128634360047208e-01 1.0364965763530499e+01 2.8584930657460600e+01 1.5159665309527300e+01 1 0 0
1888 1 2 -4.2604715707752866e-01 9.2779208580057997e+00 3.1778263374993202e+01 1.5269090567293601e+01 1 0 0
1889 1 3 3.5533359620500327e-01 8.9851766905290944e+00 3.0953387896963800e+01 1.5699515124957900e+01 1 0 0
1908 1 2 -4.9622968903139575e-01 4.9716603063511968e+00 3.1780805553166399e+01 1.4559995835712400e+01 1 0 0
1909 1 3 4.1716007464039961e-01 4.4673345487783962e+00 3.2572335295930301e+01 1.4915523667967999e+01 1 0 0
6562 2 2 -5.7605933028756484e-01 1.9378002391570410e+00 2.9017231017647710e+01 1.5209166335623097e+01 0 0 0
5348 2 3 3.5932557923540065e-01 1.3139015253728250e+00 3.4906320820579118e+01 1.5203734576947342e+01 0 0 0
1325 1 1 2.5304020335604271e-01 2.1233801610899405e-01 3.7832349846194802e+01 1.4709446375084500e+01 1 0 0
1327 1 2 -3.7679650456073838e-01 1.1986534463422984e+00 3.8625689987194697e+01 1.5265292398531800e+01 1 0 0
1388 1 1 -2.7393376175688250e-01 6.8307244559197002e+00 3.8334280832217601e+01 1.5592388635348300e+01 1 0 0
1446 1 1 -1.0250335748022726e-02 1.0654931909892994e+01 3.4266248723253199e+01 1.4241812413609100e+01 1 0 0
1451 1 2 -3.3946121271178470e-01 9.2710857739982941e+00 3.9304043318739303e+01 1.4540127387967299e+01 1 0 0
1452 1 1 2.8622442734778031e-01 1.0656677177576498e+01 3.9332780590005299e+01 1.4654195573642999e+01 1 0 0
1655 1 1 3.4315150419184026e-01 5.7004351789909009e+00 3.7726398903784798e+01 1.6533843366249400e+01 1 0 0
1656 1 3 2.1305919594629019e-01 7.3248971923247979e+00 3.7555436853092601e+01 1.5019254904553900e+01 1 0 0
1657 1 2 -4.4942360305381934e-01 4.8822146866831986e+00 3.6824811339826397e+01 1.5800965835923201e+01 1 0 0
1658 1 2 -2.6390999537818394e-01 5.6955191132307945e+00 3.8080374645473903e+01 1.7760747561571801e+01 1 0 0
1659 1 3 3.4553997607764320e-01 5.1297302257308957e+00 3.6728250086248501e+01 1.4857116981430700e+01 1 0 0
1800 1 2 -5.0319687891867715e-01 2.9935441405749970e+00 3.3379313525763600e+01 1.4704785623606600e+01 1 0 0
1962 1 3 1.9086918093352301e-01 7.6241426294073946e+00 3.8767374299959599e+01 1.6201699398129200e+01 1 0 0
5605 2 2 -5.6867133248094281e-01 2.6552562455124540e+00 3.8408263273574107e+01 1.7902409083042571e+01 0 0 0
5607 2 3 4.2364952741754358e-01 3.3277981513805308e+00 3.8834399706639779e+01 1.7249494172355387e+01 0 0 0
5606 2 3 3.7515633669058512e-01 1.9823064064500902e+00 3.8030134036574829e+01 1.7396024479938657e+01 0 0 0
5347 2 2 -6.0754724674434957e-01 4.7421602451908268e-01 3.4551884564928471e+01 1.5552461326751557e+01 0 0 0
2004 1 1 -3.4007663498171074e-02 3.0123329415946580e+00 2.0682130383525728e+01 2.7811887939475401e+01 0 0 0
2006 1 1 -1.4571387427241837e-02 2.2218829184009530e+00 2.1831770075410546e+01 2.7629135107407802e+01 0 0 0
2008 1 1 1.0508835346829520e-01 2.8837283300650469e+00 2.2888445025648672e+01 2.6811458213892799e+01 0 0 0
2009 1 1 1.0475513063852043e-01 8.7833595442887802e-01 2.4504249803878931e+01 2.7857089088872300e+01 0 0 0
2010 1 1 1.1367069341236147e-01 1.9671870838190140e+00 2.4394446447899963e+01 2.6778522401948500e+01 0 0 0
2011 1 1 -2.9654780900927682e-02 4.6640672429447999e-02 2.5676679887833490e+01 2.7508220210228501e+01 0 0 0
2012 1 1 -6.9979351795366601e-02 2.7817119487185269e+00 2.5649527502719668e+01 2.6654032614182700e+01 0 0 0
2065 1 1 7.0801233595171612e-02 6.7113358102194409e+00 1.9798077805094124e+01 2.7890175378160901e+01 0 0 0
2066 1 1 -3.1740902783228483e-02 4.4525002898560793e+00 2.0765888996932265e+01 2.7745714414204500e+01 0 0 0
2067 1 1 -4.2692612872988242e-02 7.3133478775837242e+00 2.0854348821686465e+01 2.7170216539408401e+01 0 0 0
2068 1 1 1.4529126224331404e-01 5.0851435748772742e+00 2.2093483751866540e+01 2.7696415024942500e+01 0 0 0
2069 1 1 1.3734560092120326e-01 6.3976813439396256e+00 2.2036297266076833e+01 2.6735776034708401e+01 0 0 0
2070 1 1 -7.0583815955696960e-02 4.2646067117156843e+00 2.3171147418613071e+01 2.7220615747437801e+01 0 0 0
2071 1 1 -1.5672223877437025e-02 7.0623804802068983e+00 2.3391224792365364e+01 2.7025371465576800e+01 0 0 0
2072 1 1 1.1313526635986171e-01 4.8288127156217469e+00 2.4506132469597055e+01 2.7371369987656699e+01 0 0 0
2073 1 1 -3.8328873426803918e-02 6.2944861436094257e+00 2.4539235097578846e+01 2.7347399259028499e+01 0 0 0
2074 1 1 1.1343105586443404e-01 4.2328929252403897e+00 2.5604116515232860e+01 2.6497643654274601e+01 0 0 0
2075 1 1 1.4695335234540566e-01 6.9593099991884362e+00 2.5684562339060562e+01 2.7983395480293201e+01 0 0 0
2127 1 1 1.5997475991669816e-01 8.7099872344368823e+00 2.0889528576572459e+01 2.6929870802457700e+01 0 0 0
2129 1 1 -4.7864967427836608e-02 9.2480952942636776e+00 2.2197993553621124e+01 2.6709653769260200e+01 0 0 0
2130 1 1 1.5807074414106817e-01 1.0589788271676580e+01 2.2483745605998067e+01 2.6196101179987402e+01 0 0 0
2131 1 1 -7.7739141720528440e-03 8.4509023592196950e+00 2.3336664405908525e+01 2.7139922045395000e+01 0 0 0
2133 1 1 1.1718416510704155e-01 9.2284915282993438e+00 2.4419359684823238e+01 2.7867110133637901e+01 0 0 0
2134 1 1 1.5972589059353737e-01 1.0509291156322675e+01 2.4885863751374689e+01 2.6896059511246900e+01 0 0 0
2840 1 2 -4.2471299046891581e-01 5.6132309683099129e+00 2.1929995946823972e+01 2.5528743238821701e+01 0 0 0
2841 1 3 3.3820675194500049e-01 5.4575561993787538e+00 2.2736758317594170e+01 2.4996316037221600e+01 0 0 0
2842 1 2 -4.8956852878974788e-01 9.7563487161990530e+00 2.5447672935844437e+01 2.5816171845397001e+01 0 0 0
2843 1 3 3.2884190850523598e-01 9.9866253720596010e+00 2.5026829104892151e+01 2.4965920257450200e+01 0 0 0
2917 1 2 -2.5490311754123401e-01 1.9810106852543961e+00 2.3400846871959764e+01 2.5752669806385601e+01 0 0 0
5947 2 2 -6.3548734528786266e-01 1.5113902662173326e+00 3.1065767842810111e+01 2.3694851973535421e+01 0 0 0
5832 2 3 3.3841172587804957e-01 3.0787843924585578e+00 2.8456687287179680e+01 2.2912299100043676e+01 0 0 0
6187 2 2 -5.7951890504406944e-01 7.4438277102609778e+00 2.9576513149633470e+01 2.4535497445448389e+01 0 0 0
5830 2 2 -6.0621200322904389e-01 3.7870521054399608e+00 2.8956728776684571e+01 2.3291423128959078e+01 0 0 0
6188 2 3 4.3005240678292983e-01 7.4759203635623956e+00 3.0332734204959273e+01 2.5184571075241728e+01 0 0 0
2013 1 1 -4.4291462467032847e-02 6.1747044572463705e-01 2.6783347541497566e+01 2.6787259771562400e+01 0 0 0
2014 1 1 1.5880366769833484e-01 1.9945010602376669e+00 2.6780175840092067e+01 2.6319729221119601e+01 0 0 0
2016 1 1 1.1366994894231466e-01 3.1108229520891180e+00 2.8613693291506682e+01 2.6388826990923398e+01 0 0 0
2017 1 1 1.2398963271502801e-01 8.6838439446657201e-01 2.9796375061698583e+01 2.6351863769184501e+01 0 0 0
2018 1 1 -3.6220433055209174e-02 2.2661695858193789e+00 2.9754598624801694e+01 2.6722039252087100e+01 0 0 0
2019 1 1 -5.9177455339689627e-02 9.3849510810303002e-02 3.0938360138199698e+01 2.6770410930902798e+01 0 0 0
2020 1 1 -1.5956777274344490e-02 2.8844712056937638e+00 3.0851732447410871e+01 2.7362037587966000e+01 0 0 0
2021 1 1 -2.4178707510381460e-02 7.7380984357689797e-01 3.2080180216476741e+01 2.7348267925930600e+01 0 0 0
2022 1 1 1.0387853574975851e-01 2.2150329873278869e+00 3.2089066832701249e+01 2.7137324105360200e+01 0 0 0
2076 1 1 1.0241859695345258e-01 5.1166479418647564e+00 2.7194834402065553e+01 2.6650782711227400e+01 0 0 0
2077 1 1 9.7895543403618043e-02 6.5571395846990033e+00 2.7075048980699229e+01 2.7293014912551602e+01 0 0 0
2078 1 1 -1.0351356415979490e-01 4.4386779922376309e+00 2.8457827554593049e+01 2.6869706046330499e+01 0 0 0
2080 1 1 1.5755691278874634e-01 5.1752249799348844e+00 2.9676820086069149e+01 2.7190613160677401e+01 0 0 0
2081 1 1 -6.7325315480029582e-02 6.4566864907627783e+00 2.9519390222297517e+01 2.7885099121224101e+01 0 0 0
2145 1 1 -2.6403661884968654e-01 1.0011913445014169e+01 3.2572056776952842e+01 2.7242642185743101e+01 0 0 0
2617 1 3 2.2685776736282492e-01 1.0560660351900534e+01 3.1692702582134661e+01 2.6905366985428699e+01 0 0 0
2618 1 2 -3.1736627700126824e-01 8.7037676415022673e+00 3.2208130132782749e+01 2.5404364375367301e+01 0 0 0
2626 1 2 -4.8844632522666326e-01 7.4785099216784090e+00 2.7068560467681881e+01 2.6173070520580900e+01 0 0 0
2627 1 3 4.3062893755735621e-01 8.1773325926559739e+00 2.6399763879945375e+01 2.6013853237266598e+01 0 0 0
2701 1 2 -2.8023675362163525e-01 2.6266039028914401e-01 2.8868660842385516e+01 2.5441447547555999e+01 0 0 0
2702 1 2 -3.0401808799381125e-01 2.3961909438147240e+00 2.7840211386741966e+01 2.5411758142954501e+01 0 0 0
2703 1 2 -2.8348141756500544e-01 4.9565198648209146e+00 2.6352290250504392e+01 2.5495129503350999e+01 0 0 0
2882 1 2 -4.6408741891267580e-01 5.3306102426185680e+00 3.0466528194518446e+01 2.6009063250757201e+01 0 0 0
2883 1 3 3.3736858494759064e-01 5.0329678221870608e+00 2.9983639872868263e+01 2.5221657542873800e+01 0 0 0
2918 1 2 -2.9124717994547178e-01 8.8964553848081369e+00 2.9257907692168324e+01 2.7291864698910899e+01 0 0 0
2938 1 3 2.2213310444257381e-01 9.2762987283187925e+00 3.2235768519540841e+01 2.7970548172971501e+01 0 0 0
5831 2 3 3.6807938926735484e-01 4.0131702423778171e+00 2.8453183240790114e+01 2.4040336715250909e+01 0 0 0
6189 2 3 4.1974952315514014e-01 7.4101289133653765e+00 2.8741974679517089e+01 2.5039576911803866e+01 0 0 0
5544 2 3 4.0479461120764570e-01 2.1782713234304856e+00 3.0433664246512880e+01 2.3686433597065296e+01 0 0 0
5948 2 3 3.9462047519115195e-01 7.8488265556306303e-01 3.0733718603019401e+01 2.4112546951487623e+01 0 0 0
5894 2 3 3.8133508393093424e-01 5.8494120647959509e+00 3.3283081541587983e+01 2.5896622277386285e+01 0 0 0
2616 1 1 3.4004062104416394e-01 9.2366638719283571e+00 3.3200136441290120e+01 2.6016165329070599e+01 0 0 0
2591 1 2 -4.2596662985997336e-01 1.4425899435808851e+00 3.6710381176121402e+01 2.6504768001565399e+01 0 0 0
2902 1 2 -4.3414785373196402e-01 5.6674251984954909e+00 3.7005406276765335e+01 2.7032994828498001e+01 0 0 0
5893 2 2 -5.9354827077874561e-01 6.0424135237456653e+00 3.4056263027994767e+01 2.5323822582652706e+01 0 0 0
2023 1 1 7.7579760572802411e-03 7.5065741426799004e-02 3.3254208647483019e+01 2.7787437927980701e+01 0 0 0
1969 1 1 3.5775227186100766e-02 7.3351137436386105e-01 3.9349674582179588e+01 2.7357651045877802e+01 0 0 0
2029 1 1 1.1407334863924103e-01 7.7253856375631602e-01 3.6941408124971296e+01 2.7779267730833499e+01 0 0 0
2903 1 3 3.9222145704771372e-01 5.6998692308051453e+00 3.6130716107813846e+01 2.6635820006487499e+01 0 0 0
2620 1 3 3.7037624807904679e-01 9.5553356122885944e+00 3.5187571733130667e+01 2.6440166345353799e+01 0 0 0
2721 1 2 -3.0205372505732425e-01 2.7350712435958400e+00 3.3063196624722835e+01 2.6212785879368099e+01 0 0 0
5895 2 3 4.1084608151745883e-01 6.9836195932015910e+00 3.4304342861645573e+01 2.5247237820216185e+01 0 0 0
2619 1 2 -4.7233153747820822e-01 9.1809289010443056e+00 3.4594678281749765e+01 2.5754514512529902e+01 0 0 0
2592 1 3 3.8040354481431038e-01 1.4227922329027580e+00 3.5795886857661188e+01 2.6202770110587501e+01 0 0 0
2024 1 1 1.0350677626419873e-01 3.0282422856795912e+00 3.3487187939253985e+01 2.7582861880394802e+01 0 0 0
6273 2 3 3.6027833449859192e-01 7.8579053892940709e-01 3.3405797721436613e+01 2.5031117114838288e+01 0 0 0
6271 2 2 -5.6941797401669592e-01 1.1652403518131233e-02 3.3925737772326990e+01 2.4760012263334701e+01 0 0 0
2003 1 1 1.2182980578090025e-01 2.5797871037875197e-01 2.0760792664569546e+01 2.8414554393736001e+01 0 0 0
2005 1 1 9.7098446690721096e-02 9.4477246347647104e-01 2.2008384028601913e+01 2.8327828691930002e+01 0 0 0
2007 1 1 1.0110466314381263e-02 1.9210159196006901e-01 2.3240273895682300e+01 2.8035751728672700e+01 0 0 0
2135 1 1 -6.7678369788591514e-02 8.4067463869509211e+00 2.5670755520978215e+01 2.8095000417145201e+01 0 0 0
2657 1 2 -3.0889857109471469e-01 6.0636308775373546e+00 1.9865823792691671e+01 3.0705854190401400e+01 0 0 0
2746 1 2 -5.4292479901424606e-01 1.6759109595490449e+00 2.4827696082882149e+01 2.9052849969594600e+01 0 0 0
2747 1 3 4.5966528383734179e-01 1.3538794241413701e+00 2.5676674359916845e+01 2.9383027258465500e+01 0 0 0
2792 1 2 -5.3089111076893603e-01 1.4049619424817339e+00 2.2184601131746096e+01 2.9788172114636399e+01 0 0 0
2793 1 3 3.4716693351284650e-01 9.6463379264561500e-01 2.1533840521209857e+01 3.0323304364805800e+01 0 0 0
2822 1 2 -4.6848970946297280e-01 5.7472942540496224e+00 2.2371741766511480e+01 2.8944981229468500e+01 0 0 0
2823 1 3 4.2686093345840237e-01 5.7149890483805308e+00 2.1626700194022842e+01 2.9561066462798699e+01 0 0 0
2870 1 2 -4.7945295238753083e-01 6.4768476708862064e+00 2.5731591731698924e+01 2.9338030936854398e+01 0 0 0
2871 1 3 4.1965502476106331e-01 5.6998313009291373e+00 2.5108620175991682e+01 2.9505637089910699e+01 0 0 0
2874 1 2 -4.1566122609500039e-01 1.0198357748380721e+01 2.3941212638765393e+01 2.8857669216372901e+01 0 0 0
2875 1 3 2.9186143503894074e-01 1.0344235454849800e+01 2.4462496192806309e+01 2.9659077225309499e+01 0 0 0
2894 1 2 -5.4182892586678089e-01 4.2443621527092397e+00 2.4981975351731737e+01 2.8673222230222500e+01 0 0 0
2895 1 3 4.1007298728148739e-01 3.3717385351725562e+00 2.4546550755230545e+01 2.8903762674248501e+01 0 0 0
2937 1 3 1.4090277936467233e-01 8.5012687855310602e+00 1.9886404853835945e+01 2.9094544826167098e+01 0 0 0
6517 2 2 -6.4292379845876690e-01 2.7933820313679001e+00 2.5776190854252299e+01 3.2060527031825409e+01 0 0 0
5860 2 2 -5.8413316181126906e-01 3.6115543440322018e+00 2.2353228521580231e+01 3.1172468705912216e+01 0 0 0
4540 2 2 -6.6496853059494943e-01 9.9837901361908610e-01 2.3700358922000632e+01 3.1865990835436872e+01 0 0 0
5861 2 3 3.9315917552033147e-01 3.0816798746922656e+00 2.2431095580368886e+01 3.0378241892342704e+01 0 0 0
4541 2 3 3.7647100752897256e-01 1.5888221380906342e+00 2.4445911317890314e+01 3.2101213622543746e+01 0 0 0
5254 2 2 -5.8299894696361632e-01 1.3074692660148532e+00 2.3105631488461697e+01 3.4721454488464119e+01 1 0 0
5256 2 3 3.4340532203487506e-01 1.0535374111066413e+00 2.4064168510493410e+01 3.4734840640268260e+01 1 0 0
5862 2 3 3.5049003802992967e-01 3.0695902466935947e+00 2.2672794490957845e+01 3.1896618574854223e+01 0 0 0
6307 2 2 -5.8782991964022768e-01 8.5615255688945542e+00 2.6057559126918090e+01 3.1051813892266409e+01 0 0 0
4542 2 3 3.7850126870305206e-01 1.0642331755130012e+00 2.3486988266647526e+01 3.0908955733248320e+01 0 0 0
6309 2 3 2.4814735905198287e-01 8.9468918114102518e+00 2.5518217652715510e+01 3.0236905253261995e+01 0 0 0
6356 2 3 4.2495299383802859e-01 5.2429124042448958e+00 2.5782204586658874e+01 3.2976983797925776e+01 0 0 0
6357 2 3 3.0926751882352727e-01 4.7172276762304612e+00 2.6030921194735253e+01 3.4469513703061416e+01 0 0 0
6355 2 2 -6.6810980654184604e-01 5.1656511960313916e+00 2.5456335713218618e+01 3.3894689457800503e+01 0 0 0
4621 2 2 -7.2845307815542848e-01 2.8110378390305341e-01 2.6065678892940436e+01 3.0670911036687698e+01 0 0 0
6057 2 3 2.5568508776558452e-01 3.5835846860825159e-02 2.5445791934310407e+01 3.2892226149890092e+01 0 0 0
6518 2 3 2.5957143568237157e-01 2.7524803808214156e+00 2.6366528791770257e+01 3.2811210895831202e+01 0 0 0
6519 2 3 3.6778303077496971e-01 2.7810840849391099e+00 2.6284768036275103e+01 3.1231186934142130e+01 0 0 0
6308 2 3 4.2640298035013635e-01 7.8238783176584779e+00 2.6506060067806960e+01 3.0655804139153695e+01 0 0 0
4623 2 3 3.5525604258503657e-01 4.4388898559990558e-01 2.6542563395467916e+01 3.1514721388922670e+01 0 0 0
6056 2 3 2.6876703569524463e-01 1.2537404970267277e-01 2.6270037308040319e+01 3.4334076867538258e+01 0 0 0
6513 2 3 3.8293775154109572e-01 9.0390435404073823e+00 2.7737700590147139e+01 3.2945203890192516e+01 0 0 0
5773 2 2 -6.5151569509587015e-01 3.0737187108504647e+00 2.7113510225913441e+01 2.9676723157907784e+01 0 0 0
5774 2 3 3.6740875790835842e-01 3.6977309752588354e+00 2.6731256254222163e+01 2.8970093963147939e+01 0 0 0
6533 2 3 3.7908251409535249e-01 3.6953834023603344e-01 2.7945447681029108e+01 3.3321166638220987e+01 0 0 0
5775 2 3 3.1003269117369076e-01 3.1980273341883989e+00 2.8120873881596456e+01 2.9659445253094493e+01 0 0 0
6532 2 2 -7.1206144957134865e-01 9.4915414015773680e-01 2.7759303510119235e+01 3.2602217869647205e+01 0 0 0
4978 2 2 -5.7010284549356671e-01 6.3535903877052724e-01 2.9060422765215108e+01 3.0137408298072522e+01 0 0 0
5574 2 3 3.7560902935345752e-01 7.8701898988838801e+00 2.9587989817219103e+01 3.1564341915653735e+01 0 0 0
2079 1 1 1.4291143818436858e-01 7.0009064523331617e+00 2.8193759723555250e+01 2.8226366027608300e+01 0 0 0
2082 1 1 1.4043591540921357e-01 4.2236013342829137e+00 3.0727316896490109e+01 2.8035408619616501e+01 0 0 0
2083 1 1 1.4280295926672545e-01 7.0482683943941513e+00 3.0649998976633746e+01 2.8496172679930300e+01 0 0 0
2084 1 1 -2.4177669192002194e-02 5.0199361501931898e+00 3.2030297664978384e+01 2.8290310049484201e+01 0 0 0
2085 1 1 8.2334660886223595e-03 6.3171558193171053e+00 3.1811640850746418e+01 2.8837008704797700e+01 0 0 0
2087 1 1 -2.2023502555012994e-01 6.7854239048747944e+00 3.2570264184140598e+01 3.0068041802309502e+01 0 0 0
2137 1 1 -4.6278096676989885e-02 9.1133208590344488e+00 2.6837154105484476e+01 2.8345281012480100e+01 0 0 0
2138 1 1 1.2850619818734438e-01 1.0569028949318634e+01 2.6751972217322432e+01 2.8503835334189599e+01 0 0 0
2139 1 1 1.1754032680887620e-01 8.5186180449328379e+00 2.8191323090165149e+01 2.8198024180836700e+01 0 0 0
2141 1 1 1.8955180968955265e-01 9.3157738757804296e+00 2.9724975265475038e+01 2.8606527947105999e+01 0 0 0
2143 1 2 -3.5371160239769261e-01 8.3375958318421457e+00 3.0696174139228233e+01 2.9122968028002699e+01 0 0 0
2683 1 1 2.9711115832599211e-01 6.0013971673621711e+00 3.1761161682748785e+01 3.1195651672162601e+01 0 0 0
2684 1 3 1.6019359368230057e-01 7.8607021409646958e+00 3.2502555313630090e+01 3.0186180611246101e+01 0 0 0
2685 1 2 -4.7472785374037146e-01 4.9521903164937360e+00 3.2603827816031618e+01 3.1654153575150801e+01 0 0 0
2686 1 2 -4.3943314664138067e-01 6.2355003307903063e+00 3.0517815272873516e+01 3.1371147350558800e+01 0 0 0
2794 1 2 -4.7888616967332154e-01 4.2156771187293733e+00 2.9762960538325494e+01 2.9130656761771299e+01 0 0 0
2795 1 3 3.4258292628529069e-01 4.5687019333276080e+00 3.0054012145539009e+01 2.9987008824452499e+01 0 0 0
2826 1 2 -4.7222592280881398e-01 6.7146218112412948e+00 2.7984603478145079e+01 2.9616583869623700e+01 0 0 0
2827 1 3 3.2838778307863703e-01 6.4507154227189361e+00 2.8785875005351798e+01 3.0080553020557598e+01 0 0 0
3946 2 2 -6.1729022158422719e-01 3.5919086204822288e+00 2.9276321882856667e+01 3.2010254047014598e+01 0 0 0
3947 2 3 2.7085974184173367e-01 3.7298545069951392e+00 2.8391956228725018e+01 3.1647631697302209e+01 0 0 0
3948 2 3 2.9372281457912119e-01 4.4718395158635618e+00 2.9648830393949250e+01 3.2156434106910176e+01 0 0 0
5573 2 3 3.9041949823533728e-01 9.2184116472370299e+00 2.9594380832448955e+01 3.0764345800863506e+01 0 0 0
5572 2 2 -6.3075200173543011e-01 8.6849215605421985e+00 2.9065578921376904e+01 3.1307423928148417e+01 0 0 0
4979 2 3 3.2686320034558508e-01 1.4113820046702570e+00 2.8521029847415253e+01 3.0401540032712198e+01 0 0 0
4903 2 2 -6.4195097929940792e-01 5.5599862383811853e+00 2.7138433803739595e+01 3.1933572497346571e+01 0 0 0
4904 2 3 2.3969707514904304e-01 6.5152337179660282e+00 2.7394148712589260e+01 3.1972424407546271e+01 0 0 0
6534 2 3 3.0414451868416009e-01 1.8739523188834950e+00 2.7863019558245018e+01 3.2739523497964782e+01 0 0 0
6402 2 3 3.4196714208658696e-01 7.1795558707271816e+00 2.8410909967047903e+01 3.3991625655918185e+01 0 0 0
6400 2 2 -6.1916024227814193e-01 6.4254416415255600e+00 2.9089170849424445e+01 3.3918236886679104e+01 0 0 0
4905 2 3 3.1918407458495457e-01 5.4125971489829112e+00 2.6946030655735306e+01 3.1013918288350144e+01 0 0 0
5503 2 2 -6.1287231581929236e-01 1.5823352199379492e+00 3.0908205070116004e+01 3.2840138957183463e+01 0 0 0
5504 2 3 4.3543671793306482e-01 2.4896103315529983e+00 3.0846964612222624e+01 3.3121613290827902e+01 0 0 0
6109 2 2 -6.1007900290937556e-01 4.4356930079339021e+00 3.1131815770643698e+01 3.3948265483190717e+01 0 0 0
6110 2 3 3.7995462887275550e-01 5.0539926594985136e+00 3.1143580834606844e+01 3.3231370974776766e+01 0 0 0
5505 2 3 3.3180237927692896e-01 1.2638774198936791e+00 3.0012338383376850e+01 3.2629425772033528e+01 0 0 0
4753 2 2 -6.3249441044098964e-01 3.5404462099964191e+00 2.8266707160863483e+01 3.4163601983776331e+01 0 0 0
5246 2 3 3.1916991161363706e-01 5.5853119217564169e+00 2.8611338023030466e+01 3.3755140443515941e+01 0 0 0
4755 2 3 3.3725948577179821e-01 3.6221151169710910e+00 2.9173854602983063e+01 3.3769114553055260e+01 0 0 0
5427 2 3 3.1844640757103931e-01 7.0241447695685855e+00 3.0847850488058487e+01 3.4745883717194523e+01 0 0 0
6111 2 3 2.4813906718922926e-01 4.9638307637571364e+00 3.1439907695408905e+01 3.4789158759575855e+01 0 0 0
6511 2 2 -6.2778687475623740e-01 8.8297829514670099e+00 2.7972003190498853e+01 3.3877151800531955e+01 0 0 0
4069 2 2 -7.1406381071382252e-01 3.8018551505851550e-01 2.8907660669143056e+01 3.4779945714798664e+01 0 0 0
4071 2 3 3.9028314533363145e-01 1.1199444516974133e+00 2.9536921314399539e+01 3.4884116045669330e+01 0 0 0
6512 2 3 2.8848637855378489e-01 9.1029050609099329e+00 2.7314278293843540e+01 3.4518542865197084e+01 0 0 0
6594 2 3 3.4673406949361651e-01 1.0713937728839471e+00 3.2946028824327684e+01 3.4178627003886895e+01 1 0 0
2025 1 1 2.2126241758215363e-02 7.7727499324687699e-01 3.4475806818223184e+01 2.8163649514829299e+01 0 0 0
2026 1 1 -5.2650804211983412e-02 2.2004909321754709e+00 3.4497441489887805e+01 2.8271616778751099e+01 0 0 0
2027 1 1 -4.0514138212683050e-02 7.6829062451001004e-02 3.5737599849929047e+01 2.8249568464074599e+01 0 0 0
2028 1 1 1.2726188444114434e-01 2.8995228753566540e+00 3.5622328397199439e+01 2.8900079844256400e+01 0 0 0
2030 1 1 1.2122388449380408e-01 2.0131559124848111e+00 3.7176966317791262e+01 2.8694755675239801e+01 0 0 0
2032 1 1 3.7089470692347470e-04 2.8280422797062661e+00 3.8309937304778806e+01 2.8254326159556101e+01 0 0 0
2086 1 1 -5.0628711425271956e-02 4.4531803689557021e+00 3.3320787421683185e+01 2.8167419867463000e+01 0 0 0
2088 1 1 1.0014436277350153e-01 5.0738130881255863e+00 3.4581271952574042e+01 2.8369315440441898e+01 0 0 0
2089 1 2 -3.1126056357390092e-01 6.5255953298350917e+00 3.4674115042759759e+01 2.8422538835566300e+01 0 0 0
2090 1 1 -8.1167978963103210e-02 4.3219095868047077e+00 3.5749493356110328e+01 2.8486593206620501e+01 0 0 0
2091 1 1 9.1229449444258676e-02 7.0139632820297670e+00 3.5922054988843584e+01 2.8936743966731399e+01 0 0 0
2092 1 1 1.3489614209427772e-01 4.9939212793520271e+00 3.7042699167661056e+01 2.8324637343103600e+01 0 0 0
2093 1 1 7.0538794946691977e-02 6.2067381418651077e+00 3.7069287829645170e+01 2.9299836427043701e+01 0 0 0
2094 1 1 1.6441292706311249e-02 4.2477212402073024e+00 3.8324882612219731e+01 2.8396491291394199e+01 0 0 0
2095 1 1 1.4011970051453301e-01 7.0155940431885506e+00 3.8624769981717911e+01 2.9411776302248299e+01 0 0 0
2147 1 2 -3.0434285105924641e-01 9.0048027519171168e+00 3.4675367664042696e+01 2.8670428460603400e+01 0 0 0
2148 1 1 5.3021164958795171e-02 1.0417779470192757e+01 3.4694705035018430e+01 2.8512598883988201e+01 0 0 0
2149 1 1 1.0545280024011625e-01 8.3741415900677421e+00 3.5957488113617337e+01 2.8946052279301799e+01 0 0 0
2151 1 1 -3.8898979621112065e-02 9.0241136016843146e+00 3.7205092876213058e+01 2.8976425615922999e+01 0 0 0
2152 1 1 9.4674691209955600e-02 1.0399613552901007e+01 3.7105151582881675e+01 2.8370587457386101e+01 0 0 0
2153 1 1 -2.2660581021485625e-02 8.4395596973309654e+00 3.8477167254417438e+01 2.9219947185384800e+01 0 0 0
2599 1 2 -2.4851821791261169e-01 2.2517835455548201e+00 3.6474532652351058e+01 2.9912573616538101e+01 0 0 0
2687 1 3 3.2895218653306130e-01 4.9020047530471764e+00 3.3523654154836819e+01 3.1294932735199598e+01 0 0 0
2833 1 3 3.4701845522582025e-01 1.0580607038338368e+01 3.5337157337071091e+01 3.0720080259450299e+01 0 0 0
2861 1 2 -2.4564249893999746e-01 6.3415266418458387e+00 3.7934500147725458e+01 3.0469597499197299e+01 0 0 0
2939 1 3 1.4559467798335957e-01 6.5160703186594082e+00 3.3618193114512728e+01 3.0086207392354201e+01 0 0 0
6592 2 2 -5.8962768020778811e-01 9.6543338871475182e-01 3.3720253444203983e+01 3.4728853584447108e+01 1 0 0
5633 2 3 3.8340161311912369e-01 4.6126050249198869e+00 2.3807848997431222e+01 3.5023695497369630e+01 0 0 0
5367 2 3 4.1409431728949780e-01 1.0537936520485969e-01 2.4473385807431523e+01 3.8016720786697213e+01 1 0 0
6462 2 3 3.4601662903017594e-01 1.6518502691434906e+00 2.6249553633410141e+01 3.5936110854055563e+01 0 0 0
5255 2 3 4.0128404343572521e-01 2.1085657421648447e+00 2.3027640850023175e+01 3.5261282330990980e+01 1 0 0
4572 2 3 3.5861646537266623e-01 5.8985858281028696e+00 2.4054115247573392e+01 3.7732199122739466e+01 0 0 0
5634 2 3 3.1879426421422097e-01 3.8603392169421564e+00 2.4022356521458093e+01 3.6428488504337281e+01 0 0 0
5632 2 2 -6.0124599429225201e-01 4.2699339785125838e+00 2.3393492421539761e+01 3.5816888072563152e+01 0 0 0
3274 1 1 -3.7947093547813775e-02 2.7802803122100954e+00 2.5861956918464500e+01 4.1772664963892602e+01 1 0 0
3330 1 1 1.3911919000245915e-01 6.2992994481399975e+00 2.2189723298500901e+01 4.1504794056517703e+01 1 0 0
3332 1 1 -5.5168552537422463e-02 7.0760811803442962e+00 2.3397641939554799e+01 4.1390145465610800e+01 1 0 0
3333 1 1 -7.6808208595767730e-02 5.0558788897227984e+00 2.4721999968043100e+01 4.1985766900218103e+01 1 0 0
3334 1 1 1.3722047005480173e-01 6.5250150249816983e+00 2.4704983293776799e+01 4.1849303805315401e+01 1 0 0
3335 1 1 1.5345346829791984e-01 4.2691883898290968e+00 2.5958338529132099e+01 4.1895089928326101e+01 1 0 0
3336 1 1 -1.7396526810028078e-02 7.1259323133992964e+00 2.5790051937176901e+01 4.1043267340408498e+01 1 0 0
3389 1 1 -3.3114783112512099e-02 9.1999366658696005e+00 1.9699152341112899e+01 4.1209650984173898e+01 1 0 0
3391 1 1 -5.9458805608766735e-02 8.5948520171054952e+00 2.0955088404503599e+01 4.1379197773388398e+01 1 0 0
3393 1 1 1.4224891900161796e-01 9.1965237529919008e+00 2.2086908654910701e+01 4.0725323411165697e+01 1 0 0
3395 1 1 -3.6404473760954556e-02 8.4569354225706945e+00 2.3373125594708199e+01 4.1022207032601301e+01 1 0 0
3397 1 1 8.7010832841627458e-02 9.1980326794049958e+00 2.4554342847998200e+01 4.0892680486933301e+01 1 0 0
3398 1 2 -3.7187824398479091e-01 1.0647302266246996e+01 2.4516987139874701e+01 4.0716874181572997e+01 1 0 0
3399 1 1 -1.3837103985495111e-02 8.5736982442848984e+00 2.5819659220418099e+01 4.0830588734793800e+01 1 0 0
3597 1 2 -4.6565462261771051e-01 1.0336104455335494e+01 2.4910998454270800e+01 3.7817643528835603e+01 1 0 0
3599 1 3 3.8963785637550197e-01 1.0550185634875099e+01 2.4274755351014601e+01 3.8529926576468803e+01 1 0 0
3744 1 2 -4.7670720826833035e-01 9.2430792154304982e+00 2.1890799994515199e+01 3.9280173026278497e+01 1 0 0
3745 1 3 4.2954122889574553e-01 8.9108754965578996e+00 2.1017757353028500e+01 3.9039732634007898e+01 1 0 0
3834 1 2 -4.5045469576935038e-01 6.0519060878043973e+00 2.1538795639039002e+01 4.0265569198298103e+01 1 0 0
3835 1 3 4.0547839114282858e-01 6.4639668498821976e+00 2.2011391896042898e+01 3.9519200216091903e+01 1 0 0
4570 2 2 -5.8847796436029820e-01 6.4822651843727606e+00 2.3919013777779330e+01 3.8472755554517668e+01 0 0 0
5365 2 2 -5.9782678995357297e-01 9.2195591614832584e-01 2.4134014321076904e+01 3.7611104794207989e+01 1 0 0
4571 2 3 3.6399150708430361e-01 7.4084670647718385e+00 2.4254795866710975e+01 3.8203706655752839e+01 0 0 0
6079 2 2 -5.9137791038505227e-01 7.3921408355730476e+00 2.5530475473074937e+01 3.6098445011839807e+01 0 0 0
6081 2 3 2.8754718113719868e-01 8.1568441065011630e+00 2.6120850251008033e+01 3.5951076075295695e+01 0 0 0
6571 2 2 -6.2068206108272717e-01 3.6895198479283229e+00 2.5726380061346628e+01 3.8440109245538835e+01 0 0 0
5366 2 3 3.5679441288200853e-01 1.6976332664877247e+00 2.4674673730361853e+01 3.7753329644545111e+01 1 0 0
6572 2 3 3.5268910676879284e-01 2.8056896797521858e+00 2.6156214696318578e+01 3.8726834378478792e+01 0 0 0
6460 2 2 -6.3115112422185982e-01 2.3576634864990189e+00 2.5780011824798191e+01 3.5494945439252781e+01 0 0 0
6080 2 3 3.4730997368109318e-01 6.8683227073589750e+00 2.5578735938258099e+01 3.5354865099548292e+01 0 0 0
6573 2 3 3.5176118313611815e-01 4.4715186981249655e+00 2.6222650424984639e+01 3.8627976064187017e+01 0 0 0
5425 2 2 -5.6067451281339475e-01 7.5079484658447537e+00 3.1622177299790110e+01 3.5207407826257629e+01 0 0 0
5426 2 3 3.6626939781343343e-01 7.2549032965285383e+00 3.1653600749150620e+01 3.6205473029737846e+01 0 0 0
4203 2 3 3.5290930988371011e-01 1.0570849926454080e+00 3.1596915923655136e+01 3.8659116725467506e+01 1 0 0
6461 2 3 2.7631550372793212e-01 2.8246675911086316e+00 2.6446210920038094e+01 3.5020337621525897e+01 0 0 0
4754 2 3 2.7592949348330298e-01 3.4271903212314139e+00 2.8338880289230147e+01 3.5138635605932180e+01 0 0 0
6186 2 3 3.0937994407691638e-01 5.6581833014367628e+00 2.8048915296243528e+01 3.7149556916443423e+01 0 0 0
6184 2 2 -6.0087616841935310e-01 5.2815364050113116e+00 2.7466292288642883e+01 3.6467546221608877e+01 0 0 0
6185 2 3 2.7567540685438890e-01 4.6217371592423948e+00 2.6851160332343301e+01 3.6880324713342404e+01 0 0 0
6158 2 3 3.0507166833587196e-01 1.8232667207431950e+00 2.8974656522786283e+01 3.7014358899901787e+01 0 0 0
5559 2 3 3.4719806345059451e-01 2.8719763619414502e+00 3.0743859531345805e+01 3.5904721527577330e+01 0 0 0
5809 2 2 -6.5113605560993326e-01 4.8897517723072852e+00 3.0556534363939448e+01 3.6669552251068922e+01 0 0 0
3275 1 1 1.4348758758360161e-01 7.1933718461019680e-01 2.6864310074945902e+01 4.0571887805775901e+01 1 0 0
3276 1 1 -2.6621641545120464e-02 2.1028238576857987e+00 2.6933088707756799e+01 4.1142283041769801e+01 1 0 0
3278 1 1 -7.0952952931756547e-02 2.7829365861619948e+00 2.8067801202990498e+01 4.0578165181508197e+01 1 0 0
3279 1 1 -4.4285181168371227e-02 6.6473664318749570e-01 2.9395856416737200e+01 4.0700478216173998e+01 1 0 0
3280 1 1 1.2316256612325625e-01 2.0738163690449980e+00 2.9282271877525801e+01 4.0184902522247697e+01 1 0 0
3281 1 1 1.2086806587693499e-01 2.0417726622569887e-01 3.0642854066576099e+01 4.1029486170670097e+01 1 0 0
3282 1 1 1.1277118943438182e-01 3.0440572606799989e+00 3.0909404959828901e+01 4.0214386278317697e+01 1 0 0
3283 1 1 6.8697715340753265e-02 9.2307376152929521e-01 3.1832552218770601e+01 4.1301192792984502e+01 1 0 0
3284 1 1 -1.0254925724185582e-01 2.3205661357935981e+00 3.1952313646316099e+01 4.0925725448504501e+01 1 0 0
3337 1 1 -7.9649363485461644e-02 4.8628025180730958e+00 2.6816916227081400e+01 4.0811519707537400e+01 1 0 0
3338 1 1 1.4252478355920203e-01 6.2238061693300963e+00 2.6663025686800498e+01 4.0395340724971597e+01 1 0 0
3339 1 1 1.3755596487752464e-01 4.1617994876842985e+00 2.7881175375534699e+01 4.0194488655573799e+01 1 0 0
3340 1 1 1.3454199033427114e-01 7.3465145295423966e+00 2.8429644907615600e+01 3.9985897937983800e+01 1 0 0
3341 1 1 1.4347099494461435e-01 5.2242035638415985e+00 2.9710409842370598e+01 3.9899827950592403e+01 1 0 0
3342 1 1 -8.5111349445691820e-02 6.6423490534112943e+00 2.9662421856811498e+01 4.0132274496658802e+01 1 0 0
3343 1 1 -6.6886159315088387e-02 4.4908396296466009e+00 3.0796865216116998e+01 4.0422392681626498e+01 1 0 0
3344 1 1 1.2937140878975048e-01 7.4052146799295002e+00 3.0917778497202502e+01 4.0356935515770701e+01 1 0 0
3345 1 1 1.3490746967890418e-01 5.1576255074528987e+00 3.1898610579155999e+01 4.1132738751467002e+01 1 0 0
3346 1 1 -3.8720265034590751e-02 6.5955137973931954e+00 3.2043443260708997e+01 4.0859186965365502e+01 1 0 0
3401 1 1 2.2465473835038056e-02 9.3363086729675970e+00 2.7037542332388799e+01 4.0637981617670697e+01 1 0 0
3403 1 1 -2.5423203231112239e-02 8.6351132154055961e+00 2.8307598261616800e+01 4.0624850156550998e+01 1 0 0
3405 1 1 -1.2347454027556104e-02 9.2534352871948968e+00 2.9473505646211400e+01 4.1217842531869600e+01 1 0 0
3406 1 1 1.3519163032187925e-01 1.0573869770565601e+01 2.9297006954471701e+01 4.1912748910448101e+01 1 0 0
3407 1 1 -4.6206019570573659e-02 8.6311403123179957e+00 3.0715976959384701e+01 4.1129523904649602e+01 1 0 0
3409 1 1 1.1300225334679481e-01 9.2272887389958953e+00 3.1902763355894599e+01 4.1821255948534599e+01 1 0 0
3596 1 1 3.5225441419455017e-01 1.0432845144222100e+01 2.6295646843458400e+01 3.8134581061397000e+01 1 0 0
3598 1 2 -3.5210984504096665e-01 9.8922906492966973e+00 2.7338152190123800e+01 3.7630596438218802e+01 1 0 0
3646 1 2 -3.4703279640061030e-01 2.4765143431407992e+00 3.0137182223520899e+01 3.9109310258911798e+01 1 0 0
3647 1 2 -3.6412877975487523e-01 4.6393851874847982e+00 2.8672279313562800e+01 3.9086149041420697e+01 1 0 0
3648 1 2 -3.1952484484936605e-01 6.7682605780769975e+00 2.7347364201785499e+01 3.9235125864365202e+01 1 0 0
3795 1 3 4.1022551530392437e-01 9.0847231083523994e+00 3.2460258667961803e+01 3.9379523923706500e+01 1 0 0
3828 1 2 -4.9843685865210591e-01 9.0255629169359963e-01 2.6717327888901799e+01 3.9120138459429398e+01 1 0 0
3829 1 3 3.8800622100435506e-01 5.8231688328379505e-01 2.7455985497688001e+01 3.8601270196641899e+01 1 0 0
3888 1 2 -5.8397468880209313e-01 7.9185252564593966e+00 3.1247200737344400e+01 3.8984977929439502e+01 1 0 0
3889 1 3 4.0621382028543618e-01 7.6908343334281994e+00 3.0582580550245499e+01 3.8331048329645597e+01 1 0 0
4546 2 2 -6.1907952993042659e-01 7.9493544072006497e+00 2.9402843864506892e+01 3.7006746100013565e+01 0 0 0
4547 2 3 2.9100423842943135e-01 7.5266259055344324e+00 2.9239532069408767e+01 3.6149529849975274e+01 0 0 0
4548 2 3 3.4068722002250967e-01 8.1718041018930556e+00 2.8483701351463555e+01 3.7399327315764353e+01 0 0 0
5557 2 2 -6.8989174319683944e-01 2.1217950522900768e+00 3.0779954351529980e+01 3.5380836368715592e+01 0 0 0
5810 2 3 3.0801293270183622e-01 4.7361838737645181e+00 3.0288191754994511e+01 3.7581892117597867e+01 0 0 0
6157 2 2 -6.3606737351856246e-01 2.4077650945988585e+00 2.8228700692251710e+01 3.7062763161642657e+01 0 0 0
6159 2 3 3.4253960101743497e-01 3.1290181711822189e+00 2.8563297647316439e+01 3.7601131770042912e+01 0 0 0
5811 2 3 2.6181637779681954e-01 4.9806703632886249e+00 2.9743580510723501e+01 3.6208549130007235e+01 0 0 0
5558 2 3 3.3045059441320401e-01 1.4099897428329047e+00 3.1440399049843183e+01 3.5590477564177441e+01 0 0 0
4201 2 2 -6.6469743351804855e-01 1.4732038812765254e+00 3.2385399426223927e+01 3.8133703464380254e+01 1 0 0
4004 2 3 3.3859674502029069e-01 1.0565732797547872e+01 3.2711943417491177e+01 3.7503442436842924e+01 0 0 0
4280 2 3 3.6251395430550393e-01 6.9941876046976095e+00 3.2489385310329297e+01 3.8359894519869783e+01 0 0 0
6224 2 3 3.3096105708996026e-01 1.0159294402909623e+01 2.9752867008567737e+01 3.8185525970067886e+01 0 0 0
5918 2 3 2.6553271630480763e-01 4.2177634168852709e+00 3.2466222117591386e+01 3.6301740125475632e+01 0 0 0
4281 2 3 3.2775374288431369e-01 5.6857523175415565e+00 3.2663936620429659e+01 3.7354580519370160e+01 0 0 0
4202 2 3 3.7618541276133693e-01 2.2408557704512639e+00 3.2798323555176346e+01 3.8454801128639417e+01 1 0 0
4279 2 2 -6.4375546590203048e-01 6.6728462315177177e+00 3.2691782715957288e+01 3.7390751047807690e+01 0 0 0
4070 2 3 3.3585258830185571e-01 1.9743494245868354e-01 2.8392429338354169e+01 3.5618727838640673e+01 0 0 0
3349 1 1 1.2338694248605532e-01 5.2090012460795947e+00 3.4650859564710700e+01 4.0554499323316101e+01 1 0 0
4026 2 3 3.1551166314893636e-01 7.5019315930284297e-02 3.3572338528119225e+01 3.7567913682137480e+01 1 0 0
6470 2 3 3.5599400295826650e-01 1.0508846340941320e+01 3.6988972389827168e+01 3.7654211642596117e+01 0 0 0
3351 1 1 -1.1823631746529661e-01 4.4129145453223941e+00 3.5823468345934600e+01 4.0759409570399498e+01 1 0 0
4839 2 3 3.5720761088873665e-01 8.2278720617993137e+00 3.9263667461804800e+01 4.0814476570430436e+01 0 0 0
3350 1 1 -9.1045877590015603e-02 6.5859356434215002e+00 3.4588966273641397e+01 4.1100996098526203e+01 1 0 0
3354 1 2 -4.0856565741643330e-01 6.6310000699368956e+00 3.6953858680719598e+01 4.1169506346179503e+01 1 0 0
3286 1 1 1.2302054439409089e-01 2.9784861935691964e+00 3.3209247664399200e+01 4.1244837628474798e+01 1 0 0
4806 2 3 3.6977700384593587e-01 4.7270687454035221e+00 3.5351923416265983e+01 3.6840559439549864e+01 0 -1 0
3353 1 1 1.9784320047636517e-01 5.1459924700115991e+00 3.7029826830119703e+01 4.0883476702897099e+01 1 0 0
6469 2 2 -5.8633639501786539e-01 1.0449147864306905e+01 3.6318007989852369e+01 3.7021820639044314e+01 0 0 0
5156 2 3 3.4848818377897495e-01 7.0222628096871755e+00 3.4028707314468285e+01 3.5154013925818582e+01 0 0 0
4837 2 2 -6.2444589662670869e-01 7.7714086619060998e+00 3.9223717741881387e+01 3.9957801675749607e+01 0 0 0
4003 2 2 -5.6570878928228008e-01 1.0206381177367623e+01 3.3172677032269206e+01 3.6729826293713877e+01 0 0 0
3352 1 1 2.4337877637855723e-01 7.2683809925707976e+00 3.5745923050366102e+01 4.1428980925992299e+01 1 0 0
3411 1 1 9.1858816953991090e-02 8.7055579587569980e+00 3.3285059159800497e+01 4.1212237650666502e+01 1 0 0
5902 2 2 -6.6451344294552150e-01 2.7812643820468708e+00 3.9231130129962139e+01 3.8152026144487770e+01 0 -1 0
3355 1 1 9.5847862183780538e-02 4.2698003480044946e+00 3.8472824007573500e+01 4.1429635742289001e+01 1 0 0
5311 2 2 -5.2553440848173871e-01 1.8020228708549677e+00 3.6380352395276589e+01 3.6856409454126812e+01 1 0 0
4005 2 3 3.3574085636407763e-01 9.2410148149499154e+00 3.3104044533863167e+01 3.6646235873638595e+01 0 0 0
3415 1 2 -3.6700652088636987e-01 8.5921432897910961e+00 3.5590338134348798e+01 4.1976623342189697e+01 1 0 0
3413 1 1 1.3158891853643370e-01 9.2758924731868007e+00 3.4348573236784901e+01 4.1916236639784998e+01 1 0 0
6401 2 3 3.4034304042122099e-01 7.5408359335195927e+00 3.5031806447143211e+01 3.6261846318726093e+01 0 0 0
5904 2 3 4.0839705967361595e-01 3.6158484931738588e+00 3.9324153527428692e+01 3.8578486817356385e+01 0 -1 0
5155 2 2 -5.5281648020403595e-01 7.6481307070521440e+00 3.4740572893770789e+01 3.5329745731003378e+01 0 0 0
5917 2 2 -6.0567755784675126e-01 3.7310047963201605e+00 3.3298605978566094e+01 3.6530932338975632e+01 0 0 0
3711 1 2 -3.1096456025638075e-01 1.1436116523199757e-01 3.5269593328062797e+01 3.9863461929994699e+01 1 0 0
3709 1 2 -3.4205491907521318e-01 4.9198149492811964e+00 3.8236607361050197e+01 4.0152842618129100e+01 1 0 0
3710 1 2 -3.5639499258288188e-01 2.2888064711425997e+00 3.6697266168271597e+01 3.9731813703167198e+01 1 0 0
3794 1 2 -5.4624701958363187e-01 9.1385400432068948e+00 3.3337220573951498e+01 3.9815448413379997e+01 1 0 0
5919 2 3 3.2079933727393417e-01 2.8223380542182137e+00 3.3224210338247190e+01 3.6283186366026328e+01 0 0 0
3292 1 1 1.2702288842348136e-01 2.0751944058720966e+00 3.7264447723182201e+01 4.1046045698079197e+01 1 0 0
4805 2 3 3.8927325477392033e-01 5.6728780871427951e+00 3.5526980590363323e+01 3.8106168243728696e+01 0 -1 0
3905 1 3 2.3174222149394019e-02 1.0084401715436798e+01 3.5758668461809997e+01 4.0472094462407803e+01 1 0 0
5312 2 3 2.9743480005543055e-01 2.2911899892172394e+00 3.6212200233283610e+01 3.7688877405833068e+01 1 0 0
3907 1 2 -5.0756492608591119e-01 1.0614658887657598e+01 3.7959667297820999e+01 3.9510855526874799e+01 1 0 0
4804 2 2 -5.9152609137826417e-01 5.2597244313569478e+00 3.5963780431590976e+01 3.7333515858957590e+01 0 -1 0
3908 1 3 3.0708365566760393e-01 9.7331338462854973e+00 3.7966125637946902e+01 3.9945311416854800e+01 1 0 0
3958 2 2 -6.2303796090503216e-01 7.7090565870150369e+00 3.5361575542603205e+01 3.8611091099944005e+01 0 0 0
3959 2 3 3.4542511438365264e-01 8.2566290865761385e+00 3.4588450399995587e+01 3.9003413705233413e+01 0 0 0
3960 2 3 3.1847171355871606e-01 7.5436388660295233e+00 3.6093531359430678e+01 3.9234303306011469e+01 0 0 0
3797 1 3 2.9466937308304358e-01 1.3772340211469967e+00 3.9263021324973700e+01 4.0239754686457204e+01 1 0 0
6471 2 3 3.0894266418394345e-01 9.6441174956833713e+00 3.5775165287049084e+01 3.7255602532325248e+01 0 0 0
4838 2 3 4.1152488273449622e-01 7.0471105908598997e+00 3.8600628812162903e+01 4.0018967742971199e+01 0 0 0
3288 1 1 -8.0313686504045523e-02 2.2892656938829958e+00 3.4408883880085597e+01 4.0726933518816502e+01 1 0 0
3348 1 1 1.6141408934445656e-02 7.2335654859054941e+00 3.3274750232878901e+01 4.1123123463238102e+01 1 0 0
3347 1 1 5.0212195482958216e-02 4.4125990897231944e+00 3.3196651090925997e+01 4.0712365615291297e+01 1 0 0
3291 1 1 -1.4082373961558017e-01 7.0170124647300014e-01 3.7106291162393099e+01 4.1627829503336201e+01 1 0 0
3287 1 1 1.2880413979154770e-01 8.9544489076639877e-01 3.4262431402867101e+01 4.0542896248027098e+01 1 0 0
3929 1 3 1.6887684873263267e-01 1.0061135174408996e+01 3.7023943565540598e+01 4.1644885229019302e+01 1 0 0
3285 1 1 -4.1683357394851531e-02 1.8516636210249970e-01 3.3097701855302198e+01 4.0995819999834701e+01 1 0 0
3294 1 1 -9.1470610734064955e-02 2.8905200694641948e+00 3.8283760696804798e+01 4.1637938295965803e+01 1 0 0
3290 1 1 1.5510081954034446e-01 2.9743525115286005e+00 3.5667835173522001e+01 4.0474678341834597e+01 1 0 0
5903 2 3 3.8170222387879027e-01 2.4232234453026287e+00 3.8340347977302550e+01 3.8188924238662800e+01 0 -1 0
3849 1 2 -3.3324659754944841e-01 4.8195802604013949e+00 3.3769900962071702e+01 3.9457830046377303e+01 1 0 0
5313 2 3 2.5835532805158257e-01 1.7580284220896336e+00 3.5448532111344143e+01 3.6512211146839839e+01 1 0 0
4794 2 3 3.4045585447140242e-01 1.0637049899395736e+01 3.4651385986271819e+01 3.9365458307927561e+01 0 -1 0
4025 2 3 3.6834543145646359e-01 5.6903920144970255e-02 3.5127273302494260e+01 3.7441108917711617e+01 1 0 0
4145 2 3 3.3809183685009014e-01 8.3424923765941253e-02 3.7538987555510957e+01 3.8995748118786302e+01 1 0 0
3263 1 1 -2.8764407976559637e-02 5.2278485343829573e-01 1.9971880871830798e+01 4.3274914369684097e+01 1 0 0
3264 1 1 -5.0541535943531106e-02 1.9169585164925991e+00 2.0015704704741001e+01 4.3578237506013600e+01 1 0 0
3266 1 1 1.3891311138367174e-01 2.6342551644860990e+00 2.1278839389177200e+01 4.3665949200718700e+01 1 0 0
3267 1 1 1.1828230674065567e-01 4.6232483902989685e-01 2.2440856336515701e+01 4.3403292635494800e+01 1 0 0
3268 1 1 -7.3188644520893131e-02 1.9304878409571984e+00 2.2463951379310100e+01 4.3334434342107699e+01 1 0 0
3270 1 1 1.2127460183420463e-01 2.5271651822656978e+00 2.3757762876499299e+01 4.3133484098753897e+01 1 0 0
3271 1 1 -1.7082627637544645e-02 5.4616695785239955e-01 2.4874029103569701e+01 4.2039887525377203e+01 1 0 0
3272 1 1 -3.2838251265605037e-02 1.9651921155362970e+00 2.4819302288580001e+01 4.2320538577718601e+01 1 0 0
3325 1 1 -4.3693138405869213e-02 5.2834006960200952e+00 1.9804482450839402e+01 4.2775704619639903e+01 1 0 0
3326 1 1 -5.1198137293530704e-02 6.5108002924744000e+00 1.9739324713287001e+01 4.2075222782151201e+01 1 0 0
3327 1 1 1.5526964256500525e-01 4.7163404507019990e+00 2.1103812307484301e+01 4.3107638622810597e+01 1 0 0
3328 1 1 1.3741177742735899e-01 7.3125864638353946e+00 2.1025498198530201e+01 4.2175524837553901e+01 1 0 0
3329 1 1 -7.7276861906253963e-02 5.1554935245056939e+00 2.2275482090442999e+01 4.2418944990191697e+01 1 0 0
3331 1 1 1.3837957786221974e-01 4.6143784376733947e+00 2.3584307543909201e+01 4.2705138448059401e+01 1 0 0
3693 1 2 -3.1725820130571486e-01 1.1341586299429451e-01 2.3598621683629702e+01 4.4194609644722199e+01 1 0 0
3700 1 2 -3.5046781783035108e-01 3.9239128722016972e+00 2.1201605597768300e+01 4.4304778614025700e+01 1 0 0
3701 1 2 -3.6523424477428373e-01 3.7650299964987965e+00 2.3700476846621999e+01 4.3868581286125497e+01 1 0 0
3760 1 2 -5.1922203908824494e-01 7.4357466649795967e+00 2.1747934250560700e+01 4.3442879096021002e+01 1 0 0
3761 1 3 3.4199989546959153e-01 7.1028012061014962e+00 2.2645381276991401e+01 4.3567901504069901e+01 1 0 0
3762 1 2 -5.2569740983756397e-01 7.0633686797833946e+00 2.4914077026933001e+01 4.3210722025477402e+01 1 0 0
3763 1 3 3.9527610694393484e-01 6.3568379493286002e+00 2.5182672290012398e+01 4.3799693861410098e+01 1 0 0
5587 2 2 -5.5541544284474198e-01 2.4002758336340215e+00 2.2853778363069612e+01 4.6358597675856188e+01 0 0 0
5588 2 3 3.5609832937175095e-01 3.0062662891029892e+00 2.2798281530557134e+01 4.5580709571746617e+01 0 0 0
5589 2 3 3.5956805632171923e-01 1.4921400419908417e+00 2.2656499566449590e+01 4.6050116004448327e+01 0 0 0
4842 2 3 3.7218102784824914e-01 6.8090466982843330e+00 2.0835563001325827e+01 4.4680950378230420e+01 0 0 0
4128 2 3 3.5428896061376003e-01 5.3679079528121152e+00 2.3183459530507026e+01 4.5796643057348895e+01 0 0 0
4126 2 2 -6.0765089792974192e-01 5.5950857945497159e+00 2.4087084148994478e+01 4.5640881331031679e+01 0 0 0
4263 2 3 3.7123253480148705e-01 1.8373864544485714e+00 2.5226352329955212e+01 4.4840966581913051e+01 0 0 0
4127 2 3 3.7530523404932026e-01 4.8976142218791763e+00 2.4639702312959482e+01 4.5271944438502231e+01 0 0 0
6139 2 2 -6.5427724017105326e-01 2.2763564759020372e-01 2.0249408232967664e+01 4.6072136628213705e+01 0 0 0
4261 2 2 -6.2532202109061363e-01 2.2375415910501606e+00 2.6026771829379477e+01 4.5221458034603799e+01 0 0 0
5538 2 3 4.2043888648330308e-01 8.8124012903262088e+00 2.5026003073536156e+01 4.3329483538653420e+01 0 0 0
5536 2 2 -6.0170486210366181e-01 9.7911289894328686e+00 2.5142700113220272e+01 4.3555760396502301e+01 0 0 0
4553 2 3 3.6935220716230532e-01 3.7043729953831295e+00 2.0368677909214661e+01 4.6222608153047773e+01 0 0 0
4048 2 2 -6.1554125147551930e-01 1.0395781469986458e+01 1.9937936239103070e+01 4.4138657608480578e+01 0 0 0
6141 2 3 3.6871265844292722e-01 1.1147551893935068e+00 1.9932908723245657e+01 4.6277737994290469e+01 0 0 0
4050 2 3 3.4083662577186308e-01 9.6316497776262775e+00 2.0400500604529920e+01 4.4466402062999698e+01 0 0 0
4552 2 2 -5.7108587307328507e-01 3.8316865119475083e+00 2.0144646618152208e+01 4.7124505828449699e+01 0 0 0
5537 2 3 3.7491466192424616e-01 1.0318243257301093e+01 2.5137382594781169e+01 4.2748922468803208e+01 0 0 0
4840 2 2 -5.8140428230941221e-01 6.8020954732971264e+00 2.0014498851623593e+01 4.5315961057489545e+01 0 0 0
4841 2 3 3.2726028135622687e-01 5.8778736981461108e+00 1.9748003577563662e+01 4.5541473601273800e+01 0 0 0
5619 2 3 3.3517112013734068e-01 1.0655622515519257e+01 2.3144501350013595e+01 4.4253331357874444e+01 0 0 0
4262 2 3 3.6619407986926122e-01 1.6805266189728416e+00 2.6646936315154957e+01 4.5682722290481649e+01 0 0 0
3764 1 2 -4.5749701649658348e-01 4.4696266765239940e+00 2.6668523380148201e+01 4.3161938762866200e+01 1 0 0
3765 1 3 3.5290521785049661e-01 3.6663354815006954e+00 2.6707913589213700e+01 4.3688174874534901e+01 1 0 0
3766 1 2 -5.1267291292640804e-01 8.9663343413909757e-01 3.1878349071056299e+01 4.2876015128403203e+01 1 0 0
3767 1 3 3.3690402290132032e-01 1.3575607335959461e-01 3.2404508779173703e+01 4.3140658268579898e+01 1 0 0
3769 1 3 3.9078914418339089e-01 2.2751490383529003e+00 3.2738220763169501e+01 4.3089683764503697e+01 1 0 0
3770 1 2 -4.4179999064929448e-01 1.0364965763530499e+01 2.8584930657460600e+01 4.3159665309527298e+01 1 0 0
3856 1 2 -4.2572555327317840e-01 9.2779208580057997e+00 3.1778263374993202e+01 4.3269090567293603e+01 1 0 0
3857 1 3 3.5886414189559468e-01 8.9851766905290944e+00 3.0953387896963800e+01 4.3699515124957898e+01 1 0 0
3876 1 2 -4.3414663613394799e-01 4.9716603063511968e+00 3.1780805553166399e+01 4.2559995835712400e+01 1 0 0
3877 1 3 4.0606074602932662e-01 4.4673345487783962e+00 3.2572335295930301e+01 4.2915523667968003e+01 1 0 0
5914 2 2 -6.0180899312822356e-01 1.9982804624355877e+00 2.9211014806648233e+01 4.3502245422208439e+01 0 0 0
5915 2 3 4.1729484643197734e-01 1.8683458376346163e+00 3.0060287727120432e+01 4.3107780192464759e+01 0 0 0
5916 2 3 3.2547824834420064e-01 2.5931939839204157e+00 2.8589894668729492e+01 4.3050489266628560e+01 0 0 0
5628 2 3 3.3809248160051014e-01 7.4708105992086695e+00 3.8360334388840364e+01 4.7151602346899637e+01 1 0 0
6237 2 3 3.7961432096716208e-01 1.1280747931941306e+00 3.5975139509546999e+01 4.3925508811123109e+01 1 0 0
4014 2 3 3.6589209346775908e-01 1.0310162575446530e+01 3.6794992784778913e+01 4.6867028933699437e+01 0 0 0
3986 2 3 4.5730787461446071e-01 3.4637637882409638e+00 3.7860126104342044e+01 4.6014243292909171e+01 1 0 0
3293 1 1 2.4745289226855502e-01 2.1233801610899405e-01 3.7832349846194802e+01 4.2709446375084497e+01 1 0 0
3295 1 2 -3.6735985433591051e-01 1.1986534463422984e+00 3.8625689987194697e+01 4.3265292398531798e+01 1 0 0
3356 1 1 -2.2459470805088730e-01 6.8307244559197002e+00 3.8334280832217601e+01 4.3592388635348300e+01 1 0 0
3414 1 1 -1.7121883555858513e-02 1.0654931909892994e+01 3.4266248723253199e+01 4.2241812413609097e+01 1 0 0
3419 1 2 -3.7773603694142266e-01 9.2710857739982941e+00 3.9304043318739303e+01 4.2540127387967303e+01 1 0 0
3420 1 1 2.2581742428173662e-01 1.0656677177576498e+01 3.9332780590005299e+01 4.2654195573643001e+01 1 0 0
3623 1 1 3.2861418309530371e-01 5.7004351789909009e+00 3.7726398903784798e+01 4.4533843366249400e+01 1 0 0
3624 1 3 1.6463046144591484e-01 7.3248971923247979e+00 3.7555436853092601e+01 4.3019254904553897e+01 1 0 0
3625 1 2 -4.6637246203078608e-01 4.8822146866831986e+00 3.6824811339826397e+01 4.3800965835923201e+01 1 0 0
3626 1 2 -3.7639204439085983e-01 5.6955191132307945e+00 3.8080374645473903e+01 4.5760747561571797e+01 1 0 0
3627 1 3 3.3230926470642608e-01 5.1297302257308957e+00 3.6728250086248501e+01 4.2857116981430700e+01 1 0 0
3768 1 2 -5.2543933708436119e-01 2.9935441405749970e+00 3.3379313525763600e+01 4.2704785623606597e+01 1 0 0
3930 1 3 7.6660020503412862e-02 7.6241426294073946e+00 3.8767374299959599e+01 4.4201699398129200e+01 1 0 0
3985 2 2 -6.0142336213990910e-01 2.5649377128562736e+00 3.8004393055443565e+01 4.5946967901626557e+01 1 0 0
6235 2 2 -6.0448258096357543e-01 1.6975865037014695e+00 3.5264015589888274e+01 4.4179017012562724e+01 1 0 0
3987 2 3 4.1200208606575944e-01 2.3461625995053321e+00 3.8185500348703215e+01 4.5002826221445524e+01 1 0 0
6236 2 3 4.0542298651861913e-01 2.4524327571959339e+00 3.4997945071165717e+01 4.3603353304995913e+01 1 0 0
5523 2 3 3.6400190906103225e-01 1.0201332251332285e+01 3.8808745051013474e+01 4.4900464423853236e+01 0 -1 0
5626 2 2 -5.7089553383368408e-01 8.2472734008947910e+00 3.7862387031673208e+01 4.7432531766376314e+01 1 0 0
6423 2 3 3.8002363979307385e-01 9.6294575457722384e+00 3.6150014042986463e+01 4.3959932172463809e+01 0 0 0
4013 2 3 4.2587552907583420e-01 1.0552388944621521e+01 3.6383369989611566e+01 4.8446098468774217e+01 0 0 0
6421 2 2 -6.1855418964970010e-01 1.0389724664853066e+01 3.6437471468140821e+01 4.4512169262068007e+01 0 0 0
5627 2 3 2.7397994825392241e-01 8.4614577006871841e+00 3.8122098531662488e+01 4.8352494496598986e+01 1 0 0
5521 2 2 -6.6865764003025319e-01 1.0648571341450211e+01 3.9164079544877701e+01 4.5650351297214655e+01 0 -1 0
36 1 1 -4.9049814143498086e-02 3.0123329415946580e+00 2.0682130383525728e+01 5.5811887939475390e+01 0 0 -1
38 1 1 -2.0752230079608885e-02 2.2218829184009530e+00 2.1831770075410546e+01 5.5629135107407819e+01 0 0 -1
40 1 1 1.0521085942646823e-01 2.8837283300650469e+00 2.2888445025648672e+01 5.4811458213892799e+01 0 0 -1
41 1 1 1.0388431513368583e-01 8.7833595442887802e-01 2.4504249803878931e+01 5.5857089088872300e+01 0 0 -1
42 1 1 1.0748859014210713e-01 1.9671870838190140e+00 2.4394446447899963e+01 5.4778522401948507e+01 0 0 -1
43 1 1 -2.5042202476230412e-02 4.6640672429447999e-02 2.5676679887833490e+01 5.5508220210228544e+01 0 0 -1
44 1 1 -5.1218702453860496e-02 2.7817119487185269e+00 2.5649527502719668e+01 5.4654032614182746e+01 0 0 -1
97 1 1 7.3861300743333969e-02 6.7113358102194409e+00 1.9798077805094124e+01 5.5890175378160933e+01 0 0 -1
98 1 1 -3.4731944211828583e-02 4.4525002898560793e+00 2.0765888996932265e+01 5.5745714414204500e+01 0 0 -1
99 1 1 -4.1292714065733094e-02 7.3133478775837242e+00 2.0854348821686465e+01 5.5170216539408450e+01 0 0 -1
100 1 1 1.4273113378149954e-01 5.0851435748772742e+00 2.2093483751866540e+01 5.5696415024942517e+01 0 0 -1
101 1 1 1.4450079951132089e-01 6.3976813439396256e+00 2.2036297266076833e+01 5.4735776034708373e+01 0 0 -1
102 1 1 -7.3873959353140811e-02 4.2646067117156843e+00 2.3171147418613071e+01 5.5220615747437776e+01 0 0 -1
103 1 1 -1.4558918937052877e-02 7.0623804802068983e+00 2.3391224792365364e+01 5.5025371465576768e+01 0 0 -1
104 1 1 1.0632337168495741e-01 4.8288127156217469e+00 2.4506132469597055e+01 5.5371369987656671e+01 0 0 -1
105 1 1 -4.8586574196926129e-02 6.2944861436094257e+00 2.4539235097578846e+01 5.5347399259028478e+01 0 0 -1
106 1 1 1.3057193411023710e-01 4.2328929252403897e+00 2.5604116515232860e+01 5.4497643654274583e+01 0 0 -1
107 1 1 1.4023838802697444e-01 6.9593099991884362e+00 2.5684562339060562e+01 5.5983395480293183e+01 0 0 -1
159 1 1 1.5979668144776688e-01 8.7099872344368823e+00 2.0889528576572459e+01 5.4929870802457707e+01 0 0 -1
161 1 1 -5.2205207601206054e-02 9.2480952942636776e+00 2.2197993553621124e+01 5.4709653769260228e+01 0 0 -1
162 1 1 1.5355717394444379e-01 1.0589788271676580e+01 2.2483745605998067e+01 5.4196101179987444e+01 0 0 -1
163 1 1 -3.0966009832734509e-02 8.4509023592196950e+00 2.3336664405908525e+01 5.5139922045394997e+01 0 0 -1
165 1 1 1.2585555695758341e-01 9.2284915282993438e+00 2.4419359684823238e+01 5.5867110133637901e+01 0 0 -1
166 1 1 1.5649691986095593e-01 1.0509291156322675e+01 2.4885863751374689e+01 5.4896059511246911e+01 0 0 -1
872 1 2 -4.3584746965855209e-01 5.6132309683099129e+00 2.1929995946823972e+01 5.3528743238821697e+01 0 0 -1
873 1 3 4.0411234763123038e-01 5.4575561993787538e+00 2.2736758317594170e+01 5.2996316037221575e+01 0 0 -1
874 1 2 -4.8810060188730697e-01 9.7563487161990530e+00 2.5447672935844437e+01 5.3816171845396980e+01 0 0 -1
875 1 3 2.8611607037583775e-01 9.9866253720596010e+00 2.5026829104892151e+01 5.2965920257450207e+01 0 0 -1
949 1 2 -2.5050487336002103e-01 1.9810106852543961e+00 2.3400846871959764e+01 5.3752669806385640e+01 0 0 -1
4501 2 2 -5.6428887260675997e-01 7.2063379193240920e+00 2.4046830084590940e+01 5.2473886284671131e+01 0 0 0
4502 2 3 3.0747581840486637e-01 8.0755402514875172e+00 2.3806203857036081e+01 5.2810793430496311e+01 0 0 0
4503 2 3 3.1023039284265125e-01 7.0692119837862606e+00 2.5003755874432855e+01 5.2614118253019114e+01 0 0 0
6211 2 2 -5.9210545526353742e-01 7.5947222296198325e+00 2.9073741487760774e+01 5.2454476917289064e+01 0 0 0
6212 2 3 4.4772831094877968e-01 7.8138088626916673e+00 2.9685290463910345e+01 5.3183225262979875e+01 0 0 0
45 1 1 -4.2661974119113495e-02 6.1747044572463705e-01 2.6783347541497566e+01 5.4787259771562390e+01 0 0 -1
46 1 1 1.5863549673834390e-01 1.9945010602376669e+00 2.6780175840092067e+01 5.4319729221119623e+01 0 0 -1
48 1 1 1.4137010758599688e-01 3.1108229520891180e+00 2.8613693291506682e+01 5.4388826990923441e+01 0 0 -1
49 1 1 1.5389628258108662e-01 8.6838439446657201e-01 2.9796375061698583e+01 5.4351863769184490e+01 0 0 -1
50 1 1 -2.8673902058359849e-02 2.2661695858193789e+00 2.9754598624801694e+01 5.4722039252087086e+01 0 0 -1
51 1 1 -4.4711153386278853e-02 9.3849510810303002e-02 3.0938360138199698e+01 5.4770410930902813e+01 0 0 -1
52 1 1 -2.1497405572947801e-02 2.8844712056937638e+00 3.0851732447410871e+01 5.5362037587966014e+01 0 0 -1
53 1 1 -1.5815976400830808e-02 7.7380984357689797e-01 3.2080180216476741e+01 5.5348267925930557e+01 0 0 -1
54 1 1 1.1757765830689443e-01 2.2150329873278869e+00 3.2089066832701249e+01 5.5137324105360229e+01 0 0 -1
108 1 1 1.2132900020962069e-01 5.1166479418647564e+00 2.7194834402065553e+01 5.4650782711227393e+01 0 0 -1
109 1 1 1.0108417325780966e-01 6.5571395846990033e+00 2.7075048980699229e+01 5.5293014912551563e+01 0 0 -1
110 1 1 -7.3116004714156496e-02 4.4386779922376309e+00 2.8457827554593049e+01 5.4869706046330464e+01 0 0 -1
112 1 1 1.5809417478817112e-01 5.1752249799348844e+00 2.9676820086069149e+01 5.5190613160677358e+01 0 0 -1
113 1 1 -6.2156969133861345e-02 6.4566864907627783e+00 2.9519390222297517e+01 5.5885099121224130e+01 0 0 -1
177 1 1 -2.5188661063157058e-01 1.0011913445014169e+01 3.2572056776952842e+01 5.5242642185743101e+01 0 0 -1
649 1 3 2.1046017630537975e-01 1.0560660351900534e+01 3.1692702582134661e+01 5.4905366985428685e+01 0 0 -1
650 1 2 -3.0492798021686107e-01 8.7037676415022673e+00 3.2208130132782749e+01 5.3404364375367322e+01 0 0 -1
658 1 2 -5.0573155563028249e-01 7.4785099216784090e+00 2.7068560467681881e+01 5.4173070520580865e+01 0 0 -1
659 1 3 3.7971045081017257e-01 8.1773325926559739e+00 2.6399763879945375e+01 5.4013853237266588e+01 0 0 -1
733 1 2 -2.2290534382749255e-01 2.6266039028914401e-01 2.8868660842385516e+01 5.3441447547555981e+01 0 0 -1
734 1 2 -2.4105036529890889e-01 2.3961909438147240e+00 2.7840211386741966e+01 5.3411758142954461e+01 0 0 -1
735 1 2 -2.8296978808468443e-01 4.9565198648209146e+00 2.6352290250504392e+01 5.3495129503351016e+01 0 0 -1
914 1 2 -4.4603484160804235e-01 5.3306102426185680e+00 3.0466528194518446e+01 5.4009063250757229e+01 0 0 -1
915 1 3 3.6212030752613567e-01 5.0329678221870608e+00 2.9983639872868263e+01 5.3221657542873785e+01 0 0 -1
950 1 2 -2.9798608954950045e-01 8.8964553848081369e+00 2.9257907692168324e+01 5.5291864698910885e+01 0 0 -1
970 1 3 2.1177404224867874e-01 9.2762987283187925e+00 3.2235768519540841e+01 5.5970548172971498e+01 0 0 -1
6213 2 3 4.0858438346577153e-01 7.2912069781239639e+00 2.8174719147266003e+01 5.2782393828249312e+01 0 0 0
6447 2 3 4.1836145816943199e-01 7.6841031382182408e+00 3.8971695220934727e+01 5.1998226937803565e+01 0 -1 0
5483 2 3 3.7236231180779433e-01 5.4780017747093828e+00 3.3810455897161205e+01 5.3868038195770019e+01 0 0 0
5168 2 3 3.2779156636543949e-01 1.0179062384129761e+01 3.5698382261546811e+01 5.0737510159869011e+01 0 0 0
5158 2 2 -6.4647198644814396e-01 9.6294333393926390e+00 3.8822297547100625e+01 5.0619818454418322e+01 0 0 0
5159 2 3 3.1987357630852226e-01 1.0222212263851533e+01 3.8637102907724397e+01 4.9907320145273722e+01 0 0 0
5160 2 3 2.8937864937495772e-01 9.9686743916886780e+00 3.8320847547235708e+01 5.1368466157054513e+01 0 0 0
648 1 1 3.2699025861132519e-01 9.2366638719283571e+00 3.3200136441290120e+01 5.4016165329070560e+01 0 0 -1
5956 2 2 -6.4191176415219087e-01 8.5318988164165912e+00 3.7548967723648907e+01 5.2947028567459597e+01 0 0 0
5957 2 3 3.3596742663429002e-01 9.0792860071181192e+00 3.7900532208512175e+01 5.3626917197727913e+01 0 0 0
651 1 2 -4.8999969813738975e-01 9.1809289010443056e+00 3.4594678281749765e+01 5.3754514512529923e+01 0 0 -1
5958 2 3 3.3879309637865351e-01 8.0729199277282557e+00 3.6773983939090918e+01 5.3310086500920384e+01 0 0 0
753 1 2 -2.8412231343830069e-01 2.7350712435958400e+00 3.3063196624722835e+01 5.4212785879368127e+01 0 0 -1
5484 2 3 3.9212872704233387e-01 7.0443826671322025e+00 3.4188015669746825e+01 5.3706880498891373e+01 0 0 0
56 1 1 8.8194063002811574e-02 3.0282422856795912e+00 3.3487187939253985e+01 5.5582861880394752e+01 0 0 -1
652 1 3 3.1752846439860211e-01 9.5553356122885944e+00 3.5187571733130667e+01 5.4440166345353845e+01 0 0 -1
934 1 2 -4.4761642670969942e-01 5.6674251984954909e+00 3.7005406276765335e+01 5.5032994828498012e+01 0 0 -1
5482 2 2 -6.1197905908500261e-01 6.1111853533001321e+00 3.4456016729090173e+01 5.3509055257420428e+01 0 0 0
935 1 3 4.0672249687691736e-01 5.6998692308051453e+00 3.6130716107813846e+01 5.4635820006487499e+01 0 0 -1
624 1 3 3.5819600633961191e-01 1.4227922329027580e+00 3.5795886857661188e+01 5.4202770110587515e+01 0 0 -1
61 1 1 1.1647319856750879e-01 7.7253856375631602e-01 3.6941408124971296e+01 5.5779267730833482e+01 0 0 -1
55 1 1 8.7069088095659032e-03 7.5065741426799004e-02 3.3254208647483019e+01 5.5787437927980676e+01 0 0 -1
623 1 2 -4.2512640937042573e-01 1.4425899435808851e+00 3.6710381176121402e+01 5.4504768001565445e+01 0 0 -1
1 1 1 3.2762252193489286e-02 7.3351137436386105e-01 3.9349674582179588e+01 5.5357651045877837e+01 0 0 -1
131 1 1 1.3695839050498745e-01 1.1412346265699714e+01 1.5730250162705399e+00 1.0893684924873981e+00 0 0 0
187 1 1 3.8551181042402530e-03 1.3454577637147036e+01 2.4681308904791899e-01 7.5575589329785697e-01 0 0 0
188 1 1 -1.2079304433686456e-02 1.4838841123135241e+01 1.3160008675098500e-01 7.5737030283753104e-01 0 0 0
189 1 1 -2.8714803543593521e-02 1.2787385482970501e+01 1.4734399777430920e+00 5.1699622418325097e-01 0 0 0
190 1 1 8.4811583334334972e-02 1.5601984872167098e+01 1.3145080116080390e+00 1.7489199142457201e-01 0 0 0
192 1 1 8.7542085664736466e-02 1.4884800215385079e+01 2.6933031390090689e+00 1.2413369479532300e-01 0 0 0
251 1 1 1.3580176004727196e-01 1.7566823560314798e+01 2.0241141960461301e-01 1.8284229353310231e+00 0 0 0
252 1 1 -3.2071019431783220e-02 1.9008060876343226e+01 1.6218575750351100e-01 1.5693597178093399e+00 0 0 0
253 1 1 8.5514038854774613e-02 1.6824643954552410e+01 1.6894413492158320e+00 1.1529253409704250e+00 0 0 0
254 1 1 1.4563868614996955e-01 1.9708008720372398e+01 1.4310470444930821e+00 1.6797347221937451e+00 0 0 0
255 1 1 -2.5117061438959892e-02 1.7583133873262732e+01 2.7569507324273079e+00 5.2402449828969799e-01 0 0 0
256 1 1 1.4293699417473876e-01 1.8863758880213087e+01 3.0937120973829151e+00 1.1157403021919661e+00 0 0 0
258 1 1 -1.6390782448229876e-02 1.9622574434523209e+01 4.0960594712968543e+00 3.8817487051092803e-01 0 0 0
313 1 1 7.5331311170176218e-02 2.1048770733659147e+01 1.4936203707607580e+00 1.0101272446651650e+00 0 0 0
317 1 1 1.2013005795817508e-01 2.0981634893131670e+01 4.3393474400853078e+00 8.7442817126557504e-01 0 0 0
731 1 2 -2.4729573058709081e-01 1.1081529398468449e+01 2.7792053019097920e+00 1.8657735869236429e+00 0 0 0
739 1 2 -3.0813524794684893e-01 1.6864683077200368e+01 1.2857958763763080e+00 2.5237782258692798e+00 0 0 0
740 1 2 -2.4272524049237407e-01 1.9171486482524813e+01 2.5242159960164252e+00 2.4255668299073512e+00 0 0 0
852 1 2 -4.3135514722480067e-01 1.5119247482154741e+01 3.4485395223828061e+00 1.3236216243443899e+00 0 0 0
853 1 3 3.8796561519258865e-01 1.5606705262449003e+01 2.9726167140054591e+00 2.0077856431819812e+00 0 0 0
5369 2 3 3.9589122050495945e-01 1.4990066943663859e+01 5.1243802975739594e-01 3.6928937760706138e+00 0 0 0
5368 2 2 -6.0776047158799473e-01 1.4176463513716037e+01 1.4666956678809653e-01 4.0853182777956691e+00 0 0 0
142 1 1 1.0892725309365499e-01 1.1357862446407371e+01 8.6301402122665607e+00 4.2999412216264599e-01 0 0 0
144 1 1 -9.0722759353051421e-02 1.0730905092547220e+01 9.9094021512320882e+00 8.8821730344374003e-02 0 0 0
146 1 1 1.4166341716266906e-01 1.1564745283611499e+01 1.1118269097346658e+01 3.5674462264764301e-01 0 0 0
201 1 1 8.7053112389238130e-02 1.3080705467198298e+01 8.6215378967827814e+00 3.2552441867960001e-03 0 0 0
206 1 1 -2.4289158528900381e-01 1.5886400282125201e+01 1.1437076664888004e+01 1.0353016907183259e+00 0 0 0
208 1 1 6.9473136242118788e-02 1.5219996700743966e+01 1.2358739212675911e+01 3.8544127838773999e-02 0 0 0
710 1 1 3.4507947073511597e-01 1.4907424804354303e+01 1.1319285191511067e+01 2.2902933925306548e+00 0 0 0
711 1 3 2.3885438678110910e-01 1.6100372809602923e+01 1.0451224881440353e+01 6.2928771930580396e-01 0 0 0
712 1 2 -4.7622079935441158e-01 1.4552083394602187e+01 9.9418163032429678e+00 2.2113272821402079e+00 0 0 0
713 1 2 -3.0057818319089247e-01 1.4397482992902706e+01 1.2306860986424629e+01 2.9156145082062852e+00 0 0 0
714 1 3 4.8411923505591220e-01 1.3566724897589706e+01 9.7100305193094005e+00 2.1456800049437308e+00 0 0 0
910 1 2 -4.8549452231981655e-01 1.1775719809826988e+01 1.1173530456371063e+01 1.8153847103317560e+00 0 0 0
911 1 3 4.2640794044035157e-01 1.1605471676199382e+01 1.2061367866439102e+01 2.1219548341659911e+00 0 0 0
946 1 2 -3.3399975718552383e-01 1.2513345949602634e+01 8.6136744769932125e+00 1.3486492196411779e+00 0 0 0
980 1 3 1.5279770747844190e-01 1.6844064118992726e+01 1.1847095486985410e+01 1.3526665747334961e+00 0 0 0
5578 2 2 -5.8790538390442060e-01 1.9205491390378118e+01 1.3083955840316001e+01 6.1404742477355656e+00 0 0 0
5753 2 3 3.3491802884243527e-01 1.9622213412045173e+01 1.1853557659614562e+01 1.6482352980690858e+00 0 0 0
5752 2 2 -6.1475096982086208e-01 2.0018425584397097e+01 1.1751769425596695e+01 2.5076668294092821e+00 0 0 0
5754 2 3 3.2638392524343873e-01 1.9737560454825395e+01 1.2369444871165696e+01 3.2139151378304929e+00 0 0 0
5579 2 3 3.2325753328278983e-01 1.9775952686163411e+01 1.2875875871587333e+01 6.9085182588371881e+00 0 0 0
5116 2 2 -5.6366589589650362e-01 1.7877354156627376e+01 1.3236095929744014e+01 3.2340013653136181e+00 0 0 0
5117 2 3 3.2799291475232106e-01 1.6928394435957070e+01 1.3426506696353108e+01 3.0005641132570098e+00 0 0 0
5580 2 3 2.8807088882271281e-01 1.8797873875645159e+01 1.3946953559621987e+01 6.1239441360164131e+00 0 0 0
5118 2 3 2.1466933878137218e-01 1.8234099136173263e+01 1.3910453623611286e+01 3.9159435136917375e+00 0 0 0
6060 2 3 3.7195804669385502e-01 1.6854591997520807e+01 1.8783154933248579e+01 4.7940163570139571e+00 0 0 0
150 1 1 1.0080615101936692e-01 1.1566562502102775e+01 1.3590094073287165e+01 2.1780233487756101e-01 0 0 0
152 1 1 -9.1719484285781860e-02 1.0771048862519351e+01 1.4947446873911238e+01 1.2974899242718499e-01 0 0 0
155 1 2 -3.3211196431419177e-01 1.0789619776183930e+01 1.7378586430128383e+01 8.2776466674536003e-02 0 0 0
277 1 1 -6.3214990517156067e-02 1.7881697914610069e+01 1.7164091217984911e+01 2.0415783336744400e-01 0 0 0
278 1 1 9.8286756174098489e-02 1.9282706470878331e+01 1.7124100674407504e+01 4.3962611974131699e-01 0 0 0
279 1 1 2.0265303305729430e-02 1.7067742972437447e+01 1.8331503410968349e+01 4.9971681861455403e-01 0 0 0
280 1 2 -4.0373709460365304e-01 2.0153243573625595e+01 1.8098060140289025e+01 1.0895865752534031e+00 0 0 0
281 1 1 -2.0403265794022671e-01 1.7636409784913884e+01 1.9302286529905224e+01 1.5275767345977169e+00 0 0 0
654 1 3 9.8612405208938492e-02 1.8474994984819482e+01 1.8846872777141325e+01 2.0542603991235779e+00 0 0 0
655 1 2 -3.5989858803919939e-01 1.5465617631740617e+01 1.9088109835132688e+01 2.8933285750461191e+00 0 0 0
774 1 2 -4.9097893960207495e-01 1.8849285036166314e+01 1.4519066436683454e+01 1.1487165851881400e+00 0 0 0
775 1 3 3.0297550018998953e-01 1.8918041940238126e+01 1.3635638647491975e+01 1.5472896361717090e+00 0 0 0
776 1 2 -4.7979347887587237e-01 1.3956581308732114e+01 1.6901477939937688e+01 1.3265877204164831e+00 0 0 0
777 1 3 3.4553273260684025e-01 1.3584372508456417e+01 1.6041799207064695e+01 1.5811984416826399e+00 0 0 0
892 1 2 -3.3677899530313199e-01 1.2664355167481792e+01 1.3978055891408681e+01 1.1595166830079611e+00 0 0 0
5263 2 2 -6.7604838202464135e-01 1.9975284742415461e+01 1.6648061909122415e+01 5.5623328670615884e+00 0 0 0
5265 2 3 3.7015837926691486e-01 2.0212461658296810e+01 1.6677666220401051e+01 4.6328177884647284e+00 0 0 0
5896 2 2 -6.3538799131717261e-01 1.5983775911482502e+01 1.6012063491901756e+01 2.9734576469481304e+00 0 0 0
5897 2 3 4.2530780608528285e-01 1.5498414427625235e+01 1.6798785413449888e+01 2.6929701420868324e+00 0 0 0
5898 2 3 3.0950168247372190e-01 1.6505642106720067e+01 1.5687840962309465e+01 2.2056874018325106e+00 0 0 0
6448 2 2 -6.0737890692255614e-01 1.8952240616572556e+01 1.6462814199714682e+01 3.0672543151058975e+00 0 0 0
6059 2 3 2.8416067132048123e-01 1.8215556102585236e+01 1.8043333481008158e+01 5.1622104709541299e+00 0 0 0
6449 2 3 3.2593857970709400e-01 1.9072424859092187e+01 1.5654418203460809e+01 2.4920838000613319e+00 0 0 0
6058 2 2 -5.4871284407727738e-01 1.7564993813944191e+01 1.8672416272098307e+01 5.4831796222876941e+00 0 0 0
6450 2 3 2.9097934819262883e-01 1.9775156316307498e+01 1.6983774092886417e+01 2.8124677759657253e+00 0 0 0
4211 2 3 3.9927786875224769e-01 1.7005400229154141e+01 1.5688808955090627e+01 4.6414450678805972e+00 0 0 0
4210 2 2 -6.6877886877582071e-01 1.7499395554405783e+01 1.5580078110722400e+01 5.4597384246798049e+00 0 0 0
6064 2 2 -5.9907940535470061e-01 1.0803015941393292e+01 1.5802164733632820e+01 2.7480018037189686e+00 0 0 0
4085 2 3 3.4773916700594881e-01 1.1734621238600978e+01 1.8222941488589822e+01 2.4502805357725275e+00 0 0 0
4084 2 2 -5.4658469091086992e-01 1.1470810316407498e+01 1.9108970552590282e+01 2.8071169498103252e+00 0 0 0
4740 2 3 2.8396656323625658e-01 2.0329288409686750e+01 1.3773248932368586e+01 4.8194339022159767e+00 0 0 0
5717 2 3 2.7902826305556272e-01 1.9550758353825088e+01 1.9136897717380204e+01 3.5786158124444443e+00 0 0 0
4212 2 3 2.7454289856005820e-01 1.8453106731928560e+01 1.5726454545886511e+01 5.3110313539345544e+00 0 0 0
4530 2 3 3.8112145416931348e-01 1.9717754968114587e+01 1.8572492967830257e+01 6.9587152186423440e+00 0 0 0
4529 2 3 3.8856199583010204e-01 2.0859919147795114e+01 1.9173173899979602e+01 6.1342952103655133e+00 0 0 0
4739 2 3 2.8152161849567947e-01 2.0922292662966743e+01 1.4711459939457125e+01 3.6086353193616305e+00 0 0 0
4528 2 2 -5.6775324218061252e-01 2.0321974120437908e+01 1.9307472534194179e+01 6.9084829552553320e+00 0 0 0
5747 2 3 3.5422847081567455e-01 1.6213074683581937e+01 1.4564144203252679e+01 6.9015753912102173e+00 0 0 0
6066 2 3 3.7894557733974465e-01 1.1236539198138491e+01 1.4951257383402380e+01 2.5964757711182749e+00 0 0 0
4738 2 2 -6.4801143319913723e-01 2.1085345579098789e+01 1.4107957370031363e+01 4.3334153229846706e+00 0 0 0
5264 2 3 3.2107791335851565e-01 2.0423958760349112e+01 1.5945872415842462e+01 6.0839538142818270e+00 0 0 0
1520 1 1 1.4765598017967285e-01 1.3590677751880300e+01 4.4285868326105984e+00 1.3853711466756000e+01 1 1 0
1522 1 1 1.6188121732202237e-01 1.2461784817768496e+01 6.2249046192063986e+00 1.3506299907840001e+01 1 1 0
1523 1 1 1.1331068410454090e-01 1.5691554478058698e+01 5.7085731311272951e+00 1.3368402396264701e+01 1 1 0
1575 1 1 -3.1798296383919256e-01 1.6561908659283098e+01 1.2053864160435950e+00 1.3368629118987499e+01 1 1 0
1581 1 1 8.4361369699465227e-02 1.7850390779830995e+01 4.6002246578024995e+00 1.3797914364879800e+01 1 1 0
1582 1 1 2.3207470232674672e-02 1.9306083925912098e+01 4.7322698685516968e+00 1.3990501866226600e+01 1 1 0
1583 1 1 -3.3055452051865726e-02 1.7127417188284497e+01 5.8821827785252978e+00 1.3668962728032399e+01 1 1 0
1584 1 1 -1.0704655697775019e-02 1.9955308165883700e+01 5.9670667500577963e+00 1.3768205884742100e+01 1 1 0
1650 1 3 2.5966718266895239e-01 1.7011824072035097e+01 2.1889598960169963e+00 1.3257408051043500e+01 1 1 0
1651 1 1 3.6200582511318891e-01 1.5824006913546299e+01 8.3534541186740086e-01 1.2019966957603200e+01 1 1 0
1653 1 2 -2.7813856562232070e-01 1.6455938595379799e+01 1.5219422593732972e+00 1.1141899345734799e+01 1 1 0
1746 1 2 -2.5613289445913545e-01 1.3117244543680599e+01 5.2088828733363002e+00 1.2729194736832300e+01 1 1 0
1747 1 2 -2.6217312286578426e-01 1.5179289629071995e+01 6.3954039321899003e+00 1.2196974411277100e+01 1 1 0
1902 1 2 -4.5710002042933595e-01 1.7597599949806600e+01 3.8755252145161947e+00 1.2531475911485700e+01 1 1 0
1903 1 3 3.9272388456411067e-01 1.6979668112837700e+01 4.3248351258203996e+00 1.1952501864445400e+01 1 1 0
1960 1 3 2.6020132136182372e-01 1.7372477056483397e+01 5.0201134971839423e-01 1.3553516731780499e+01 1 1 0
6352 2 2 -5.8996879843425865e-01 2.0993135686846013e+01 1.2097517868132202e+01 9.0158532545162853e+00 0 0 0
1031 1 1 1.7023492118699074e-01 2.1118258061394400e+01 8.2381287983259952e+00 1.2448754369337600e+01 1 1 0
1524 1 1 -1.0094091363766311e-01 1.3234131425898497e+01 7.4541473584805971e+00 1.3527273260116900e+01 1 1 0
1525 1 1 1.6681852785067663e-01 1.4675877687034799e+01 7.3258262418423996e+00 1.3169851081975400e+01 1 1 0
1526 1 1 3.1121303369345316e-01 1.2646954529161498e+01 8.6589262781137961e+00 1.3854715417817800e+01 1 1 0
1527 1 1 -6.2347734277793040e-02 1.5522179550689096e+01 8.4358624859209996e+00 1.3596227598631200e+01 1 1 0
1528 1 2 -3.0869450211003008e-01 1.3452921701023101e+01 9.8265227418793941e+00 1.3806086353219600e+01 1 1 0
1529 1 1 1.5207096484426971e-01 1.4890507748360697e+01 9.6746796545576004e+00 1.3662634032548500e+01 1 1 0
1530 1 1 -6.7206533912738911e-02 1.5572870207347698e+01 1.0880133543348798e+01 1.3338047215030599e+01 1 1 0
1531 1 1 -2.5667656762952440e-01 1.3778690788357999e+01 1.2271126367307097e+01 1.2337102580192100e+01 1 1 0
1532 1 1 8.1133925104239890e-02 1.5016707896056495e+01 1.2210995380969699e+01 1.3197305725191001e+01 1 1 0
1585 1 1 -3.9734183040491734e-02 1.7731729455950500e+01 7.1331602907978962e+00 1.3683433756235599e+01 1 1 0
1586 1 1 1.3680937060390935e-01 1.9202905636705900e+01 7.2613665697488941e+00 1.3842500381626900e+01 1 1 0
1587 1 1 1.4028105426139917e-01 1.7001091123561196e+01 8.4074148831421951e+00 1.3805485266519000e+01 1 1 0
1588 1 1 -6.1118725263710663e-02 1.9783862247709401e+01 8.2997858740096007e+00 1.2923126561105599e+01 1 1 0
1589 1 1 -8.6905073074503708e-02 1.7634880373906597e+01 9.5132248230778984e+00 1.3014575553039700e+01 1 1 0
1590 1 1 1.7621197190204818e-01 1.8990105329965999e+01 9.4262925888642997e+00 1.2550948612656100e+01 1 1 0
1591 1 1 1.5527208744170323e-01 1.6908259291205496e+01 1.0706084095841000e+01 1.2785593683000300e+01 1 1 0
1592 1 1 1.4230961491921840e-01 1.9997655911489495e+01 1.1335790737656197e+01 1.2492255708869401e+01 1 1 0
1593 1 1 1.0984189220255178e-01 1.7866166320141097e+01 1.2617171664339700e+01 1.2797649690233699e+01 1 1 0
1594 1 1 -4.3890657157711510e-02 1.9299035094127099e+01 1.2500429903545296e+01 1.2979034595373500e+01 1 1 0
1709 1 3 1.8896866584032393e-01 1.3531237439027400e+01 1.1275772061370098e+01 1.1959401958285500e+01 1 1 0
1735 1 2 -2.5889515236302618e-01 1.9437857004503996e+01 1.0392492410076095e+01 1.1565707516367500e+01 1 1 0
1736 1 2 -2.9897651161272421e-01 1.7351679019128895e+01 1.1685609379923797e+01 1.1826036135245200e+01 1 1 0
1958 1 3 1.9931607022841935e-01 1.2905761644684098e+01 1.2591886266042394e+01 1.2902081344515199e+01 1 1 0
4001 2 3 4.0008869901957139e-01 1.8008904420282747e+01 1.2836992494627559e+01 1.0224924252057026e+01 0 0 0
6354 2 3 3.5802176583655781e-01 2.0244147526433753e+01 1.2613632447874522e+01 9.3255985493140390e+00 0 0 0
5973 2 3 2.6019873516674252e-01 2.1211647186589740e+01 1.4098895182720129e+01 7.2570007941391763e+00 0 0 0
4226 2 3 4.0595875793825054e-01 1.5030173243560080e+01 1.6825276213327836e+01 1.0766589847425028e+01 0 0 0
1597 1 1 1.2614128876333652e-01 1.7823720063762799e+01 1.4882855388243996e+01 1.3658396806830799e+01 1 1 0
1047 1 1 -4.7944046924732857e-03 2.1303851096203900e+01 1.8499588168827898e+01 1.3764073268606399e+01 1 1 0
1481 1 1 -1.5436238472215397e-02 1.1220015136492094e+01 1.8362114255050798e+01 1.3765958554294199e+01 1 1 0
1595 1 1 -5.5338807001365259e-02 1.7088090044767895e+01 1.3608386294215798e+01 1.3465640066709801e+01 1 1 0
4625 2 3 4.3264132867065053e-01 1.9233888834362155e+01 1.6595881979730063e+01 1.1493333388416707e+01 0 0 0
4000 2 2 -6.6774348111769111e-01 1.8137638041369296e+01 1.3541700531509214e+01 9.5771159299604491e+00 0 0 0
4626 2 3 3.1499832564468155e-01 1.9907947860435826e+01 1.6604261727810506e+01 1.0022902526664579e+01 0 0 0
1596 1 1 -1.3370370336655096e-02 1.9958154171211994e+01 1.3543346567860098e+01 1.3708028327943200e+01 1 1 0
1534 1 1 -1.3451829468746179e-02 1.5685005378534399e+01 1.3402815630752194e+01 1.3682809433244500e+01 1 1 0
1482 1 1 7.0045346697740589e-03 1.3402198379816099e+01 1.9672298607208596e+01 1.3968729646610299e+01 1 1 0
3939 2 3 3.1135345702041572e-01 1.8398862846227246e+01 1.5636186230237920e+01 8.2128264042623780e+00 0 0 0
1711 1 2 -4.5937514663277573e-01 1.2752034082712498e+01 1.3497241987196098e+01 1.0675845445862301e+01 1 1 0
4002 2 3 3.9121683686037506e-01 1.7335311556228739e+01 1.3730932956738361e+01 9.1073379812541138e+00 0 0 0
1897 1 3 3.2745786591340209e-01 1.7829774421690196e+01 1.4734417014189496e+01 1.1639364823434899e+01 1 1 0
4624 2 2 -6.0237899433137954e-01 1.9992213196591297e+01 1.6832500220898769e+01 1.0970731703716426e+01 0 0 0
5971 2 2 -6.4333431680809305e-01 2.0860753078313440e+01 1.4856296482278463e+01 7.7650803635849659e+00 0 0 0
1542 1 1 1.1512795287859498e-01 1.5651450877505098e+01 1.8501558455684197e+01 1.3930579142359500e+01 1 1 0
1896 1 2 -4.9123476556102286e-01 1.8267445171074897e+01 1.5266793040258399e+01 1.2308660297928700e+01 1 1 0
4225 2 2 -5.8082885719055188e-01 1.4798403294463823e+01 1.6558605244055123e+01 9.8612049858945774e+00 0 0 0
1712 1 2 -3.6543010723358710e-01 1.5225653281862996e+01 1.3609247465321801e+01 1.0676988842935501e+01 1 1 0
4045 2 2 -6.0717083127340343e-01 1.0784684370014583e+01 1.6254137772041165e+01 1.0591915160417193e+01 0 0 0
3938 2 3 4.0044219886940680e-01 1.8013979418626356e+01 1.6594181146524903e+01 7.0471363465296024e+00 0 0 0
4046 2 3 3.6833709167651257e-01 1.1551571648891901e+01 1.5921958532728263e+01 1.1021607794054431e+01 0 0 0
1932 1 2 -3.4183259804224003e-01 1.2942193016684399e+01 1.4940625975289194e+01 1.2968649607880200e+01 1 1 0
5748 2 3 3.0738517248534913e-01 1.5425773229945468e+01 1.3877979611533997e+01 8.0961486298152927e+00 0 0 0
3937 2 2 -6.1040844752923373e-01 1.8210489323743218e+01 1.6527582958173866e+01 7.9693505444559172e+00 0 0 0
1710 1 1 3.4882615262814892e-01 1.4086927386830098e+01 1.3260526188492300e+01 1.1134674152012201e+01 1 1 0
1713 1 3 3.2347604748787723e-01 1.2121851567413600e+01 1.3841665557162294e+01 1.1339953621146600e+01 1 1 0
4227 2 3 3.4231227198583375e-01 1.4852130861019461e+01 1.5617099684420216e+01 9.6952959954007643e+00 0 0 0
5746 2 2 -5.9431354021650984e-01 1.6191330594774804e+01 1.3812596454770372e+01 7.5046833522407539e+00 0 0 0
1880 1 2 -3.0985110046912195e-01 1.5201974927818597e+01 1.7538462649278195e+01 1.2848667884700900e+01 1 1 0
1454 1 1 -8.3727199729232107e-02 1.1374263857148300e+01 1.0808044448162946e+00 1.4984775363112400e+01 1 1 0
1458 1 1 1.3220043013779931e-01 1.1512444457982596e+01 3.8758505534142955e+00 1.5184119985828101e+01 1 1 0
1460 1 1 -2.3468327676143055e-02 1.0690845538042396e+01 5.0499086833635971e+00 1.4827162894784600e+01 1 1 0
1462 1 1 -4.7723599971153788e-02 1.1207662226407898e+01 6.1974848374871954e+00 1.4190017979173801e+01 1 1 0
1514 1 1 -3.6500265627794008e-02 1.2801458618903794e+01 1.1811516139618945e+00 1.5076931443829899e+01 1 1 0
1515 1 1 5.1119490658415756e-02 1.5531513374444700e+01 1.1752858281386978e+00 1.4479388118291700e+01 1 1 0
1516 1 1 1.4922523285735728e-01 1.3546274169248200e+01 2.4299302491936956e+00 1.5342083857087200e+01 1 1 0
1517 1 1 -4.1566364009870113e-02 1.4972315316677395e+01 2.3761841423612964e+00 1.4939320920830101e+01 1 1 0
1518 1 1 -7.8589980883570235e-02 1.2874349661270401e+01 3.6173653296281998e+00 1.4777394813125101e+01 1 1 0
1519 1 1 9.2489225246777676e-02 1.5698305714419597e+01 3.6538816662464981e+00 1.4876001475358199e+01 1 1 0
1521 1 1 -5.8164106168611229e-02 1.5008961034072797e+01 4.6048046770238997e+00 1.4017708250478300e+01 1 1 0
1576 1 2 -3.1185473170256628e-01 2.0205226794027197e+01 1.1652274475204010e+00 1.4827487123390300e+01 1 1 0
1577 1 2 -3.5709861840950552e-01 1.8140113245848198e+01 2.4579374998609964e+00 1.5135644486842899e+01 1 1 0
1578 1 1 2.9812736460991984e-01 1.9441164348220497e+01 2.3628181546638984e+00 1.4718171444190901e+01 1 1 0
1579 1 1 1.7804697523566268e-01 1.7249822252038300e+01 3.7031872491646993e+00 1.4834357052846601e+01 1 1 0
1580 1 1 -5.0759766158888636e-02 2.0085058655423801e+01 3.5150258097766951e+00 1.4225866715909300e+01 1 1 0
1745 1 2 -3.7596888000840811e-01 1.1120694261828497e+01 3.1737547411917006e+00 1.6419203724013400e+01 1 1 0
1847 1 3 3.5720327734897817e-01 1.3649441933153099e+01 8.4763092458839395e-01 1.7145216339968499e+01 1 1 0
1906 1 2 -5.0951831693066407e-01 1.3512600999875595e+01 2.5305206511769995e+00 1.6829768905797199e+01 1 1 0
1907 1 3 3.6758865431118870e-01 1.2702157134276298e+01 3.0283174399960942e+00 1.7088473583430101e+01 1 1 0
1927 1 2 -2.8942173783018710e-01 1.6534193210946995e+01 4.0527308231602959e+00 1.6018216498807600e+01 1 1 0
5332 2 2 -5.7942405377023598e-01 1.1421797149294209e+01 4.7479855836443985e+00 1.9043377989206544e+01 0 0 0
5149 2 2 -6.4756058971226382e-01 1.6723293045905546e+01 1.8216575706306126e+00 1.7864961387715081e+01 0 0 0
5151 2 3 4.1612982394711900e-01 1.7120167965754469e+01 9.7299565657464426e-01 1.7876833679572414e+01 0 0 0
5150 2 3 4.5510694111828437e-01 1.6963442834928689e+01 2.3104191574062471e+00 1.7058770409803280e+01 0 0 0
4933 2 2 -5.7997455775951112e-01 1.3880002383113910e+01 2.1790056818897749e+00 1.9587180240049239e+01 0 1 0
4934 2 3 3.0505056194424091e-01 1.2971878228348009e+01 2.1627611823376349e+00 1.9177446883709287e+01 0 1 0
5333 2 3 3.2983969070987551e-01 1.1175808549534986e+01 4.1310242463287397e+00 1.8379398644414049e+01 0 0 0
6373 2 2 -5.7435500860338939e-01 1.1252127005418767e+01 8.2111950085490437e-01 1.8569673205741250e+01 0 1 0
4935 2 3 3.8008291124098892e-01 1.4535928704463743e+01 2.1416132151814162e+00 1.8880851701945900e+01 0 1 0
6374 2 3 2.6706216300030955e-01 1.1831210868537944e+01 1.0868950312740566e+00 1.7817888561239855e+01 0 1 0
1466 1 2 -3.3306401438739763e-01 1.1300806425100099e+01 8.7275144767333970e+00 1.4129230817437399e+01 1 1 0
1618 1 3 2.6167364696583628e-01 1.0837374989664696e+01 9.4825493409034962e+00 1.6227807342578298e+01 1 1 0
1764 1 2 -4.9428341598021353e-01 1.7160786243383200e+01 8.8869297370356009e+00 1.5209209109264000e+01 1 1 0
1765 1 3 3.7382786608722690e-01 1.7374646041547798e+01 9.8303454669667971e+00 1.5254858018598799e+01 1 1 0
1770 1 2 -4.9123374486452770e-01 1.9440599353556699e+01 7.8034480093108982e+00 1.5178093411687900e+01 1 1 0
1771 1 3 4.2843273446433600e-01 1.8567975785849399e+01 8.0345855931353967e+00 1.5609498996339999e+01 1 1 0
4438 2 2 -6.1412334256296408e-01 1.9098374889994272e+01 1.0954182807419318e+01 1.5705731717834151e+01 0 0 0
4439 2 3 3.0759174072511181e-01 1.8725873002280665e+01 1.1483452484257347e+01 1.6375398576116506e+01 0 0 0
6580 2 2 -5.1570657945999288e-01 1.9813466453167372e+01 1.0566024638156691e+01 1.9328885055523020e+01 0 0 0
4440 2 3 3.5405346188684111e-01 2.0041012688435089e+01 1.0731487148412386e+01 1.5841706876887091e+01 0 0 0
6582 2 3 2.4681844799309186e-01 2.0203416498719935e+01 1.0357884318188988e+01 1.8480919557902791e+01 0 0 0
6581 2 3 3.5596950249412351e-01 2.0628574446244198e+01 1.0991565563057668e+01 1.9596921553395045e+01 0 0 0
5014 2 2 -6.1080511624256595e-01 2.1225702331794732e+01 1.3063941962602406e+01 1.7087104821706923e+01 0 0 0
1473 1 1 2.7535942735781271e-01 1.1361882850557400e+01 1.3405504409789799e+01 1.4473640269804200e+01 1 1 0
1475 1 1 7.4516518802037912e-02 1.0711162348845498e+01 1.4591992455693600e+01 1.4045166112698400e+01 1 1 0
1477 1 1 1.2945554081993207e-01 1.1238859868542598e+01 1.6003409613148797e+01 1.4423361257608400e+01 1 1 0
1533 1 2 -3.0327540235672673e-01 1.2701735131197296e+01 1.3452880721542897e+01 1.4866517973624200e+01 1 1 0
1535 1 1 2.1586147575860845e-01 1.3536892994007594e+01 1.4484977727379494e+01 1.4180240270707699e+01 1 1 0
1536 1 1 9.7317043392878999e-02 1.4940886053464901e+01 1.4352555394348499e+01 1.4480133681073900e+01 1 1 0
1537 1 1 4.8167335110341276e-02 1.2695238652700098e+01 1.5930741812335597e+01 1.4022057524351601e+01 1 1 0
1538 1 1 7.0271225967512216e-02 1.5729094373741496e+01 1.5888575536058994e+01 1.4636931859129200e+01 1 1 0
1539 1 1 6.7232722171841744e-02 1.3523615093926495e+01 1.7059528846727197e+01 1.4610822716023700e+01 1 1 0
1540 1 1 9.6822519458503370e-02 1.4895873163989400e+01 1.7008623843659699e+01 1.4103715431395100e+01 1 1 0
1541 1 1 1.1828335522532658e-01 1.2550788152040198e+01 1.8534329639481996e+01 1.4387308153234800e+01 1 1 0
1598 1 1 9.7516972622542497e-02 1.9162484840202900e+01 1.4585065430961698e+01 1.4373740343227400e+01 1 1 0
1599 1 1 -5.0103103123936656e-02 1.7148532511423596e+01 1.6009100745335900e+01 1.4237981944952500e+01 1 1 0
1600 1 1 1.4214897501905174e-01 2.0041150036422998e+01 1.6098963417737700e+01 1.4732185401911099e+01 1 1 0
1601 1 1 1.4076971887798967e-01 1.7791842979261901e+01 1.7238069102145396e+01 1.4655928912136201e+01 1 1 0
1602 1 1 -1.8885630467645107e-02 1.9263967929483798e+01 1.7286323712898195e+01 1.4475262959478000e+01 1 1 0
1603 1 1 -6.8774421398140988e-03 1.7091398383102096e+01 1.8484660564995600e+01 1.4288720844119901e+01 1 1 0
1604 1 1 2.4319404665504536e-02 1.9948577313308299e+01 1.8511796144389095e+01 1.4216448131125800e+01 1 1 0
1610 1 2 -4.1407784690709215e-01 1.7613400352874500e+01 1.7234831976167499e+01 1.6155204827769499e+01 1 1 0
1611 1 3 4.0743688583270016e-01 1.7203642324446498e+01 1.6434463145470097e+01 1.6466397983430301e+01 1 1 0
1616 1 2 -2.8033836275095236e-01 1.5437200060772099e+01 1.4880892380270694e+01 1.5693332528633100e+01 1 1 0
1716 1 2 -3.2065771605013105e-01 1.2983726392537598e+01 1.7896784440588597e+01 1.5655283149681800e+01 1 1 0
1756 1 2 -4.3855576847359684e-01 1.1164766580658394e+01 1.6138485839790398e+01 1.5842179787775899e+01 1 1 0
1757 1 3 4.3899048735620916e-01 1.1944275221689999e+01 1.6653301215903497e+01 1.6204517817642099e+01 1 1 0
1874 1 2 -3.1169069418517542e-01 1.9543676428357699e+01 1.5090671192156798e+01 1.5658558062174601e+01 1 1 0
5015 2 3 3.5781094427704530e-01 2.0337527034810542e+01 1.3307438738454440e+01 1.6841158253004167e+01 0 0 0
4234 2 2 -6.3591853169593571e-01 1.1673309719102049e+01 1.9502614559177376e+00 2.1600774706190869e+01 0 1 0
4235 2 3 3.5956956015890434e-01 1.1039570409410953e+01 2.3742192143787939e+00 2.1025235344815254e+01 0 1 0
4236 2 3 3.9216998462991343e-01 1.1373394570955588e+01 1.4813290508526740e+00 2.2400782573440377e+01 0 1 0
6311 2 3 3.7181649325303273e-01 1.5461897170267651e+01 1.5406398319408128e+00 2.2950963695770358e+01 0 0 0
6312 2 3 3.0627011386676961e-01 1.3800364719061454e+01 3.5589108769889055e+00 2.4147472632703270e+01 0 0 0
5582 2 3 4.1188127376222283e-01 1.3047700604925380e+01 2.7231081155492061e+00 2.3119120434317168e+01 0 0 0
6310 2 2 -6.3242156666844551e-01 1.2876687076672907e+01 3.3451239952235938e+00 2.3775635745221852e+01 0 0 0
5772 2 3 4.2597559151801279e-01 1.6952795601460704e+01 1.2194466621892397e+00 2.5184513176677264e+01 0 0 0
5770 2 2 -6.7199644502234279e-01 1.7242977122277924e+01 1.8746962198319830e+00 2.4652919762597925e+01 0 0 0
5771 2 3 4.1453390198488832e-01 1.7134661969452395e+01 2.7946823840664212e+00 2.4923593878132088e+01 0 0 0
2103 1 1 7.3967164488089682e-02 1.1240439516538784e+01 3.7694059878590211e+00 2.7413141296942499e+01 0 0 0
2106 1 1 -3.4693737817367842e-02 1.1303713237854421e+01 6.2666262018683003e+00 2.7554945378434699e+01 0 0 0
2159 1 1 1.0377000659726118e-03 1.3424572792194573e+01 2.6347200169351770e+00 2.7977155047832799e+01 0 0 0
2161 1 1 -4.2791871197869411e-03 1.2726955993240994e+01 3.8169447766249078e+00 2.7545512385835298e+01 0 0 0
2162 1 1 1.2814626470414492e-01 1.5615017508534052e+01 3.4022292470549900e+00 2.7020596531957398e+01 0 0 0
2163 1 1 -5.0295266145385431e-02 1.3387983962221549e+01 4.9870417601662336e+00 2.7117104499307899e+01 0 0 0
2164 1 1 1.2790692787105490e-01 1.4718559748502027e+01 4.9539142062146544e+00 2.6498131562276999e+01 0 0 0
2165 1 1 1.3370757272565995e-01 1.2719972400139525e+01 6.2895397404763269e+00 2.6969356726651899e+01 0 0 0
2166 1 1 -1.9566423316455049e-02 1.5515171714727108e+01 6.1834557288901744e+00 2.6503416458273701e+01 0 0 0
2225 1 1 -3.0105387973728522e-02 1.7043028126375638e+01 3.4527394627503760e+00 2.7394420949478999e+01 0 0 0
2227 1 1 1.0054981008440377e-01 1.7906727581274648e+01 4.3250226580452447e+00 2.6664809411690801e+01 0 0 0
2228 1 1 -4.9020674143825119e-02 1.9160666763421528e+01 4.7427939837121524e+00 2.7215405208233399e+01 0 0 0
2229 1 1 1.1831877833684898e-01 1.6896309195807355e+01 6.1380201275323278e+00 2.6139086080834598e+01 0 0 0
2230 1 1 1.4961112789577616e-01 1.9912113702320845e+01 5.8361657730267869e+00 2.6531723445531000e+01 0 0 0
2289 1 1 -4.3951179551047839e-03 2.1270849185996781e+01 6.0255186032317161e+00 2.7076173879275999e+01 0 0 0
2734 1 2 -3.5519761198101679e-01 1.5072083375080997e+01 3.7505606028080392e+00 2.5738248852582799e+01 0 0 0
2735 1 2 -3.5626437508144027e-01 1.7392233586617401e+01 4.9153666065880657e+00 2.5460480211732499e+01 0 0 0
2762 1 2 -5.2112234968525506e-01 1.0956575012375280e+01 2.8623711222325481e+00 2.6292304877263799e+01 0 0 0
2763 1 3 3.7093249517378496e-01 1.1763330939904753e+01 2.4965960623096310e+00 2.5919530180602699e+01 0 0 0
2814 1 2 -4.1945152915598449e-01 1.9871631694665307e+01 5.5304671849766462e+00 2.5111036788093699e+01 0 0 0
2815 1 3 4.1339551869174529e-01 1.9060609206810611e+01 5.0306779935148489e+00 2.4873311458970100e+01 0 0 0
2816 1 2 -4.2831337187629442e-01 1.2470693951705258e+01 6.3727162540660620e+00 2.5519198094997801e+01 0 0 0
2817 1 3 3.4156677594310503e-01 1.2797640355807424e+01 5.6029893643583204e+00 2.5046432983587898e+01 0 0 0
2852 1 2 -4.3563273517547613e-01 2.0724322954727395e+01 1.5597553118201040e+00 2.7590166246225500e+01 0 0 0
2853 1 3 3.9420432996275623e-01 2.0998380245324594e+01 7.7043253752208396e-01 2.7109619210863499e+01 0 0 0
2884 1 2 -4.7095155761024410e-01 1.6309624425162074e+01 7.7465266984786896e-01 2.7003432571892699e+01 0 0 0
5470 2 2 -6.6597760112834326e-01 1.4684581443046119e+01 1.4066959076032277e+00 2.2471272372341303e+01 0 0 0
5471 2 3 3.8057998727469694e-01 1.4804980495302463e+01 1.3252603315902287e+00 2.1531546749376080e+01 0 0 0
6172 2 2 -6.0031488396691934e-01 1.2998343236827804e+01 9.0454222952784191e-01 2.5338409449719443e+01 0 0 0
6174 2 3 2.9073097425087757e-01 1.3753629939672599e+01 1.5046772333160869e+00 2.5527900806923292e+01 0 0 0
4633 2 2 -6.1048324981680857e-01 1.0973227953824134e+01 1.6561775956228719e-01 2.3568374368186312e+01 0 1 0
5472 2 3 2.9372790747834099e-01 1.3317550388597512e+01 3.2468577115819235e-02 2.5577230703839547e+01 0 0 0
4422 2 3 4.0465593968018243e-01 2.0840728800788085e+01 1.1164202571752867e+01 2.2480011459198124e+01 0 0 0
2116 1 1 -8.1507488254650068e-02 1.0909955741469188e+01 1.2339569208130714e+01 2.7967665754408898e+01 0 0 0
2167 1 1 6.2041989117771063e-03 1.3554909276860666e+01 7.4379718922370293e+00 2.7337786887625501e+01 0 0 0
2168 1 1 -3.9120835148010048e-02 1.4941720424906837e+01 7.4489919981590829e+00 2.6921724288157300e+01 0 0 0
2170 1 1 2.8079762069841580e-01 1.5699054831506814e+01 8.6283670914912580e+00 2.6879269701015598e+01 0 0 0
2171 1 1 1.2630198946632884e-01 1.3612919237583938e+01 9.8453486753325539e+00 2.7595117293321199e+01 0 0 0
2172 1 2 -3.1462431322701295e-01 1.4947571056294754e+01 9.8201472445464475e+00 2.7019848567461199e+01 0 0 0
2173 1 1 -2.0419031880570284e-02 1.3018701708268560e+01 1.1045525939131069e+01 2.7875642632383300e+01 0 0 0
2175 1 1 -1.6999794024417300e-03 1.3817624020747338e+01 1.2249233669972423e+01 2.7803015392004500e+01 0 0 0
2231 1 1 8.2351659506838731e-02 1.7740281349949708e+01 7.2253952643847361e+00 2.6466352408692501e+01 0 0 0
2232 1 1 -3.8759591717706703e-02 1.9130966777217978e+01 7.1729297266580954e+00 2.6511377769309100e+01 0 0 0
2233 1 2 -3.5879040936939649e-01 1.7065112085018576e+01 8.5675818801574710e+00 2.6645152884145300e+01 0 0 0
2234 1 1 4.6006108901785477e-02 1.9888411797116166e+01 8.3607642946945173e+00 2.6367725278231699e+01 0 0 0
2235 1 1 -2.3581271245849131e-01 1.9150887933383650e+01 9.4355369605212758e+00 2.5561503294803799e+01 0 0 0
2236 1 2 -3.7112503049300527e-01 2.0112220012036556e+01 1.1017036476952555e+01 2.7326894455607899e+01 0 0 0
2237 1 2 -3.5150003947378589e-01 1.8018108226044667e+01 1.2343178022740375e+01 2.7634581122974701e+01 0 0 0
2238 1 1 2.2074202978109983e-01 1.9422055505318298e+01 1.2253510615902560e+01 2.7426277926135601e+01 0 0 0
2293 1 1 -4.1014824512615594e-02 2.1257390947836992e+01 8.4606278454928621e+00 2.6662165357248600e+01 0 0 0
2644 1 1 3.1793801245022446e-01 2.0108630018666126e+01 1.0154502887455262e+01 2.4527588081605899e+01 0 0 0
2645 1 3 1.8185791182504321e-01 1.8354404008938392e+01 8.9534260599459348e+00 2.4995903970777199e+01 0 0 0
2646 1 2 -4.0522690325424304e-01 2.0975204635369231e+01 9.4891620747995500e+00 2.3863124634730600e+01 0 0 0
2647 1 2 -4.7642952737550082e-01 1.9604811754004356e+01 1.1480810910216993e+01 2.4389011848978502e+01 0 0 0
2648 1 3 3.0751417273287573e-01 1.9160714485399851e+01 1.1836523980230520e+01 2.5188440185087501e+01 0 0 0
2947 1 3 1.6984348896295567e-01 1.8629357402231449e+01 1.0133660838581678e+01 2.6213502400681300e+01 0 0 0
2242 1 1 1.4241681556356392e-01 1.9406933625519500e+01 1.4718424917182716e+01 2.7808535106371700e+01 0 0 0
2181 1 1 5.4951341801711469e-02 1.2820111777942570e+01 1.6170277058700520e+01 2.7384097682891500e+01 0 0 0
2122 1 1 1.0810129533674290e-01 1.1457735709460675e+01 1.6143967264176968e+01 2.7924700334047099e+01 0 0 0
2178 1 1 -2.2282300187808905e-02 1.5944726822867800e+01 1.3535108187072170e+01 2.7613392492051300e+01 0 0 0
2241 1 1 1.1327314518416397e-01 1.7961751726856267e+01 1.4802234245294013e+01 2.7128573933165999e+01 0 0 0
2180 1 1 -3.5173478974791866e-02 1.5201015577948729e+01 1.4766565378254670e+01 2.7304338275459401e+01 0 0 0
2179 1 1 9.5571278670977033e-02 1.3744594280534487e+01 1.4646273259148440e+01 2.7064084109722899e+01 0 0 0
5922 2 3 3.3312058753240614e-01 1.7732757945320795e+01 1.8905911140643259e+01 2.5706377901709864e+01 0 0 0
2183 1 1 1.2888608454480910e-01 1.3639453351921459e+01 1.7269139986131993e+01 2.7986965355131701e+01 0 0 0
2124 1 1 9.6304122895279912e-02 1.1571499059757860e+01 1.8587219193949849e+01 2.7714861094223799e+01 0 0 0
2766 1 2 -4.1766448612204787e-01 1.8259297494969339e+01 1.4862634231760769e+01 2.5711167551577301e+01 0 0 0
2126 1 1 1.0803877963493777e-01 1.0897422593931553e+01 1.9658658017833776e+01 2.7129968910635199e+01 0 0 0
2185 1 1 -4.4281657606379130e-02 1.2967663375939265e+01 1.8552133777388487e+01 2.7879374665765599e+01 0 0 0
5921 2 3 3.9121754090033700e-01 1.6385613634198897e+01 1.8463384672893380e+01 2.5291213532970808e+01 0 0 0
6255 2 3 3.9700087618512175e-01 2.0547540066049052e+01 1.4630966016489841e+01 2.4297317068842947e+01 0 0 0
5920 2 2 -5.4453233023702075e-01 1.7313444528160957e+01 1.8402807997582990e+01 2.4997851896649678e+01 0 0 0
2305 1 1 1.4078268686948761e-01 2.1196509520062076e+01 1.6388469189752108e+01 2.7035421800769001e+01 0 0 0
2767 1 3 3.1011734924229339e-01 1.8193691845287436e+01 1.4007197993147182e+01 2.5270347245861199e+01 0 0 0
4939 2 2 -6.1389612629458434e-01 2.1153600899690687e+01 1.8722089739804549e+01 2.4544328551832148e+01 0 0 0
4940 2 3 3.9376750468448674e-01 2.0292289614469240e+01 1.9118557766362024e+01 2.4782639750140838e+01 0 0 0
2182 1 1 -2.5985503845933181e-02 1.5844823973461413e+01 1.6010234803421636e+01 2.7359808976357801e+01 0 0 0
2186 1 1 1.6255888465714456e-04 1.5815734276432682e+01 1.8551657851628491e+01 2.7885581573187800e+01 0 0 0
2177 1 1 8.8756774254057286e-02 1.3203112753877239e+01 1.3569641726776993e+01 2.7919485431165100e+01 0 0 0
2239 1 1 1.1282828247332753e-01 1.7315912757340584e+01 1.3581871458913120e+01 2.7432357540178501e+01 0 0 0
6253 2 2 -6.2437523103601722e-01 2.0803344517053951e+01 1.4149912135811190e+01 2.3473898941148413e+01 0 0 0
2908 1 2 -4.7104240815054066e-01 1.4433266237806377e+01 1.7564662076442158e+01 2.5983327461686400e+01 0 0 0
2243 1 1 3.4624394701991489e-02 1.7236612054928973e+01 1.6020521491735611e+01 2.7562504745250799e+01 0 0 0
2929 1 3 3.6927247296630655e-01 1.9760510490539602e+01 1.9355676921361578e+01 2.7709893977778801e+01 0 0 0
2240 1 1 -1.0149039930687508e-01 2.0116024379944584e+01 1.3407717509964650e+01 2.7326434673627901e+01 0 0 0
2866 1 2 -3.2150443185104421e-01 1.3058126556938166e+01 1.5498356597972904e+01 2.6096999378654800e+01 0 0 0
2244 1 1 -7.0379094028803643e-02 2.0016887654273717e+01 1.6115083800281916e+01 2.7786368675209602e+01 0 0 0
2184 1 1 1.2008994884775830e-01 1.5063922694085861e+01 1.7333413837506637e+01 2.7271941031283500e+01 0 0 0
2909 1 3 4.4767428771597062e-01 1.4022390370555446e+01 1.6783614016145950e+01 2.5514082924724200e+01 0 0 0
2099 1 1 1.0512580255477530e-01 1.1412346265699714e+01 1.5730250162705399e+00 2.9089368492487399e+01 0 0 0
2155 1 1 -2.5046048254107115e-02 1.3454577637147036e+01 2.4681308904791899e-01 2.8755755893297898e+01 0 0 0
2156 1 1 -2.1383936046953430e-02 1.4838841123135241e+01 1.3160008675098500e-01 2.8757370302837501e+01 0 0 0
2157 1 1 -2.3180415619123030e-02 1.2787385482970501e+01 1.4734399777430920e+00 2.8516996224183298e+01 0 0 0
2158 1 1 8.3278499527498689e-02 1.5601984872167098e+01 1.3145080116080390e+00 2.8174891991424602e+01 0 0 0
2160 1 1 8.7881043231952338e-02 1.4884800215385079e+01 2.6933031390090689e+00 2.8124133694795301e+01 0 0 0
2219 1 1 1.0836336742207572e-01 1.7566823560314798e+01 2.0241141960461301e-01 2.9828422935330998e+01 0 0 0
2220 1 1 -5.0798792087548846e-02 1.9008060876343226e+01 1.6218575750351100e-01 2.9569359717809299e+01 0 0 0
2221 1 1 1.0306766121814344e-01 1.6824643954552410e+01 1.6894413492158320e+00 2.9152925340970398e+01 0 0 0
2222 1 1 1.3150934138316064e-01 1.9708008720372398e+01 1.4310470444930821e+00 2.9679734722193700e+01 0 0 0
2223 1 1 -2.6282989001870379e-02 1.7583133873262732e+01 2.7569507324273079e+00 2.8524024498289698e+01 0 0 0
2224 1 1 1.4508058868785673e-01 1.8863758880213087e+01 3.0937120973829151e+00 2.9115740302191998e+01 0 0 0
2226 1 1 -2.8588500066918741e-02 1.9622574434523209e+01 4.0960594712968543e+00 2.8388174870510898e+01 0 0 0
2281 1 1 7.3860364717958177e-02 2.1048770733659147e+01 1.4936203707607580e+00 2.9010127244665199e+01 0 0 0
2285 1 1 1.2637653386314832e-01 2.0981634893131670e+01 4.3393474400853078e+00 2.8874428171265599e+01 0 0 0
2699 1 2 -2.7488087962757057e-01 1.1081529398468449e+01 2.7792053019097920e+00 2.9865773586923599e+01 0 0 0
2707 1 2 -3.7874695513547729e-01 1.6864683077200368e+01 1.2857958763763080e+00 3.0523778225869300e+01 0 0 0
2708 1 2 -3.3769153569500587e-01 1.9171486482524813e+01 2.5242159960164252e+00 3.0425566829907400e+01 0 0 0
2820 1 2 -4.1674100324331959e-01 1.5119247482154741e+01 3.4485395223828061e+00 2.9323621624344401e+01 0 0 0
2821 1 3 3.5442633418555375e-01 1.5606705262449003e+01 2.9726167140054591e+00 3.0007785643182000e+01 0 0 0
4242 2 3 3.4246998983940458e-01 1.7110251879336083e+01 3.3107492800780229e+00 3.3940695140916183e+01 0 0 0
4672 2 2 -6.8014723287986389e-01 1.9894489714058324e+01 4.6235805250589292e+00 3.2208957149501963e+01 0 0 0
4674 2 3 4.3734248887241339e-01 1.9020063631719395e+01 4.3877962812806413e+00 3.2571130993128499e+01 0 0 0
4241 2 3 3.4270440357546456e-01 1.7485861048445507e+01 2.5571668864944690e+00 3.2598352389567303e+01 0 0 0
4240 2 2 -6.4373619352639633e-01 1.7684329183879907e+01 3.3421748192247902e+00 3.3184866957872565e+01 0 0 0
4673 2 3 4.4342761688877286e-01 2.0258415513350528e+01 4.0814093780754854e+00 3.1418215831171175e+01 0 0 0
4819 2 2 -6.3963290659131855e-01 1.0941142175031464e+01 6.3309139253572855e-01 3.2309980525444047e+01 0 1 0
4816 2 2 -6.1384322766329569e-01 2.1308081220804038e+01 1.6814785819038047e+00 3.3052525718252205e+01 0 1 0
4818 2 3 3.1835861607633603e-01 2.1166038989468134e+01 7.5470613483751081e-01 3.3243760883848438e+01 0 1 0
4156 2 2 -6.4312134834567103e-01 1.6805842896942025e+01 7.2657953435256095e-01 3.3580538356873916e+01 0 1 0
4820 2 3 3.5746709842068491e-01 1.1870224655237473e+01 6.4794009587782742e-01 3.2148966082128318e+01 0 1 0
4817 2 3 2.7541786115999478e-01 2.0522138999409894e+01 2.0989456053179958e+00 3.2606038880982247e+01 0 1 0
4158 2 3 2.8168599602744698e-01 1.6240759739380557e+01 6.2237005814322033e-01 3.2755780146009315e+01 0 1 0
4157 2 3 4.4538830580547090e-01 1.6491646450178877e+01 1.8627907846596073e-01 3.4320712636779810e+01 0 1 0
5506 2 2 -6.3703216640898119e-01 1.4273573030287787e+01 5.4000954899165232e-01 3.1623223133339064e+01 0 0 0
5507 2 3 3.4111567472244259e-01 1.5091251888027470e+01 9.2489590105166497e-01 3.1318217523898035e+01 0 0 0
5324 2 3 4.0062087812404723e-01 2.0945403450819061e+01 4.3548281829900111e+00 3.3519950534812352e+01 0 0 0
4736 2 3 3.5731379049927220e-01 1.8731662127116532e+01 1.2939659982617435e+00 3.4388876665046340e+01 0 1 0
5352 2 3 3.9051827517366128e-01 1.9358314265617004e+01 9.7723229805930654e+00 2.8826241648052171e+01 0 0 0
2110 1 1 1.0910189727134222e-01 1.1357862446407371e+01 8.6301402122665607e+00 2.8429994122162601e+01 0 0 0
2112 1 1 -8.4499252719455006e-02 1.0730905092547220e+01 9.9094021512320882e+00 2.8088821730344399e+01 0 0 0
2114 1 1 1.4414062257783675e-01 1.1564745283611499e+01 1.1118269097346658e+01 2.8356744622647600e+01 0 0 0
2169 1 1 8.7878337536691609e-02 1.3080705467198298e+01 8.6215378967827814e+00 2.8003255244186800e+01 0 0 0
2174 1 1 -2.2253020418479236e-01 1.5886400282125201e+01 1.1437076664888004e+01 2.9035301690718299e+01 0 0 0
2176 1 1 5.8091088774080493e-02 1.5219996700743966e+01 1.2358739212675911e+01 2.8038544127838801e+01 0 0 0
2678 1 1 3.3932670428509659e-01 1.4907424804354303e+01 1.1319285191511067e+01 3.0290293392530700e+01 0 0 0
2679 1 3 1.9389296547736853e-01 1.6100372809602923e+01 1.0451224881440353e+01 2.8629287719305800e+01 0 0 0
2680 1 2 -4.8331792614409674e-01 1.4552083394602187e+01 9.9418163032429678e+00 3.0211327282140200e+01 0 0 0
2681 1 2 -3.7107209152760245e-01 1.4397482992902706e+01 1.2306860986424629e+01 3.0915614508206300e+01 0 0 0
2682 1 3 4.7375404157569334e-01 1.3566724897589706e+01 9.7100305193094005e+00 3.0145680004943699e+01 0 0 0
2878 1 2 -4.8364144079631255e-01 1.1775719809826988e+01 1.1173530456371063e+01 2.9815384710331799e+01 0 0 0
2879 1 3 4.1619067929854653e-01 1.1605471676199382e+01 1.2061367866439102e+01 3.0121954834166001e+01 0 0 0
2914 1 2 -3.3271476877909012e-01 1.2513345949602634e+01 8.6136744769932125e+00 2.9348649219641199e+01 0 0 0
2948 1 3 1.3592875726586789e-01 1.6844064118992726e+01 1.1847095486985410e+01 2.9352666574733501e+01 0 0 0
5350 2 2 -5.8199225473232463e-01 1.8745296704983520e+01 9.1482721855095406e+00 2.9234584779900199e+01 0 0 0
5351 2 3 3.6149251435351037e-01 1.7961126710274598e+01 9.0037475772586113e+00 2.8678306136027931e+01 0 0 0
5474 2 3 3.4908665854678045e-01 1.2603000729996220e+01 1.0938362696770421e+01 3.3754341809057529e+01 0 0 0
5475 2 3 3.3992806122418812e-01 1.2676418014900014e+01 1.2517182003340986e+01 3.3598208495542046e+01 0 0 0
5473 2 2 -6.0673440869319517e-01 1.2151846500842206e+01 1.1779744255747074e+01 3.3770192011325882e+01 0 0 0
5571 2 3 3.1271799564514102e-01 1.2408148427902981e+01 1.6744506706271590e+01 3.1998399255176434e+01 0 0 0
6017 2 3 2.8789241796503451e-01 1.7618038984300242e+01 1.7649321765597609e+01 3.2225700853470009e+01 0 0 0
5667 2 3 2.3744684338361366e-01 1.3412390906455865e+01 1.4695146694946761e+01 3.2524569040137948e+01 0 0 0
5666 2 3 4.1505790109253876e-01 1.3056099952592865e+01 1.3946934787182629e+01 3.1269953142049857e+01 0 0 0
5006 2 3 3.5886424086251423e-01 1.5972943610919991e+01 1.4111468049451084e+01 3.0717205218769770e+01 0 0 0
5005 2 2 -5.6803801122586128e-01 1.6128066241980960e+01 1.4883559339958017e+01 3.0050041760474087e+01 0 0 0
5007 2 3 3.4082340011364826e-01 1.5334333743190008e+01 1.5198520584584534e+01 2.9602696905916034e+01 0 0 0
5665 2 2 -6.5676578788625384e-01 1.2692678410645824e+01 1.4309082792258632e+01 3.2011133038757379e+01 0 0 0
2118 1 1 1.1429333295958574e-01 1.1566562502102775e+01 1.3590094073287165e+01 2.8217802334877600e+01 0 0 0
2120 1 1 -6.9924953290605898e-02 1.0771048862519351e+01 1.4947446873911238e+01 2.8129748992427199e+01 0 0 0
2123 1 2 -3.2315995076678045e-01 1.0789619776183930e+01 1.7378586430128383e+01 2.8082776466674499e+01 0 0 0
2245 1 1 -4.1845358853521863e-02 1.7881697914610069e+01 1.7164091217984911e+01 2.8204157833367400e+01 0 0 0
2246 1 1 1.3849278283640198e-01 1.9282706470878331e+01 1.7124100674407504e+01 2.8439626119741298e+01 0 0 0
2247 1 1 2.2872032324197666e-02 1.7067742972437447e+01 1.8331503410968349e+01 2.8499716818614601e+01 0 0 0
2248 1 2 -3.8711459017495425e-01 2.0153243573625595e+01 1.8098060140289025e+01 2.9089586575253399e+01 0 0 0
2249 1 1 -2.2503432913432295e-01 1.7636409784913884e+01 1.9302286529905224e+01 2.9527576734597702e+01 0 0 0
2622 1 3 1.7084213487667485e-01 1.8474994984819482e+01 1.8846872777141325e+01 3.0054260399123599e+01 0 0 0
2623 1 2 -3.7518972827359320e-01 1.5465617631740617e+01 1.9088109835132688e+01 3.0893328575046098e+01 0 0 0
2742 1 2 -4.2588277178814454e-01 1.8849285036166314e+01 1.4519066436683454e+01 2.9148716585188101e+01 0 0 0
2743 1 3 3.2211115034666965e-01 1.8918041940238126e+01 1.3635638647491975e+01 2.9547289636171701e+01 0 0 0
2744 1 2 -4.4811551023027507e-01 1.3956581308732114e+01 1.6901477939937688e+01 2.9326587720416502e+01 0 0 0
2745 1 3 2.4442200292652147e-01 1.3584372508456417e+01 1.6041799207064695e+01 2.9581198441682599e+01 0 0 0
2860 1 2 -3.6536501557107492e-01 1.2664355167481792e+01 1.3978055891408681e+01 2.9159516683008000e+01 0 0 0
6411 2 3 3.2066428916436973e-01 1.0874473839328948e+01 1.5156509290152718e+01 3.4391066142171546e+01 0 0 0
6409 2 2 -6.4105061237078931e-01 1.1652500068109759e+01 1.5500092264574079e+01 3.3938520532282404e+01 0 0 0
4971 2 3 3.7567246899945306e-01 1.2259618303484427e+01 1.8189533339411305e+01 3.0242379229244047e+01 0 0 0
4969 2 2 -5.9112223211543602e-01 1.1552881315424029e+01 1.8516550923835361e+01 3.0803027324326010e+01 0 0 0
6339 2 3 3.2497171449279960e-01 1.0986019923368595e+01 1.5463646349621721e+01 3.0780135842632198e+01 0 0 0
6016 2 2 -5.6055148991261339e-01 1.8337136452512091e+01 1.7178457830745050e+01 3.1734318779118109e+01 0 0 0
6018 2 3 3.2193907995032484e-01 1.7862035602663326e+01 1.6428286035093834e+01 3.1399382683835338e+01 0 0 0
3995 2 3 5.2364660911838190e-01 1.4192937968326765e+01 1.6628101380431456e+01 3.2216722626747696e+01 0 0 0
5569 2 2 -6.5696937941651179e-01 1.3211532282232797e+01 1.7117037045088583e+01 3.2412160589447566e+01 0 0 0
3994 2 2 -7.1427475828690667e-01 1.5245326560528277e+01 1.6356063872828976e+01 3.2241437244777117e+01 0 0 0
3996 2 3 4.2199868995373996e-01 1.5675232964338250e+01 1.6896072673444177e+01 3.1713072735525817e+01 0 0 0
6410 2 3 3.7451374017757488e-01 1.1419548760902234e+01 1.5482879467797781e+01 3.3013525375278995e+01 0 0 0
5509 2 2 -5.7059060440694975e-01 1.6319106164420351e+01 1.8402359799387824e+01 3.3839582499108850e+01 0 0 0
5892 2 3 2.8615821209677145e-01 1.6896611583039487e+01 1.4701545794560777e+01 3.3006607797726282e+01 0 0 0
5510 2 3 3.3688126300823990e-01 1.6883216280433221e+01 1.7837085759656265e+01 3.4412682713921960e+01 0 0 0
5890 2 2 -5.6584734367956435e-01 1.6176141238811830e+01 1.4045243815354345e+01 3.2833796881794811e+01 0 0 0
5891 2 3 3.3838588566323025e-01 1.5349384679180840e+01 1.4448825349307540e+01 3.3140654293443014e+01 0 0 0
5511 2 3 2.8295070364342034e-01 1.5365091452476161e+01 1.8517349312783047e+01 3.4106284562507106e+01 0 0 0
4482 2 3 3.4567561253777901e-01 1.3090954111049530e+01 1.4210373924697029e+01 3.4762499073781804e+01 0 0 0
4480 2 2 -6.5687140327186178e-01 1.4008824736054235e+01 1.4223879089634739e+01 3.4972078498652294e+01 0 0 0
6561 2 3 3.9577579508844551e-01 1.3450000997085652e+01 1.7025441071625547e+01 3.4082574908762219e+01 0 0 0
6347 2 3 3.8604744622987375e-01 1.2814663542564398e+01 1.9406674698929248e+01 3.3198179515097003e+01 0 0 0
5358 2 3 3.4298815831914647e-01 2.1002675389066475e+01 1.9511306233354553e+01 3.1515306860573137e+01 0 0 0
6348 2 3 4.3831083720351127e-01 1.2758124439337236e+01 1.9005769667244856e+01 3.4787363629977058e+01 0 0 0
4970 2 3 3.5055289573143222e-01 1.0742915956330583e+01 1.8417692824763460e+01 3.0353159413164466e+01 0 0 0
5477 2 3 4.2206723102035781e-01 1.9427275581005699e+01 3.0427175152762587e-01 3.8822419277563867e+01 0 1 0
4737 2 3 2.8277007959503764e-01 1.9978808942401887e+01 1.7407975663561934e+00 3.5274649690621523e+01 0 1 0
4735 2 2 -6.4302737744714389e-01 1.9070751026153477e+01 1.4140922992042584e+00 3.5286138973665892e+01 0 1 0
5325 2 3 3.8935668837222376e-01 2.1159742915265223e+01 3.8624282453176151e+00 3.5168197831648762e+01 0 0 0
6306 2 3 3.0744633213315153e-01 2.1261500654400766e+01 8.8094324323936279e-01 4.0070219504847039e+01 0 1 0
6403 2 2 -5.7767118327650124e-01 1.6117588212249153e+01 7.5909786988724037e-01 3.6271374074107285e+01 0 1 0
5478 2 3 2.8578274268278964e-01 1.9280108455658468e+01 9.5837276329066667e-01 3.7344341447998858e+01 0 1 0
4543 2 2 -5.8043307480944417e-01 1.1895692050968462e+01 1.2388521294873538e+00 3.9995136546121564e+01 0 1 0
5691 2 3 3.6116639795943545e-01 1.7837269270978894e+01 2.6499739015034192e+00 3.6347864627540758e+01 0 0 0
4524 2 3 4.6390964677519414e-01 1.9721712561350770e+01 3.3525930033810356e+00 3.7017776843164015e+01 0 1 0
5689 2 2 -6.4436660277547586e-01 1.8014815615832251e+01 3.3044924973036913e+00 3.7062739474717830e+01 0 0 0
5189 2 3 2.7868848213606745e-01 2.0503699253038160e+01 2.9440007143566085e+00 3.9939492764630373e+01 0 0 0
5190 2 3 3.9272518475376655e-01 1.8966667629709555e+01 3.3535154780783882e+00 3.9723174399300405e+01 0 0 0
5188 2 2 -6.1352326181451056e-01 1.9903080189043262e+01 3.4654230821971446e+00 3.9384880641083164e+01 0 0 0
3488 1 1 1.4736219023195699e-01 1.3590677751880300e+01 4.4285868326105984e+00 4.1853711466756003e+01 1 1 0
3490 1 1 1.6527139469346055e-01 1.2461784817768496e+01 6.2249046192063986e+00 4.1506299907840003e+01 1 1 0
3491 1 1 1.1663309146965012e-01 1.5691554478058698e+01 5.7085731311272951e+00 4.1368402396264699e+01 1 1 0
3543 1 1 -2.5889568917877409e-01 1.6561908659283098e+01 1.2053864160435950e+00 4.1368629118987499e+01 1 1 0
3549 1 1 8.5836916793791795e-02 1.7850390779830995e+01 4.6002246578024995e+00 4.1797914364879801e+01 1 1 0
3550 1 1 1.1000247374079904e-03 1.9306083925912098e+01 4.7322698685516968e+00 4.1990501866226602e+01 1 1 0
3551 1 1 -2.8678999175514978e-02 1.7127417188284497e+01 5.8821827785252978e+00 4.1668962728032398e+01 1 1 0
3552 1 1 -7.5900941642425696e-03 1.9955308165883700e+01 5.9670667500577963e+00 4.1768205884742102e+01 1 1 0
3618 1 3 2.1954681601720294e-01 1.7011824072035097e+01 2.1889598960169963e+00 4.1257408051043498e+01 1 1 0
3619 1 1 3.1492835424433563e-01 1.5824006913546299e+01 8.3534541186740086e-01 4.0019966957603202e+01 1 1 0
3621 1 2 -3.6295189930662353e-01 1.6455938595379799e+01 1.5219422593732972e+00 3.9141899345734799e+01 1 1 0
3714 1 2 -2.4887543332393564e-01 1.3117244543680599e+01 5.2088828733363002e+00 4.0729194736832298e+01 1 1 0
3715 1 2 -2.5678753717531744e-01 1.5179289629071995e+01 6.3954039321899003e+00 4.0196974411277097e+01 1 1 0
3870 1 2 -5.3016878995878891e-01 1.7597599949806600e+01 3.8755252145161947e+00 4.0531475911485700e+01 1 1 0
3871 1 3 3.6172390104071334e-01 1.6979668112837700e+01 4.3248351258203996e+00 3.9952501864445402e+01 1 1 0
3928 1 3 1.5351454514820018e-01 1.7372477056483397e+01 5.0201134971839423e-01 4.1553516731780498e+01 1 1 0
5690 2 3 3.4244016820913131e-01 1.7738005596509893e+01 3.0783239691326676e+00 3.7960469076316969e+01 0 0 0
4544 2 3 3.9937377923954182e-01 1.2820274750886588e+01 1.1772794932474082e+00 3.9804620485701008e+01 0 1 0
4545 2 3 3.7329841165946565e-01 1.1606416200291592e+01 5.9780531553646954e-01 4.0648072756764371e+01 0 1 0
6405 2 3 2.8310796884409578e-01 1.6782980781355146e+01 7.1270820627710685e-01 3.7025512856762468e+01 0 1 0
4522 2 2 -7.4131208089950196e-01 2.0586157808945849e+01 3.1671244567157300e+00 3.6635268108186303e+01 0 1 0
6304 2 2 -7.2655779240843754e-01 2.0476093412918964e+01 3.2866543032100903e-01 4.0067969501310934e+01 0 1 0
6404 2 3 3.3328544211615796e-01 1.5459174500481735e+01 3.6463329084310525e-01 3.6854855262432096e+01 0 1 0
5476 2 2 -6.5495052281213939e-01 1.8874595342160440e+01 3.8617741399298061e-01 3.8011613696111056e+01 0 1 0
6305 2 3 4.4482588432069631e-01 2.0195012354005634e+01 8.0038923492856615e-02 4.0915553272056940e+01 0 1 0
4523 2 3 5.2082873928826146e-01 2.1266831365607022e+01 2.6224806523956130e+00 3.7306741065742756e+01 0 1 0
4350 2 3 3.5636871069033593e-01 2.1306759441841884e+01 5.1858995019159915e+00 3.8537586130739896e+01 0 0 0
6530 2 3 3.2213509942656526e-01 1.0683727429082357e+01 1.1395288906400516e+01 4.0044513178984381e+01 0 0 0
5646 2 3 3.3311516960090065e-01 1.5033060526151285e+01 1.2352399670546195e+01 3.5260926943251263e+01 0 0 0
5042 2 3 3.0805347805035055e-01 1.1363662710738547e+01 1.1480150327091845e+01 3.6322856021168334e+01 0 0 0
2999 1 1 1.2478059674889788e-01 2.1118258061394400e+01 8.2381287983259952e+00 4.0448754369337600e+01 1 1 0
3492 1 1 -9.6967540063767968e-02 1.3234131425898497e+01 7.4541473584805971e+00 4.1527273260116900e+01 1 1 0
3493 1 1 1.7034482524703964e-01 1.4675877687034799e+01 7.3258262418423996e+00 4.1169851081975402e+01 1 1 0
3494 1 1 3.0239293980272280e-01 1.2646954529161498e+01 8.6589262781137961e+00 4.1854715417817800e+01 1 1 0
3495 1 1 -5.4906251142360335e-02 1.5522179550689096e+01 8.4358624859209996e+00 4.1596227598631202e+01 1 1 0
3496 1 2 -3.4588638646986425e-01 1.3452921701023101e+01 9.8265227418793941e+00 4.1806086353219598e+01 1 1 0
3497 1 1 1.4213460317607368e-01 1.4890507748360697e+01 9.6746796545576004e+00 4.1662634032548503e+01 1 1 0
3498 1 1 -6.9790380888111681e-02 1.5572870207347698e+01 1.0880133543348798e+01 4.1338047215030599e+01 1 1 0
3499 1 1 -2.2543309017504876e-01 1.3778690788357999e+01 1.2271126367307097e+01 4.0337102580192102e+01 1 1 0
3500 1 1 5.5625497806738103e-02 1.5016707896056495e+01 1.2210995380969699e+01 4.1197305725191001e+01 1 1 0
3553 1 1 -3.8556193522054458e-02 1.7731729455950500e+01 7.1331602907978962e+00 4.1683433756235601e+01 1 1 0
3554 1 1 1.2935187468829568e-01 1.9202905636705900e+01 7.2613665697488941e+00 4.1842500381626898e+01 1 1 0
3555 1 1 1.4043989499169665e-01 1.7001091123561196e+01 8.4074148831421951e+00 4.1805485266519000e+01 1 1 0
3556 1 1 -6.8460223644837254e-02 1.9783862247709401e+01 8.2997858740096007e+00 4.0923126561105597e+01 1 1 0
3557 1 1 -9.1907142677578796e-02 1.7634880373906597e+01 9.5132248230778984e+00 4.1014575553039698e+01 1 1 0
3558 1 1 1.5970461635790428e-01 1.8990105329965999e+01 9.4262925888642997e+00 4.0550948612656100e+01 1 1 0
3559 1 1 1.4871982731364475e-01 1.6908259291205496e+01 1.0706084095841000e+01 4.0785593683000300e+01 1 1 0
3560 1 1 1.5226765562390912e-01 1.9997655911489495e+01 1.1335790737656197e+01 4.0492255708869401e+01 1 1 0
3561 1 1 1.1540190403289047e-01 1.7866166320141097e+01 1.2617171664339700e+01 4.0797649690233698e+01 1 1 0
3562 1 1 -4.8187568223423363e-02 1.9299035094127099e+01 1.2500429903545296e+01 4.0979034595373498e+01 1 1 0
3677 1 3 1.6418559669715543e-01 1.3531237439027400e+01 1.1275772061370098e+01 3.9959401958285497e+01 1 1 0
3703 1 2 -2.4464139962191300e-01 1.9437857004503996e+01 1.0392492410076095e+01 3.9565707516367503e+01 1 1 0
3704 1 2 -2.8744895834996570e-01 1.7351679019128895e+01 1.1685609379923797e+01 3.9826036135245197e+01 1 1 0
3926 1 3 1.5810336643890507e-01 1.2905761644684098e+01 1.2591886266042394e+01 4.0902081344515203e+01 1 1 0
5043 2 3 3.9110739211745260e-01 1.1473795258469071e+01 1.1737857038369553e+01 3.7763057049108809e+01 0 0 0
5041 2 2 -5.7182340654467767e-01 1.1974269704659008e+01 1.1375030400444759e+01 3.7059676916130002e+01 0 0 0
5645 2 3 3.3988429296795608e-01 1.4719109933229117e+01 1.2617668566301832e+01 3.6778071211316522e+01 0 0 0
5644 2 2 -5.5564959106058931e-01 1.5338023158814888e+01 1.2161751561910846e+01 3.6177261704133976e+01 0 0 0
4068 2 3 4.1947136906493343e-01 1.7806487405197529e+01 1.2526919407802557e+01 3.7756262422211393e+01 0 0 0
4481 2 3 2.8288530707443127e-01 1.4069422282118229e+01 1.4475320928987980e+01 3.5886015743314800e+01 0 0 0
5515 2 2 -6.3046971671783059e-01 1.1258201351726624e+01 1.5651766014616454e+01 3.8611181402714251e+01 0 0 0
5838 2 3 2.8155401732569019e-01 1.4544407221972955e+01 1.8654216825589238e+01 3.6385449303676332e+01 0 0 0
3864 1 2 -4.2697764617985134e-01 1.8267445171074897e+01 1.5266793040258399e+01 4.0308660297928697e+01 1 1 0
4272 2 3 3.7839037164526207e-01 1.3789386637956179e+01 1.5563875486358317e+01 3.7985955274839988e+01 0 0 0
3976 2 2 -6.2951940885374869e-01 1.0815906318704487e+01 1.8108071196904923e+01 3.5804990012583922e+01 0 0 0
4067 2 3 3.7473069820136934e-01 1.6706796607800428e+01 1.3649772992713890e+01 3.7384314728399218e+01 0 0 0
6559 2 2 -7.2425459305197770e-01 1.3434297590678552e+01 1.7386249620471542e+01 3.5036919616324759e+01 0 0 0
5516 2 3 2.8642532433993451e-01 1.2049125503626085e+01 1.5748484447541850e+01 3.9191300633420177e+01 0 0 0
5873 2 3 4.2389808434734377e-01 1.1281143878341576e+01 1.4562374343055609e+01 3.6820158430824812e+01 0 0 0
5836 2 2 -5.7027822716716758e-01 1.4270210706822501e+01 1.8992363753691613e+01 3.7298359026798259e+01 0 0 0
3900 1 2 -3.6394377602550576e-01 1.2942193016684399e+01 1.4940625975289194e+01 4.0968649607880202e+01 1 1 0
3848 1 2 -2.7184695406917708e-01 1.5201974927818597e+01 1.7538462649278195e+01 4.0848667884700902e+01 1 1 0
4066 2 2 -5.9059602001087130e-01 1.7646336770959394e+01 1.3429994938568814e+01 3.7324212392644299e+01 0 0 0
4270 2 2 -6.4138498748351236e-01 1.4516621922313773e+01 1.6020119085753286e+01 3.8442172463436052e+01 0 0 0
5837 2 3 3.6083538197846426e-01 1.4278287039443294e+01 1.8144204014628698e+01 3.7770535358013198e+01 0 0 0
3450 1 1 -1.4034789345547190e-02 1.3402198379816099e+01 1.9672298607208596e+01 4.1968729646610299e+01 1 1 0
3564 1 1 -1.6227763882301037e-03 1.9958154171211994e+01 1.3543346567860098e+01 4.1708028327943197e+01 1 1 0
3449 1 1 -2.6670810824526745e-02 1.1220015136492094e+01 1.8362114255050798e+01 4.1765958554294201e+01 1 1 0
4555 2 2 -6.9785732484334173e-01 1.2729030059693139e+01 1.6032818331366094e+01 3.6610267791387237e+01 0 0 0
3563 1 1 -5.9369100527834520e-02 1.7088090044767895e+01 1.3608386294215798e+01 4.1465640066709803e+01 1 1 0
4557 2 3 3.4032716288837001e-01 1.1937976711882268e+01 1.6437971637664404e+01 3.7005051842224127e+01 0 0 0
3015 1 1 -4.5910543038520865e-03 2.1303851096203900e+01 1.8499588168827898e+01 4.1764073268606403e+01 1 1 0
4271 2 3 4.3927429594285028e-01 1.4596481499945940e+01 1.5625564439587796e+01 3.9261036742837767e+01 0 0 0
5946 2 3 2.7052333733917022e-01 1.5571414487861739e+01 1.6094432477500025e+01 3.5377390894272445e+01 0 0 0
3502 1 1 -2.9281894757498598e-02 1.5685005378534399e+01 1.3402815630752194e+01 4.1682809433244600e+01 1 1 0
3510 1 1 9.8105120626719208e-02 1.5651450877505098e+01 1.8501558455684197e+01 4.1930579142359498e+01 1 1 0
5272 2 2 -6.3429611563070343e-01 1.1038562868970203e+01 1.8493883376518937e+01 3.8629277676781953e+01 0 0 0
4556 2 3 6.0147647321319464e-01 1.3101812952445385e+01 1.6694325164164749e+01 3.5794696951944680e+01 0 0 0
3679 1 2 -5.1848498197730430e-01 1.2752034082712498e+01 1.3497241987196098e+01 3.8675845445862301e+01 1 1 0
3565 1 1 1.0966256300106038e-01 1.7823720063762799e+01 1.4882855388243996e+01 4.1658396806830801e+01 1 1 0
3681 1 3 3.7846186648413060e-01 1.2121851567413600e+01 1.3841665557162294e+01 3.9339953621146599e+01 1 1 0
5273 2 3 2.6825471426797959e-01 1.1910746759224191e+01 1.8296100615846616e+01 3.9052326405908936e+01 0 0 0
5945 2 3 3.1851883714917406e-01 1.6691311456953599e+01 1.5159903931088254e+01 3.6023834230565697e+01 0 0 0
3678 1 1 3.1056277343944333e-01 1.4086927386830098e+01 1.3260526188492300e+01 3.9134674152012202e+01 1 1 0
3865 1 3 3.7722677567211305e-01 1.7829774421690196e+01 1.4734417014189496e+01 3.9639364823434903e+01 1 1 0
3680 1 2 -3.8654806086165450e-01 1.5225653281862996e+01 1.3609247465321801e+01 3.8676988842935501e+01 1 1 0
5944 2 2 -5.6528349352174501e-01 1.6440773256392262e+01 1.6075800901150796e+01 3.5802198422297536e+01 0 0 0
3422 1 1 -9.9910551780014858e-02 1.1374263857148300e+01 1.0808044448162946e+00 4.2984775363112398e+01 1 1 0
3426 1 1 1.3272906297429957e-01 1.1512444457982596e+01 3.8758505534142955e+00 4.3184119985828097e+01 1 1 0
3428 1 1 -3.0569236502703767e-02 1.0690845538042396e+01 5.0499086833635971e+00 4.2827162894784600e+01 1 1 0
3430 1 1 -4.7116917657942306e-02 1.1207662226407898e+01 6.1974848374871954e+00 4.2190017979173803e+01 1 1 0
3482 1 1 -4.3500416076222848e-02 1.2801458618903794e+01 1.1811516139618945e+00 4.3076931443829899e+01 1 1 0
3483 1 1 1.1487984186720280e-02 1.5531513374444700e+01 1.1752858281386978e+00 4.2479388118291702e+01 1 1 0
3484 1 1 1.4418441521806080e-01 1.3546274169248200e+01 2.4299302491936956e+00 4.3342083857087204e+01 1 1 0
3485 1 1 -5.8296850801358158e-02 1.4972315316677395e+01 2.3761841423612964e+00 4.2939320920830099e+01 1 1 0
3486 1 1 -8.0045017917876923e-02 1.2874349661270401e+01 3.6173653296281998e+00 4.2777394813125099e+01 1 1 0
3487 1 1 7.9589404182331874e-02 1.5698305714419597e+01 3.6538816662464981e+00 4.2876001475358201e+01 1 1 0
3489 1 1 -5.8604927911107260e-02 1.5008961034072797e+01 4.6048046770238997e+00 4.2017708250478300e+01 1 1 0
3544 1 2 -3.4547384641404122e-01 2.0205226794027197e+01 1.1652274475204010e+00 4.2827487123390299e+01 1 1 0
3545 1 2 -3.6559547539396470e-01 1.8140113245848198e+01 2.4579374998609964e+00 4.3135644486842899e+01 1 1 0
3546 1 1 2.5578565135676729e-01 1.9441164348220497e+01 2.3628181546638984e+00 4.2718171444190901e+01 1 1 0
3547 1 1 1.9207741818435320e-01 1.7249822252038300e+01 3.7031872491646993e+00 4.2834357052846599e+01 1 1 0
3548 1 1 -9.0332773251721163e-02 2.0085058655423801e+01 3.5150258097766951e+00 4.2225866715909298e+01 1 1 0
3713 1 2 -3.8723034236723808e-01 1.1120694261828497e+01 3.1737547411917006e+00 4.4419203724013400e+01 1 1 0
3815 1 3 3.9055475233198861e-01 1.3649441933153099e+01 8.4763092458839395e-01 4.5145216339968499e+01 1 1 0
3874 1 2 -5.4268723293064192e-01 1.3512600999875595e+01 2.5305206511769995e+00 4.4829768905797202e+01 1 1 0
3875 1 3 3.6101554779760686e-01 1.2702157134276298e+01 3.0283174399960942e+00 4.5088473583430101e+01 1 1 0
3895 1 2 -2.8846917889216450e-01 1.6534193210946995e+01 4.0527308231602959e+00 4.4018216498807597e+01 1 1 0
4105 2 2 -5.7479603519175992e-01 2.0584321565452768e+01 3.7800703539474068e+00 4.5584449492504199e+01 0 0 0
4311 2 3 3.9987263072398666e-01 1.5492442596433960e+01 2.3342481570008702e+00 4.5890544318989676e+01 0 0 0
4309 2 2 -5.9357431029226093e-01 1.5714644498291356e+01 2.5140284967386135e+00 4.6811649590249580e+01 0 0 0
4106 2 3 3.6044056336797609e-01 1.9692594112074826e+01 3.7457377615237868e+00 4.5148084822327064e+01 0 0 0
4310 2 3 3.8116735693787784e-01 1.5303547228949729e+01 1.8369954216237558e+00 4.7349393717575971e+01 0 0 0
5377 2 2 -6.3801004703725139e-01 1.6605742523333365e+01 8.7649894488740676e-01 4.5092152222098669e+01 0 0 0
5379 2 3 3.9752546470281946e-01 1.6943465620440783e+01 1.1955205783437066e+00 4.4205393724167507e+01 0 0 0
6164 2 3 4.0665092527400531e-01 1.3218992277856769e+01 5.0146485215509689e+00 4.6172917805380102e+01 0 0 0
4576 2 2 -6.1638670610088686e-01 1.3343489950769408e+01 1.2988216441895182e+00 4.7343250860454141e+01 0 0 0
6163 2 2 -5.8968428548327378e-01 1.3937425495057189e+01 5.2904542915669390e+00 4.5639427553228835e+01 0 0 0
6165 2 3 3.8528073658948403e-01 1.4432250414363855e+01 4.5346174989779122e+00 4.5304579104148218e+01 0 0 0
4578 2 3 2.9143237473144840e-01 1.3099490289846377e+01 4.9901108901565810e-01 4.7821056458492585e+01 0 0 0
4577 2 3 2.2365108462930391e-01 1.2540028983542278e+01 1.5713343209974440e+00 4.6919562526233236e+01 0 0 0
5126 2 3 3.3641015428528437e-01 1.2588561302000503e+01 3.1740498938474291e+00 4.8615306810009685e+01 0 0 0
5125 2 2 -5.7038147514638338e-01 1.3318408461808884e+01 3.8039633813592522e+00 4.8557601662925961e+01 0 0 0
5800 2 2 -6.3983677086515500e-01 1.1159342133424648e+01 4.6633774373860541e+00 4.6549751769912014e+01 0 0 0
5127 2 3 3.3957308743941850e-01 1.4041950581739030e+01 3.4359021811846273e+00 4.7969546499480671e+01 0 0 0
5378 2 3 3.5744956259218119e-01 1.5818302631446091e+01 3.4991623941690736e-01 4.4969249831549604e+01 0 0 0
5487 2 3 2.7026991518388277e-01 1.1483318623828691e+01 1.2444998438392043e+00 4.8831854548353434e+01 0 0 0
3434 1 2 -3.4493016527563247e-01 1.1300806425100099e+01 8.7275144767333970e+00 4.2129230817437403e+01 1 1 0
3586 1 3 2.4610527799942911e-01 1.0837374989664696e+01 9.4825493409034962e+00 4.4227807342578302e+01 1 1 0
3732 1 2 -4.7837846700553027e-01 1.7160786243383200e+01 8.8869297370356009e+00 4.3209209109264002e+01 1 1 0
3733 1 3 3.3638263194068285e-01 1.7374646041547798e+01 9.8303454669667971e+00 4.3254858018598803e+01 1 1 0
3738 1 2 -4.7532314567619177e-01 1.9440599353556699e+01 7.8034480093108982e+00 4.3178093411687897e+01 1 1 0
3739 1 3 4.4027378106479909e-01 1.8567975785849399e+01 8.0345855931353967e+00 4.3609498996340001e+01 1 1 0
4912 2 2 -5.8089810863000302e-01 1.4410733842802218e+01 1.1454057224085769e+01 4.4279236271471987e+01 0 0 0
4913 2 3 4.1002038655238754e-01 1.3728382662543972e+01 1.1010725582004627e+01 4.3781605600978132e+01 0 0 0
4914 2 3 3.4736799200538127e-01 1.4696878764480346e+01 1.2324160421602532e+01 4.3944501829390404e+01 0 0 0
6136 2 2 -5.9557031168423114e-01 1.7544869811660323e+01 1.3117061938595855e+01 4.4767169032510658e+01 0 0 0
5738 2 3 3.9533022113213351e-01 1.5692641957967888e+01 1.8747703578280113e+01 4.4699682166541223e+01 0 0 0
6137 2 3 3.8045620076888009e-01 1.6808339632218118e+01 1.3689508377960522e+01 4.4571707410483263e+01 0 0 0
6138 2 3 3.8299572250263936e-01 1.8377908209355489e+01 1.3566159868003497e+01 4.5027624866969681e+01 0 0 0
5739 2 3 3.9237629948092068e-01 1.4161508364118687e+01 1.8551352243670937e+01 4.5033121505276206e+01 0 0 0
3441 1 1 2.5527601605413686e-01 1.1361882850557400e+01 1.3405504409789799e+01 4.2473640269804200e+01 1 1 0
3443 1 1 4.0063454972891273e-02 1.0711162348845498e+01 1.4591992455693600e+01 4.2045166112698404e+01 1 1 0
3445 1 1 1.3536448198990991e-01 1.1238859868542598e+01 1.6003409613148797e+01 4.2423361257608398e+01 1 1 0
3501 1 2 -3.7836819361194185e-01 1.2701735131197296e+01 1.3452880721542897e+01 4.2866517973624198e+01 1 1 0
3503 1 1 2.0347111878765950e-01 1.3536892994007594e+01 1.4484977727379494e+01 4.2180240270707699e+01 1 1 0
3504 1 1 5.5152020898751361e-02 1.4940886053464901e+01 1.4352555394348499e+01 4.2480133681073902e+01 1 1 0
3505 1 1 4.3990326272534477e-02 1.2695238652700098e+01 1.5930741812335597e+01 4.2022057524351602e+01 1 1 0
3506 1 1 7.1464679853736057e-02 1.5729094373741496e+01 1.5888575536058994e+01 4.2636931859129199e+01 1 1 0
3507 1 1 4.9405246751273779e-02 1.3523615093926495e+01 1.7059528846727197e+01 4.2610822716023698e+01 1 1 0
3508 1 1 6.7245662245649124e-02 1.4895873163989400e+01 1.7008623843659699e+01 4.2103715431395102e+01 1 1 0
3509 1 1 1.2426050728562070e-01 1.2550788152040198e+01 1.8534329639481996e+01 4.2387308153234798e+01 1 1 0
3566 1 1 9.6299849515909822e-02 1.9162484840202900e+01 1.4585065430961698e+01 4.2373740343227396e+01 1 1 0
3567 1 1 -4.2874704278760147e-02 1.7148532511423596e+01 1.6009100745335900e+01 4.2237981944952502e+01 1 1 0
3568 1 1 1.4859242889242646e-01 2.0041150036422998e+01 1.6098963417737700e+01 4.2732185401911103e+01 1 1 0
3569 1 1 1.4255881245317004e-01 1.7791842979261901e+01 1.7238069102145396e+01 4.2655928912136197e+01 1 1 0
3570 1 1 -8.3196548600755205e-03 1.9263967929483798e+01 1.7286323712898195e+01 4.2475262959478002e+01 1 1 0
3571 1 1 -1.7213174829188306e-02 1.7091398383102096e+01 1.8484660564995600e+01 4.2288720844119901e+01 1 1 0
3572 1 1 2.9746456455018267e-02 1.9948577313308299e+01 1.8511796144389095e+01 4.2216448131125802e+01 1 1 0
3578 1 2 -4.2765759293700523e-01 1.7613400352874500e+01 1.7234831976167499e+01 4.4155204827769502e+01 1 1 0
3579 1 3 3.3963710964019350e-01 1.7203642324446498e+01 1.6434463145470097e+01 4.4466397983430298e+01 1 1 0
3584 1 2 -3.7366425725361158e-01 1.5437200060772099e+01 1.4880892380270694e+01 4.3693332528633100e+01 1 1 0
3684 1 2 -3.8902331044811966e-01 1.2983726392537598e+01 1.7896784440588597e+01 4.3655283149681800e+01 1 1 0
3724 1 2 -5.2311865572129468e-01 1.1164766580658394e+01 1.6138485839790398e+01 4.3842179787775798e+01 1 1 0
3725 1 3 3.8703321314082334e-01 1.1944275221689999e+01 1.6653301215903497e+01 4.4204517817642099e+01 1 1 0
3842 1 2 -2.9693559975587624e-01 1.9543676428357699e+01 1.5090671192156798e+01 4.3658558062174599e+01 1 1 0
4468 2 2 -5.7085494852070262e-01 1.3123406772945092e+01 1.4676308036429099e+01 4.5663519280455446e+01 0 0 0
4469 2 3 3.0883653512994719e-01 1.3560860240255325e+01 1.5418503665109988e+01 4.5226554085396977e+01 0 0 0
4470 2 3 3.7687493248032888e-01 1.2905271753532714e+01 1.4000754113985623e+01 4.5028477538490257e+01 0 0 0
5737 2 2 -5.7747576868729122e-01 1.4979284084337293e+01 1.8991993434668970e+01 4.5285687614950412e+01 0 0 0
4064 2 3 2.8549433806866126e-01 1.2826398924839866e+01 8.4585100199156438e-02 4.9996996010282167e+01 0 0 0
5512 2 2 -5.6400134551589898e-01 1.5335669218490258e+01 1.7757447572779220e-01 4.9101452067702773e+01 0 0 0
5486 2 3 2.6849418935982849e-01 1.1076843932531013e+01 1.1150499228880844e+00 5.0346727674812641e+01 0 0 0
6196 2 2 -5.9797629719153200e-01 1.3686429741280305e+01 8.3407117653652585e-01 5.2930865438484368e+01 0 1 0
5019 2 3 3.5783282179489823e-01 1.1953330180122332e+01 3.3743247614059508e+00 5.0942727867511046e+01 0 0 0
135 1 1 7.2690754124077508e-02 1.1240439516538784e+01 3.7694059878590211e+00 5.5413141296942534e+01 0 0 -1
138 1 1 -2.2003672654380517e-02 1.1303713237854421e+01 6.2666262018683003e+00 5.5554945378434667e+01 0 0 -1
191 1 1 1.1529505371120800e-02 1.3424572792194573e+01 2.6347200169351770e+00 5.5977155047832845e+01 0 0 -1
193 1 1 -4.4187033744535024e-03 1.2726955993240994e+01 3.8169447766249078e+00 5.5545512385835302e+01 0 0 -1
194 1 1 1.4325409478706724e-01 1.5615017508534052e+01 3.4022292470549900e+00 5.5020596531957445e+01 0 0 -1
195 1 1 -5.2598532488839486e-02 1.3387983962221549e+01 4.9870417601662336e+00 5.5117104499307885e+01 0 0 -1
196 1 1 1.2121559025593800e-01 1.4718559748502027e+01 4.9539142062146544e+00 5.4498131562276981e+01 0 0 -1
197 1 1 1.3297463574548979e-01 1.2719972400139525e+01 6.2895397404763269e+00 5.4969356726651938e+01 0 0 -1
198 1 1 -1.9158967195696680e-02 1.5515171714727108e+01 6.1834557288901744e+00 5.4503416458273726e+01 0 0 -1
257 1 1 -6.9932552290584669e-03 1.7043028126375638e+01 3.4527394627503760e+00 5.5394420949478963e+01 0 0 -1
259 1 1 1.2233148244483448e-01 1.7906727581274648e+01 4.3250226580452447e+00 5.4664809411690761e+01 0 0 -1
260 1 1 -5.8776689398677223e-02 1.9160666763421528e+01 4.7427939837121524e+00 5.5215405208233435e+01 0 0 -1
261 1 1 1.0535325881886713e-01 1.6896309195807355e+01 6.1380201275323278e+00 5.4139086080834566e+01 0 0 -1
262 1 1 1.4764235628162423e-01 1.9912113702320845e+01 5.8361657730267869e+00 5.4531723445530993e+01 0 0 -1
321 1 1 -5.0881434903237710e-03 2.1270849185996781e+01 6.0255186032317161e+00 5.5076173879276013e+01 0 0 -1
766 1 2 -2.9556741049230240e-01 1.5072083375080997e+01 3.7505606028080392e+00 5.3738248852582807e+01 0 0 -1
767 1 2 -3.1875989055625775e-01 1.7392233586617401e+01 4.9153666065880657e+00 5.3460480211732545e+01 0 0 -1
794 1 2 -4.6117037807536898e-01 1.0956575012375280e+01 2.8623711222325481e+00 5.4292304877263810e+01 0 0 -1
795 1 3 3.2729596969015895e-01 1.1763330939904753e+01 2.4965960623096310e+00 5.3919530180602727e+01 0 0 -1
846 1 2 -4.2267508724959080e-01 1.9871631694665307e+01 5.5304671849766462e+00 5.3111036788093713e+01 0 0 -1
847 1 3 4.3308509021322067e-01 1.9060609206810611e+01 5.0306779935148489e+00 5.2873311458970065e+01 0 0 -1
848 1 2 -4.2227946096432023e-01 1.2470693951705258e+01 6.3727162540660620e+00 5.3519198094997826e+01 0 0 -1
849 1 3 3.7464253680368620e-01 1.2797640355807424e+01 5.6029893643583204e+00 5.3046432983587891e+01 0 0 -1
884 1 2 -4.2645460467152635e-01 2.0724322954727395e+01 1.5597553118201040e+00 5.5590166246225508e+01 0 0 -1
885 1 3 3.4673823605046650e-01 2.0998380245324594e+01 7.7043253752208396e-01 5.5109619210863535e+01 0 0 -1
916 1 2 -4.2786480409053362e-01 1.6309624425162074e+01 7.7465266984786896e-01 5.5003432571892688e+01 0 0 -1
5017 2 2 -6.2832166829424896e-01 1.2669620167481593e+01 3.4718042813852645e+00 5.1592801502847088e+01 0 0 0
5018 2 3 3.6400237775531769e-01 1.3439673986263335e+01 3.7353341079937175e+00 5.1124369589613941e+01 0 0 0
6198 2 3 3.5506450994888705e-01 1.2937551165609957e+01 1.2711287294361930e+00 5.2521045387504365e+01 0 1 0
5485 2 2 -6.3860150117637438e-01 1.1502083036234133e+01 1.7420521188448648e+00 4.9720217282142173e+01 0 0 0
6197 2 3 3.6106418000099949e-01 1.4398771757275513e+01 1.4875829827963325e+00 5.2885941333516726e+01 0 1 0
6073 2 2 -6.3177346122298972e-01 1.1128783893059820e+01 2.4496693634862110e-01 5.2698847837355586e+01 0 1 0
4974 2 3 3.9581478911581880e-01 2.1252268800083900e+01 1.1276958992999983e+01 5.0412046256741284e+01 0 0 0
148 1 1 -8.6271600056725239e-02 1.0909955741469188e+01 1.2339569208130714e+01 5.5967665754408848e+01 0 0 -1
199 1 1 3.4388087555878091e-03 1.3554909276860666e+01 7.4379718922370293e+00 5.5337786887625484e+01 0 0 -1
200 1 1 -4.3986435035834305e-02 1.4941720424906837e+01 7.4489919981590829e+00 5.4921724288157272e+01 0 0 -1
202 1 1 2.9047321068254689e-01 1.5699054831506814e+01 8.6283670914912580e+00 5.4879269701015595e+01 0 0 -1
203 1 1 1.2240073063881965e-01 1.3612919237583938e+01 9.8453486753325539e+00 5.5595117293321252e+01 0 0 -1
204 1 2 -3.1779184431213664e-01 1.4947571056294754e+01 9.8201472445464475e+00 5.5019848567461224e+01 0 0 -1
205 1 1 -2.4267052922845336e-02 1.3018701708268560e+01 1.1045525939131069e+01 5.5875642632383311e+01 0 0 -1
207 1 1 -4.3166835896924841e-03 1.3817624020747338e+01 1.2249233669972423e+01 5.5803015392004525e+01 0 0 -1
263 1 1 9.1643699980887589e-02 1.7740281349949708e+01 7.2253952643847361e+00 5.4466352408692529e+01 0 0 -1
264 1 1 -4.0952142835199837e-02 1.9130966777217978e+01 7.1729297266580954e+00 5.4511377769309114e+01 0 0 -1
265 1 2 -3.3261443919304218e-01 1.7065112085018576e+01 8.5675818801574710e+00 5.4645152884145318e+01 0 0 -1
266 1 1 6.8521678635725752e-02 1.9888411797116166e+01 8.3607642946945173e+00 5.4367725278231653e+01 0 0 -1
267 1 1 -2.4556835807674182e-01 1.9150887933383650e+01 9.4355369605212758e+00 5.3561503294803806e+01 0 0 -1
268 1 2 -3.3424136170469143e-01 2.0112220012036556e+01 1.1017036476952555e+01 5.5326894455607885e+01 0 0 -1
269 1 2 -3.4543709384019228e-01 1.8018108226044667e+01 1.2343178022740375e+01 5.5634581122974666e+01 0 0 -1
270 1 1 2.0269926502096045e-01 1.9422055505318298e+01 1.2253510615902560e+01 5.5426277926135612e+01 0 0 -1
325 1 1 -3.6527199447555628e-02 2.1257390947836992e+01 8.4606278454928621e+00 5.4662165357248647e+01 0 0 -1
676 1 1 3.2291839011793738e-01 2.0108630018666126e+01 1.0154502887455262e+01 5.2527588081605948e+01 0 0 -1
677 1 3 1.7575762831542041e-01 1.8354404008938392e+01 8.9534260599459348e+00 5.2995903970777213e+01 0 0 -1
678 1 2 -3.8642094637686425e-01 2.0975204635369231e+01 9.4891620747995500e+00 5.1863124634730632e+01 0 0 -1
679 1 2 -4.5857539493222160e-01 1.9604811754004356e+01 1.1480810910216993e+01 5.2389011848978534e+01 0 0 -1
680 1 3 3.0956614179100594e-01 1.9160714485399851e+01 1.1836523980230520e+01 5.3188440185087494e+01 0 0 -1
979 1 3 2.0805582629652225e-01 1.8629357402231449e+01 1.0133660838581678e+01 5.4213502400681286e+01 0 0 -1
4100 2 3 4.0245846401480689e-01 2.0919901257341877e+01 1.3769516792208059e+01 5.0501241510525439e+01 0 0 0
5725 2 2 -6.3398680576110178e-01 1.5454342632373129e+01 1.9471188188294555e+01 5.2275275566148927e+01 0 0 0
216 1 1 1.2584454195003597e-01 1.5063922694085861e+01 1.7333413837506637e+01 5.5271941031283518e+01 0 0 -1
798 1 2 -4.5897810812606826e-01 1.8259297494969339e+01 1.4862634231760769e+01 5.3711167551577319e+01 0 0 -1
5727 2 3 3.6928802809924438e-01 1.6362259590930705e+01 1.9257931823882426e+01 5.2541157734124972e+01 0 0 0
961 1 3 3.4606135719968562e-01 1.9760510490539602e+01 1.9355676921361578e+01 5.5709893977778833e+01 0 0 -1
214 1 1 -3.2012378667489662e-02 1.5844823973461413e+01 1.6010234803421636e+01 5.5359808976357769e+01 0 0 -1
154 1 1 7.3776422863149421e-02 1.1457735709460675e+01 1.6143967264176968e+01 5.5924700334047138e+01 0 0 -1
218 1 1 7.7762793648299289e-03 1.5815734276432682e+01 1.8551657851628491e+01 5.5885581573187800e+01 0 0 -1
6431 2 3 3.0400640256952161e-01 2.0731701124691131e+01 1.9153856462021821e+01 5.3420252329970850e+01 0 0 0
6023 2 3 3.5222244192255148e-01 2.0440667323639435e+01 1.7163477892454203e+01 5.0624552846179263e+01 0 0 0
213 1 1 4.7881535035591116e-02 1.2820111777942570e+01 1.6170277058700520e+01 5.5384097682891500e+01 0 0 -1
4908 2 3 3.1861563857108927e-01 1.8693242971372825e+01 1.8292879769307458e+01 5.4235816950207905e+01 0 0 0
211 1 1 9.3951116017781666e-02 1.3744594280534487e+01 1.4646273259148440e+01 5.5064084109722913e+01 0 0 -1
158 1 1 9.6196469847579291e-02 1.0897422593931553e+01 1.9658658017833776e+01 5.5129968910635213e+01 0 0 -1
6022 2 2 -5.4133093621274675e-01 1.9470150035736872e+01 1.7171627739291164e+01 5.0481975504177690e+01 0 0 0
209 1 1 9.3602108985514965e-02 1.3203112753877239e+01 1.3569641726776993e+01 5.5919485431165093e+01 0 0 -1
5726 2 3 4.3931800985865899e-01 1.4802262471394361e+01 1.9211580227342051e+01 5.2911630697792674e+01 0 0 0
217 1 1 -5.0615150310244356e-02 1.2967663375939265e+01 1.8552133777388487e+01 5.5879374665765603e+01 0 0 -1
212 1 1 -2.4173545488181965e-02 1.5201015577948729e+01 1.4766565378254670e+01 5.5304338275459429e+01 0 0 -1
4101 2 3 3.5531144643495166e-01 2.0935111658134876e+01 1.4753664517363950e+01 5.1807620646175025e+01 0 0 0
215 1 1 1.3748914879474686e-01 1.3639453351921459e+01 1.7269139986131993e+01 5.5986965355131730e+01 0 0 -1
273 1 1 1.0844173540290124e-01 1.7961751726856267e+01 1.4802234245294013e+01 5.5128573933166003e+01 0 0 -1
210 1 1 -3.4681891768285705e-02 1.5944726822867800e+01 1.3535108187072170e+01 5.5613392492051332e+01 0 0 -1
4099 2 2 -5.9849955490962903e-01 2.0458072622616875e+01 1.4376611383523640e+01 5.1078895362954718e+01 0 0 0
156 1 1 8.4975856125789812e-02 1.1571499059757860e+01 1.8587219193949849e+01 5.5714861094223792e+01 0 0 -1
271 1 1 1.0762203538157275e-01 1.7315912757340584e+01 1.3581871458913120e+01 5.5432357540178472e+01 0 0 -1
337 1 1 1.0709932752812459e-01 2.1196509520062076e+01 1.6388469189752108e+01 5.5035421800769008e+01 0 0 -1
6430 2 2 -5.9614074839491094e-01 2.1065485662549829e+01 1.8497096693339380e+01 5.2785098625300009e+01 0 0 0
275 1 1 -2.4834616361761496e-02 1.7236612054928973e+01 1.6020521491735611e+01 5.5562504745250813e+01 0 0 -1
272 1 1 -9.1003092994877147e-02 2.0116024379944584e+01 1.3407717509964650e+01 5.5326434673627894e+01 0 0 -1
940 1 2 -5.0191582463780671e-01 1.4433266237806377e+01 1.7564662076442158e+01 5.3983327461686372e+01 0 0 -1
799 1 3 3.3953837533233983e-01 1.8193691845287436e+01 1.4007197993147182e+01 5.3270347245861188e+01 0 0 -1
276 1 1 -7.6372848525340570e-02 2.0016887654273717e+01 1.6115083800281916e+01 5.5786368675209623e+01 0 0 -1
4907 2 3 3.6135775951835991e-01 1.8015962486827291e+01 1.7090431382076762e+01 5.3497167238371105e+01 0 0 0
274 1 1 1.5494196431731538e-01 1.9406933625519500e+01 1.4718424917182716e+01 5.5808535106371707e+01 0 0 -1
898 1 2 -3.4134373270568946e-01 1.3058126556938166e+01 1.5498356597972904e+01 5.4096999378654765e+01 0 0 -1
6024 2 3 3.2618265253103945e-01 1.9088589182300261e+01 1.7200021458506665e+01 5.1356617339547981e+01 0 0 0
941 1 3 4.2284431196634464e-01 1.4022390370555446e+01 1.6783614016145950e+01 5.3514082924724192e+01 0 0 -1
4906 2 2 -6.3316780255521132e-01 1.8227576666189897e+01 1.8034811585674316e+01 5.3445478089353834e+01 0 0 0
6432 2 3 3.2089928484511010e-01 2.1127760354355466e+01 1.7640219157870089e+01 5.3225401971702233e+01 0 0 0
282 1 2 -3.5378881671367707e-01 1.6696527461496288e+01 2.1769767202596210e+01 7.9486030522667395e-01 0 0 0
283 1 1 2.6315459161757104e-01 1.7602442257470802e+01 2.2727301973725648e+01 3.9352066819266801e-01 0 0 0
284 1 2 -3.7918445392922628e-01 1.8971469638099148e+01 2.2858863919796413e+01 8.2299433838343605e-01 0 0 0
286 1 1 1.3205540239468444e-01 1.9835429801119155e+01 2.3815774068567400e+01 2.2367230681547001e-01 0 0 0
345 1 1 -2.2062616574690772e-01 2.0901788559369045e+01 2.1212848417358938e+01 5.5417338627845802e-01 0 0 0
349 1 1 -7.4427448256730977e-02 2.1204559467045733e+01 2.3607792063864085e+01 2.5888469591932800e-01 0 0 0
653 1 1 3.0150815984814755e-01 1.6552599438038747e+01 1.9693671131179553e+01 2.6062569912188231e+00 0 0 0
656 1 2 -4.5852566776090753e-01 1.7206794001139539e+01 2.0798171372120901e+01 3.2355376788883752e+00 0 0 0
657 1 3 3.6388290555905323e-01 1.7720327525200101e+01 2.1385933124102461e+01 2.6446203374255082e+00 0 0 0
784 1 2 -4.9697729075819852e-01 1.6120080562832761e+01 2.5864368623359152e+01 7.1437792790457799e-01 0 0 0
820 1 2 -4.3004916980437136e-01 1.8796394109231908e+01 2.5825168727961010e+01 7.2661498945605396e-01 0 0 0
821 1 3 4.4350266734317573e-01 1.7810066031365483e+01 2.5898470204517309e+01 7.9168771022644002e-01 0 0 0
856 1 2 -4.9016209405683181e-01 1.3438398614767774e+01 2.0488523403860633e+01 1.2359610517948640e+00 0 0 0
857 1 3 4.1533363552469887e-01 1.4221125451263742e+01 2.0499578351988443e+01 1.7872590818495100e+00 0 0 0
967 1 3 1.1928036211696852e-01 1.8048152634098312e+01 2.0181911819064897e+01 1.0359931843243060e+00 0 0 0
968 1 3 8.8412089033657618e-02 2.0119286495519738e+01 2.1301699005156291e+01 1.3055024614165911e+00 0 0 0
6577 2 2 -6.2317166254486289e-01 2.0785632417183070e+01 2.2671252582953841e+01 3.0535705964963751e+00 0 0 0
6578 2 3 4.0286139302613333e-01 2.0291711022192654e+01 2.3071052510139161e+01 2.3281348365428185e+00 0 0 0
5718 2 3 3.4991686852817050e-01 2.0174720107189444e+01 2.0653360111525245e+01 3.5726889617801345e+00 0 0 0
4086 2 3 3.9358927472994965e-01 1.2082844676129012e+01 1.9757101270367723e+01 2.3543698162191027e+00 0 0 0
5716 2 2 -6.1647528847114763e-01 2.0366516317253417e+01 1.9694033169666277e+01 3.6441644424984734e+00 0 0 0
172 1 1 9.6674830200666750e-02 1.1597514244385552e+01 2.8628370369320429e+01 8.1934868173340003e-01 0 0 0
174 1 1 4.9732397548202495e-02 1.0757847591843378e+01 2.9810470816743724e+01 8.5465098523916905e-01 0 0 0
176 1 2 -3.7587986311998589e-01 1.1341437282722925e+01 3.1088422508597898e+01 7.8380882362911597e-01 0 0 0
231 1 1 1.2572362804287796e-01 1.3650630368891756e+01 2.7400669084785676e+01 4.8450561330686003e-02 0 0 0
233 1 1 -3.8092043513961241e-02 1.2852715837553133e+01 2.8631453155738505e+01 1.3695280891107900e-01 0 0 0
237 1 1 1.8278781208081124e-01 1.2775208313471968e+01 3.1096482760049014e+01 1.8397460417334199e-01 0 0 0
297 1 1 1.3397744070671275e-01 1.6890317762067298e+01 3.0664837999455948e+01 3.6738811299037999e-02 0 0 0
299 1 1 4.3505153527473903e-02 1.7745485664214478e+01 3.1942359810718191e+01 6.1909204044720501e-01 0 0 0
300 1 1 1.5595314376115887e-02 1.9225963737406026e+01 3.1694718608628950e+01 7.6579475224094595e-01 0 0 0
302 1 1 -2.6873591178594330e-01 1.9876627310853998e+01 3.2072187996984972e+01 2.0673015554218939e+00 0 0 0
764 1 2 -2.7809829502244920e-01 1.3348716770046014e+01 2.6348922319388979e+01 9.9589471646849204e-01 0 0 0
765 1 2 -3.0952413530620698e-01 1.1188342305651281e+01 2.7461062507005558e+01 1.5875586942922519e+00 0 0 0
785 1 3 3.8373940445812826e-01 1.5616178552414768e+01 2.6423543626268138e+01 1.3241832814948920e+00 0 0 0
822 1 2 -4.5507957655719600e-01 1.3629246181614027e+01 3.0812525295534865e+01 1.3222759448075689e+00 0 0 0
823 1 3 2.8157448906330346e-01 1.3217895187596410e+01 3.0634182882190675e+01 2.1847618712249788e+00 0 0 0
945 1 2 -3.9765001941968503e-01 1.6884679698096175e+01 3.1058806146127559e+01 1.4430546896108281e+00 0 0 0
962 1 1 3.6132230109988089e-01 2.0147913043172842e+01 3.0671662698395572e+01 2.8086922764651119e+00 0 0 0
963 1 3 2.0335423431203475e-01 2.0812128433884205e+01 3.2619880832497039e+01 1.9423043845964880e+00 0 0 0
964 1 2 -4.4136238515807458e-01 1.8925802287352273e+01 2.9956397706130339e+01 2.8248021878221752e+00 0 0 0
966 1 3 4.0024440270456518e-01 1.8090436052275873e+01 3.0377991717093021e+01 2.3848521306249602e+00 0 0 0
972 1 3 1.9889254161956055e-01 1.9216825725312102e+01 3.2708076988596993e+01 2.6651176672872090e+00 0 0 0
5799 2 3 3.6898667012169750e-01 1.4253609383337690e+01 3.1157933997446200e+01 4.0266648600209516e+00 0 0 0
4966 2 2 -5.7703571852872781e-01 1.1460185640384649e+01 2.9422431009999041e+01 3.7785421414415756e+00 0 -1 0
5797 2 2 -6.3503462935493549e-01 1.5100676801868651e+01 3.0860188572586722e+01 3.9397229705245702e+00 0 0 0
5798 2 3 3.8249925907457671e-01 1.5639025208855465e+01 3.1036671839304557e+01 3.1878905684438763e+00 0 0 0
4988 2 3 3.2749373561612993e-01 1.2322006036818127e+01 3.1810485843853606e+01 6.0513544641724692e+00 0 0 0
4987 2 2 -5.9067688373971994e-01 1.2057233857092399e+01 3.1699951834019640e+01 5.0986163109794811e+00 0 0 0
4989 2 3 3.6420502044031916e-01 1.1088913573976727e+01 3.1619451728537683e+01 5.1481496745423136e+00 0 0 0
4968 2 3 3.7691889532404788e-01 1.1861150758930190e+01 2.8756237960449575e+01 3.2299571951514250e+00 0 -1 0
5759 2 3 4.1108630327875828e-01 1.0928971672657379e+01 3.2088717733404380e+01 2.1881231802430383e+00 0 0 0
5370 2 3 4.2145023133906784e-01 1.3896782318220788e+01 3.8715679285743128e+01 3.6229517955789996e+00 0 -1 0
4846 2 2 -5.4112939320026565e-01 1.2360574354989438e+01 3.8769509415594676e+01 5.9653920112315122e+00 0 -1 0
182 1 1 9.2482297075891853e-02 1.1187795548427122e+01 3.5865899994704087e+01 8.4789709183447604e-01 0 0 0
186 1 1 9.0696273940179914e-02 1.1272495446282042e+01 3.8571290581111128e+01 3.2765443180932902e-01 0 0 0
245 1 1 -1.0981461909227211e-01 1.2536479885669872e+01 3.5911490850248221e+01 2.2653370610180201e-01 0 0 0
246 1 1 -6.9022641535891549e-02 1.5750252663037877e+01 3.5823528264644551e+01 3.7661535247537298e-01 0 0 0
247 1 1 1.2539914204564981e-01 1.3266445970342650e+01 3.7148796517273908e+01 1.5658887095428500e-01 0 0 0
248 1 1 1.3338250363260973e-01 1.5073204761393153e+01 3.7149514744007710e+01 2.7646209948365102e-01 0 0 0
249 1 1 9.9921536285945467e-02 1.2670428248204255e+01 3.8333250394408743e+01 1.0286700214015021e+00 0 0 0
250 1 1 -4.5332164066946276e-02 1.5575102228863145e+01 3.8306450551836576e+01 1.0131365816685500e+00 0 0 0
301 1 1 8.5480182240776817e-02 1.7318022348299785e+01 3.3343109416562989e+01 2.0184000949344100e-01 0 0 0
303 1 1 2.3216174756059665e-01 1.7635687686405429e+01 3.4387953371934479e+01 1.2370108591547511e+00 0 0 0
304 1 2 -3.4018495621171257e-01 1.9235327226871949e+01 3.4674319454512911e+01 1.4919023167533410e+00 0 0 0
305 1 1 -5.7432396405561026e-02 1.6970530654706593e+01 3.5699560864656902e+01 1.0462778311755569e+00 0 0 0
306 1 1 2.5923967081207472e-01 1.9807165599757596e+01 3.5862616142072191e+01 1.2665929074352189e+00 0 0 0
307 1 1 1.2757882781058405e-01 1.7625146339586696e+01 3.6900669911912253e+01 1.6571159299067810e+00 0 0 0
308 1 1 4.1989067814075180e-02 1.9051795104170090e+01 3.7017115273854955e+01 1.0113778486967551e+00 0 0 0
309 1 1 8.6532006584759374e-02 1.6784335009408231e+01 3.8303022032944554e+01 1.7817611741567900e+00 0 0 0
310 1 1 2.6175825801038940e-02 1.9681087996555600e+01 3.8339485833432207e+01 1.2689161009691441e+00 0 0 0
367 1 2 -3.7843972960872618e-01 2.1204994040674546e+01 3.5912508353606846e+01 1.1945687897073189e+00 0 0 0
371 1 1 -3.4688869716212295e-02 2.1127570960834767e+01 3.8390746671737048e+01 1.2443177955532829e+00 0 0 0
742 1 2 -2.5666910225947648e-01 1.7113477861727915e+01 3.7454503831047816e+01 2.8966970572746149e+00 0 0 0
782 1 2 -4.4223614960712343e-01 1.7210724936310818e+01 3.3637028593662905e+01 2.3880161682875141e+00 0 0 0
783 1 3 3.1542304238852925e-01 1.6601129152550964e+01 3.2882600991018741e+01 2.2981937679267070e+00 0 0 0
850 1 2 -5.0779919912996818e-01 1.2795045942660812e+01 3.7938268444732827e+01 2.4112648437215838e+00 0 0 0
851 1 3 4.5224550364802385e-01 1.1993697871074131e+01 3.7470032672144910e+01 2.7448268779268910e+00 0 0 0
864 1 2 -5.1984368311316098e-01 1.1160159175334318e+01 3.5995521645528200e+01 2.3129353344223840e+00 0 0 0
5032 2 2 -6.3337177536355727e-01 1.3042131557044504e+01 3.3440659830909134e+01 2.8893864372279818e+00 0 -1 0
4613 2 3 2.7039684429028094e-01 1.3975301192037927e+01 3.3059940843342197e+01 5.9224893863962773e+00 0 0 0
5033 2 3 3.7199394119415841e-01 1.2385243751082339e+01 3.2882846946206584e+01 3.3850050873716455e+00 0 -1 0
5034 2 3 2.9604345513367913e-01 1.3303926185282442e+01 3.2975410810781071e+01 2.0913342154566168e+00 0 -1 0
4612 2 2 -5.6881118651599483e-01 1.4400217807954865e+01 3.3456290063007117e+01 6.7300814751783991e+00 0 0 0
4022 2 3 3.3716926554756282e-01 1.2873623186690905e+01 3.5299796908993443e+01 4.5805889848351624e+00 0 0 0
4021 2 2 -6.4110258054484948e-01 1.2144913780965222e+01 3.5894878775239370e+01 4.8466556395931546e+00 0 0 0
4023 2 3 3.1238499357780808e-01 1.1318719355576579e+01 3.5597962415425201e+01 4.5082756459063056e+00 0 0 0
4247 2 3 3.6663196689796956e-01 1.3652042869777231e+01 3.5464642505792717e+01 2.6462225371048453e+00 0 -1 0
4246 2 2 -5.8861884158635980e-01 1.4466421322484154e+01 3.5790037903368933e+01 3.0073422453931471e+00 0 -1 0
4248 2 3 3.6476473194881093e-01 1.5148979227492529e+01 3.5421552691125164e+01 2.4535605319814997e+00 0 -1 0
4848 2 3 2.8552400783101833e-01 1.2391806989003006e+01 3.8199254055469702e+01 5.1487354583491403e+00 0 -1 0
4847 2 3 3.8636861709403725e-01 1.3269842032974195e+01 3.8797138179379381e+01 6.2155077369298048e+00 0 -1 0
6334 2 2 -7.1684874676970245e-01 1.1539199277299891e+01 3.3727846588235558e+01 6.6174941566904311e+00 0 0 0
4713 2 3 2.9887036816608004e-01 1.3016635737954218e+01 3.6376374366468923e+01 6.7705734538559383e+00 0 0 0
5399 2 3 4.0996362153119609e-01 1.0785492786553103e+01 3.7123103225476520e+01 6.2432292091463424e+00 0 -1 0
991 1 1 -2.9041338526331058e-02 2.1236357710095795e+01 2.3404688502082301e+01 1.3586888811059101e+01 1 0 0
1424 1 1 2.6551037939556196e-02 1.1324530660611394e+01 2.0874759153446501e+01 1.3301907313339900e+01 1 0 0
1426 1 1 -5.6104881842338659e-02 1.0693465582541698e+01 2.2155726336597901e+01 1.3053691811246900e+01 1 0 0
1428 1 1 2.9134814457891139e-01 1.1375446768442195e+01 2.3338675448862201e+01 1.3007831763927101e+01 1 0 0
1484 1 1 -2.9867734069914095e-02 1.2740178627723296e+01 2.0902009995695799e+01 1.3596764283314601e+01 1 0 0
1486 1 1 1.5505847177683268e-01 1.3444390024238196e+01 2.2123106003420201e+01 1.3596360773835499e+01 1 0 0
1488 1 2 -3.2091828811445872e-01 1.2775435031815697e+01 2.3354010526440799e+01 1.3188341981463900e+01 1 0 0
1491 1 2 -3.5354536079654780e-01 1.5600369206530900e+01 2.6039387136897300e+01 1.2834647693851000e+01 1 0 0
1547 1 1 1.1394468546420448e-01 1.7640847999184096e+01 2.2125486753425299e+01 1.3686112464651901e+01 1 0 0
1549 1 1 -6.3765911344476553e-03 1.6942263732019498e+01 2.3450890166152000e+01 1.3788030383449600e+01 1 0 0
1550 1 1 -2.1201003358995569e-02 1.9785821044970994e+01 2.3332508001226000e+01 1.3617357878790701e+01 1 0 0
1551 1 1 -4.6237464579472295e-02 1.7652229719138795e+01 2.4591676673602699e+01 1.3338634169469501e+01 1 0 0
1552 1 1 1.2273409363737350e-01 1.9068499280550995e+01 2.4486061729441001e+01 1.3062598043782900e+01 1 0 0
1553 1 1 2.3823895906307571e-01 1.7154764025257300e+01 2.5966786234092201e+01 1.2939767097033799e+01 1 0 0
1554 1 1 1.2666913485217918e-01 2.0101293158053501e+01 2.6063155105727098e+01 1.3435109073201200e+01 1 0 0
1720 1 2 -2.4727146154269231e-01 1.9918438321216698e+01 2.5332513587745598e+01 1.2217060413241301e+01 1 0 0
1772 1 2 -4.2136208582646800e-01 1.7622703541889301e+01 2.1774748373565998e+01 1.2291354164626799e+01 1 0 0
1773 1 3 3.6092295931797447e-01 1.8490843476228896e+01 2.1820718492988298e+01 1.1864805942222400e+01 1 0 0
1965 1 3 1.9958222453685048e-01 1.1989301972891894e+01 2.5640851844980499e+01 1.1617381195649800e+01 1 0 0
4363 2 2 -5.9849738542912445e-01 1.1238129302262124e+01 3.0719132529665956e+01 7.6227382591482584e+00 0 0 0
5721 2 3 3.5018130873569331e-01 1.5145698846951914e+01 3.2173783865628700e+01 1.1168637044866376e+01 0 -1 0
6121 2 2 -5.9522209543527005e-01 1.2506692641756205e+01 3.0108663998067666e+01 1.0735555784015355e+01 0 0 0
6123 2 3 3.5165577400544185e-01 1.2112854431916340e+01 3.0781538171688684e+01 1.0197658052714349e+01 0 0 0
6122 2 3 4.0591730862903003e-01 1.3266346868411452e+01 3.0301867613183671e+01 1.1297715973529799e+01 0 0 0
1432 1 1 -2.6552278361579035e-01 1.1479492014483000e+01 2.6550559018828999e+01 1.1304404952011900e+01 1 0 0
1434 1 1 6.2602044619125163e-02 1.0756254306105298e+01 2.7234830158920900e+01 1.2464320189728500e+01 1 0 0
1436 1 1 -2.6568171718704011e-02 1.1422251549670101e+01 2.8281248986104000e+01 1.3139673860392600e+01 1 0 0
1442 1 1 1.5168537617470379e-01 1.0850984744139595e+01 3.1847042849267801e+01 1.3711586764367100e+01 1 0 0
1492 1 2 -3.3004909848751557e-01 1.3684337605174598e+01 2.7487444650686900e+01 1.2512560646144900e+01 1 0 0
1493 1 1 2.9128795837008131e-01 1.4987405903598400e+01 2.7262917241528800e+01 1.3028031186726899e+01 1 0 0
1494 1 1 1.4372609283654492e-01 1.2819021671739797e+01 2.8457201848450499e+01 1.3207414625004500e+01 1 0 0
1495 1 1 -1.1203755805160459e-01 1.5617253003198201e+01 2.8246309477337501e+01 1.3737241430332300e+01 1 0 0
1496 1 1 -4.9967127347473578e-02 1.3489853298904499e+01 2.9458029891483200e+01 1.3892628207072899e+01 1 0 0
1497 1 1 1.6139559259402997e-01 1.4966246122836395e+01 2.9578769554290499e+01 1.3894092873281901e+01 1 0 0
1555 1 1 -3.4503798447065664e-02 1.7793206787189895e+01 2.7052612459186701e+01 1.3766900643418600e+01 1 0 0
1556 1 1 -2.1452964265004093e-02 1.9179823533630298e+01 2.7114046454123500e+01 1.3953733341735100e+01 1 0 0
1627 1 3 2.0001084438604239e-01 1.2275121314677897e+01 2.7202035288849100e+01 1.0937397914956900e+01 1 0 0
1774 1 2 -4.2841770035653937e-01 1.9002308265527098e+01 2.9835172816218801e+01 1.3103622214613800e+01 1 0 0
1775 1 3 3.5123152422909487e-01 1.9322081011941997e+01 2.9119978883439899e+01 1.2549501764702400e+01 1 0 0
1862 1 2 -4.7926001673291702e-01 1.1134949378777200e+01 3.2020757993255600e+01 1.2309644544656500e+01 1 0 0
1864 1 2 -4.6355114550970833e-01 1.5386267408634097e+01 3.0356940814412400e+01 1.2727106298220800e+01 1 0 0
1865 1 3 3.2089048213419430e-01 1.6121055020814694e+01 2.9932241683256802e+01 1.2272408181538500e+01 1 0 0
1922 1 2 -4.2470525371302675e-01 1.7595172260944295e+01 2.6336762055085501e+01 1.1600420468460399e+01 1 0 0
1923 1 3 3.5937594429165731e-01 1.6824932619817098e+01 2.6491659953899401e+01 1.1039055271890099e+01 1 0 0
4365 2 3 3.2904223898774643e-01 1.1207568309936230e+01 3.1243664868121105e+01 8.3973806272719838e+00 0 0 0
5719 2 2 -6.2853009302419083e-01 1.4234128061871230e+01 3.2421263279301321e+01 1.0953848760068885e+01 0 -1 0
5121 2 3 3.4978695950422878e-01 1.5438560953178037e+01 3.0957853335062339e+01 7.3309727169909067e+00 0 0 0
5120 2 3 3.0418830908491834e-01 1.4304341167981153e+01 3.1664040839533001e+01 8.0977934091671031e+00 0 0 0
5119 2 2 -5.4867324461746281e-01 1.4820969829240653e+01 3.0809502460647945e+01 8.0327668014590650e+00 0 0 0
5222 2 3 3.6094268291460319e-01 1.4341824361914261e+01 3.6387760877820249e+01 9.8924459965984646e+00 0 -1 0
6556 2 2 -6.4427963059882942e-01 1.1015098947408987e+01 3.5773028170881219e+01 8.8870194192567755e+00 0 -1 0
4614 2 3 3.4891583121867764e-01 1.3948791752906066e+01 3.4300215866206123e+01 7.0021289470535821e+00 0 0 0
5720 2 3 2.9505506503909018e-01 1.3914469650900712e+01 3.3178205810415164e+01 1.1500575713583194e+01 0 -1 0
5039 2 3 3.6048309169361914e-01 1.1918235163139467e+01 3.3330653961340381e+01 9.7880895590701353e+00 0 0 0
4835 2 3 3.5596493272273438e-01 1.2467623623752619e+01 3.7440909203019125e+01 9.6902783032219997e+00 0 -1 0
1449 1 1 -2.1394638647330769e-01 1.0741640348021399e+01 3.6363142487371398e+01 1.3103536625138100e+01 1 0 0
6367 2 2 -7.3548859023019630e-01 1.1459021310276707e+01 3.4303432894315421e+01 1.1056724038164694e+01 0 0 0
6336 2 3 4.1081799283649290e-01 1.1893237850874405e+01 3.3299003019935391e+01 7.4297170117766109e+00 0 0 0
1652 1 2 -4.7456666212673282e-01 1.4713924731799800e+01 3.9339667666007898e+01 1.1886010327920101e+01 1 0 0
5221 2 2 -5.4217286983882174e-01 1.4386565440965621e+01 3.5542002400038747e+01 1.0368751544397494e+01 0 -1 0
4712 2 3 3.5836138556166186e-01 1.2709519970845021e+01 3.5483559274823641e+01 7.8645787552502631e+00 0 0 0
4836 2 3 4.2904765737358302e-01 1.3081400034670592e+01 3.8875277569680627e+01 1.0007534545255419e+01 0 -1 0
5223 2 3 2.4176004542876078e-01 1.3447022711582411e+01 3.5287790119125376e+01 1.0371794657452885e+01 0 -1 0
1654 1 3 3.9206569052692830e-01 1.4509811968639298e+01 3.8654137994449101e+01 1.2552894402547199e+01 1 0 0
1873 1 3 5.0618835522735151e-01 1.4378689815222700e+01 3.6108577442710001e+01 1.2734323324076200e+01 1 0 0
1825 1 3 3.1717009258899659e-01 1.4064634322300300e+01 3.3961725848163901e+01 1.3709526301508800e+01 1 0 0
1863 1 3 3.3986381983456365e-01 1.1638955280985996e+01 3.2836318983710498e+01 1.2168314770575600e+01 1 0 0
5038 2 2 -6.7324746235224164e-01 1.2537973321870709e+01 3.3217846370352106e+01 8.9939557191924795e+00 0 0 0
1938 1 2 -4.1459982222125086e-01 1.2895221090160895e+01 3.7088432474202797e+01 1.1819601524170700e+01 1 0 0
1936 1 1 3.0502510704916419e-01 1.1651827103796094e+01 3.7179300206595002e+01 1.2100003552230699e+01 1 0 0
4834 2 2 -5.8792911553433425e-01 1.2750842307294503e+01 3.8290409062641508e+01 9.3295680126804790e+00 0 -1 0
4711 2 2 -6.0554284450705675e-01 1.3374038372111663e+01 3.6039122468944889e+01 7.6207500372525931e+00 0 0 0
5040 2 3 3.4923320432690519e-01 1.3453868030140301e+01 3.3085647660671377e+01 9.3756194549995211e+00 0 0 0
1872 1 2 -4.6612507583869850e-01 1.5178062721918096e+01 3.6543258999528597e+01 1.3111070257958801e+01 1 0 0
1824 1 2 -5.1286433389337927e-01 1.3598491658270497e+01 3.4693095037002401e+01 1.3277848001184999e+01 1 0 0
6368 2 3 3.4512922332882850e-01 1.1853220867643280e+01 3.5069677560337588e+01 1.1411008342763381e+01 0 0 0
6558 2 3 2.9788045794622714e-01 1.0972749645731634e+01 3.4950927525080267e+01 9.4532994321153812e+00 0 -1 0
995 1 1 -6.5404284894346063e-02 2.1265811113112399e+01 2.5825041428498800e+01 1.4310322797168199e+01 1 0 0
1483 1 1 -1.2659249375528002e-02 1.4803002544260195e+01 1.9699925545078901e+01 1.4162274762374199e+01 1 0 0
1485 1 1 1.0223554612660733e-01 1.5368587071812300e+01 2.0953303916340900e+01 1.4552450107566100e+01 1 0 0
1487 1 1 -5.7400913289361449e-02 1.4769161388600494e+01 2.2200916713090699e+01 1.4039850081746600e+01 1 0 0
1489 1 1 4.9731863787380357e-02 1.5565460686460597e+01 2.3419525790789301e+01 1.4134455454729100e+01 1 0 0
1490 1 1 -3.0631204867967071e-01 1.4891110700131996e+01 2.4633459794821601e+01 1.4736293334995000e+01 1 0 0
1543 1 1 1.4794241445146083e-02 1.7764326328241395e+01 1.9693957237623000e+01 1.4370891048333100e+01 1 0 0
1544 1 1 -1.0039022773141636e-02 1.9191991328311396e+01 1.9749801715402999e+01 1.4439586993639800e+01 1 0 0
1545 1 1 9.5133068701987955e-02 1.7013341470498098e+01 2.1018227489791201e+01 1.4512607111080600e+01 1 0 0
1546 1 1 1.5736883770455304e-01 1.9697224495042498e+01 2.1068251668110900e+01 1.4714626283892800e+01 1 0 0
1548 1 1 -8.4663639290939868e-02 1.9083530393718597e+01 2.2198938366645500e+01 1.4101669142828101e+01 1 0 0
1605 1 2 -4.2636699427388564e-01 2.0939194757696498e+01 2.1140479036746001e+01 1.5378328759997100e+01 1 0 0
1613 1 2 -3.2394997608279236e-01 1.6213637967855597e+01 2.1122005333367898e+01 1.5735345980366599e+01 1 0 0
1704 1 3 2.3627105281552646e-01 1.5591446890348799e+01 2.5459614083612600e+01 1.4841634566082099e+01 1 0 0
1705 1 1 3.6530454592404044e-01 1.4322338520856796e+01 2.4257868955407599e+01 1.6171976282010402e+01 1 0 0
1706 1 2 -4.4078510675789045e-01 1.4809133715037795e+01 2.3132214890121599e+01 1.6881395775719000e+01 1 0 0
1707 1 2 -2.5285588852590879e-01 1.3522308627416997e+01 2.5201180453390901e+01 1.6501945160100199e+01 1 0 0
1708 1 3 4.3638210133919841e-01 1.5451236394197601e+01 2.2477063387245899e+01 1.6435500053978298e+01 1 0 0
1966 1 3 2.6495216694140250e-01 1.4069206886140201e+01 2.4984755892370298e+01 1.4112644983249300e+01 1 0 0
6498 2 3 4.0591069548184289e-01 1.7187848747092964e+01 2.9062832703028381e+01 1.8377504505508828e+01 0 0 0
999 1 1 -6.6021452122308963e-02 2.1133544737270597e+01 2.8134121852970200e+01 1.5136625442004201e+01 1 0 0
1003 1 1 -6.5449599160223915e-02 2.1119311787417594e+01 3.0558083541570301e+01 1.5519277375880900e+01 1 0 0
1440 1 1 -6.9914657209002792e-02 1.1305970593881696e+01 3.0543997525222199e+01 1.4154953754416200e+01 1 0 0
1498 1 1 1.3073978024435651e-01 1.2642296910954094e+01 3.0391078146463801e+01 1.4704671116263301e+01 1 0 0
1499 1 1 -6.1678384141564097e-02 1.5428318197799101e+01 3.0381237009749299e+01 1.5061691637909400e+01 1 0 0
1500 1 1 -1.0047100878624861e-01 1.3307104937265599e+01 3.1623017578488898e+01 1.5103772842606601e+01 1 0 0
1501 1 1 1.4404942649078095e-01 1.4647787071005901e+01 3.1465479310937500e+01 1.5578660365731499e+01 1 0 0
1557 1 1 1.3728638976166443e-01 1.6931738616712799e+01 2.8011802933023802e+01 1.4433638741252899e+01 1 0 0
1558 1 1 -3.7732533972540928e-02 1.9806057096207297e+01 2.8229935577228300e+01 1.4614457912152799e+01 1 0 0
1559 1 1 -8.4504014199971375e-02 1.7606049678966897e+01 2.9247642689556201e+01 1.4843599792564801e+01 1 0 0
1560 1 1 1.4094387288661098e-01 1.9030333712793400e+01 2.9495660004440101e+01 1.4551222994201201e+01 1 0 0
1561 1 1 1.3123703815395313e-01 1.6752097654844000e+01 3.0145391836038801e+01 1.5545919049519000e+01 1 0 0
1562 1 1 1.1397732469490395e-02 1.9729769597929895e+01 3.0610786342823101e+01 1.5228672433051500e+01 1 0 0
1563 1 1 1.2115910222841919e-01 1.7758940873106397e+01 3.1966246194303402e+01 1.6021647592316601e+01 1 0 0
1564 1 1 -3.1004260104321890e-02 1.9092647558066197e+01 3.1876816860658899e+01 1.5496847930045600e+01 1 0 0
1644 1 2 -4.9977629267436741e-01 1.2542523638677999e+01 2.9610432837792199e+01 1.6009110260144300e+01 1 0 0
1645 1 3 3.8578943654049547e-01 1.2888887926380498e+01 3.0131403391138999e+01 1.6737791104658800e+01 1 0 0
1738 1 2 -3.4509563505081803e-01 1.7068358422279097e+01 3.0917057226549399e+01 1.6726686361752598e+01 1 0 0
1739 1 2 -3.3073930006442359e-01 1.4875381215419900e+01 3.2317034598096399e+01 1.6735897009336799e+01 1 0 0
1803 1 3 4.4881584512395511e-01 1.1033758402588596e+01 2.8898777599010199e+01 1.5838912132205200e+01 1 0 0
1914 1 2 -4.7709634961345765e-01 1.6482238950398497e+01 2.7353142241274099e+01 1.5692423904564400e+01 1 0 0
1915 1 3 4.7894026868147471e-01 1.6623674780037696e+01 2.7920007118584099e+01 1.6450625168518599e+01 1 0 0
3949 2 2 -5.8544757695280636e-01 1.4920255472375359e+01 3.0193087933668004e+01 1.8811427361759833e+01 0 0 0
3951 2 3 3.8030342928002497e-01 1.5547620707822150e+01 3.0061752921065750e+01 1.9554012243928607e+01 0 0 0
6049 2 2 -6.5700057274021584e-01 1.8046365482005466e+01 3.0179833195647063e+01 1.9545556762992849e+01 0 0 0
6050 2 3 3.3765975804413129e-01 1.8634029033580834e+01 3.0610489636191758e+01 1.8884241898306836e+01 0 0 0
6496 2 2 -6.6592227225949441e-01 1.7459968647580883e+01 2.8249524753187035e+01 1.7934741814456370e+01 0 0 0
6497 2 3 4.2861200790251114e-01 1.8453743832533725e+01 2.8227333680750327e+01 1.7957722321339862e+01 0 0 0
5546 2 3 2.6918861561008439e-01 2.0644447434819313e+01 2.8903711598333732e+01 1.8893888429618720e+01 0 0 0
5545 2 2 -6.4086591087034317e-01 2.0161638318757852e+01 2.8494783791235022e+01 1.8178671540327468e+01 0 0 0
3950 2 3 3.9076350609348220e-01 1.5228779734965476e+01 3.0911575052196117e+01 1.8250176225760576e+01 0 0 0
4585 2 2 -6.4839123800993703e-01 2.0348333020524642e+01 3.1392729549523494e+01 1.8403696101735786e+01 0 0 0
6051 2 3 3.1713572656006300e-01 1.7798830546942757e+01 3.1002352850464437e+01 2.0255024984947383e+01 0 0 0
5385 2 3 3.4763662211595481e-01 1.8899722095317507e+01 2.9183608502704658e+01 2.0457514313124385e+01 0 0 0
4586 2 3 3.2150593524999954e-01 2.0724755461830497e+01 3.1782113756710924e+01 1.9222288485430475e+01 0 0 0
5547 2 3 3.4288118581823424e-01 2.0777360010830446e+01 2.8217799534028249e+01 1.7488379910205669e+01 0 0 0
4587 2 3 3.4562553467510948e-01 2.0996994172158445e+01 3.0908347927796093e+01 1.7845374739382752e+01 0 0 0
6108 2 3 3.5942772019312563e-01 1.9183098973933223e+01 3.3044151326499616e+01 1.8370400986983498e+01 0 0 0
6107 2 3 2.7732808225477895e-01 1.7654838463086946e+01 3.2900823238323341e+01 1.8332430154767515e+01 0 0 0
6106 2 2 -6.3337959338736871e-01 1.8379456859731082e+01 3.3383153508554848e+01 1.8802236981956490e+01 0 0 0
4398 2 3 3.4640559958538086e-01 1.7839682722465863e+01 3.8080336292956204e+01 1.7420980932610114e+01 0 -1 0
1007 1 1 -2.0777327235214263e-02 2.1286392931010099e+01 3.3028891564058704e+01 1.5248019926811500e+01 1 0 0
1444 1 1 -4.5825579871827719e-02 1.1350025774871497e+01 3.2988427334688701e+01 1.4433828447149100e+01 1 0 0
1448 1 1 4.4279161379784070e-02 1.1437222108516295e+01 3.5442946684657500e+01 1.4082286398514100e+01 1 0 0
1450 1 2 -3.2548657206051879e-01 1.1495196988082796e+01 3.8179016109442898e+01 1.4488252984007200e+01 1 0 0
1502 1 1 1.3382624460944348e-01 1.2522751669295694e+01 3.2851315791587702e+01 1.5269402922841101e+01 1 0 0
1503 1 1 1.2241530368692861e-01 1.5622370739494301e+01 3.3341610749992498e+01 1.6061990663365702e+01 1 0 0
1504 1 1 5.3544587941254856e-02 1.3481947931677098e+01 3.4457126492904003e+01 1.5404634773701201e+01 1 0 0
1505 1 1 -8.8579350022954764e-02 1.4948914146318700e+01 3.4511234381429503e+01 1.5536932754762599e+01 1 0 0
1506 1 1 8.1512721336952643e-02 1.2889403812989698e+01 3.5445956998135301e+01 1.4334779449514000e+01 1 0 0
1507 1 1 9.1881239258641643e-03 1.5666404690685695e+01 3.5694561664677302e+01 1.5210777592791899e+01 1 0 0
1508 1 1 7.1864259467218375e-02 1.3490544417458800e+01 3.6891831266794398e+01 1.4904924364588000e+01 1 0 0
1509 1 1 9.8817585238449746e-02 1.5065393116675196e+01 3.6834318209481403e+01 1.4532323562151999e+01 1 0 0
1510 1 1 1.2159308068923763e-01 1.2869204340640600e+01 3.8183543515677400e+01 1.4819591072200200e+01 1 0 0
1511 1 1 1.2675739824415047e-01 1.5686902572114995e+01 3.8092802314818698e+01 1.4744440896695799e+01 1 0 0
1512 1 1 1.1169079304255530e-01 1.3514528932772500e+01 3.9309158302310401e+01 1.5318862105744000e+01 1 0 0
1513 1 1 -6.7361794379423412e-02 1.4984756520123199e+01 3.9281592718634002e+01 1.4816125811478400e+01 1 0 0
1565 1 1 -8.5344998361124136e-02 1.7053866625106998e+01 3.3221172131447297e+01 1.5962738577696101e+01 1 0 0
1566 1 1 2.1589950966490735e-02 1.9862552551617696e+01 3.3101245298550403e+01 1.5303294752594100e+01 1 0 0
1567 1 1 1.2146200544342461e-01 1.7884429250786596e+01 3.4413340864163899e+01 1.6001168917586899e+01 1 0 0
1568 1 1 -2.5506149456816736e-02 1.9195366322191795e+01 3.4379149549722797e+01 1.5409014749470501e+01 1 0 0
1569 1 1 6.6438296964238461e-02 1.7032348591839799e+01 3.5938053607166999e+01 1.5694136061306899e+01 1 0 0
1570 1 1 1.8478377214449018e-03 1.9926895178603495e+01 3.5604716171324000e+01 1.5141883004093300e+01 1 0 0
1571 1 1 9.7976609989423397e-02 1.7865070285776099e+01 3.6988379148789498e+01 1.5040157973036600e+01 1 0 0
1572 1 1 9.7538417907529346e-02 1.9234292356498294e+01 3.6868021073968201e+01 1.4973413450506300e+01 1 0 0
1573 1 2 -2.9968874321197281e-01 1.7100820733177301e+01 3.8165450771122401e+01 1.4637500793770100e+01 1 0 0
1574 1 2 -2.7554841956789833e-01 2.0032740712296601e+01 3.8075951391758103e+01 1.4645188130338900e+01 1 0 0
1740 1 2 -2.7912638081229690e-01 1.2693934149717094e+01 3.3815633921906503e+01 1.6386682089550000e+01 1 0 0
1844 1 2 -4.5891758420397377e-01 1.3714669987529696e+01 3.6660029120024497e+01 1.6340755724054102e+01 1 0 0
1845 1 3 3.8468307384113931e-01 1.3434686858227195e+01 3.5809191509106100e+01 1.6704835832693998e+01 1 0 0
1846 1 2 -4.8863378584220635e-01 1.3783547644304797e+01 3.9315610812689499e+01 1.6792614333934999e+01 1 0 0
1879 1 2 -3.5556244236460971e-01 1.7509814554038300e+01 3.5382405790352998e+01 1.6981083906920801e+01 1 0 0
4693 2 2 -5.6883602678625100e-01 1.5551062151392481e+01 3.4514976228742114e+01 1.8900562327780278e+01 0 0 0
4694 2 3 3.5274923689366666e-01 1.5162827742936004e+01 3.4101571051574098e+01 1.8090811738900289e+01 0 0 0
4695 2 3 3.2211068857211256e-01 1.6479933260540829e+01 3.4736920398264687e+01 1.8752746074088140e+01 0 0 0
5650 2 2 -6.1919328778244354e-01 1.5360736494884060e+01 3.7693964302957482e+01 1.8235808087691751e+01 0 0 0
5652 2 3 3.7323646205578809e-01 1.5517061012721500e+01 3.6743646592293331e+01 1.8157144209321558e+01 0 0 0
6319 2 2 -5.3772029320138348e-01 1.8180312870689509e+01 3.5718302112627512e+01 2.0518164312059227e+01 0 0 0
6321 2 3 3.0265749981464768e-01 1.7761522485771028e+01 3.6251970669268445e+01 1.9831637499205105e+01 0 0 0
6320 2 3 3.1506618613089898e-01 1.8581405107722603e+01 3.4992482272495067e+01 2.0002208588468939e+01 0 0 0
5651 2 3 4.7722306615689958e-01 1.4571963534356133e+01 3.8208664656914692e+01 1.7798593244137717e+01 0 0 0
6539 2 3 3.6761314964667735e-01 1.7537815473583425e+01 3.3075903488792100e+01 2.0648117002523009e+01 0 0 0
4396 2 2 -6.3046284097737137e-01 1.8409443619062937e+01 3.8862674975569909e+01 1.7387708695962292e+01 0 -1 0
5209 2 2 -6.7160343911116005e-01 2.0740490457090697e+01 3.3156378806491006e+01 2.0678415815876889e+01 0 -1 0
4397 2 3 4.0080630339754292e-01 1.9003073942099984e+01 3.8976881786397854e+01 1.6605179268662539e+01 0 -1 0
6169 2 2 -5.9639549132690195e-01 1.8306746165170015e+01 2.6137217990817202e+01 2.1112815467718466e+01 0 0 0
6170 2 3 4.0191170056024661e-01 1.9260329651985323e+01 2.5932054200031743e+01 2.1118469411272876e+01 0 0 0
5866 2 2 -5.9469441215548513e-01 1.9266849352463748e+01 2.4022745755296658e+01 2.3580321279533248e+01 0 0 0
2128 1 1 1.2728135403384511e-01 1.1722770527907276e+01 2.0688012065205633e+01 2.6589168751891400e+01 0 0 0
2132 1 1 -7.5051330729463780e-02 1.1266873286237200e+01 2.3720464508662602e+01 2.6462251897426700e+01 0 0 0
2136 1 1 -6.0703523019621661e-02 1.1280156690633452e+01 2.5826499808068583e+01 2.7686588381953701e+01 0 0 0
2187 1 1 1.3980183589486864e-01 1.3705410010847633e+01 1.9856513701703228e+01 2.7921126298932101e+01 0 0 0
2188 1 1 -5.2705551304627354e-02 1.5148446334404149e+01 1.9789659517661114e+01 2.7810046327537801e+01 0 0 0
2189 1 1 -3.7373615325191831e-02 1.3101527070029501e+01 2.0827600877737112e+01 2.6953030049111401e+01 0 0 0
2190 1 1 2.4269465023076248e-01 1.5883663584767012e+01 2.1077474455320061e+01 2.7610422974173101e+01 0 0 0
2191 1 1 1.6144302717340442e-01 1.3822381847942292e+01 2.1967177898544048e+01 2.6498071598638401e+01 0 0 0
2192 1 1 -4.8768683826065272e-02 1.5079539850020547e+01 2.2260356147948624e+01 2.7100800687573599e+01 0 0 0
2193 1 1 1.5222671840679425e-01 1.2702596976980292e+01 2.3801534790316239e+01 2.6311950076946999e+01 0 0 0
2194 1 1 4.7298689411899769e-02 1.5619193199109359e+01 2.3563718863708043e+01 2.7103911506006199e+01 0 0 0
2195 1 1 -6.0365734041939678e-02 1.3476784783397228e+01 2.4801309858782293e+01 2.6983656300900300e+01 0 0 0
2196 1 1 7.1428041195515275e-03 1.4908138914641887e+01 2.4807345515514942e+01 2.7019902652957700e+01 0 0 0
2197 1 1 1.3317454784251340e-01 1.2735514092534903e+01 2.5734284379604389e+01 2.7837616274570099e+01 0 0 0
2198 1 1 1.0609650018307579e-01 1.5651841244501927e+01 2.6046611550683789e+01 2.7321029124631799e+01 0 0 0
2253 1 1 -7.1231740553653944e-02 1.7058192015090572e+01 2.3589595177389306e+01 2.7474362748950501e+01 0 0 0
2255 1 1 1.1489923228677426e-01 1.7900078415259607e+01 2.4631672993080105e+01 2.6868906603034201e+01 0 0 0
2256 1 1 3.2660438621774833e-02 1.9198702200526782e+01 2.4926916874660122e+01 2.7619145636969900e+01 0 0 0
2257 1 1 1.0036940418982108e-01 1.6927127974694141e+01 2.6114320718213026e+01 2.6482381147689800e+01 0 0 0
2258 1 1 1.4391442245611094e-01 2.0068473266558019e+01 2.5755374507346669e+01 2.6724197475533600e+01 0 0 0
2705 1 2 -2.4542194492778907e-01 1.1331231490483329e+01 2.1522247943733980e+01 2.5444540128273001e+01 0 0 0
2706 1 2 -2.4716381555561340e-01 1.3445854884337177e+01 2.2918352418429610e+01 2.5456529742983498e+01 0 0 0
2711 1 2 -3.2375693603973410e-01 1.7410785284956841e+01 2.5072077124673033e+01 2.5589578847822899e+01 0 0 0
2768 1 2 -4.8245119857213359e-01 1.6885022258483794e+01 2.0805756883215945e+01 2.6606185109861901e+01 0 0 0
2769 1 3 3.8680819930117927e-01 1.7784773010812749e+01 2.1033540274269825e+01 2.6850847924773099e+01 0 0 0
2925 1 1 3.5033720276695079e-01 2.0301647720026843e+01 2.1233693102092580e+01 2.7076415220927299e+01 0 0 0
2927 1 2 -5.5014930679892848e-01 1.9474347313426495e+01 2.0072834729772129e+01 2.7113112135330599e+01 0 0 0
2928 1 2 -3.7922991757423519e-01 2.0490828389525170e+01 2.2093798631928447e+01 2.6154776448963901e+01 0 0 0
3955 2 2 -5.8939624315811479e-01 1.9167695962043997e+01 2.1058408220227992e+01 2.3920481446652257e+01 0 0 0
5867 2 3 3.2622063100711490e-01 1.8793084709214508e+01 2.4166940735661889e+01 2.2763166884099771e+01 0 0 0
5868 2 3 3.4291465657617365e-01 1.8952159073311822e+01 2.4667616959423409e+01 2.4282616681449753e+01 0 0 0
3956 2 3 4.3190211530089706e-01 1.9832523251137317e+01 2.1659144428272576e+01 2.3566967836194497e+01 0 0 0
3957 2 3 3.6073151982598783e-01 1.8678966907127361e+01 2.1373035117588927e+01 2.4735967440581764e+01 0 0 0
5383 2 2 -7.0081849114056671e-01 1.9194030407265398e+01 2.9020184636802391e+01 2.1439347772487679e+01 0 0 0
5384 2 3 3.6070562288707736e-01 2.0128698041248107e+01 2.8911797017528610e+01 2.1445308562611544e+01 0 0 0
6171 2 3 3.0648146564667483e-01 1.8126327033410373e+01 2.7072299446700242e+01 2.1119809248378530e+01 0 0 0
6538 2 2 -6.2977837248238422e-01 1.7340174937767983e+01 3.2280232216818639e+01 2.1133125136291795e+01 0 0 0
4786 2 2 -5.8990907839354867e-01 1.5624032361434461e+01 2.6913874480373657e+01 2.3246373293139211e+01 0 0 0
4787 2 3 4.0670222867036115e-01 1.6547786378828203e+01 2.6631425013731644e+01 2.3299117666739058e+01 0 0 0
4788 2 3 3.7625890113120086e-01 1.5285093936315461e+01 2.7423515160730794e+01 2.3991179608669007e+01 0 0 0
4419 2 3 3.1492854784184549e-01 2.0695206952165957e+01 2.8400537552889375e+01 2.3979326673596230e+01 0 0 0
4645 2 2 -6.7857312300090378e-01 2.0995392308971280e+01 2.6254378040956425e+01 2.1229566985899208e+01 0 0 0
4532 2 3 3.1641951923849820e-01 1.6721876262276876e+01 2.8184970250650920e+01 2.1727184849401173e+01 0 0 0
6012 2 3 3.4970746266831926e-01 1.8564497834355290e+01 2.6562119008366611e+01 2.4010603569063555e+01 0 0 0
4533 2 3 2.9035742891704908e-01 1.7101773588812687e+01 2.9532870005992599e+01 2.2183340657014092e+01 0 0 0
4531 2 2 -5.3715376390858705e-01 1.6431156732038893e+01 2.9100568967348718e+01 2.1643228190758176e+01 0 0 0
6011 2 3 3.2291800466133763e-01 1.8818955245190413e+01 2.7848744951248722e+01 2.3020925807359546e+01 0 0 0
6010 2 2 -6.9632474129495914e-01 1.8169141054051273e+01 2.7307294992261323e+01 2.3532973966312358e+01 0 0 0
4245 2 3 3.5127567229384221e-01 1.9312851857746324e+01 3.0552682568305343e+01 2.2162856700385390e+01 0 0 0
4676 2 3 3.8296101751675593e-01 1.7095008539167551e+01 3.0899357547433969e+01 2.4468738805656290e+01 0 0 0
2200 1 1 -5.9764531229286155e-02 1.4917969147494905e+01 2.7332532357741623e+01 2.7327545569063901e+01 0 0 0
2202 1 1 -3.4825648431798945e-02 1.5543446051811772e+01 2.8521983638280865e+01 2.6967726458664998e+01 0 0 0
2203 1 1 1.1761211962823016e-01 1.3206979985780304e+01 2.9843064376372553e+01 2.7462737710235601e+01 0 0 0
2204 1 1 1.3107485094802596e-01 1.4826737574050098e+01 2.9829048708532135e+01 2.6870094516796499e+01 0 0 0
2206 1 1 -6.7900130099521755e-02 1.5650022516355131e+01 3.0966668937109361e+01 2.7347839372728600e+01 0 0 0
2207 1 1 1.3032947565850284e-01 1.3087438801158772e+01 3.2321494954790481e+01 2.7368193870717899e+01 0 0 0
2208 1 1 1.2708138446564479e-01 1.5209309844828260e+01 3.2293966799166355e+01 2.7223958891929701e+01 0 0 0
2259 1 1 -9.5074544949219103e-02 1.7673248782620984e+01 2.7352483215697976e+01 2.6563054069867000e+01 0 0 0
2260 1 1 1.5491697952126218e-01 1.9084309236946687e+01 2.7420381943961218e+01 2.6299752363024499e+01 0 0 0
2261 1 1 1.3836339613678489e-01 1.6972741130262278e+01 2.8637299263506282e+01 2.6649551079466200e+01 0 0 0
2262 1 1 -9.4824345734144208e-02 1.9793781349814228e+01 2.8646078681741127e+01 2.6615075799602899e+01 0 0 0
2263 1 1 -6.4830239475861251e-02 1.7700307059160703e+01 2.9669045430651078e+01 2.7404829362337900e+01 0 0 0
2264 1 1 1.5318970038776988e-01 1.9078999847918681e+01 2.9890353784336977e+01 2.6985846536915101e+01 0 0 0
2266 1 1 -4.2705032661061987e-02 1.9898247459367450e+01 3.0784554520497533e+01 2.7928823713078302e+01 0 0 0
2325 1 1 1.4991408763594216e-01 2.1191357844369573e+01 2.8687619392689196e+01 2.6407646471112699e+01 0 0 0
2329 1 1 1.3369659200371539e-01 2.1296557433226781e+01 3.0705719598592555e+01 2.7802323391138899e+01 0 0 0
2671 1 2 -2.5275205858364291e-01 1.4061095788120797e+01 3.2536355957920314e+01 2.6353696763489602e+01 0 0 0
2672 1 2 -2.5079482371417533e-01 1.3553768788059637e+01 2.9880716002993601e+01 2.6101713296303199e+01 0 0 0
2712 1 2 -3.8347309101262256e-01 1.9698997629293920e+01 2.6366330477567256e+01 2.5493030816070799e+01 0 0 0
2796 1 2 -4.9683045852229246e-01 1.6933578102278247e+01 2.9067246037308948e+01 2.5204331436948699e+01 0 0 0
2797 1 3 3.7440361915304549e-01 1.7310731674877040e+01 2.8393545523503214e+01 2.4641871921601201e+01 0 0 0
2798 1 2 -4.9599536365430513e-01 1.9146032868283314e+01 3.0727161230241759e+01 2.5776928252914399e+01 0 0 0
2799 1 3 3.2674723454574711e-01 1.9498697109569989e+01 3.0235940473803829e+01 2.5032197027141599e+01 0 0 0
4417 2 2 -6.3457712537937083e-01 2.0520091653851694e+01 2.9334664758943312e+01 2.3704476354993350e+01 0 0 0
4243 2 2 -6.7544888712483397e-01 1.9134546017200172e+01 3.1324936695923686e+01 2.2791727127323320e+01 0 0 0
4244 2 3 3.1794567622625547e-01 1.9002552146873093e+01 3.1249725214762151e+01 2.3729296929490712e+01 0 0 0
4675 2 2 -6.2783048315391388e-01 1.6974656450290830e+01 3.1850552337750894e+01 2.4440982672112760e+01 0 0 0
4677 2 3 3.7808998522878279e-01 1.6327895041439447e+01 3.2099648354777088e+01 2.5110058679086183e+01 0 0 0
4418 2 3 2.3684878318615554e-01 2.1227072628286962e+01 2.9688306782148455e+01 2.3200775750842386e+01 0 0 0
6540 2 3 3.6749458774313914e-01 1.7945272943082259e+01 3.2135045366063707e+01 2.1965748943118161e+01 0 0 0
5211 2 3 3.1399109602317304e-01 2.0012474514132158e+01 3.3467155839939529e+01 2.1198346542476717e+01 0 -1 0
4635 2 3 3.5336935654950069e-01 1.1707723086644744e+01 3.8934811996066777e+01 2.3804482146276211e+01 0 0 0
5670 2 3 3.5121375114314396e-01 1.2351105849101742e+01 3.7254733416091661e+01 2.5635080132262580e+01 0 0 0
5668 2 2 -5.9820523806868620e-01 1.2807652602660719e+01 3.7094678309616334e+01 2.4772069285897665e+01 0 0 0
2211 1 1 1.5398479257953387e-01 1.3087705146172393e+01 3.4803134123766043e+01 2.7531650607008899e+01 0 0 0
2212 1 1 1.1531431836921992e-01 1.5238046604994542e+01 3.4683299184298114e+01 2.7661338911655999e+01 0 0 0
2670 1 2 -3.0792783859108552e-01 1.4227046880399758e+01 3.4858755572033274e+01 2.6649267189460801e+01 0 0 0
2210 1 1 -7.1913450404853668e-02 1.5910896291404002e+01 3.3416495894333714e+01 2.7770060558197699e+01 0 0 0
6219 2 3 3.9328969326181046e-01 1.9182205430439410e+01 3.7894149171365029e+01 2.6277636030076824e+01 0 -1 0
5783 2 3 3.8327521574255069e-01 1.6996969403071912e+01 3.5103351571191787e+01 2.5654134664902116e+01 0 0 0
4669 2 2 -5.7741715589600462e-01 1.3531426816121339e+01 3.8553941582802864e+01 2.1451495553321582e+01 0 0 0
4671 2 3 3.4192941868728621e-01 1.3611288761712904e+01 3.8453218209604508e+01 2.2429731314714875e+01 0 0 0
2900 1 2 -4.9599915821126722e-01 1.8728462097471528e+01 3.6938883144597952e+01 2.7561868290412900e+01 0 0 0
5782 2 2 -6.3421360431518770e-01 1.6686686583450847e+01 3.5977794509029714e+01 2.5587173817234600e+01 0 0 0
2868 1 2 -3.1524013950089846e-01 1.0762748107790424e+01 3.7839449291255939e+01 2.7181275582192001e+01 0 0 0
2901 1 3 3.4162392689830068e-01 1.8749465704636798e+01 3.6024018575929944e+01 2.7279223874877999e+01 0 0 0
6101 2 3 2.5574745234286850e-01 1.4786808759513066e+01 3.8096653180324530e+01 2.4961526224357744e+01 0 -1 0
2209 1 1 -3.1646847050772475e-02 1.2356285934325227e+01 3.3545208707439294e+01 2.7594047882659201e+01 0 0 0
5154 2 3 3.4331414454001596e-01 1.9017917948112686e+01 3.3362527154110026e+01 2.3925984672897538e+01 0 0 0
6100 2 2 -5.7795498184047756e-01 1.5661289897804860e+01 3.8475285026781741e+01 2.4754885699898683e+01 0 -1 0
5153 2 3 3.4994118759706416e-01 2.0359636062540464e+01 3.3766681919273346e+01 2.4763975690351970e+01 0 0 0
2669 1 2 -3.6850361104827251e-01 1.4207555196543741e+01 3.7413994375854870e+01 2.7118532582139199e+01 0 0 0
6397 2 2 -6.4590927944125487e-01 2.1068704655565011e+01 3.3700351658060548e+01 2.6553394510732463e+01 0 0 0
6217 2 2 -5.9181812981382620e-01 1.9529917113178190e+01 3.8743487326707381e+01 2.5814498006731611e+01 0 -1 0
6399 2 3 3.4409684293182430e-01 2.0382216938804657e+01 3.4003175927757709e+01 2.7154537125502564e+01 0 0 0
2146 1 1 2.2265653571562221e-02 1.0942906286685343e+01 3.3610747672248301e+01 2.7864118501045500e+01 0 0 0
2801 1 3 3.2281072002816247e-01 1.8536476972319214e+01 3.2903326516620226e+01 2.6660282572727301e+01 0 0 0
5152 2 2 -6.0394470489592378e-01 1.9755297619508962e+01 3.3931681972969095e+01 2.4036273309895094e+01 0 0 0
5784 2 3 3.4665850740328558e-01 1.5814775513339145e+01 3.5926107968405475e+01 2.6001732738624554e+01 0 0 0
6102 2 3 3.3484448339643241e-01 1.6242098268739753e+01 3.7835760029228005e+01 2.5199072932090097e+01 0 -1 0
5669 2 3 3.4144601025750670e-01 1.3603880187637081e+01 3.6597311213474327e+01 2.4998542085025036e+01 0 0 0
2885 1 3 2.9815854342615855e-01 1.6133962195946374e+01 3.9236398671181824e+01 2.6732862257690400e+01 0 0 0
2800 1 2 -4.9286671167031970e-01 1.8111356509394277e+01 3.3683199600550815e+01 2.7047195767847299e+01 0 0 0
6218 2 3 3.4609812579863725e-01 1.8814475124993447e+01 3.9276049281907085e+01 2.5675161678233000e+01 0 -1 0
4670 2 3 3.9673074803950154e-01 1.3146483601845418e+01 3.9357622245243149e+01 2.1217722186586087e+01 0 0 0
2250 1 2 -3.9564460822580272e-01 1.6696527461496288e+01 2.1769767202596210e+01 2.8794860305226699e+01 0 0 0
2251 1 1 2.3297282036512335e-01 1.7602442257470802e+01 2.2727301973725648e+01 2.8393520668192700e+01 0 0 0
2252 1 2 -3.5703623787650346e-01 1.8971469638099148e+01 2.2858863919796413e+01 2.8822994338383399e+01 0 0 0
2254 1 1 1.1953261191753010e-01 1.9835429801119155e+01 2.3815774068567400e+01 2.8223672306815502e+01 0 0 0
2313 1 1 -2.4720787750761078e-01 2.0901788559369045e+01 2.1212848417358938e+01 2.8554173386278499e+01 0 0 0
2317 1 1 -6.5170889001898755e-02 2.1204559467045733e+01 2.3607792063864085e+01 2.8258884695919299e+01 0 0 0
2621 1 1 2.8603248690986216e-01 1.6552599438038747e+01 1.9693671131179553e+01 3.0606256991218800e+01 0 0 0
2624 1 2 -5.1258413201115904e-01 1.7206794001139539e+01 2.0798171372120901e+01 3.1235537678888399e+01 0 0 0
2625 1 3 3.6098734161464557e-01 1.7720327525200101e+01 2.1385933124102461e+01 3.0644620337425501e+01 0 0 0
2752 1 2 -5.3099925904651779e-01 1.6120080562832761e+01 2.5864368623359152e+01 2.8714377927904600e+01 0 0 0
2788 1 2 -5.1107069512520398e-01 1.8796394109231908e+01 2.5825168727961010e+01 2.8726614989456099e+01 0 0 0
2789 1 3 4.3953423156717658e-01 1.7810066031365483e+01 2.5898470204517309e+01 2.8791687710226402e+01 0 0 0
2824 1 2 -4.3261280558271875e-01 1.3438398614767774e+01 2.0488523403860633e+01 2.9235961051794899e+01 0 0 0
2825 1 3 3.7200680802424851e-01 1.4221125451263742e+01 2.0499578351988443e+01 2.9787259081849498e+01 0 0 0
2935 1 3 1.1702264840456915e-01 1.8048152634098312e+01 2.0181911819064897e+01 2.9035993184324301e+01 0 0 0
2936 1 3 1.3357942793309727e-01 2.0119286495519738e+01 2.1301699005156291e+01 2.9305502461416602e+01 0 0 0
5354 2 3 3.5295793476888437e-01 1.5381032932737721e+01 2.3044477738528006e+01 2.9904510552298277e+01 0 0 0
5353 2 2 -5.7666870029107442e-01 1.4712887762622005e+01 2.3696401142575009e+01 3.0220151035452453e+01 0 0 0
5355 2 3 3.9379964842097454e-01 1.4703104431691463e+01 2.4445271575414406e+01 2.9669977413152999e+01 0 0 0
6292 2 2 -6.0867563013905845e-01 2.0381791661688851e+01 2.4989161496047249e+01 3.0682048021910916e+01 0 0 0
6293 2 3 4.7649826946659257e-01 1.9646278331886030e+01 2.5124706481524512e+01 3.0045575703508714e+01 0 0 0
5066 2 3 4.5775384580490924e-01 1.5543644744794905e+01 2.0874099602714121e+01 3.2116744980476128e+01 0 0 0
5065 2 2 -6.0223702920868383e-01 1.5171816651182560e+01 2.1105295080779705e+01 3.3006121156070940e+01 0 0 0
5067 2 3 4.2727801987023806e-01 1.4559357251065769e+01 2.0560161107979489e+01 3.3500542238741758e+01 0 0 0
4750 2 2 -5.7134598345056464e-01 1.1851552462412174e+01 2.5884028342185005e+01 3.1288506184143991e+01 0 0 0
4752 2 3 4.4137924893528790e-01 1.2428610149919516e+01 2.6140426639321930e+01 3.0491344981107339e+01 0 0 0
5356 2 2 -6.1643486104467038e-01 2.0541911157730226e+01 2.0305901675162740e+01 3.1795327120223277e+01 0 0 0
4751 2 3 3.6152713867227987e-01 1.0878066160664346e+01 2.6116091369080085e+01 3.1214788256450877e+01 0 0 0
5357 2 3 3.2448847871610198e-01 1.9673658364697317e+01 2.0055630707154304e+01 3.2193470089484649e+01 0 0 0
6346 2 2 -6.2613957382818730e-01 1.2902117852541014e+01 1.9745433795088847e+01 3.4099109447009447e+01 0 0 0
2140 1 1 1.1964804906682250e-01 1.1597514244385552e+01 2.8628370369320429e+01 2.8819348681733398e+01 0 0 0
2142 1 1 4.8597936065635727e-02 1.0757847591843378e+01 2.9810470816743724e+01 2.8854650985239200e+01 0 0 0
2144 1 2 -3.1472257681394888e-01 1.1341437282722925e+01 3.1088422508597898e+01 2.8783808823629101e+01 0 0 0
2199 1 1 1.2436364737556067e-01 1.3650630368891756e+01 2.7400669084785676e+01 2.8048450561330700e+01 0 0 0
2201 1 1 -6.8080000979887492e-02 1.2852715837553133e+01 2.8631453155738505e+01 2.8136952808911101e+01 0 0 0
2205 1 1 1.9440569033153876e-01 1.2775208313471968e+01 3.1096482760049014e+01 2.8183974604173301e+01 0 0 0
2265 1 1 1.2364254308304519e-01 1.6890317762067298e+01 3.0664837999455948e+01 2.8036738811298999e+01 0 0 0
2267 1 1 4.5036143553237547e-02 1.7745485664214478e+01 3.1942359810718191e+01 2.8619092040447200e+01 0 0 0
2268 1 1 1.6176873687962081e-02 1.9225963737406026e+01 3.1694718608628950e+01 2.8765794752240900e+01 0 0 0
2270 1 1 -2.5909667166972294e-01 1.9876627310853998e+01 3.2072187996984972e+01 3.0067301555421899e+01 0 0 0
2732 1 2 -3.8911771349017754e-01 1.3348716770046014e+01 2.6348922319388979e+01 2.8995894716468499e+01 0 0 0
2733 1 2 -3.5171062945743148e-01 1.1188342305651281e+01 2.7461062507005558e+01 2.9587558694292301e+01 0 0 0
2753 1 3 3.6158116486881597e-01 1.5616178552414768e+01 2.6423543626268138e+01 2.9324183281494900e+01 0 0 0
2790 1 2 -4.5644873220137255e-01 1.3629246181614027e+01 3.0812525295534865e+01 2.9322275944807600e+01 0 0 0
2791 1 3 3.1281766682603052e-01 1.3217895187596410e+01 3.0634182882190675e+01 3.0184761871225000e+01 0 0 0
2913 1 2 -3.8077730287473083e-01 1.6884679698096175e+01 3.1058806146127559e+01 2.9443054689610801e+01 0 0 0
2930 1 1 3.6286693266807268e-01 2.0147913043172842e+01 3.0671662698395572e+01 3.0808692276465099e+01 0 0 0
2931 1 3 1.9901970810923328e-01 2.0812128433884205e+01 3.2619880832497039e+01 2.9942304384596500e+01 0 0 0
2932 1 2 -4.4082097257298325e-01 1.8925802287352273e+01 2.9956397706130339e+01 3.0824802187822200e+01 0 0 0
2934 1 3 4.1168527998636939e-01 1.8090436052275873e+01 3.0377991717093021e+01 3.0384852130624999e+01 0 0 0
2940 1 3 1.8003131719451787e-01 1.9216825725312102e+01 3.2708076988596993e+01 3.0665117667287198e+01 0 0 0
5560 2 2 -5.7762117941295510e-01 1.4962243309173218e+01 2.8381822342673075e+01 3.0635607044689507e+01 0 0 0
5561 2 3 3.1333699162356904e-01 1.4046628232578053e+01 2.8068469234531559e+01 3.0570664265316317e+01 0 0 0
5562 2 3 3.5371121050489807e-01 1.5106106747460426e+01 2.9200668285720162e+01 3.0122892047263633e+01 0 0 0
5826 2 3 3.6080710253346399e-01 1.8408080171391635e+01 3.9236820895460390e+01 3.2271340085787706e+01 0 0 0
5825 2 3 3.7134920601108307e-01 1.8880429157710612e+01 3.7931899548368477e+01 3.2732463314483851e+01 0 0 0
5824 2 2 -6.4869538781159930e-01 1.9027273073858332e+01 3.8864882322471352e+01 3.2879243241367384e+01 0 0 0
4492 2 2 -5.9924772974683094e-01 1.8615147522981125e+01 3.5982900056813222e+01 3.2917639854185616e+01 0 0 0
4493 2 3 3.8830830959085255e-01 1.8514783915569630e+01 3.5430484375382960e+01 3.2147156722951991e+01 0 0 0
4494 2 3 2.8367228934427258e-01 1.7718269080640699e+01 3.6176428667510095e+01 3.3290637721513072e+01 0 0 0
2150 1 1 9.3945993476039144e-02 1.1187795548427122e+01 3.5865899994704087e+01 2.8847897091834501e+01 0 0 0
2154 1 1 8.6601638232975828e-02 1.1272495446282042e+01 3.8571290581111128e+01 2.8327654431809300e+01 0 0 0
2213 1 1 -7.7961926736587639e-02 1.2536479885669872e+01 3.5911490850248221e+01 2.8226533706101801e+01 0 0 0
2214 1 1 -5.7765726352907956e-02 1.5750252663037877e+01 3.5823528264644551e+01 2.8376615352475401e+01 0 0 0
2215 1 1 1.2729763026534002e-01 1.3266445970342650e+01 3.7148796517273908e+01 2.8156588870954302e+01 0 0 0
2216 1 1 1.1515740267124219e-01 1.5073204761393153e+01 3.7149514744007710e+01 2.8276462099483702e+01 0 0 0
2217 1 1 8.8594708473384132e-02 1.2670428248204255e+01 3.8333250394408743e+01 2.9028670021401499e+01 0 0 0
2218 1 1 -6.3203174243139981e-02 1.5575102228863145e+01 3.8306450551836576e+01 2.9013136581668601e+01 0 0 0
2269 1 1 8.4161882095479257e-02 1.7318022348299785e+01 3.3343109416562989e+01 2.8201840009493399e+01 0 0 0
2271 1 1 2.2806784696627203e-01 1.7635687686405429e+01 3.4387953371934479e+01 2.9237010859154800e+01 0 0 0
2272 1 2 -3.4119056360810524e-01 1.9235327226871949e+01 3.4674319454512911e+01 2.9491902316753301e+01 0 0 0
2273 1 1 -4.6608420122322317e-02 1.6970530654706593e+01 3.5699560864656902e+01 2.9046277831175601e+01 0 0 0
2274 1 1 2.5670549283819044e-01 1.9807165599757596e+01 3.5862616142072191e+01 2.9266592907435200e+01 0 0 0
2275 1 1 1.1976324432422857e-01 1.7625146339586696e+01 3.6900669911912253e+01 2.9657115929906801e+01 0 0 0
2276 1 1 4.4382105604408167e-02 1.9051795104170090e+01 3.7017115273854955e+01 2.9011377848696799e+01 0 0 0
2277 1 1 8.3510612929273184e-02 1.6784335009408231e+01 3.8303022032944554e+01 2.9781761174156799e+01 0 0 0
2278 1 1 1.3951329843020718e-02 1.9681087996555600e+01 3.8339485833432207e+01 2.9268916100969101e+01 0 0 0
2335 1 2 -3.2759680972983574e-01 2.1204994040674546e+01 3.5912508353606846e+01 2.9194568789707301e+01 0 0 0
2339 1 1 -3.8174242949709197e-02 2.1127570960834767e+01 3.8390746671737048e+01 2.9244317795553300e+01 0 0 0
2710 1 2 -3.9419526665989252e-01 1.7113477861727915e+01 3.7454503831047816e+01 3.0896697057274601e+01 0 0 0
2750 1 2 -4.7321834105788130e-01 1.7210724936310818e+01 3.3637028593662905e+01 3.0388016168287500e+01 0 0 0
2751 1 3 3.7762194118629860e-01 1.6601129152550964e+01 3.2882600991018741e+01 3.0298193767926701e+01 0 0 0
2818 1 2 -5.2998597344721132e-01 1.2795045942660812e+01 3.7938268444732827e+01 3.0411264843721600e+01 0 0 0
2819 1 3 4.0758511978962503e-01 1.1993697871074131e+01 3.7470032672144910e+01 3.0744826877926901e+01 0 0 0
2832 1 2 -4.9224407232040729e-01 1.1160159175334318e+01 3.5995521645528200e+01 3.0312935334422399e+01 0 0 0
6052 2 2 -6.4040365855853942e-01 1.4923533983435023e+01 3.6461911197898829e+01 3.2065183776431375e+01 0 0 0
6053 2 3 3.7139683604331070e-01 1.4053632688139473e+01 3.6667494165860653e+01 3.1717930647125371e+01 0 0 0
6054 2 3 4.2583867278808307e-01 1.5718736969697165e+01 3.6832196511449261e+01 3.1634663113731683e+01 0 0 0
6250 2 2 -6.7640804591538961e-01 1.5595994082227413e+01 3.7767115609895804e+01 3.4610075919456285e+01 0 -1 0
4821 2 3 4.1725180689144298e-01 1.4873689500803991e+01 3.7411931336128291e+01 3.4122981623454088e+01 0 0 0
5566 2 2 -6.1378579011426171e-01 1.2750307440818816e+01 3.7705214881624428e+01 3.4052360652265683e+01 0 -1 0
4890 2 3 2.8940617022129089e-01 2.0678545795591933e+01 3.7980204453039484e+01 3.4176010279361748e+01 0 0 0
5568 2 3 3.8299627198660341e-01 1.2655640636113009e+01 3.7689237117288101e+01 3.4981052834227185e+01 0 -1 0
5567 2 3 3.1742488108910372e-01 1.2066975961759526e+01 3.8283660118665424e+01 3.3564510007757960e+01 0 -1 0
5508 2 3 3.9859461610523800e-01 1.4006921737247866e+01 3.9152169221812798e+01 3.1131558550949542e+01 0 -1 0
5247 2 3 3.4867418511793746e-01 1.1875272448362043e+01 2.0624731263059374e+01 3.9098869207338694e+01 0 0 0
5245 2 2 -5.8744743698434843e-01 1.2501620056993485e+01 2.1116120946683530e+01 3.8504663133469521e+01 0 0 0
2959 1 1 -2.9884643474477571e-02 2.1236357710095795e+01 2.3404688502082301e+01 4.1586888811059097e+01 1 0 0
3392 1 1 -1.3385245834453000e-02 1.1324530660611394e+01 2.0874759153446501e+01 4.1301907313339903e+01 1 0 0
3394 1 1 -7.0505077614038444e-02 1.0693465582541698e+01 2.2155726336597901e+01 4.1053691811246900e+01 1 0 0
3396 1 1 2.5790506940449481e-01 1.1375446768442195e+01 2.3338675448862201e+01 4.1007831763927101e+01 1 0 0
3452 1 1 -4.7454654737395754e-02 1.2740178627723296e+01 2.0902009995695799e+01 4.1596764283314599e+01 1 0 0
3454 1 1 1.3344748096989234e-01 1.3444390024238196e+01 2.2123106003420201e+01 4.1596360773835499e+01 1 0 0
3456 1 2 -3.5127063596109609e-01 1.2775435031815697e+01 2.3354010526440799e+01 4.1188341981463900e+01 1 0 0
3459 1 2 -3.8190443242544692e-01 1.5600369206530900e+01 2.6039387136897300e+01 4.0834647693850997e+01 1 0 0
3515 1 1 1.1766253941391829e-01 1.7640847999184096e+01 2.2125486753425299e+01 4.1686112464651899e+01 1 0 0
3517 1 1 -7.3007413698728818e-03 1.6942263732019498e+01 2.3450890166152000e+01 4.1788030383449602e+01 1 0 0
3518 1 1 -2.2632107518565023e-02 1.9785821044970994e+01 2.3332508001226000e+01 4.1617357878790699e+01 1 0 0
3519 1 1 -4.9600947895553221e-02 1.7652229719138795e+01 2.4591676673602699e+01 4.1338634169469501e+01 1 0 0
3520 1 1 1.2511416533910111e-01 1.9068499280550995e+01 2.4486061729441001e+01 4.1062598043782899e+01 1 0 0
3521 1 1 2.3501150705800081e-01 1.7154764025257300e+01 2.5966786234092201e+01 4.0939767097033801e+01 1 0 0
3522 1 1 1.2636606235419934e-01 2.0101293158053501e+01 2.6063155105727098e+01 4.1435109073201197e+01 1 0 0
3688 1 2 -2.4917092259838158e-01 1.9918438321216698e+01 2.5332513587745598e+01 4.0217060413241299e+01 1 0 0
3740 1 2 -4.2156382365377582e-01 1.7622703541889301e+01 2.1774748373565998e+01 4.0291354164626803e+01 1 0 0
3741 1 3 3.5210310179580373e-01 1.8490843476228896e+01 2.1820718492988298e+01 3.9864805942222397e+01 1 0 0
3933 1 3 1.8935760267563875e-01 1.1989301972891894e+01 2.5640851844980499e+01 3.9617381195649799e+01 1 0 0
4187 2 3 4.0386872807560847e-01 1.4398277338735213e+01 2.4550735326346079e+01 3.9387976923811621e+01 0 0 0
3977 2 3 3.9773965311487042e-01 1.2894405364812844e+01 2.0562495444745032e+01 3.7774837768672612e+01 0 0 0
4188 2 3 3.9990133180559984e-01 1.3609221669356222e+01 2.3421447338741714e+01 3.8613062520724377e+01 0 0 0
4186 2 2 -6.1303780655055840e-01 1.3987808087539056e+01 2.4300022417491508e+01 3.8588367293129522e+01 0 0 0
6223 2 2 -5.6016702894559856e-01 1.1024955100755539e+01 3.0252281273753596e+01 3.8256430777031305e+01 0 0 0
6225 2 3 3.8267140394412835e-01 1.1038293791266771e+01 3.0522306215122732e+01 3.9180432903154120e+01 0 0 0
3400 1 1 -2.5781222469175946e-01 1.1479492014483000e+01 2.6550559018828999e+01 3.9304404952011900e+01 1 0 0
3402 1 1 5.4857086813357270e-02 1.0756254306105298e+01 2.7234830158920900e+01 4.0464320189728497e+01 1 0 0
3404 1 1 -4.7124560226070505e-02 1.1422251549670101e+01 2.8281248986104000e+01 4.1139673860392598e+01 1 0 0
3410 1 1 1.5041147200699734e-01 1.0850984744139595e+01 3.1847042849267801e+01 4.1711586764367098e+01 1 0 0
3460 1 2 -3.3414618553459657e-01 1.3684337605174598e+01 2.7487444650686900e+01 4.0512560646144898e+01 1 0 0
3461 1 1 2.9034026536678420e-01 1.4987405903598400e+01 2.7262917241528800e+01 4.1028031186726899e+01 1 0 0
3462 1 1 1.4303474952504108e-01 1.2819021671739797e+01 2.8457201848450499e+01 4.1207414625004503e+01 1 0 0
3463 1 1 -1.1278016412287460e-01 1.5617253003198201e+01 2.8246309477337501e+01 4.1737241430332297e+01 1 0 0
3464 1 1 -3.2585666185737286e-02 1.3489853298904499e+01 2.9458029891483200e+01 4.1892628207072903e+01 1 0 0
3465 1 1 1.5983183107891288e-01 1.4966246122836395e+01 2.9578769554290499e+01 4.1894092873281899e+01 1 0 0
3523 1 1 -3.4300563021176469e-02 1.7793206787189895e+01 2.7052612459186701e+01 4.1766900643418602e+01 1 0 0
3524 1 1 -2.1400900911513747e-02 1.9179823533630298e+01 2.7114046454123500e+01 4.1953733341735102e+01 1 0 0
3595 1 3 1.9662494497891697e-01 1.2275121314677897e+01 2.7202035288849100e+01 3.8937397914956897e+01 1 0 0
3742 1 2 -4.2723445306780372e-01 1.9002308265527098e+01 2.9835172816218801e+01 4.1103622214613800e+01 1 0 0
3743 1 3 3.5132223313923977e-01 1.9322081011941997e+01 2.9119978883439899e+01 4.0549501764702399e+01 1 0 0
3830 1 2 -5.0800205844675117e-01 1.1134949378777200e+01 3.2020757993255600e+01 4.0309644544656500e+01 1 0 0
3832 1 2 -4.2872971674836896e-01 1.5386267408634097e+01 3.0356940814412400e+01 4.0727106298220797e+01 1 0 0
3833 1 3 3.4795929184360908e-01 1.6121055020814694e+01 2.9932241683256802e+01 4.0272408181538502e+01 1 0 0
3890 1 2 -4.2590920965143614e-01 1.7595172260944295e+01 2.6336762055085501e+01 3.9600420468460399e+01 1 0 0
3891 1 3 3.5466228366672597e-01 1.6824932619817098e+01 2.6491659953899401e+01 3.9039055271890099e+01 1 0 0
4793 2 3 3.7702580234202177e-01 1.2062989311069439e+01 3.5310487888185207e+01 3.9593413925864880e+01 0 -1 0
4491 2 3 4.3087831002018889e-01 1.2359388006394752e+01 3.4969701638268184e+01 3.6427359308525034e+01 0 -1 0
6251 2 3 2.8230836901849987e-01 1.9058838991197646e+01 3.7737385693281929e+01 3.5322713056170301e+01 0 -1 0
3417 1 1 -1.8122330232724762e-01 1.0741640348021399e+01 3.6363142487371398e+01 4.1103536625138098e+01 1 0 0
6252 2 3 3.8278033791377719e-01 1.5694168772577708e+01 3.7247122371270770e+01 3.5395908356360934e+01 0 -1 0
4489 2 2 -6.5626284233492715e-01 1.3218925426396305e+01 3.5360028850539180e+01 3.6440667118105758e+01 0 -1 0
5267 2 3 2.6991817443880251e-01 1.7801655570644026e+01 3.8720760250087793e+01 3.5688339431868009e+01 0 0 0
4568 2 3 3.1846567693276351e-01 1.6624815999311451e+01 3.3969371860391988e+01 4.1769703495825084e+01 0 0 0
3793 1 3 3.0528714605983365e-01 1.4064634322300300e+01 3.3961725848163901e+01 4.1709526301508802e+01 1 0 0
3792 1 2 -5.2894757401159520e-01 1.3598491658270497e+01 3.4693095037002401e+01 4.1277848001184999e+01 1 0 0
4931 2 3 3.0510210404529575e-01 1.5656863576304012e+01 3.8289229692918546e+01 3.8276093478526832e+01 0 0 0
4407 2 3 2.9842796178762987e-01 1.7184845586879447e+01 3.7606604977436909e+01 3.9876484591050854e+01 0 0 0
4875 2 3 3.5085323046428318e-01 1.5621428705490414e+01 3.4985154210367568e+01 3.9210009925311013e+01 0 0 0
5266 2 2 -6.5689542831979353e-01 1.8461080884191318e+01 3.7987552549720974e+01 3.6083102277808287e+01 0 0 0
4873 2 2 -6.0061528411023668e-01 1.4911163270580884e+01 3.4487456691428839e+01 3.8798003864180856e+01 0 0 0
4874 2 3 3.1878883901122551e-01 1.4201296086370249e+01 3.4304122809753110e+01 3.9451526251727842e+01 0 0 0
4569 2 3 3.7382314485417156e-01 1.6550398009429987e+01 3.5387052666536583e+01 4.1022088495515931e+01 0 0 0
3840 1 2 -5.4738631475845267e-01 1.5178062721918096e+01 3.6543258999528597e+01 4.1111070257958801e+01 1 0 0
4567 2 2 -5.6949754838474909e-01 1.6897378196448610e+01 3.4481514720561336e+01 4.0984801904961138e+01 0 0 0
3622 1 3 3.5913227208072473e-01 1.4509811968639298e+01 3.8654137994449101e+01 4.0552894402547203e+01 1 0 0
4792 2 2 -6.4834928429177097e-01 1.1551625027066088e+01 3.4681280838426154e+01 3.9101993035036649e+01 0 -1 0
4405 2 2 -5.4727567165161428e-01 1.8143610026005963e+01 3.7331033818386359e+01 3.9976761428868066e+01 0 0 0
3904 1 1 2.5935220814907933e-01 1.1651827103796094e+01 3.7179300206595002e+01 4.0100003552230703e+01 1 0 0
3841 1 3 4.2412103943931057e-01 1.4378689815222700e+01 3.6108577442710001e+01 4.0734323324076200e+01 1 0 0
4932 2 3 3.3075770546426470e-01 1.4633165987629058e+01 3.7236302511967274e+01 3.7970387166371616e+01 0 0 0
3906 1 2 -4.3555605476407111e-01 1.2895221090160895e+01 3.7088432474202797e+01 3.9819601524170700e+01 1 0 0
3620 1 2 -5.2510074019987729e-01 1.4713924731799800e+01 3.9339667666007898e+01 3.9886010327920097e+01 1 0 0
3831 1 3 3.6545571891400308e-01 1.1638955280985996e+01 3.2836318983710498e+01 4.0168314770575599e+01 1 0 0
4490 2 3 3.7529830501979200e-01 1.3823460419039725e+01 3.5020814340320655e+01 3.7132848981919146e+01 0 -1 0
4930 2 2 -5.8680636068214498e-01 1.5501423476359173e+01 3.7552575812624077e+01 3.7674397995190091e+01 0 0 0
6439 2 2 -6.0874157322424527e-01 1.2918730599369471e+01 3.8110184160467888e+01 3.7457161598057830e+01 0 0 0
6441 2 3 3.0627214913085293e-01 1.2817871222763605e+01 3.7135927619656883e+01 3.7255144525855137e+01 0 0 0
6440 2 3 4.0998131750069478e-01 1.2421812068846457e+01 3.8322135027842123e+01 3.8264024823570445e+01 0 0 0
5268 2 3 3.9358327838621726e-01 1.8835961930704311e+01 3.8340436327822104e+01 3.7016902467871375e+01 0 0 0
4406 2 3 3.5616569732262698e-01 1.8436380130608224e+01 3.7414713973554676e+01 4.0916873239354935e+01 0 0 0
4134 2 3 3.8564728100890056e-01 2.1130866924827927e+01 3.8693081628363103e+01 3.8424590584193460e+01 0 0 0
2963 1 1 -6.8247215555978097e-02 2.1265811113112399e+01 2.5825041428498800e+01 4.2310322797168197e+01 1 0 0
3451 1 1 -3.0465181545404878e-02 1.4803002544260195e+01 1.9699925545078901e+01 4.2162274762374203e+01 1 0 0
3453 1 1 1.0221683408844678e-01 1.5368587071812300e+01 2.0953303916340900e+01 4.2552450107566102e+01 1 0 0
3455 1 1 -6.2734154176537868e-02 1.4769161388600494e+01 2.2200916713090699e+01 4.2039850081746600e+01 1 0 0
3457 1 1 3.2452638111346861e-02 1.5565460686460597e+01 2.3419525790789301e+01 4.2134455454729100e+01 1 0 0
3458 1 1 -2.8195007203249045e-01 1.4891110700131996e+01 2.4633459794821601e+01 4.2736293334994997e+01 1 0 0
3511 1 1 1.1293844640046950e-02 1.7764326328241395e+01 1.9693957237623000e+01 4.2370891048333100e+01 1 0 0
3512 1 1 -9.2719403924746077e-03 1.9191991328311396e+01 1.9749801715402999e+01 4.2439586993639800e+01 1 0 0
3513 1 1 9.7989992391753905e-02 1.7013341470498098e+01 2.1018227489791201e+01 4.2512607111080598e+01 1 0 0
3514 1 1 1.5675988848055472e-01 1.9697224495042498e+01 2.1068251668110900e+01 4.2714626283892798e+01 1 0 0
3516 1 1 -8.2191355707596031e-02 1.9083530393718597e+01 2.2198938366645500e+01 4.2101669142828101e+01 1 0 0
3573 1 2 -4.2302584447567559e-01 2.0939194757696498e+01 2.1140479036746001e+01 4.3378328759997103e+01 1 0 0
3581 1 2 -3.3488376998440683e-01 1.6213637967855597e+01 2.1122005333367898e+01 4.3735345980366603e+01 1 0 0
3672 1 3 2.3468696356513735e-01 1.5591446890348799e+01 2.5459614083612600e+01 4.2841634566082099e+01 1 0 0
3673 1 1 3.2670811075220418e-01 1.4322338520856796e+01 2.4257868955407599e+01 4.4171976282010398e+01 1 0 0
3674 1 2 -4.5930322720669753e-01 1.4809133715037795e+01 2.3132214890121599e+01 4.4881395775719000e+01 1 0 0
3675 1 2 -2.8462886701604911e-01 1.3522308627416997e+01 2.5201180453390901e+01 4.4501945160100199e+01 1 0 0
3676 1 3 4.4493871580412664e-01 1.5451236394197601e+01 2.2477063387245899e+01 4.4435500053978302e+01 1 0 0
3934 1 3 2.1222113922389127e-01 1.4069206886140201e+01 2.4984755892370298e+01 4.2112644983249297e+01 1 0 0
5617 2 2 -6.0777261654669135e-01 1.1245914550396066e+01 2.2506406955674240e+01 4.4692211662319380e+01 0 0 0
5618 2 3 3.7573189967576992e-01 1.2096775741757314e+01 2.2968238032219567e+01 4.4660794949021863e+01 0 0 0
4049 2 3 4.2152719966497781e-01 1.1152832477899750e+01 2.0442859811502029e+01 4.4360462415366641e+01 0 0 0
4078 2 2 -6.1129689278710142e-01 1.9589873168064685e+01 3.1363860061011358e+01 4.7597126968398342e+01 0 0 0
4994 2 3 3.5655012231458222e-01 1.5931108786196702e+01 3.1195266518165965e+01 4.6916606284811778e+01 0 0 0
2967 1 1 -4.2840938812617330e-02 2.1133544737270597e+01 2.8134121852970200e+01 4.3136625442004203e+01 1 0 0
2971 1 1 -5.3116827583033419e-02 2.1119311787417594e+01 3.0558083541570301e+01 4.3519277375880897e+01 1 0 0
3408 1 1 -7.6478358773322430e-02 1.1305970593881696e+01 3.0543997525222199e+01 4.2154953754416198e+01 1 0 0
3466 1 1 1.3577823133037725e-01 1.2642296910954094e+01 3.0391078146463801e+01 4.2704671116263299e+01 1 0 0
3467 1 1 -6.0114393603050389e-02 1.5428318197799101e+01 3.0381237009749299e+01 4.3061691637909398e+01 1 0 0
3468 1 1 -9.7573868383759726e-02 1.3307104937265599e+01 3.1623017578488898e+01 4.3103772842606602e+01 1 0 0
3469 1 1 1.4242647406144304e-01 1.4647787071005901e+01 3.1465479310937500e+01 4.3578660365731501e+01 1 0 0
3525 1 1 1.3942977136582524e-01 1.6931738616712799e+01 2.8011802933023802e+01 4.2433638741252899e+01 1 0 0
3526 1 1 -3.5299367391000078e-02 1.9806057096207297e+01 2.8229935577228300e+01 4.2614457912152801e+01 1 0 0
3527 1 1 -7.6315745210973299e-02 1.7606049678966897e+01 2.9247642689556201e+01 4.2843599792564802e+01 1 0 0
3528 1 1 1.3794164466250908e-01 1.9030333712793400e+01 2.9495660004440101e+01 4.2551222994201197e+01 1 0 0
3529 1 1 1.2883854400723541e-01 1.6752097654844000e+01 3.0145391836038801e+01 4.3545919049519000e+01 1 0 0
3530 1 1 1.6411519254481866e-02 1.9729769597929895e+01 3.0610786342823101e+01 4.3228672433051500e+01 1 0 0
3531 1 1 1.4338403987564610e-01 1.7758940873106397e+01 3.1966246194303402e+01 4.4021647592316597e+01 1 0 0
3532 1 1 -2.6728232716798656e-02 1.9092647558066197e+01 3.1876816860658899e+01 4.3496847930045597e+01 1 0 0
3612 1 2 -5.0120305074467852e-01 1.2542523638677999e+01 2.9610432837792199e+01 4.4009110260144297e+01 1 0 0
3613 1 3 3.8331738934208809e-01 1.2888887926380498e+01 3.0131403391138999e+01 4.4737791104658797e+01 1 0 0
3706 1 2 -3.0658860370029789e-01 1.7068358422279097e+01 3.0917057226549399e+01 4.4726686361752598e+01 1 0 0
3707 1 2 -3.2121398443439408e-01 1.4875381215419900e+01 3.2317034598096399e+01 4.4735897009336803e+01 1 0 0
3771 1 3 4.5030151140784069e-01 1.1033758402588596e+01 2.8898777599010199e+01 4.3838912132205202e+01 1 0 0
3882 1 2 -4.4289455877457024e-01 1.6482238950398497e+01 2.7353142241274099e+01 4.3692423904564400e+01 1 0 0
3883 1 3 3.6217375005888519e-01 1.6623674780037696e+01 2.7920007118584099e+01 4.4450625168518599e+01 1 0 0
4993 2 2 -5.9251133921765509e-01 1.6024258853519779e+01 3.0809217280062594e+01 4.7804362378701619e+01 0 0 0
4995 2 3 3.2981757979308240e-01 1.5437169695435925e+01 3.1187022576703299e+01 4.8468077659387184e+01 0 0 0
4079 2 3 2.5790224392414685e-01 1.9644800070232623e+01 3.1119479832920543e+01 4.8548922271451310e+01 0 0 0
4080 2 3 3.9839326606857328e-01 1.8689398538994787e+01 3.1713489891374110e+01 4.7404606072336982e+01 0 0 0
5320 2 2 -5.8439313690204009e-01 1.2239131746648038e+01 3.1853560303560926e+01 4.6545947844491863e+01 0 0 0
5321 2 3 4.1330446078919975e-01 1.2469015431136015e+01 3.2665645471358744e+01 4.6035202188054022e+01 0 0 0
5322 2 3 3.4192957061868567e-01 1.2809628402698896e+01 3.1750261937301101e+01 4.7305177736035937e+01 0 0 0
5876 2 3 4.2505599472297984e-01 2.1256004602603085e+01 3.0882543717810698e+01 4.7427313212500266e+01 0 0 0
4295 2 3 2.8462591400139292e-01 1.0819120533377864e+01 3.8706241719645682e+01 4.7484480267842315e+01 0 0 0
4012 2 2 -6.7310683637055591e-01 1.0689664510913708e+01 3.6167391131704676e+01 4.7524013771010900e+01 0 0 0
6422 2 3 3.6007878423912448e-01 1.1184564568880068e+01 3.6551577766264089e+01 4.3982454069468552e+01 0 0 0
4780 2 2 -6.1083062168736124e-01 1.7456843702805767e+01 3.3544995981485094e+01 4.8078352465403377e+01 0 0 0
4781 2 3 3.7070737506911255e-01 1.7105194489805022e+01 3.3931230519128540e+01 4.8900390014809766e+01 0 0 0
4782 2 3 3.8811770394439948e-01 1.6886618127617723e+01 3.3861676240247171e+01 4.7352102869150002e+01 0 0 0
5804 2 3 3.1446977170484502e-01 1.2155643758010051e+01 3.7173986725873100e+01 4.6362506072655940e+01 0 -1 0
6491 2 3 3.2476961873100607e-01 1.5111964258322875e+01 3.5705860631085038e+01 4.6840139390381772e+01 0 0 0
2975 1 1 -1.4029245762965645e-02 2.1286392931010099e+01 3.3028891564058704e+01 4.3248019926811502e+01 1 0 0
3412 1 1 -3.8826976145362638e-02 1.1350025774871497e+01 3.2988427334688701e+01 4.2433828447149097e+01 1 0 0
3416 1 1 -1.8080090611754428e-02 1.1437222108516295e+01 3.5442946684657500e+01 4.2082286398514100e+01 1 0 0
3418 1 2 -3.6566316735236815e-01 1.1495196988082796e+01 3.8179016109442898e+01 4.2488252984007197e+01 1 0 0
3470 1 1 1.3053646005089964e-01 1.2522751669295694e+01 3.2851315791587702e+01 4.3269402922841103e+01 1 0 0
3471 1 1 1.3379396487239170e-01 1.5622370739494301e+01 3.3341610749992498e+01 4.4061990663365698e+01 1 0 0
3472 1 1 7.2877952736709412e-02 1.3481947931677098e+01 3.4457126492904003e+01 4.3404634773701197e+01 1 0 0
3473 1 1 -9.8585596346565552e-02 1.4948914146318700e+01 3.4511234381429503e+01 4.3536932754762603e+01 1 0 0
3474 1 1 8.0989234754055089e-02 1.2889403812989698e+01 3.5445956998135301e+01 4.2334779449514002e+01 1 0 0
3475 1 1 -3.2183328105214924e-02 1.5666404690685695e+01 3.5694561664677302e+01 4.3210777592791899e+01 1 0 0
3476 1 1 6.7959086869473176e-02 1.3490544417458800e+01 3.6891831266794398e+01 4.2904924364587998e+01 1 0 0
3477 1 1 1.1659422127232220e-01 1.5065393116675196e+01 3.6834318209481403e+01 4.2532323562152001e+01 1 0 0
3478 1 1 7.8298360911840392e-02 1.2869204340640600e+01 3.8183543515677400e+01 4.2819591072200197e+01 1 0 0
3479 1 1 1.1036096795556931e-01 1.5686902572114995e+01 3.8092802314818698e+01 4.2744440896695799e+01 1 0 0
3480 1 1 1.0111079120000920e-01 1.3514528932772500e+01 3.9309158302310401e+01 4.3318862105744003e+01 1 0 0
3481 1 1 -7.8982370559274831e-02 1.4984756520123199e+01 3.9281592718634002e+01 4.2816125811478400e+01 1 0 0
3533 1 1 -8.9628699167567563e-02 1.7053866625106998e+01 3.3221172131447297e+01 4.3962738577696101e+01 1 0 0
3534 1 1 3.2631834170083668e-02 1.9862552551617696e+01 3.3101245298550403e+01 4.3303294752594098e+01 1 0 0
3535 1 1 1.2066808276172059e-01 1.7884429250786596e+01 3.4413340864163899e+01 4.4001168917586902e+01 1 0 0
3536 1 1 -1.5037437240310765e-02 1.9195366322191795e+01 3.4379149549722797e+01 4.3409014749470501e+01 1 0 0
3537 1 1 6.4018469458387572e-02 1.7032348591839799e+01 3.5938053607166999e+01 4.3694136061306899e+01 1 0 0
3538 1 1 1.1381363617400612e-02 1.9926895178603495e+01 3.5604716171324000e+01 4.3141883004093302e+01 1 0 0
3539 1 1 6.5758549740055239e-02 1.7865070285776099e+01 3.6988379148789498e+01 4.3040157973036600e+01 1 0 0
3540 1 1 8.5982141854782826e-02 1.9234292356498294e+01 3.6868021073968201e+01 4.2973413450506300e+01 1 0 0
3541 1 2 -3.3345882673771321e-01 1.7100820733177301e+01 3.8165450771122401e+01 4.2637500793770101e+01 1 0 0
3542 1 2 -3.3100363996686760e-01 2.0032740712296601e+01 3.8075951391758103e+01 4.2645188130338902e+01 1 0 0
3708 1 2 -3.4606666772885791e-01 1.2693934149717094e+01 3.3815633921906503e+01 4.4386682089550000e+01 1 0 0
3812 1 2 -4.8873381275313238e-01 1.3714669987529696e+01 3.6660029120024497e+01 4.4340755724054098e+01 1 0 0
3813 1 3 2.9756731336036363e-01 1.3434686858227195e+01 3.5809191509106100e+01 4.4704835832694002e+01 1 0 0
3814 1 2 -5.5088762338406450e-01 1.3783547644304797e+01 3.9315610812689499e+01 4.4792614333934999e+01 1 0 0
3847 1 2 -2.9311708629768601e-01 1.7509814554038300e+01 3.5382405790352998e+01 4.4981083906920801e+01 1 0 0
5335 2 2 -6.0307644271279370e-01 1.6060874147354564e+01 3.7804726562490302e+01 4.6542941747631112e+01 0 0 0
5336 2 3 2.5890073775149147e-01 1.5245533773708248e+01 3.7512630760171227e+01 4.6076176822497899e+01 0 0 0
5337 2 3 3.9269388760133450e-01 1.6841174593845583e+01 3.7490733011806398e+01 4.6054376825524038e+01 0 0 0
6490 2 2 -6.3987646074942728e-01 1.5121404281912861e+01 3.4770107421150783e+01 4.6840244303166351e+01 0 0 0
6492 2 3 3.3448276162287355e-01 1.4546659108471827e+01 3.4407541480997381e+01 4.6158146973561308e+01 0 0 0
5841 2 3 3.1514872886599488e-01 1.2257591826758704e+01 3.4544893575786674e+01 4.8646588966100005e+01 0 0 0
5839 2 2 -5.8049159218321611e-01 1.2501456987029364e+01 3.4182545882514049e+01 4.7758880917183312e+01 0 0 0
5840 2 3 3.3434627641641235e-01 1.2002774674812706e+01 3.4854692160036841e+01 4.7177514878937849e+01 0 0 0
5805 2 3 4.5776010490081898e-01 1.3292002842405545e+01 3.7994797072219939e+01 4.5611196641758767e+01 0 -1 0
5803 2 2 -7.1172643888743758e-01 1.2886950529303272e+01 3.7705325007786790e+01 4.6492279437160825e+01 0 -1 0
4412 2 3 3.3351201587193557e-01 1.3586079668311207e+01 3.7005735912108868e+01 4.7873795938478921e+01 0 0 0
4296 2 3 2.5179066298154423e-01 1.1988460515940195e+01 3.8064221304962622e+01 4.8462972247450303e+01 0 0 0
6583 2 2 -6.0543148079311837e-01 1.8795693358801131e+01 3.8733395585835716e+01 4.5639875576198286e+01 0 -1 0
5514 2 3 3.2808256205843606e-01 1.5332531652038803e+01 3.9115129989499408e+01 4.8256993564420441e+01 0 -1 0
6585 2 3 4.1492406920283786e-01 1.9253536836796005e+01 3.8987866645805276e+01 4.4797070213391294e+01 0 -1 0
5522 2 3 2.8373692047097671e-01 1.1582519279905773e+01 3.9312715553904447e+01 4.5399227005048495e+01 0 -1 0
4294 2 2 -6.3727126637656439e-01 1.1351697610109207e+01 3.8808186534009060e+01 4.8345956485059787e+01 0 0 0
4411 2 2 -6.7673828002108305e-01 1.4000013754936999e+01 3.6781518060210530e+01 4.8765665332402904e+01 0 0 0
4850 2 3 3.3589859263357241e-01 1.4773704185773630e+01 3.3675661580249574e+01 4.8697828864390559e+01 0 0 0
6584 2 3 4.1552859437765477e-01 1.8138951752652357e+01 3.9310987316723896e+01 4.6098595021826306e+01 0 -1 0
4697 2 3 3.4048631255275730e-01 1.9287880231538029e+01 1.9841410615991691e+01 5.1655336650570966e+01 0 0 0
4112 2 3 3.8562768079014653e-01 1.9614786848030000e+01 2.3970368205186592e+01 5.2666907448631299e+01 0 0 0
5373 2 3 3.7294925239850840e-01 1.6012674622383088e+01 2.4467622212214213e+01 5.0298038968835144e+01 0 0 0
5371 2 2 -5.8239349071407465e-01 1.6887326339709837e+01 2.4519090245561639e+01 4.9912419019728262e+01 0 0 0
4113 2 3 4.0243040839414751e-01 1.9203094420211666e+01 2.2470619202415175e+01 5.2257164672130621e+01 0 0 0
160 1 1 1.2171086868330740e-01 1.1722770527907276e+01 2.0688012065205633e+01 5.4589168751891371e+01 0 0 -1
164 1 1 -7.1229998633371289e-02 1.1266873286237200e+01 2.3720464508662602e+01 5.4462251897426711e+01 0 0 -1
168 1 1 -5.7794793370088006e-02 1.1280156690633452e+01 2.5826499808068583e+01 5.5686588381953676e+01 0 0 -1
219 1 1 1.3932932437560133e-01 1.3705410010847633e+01 1.9856513701703228e+01 5.5921126298932109e+01 0 0 -1
220 1 1 -6.0442290771229708e-02 1.5148446334404149e+01 1.9789659517661114e+01 5.5810046327537847e+01 0 0 -1
221 1 1 -5.2520233017070012e-02 1.3101527070029501e+01 2.0827600877737112e+01 5.4953030049111419e+01 0 0 -1
222 1 1 2.4536770745115855e-01 1.5883663584767012e+01 2.1077474455320061e+01 5.5610422974173140e+01 0 0 -1
223 1 1 1.5155481832396114e-01 1.3822381847942292e+01 2.1967177898544048e+01 5.4498071598638390e+01 0 0 -1
224 1 1 -5.3486436390316555e-02 1.5079539850020547e+01 2.2260356147948624e+01 5.5100800687573631e+01 0 0 -1
225 1 1 1.4484244875770366e-01 1.2702596976980292e+01 2.3801534790316239e+01 5.4311950076946950e+01 0 0 -1
226 1 1 3.9356986175971505e-02 1.5619193199109359e+01 2.3563718863708043e+01 5.5103911506006227e+01 0 0 -1
227 1 1 -6.4718967087044457e-02 1.3476784783397228e+01 2.4801309858782293e+01 5.4983656300900265e+01 0 0 -1
228 1 1 -5.3249006621358189e-03 1.4908138914641887e+01 2.4807345515514942e+01 5.5019902652957732e+01 0 0 -1
229 1 1 1.4736491232087362e-01 1.2735514092534903e+01 2.5734284379604389e+01 5.5837616274570131e+01 0 0 -1
230 1 1 1.0344468151748532e-01 1.5651841244501927e+01 2.6046611550683789e+01 5.5321029124631764e+01 0 0 -1
285 1 1 -8.2922788276784953e-02 1.7058192015090572e+01 2.3589595177389306e+01 5.5474362748950455e+01 0 0 -1
287 1 1 9.1769269709763041e-02 1.7900078415259607e+01 2.4631672993080105e+01 5.4868906603034240e+01 0 0 -1
288 1 1 4.2094561692972550e-02 1.9198702200526782e+01 2.4926916874660122e+01 5.5619145636969883e+01 0 0 -1
289 1 1 8.0506792137793978e-02 1.6927127974694141e+01 2.6114320718213026e+01 5.4482381147689779e+01 0 0 -1
290 1 1 1.4270877769810145e-01 2.0068473266558019e+01 2.5755374507346669e+01 5.4724197475533586e+01 0 0 -1
737 1 2 -2.5412289862667942e-01 1.1331231490483329e+01 2.1522247943733980e+01 5.3444540128272969e+01 0 0 -1
738 1 2 -2.9141626353441707e-01 1.3445854884337177e+01 2.2918352418429610e+01 5.3456529742983463e+01 0 0 -1
743 1 2 -3.8613006626511120e-01 1.7410785284956841e+01 2.5072077124673033e+01 5.3589578847822878e+01 0 0 -1
800 1 2 -5.0980255952166198e-01 1.6885022258483794e+01 2.0805756883215945e+01 5.4606185109861933e+01 0 0 -1
801 1 3 3.8188947615759089e-01 1.7784773010812749e+01 2.1033540274269825e+01 5.4850847924773049e+01 0 0 -1
957 1 1 3.4518918673059523e-01 2.0301647720026843e+01 2.1233693102092580e+01 5.5076415220927302e+01 0 0 -1
959 1 2 -5.5678257529082231e-01 1.9474347313426495e+01 2.0072834729772129e+01 5.5113112135330653e+01 0 0 -1
960 1 2 -3.7974309675259665e-01 2.0490828389525170e+01 2.2093798631928447e+01 5.4154776448963901e+01 0 0 -1
4111 2 2 -5.9750251377316921e-01 1.9470202710803896e+01 2.3346208125611547e+01 5.1952045062865018e+01 0 0 0
4696 2 2 -5.9143228669315440e-01 1.8536215404627121e+01 2.0426854917959695e+01 5.1809817738611763e+01 0 0 0
5776 2 2 -6.4513586337175366e-01 1.6929848320960680e+01 2.2749513250978222e+01 5.2214176620899089e+01 0 0 0
5777 2 3 3.6476998974904684e-01 1.7004901724563545e+01 2.3459903879577094e+01 5.2911090763028881e+01 0 0 0
5778 2 3 3.6487089650950627e-01 1.6659251001304568e+01 2.1928847599947634e+01 5.2606791907661652e+01 0 0 0
5372 2 3 3.5465285883306413e-01 1.7311584737734229e+01 2.3758880577691542e+01 5.0333857881496122e+01 0 0 0
4450 2 2 -5.4682719602071939e-01 1.6353029888077067e+01 2.1287839942795404e+01 4.9440383281065792e+01 0 0 0
4698 2 3 2.7525360891285428e-01 1.8408535868276488e+01 2.0251171477639268e+01 5.2762703915792230e+01 0 0 0
4451 2 3 3.5101975181509593e-01 1.7077784570167555e+01 2.1713486938443747e+01 4.9887390872391350e+01 0 0 0
4560 2 3 3.4853463419938452e-01 1.4632057303082606e+01 2.4967889350734669e+01 5.2580593631613432e+01 0 0 0
4558 2 2 -5.7877117355193197e-01 1.4974694960839148e+01 2.5645636553144527e+01 5.1978291808768297e+01 0 0 0
4452 2 3 3.7360288544637066e-01 1.6021916689581339e+01 2.0553716424680964e+01 5.0008170639391956e+01 0 0 0
4559 2 3 3.1284578531514046e-01 1.5642999468307089e+01 2.6177962749027881e+01 5.2444589648655359e+01 0 0 0
4790 2 3 3.4667704445590702e-01 1.4232371549550797e+01 3.1895112532487168e+01 5.0582730047892298e+01 0 0 0
4789 2 2 -5.7825874899331386e-01 1.3773339435592440e+01 3.1047386035260175e+01 5.0520113111072973e+01 0 0 0
4791 2 3 3.4873064243735985e-01 1.3373253883956817e+01 3.0919742945412803e+01 5.1389265023726963e+01 0 0 0
5112 2 3 3.2375422223638622e-01 2.0616044581166260e+01 3.1544205385625588e+01 5.0618914791593497e+01 0 0 0
6195 2 3 3.6492594812008783e-01 1.7863879921473245e+01 3.1249220100651552e+01 4.9941252335609718e+01 0 0 0
4031 2 3 3.6637958809945576e-01 1.7508182240796430e+01 2.6605544909601182e+01 5.0749041677582710e+01 0 0 0
4032 2 3 3.9912937944187027e-01 1.8329535915209032e+01 2.6438053928769968e+01 5.2056078154740128e+01 0 0 0
6194 2 3 3.9038556466685231e-01 1.8351493542760135e+01 2.9998754810756925e+01 5.0867288111097764e+01 0 0 0
4030 2 2 -6.5553842111652871e-01 1.8006218633862112e+01 2.7090973925413707e+01 5.1415601739842494e+01 0 0 0
5641 2 2 -6.3281935761709640e-01 1.6624987428028152e+01 3.1429499238778373e+01 5.2411718243513683e+01 0 0 0
232 1 1 -6.1377464466684614e-02 1.4917969147494905e+01 2.7332532357741623e+01 5.5327545569063929e+01 0 0 -1
234 1 1 -2.2213274733833933e-02 1.5543446051811772e+01 2.8521983638280865e+01 5.4967726458665005e+01 0 0 -1
235 1 1 1.3093311945841693e-01 1.3206979985780304e+01 2.9843064376372553e+01 5.5462737710235565e+01 0 0 -1
236 1 1 1.2637440324745056e-01 1.4826737574050098e+01 2.9829048708532135e+01 5.4870094516796485e+01 0 0 -1
238 1 1 -6.7623179987020526e-02 1.5650022516355131e+01 3.0966668937109361e+01 5.5347839372728572e+01 0 0 -1
239 1 1 1.0838200401349379e-01 1.3087438801158772e+01 3.2321494954790481e+01 5.5368193870717889e+01 0 0 -1
240 1 1 1.3852038782926909e-01 1.5209309844828260e+01 3.2293966799166355e+01 5.5223958891929698e+01 0 0 -1
291 1 1 -9.2107358616217633e-02 1.7673248782620984e+01 2.7352483215697976e+01 5.4563054069867036e+01 0 0 -1
292 1 1 1.3788057183301167e-01 1.9084309236946687e+01 2.7420381943961218e+01 5.4299752363024503e+01 0 0 -1
293 1 1 1.3482138811795460e-01 1.6972741130262278e+01 2.8637299263506282e+01 5.4649551079466193e+01 0 0 -1
294 1 1 -9.7980600765668668e-02 1.9793781349814228e+01 2.8646078681741127e+01 5.4615075799602948e+01 0 0 -1
295 1 1 -7.1987964759495982e-02 1.7700307059160703e+01 2.9669045430651078e+01 5.5404829362337907e+01 0 0 -1
296 1 1 1.4870839368044403e-01 1.9078999847918681e+01 2.9890353784336977e+01 5.4985846536915069e+01 0 0 -1
298 1 1 -3.4384177821731143e-02 1.9898247459367450e+01 3.0784554520497533e+01 5.5928823713078302e+01 0 0 -1
357 1 1 1.3342531523649923e-01 2.1191357844369573e+01 2.8687619392689196e+01 5.4407646471112677e+01 0 0 -1
361 1 1 1.4286749923049410e-01 2.1296557433226781e+01 3.0705719598592555e+01 5.5802323391138927e+01 0 0 -1
703 1 2 -3.1541598341499411e-01 1.4061095788120797e+01 3.2536355957920314e+01 5.4353696763489623e+01 0 0 -1
704 1 2 -2.8544184858432958e-01 1.3553768788059637e+01 2.9880716002993601e+01 5.4101713296303210e+01 0 0 -1
744 1 2 -3.3647108149273358e-01 1.9698997629293920e+01 2.6366330477567256e+01 5.3493030816070807e+01 0 0 -1
828 1 2 -5.3082061409689962e-01 1.6933578102278247e+01 2.9067246037308948e+01 5.3204331436948735e+01 0 0 -1
829 1 3 3.8002699339748369e-01 1.7310731674877040e+01 2.8393545523503214e+01 5.2641871921601229e+01 0 0 -1
830 1 2 -5.1432466409465993e-01 1.9146032868283314e+01 3.0727161230241759e+01 5.3776928252914445e+01 0 0 -1
831 1 3 3.7470400521744957e-01 1.9498697109569989e+01 3.0235940473803829e+01 5.3032197027141592e+01 0 0 -1
4716 2 3 3.9337818063060187e-01 2.0382912572828651e+01 2.8394583796575589e+01 5.2176856524972187e+01 0 0 0
6193 2 2 -6.8512368332189832e-01 1.8481238037653355e+01 3.0832039999406867e+01 5.0483177994787873e+01 0 0 0
4714 2 2 -6.6902156279427716e-01 2.0220072291951681e+01 2.9247109404641769e+01 5.1700488088812328e+01 0 0 0
5643 2 3 4.3426961207566972e-01 1.7108266950385502e+01 3.0656034242544745e+01 5.2849188014276109e+01 0 0 0
5642 2 3 3.1467373992161757e-01 1.5657884159598902e+01 3.1285470640177170e+01 5.2526781525604164e+01 0 0 0
4715 2 3 3.7055521771922839e-01 2.1013569277737918e+01 2.9492883616307026e+01 5.1187407807216118e+01 0 0 0
3953 2 3 3.5517738469333326e-01 1.8616403972104330e+01 3.2541236069976684e+01 5.2200041723276541e+01 0 0 0
244 1 1 1.3670675393439985e-01 1.5238046604994542e+01 3.4683299184298114e+01 5.5661338911656046e+01 0 0 -1
242 1 1 -8.2968966595093341e-02 1.5910896291404002e+01 3.3416495894333714e+01 5.5770060558197727e+01 0 0 -1
178 1 1 2.6163082704749596e-03 1.0942906286685343e+01 3.3610747672248301e+01 5.5864118501045532e+01 0 0 -1
4851 2 3 3.1775879566709136e-01 1.5155735133348621e+01 3.4191765720729748e+01 5.0122024933256746e+01 0 0 0
4065 2 3 2.4117277028844944e-01 1.2283525078426361e+01 3.8528389616047271e+01 5.1139309293312039e+01 0 -1 0
4063 2 2 -6.5533090048059273e-01 1.2989687382755106e+01 3.8614906812162168e+01 5.0460781267383339e+01 0 -1 0
6074 2 3 2.7923379415018201e-01 1.1495177266543907e+01 3.8805540842987511e+01 5.3139057003070796e+01 0 0 0
5513 2 3 3.0147152646603864e-01 1.4759037059085955e+01 3.8987107798377600e+01 4.9613748502968221e+01 0 -1 0
4811 2 3 3.7527707917438186e-01 2.0354683412979089e+01 3.4091009084018523e+01 5.5504578882508568e+01 0 0 0
5169 2 3 2.3039389981487265e-01 1.1347463482755725e+01 3.6755067439507222e+01 5.0730144279287259e+01 0 0 0
4849 2 2 -6.3773940721531752e-01 1.5124619780471756e+01 3.3404183525426220e+01 4.9558393133163229e+01 0 0 0
4413 2 3 3.3659658150601918e-01 1.3603745963037980e+01 3.7262017979010800e+01 4.9461640596682379e+01 0 0 0
5140 2 2 -6.3181285095348594e-01 1.4680729089771530e+01 3.7296311717801586e+01 5.2278019857210190e+01 0 0 0
3952 2 2 -6.1810497338129977e-01 1.8845317281722085e+01 3.3460693274699366e+01 5.2092169027573789e+01 0 0 0
5167 2 2 -6.3376377247329274e-01 1.0680967029247979e+01 3.6334217520225025e+01 5.0182263861637217e+01 0 0 0
5142 2 3 3.6721356066219429e-01 1.4123956917733407e+01 3.7916342182649409e+01 5.1734817218197030e+01 0 0 0
3954 2 3 3.8742649996368200e-01 1.9477193417008628e+01 3.3783520870066752e+01 5.2706981878713414e+01 0 0 0
5741 2 3 2.4829797654914554e-01 1.1178280805653344e+01 3.6833336941349295e+01 5.2855629714771013e+01 0 0 0
4810 2 2 -6.2868631472735215e-01 2.0701585364679097e+01 3.3820211715178097e+01 5.4652921184055209e+01 0 0 0
5623 2 2 -6.3595359849869737e-01 1.6380593035021089e+01 3.6177655585271353e+01 4.9929452750242838e+01 0 0 0
5625 2 3 3.9806020850400464e-01 1.5661693703587233e+01 3.6352821895242272e+01 4.9311485938240210e+01 0 0 0
5740 2 2 -6.2393774027185056e-01 1.2000952489935523e+01 3.6505757894150314e+01 5.3003069121803421e+01 0 0 0
243 1 1 1.3085782732526863e-01 1.3087705146172393e+01 3.4803134123766043e+01 5.5531650607008892e+01 0 0 -1
900 1 2 -3.7185240744778081e-01 1.0762748107790424e+01 3.7839449291255939e+01 5.5181275582191986e+01 0 0 -1
932 1 2 -4.3324261080100879e-01 1.8728462097471528e+01 3.6938883144597952e+01 5.5561868290412946e+01 0 0 -1
5141 2 3 4.4605573753802574e-01 1.4405212563432793e+01 3.7338801263674867e+01 5.3203246751383247e+01 0 0 0
933 1 3 3.6951140567270163e-01 1.8749465704636798e+01 3.6024018575929944e+01 5.5279223874877999e+01 0 0 -1
702 1 2 -3.1896296375695721e-01 1.4227046880399758e+01 3.4858755572033274e+01 5.4649267189460836e+01 0 0 -1
832 1 2 -4.6139729210743674e-01 1.8111356509394277e+01 3.3683199600550815e+01 5.5047195767847334e+01 0 0 -1
917 1 3 3.6785200673346685e-01 1.6133962195946374e+01 3.9236398671181824e+01 5.4732862257690449e+01 0 0 -1
241 1 1 -6.1599225174208003e-02 1.2356285934325227e+01 3.3545208707439294e+01 5.5594047882659240e+01 0 0 -1
833 1 3 3.4500190203015979e-01 1.8536476972319214e+01 3.2903326516620226e+01 5.4660282572727283e+01 0 0 -1
5624 2 3 4.3325122505583663e-01 1.6154750358883199e+01 3.6245936330660214e+01 5.0857417561760855e+01 0 0 0
5742 2 3 3.5010422882760706e-01 1.2140203028832927e+01 3.6562397407699954e+01 5.3993880104930206e+01 0 0 0
5059 2 2 -5.9315536376915579e-01 1.2731248586410679e+01 3.3994250263810116e+01 5.1548399460847932e+01 0 0 0
5060 2 3 3.4326262891114667e-01 1.2658430862029896e+01 3.4944424793697138e+01 5.1726055240573345e+01 0 0 0
4299 2 3 4.2877707045624158e-01 1.5414193535589019e+01 3.4296689083166861e+01 5.3134779437973791e+01 0 0 0
5061 2 3 3.3950297029365684e-01 1.2944235898976558e+01 3.3596025933283805e+01 5.2402722635914778e+01 0 0 0
4298 2 3 3.9135529347984255e-01 1.6531511074064785e+01 3.3619533673597623e+01 5.2123761955630997e+01 0 0 0
4297 2 2 -6.3830902645074516e-01 1.5945682483850920e+01 3.4383106708103242e+01 5.2325191086981405e+01 0 0 0
701 1 2 -3.4593665058624151e-01 1.4207555196543741e+01 3.7413994375854870e+01 5.5118532582139174e+01 0 0 -1
311 1 1 -2.5838631464211285e-02 2.1837784853438301e+01 2.8188087183078397e-01 1.2749143696841310e+00 0 0 0
312 1 1 -3.9539030104545264e-02 2.3231958516492593e+01 3.2570470474100299e-01 1.5782375060135669e+00 0 0 0
314 1 1 1.5143261130203398e-01 2.3949255164486136e+01 1.5888393891771531e+00 1.6659492007186769e+00 0 0 0
315 1 1 1.3217207269863812e-01 2.1777324839029859e+01 2.7508563365156600e+00 1.4032926354948290e+00 0 0 0
316 1 1 -7.1859741657230081e-02 2.3245487840957239e+01 2.7739513793101152e+00 1.3344343421077220e+00 0 0 0
318 1 1 1.1771650531884643e-01 2.3842165182265664e+01 4.0677628764993052e+00 1.1334840987539250e+00 0 0 0
319 1 1 -1.9337720153791000e-02 2.1861166957852372e+01 5.1840291035696762e+00 3.9887525377244000e-02 0 0 0
320 1 1 -1.6148134720462465e-02 2.3280192115536295e+01 5.1293022885800070e+00 3.2053857771861699e-01 0 0 0
373 1 1 -2.9187059676088180e-02 2.6598400696020150e+01 1.1448245083937200e-01 7.7570461963985704e-01 0 0 0
374 1 1 -3.9891611269321364e-02 2.7825800292474394e+01 4.9324713286995003e-02 7.5222782151159004e-02 0 0 0
375 1 1 1.5900222312752421e-01 2.6031340450702011e+01 1.4138123074843441e+00 1.1076386228106270e+00 0 0 0
376 1 1 1.1823433304640282e-01 2.8627586463835364e+01 1.3354981985301670e+00 1.7552483755390999e-01 0 0 0
377 1 1 -7.5244534957065692e-02 2.6470493524505731e+01 2.5854820904430400e+00 4.1894499019168302e-01 0 0 0
379 1 1 1.3587778689594091e-01 2.5929378437673357e+01 3.8943075439091701e+00 7.0513844805937698e-01 0 0 0
741 1 2 -3.0845533567240968e-01 2.1428415862994324e+01 3.9086216836296521e+00 2.1946096447221581e+00 0 0 0
748 1 2 -3.3744205777451614e-01 2.5238912872201695e+01 1.5116055977683100e+00 2.3047786140256510e+00 0 0 0
749 1 2 -3.2358137355510541e-01 2.5080029996498812e+01 4.0104768466219518e+00 1.8685812861255191e+00 0 0 0
808 1 2 -4.9038829266138861e-01 2.8750746664979648e+01 2.0579342505607450e+00 1.4428790960209830e+00 0 0 0
809 1 3 3.9057071952342937e-01 2.8417801206101512e+01 2.9553812769914098e+00 1.5679015040699229e+00 0 0 0
810 1 2 -4.4182928198731553e-01 2.8378368679783406e+01 5.2240770269329948e+00 1.2107220254774200e+00 0 0 0
811 1 3 3.8051299961951801e-01 2.7671837949328598e+01 5.4926722900124370e+00 1.7996938614100599e+00 0 0 0
6514 2 2 -5.7552352087447045e-01 2.4188784843538549e+01 3.0913870655654723e+00 4.4675124844339837e+00 0 0 0
6515 2 3 3.9007653899477662e-01 2.4705609677734444e+01 2.3321513610639282e+00 4.1741844282455860e+00 0 0 0
6516 2 3 3.8448492127262840e-01 2.3953355824751778e+01 3.6098302582596848e+00 3.6990239153211788e+00 0 0 0
4380 2 3 3.6725102639810908e-01 2.2630875224837549e+01 5.4907851871380053e+00 3.0028632654994931e+00 0 0 0
4512 2 3 3.2194181231763125e-01 3.0955793661773299e+01 6.3698813942276877e-01 4.6683852259465235e+00 0 1 0
4378 2 2 -6.0561458523535328e-01 2.3020533722991686e+01 6.3754398192284301e+00 3.0305853482273033e+00 0 0 0
4510 2 2 -5.5545705368350551e-01 3.1701252394709073e+01 1.0803366480419401e+00 5.1694552041465620e+00 0 1 0
5076 2 3 4.3459881309252346e-01 2.8719858911832652e+01 2.6365675550846435e-01 2.2091730021610321e+00 0 0 0
5424 2 3 4.1178070810205325e-01 2.6196920279037453e+01 2.6300987927660990e-01 3.9139791723090105e+00 0 0 0
4379 2 3 3.4020310099922557e-01 2.2452867394611069e+01 7.0154614472636485e+00 3.4517825011289616e+00 0 0 0
812 1 2 -4.5593005371812795e-01 2.5784626676524024e+01 6.9785233801481983e+00 1.1619387628661939e+00 0 0 0
813 1 3 3.9765541564311369e-01 2.4981335481500732e+01 7.0179135892136726e+00 1.6881748745348690e+00 0 0 0
814 1 2 -5.2438605858113763e-01 2.2211633434139060e+01 1.2188349071056326e+01 8.7601512840321905e-01 0 0 0
815 1 3 3.5757664416831464e-01 2.1450756073359564e+01 1.2714508779173741e+01 1.1406582685799200e+00 0 0 0
817 1 3 3.9618741088546677e-01 2.3590149038352862e+01 1.3048220763169480e+01 1.0896837645037460e+00 0 0 0
818 1 2 -4.3716474537421685e-01 3.1679965763530518e+01 8.8949306574606357e+00 1.1596653095272780e+00 0 0 0
904 1 2 -4.2502906149276132e-01 3.0592920858005794e+01 1.2088263374993229e+01 1.2690905672935979e+00 0 0 0
905 1 3 3.4272323777214819e-01 3.0300176690529099e+01 1.1263387896963764e+01 1.6995151249578739e+00 0 0 0
924 1 2 -4.3996236632274921e-01 2.6286660306351248e+01 1.2090805553166406e+01 5.5999583571241696e-01 0 0 0
925 1 3 4.0235579206496430e-01 2.5782334548778437e+01 1.2882335295930295e+01 9.1552366796799001e-01 0 0 0
6046 2 2 -6.0922473612582484e-01 2.3589099926985309e+01 1.0017695245162653e+01 1.3220086436283098e+00 0 0 0
6047 2 3 3.8502808742913658e-01 2.4334100952768431e+01 1.0239771028247089e+01 7.8490187935074807e-01 0 0 0
6048 2 3 4.2293331047046773e-01 2.2722092596478934e+01 1.0307087780535142e+01 1.0111796659644043e+00 0 0 0
6481 2 2 -5.9979660963610337e-01 2.2578315847590595e+01 1.2120092950491109e+01 3.8690760911505446e+00 0 0 0
6483 2 3 4.0753418975004457e-01 2.1773992813974214e+01 1.2040776652572823e+01 3.3909929816961837e+00 0 0 0
4164 2 3 2.7850166123829956e-01 2.2570822496458501e+01 1.2248742633302015e+01 6.4337919082929584e+00 0 0 0
6482 2 3 3.3543672821413467e-01 2.2503005521644674e+01 1.2841486678732576e+01 4.5230503580064756e+00 0 0 0
5823 2 3 3.1168899140846090e-01 2.1574378582857552e+01 1.5608541595068784e+01 2.0708411953058468e+00 0 0 0
5649 2 3 3.7251940168206521e-01 2.1925623918409233e+01 1.7829139432522471e+01 3.2822687849452405e+00 0 0 0
4977 2 3 3.4628741719077938e-01 2.4804578956969159e+01 1.7749158681076374e+01 4.2020481102458733e+00 0 0 0
341 1 1 2.5410032583353526e-01 2.1527338016108953e+01 1.8142349846194769e+01 7.0944637508451702e-01 0 0 0
343 1 2 -3.9613367314401882e-01 2.2513653446342257e+01 1.8935689987194696e+01 1.2652923985317559e+00 0 0 0
404 1 1 -2.6395001992866846e-01 2.8145724455919705e+01 1.8644280832217632e+01 1.5923886353482579e+00 0 0 0
462 1 1 -1.1347357289062568e-02 3.1969931909892974e+01 1.4576248723253187e+01 2.4181241360906100e-01 0 0 0
467 1 2 -3.3693327089050040e-01 3.0586085773998256e+01 1.9614043318739292e+01 5.4012738796732496e-01 0 0 0
468 1 1 2.8935428500623861e-01 3.1971677177576542e+01 1.9642780590005337e+01 6.5419557364299497e-01 0 0 0
671 1 1 3.2386670836746229e-01 2.7015435178990941e+01 1.8036398903784754e+01 2.5338433662494229e+00 0 0 0
672 1 3 2.0438523047428739e-01 2.8639897192324749e+01 1.7865436853092643e+01 1.0192549045539090e+00 0 0 0
673 1 2 -4.8935668157000273e-01 2.6197214686683157e+01 1.7134811339826395e+01 1.8009658359232110e+00 0 0 0
674 1 2 -3.4815628146583033e-01 2.7010519113230838e+01 1.8390374645473901e+01 3.7607475615717911e+00 0 0 0
675 1 3 3.4162225820644743e-01 2.6444730225730869e+01 1.7038250086248500e+01 8.5711698143067805e-01 0 0 0
816 1 2 -5.0832656096369222e-01 2.4308544140575027e+01 1.3689313525763561e+01 7.0478562360657404e-01 0 0 0
978 1 3 1.5732092589141422e-01 2.8939142629407371e+01 1.9077374299959573e+01 2.2016993981291648e+00 0 0 0
5821 2 2 -6.3273377721228052e-01 2.1850281327571029e+01 1.4780382275848302e+01 1.6151460419743808e+00 0 0 0
4833 2 3 3.4658649208900344e-01 2.3599417872641510e+01 1.4122089833875394e+01 3.3310873436103443e+00 0 0 0
4831 2 2 -6.3056581071183115e-01 2.4204837391383922e+01 1.4717985426237165e+01 3.7624555523340799e+00 0 0 0
4832 2 3 3.5861387698565350e-01 2.4836531578108282e+01 1.5119168149138760e+01 3.1517341023440144e+00 0 0 0
5232 2 3 3.9175782357752453e-01 2.3332510788298539e+01 1.5263416912343706e+01 5.5539405391492860e+00 0 0 0
4976 2 3 3.4504748834131554e-01 2.4328139937315999e+01 1.8334928824708662e+01 2.8763174671225693e+00 0 0 0
4975 2 2 -6.5773100086695246e-01 2.4051027161725788e+01 1.8134822385266443e+01 3.7997314173688035e+00 0 0 0
5230 2 2 -6.6376008985552237e-01 2.3488414337437085e+01 1.5819524484708134e+01 6.3348196309606957e+00 0 0 0
5822 2 3 3.5597680848077673e-01 2.2275934989590304e+01 1.4919297132758787e+01 7.6050198097936172e-01 0 0 0
5647 2 2 -6.7131553189687077e-01 2.1749101606247571e+01 1.6894423732151733e+01 3.5373244580753154e+00 0 0 0
5765 2 3 3.6318328088867846e-01 2.3452612928963003e+01 1.7765520110990416e+01 6.2872396010435301e+00 0 0 0
5648 2 3 3.1701453847357947e-01 2.2613714323366008e+01 1.6535531682268310e+01 3.8740814506027363e+00 0 0 0
5764 2 2 -5.8602786899309767e-01 2.3091898312052869e+01 1.8667819244948195e+01 6.3225095381016816e+00 0 0 0
5766 2 3 3.6210018207220529e-01 2.3565097265804486e+01 1.9218537611483683e+01 5.5879950052571061e+00 0 0 0
1020 1 1 -3.1799037174137457e-02 2.4327332941594701e+01 9.9213038352569782e-01 1.3811887939475399e+01 0 1 0
1022 1 1 -5.1456546340831709e-03 2.3536882918400998e+01 2.1417700754104985e+00 1.3629135107407800e+01 0 1 0
1024 1 1 9.3267594307562166e-02 2.4198728330064998e+01 3.1984450256486952e+00 1.2811458213892800e+01 0 1 0
1025 1 1 1.0666985051959196e-01 2.2193335954428900e+01 4.8142498038788943e+00 1.3857089088872300e+01 0 1 0
1026 1 1 1.0560311013715558e-01 2.3282187083819000e+01 4.7044464478999970e+00 1.2778522401948500e+01 0 1 0
1027 1 1 -2.5289813918191306e-02 2.1361640672429399e+01 5.9866798878334961e+00 1.3508220210228499e+01 0 1 0
1028 1 1 -6.4271900515133873e-02 2.4096711948718500e+01 5.9595275027196948e+00 1.2654032614182700e+01 0 1 0
1081 1 1 7.4425615510186324e-02 2.8026335810219400e+01 1.0807780509409781e-01 1.3890175378160899e+01 0 1 0
1082 1 1 -3.3612443540537017e-02 2.5767500289856098e+01 1.0758889969322993e+00 1.3745714414204500e+01 0 1 0
1083 1 1 -4.4013700501432176e-02 2.8628347877583700e+01 1.1643488216864952e+00 1.3170216539408401e+01 0 1 0
1084 1 1 1.4874856504770217e-01 2.6400143574877301e+01 2.4034837518664958e+00 1.3696415024942500e+01 0 1 0
1085 1 1 1.3437374355424181e-01 2.7712681343939600e+01 2.3462972660767960e+00 1.2735776034708399e+01 0 1 0
1086 1 1 -8.2434601336946065e-02 2.5579606711715702e+01 3.4811474186130980e+00 1.3220615747437799e+01 0 1 0
1087 1 1 -1.9402454001799262e-02 2.8377380480206899e+01 3.7012247923653945e+00 1.3025371465576800e+01 0 1 0
1088 1 1 1.0841087695161092e-01 2.6143812715621699e+01 4.8161324695971004e+00 1.3371369987656699e+01 0 1 0
1089 1 1 -4.5662501884827664e-02 2.7609486143609399e+01 4.8492350975788980e+00 1.3347399259028499e+01 0 1 0
1090 1 1 8.0906786607996412e-02 2.5547892925240401e+01 5.9141165152328981e+00 1.2497643654274601e+01 0 1 0
1091 1 1 1.3619271749052972e-01 2.8274309999188400e+01 5.9945623390606002e+00 1.3983395480293201e+01 0 1 0
1143 1 1 1.5629657008312037e-01 3.0024987234436900e+01 1.1995285765724972e+00 1.2929870802457700e+01 0 1 0
1145 1 1 -4.8171411455604683e-02 3.0563095294263700e+01 2.5079935536210982e+00 1.2709653769260200e+01 0 1 0
1146 1 1 1.7335516578632154e-01 3.1904788271676601e+01 2.7937456059980974e+00 1.2196101179987400e+01 0 1 0
1147 1 1 -1.2211129340458309e-02 2.9765902359219702e+01 3.6466644059084956e+00 1.3139922045395000e+01 0 1 0
1149 1 1 1.2131437094916858e-01 3.0543491528299299e+01 4.7293596848231942e+00 1.3867110133637899e+01 0 1 0
1150 1 1 1.5605353837671240e-01 3.1824291156322701e+01 5.1958637513746950e+00 1.2896059511246900e+01 0 1 0
1856 1 2 -4.2962807720489737e-01 2.6928230968309901e+01 2.2399959468239956e+00 1.1528743238821701e+01 0 1 0
1857 1 3 3.3725444586544484e-01 2.6772556199378801e+01 3.0467583175941968e+00 1.0996316037221600e+01 0 1 0
1858 1 2 -4.8420090256173215e-01 3.1071348716199100e+01 5.7576729358443970e+00 1.1816171845396999e+01 0 1 0
1859 1 3 3.2364474729712078e-01 3.1301625372059600e+01 5.3368291048921961e+00 1.0965920257450200e+01 0 1 0
1933 1 2 -3.1617796689350536e-01 2.3296010685254402e+01 3.7108468719597951e+00 1.1752669806385599e+01 0 1 0
5635 2 2 -6.4463788229706409e-01 2.5331442931132372e+01 4.5117362975915380e+00 9.8440742122570644e+00 0 0 0
5636 2 3 4.2559995086927549e-01 2.4538458080057776e+01 4.0796205027555148e+00 1.0130161449460175e+01 0 0 0
5637 2 3 4.3451035704727514e-01 2.5627607051037728e+01 5.2737253802222934e+00 1.0351586078383354e+01 0 0 0
4162 2 2 -5.9446241822264467e-01 2.3139244459150355e+01 1.2850338963208898e+01 7.0278153421791361e+00 0 0 0
4325 2 3 3.5439109605632807e-01 2.3310409783913503e+01 1.0688198259325954e+01 1.0434702685213015e+01 0 0 0
1029 1 1 -2.5843766431153815e-02 2.1932470445724601e+01 7.0933475414976002e+00 1.2787259771562400e+01 0 1 0
1030 1 1 1.6210382309602195e-01 2.3309501060237700e+01 7.0901758400920940e+00 1.2319729221119600e+01 0 1 0
1032 1 1 1.4055582580168424e-01 2.4425822952089099e+01 8.9236932915066944e+00 1.2388826990923400e+01 0 1 0
1033 1 1 1.1853531412753515e-01 2.2183384394466600e+01 1.0106375061698600e+01 1.2351863769184501e+01 0 1 0
1034 1 1 -6.1225377809725867e-02 2.3581169585819399e+01 1.0064598624801697e+01 1.2722039252087100e+01 0 1 0
1035 1 1 -5.5546290844586066e-02 2.1408849510810299e+01 1.1248360138199700e+01 1.2770410930902800e+01 0 1 0
1036 1 1 -5.8531427173881073e-02 2.4199471205693801e+01 1.1161732447410898e+01 1.3362037587966000e+01 0 1 0
1037 1 1 -2.2507310900336249e-02 2.2088809843576900e+01 1.2390180216476701e+01 1.3348267925930600e+01 0 1 0
1038 1 1 9.4795019743995138e-02 2.3530032987327900e+01 1.2399066832701195e+01 1.3137324105360200e+01 0 1 0
1092 1 1 1.5411784490600053e-01 2.6431647941864799e+01 7.5048344020655975e+00 1.2650782711227400e+01 0 1 0
1093 1 1 9.7042856420447993e-02 2.7872139584698999e+01 7.3850489806991959e+00 1.3293014912551600e+01 0 1 0
1094 1 1 -7.6765409337289925e-02 2.5753677992237598e+01 8.7678275545930973e+00 1.2869706046330499e+01 0 1 0
1096 1 1 1.6778397829559316e-01 2.6490224979934901e+01 9.9868200860691942e+00 1.3190613160677399e+01 0 1 0
1097 1 1 -3.7347191148377326e-02 2.7771686490762800e+01 9.8293902222974978e+00 1.3885099121224100e+01 0 1 0
1161 1 1 -2.6000262742284369e-01 3.1326913445014199e+01 1.2882056776952794e+01 1.3242642185743099e+01 0 1 0
1633 1 3 2.3606257618405802e-01 3.1875660351900500e+01 1.2002702582134695e+01 1.2905366985428699e+01 0 1 0
1634 1 2 -2.7142841660291372e-01 3.0018767641502301e+01 1.2518130132782794e+01 1.1404364375367299e+01 0 1 0
1642 1 2 -4.2581370817866970e-01 2.8793509921678400e+01 7.3785604676819005e+00 1.2173070520580900e+01 0 1 0
1643 1 3 4.3178469991856400e-01 2.9492332592655998e+01 6.7097638799453989e+00 1.2013853237266600e+01 0 1 0
1717 1 2 -2.6019593446730083e-01 2.1577660390289100e+01 9.1786608423854972e+00 1.1441447547556001e+01 0 1 0
1718 1 2 -2.7068713338172590e-01 2.3711190943814699e+01 8.1502113867420007e+00 1.1411758142954501e+01 0 1 0
1719 1 2 -3.1453690861103795e-01 2.6271519864820899e+01 6.6622902505043982e+00 1.1495129503351000e+01 0 1 0
1898 1 2 -4.5025710722702200e-01 2.6645610242618599e+01 1.0776528194518399e+01 1.2009063250757199e+01 0 1 0
1899 1 3 3.4872333109406561e-01 2.6347967822187101e+01 1.0293639872868297e+01 1.1221657542873800e+01 0 1 0
1934 1 2 -2.5107904762882000e-01 3.0211455384808101e+01 9.5679076921682977e+00 1.3291864698910899e+01 0 1 0
1954 1 3 2.0934464212793813e-01 3.0591298728318801e+01 1.2545768519540800e+01 1.3970548172971499e+01 0 1 0
4324 2 2 -6.1209244177127786e-01 2.3896508740245672e+01 1.1398694587265194e+01 1.0156546450397862e+01 0 0 0
4326 2 3 3.4594785813486756e-01 2.4429778510763374e+01 1.1649238587023904e+01 1.0903247150514733e+01 0 0 0
4163 2 3 3.8645497455081645e-01 2.3190620023106991e+01 1.2583198358969121e+01 7.9426621720258304e+00 0 0 0
6353 2 3 3.4299551412711748e-01 2.1461598421351994e+01 1.1866838616630037e+01 9.8411789282503062e+00 0 0 0
5857 2 2 -6.2892409330465093e-01 2.7007009302525677e+01 1.3910691188060058e+01 1.1386992583341568e+01 0 0 0
5231 2 3 3.8478858903571245e-01 2.3331487839623108e+01 1.5540748508995325e+01 7.2343922070231050e+00 0 0 0
1737 1 2 -4.0179222173164225e-01 2.4050071243595799e+01 1.3373196624722794e+01 1.2212785879368100e+01 0 1 0
6427 2 2 -6.1988505187033416e-01 2.1990138634103072e+01 1.4175484562189480e+01 1.0666419006911255e+01 0 0 0
1918 1 2 -4.2708657490946123e-01 2.6982425198495498e+01 1.7315406276765295e+01 1.3032994828498000e+01 0 1 0
5858 2 3 3.9688326187465361e-01 2.6242943217309360e+01 1.3386747768716663e+01 1.1650443989170055e+01 0 0 0
6428 2 3 2.7446653122175768e-01 2.1761172464404137e+01 1.5097899527757663e+01 1.0922018508659468e+01 0 0 0
5079 2 3 3.5600302163463371e-01 2.2265048125471701e+01 1.7391561680366920e+01 8.0980112979808609e+00 0 0 0
5078 2 3 3.3457334704558739e-01 2.2857880145281150e+01 1.7002752205457007e+01 9.5637129550618312e+00 0 0 0
6429 2 3 4.0482613129317752e-01 2.2747200535312750e+01 1.3835001976386335e+01 1.1167680517191537e+01 0 0 0
5859 2 3 4.4701375000110777e-01 2.7842197601293023e+01 1.3723159719972383e+01 1.1766336142533644e+01 0 0 0
1040 1 1 1.1026229106931804e-01 2.4343242285679601e+01 1.3797187939253995e+01 1.3582861880394800e+01 0 1 0
1039 1 1 1.2977472101864049e-03 2.1390065741426799e+01 1.3564208647482999e+01 1.3787437927980701e+01 0 1 0
1608 1 3 2.7567430754931149e-01 2.2737792232902802e+01 1.6105886857661197e+01 1.2202770110587499e+01 0 1 0
5077 2 2 -6.5446751623541088e-01 2.2405849290866858e+01 1.6679095479111304e+01 8.7555488457164561e+00 0 0 0
985 1 1 3.0728681954761736e-02 2.2048511374363901e+01 1.9659674582179598e+01 1.3357651045877800e+01 0 1 0
1045 1 1 1.2142033369940575e-01 2.2087538563756301e+01 1.7251408124971299e+01 1.3779267730833499e+01 0 1 0
1635 1 2 -4.4417038254770030e-01 3.0495928901044302e+01 1.4904678281749796e+01 1.1754514512529900e+01 0 1 0
1636 1 3 3.9550871449000768e-01 3.0870335612288599e+01 1.5497571733130698e+01 1.2440166345353800e+01 0 1 0
1607 1 2 -4.0907552844843104e-01 2.2757589943580900e+01 1.7020381176121397e+01 1.2504768001565401e+01 0 1 0
1919 1 3 3.9023853766380506e-01 2.7014869230805100e+01 1.6440716107813898e+01 1.2635820006487499e+01 0 1 0
1632 1 1 3.4159367049483313e-01 3.0551663871928401e+01 1.3510136441290101e+01 1.2016165329070599e+01 0 1 0
5972 2 3 4.0634288603255081e-01 2.1361230890993067e+01 1.5125667393038883e+01 8.5373118138805193e+00 0 0 0
1019 1 1 1.1463543968339859e-01 2.1572978710378798e+01 1.0707926645694954e+00 1.4414554393735999e+01 0 1 0
1021 1 1 8.6163474126959211e-02 2.2259772463476502e+01 2.3183840286018977e+00 1.4327828691930000e+01 0 1 0
1023 1 1 2.1986019310198335e-02 2.1507101591960101e+01 3.5502738956822952e+00 1.4035751728672700e+01 0 1 0
1151 1 1 -4.8617322922325054e-02 2.9721746386950901e+01 5.9807555209781995e+00 1.4095000417145201e+01 0 1 0
1673 1 2 -3.1349317857288939e-01 2.7378630877537400e+01 1.7582379269169479e-01 1.6705854190401400e+01 0 1 0
1762 1 2 -5.1542485652719405e-01 2.2990910959549002e+01 5.1376960828822007e+00 1.5052849969594600e+01 0 1 0
1763 1 3 4.8026842971580619e-01 2.2668879424141402e+01 5.9866743599167975e+00 1.5383027258465500e+01 0 1 0
1808 1 2 -4.0796852838368458e-01 2.2719961942481699e+01 2.4946011317460943e+00 1.5788172114636399e+01 0 1 0
1809 1 3 3.5066058015493995e-01 2.2279633792645601e+01 1.8438405212098985e+00 1.6323304364805800e+01 0 1 0
1838 1 2 -4.6520118373026925e-01 2.7062294254049601e+01 2.6817417665115002e+00 1.4944981229468500e+01 0 1 0
1839 1 3 4.0856383900445226e-01 2.7029989048380500e+01 1.9367001940227979e+00 1.5561066462798699e+01 0 1 0
1886 1 2 -4.4602060281466427e-01 2.7791847670886199e+01 6.0415917316989010e+00 1.5338030936854400e+01 0 1 0
1887 1 3 4.4912385202130917e-01 2.7014831300929099e+01 5.4186201759916983e+00 1.5505637089910699e+01 0 1 0
1890 1 2 -4.2833957697684921e-01 3.1513357748380699e+01 4.2512126387653950e+00 1.4857669216372900e+01 0 1 0
1891 1 3 3.5301068751147724e-01 3.1659235454849799e+01 4.7724961928062939e+00 1.5659077225309501e+01 0 1 0
1910 1 2 -5.1317458356640311e-01 2.5559362152709198e+01 5.2919753517317005e+00 1.4673222230222500e+01 0 1 0
1911 1 3 4.7043388296948274e-01 2.4686738535172601e+01 4.8565507552305007e+00 1.4903762674248499e+01 0 1 0
1953 1 3 1.6447150631979701e-01 2.9816268785531101e+01 1.9640485383590089e-01 1.5094544826167100e+01 0 1 0
5992 2 2 -5.8966114645259393e-01 3.0041020580808414e+01 7.0400800647548447e+00 1.7773402328903476e+01 0 0 0
4041 2 3 2.7194854693325654e-01 2.5409301832546063e+01 8.4374372671107167e+00 1.7002918479080847e+01 0 0 0
4390 2 2 -5.9357283394914151e-01 2.5591146012685684e+01 7.1849342753994225e+00 1.9649125324104290e+01 0 0 0
5994 2 3 3.8347568907937440e-01 2.9830174520154515e+01 6.6299204642814669e+00 1.6935034535855525e+01 0 0 0
5993 2 3 3.9331713996389178e-01 3.0459838925507150e+01 7.8819548049419543e+00 1.7684352931501582e+01 0 0 0
4207 2 2 -6.6627868007484869e-01 2.8175573908364576e+01 9.0958160888798041e+00 1.9752132960709776e+01 0 0 0
4209 2 3 4.5532111583610907e-01 2.9125952363277708e+01 9.1981081682995853e+00 1.9834954009145864e+01 0 0 0
4208 2 3 3.2649372232760632e-01 2.7818359366999253e+01 9.5225793612214460e+00 1.8956618905753576e+01 0 0 0
6574 2 2 -6.7095173031246969e-01 2.2385548119386449e+01 7.6436992422359031e+00 1.5391304759627721e+01 0 0 0
4039 2 2 -5.6289703775467326e-01 2.5219660071866617e+01 7.6208508051114716e+00 1.6542766713197604e+01 0 0 0
6478 2 2 -5.9366492795566395e-01 2.2356247911578208e+01 1.0321833800769424e+01 1.5933933023399341e+01 0 0 0
1095 1 1 1.4289958215424706e-01 2.8315906452333198e+01 8.5037597235552980e+00 1.4226366027608300e+01 0 1 0
1098 1 1 1.1952204843958691e-01 2.5538601334282902e+01 1.1037316896490097e+01 1.4035408619616501e+01 0 1 0
1099 1 1 1.5493473761772189e-01 2.8363268394394201e+01 1.0959998976633798e+01 1.4496172679930300e+01 0 1 0
1100 1 1 -2.9880169398765997e-02 2.6334936150193201e+01 1.2340297664978401e+01 1.4290310049484200e+01 0 1 0
1101 1 1 1.4790120107290148e-02 2.7632155819317099e+01 1.2121640850746395e+01 1.4837008704797700e+01 0 1 0
1103 1 1 -1.9504891372764865e-01 2.8100423904874798e+01 1.2880264184140600e+01 1.6068041802309502e+01 0 1 0
1153 1 1 -4.7148458163324664e-02 3.0428320859034500e+01 7.1471541054844963e+00 1.4345281012480100e+01 0 1 0
1154 1 1 1.3628662531088351e-01 3.1884028949318601e+01 7.0619722173223991e+00 1.4503835334189599e+01 0 1 0
1155 1 1 1.1014203811341748e-01 2.9833618044932798e+01 8.5013230901652008e+00 1.4198024180836700e+01 0 1 0
1157 1 1 1.9039850789575863e-01 3.0630773875780399e+01 1.0034975265474998e+01 1.4606527947106001e+01 0 1 0
1159 1 2 -3.6141242036195342e-01 2.9652595831842099e+01 1.1006174139228200e+01 1.5122968028002701e+01 0 1 0
1699 1 1 2.7402462289278123e-01 2.7316397167362201e+01 1.2071161682748794e+01 1.7195651672162601e+01 0 1 0
1700 1 3 8.8442608602501499e-02 2.9175702140964699e+01 1.2812555313630099e+01 1.6186180611246101e+01 0 1 0
1701 1 2 -5.2995510341231356e-01 2.6267190316493700e+01 1.2913827816031599e+01 1.7654153575150801e+01 0 1 0
1702 1 2 -4.3490326975004956e-01 2.7550500330790300e+01 1.0827815272873501e+01 1.7371147350558800e+01 0 1 0
1810 1 2 -4.7802318759131912e-01 2.5530677118729400e+01 1.0072960538325496e+01 1.5130656761771300e+01 0 1 0
1811 1 3 3.5879686538086875e-01 2.5883701933327600e+01 1.0364012145539000e+01 1.5987008824452500e+01 0 1 0
1842 1 2 -4.5053469623873393e-01 2.8029621811241299e+01 8.2946034781450990e+00 1.5616583869623700e+01 0 1 0
1843 1 3 3.1553872065610361e-01 2.7765715422718898e+01 9.0958750053518003e+00 1.6080553020557598e+01 0 1 0
5611 2 2 -6.1281419283693928e-01 2.5172048299527336e+01 1.0373223985066279e+01 1.7869103730528813e+01 0 0 0
5612 2 3 3.1323057104907226e-01 2.5989589802137285e+01 1.0629481372614119e+01 1.8430814563365701e+01 0 0 0
5613 2 3 3.1055497895965689e-01 2.4317549447204819e+01 1.0582548726477199e+01 1.8360578332222076e+01 0 0 0
6097 2 2 -6.1327823536091219e-01 3.0366339854514010e+01 1.0265836293656246e+01 1.7943211793563908e+01 0 0 0
6098 2 3 3.0235623128657202e-01 3.0142924143963221e+01 1.0985340531722958e+01 1.8587690073420848e+01 0 0 0
6099 2 3 3.8284059245277247e-01 3.0005405195171036e+01 1.0383433798732481e+01 1.7062727888271034e+01 0 0 0
4447 2 2 -6.4028062217543036e-01 2.7184868129548697e+01 1.1529199031612837e+01 2.0608346791108591e+01 0 0 0
5048 2 3 3.8027868586370772e-01 2.6056721863206391e+01 7.5548893496375769e+00 1.6058251086093488e+01 0 0 0
4948 2 2 -7.0090375931515070e-01 2.9935633684936988e+01 1.2956299706813526e+01 1.9329975988773231e+01 0 0 0
6480 2 3 3.7523927468590473e-01 2.3176686768115687e+01 1.0773234121253116e+01 1.5667144405815396e+01 0 0 0
6575 2 3 4.1801883362082903e-01 2.2941816668324265e+01 8.2960539670881879e+00 1.5838230172758923e+01 0 0 0
5813 2 3 3.1008657893979619e-01 2.3313359735836908e+01 1.1675354601973282e+01 1.9558042343460407e+01 0 0 0
5812 2 2 -6.7159827090342661e-01 2.2759079352427364e+01 1.1383005640917014e+01 1.8746070849795103e+01 0 0 0
4391 2 3 3.8417784685353085e-01 2.5971058217033871e+01 7.5377352755199620e+00 2.0356569423142570e+01 0 0 0
5814 2 3 3.8568391666632229e-01 2.2770378828203846e+01 1.1957983667463917e+01 1.7932702985099326e+01 0 0 0
4947 2 3 3.9510826251556336e-01 3.0262020542364226e+01 1.2729720725938160e+01 2.0192092720127647e+01 0 0 0
4392 2 3 3.2973610702647349e-01 2.5674559520792538e+01 7.7314867332935151e+00 1.8886744987317986e+01 0 0 0
6479 2 3 2.4488879611971362e-01 2.2255987855588760e+01 1.0423249888729618e+01 1.6913292407328409e+01 0 0 0
6576 2 3 3.9678146946209475e-01 2.1449411603944601e+01 7.7651395327749269e+00 1.5617738073975353e+01 0 0 0
4759 2 2 -6.3941926149480111e-01 3.0614960716763761e+01 9.0314525163561630e+00 2.0634960221314170e+01 0 0 0
4448 2 3 3.2997958326165061e-01 2.6722934696491066e+01 1.1857105524448487e+01 1.9849128531462195e+01 0 0 0
5316 2 3 3.0647075589467815e-01 2.2713155526371928e+01 9.3740276418793673e+00 1.8921482883819113e+01 0 0 0
5794 2 2 -6.5166270445174601e-01 2.4549980175661233e+01 1.0832148681775855e+01 2.0522360092847890e+01 0 0 0
5314 2 2 -5.9549244905300203e-01 2.2422080193505671e+01 8.5118515283215626e+00 1.9173801935050829e+01 0 0 0
5479 2 2 -5.7551827010230616e-01 2.3715955289370754e+01 1.2716177367603169e+01 1.6497324886850436e+01 0 0 0
5315 2 3 3.9246957323281451e-01 2.2646862069878665e+01 8.3605818794088602e+00 2.0067768232466701e+01 0 0 0
5796 2 3 3.5529585282504161e-01 2.4034904304522613e+01 1.0097607347552458e+01 2.0918481836612816e+01 0 0 0
4950 2 3 3.1929287888069979e-01 2.8940115418036058e+01 1.2880683983294926e+01 1.9259195473985315e+01 0 0 0
5481 2 3 3.1491369732685692e-01 2.4539256179273938e+01 1.2284960378491757e+01 1.6664830138537109e+01 0 0 0
6231 2 3 3.6377320637335853e-01 3.1947393139164230e+01 1.2854728056449282e+01 1.6338081055173259e+01 0 0 0
5103 2 3 2.6426950807148258e-01 2.4703036783086443e+01 1.3321312371513098e+01 1.9517215158416661e+01 0 0 0
6230 2 3 3.3407301266883604e-01 3.1189073994154707e+01 1.3339542897172720e+01 1.7648519454774661e+01 0 0 0
5225 2 3 3.7714614287658377e-01 2.4282918783533745e+01 1.7592853527660225e+01 1.7940404336147196e+01 0 0 0
5480 2 3 2.0271272101614202e-01 2.4071084663175309e+01 1.3642020421591313e+01 1.6786025110002466e+01 0 0 0
5101 2 2 -6.7416198341235778e-01 2.4365100515163167e+01 1.4117359342646141e+01 1.9881579524034631e+01 0 0 0
5102 2 3 3.3888198968493832e-01 2.4290974126932756e+01 1.3976822768990022e+01 2.0814829364152118e+01 0 0 0
6248 2 3 4.3756514370745631e-01 2.3026804593971484e+01 1.5892734180226844e+01 1.7546062064265783e+01 0 0 0
6249 2 3 3.3242162387596963e-01 2.3382860774217082e+01 1.4820810240630554e+01 1.8679917655148738e+01 0 0 0
1041 1 1 5.7389625229286746e-03 2.2092274993246900e+01 1.4785806818223200e+01 1.4163649514829300e+01 0 1 0
1042 1 1 -5.8694094445687593e-02 2.3515490932175499e+01 1.4807441489887800e+01 1.4271616778751101e+01 0 1 0
1043 1 1 -5.0868449518437692e-02 2.1391829062450999e+01 1.6047599849929099e+01 1.4249568464074599e+01 0 1 0
1044 1 1 1.1322024575233867e-01 2.4214522875356700e+01 1.5932328397199399e+01 1.4900079844256400e+01 0 1 0
1046 1 1 1.3375094867632284e-01 2.3328155912484799e+01 1.7486966317791300e+01 1.4694755675239801e+01 0 1 0
1048 1 1 -1.0155221770227554e-02 2.4143042279706300e+01 1.8619937304778794e+01 1.4254326159556101e+01 0 1 0
1102 1 1 -6.6236796254575209e-02 2.5768180368955701e+01 1.3630787421683195e+01 1.4167419867463000e+01 0 1 0
1104 1 1 1.1037323873410561e-01 2.6388813088125602e+01 1.4891271952573994e+01 1.4369315440441900e+01 0 1 0
1105 1 2 -3.0552727456539569e-01 2.7840595329835100e+01 1.4984115042759797e+01 1.4422538835566300e+01 0 1 0
1106 1 1 -8.2244391932934563e-02 2.5636909586804698e+01 1.6059493356110295e+01 1.4486593206620499e+01 0 1 0
1107 1 1 8.9244729050440313e-02 2.8328963282029800e+01 1.6232054988843601e+01 1.4936743966731401e+01 0 1 0
1108 1 1 1.3533272544564243e-01 2.6308921279351999e+01 1.7352699167661100e+01 1.4324637343103600e+01 0 1 0
1109 1 1 7.9763668529083315e-02 2.7521738141865100e+01 1.7379287829645200e+01 1.5299836427043701e+01 0 1 0
1110 1 1 1.0098430447253753e-02 2.5562721240207299e+01 1.8634882612219698e+01 1.4396491291394200e+01 0 1 0
1111 1 1 1.3974705258546755e-01 2.8330594043188601e+01 1.8934769981717899e+01 1.5411776302248301e+01 0 1 0
1163 1 2 -3.2466620350056719e-01 3.0319802751917099e+01 1.4985367664042698e+01 1.4670428460603400e+01 0 1 0
1164 1 1 4.2013944948706174e-02 3.1732779470192799e+01 1.5004705035018397e+01 1.4512598883988201e+01 0 1 0
1165 1 1 5.9533066938226978e-02 2.9689141590067699e+01 1.6267488113617297e+01 1.4946052279301799e+01 0 1 0
1167 1 1 -3.0399189998845170e-02 3.0339113601684300e+01 1.7515092876213096e+01 1.4976425615923000e+01 0 1 0
1168 1 1 9.8198463281780307e-02 3.1714613552901000e+01 1.7415151582881698e+01 1.4370587457386099e+01 0 1 0
1169 1 1 -3.8684196272428459e-02 2.9754559697331000e+01 1.8787167254417398e+01 1.5219947185384800e+01 0 1 0
1615 1 2 -3.5518580157921337e-01 2.3566783545554799e+01 1.6784532652351096e+01 1.5912573616538101e+01 0 1 0
1703 1 3 2.9408096239115883e-01 2.6217004753047199e+01 1.3833654154836800e+01 1.7294932735199598e+01 0 1 0
1849 1 3 2.9615903354210332e-01 3.1895607038338401e+01 1.5647157337071100e+01 1.6720080259450299e+01 0 1 0
1877 1 2 -2.8865470194140691e-01 2.7656526641845801e+01 1.8244500147725496e+01 1.6469597499197299e+01 0 1 0
1955 1 3 1.2493732336970835e-01 2.7831070318659400e+01 1.3928193114512695e+01 1.6086207392354201e+01 0 1 0
6345 2 3 3.8092871039572385e-01 2.9614544093677456e+01 1.5264878774479673e+01 1.6633337410993111e+01 0 0 0
5965 2 2 -6.3251616981060377e-01 2.6418650801147493e+01 1.5770121009138716e+01 1.7688297522131311e+01 0 0 0
5966 2 3 4.5120394194332403e-01 2.6903939745164504e+01 1.6338692524848504e+01 1.8347614239607939e+01 0 0 0
5967 2 3 2.6424615180380501e-01 2.5539060603880891e+01 1.5611958014987440e+01 1.7893664617660658e+01 0 0 0
6247 2 2 -6.7598820929511760e-01 2.2681107746331641e+01 1.5143898567624650e+01 1.8034620123253038e+01 0 0 0
6343 2 2 -6.4495045622874370e-01 2.9556629324545781e+01 1.5159617597668252e+01 1.7543708753875929e+01 0 0 0
6344 2 3 2.4548661990233658e-01 2.8903298478652378e+01 1.4485519592866616e+01 1.7934188939134167e+01 0 0 0
5226 2 3 3.5378571275588516e-01 2.3903486388388341e+01 1.8112377582418311e+01 1.9385216522731731e+01 0 0 0
4771 2 2 -5.9496032359464945e-01 3.0730154959117623e+01 1.7640607624311365e+01 1.8332563354857708e+01 0 0 0
5293 2 2 -5.6871565799831392e-01 2.7502227751654690e+01 1.3860950881772968e+01 2.0082334768835675e+01 0 0 0
5224 2 2 -6.6567066676813480e-01 2.3827645445570258e+01 1.7436966190943668e+01 1.8711719465544654e+01 0 0 0
4081 2 2 -6.0972549771030815e-01 2.8109501361444512e+01 1.6598202827798751e+01 1.9468555638211111e+01 0 0 0
4083 2 3 2.6406376980114732e-01 2.7784485816889685e+01 1.6148394613499587e+01 2.0295095030324912e+01 0 0 0
4772 2 3 3.9511870947924277e-01 3.0776860813659958e+01 1.6703826973402499e+01 1.8505003946937961e+01 0 0 0
4773 2 3 3.8378753643996877e-01 2.9897469908820526e+01 1.7988693648135833e+01 1.7906984399197427e+01 0 0 0
5294 2 3 2.0535743369499929e-01 2.7473079539409838e+01 1.4160025113344753e+01 1.9135700036319228e+01 0 0 0
4082 2 3 3.4901656409404302e-01 2.9047490121752240e+01 1.6384248092945423e+01 1.9372583213885541e+01 0 0 0
5991 2 3 3.6971516362457874e-01 2.4520966556544057e+01 1.6154977576516849e+01 2.0283782019059498e+01 0 0 0
5743 2 2 -6.0887767730717757e-01 2.1675141928099649e+01 1.3965819205825133e+01 2.0638856014100345e+01 0 0 0
4043 2 3 3.3321270263936037e-01 3.0688507203995545e+01 1.4475240340204433e+01 1.9391879652411770e+01 0 0 0
4042 2 2 -6.8839998011088599e-01 3.0935331204965571e+01 1.5322748452982628e+01 1.9895900085309872e+01 0 0 0
5989 2 2 -6.5948870849330976e-01 2.5255751673577162e+01 1.6314884660095192e+01 2.0862549397831426e+01 0 0 0
5744 2 3 3.6349190479731208e-01 2.1680356088000568e+01 1.4474938649395101e+01 1.9805591805368095e+01 0 0 0
4044 2 3 3.6835968102974492e-01 3.1800367632560945e+01 1.5256685326924808e+01 2.0335516635468917e+01 0 0 0
5295 2 3 2.0121114632681225e-01 2.6682962752490276e+01 1.4458293779535206e+01 2.0144152649886362e+01 0 0 0
4016 2 3 2.9408607190702490e-01 2.9739177238218421e+01 1.4877904370993328e+01 2.0923894689394242e+01 0 0 0
5016 2 3 4.1122612959465055e-01 2.1852616475339936e+01 1.3900616855846518e+01 1.7073487069417766e+01 0 0 0
2290 1 1 -3.2935866102736321e-02 2.4095280312210125e+01 6.1719569184645389e+00 2.7772664963892598e+01 0 0 0
2346 1 1 1.2327296874247806e-01 2.7614299448139967e+01 2.4997232985008822e+00 2.7504794056517699e+01 0 0 0
2348 1 1 -7.0306175209259053e-02 2.8391081180344280e+01 3.7076419395547711e+00 2.7390145465610800e+01 0 0 0
2349 1 1 -8.4817795015627695e-02 2.6370878889722775e+01 5.0319999680430767e+00 2.7985766900218099e+01 0 0 0
2350 1 1 1.4228191188072450e-01 2.7840015024981671e+01 5.0149832937768402e+00 2.7849303805315401e+01 0 0 0
2351 1 1 1.5079007046539783e-01 2.5584188389829091e+01 6.2683385291320590e+00 2.7895089928326101e+01 0 0 0
2352 1 1 -3.8449519667552542e-02 2.8440932313399252e+01 6.1000519371768531e+00 2.7043267340408502e+01 0 0 0
2405 1 1 -1.1916203867287017e-02 3.0514936665869552e+01 9.1523411128789992e-03 2.7209650984173901e+01 0 0 0
2407 1 1 -5.2548498789322162e-02 2.9909852017105518e+01 1.2650884045035520e+00 2.7379197773388398e+01 0 0 0
2409 1 1 1.4236728631165180e-01 3.0511523752991923e+01 2.3969086549107019e+00 2.6725323411165700e+01 0 0 0
2411 1 1 -3.5901005262754360e-02 2.9771935422570706e+01 3.6831255947081658e+00 2.7022207032601301e+01 0 0 0
2413 1 1 1.2947093388838832e-01 3.0513032679404962e+01 4.8643428479982314e+00 2.6892680486933301e+01 0 0 0
2414 1 2 -3.4840697646443114e-01 3.1962302266247033e+01 4.8269871398746664e+00 2.6716874181573001e+01 0 0 0
2415 1 1 -6.9173576114013608e-03 2.9888698244284939e+01 6.1296592204181026e+00 2.6830588734793800e+01 0 0 0
2613 1 2 -4.5287090722158452e-01 3.1651104455335513e+01 5.2209984542707888e+00 2.3817643528835600e+01 0 0 0
2615 1 3 3.8699432519123811e-01 3.1865185634875090e+01 4.5847553510145609e+00 2.4529926576468799e+01 0 0 0
2760 1 2 -4.3897043924733048e-01 3.0558079215430492e+01 2.2007999945151759e+00 2.5280173026278501e+01 0 0 0
2761 1 3 3.3996849403414064e-01 3.0225875496557919e+01 1.3277573530284801e+00 2.5039732634007901e+01 0 0 0
2850 1 2 -4.1897583536865912e-01 2.7366906087804409e+01 1.8487956390389819e+00 2.6265569198298099e+01 0 0 0
2851 1 3 3.3657936451187032e-01 2.7778966849882195e+01 2.3213918960428939e+00 2.5519200216091900e+01 0 0 0
4336 2 2 -5.2861197387548242e-01 2.8531295740613100e+01 6.3687943195265122e+00 2.1925295901645896e+01 0 0 0
4338 2 3 3.4695897061852365e-01 2.8572980287905661e+01 6.3854901647061100e+00 2.2888054480286762e+01 0 0 0
4760 2 3 3.5444369384118568e-01 3.0746738726086413e+01 8.1205989091700843e+00 2.1104398482336173e+01 0 0 0
4040 2 3 3.2022505901076920e-01 3.0661178026757753e+01 9.6708764054010263e+00 2.1309860955842549e+01 0 0 0
3944 2 3 3.9309680565380895e-01 2.5447987071614502e+01 7.2285992582723884e+00 2.3959097505494199e+01 0 0 0
3943 2 2 -5.8490450112583003e-01 2.5778556471464626e+01 7.0905417830144088e+00 2.3061192898054951e+01 0 0 0
4949 2 3 3.5836062017647879e-01 2.9260253811211388e+01 1.1207060138039930e+01 2.1254732198400095e+01 0 0 0
3945 2 3 3.3953337858634608e-01 2.5488435658642981e+01 7.8278262958054885e+00 2.2413951234640010e+01 0 0 0
4337 2 3 3.2870979521307386e-01 2.7701040219061284e+01 6.8677993620416258e+00 2.1875729079898424e+01 0 0 0
4449 2 3 3.2056572300656572e-01 2.6792592044417166e+01 1.1811497133966482e+01 2.1412622330548789e+01 0 0 0
6238 2 2 -6.6227799481079452e-01 3.1818283537987760e+01 1.0927460837166608e+01 2.3718724476021190e+01 0 0 0
5795 2 3 3.2026739515672886e-01 2.4827080654031889e+01 1.1589576177738955e+01 2.1167223855309913e+01 0 0 0
4436 2 3 3.2739149686039570e-01 2.9330425882292175e+01 8.9225397935279602e+00 2.3480291162938141e+01 0 0 0
4435 2 2 -6.7620503069135485e-01 2.9995932285596375e+01 1.1725208627681425e+01 2.1479075372376442e+01 0 0 0
5602 2 2 -6.9875960204694831e-01 2.2694430234732703e+01 1.2143045486250458e+01 2.3837014455270847e+01 0 0 0
4761 2 3 3.5199766453777509e-01 2.6074022616413746e+01 1.0022934297323935e+01 2.2355238302781615e+01 0 0 0
5604 2 3 5.8645809620276479e-01 2.3321584023724487e+01 1.2310188422397161e+01 2.2974563316724034e+01 0 0 0
5047 2 2 -6.8445890451446356e-01 2.6413748629970147e+01 9.2764063750115398e+00 2.1859454868575870e+01 0 0 0
4629 2 3 2.5417470527103525e-01 2.3876026607910561e+01 8.9638541988044746e+00 2.2924813554230230e+01 0 0 0
4091 2 3 4.3327805775569206e-01 2.7216904627057058e+01 9.4843650937867352e+00 2.1325614155458510e+01 0 0 0
2291 1 1 1.3589987395561687e-01 2.2034337184610219e+01 7.1743100749458542e+00 2.6571887805775901e+01 0 0 0
2292 1 1 -9.9323100092080577e-04 2.3417823857685804e+01 7.2430887077568453e+00 2.7142283041769801e+01 0 0 0
2294 1 1 -4.2843746458694335e-02 2.4097936586162014e+01 8.3778012029904669e+00 2.6578165181508201e+01 0 0 0
2295 1 1 -4.8379383904689183e-02 2.1979736643187476e+01 9.7058564167372428e+00 2.6700478216173998e+01 0 0 0
2296 1 1 1.3126717715232664e-01 2.3388816369045035e+01 9.5922718775258264e+00 2.6184902522247700e+01 0 0 0
2297 1 1 1.3671523163193600e-01 2.1519177266225661e+01 1.0952854066576108e+01 2.7029486170670101e+01 0 0 0
2298 1 1 1.3717426089960086e-01 2.4359057260680004e+01 1.1219404959828889e+01 2.6214386278317701e+01 0 0 0
2299 1 1 8.4851613434109296e-02 2.2238073761529265e+01 1.2142552218770595e+01 2.7301192792984502e+01 0 0 0
2300 1 1 -6.8678313804808933e-02 2.3635566135793606e+01 1.2262313646316093e+01 2.6925725448504501e+01 0 0 0
2353 1 1 -6.7199652817778260e-02 2.6177802518073090e+01 7.1269162270814332e+00 2.6811519707537400e+01 0 0 0
2354 1 1 1.4799496091502828e-01 2.7538806169330133e+01 6.9730256868004670e+00 2.6395340724971600e+01 0 0 0
2355 1 1 1.4249603791924237e-01 2.5476799487684250e+01 8.1911753755346606e+00 2.6194488655573799e+01 0 0 0
2356 1 1 1.2719895729466044e-01 2.8661514529542369e+01 8.7396449076155811e+00 2.5985897937983800e+01 0 0 0
2357 1 1 1.3386430150084422e-01 2.6539203563841561e+01 1.0020409842370626e+01 2.5899827950592400e+01 0 0 0
2358 1 1 -9.2650500435013966e-02 2.7957349053411320e+01 9.9724218568115450e+00 2.6132274496658798e+01 0 0 0
2359 1 1 -7.0474450150120299e-02 2.5805839629646592e+01 1.1106865216117049e+01 2.6422392681626501e+01 0 0 0
2360 1 1 1.2520736160934989e-01 2.8720214679929462e+01 1.1227778497202500e+01 2.6356935515770701e+01 0 0 0
2361 1 1 1.3803414089833743e-01 2.6472625507452936e+01 1.2208610579155962e+01 2.7132738751466999e+01 0 0 0
2362 1 1 -4.3116385653836853e-02 2.7910513797393186e+01 1.2353443260709042e+01 2.6859186965365499e+01 0 0 0
2417 1 1 1.9855945357620038e-02 3.0651308672967570e+01 7.3475423323888007e+00 2.6637981617670700e+01 0 0 0
2419 1 1 -2.8503124419214189e-02 2.9950113215405558e+01 8.6175982616168074e+00 2.6624850156550998e+01 0 0 0
2421 1 1 -5.6581269654378610e-03 3.0568435287194909e+01 9.7835056462114380e+00 2.7217842531869501e+01 0 0 0
2422 1 1 1.4925349897364409e-01 3.1888869770565623e+01 9.6070069544717036e+00 2.7912748910448101e+01 0 0 0
2423 1 1 -3.1120480733585705e-02 2.9946140312317979e+01 1.1025976959384707e+01 2.7129523904649599e+01 0 0 0
2425 1 1 1.1329867933401186e-01 3.0542288738995929e+01 1.2212763355894552e+01 2.7821255948534599e+01 0 0 0
2612 1 1 3.4901138562136141e-01 3.1747845144222048e+01 6.6056468434583744e+00 2.4134581061397000e+01 0 0 0
2614 1 2 -3.7142529070412433e-01 3.1207290649296670e+01 7.6481521901238034e+00 2.3630596438218799e+01 0 0 0
2662 1 2 -3.8265203542305515e-01 2.3791514343140790e+01 1.0447182223520889e+01 2.5109310258911801e+01 0 0 0
2663 1 2 -3.3207208995368115e-01 2.5954385187484835e+01 8.9822793135627812e+00 2.5086149041420700e+01 0 0 0
2664 1 2 -3.1833597182644929e-01 2.8083260578077027e+01 7.6573642017854961e+00 2.5235125864365202e+01 0 0 0
2811 1 3 4.2893901037501847e-01 3.0399723108352358e+01 1.2770258667961818e+01 2.5379523923706500e+01 0 0 0
2844 1 2 -4.2782549105469847e-01 2.2217556291693576e+01 7.0273278889017909e+00 2.5120138459429398e+01 0 0 0
2845 1 3 4.0978642097538420e-01 2.1897316883283818e+01 7.7659854976880327e+00 2.4601270196641899e+01 0 0 0
2904 1 2 -5.7995030808422621e-01 2.9233525256459387e+01 1.1557200737344436e+01 2.4984977929439498e+01 0 0 0
2905 1 3 3.8495390807913810e-01 2.9005834333428190e+01 1.0892580550245489e+01 2.4331048329645601e+01 0 0 0
4090 2 2 -6.1590228983305628e-01 2.8841107576876919e+01 9.6814185312820111e+00 2.3125178116201976e+01 0 0 0
4092 2 3 2.5878306775043081e-01 2.7939529474496933e+01 9.4178248784415235e+00 2.3603149967011483e+01 0 0 0
4603 2 2 -6.6738139796005080e-01 2.6062095614013344e+01 1.1529450225020808e+01 2.3414631778411447e+01 0 0 0
4627 2 2 -6.4345062870117664e-01 2.3241069380807495e+01 9.0221875752401441e+00 2.2146043703767024e+01 0 0 0
4628 2 3 4.3281837847868621e-01 2.2381916614141112e+01 9.4753011379065164e+00 2.2371846018297610e+01 0 0 0
4604 2 3 3.3710332334214266e-01 2.5213887057037020e+01 1.1218081437574122e+01 2.3762348494441888e+01 0 0 0
5581 2 2 -7.3978541185564572e-01 2.3971556778283393e+01 1.2591452259620620e+01 2.2138754886431563e+01 0 0 0
4605 2 3 3.3288052408834906e-01 2.6743454797166070e+01 1.1602456593710317e+01 2.4098725284845084e+01 0 0 0
5603 2 3 4.2160189732109216e-01 2.2514200087336537e+01 1.1226416031623069e+01 2.4212475785115714e+01 0 0 0
4437 2 3 2.8733166150126321e-01 2.9802293075602737e+01 1.2221402842087320e+01 2.2283516382360929e+01 0 0 0
6239 2 3 3.4351023012197318e-01 3.1573049520440939e+01 1.0008390843435132e+01 2.3750958151273529e+01 0 0 0
6395 2 3 3.8661744761022865e-01 2.8238739599923292e+01 1.2849537798287537e+01 2.4547978752978910e+01 0 0 0
4421 2 3 3.1317565706509570e-01 2.2096258304755295e+01 1.1682525632992181e+01 2.1418753828624201e+01 0 0 0
4420 2 2 -6.3263036019119789e-01 2.1512163628951097e+01 1.0937614710486356e+01 2.1766873061627322e+01 0 0 0
5070 2 3 2.3960901055047606e-01 3.1028761005952333e+01 1.4296286598783020e+01 2.2593540439050070e+01 0 0 0
4946 2 3 3.3649539700243875e-01 2.8278011890394041e+01 1.4189835263445554e+01 2.1560900343375664e+01 0 0 0
5069 2 3 2.9509398780444918e-01 3.1827181268134186e+01 1.3176081752364681e+01 2.3173981814173676e+01 0 0 0
5433 2 3 4.0491204013172188e-01 2.5213251091809639e+01 1.9502932694796261e+01 2.5001888992684275e+01 0 0 0
2366 1 1 -8.4097080526522761e-02 2.7900935643421466e+01 1.4898966273641387e+01 2.7100996098526199e+01 0 0 0
2307 1 1 -1.3030374715647891e-01 2.2016701246472955e+01 1.7416291162393144e+01 2.7627829503336201e+01 0 0 0
[truncated: 808,062 more chars]
