# Supplementary material for: Staggered structural dynamic-mediated selective adsorption of H2O/D2O on flexible graphene oxide nanosheets
Source: Nat Commun. 2024 Apr 27;15:3585. doi: 10.1038/s41467-024-47838-9 (PMC11055881; doi:10.1038/s41467-024-47838-9)
Supplement: Supplementary file 7 — Supplementary Data 4 [file 41467_2024_47838_MOESM7_ESM.txt]

LAMMPS data file via write_data, version 17 Nov 2016

6600 atoms
3 atom types

9.5771275729461536e-02 4.2534228724270776e+01 xlo xhi
1.6671368842935408e-03 3.9378332863112213e+01 ylo yhi
1.2768971940166685e+01 4.3231028059838138e+01 zlo zhi

Masses

1 12.0107
2 15.9994
3 1.00794

Atoms # full

10 1 1 1.3348607149658742e-01 1.6935963366414262e+00 5.1914360664475181e+00 1.4323750128020299e+01 0 0 0
66 1 1 -2.9342708024053636e-02 5.6849084883721677e+00 3.2499295000960982e-01 1.3868081715738562e+01 0 0 0
68 1 1 -8.5716337819979976e-02 6.3792869791127265e+00 1.5780357408726480e+00 1.3781825519648226e+01 0 0 0
130 1 1 1.2836792425136123e-01 7.5360148898316250e+00 2.0328177622868600e+00 1.4410727671534259e+01 0 0 0
697 1 2 -3.3397359131592275e-01 6.4657958435728136e-01 5.0313569820291910e+00 1.5310268525395305e+01 0 0 0
730 1 2 -3.5160722016553658e-01 7.9313336137003105e+00 9.4873650090972239e-01 1.5261381919509684e+01 0 0 0
768 1 2 -4.8810274573715201e-01 3.8764471025679330e+00 2.0430520628484961e+00 1.5046102905694875e+01 0 0 0
769 1 3 4.1836359022549108e-01 4.5543568562229826e+00 1.4415662060416317e+00 1.5508917389618896e+01 0 0 0
132 1 1 -1.3321901199293712e-01 8.3665806197678183e+00 3.1669701051583301e+00 1.4023991393618985e+01 0 0 0
1786 1 2 -4.6197130807336234e-01 5.9636209520056127e+00 2.7344130803400444e+00 1.9700432090651187e+01 1 1 0
1787 1 3 4.0341894101883358e-01 6.4666342036801305e+00 2.0209043102747097e+00 1.9168809434910379e+01 1 1 0
1818 1 2 -4.6264608119664197e-01 1.1426169648619444e+00 3.9927467350046717e+00 1.9104434244538524e+01 1 1 0
65 1 1 -3.7667723289677629e-02 4.2740343479917842e+00 3.1900313082002307e-01 1.3571119809133128e+01 0 0 0
67 1 1 1.2194987577496486e-01 3.5998832752229561e+00 1.6208298569176529e+00 1.3699106855790481e+01 0 0 0
5728 2 2 -6.0436814527262406e-01 3.4774211766873941e+00 1.5077152246569945e+00 1.8255391018385779e+01 0 1 0
133 1 1 1.2572138108481504e-01 9.8493047583598674e+00 3.1915198560592879e+00 1.4309774600736493e+01 0 0 0
5400 2 3 3.7167877820470235e-01 5.8659387026509826e+00 4.1974874818835763e+00 1.4585693787195211e+01 0 0 0
5398 2 2 -6.4740744795338268e-01 5.5699716196770472e+00 4.7779654378592182e+00 1.5345297313058747e+01 0 0 0
5290 2 2 -6.7264271855322877e-01 8.9245561331406318e+00 1.4366517352896511e+00 1.7601005850062375e+01 0 1 0
129 1 1 -7.9384136558130702e-02 1.0125384589125314e+01 3.1205452845890841e-01 1.4158935190531974e+01 0 0 0
4 1 1 -1.3685511874064058e-02 2.1528915628672154e+00 1.5721111572358557e+00 1.3478530684351602e+01 0 0 0
4723 2 2 -6.7293422305741013e-01 4.0185952329668986e+00 4.3331213512820694e+00 1.8263595269198735e+01 0 1 0
8 1 1 -5.6426808317835420e-03 2.2132710581775092e+00 4.0076712144117552e+00 1.3650673759285482e+01 0 0 0
5399 2 3 3.6833404389300539e-01 4.7461588690584300e+00 4.6700572567090468e+00 1.5826605855849174e+01 0 0 0
6 1 1 2.4691370863485631e-02 1.4537020438805890e+00 2.8016507920405997e+00 1.3515003005246074e+01 0 0 0
4725 2 3 4.0670514138257402e-01 4.5349140218740702e+00 3.6365798718320193e+00 1.7874104943079818e+01 0 1 0
4747 2 2 -6.3421352107674267e-01 6.2877681095944142e+00 3.2419888128386960e+00 1.7092996166635370e+01 1 0 0
4711 2 2 -6.2515664478905797e-01 9.0848466822450344e+00 4.4846299100066949e+00 1.9024796114906149e+01 0 1 0
4748 2 3 3.0795074190157756e-01 6.6118015176199592e+00 2.3505834031690114e+00 1.7029273489603590e+01 1 0 0
4749 2 3 3.2847059394158024e-01 6.8074455598984942e+00 3.9727842097586787e+00 1.6728089655690777e+01 1 0 0
12 1 1 -4.2939815154626595e-02 2.4492951487050036e+00 6.4523618463805317e+00 1.4201841485676397e+01 0 0 0
75 1 1 -3.0596434782571898e-02 3.7374093286851111e+00 6.4549089586258344e+00 1.3493900610931719e+01 0 0 0
5730 2 3 2.8293425155228374e-01 2.8774975392410727e+00 7.7102718384369384e-01 1.8450433770079641e+01 0 1 0
5729 2 3 3.4413797352783970e-01 4.3207961957506322e+00 1.1161076901046292e+00 1.8437766929016352e+01 0 1 0
6442 2 2 -6.1412573294877448e-01 6.2068089160508908e+00 5.8451584841945552e+00 1.9231907509564657e+01 1 0 0
4713 2 3 4.1440525614075080e-01 9.4154568944519053e+00 5.3665959320679049e+00 1.8767263753053648e+01 0 1 0
71 1 1 -2.1596687995851734e-02 3.5800712424982737e+00 4.0018744662843195e+00 1.3172463603523147e+01 0 0 0
1819 1 3 3.2776118723806608e-01 8.9765734799290131e-01 3.0583241214614287e+00 1.9351713989546212e+01 1 1 0
1829 1 3 2.7012492336082428e-01 7.4292114075878335e-01 6.6852949862827904e-01 1.8794768277423454e+01 1 1 0
731 1 2 -3.8019996030048869e-01 1.0319758519596579e+01 2.5697537427579715e+00 1.5522099600054069e+01 0 0 0
4724 2 3 4.4160298143763227e-01 3.1289253816885205e+00 4.0758671289701827e+00 1.8354673509224146e+01 0 1 0
5292 2 3 4.1211206977713871e-01 8.8890130232035780e+00 2.2121054796850594e+00 1.7070027441376840e+01 0 1 0
1828 1 2 -4.8963518908689807e-01 3.3839525152213645e-01 5.3876344966230494e-01 1.9668257956266377e+01 1 1 0
4399 2 2 -6.7793775315086890e-01 5.3619040391055952e+00 3.9277600053192901e-01 1.6561369021980816e+01 0 0 0
4712 2 3 4.0091021852078013e-01 9.6600083683147062e+00 4.1489579826237932e+00 1.9668907101133300e+01 0 1 0
641 1 2 -4.7374539555389944e-01 8.2591795227115110e+00 5.6693915121017682e+00 1.6759198399405889e+01 0 0 0
5401 2 2 -5.9654017762619194e-01 1.3338174894695325e+00 2.5624147911423094e+00 1.6732265026662983e+01 0 0 0
6444 2 3 3.6732646515316497e-01 6.8554246787016355e+00 5.3617483032981852e+00 1.8721359916479866e+01 1 0 0
5402 2 3 3.9160527607889806e-01 2.2688680527803067e+00 2.4347132829898639e+00 1.6448478546086314e+01 0 0 0
6176 2 3 4.4148464121080755e-01 1.7352223322493980e+00 5.9559248661700694e+00 1.6828758015914978e+01 0 0 0
4401 2 3 3.5007935840273408e-01 6.3125866763079364e+00 4.3989710524527048e-01 1.6373294610819425e+01 0 0 0
128 1 1 1.7154711882355178e-01 8.7536907902639829e+00 1.0183442250583144e-01 1.4395871512865451e+01 0 0 0
5291 2 3 4.2785111987510638e-01 9.4638076105272617e+00 7.1839718945235131e-01 1.7228752238327335e+01 0 1 0
137 1 1 1.2309842187514766e-01 9.9860715779124813e+00 5.2473960356992686e+00 1.3129058693752439e+01 0 0 0
134 1 1 2.6068589670398173e-01 7.8719230180835584e+00 4.0795715179740837e+00 1.3163337270476303e+01 0 0 0
2 1 1 3.7640375870023751e-03 1.4582534680237669e+00 3.1674254951199049e-01 1.3148879160005274e+01 0 0 0
638 1 1 3.3994683020776584e-01 9.3424263434057426e+00 6.1314675834383339e+00 1.5981233992773578e+01 0 0 0
640 1 2 -3.5264771099475023e-01 1.0602059806835941e+01 5.9275110989983197e+00 1.6067186300626801e+01 0 0 0
642 1 3 2.3064339068096570e-01 7.3857811024383624e+00 5.6017615560889134e+00 1.6291054514818548e+01 0 0 0
6175 2 2 -6.4507356979013208e-01 2.6398289156008232e+00 6.2170933837943156e+00 1.6847886866314585e+01 0 0 0
135 1 1 4.6650323282441633e-02 1.0614462395448147e+01 4.0266556814368473e+00 1.3367241602480231e+01 0 0 0
136 1 2 -3.4647909862128518e-01 8.5712659294431610e+00 5.2866718558333092e+00 1.2924405197233600e+01 0 0 0
6443 2 3 4.1998711178132137e-01 5.4455629408070516e+00 5.2709932048425676e+00 1.9408030532410383e+01 1 0 0
5403 2 3 3.2976659910318518e-01 9.9354047594866712e-01 1.7619593009835959e+00 1.7142868993222415e+01 0 0 0
4093 2 2 -6.4965772112962339e-01 6.7785720070085613e+00 3.7685973746052515e-01 1.9073375979813747e+01 0 1 0
1335 1 1 1.0126286758967920e-01 5.0107146403456759e-01 4.7997055025490472e+00 2.0106282710458306e+01 1 1 0
6042 2 3 3.2176066616222088e-01 5.4538445984489323e+00 6.2795807864738054e+00 1.6952411448507696e+01 1 1 0
70 1 1 2.1166706029082785e-01 5.8615477089422221e+00 2.5470206163004825e+00 1.2802060536240287e+01 0 0 0
69 1 1 6.3853672936780459e-02 4.1940700458408733e+00 2.6920408174743913e+00 1.2805656699327869e+01 0 0 0
73 1 1 5.5982899808765169e-02 4.0837795752407855e+00 5.2359913446032014e+00 1.2809399028022440e+01 0 0 0
5942 2 3 3.3577202265630679e-01 1.0377352561566225e+01 1.8178424722520612e+00 1.9746805724852784e+01 0 0 0
4095 2 3 4.2648977073896321e-01 7.5535136908884084e+00 6.6896802457857382e-02 1.8588826572796993e+01 0 1 0
145 1 1 -9.7425097901373742e-02 8.0456412814294271e+00 1.1410389934777378e+01 1.2905408768594699e+01 0 0 0
77 1 2 -3.3696148838612267e-01 5.8798361572048750e+00 7.6093637625026718e+00 1.3184543119266978e+01 0 0 0
6040 2 2 -5.8794773868329531e-01 5.0780112595194282e+00 7.1694327385138648e+00 1.6982869334329060e+01 1 1 0
4442 2 3 4.9145284315210813e-01 9.6284321685639327e+00 1.0824680337175872e+01 1.7860683671153524e+01 0 0 0
983 1 3 1.9578033673025882e-01 7.9533922372248780e+00 6.9511223195698539e+00 1.4363558563963769e+01 0 0 0
6177 2 3 4.4960734944815262e-01 2.7382549631102178e+00 7.0854254064796205e+00 1.7196752106309766e+01 0 0 0
6041 2 3 4.0360317175848931e-01 5.2339081102467855e+00 7.6470033245066258e+00 1.6098730431688100e+01 1 1 0
76 1 1 1.3396182635739382e-01 4.5390581261978076e+00 7.6080298865077287e+00 1.3593743927604168e+01 0 0 0
5819 2 3 4.3817413520545317e-01 2.5351196094398523e+00 1.1632879184573520e+01 1.6401184528257545e+01 0 0 0
5818 2 2 -6.5147506951544565e-01 3.4829678224330070e+00 1.1757319757132640e+01 1.6178801367882567e+01 0 0 0
14 1 1 1.4309549483287393e-01 2.0002708355733470e+00 7.6581138137824816e+00 1.4744635871142316e+01 0 0 0
16 1 1 -7.7734674791217817e-02 2.6293444865305506e+00 8.9013315228758358e+00 1.4474716967735972e+01 0 0 0
18 1 1 1.3896825656856238e-01 1.9844965504644581e+00 1.0132710115621409e+01 1.4474672636095121e+01 0 0 0
20 1 1 -6.7847413477771457e-02 2.4439954734491147e+00 1.1286010459852124e+01 1.3857795057301564e+01 0 0 0
22 1 1 9.3690599399641986e-02 1.6486921949639726e+00 1.2503560326167348e+01 1.3899744098081424e+01 0 0 0
78 1 1 6.9556722763436191e-02 4.0439403928615691e+00 8.8831479903827777e+00 1.3988270804834670e+01 0 0 0
139 1 1 -2.4316257924499002e-01 8.8483341847188086e+00 7.2224092628504950e+00 1.4961981107798520e+01 0 0 0
639 1 3 1.4290785078782131e-01 8.4987376618801775e+00 8.1122461333301992e+00 1.5467139345029459e+01 0 0 0
698 1 2 -2.7900484983170487e-01 6.6278951294764010e-01 7.7807298033738377e+00 1.5333973979445163e+01 0 0 0
699 1 2 -2.9711494151418416e-01 7.4572859798761404e-01 1.0236930628982691e+01 1.5251606798595757e+01 0 0 0
700 1 2 -3.7529035340764044e-01 7.5314843590445046e-01 1.2510893995308635e+01 1.5081347278196731e+01 0 0 0
770 1 2 -5.4271395113598997e-01 4.8836094264035692e+00 9.0523367601367344e+00 1.5348795008987894e+01 0 0 0
771 1 3 3.9009002741528953e-01 4.2561643833833109e+00 9.4171632566542982e+00 1.6065418927122590e+01 0 0 0
5554 2 2 -6.7537790009411425e-01 9.2908727000206337e+00 1.0622551445757948e+01 1.6236428242409026e+01 0 0 0
1339 1 1 1.3423627944169408e-01 8.4019172504921591e-01 6.9143253941447425e+00 1.8880228545163405e+01 1 1 0
1340 1 1 -5.3748170131558665e-02 2.1084840475715962e+00 7.1397908299010799e+00 1.9453174312857676e+01 1 1 0
1342 1 1 1.0728233057429964e-01 2.8551741714003143e+00 8.3438155554030864e+00 1.9054598924378475e+01 1 1 0
1343 1 1 -8.3590515059132536e-02 4.5451074635468797e-01 9.8830296122566690e+00 1.9404450379835797e+01 1 1 0
1344 1 1 1.8140545194892699e-01 1.8564688226842891e+00 1.0006827919459555e+01 1.8992431385523815e+01 1 1 0
1405 1 1 1.1796024795082001e-01 4.9898457184935001e+00 9.6328884240293267e+00 1.9309175688536197e+01 1 1 0
1730 1 2 -2.9260128466065166e-01 2.5015609476319844e+00 9.2573941263459893e+00 1.7951701092175796e+01 1 1 0
1731 1 2 -3.0479960229647707e-01 4.5763185352102251e+00 1.0707175375473390e+01 1.8382694280638496e+01 1 1 0
1788 1 2 -5.1401255383909972e-01 9.3116772328279378e+00 7.5731962902041925e+00 1.9419936504692700e+01 1 1 0
1789 1 3 4.7824580683159396e-01 9.5953062934883686e+00 8.3173269942234853e+00 1.8902899183049467e+01 1 1 0
1820 1 2 -5.2081729959134648e-01 7.3783085309285772e+00 1.1134570128849859e+01 1.8547434251773630e+01 1 1 0
1821 1 3 3.9555261240063561e-01 7.1723283682332273e+00 1.2045995250488334e+01 1.8213940111042000e+01 1 1 0
4666 2 2 -6.7117683767402581e-01 6.6609047000142656e+00 1.0810475945059141e+01 1.5678962099251283e+01 0 0 0
4211 2 3 3.8808429519700333e-01 7.0950878469010377e+00 7.9308235867945154e+00 1.8124855844961711e+01 0 0 0
4210 2 2 -6.2659562482430453e-01 7.5390219496202837e+00 8.7248897839235369e+00 1.7754813948102743e+01 0 0 0
4212 2 3 4.6953494107022714e-01 7.0751832613241046e+00 9.5707183527747723e+00 1.7964603475585974e+01 0 0 0
140 1 1 3.9103611878687078e-02 1.0058843480000746e+01 7.5159639595547798e+00 1.4101301030479460e+01 0 0 0
144 1 1 -7.3692568240655593e-02 9.9995171791047106e+00 1.0132504717060669e+01 1.3607950918808356e+01 0 0 0
4668 2 3 4.3786620312196578e-01 6.1231237935597358e+00 1.0127373356546506e+01 1.5096126376981365e+01 0 0 0
4667 2 3 4.1755693797520815e-01 6.1928447118429126e+00 1.1625059685187704e+01 1.6044420462120879e+01 0 0 0
1407 1 1 1.3465046709214953e-01 3.9395700946944365e+00 1.1190566074912173e+01 1.9589821919127118e+01 1 1 0
5555 2 3 4.2151823949975903e-01 8.3090402375325958e+00 1.0909803222001445e+01 1.6136773690211200e+01 0 0 0
1403 1 1 -1.6389214581395598e-02 4.1638662075229398e+00 8.4568592807368361e+00 1.9648706976760707e+01 1 1 0
85 1 1 8.6975634569898291e-02 5.7663605026868261e+00 1.2505252962712865e+01 1.3392091876862089e+01 0 0 0
5556 2 3 4.5966181973845888e-01 9.8416802508539796e+00 1.0592343553969476e+01 1.5402646352461261e+01 0 0 0
4729 2 2 -6.6146813785931657e-01 9.9245428901246913e-01 1.2377937819217372e+01 1.7707649189162872e+01 0 0 0
142 1 1 1.2502909570578366e-01 1.0511778714084537e+01 8.9139140267292891e+00 1.4036559031564437e+01 0 0 0
4648 2 2 -6.3067863435565508e-01 9.2527933825535911e+00 1.3005596162249603e+01 1.7509805809158713e+01 0 0 0
1408 1 1 1.4432010178538535e-01 6.9438998048539240e+00 1.1020144453617194e+01 1.9931499769173712e+01 1 1 0
1346 1 1 -1.2661971962095672e-01 2.4930840434685111e+00 1.1024401133031915e+01 1.9857560419796428e+01 1 1 0
4731 2 3 3.1559352233787491e-01 1.7415651936005563e+00 1.2622365874378241e+01 1.8260499022030384e+01 0 0 0
1406 1 1 -6.9232770895225434e-02 6.3077047647454672e+00 9.6702327565030544e+00 1.9973813694869911e+01 1 1 0
143 1 1 1.1097331017432401e-01 8.6669103082259884e+00 1.0215214017224010e+01 1.3205585726828344e+01 0 0 0
1729 1 2 -2.8443924784354380e-01 3.3458013631127603e-01 7.9143218163150628e+00 1.8012462195495587e+01 1 1 0
148 1 1 -8.9124454153276009e-02 1.0209373492668915e+01 1.2686555977401550e+01 1.3043875439875819e+01 0 0 0
84 1 1 -9.2741335515939757e-02 4.3548092836894563e+00 1.2464135653211180e+01 1.3104224643256362e+01 0 0 0
4895 2 3 5.7103246749787839e-01 3.7595458112705655e+00 1.2800750575682844e+01 1.6052238435525116e+01 0 0 0
80 1 1 -1.0827788920422275e-02 4.5020309875637121e+00 1.0017632004325286e+01 1.3204541162941064e+01 0 0 0
141 1 2 -3.5457648759301086e-01 8.0256965377209681e+00 8.8291666773865511e+00 1.3011362818232007e+01 0 0 0
6598 2 2 -7.0822948682302767e-01 6.0611059670765393e+00 1.2929364330646850e+01 1.7219028599848357e+01 0 0 0
81 1 1 -9.0977835596483037e-02 5.9074080496029939e+00 9.9793524169050301e+00 1.2990805397191727e+01 0 0 0
6599 2 3 4.4270719573065598e-01 5.1652159095741350e+00 1.2876382124138296e+01 1.7662567338004138e+01 0 0 0
79 1 1 2.5709662080348783e-01 6.6427065201194244e+00 8.8247417854059869e+00 1.3065984421346961e+01 0 0 0
82 1 1 1.5626495279586167e-01 3.6418312976704477e+00 1.1198740748372293e+01 1.2921252833785287e+01 0 0 0
5820 2 3 4.2434812703043562e-01 2.5041956958094469e-01 1.2936051148149319e+01 1.7895157269796741e+01 0 0 0
1410 1 1 -5.1282975328006672e-02 6.0668514119238131e+00 1.2150846874652300e+01 2.0355760000708266e+01 1 1 0
4443 2 3 4.3663738379433059e-01 1.0289935751720826e+01 1.0681228177687197e+01 1.9269858344571386e+01 0 0 0
4441 2 2 -7.0516188324254814e-01 1.0054365583957704e+01 1.0190465004417927e+01 1.8507900279143549e+01 0 0 0
6143 2 3 4.0581111960863142e-01 1.0459528488703596e+00 1.9562221731058720e+01 1.8896483324427713e+01 1 0 0
4650 2 3 2.7600885921993157e-01 8.4060846263832758e+00 1.3354003536277324e+01 1.7221684918822600e+01 0 0 0
1479 1 1 -5.1000932214223860e-02 1.0085507710198819e+01 1.7125542650035584e+01 2.0314498689214822e+01 1 1 0
1476 1 1 -7.9081083411411984e-02 7.8216792255036891e+00 1.5943967459978841e+01 2.0144873354219378e+01 1 1 0
1669 1 3 3.4933944133682526e-01 1.4837316078018608e+00 1.5500920652555163e+01 1.7401657990826834e+01 1 1 0
4086 2 3 3.2427679853201502e-01 1.0584378461584436e+01 1.8446330209053933e+01 1.4428847664723142e+01 0 0 0
1472 1 1 -8.5105908785255771e-02 8.0326500727581198e+00 1.3434077902075982e+01 2.0058041637593529e+01 1 1 0
929 1 3 3.6729305704307375e-01 7.6587460450103197e+00 1.3316240235846164e+01 1.5277599133601965e+01 0 0 0
4894 2 2 -7.5016084719988751e-01 4.0003235505009194e+00 1.3867566382958449e+01 1.5850608624651139e+01 0 0 0
4896 2 3 4.5599359655098815e-01 4.7458237320728323e+00 1.3995049139719260e+01 1.5284048318193308e+01 0 0 0
5450 2 3 3.3448464899534608e-01 4.7488884579286026e+00 1.9604471908752156e+01 1.5278682564843699e+01 0 0 0
5449 2 2 -6.6819281283642995e-01 4.2334729913437865e+00 1.8869131855449474e+01 1.4985959460523743e+01 0 0 0
3940 2 2 -6.6865336184551272e-01 5.9398335807019693e+00 1.6537260180352721e+01 1.4671725613115296e+01 1 0 0
4047 2 3 4.7255360763944254e-01 1.0267461007431828e+01 1.6448564721398796e+01 1.8220347661395898e+01 0 0 0
1668 1 2 -3.9136645006411291e-01 2.4560176738343640e+00 1.7481791834369826e+01 1.8733280072262051e+01 1 1 0
5091 2 3 4.2567865632585883e-01 1.0204894449068973e+01 1.5927713652658060e+01 1.5634693117804980e+01 0 0 0
6505 2 2 -6.7624551535533850e-01 4.4134833027205067e+00 1.9631815412036520e+01 1.7628051136297682e+01 0 0 0
5451 2 3 3.7349243183645298e-01 4.5657461447290633e+00 1.8037195359979503e+01 1.5375671560270085e+01 0 0 0
4636 2 2 -7.1531048202219127e-01 6.5617500968160671e+00 1.8320113349334726e+01 1.6878673485290083e+01 0 0 0
5308 2 2 -6.5661986729963351e-01 2.0976094256621698e+00 1.9204821491353570e+01 1.6747831036428444e+01 1 0 0
6068 2 3 2.3391835585033827e-01 4.1349796665086043e+00 1.7193503853394123e+01 1.7283521809141522e+01 0 0 0
5307 2 3 4.2933777355067804e-01 2.6051277722540704e+00 1.4774871299361033e+01 1.5567158562069080e+01 0 0 0
4045 2 2 -7.0310121431097361e-01 1.0448703420159276e+01 1.7121265050631379e+01 1.7508449857300022e+01 0 0 0
4637 2 3 3.5529704701456444e-01 7.0683639300812642e+00 1.7781145423952680e+01 1.7515726147980548e+01 0 0 0
24 1 1 -4.6473217246340459e-02 2.0887953569890421e+00 1.3561212420378650e+01 1.3004354755335914e+01 0 0 0
3942 2 3 3.8975355241225085e-01 5.1704265320781460e+00 1.5984641808948073e+01 1.4476309633505377e+01 1 0 0
1665 1 1 2.9391296187432375e-01 2.1235644815275312e+00 1.6323847751171510e+01 1.9132497058350246e+01 1 1 0
87 1 1 9.0295944923090829e-02 6.5420864643892314e+00 1.3979451684101058e+01 1.3196994713411664e+01 0 0 0
944 1 2 -4.2251782147566530e-01 6.1009092333314463e+00 1.3458907381593326e+01 1.4499847464875339e+01 0 0 0
928 1 2 -5.0884555132733145e-01 8.4689553360791692e+00 1.3429755345781365e+01 1.4723125225759970e+01 0 0 0
5073 2 3 4.5332921528994496e-01 9.1345259571739117e+00 1.8758046762617983e+01 1.7368820957115634e+01 0 0 0
5241 2 3 3.7118368429618770e-01 3.1383523869675489e+00 1.4288387577878320e+01 1.8139011544156403e+01 0 0 0
6146 2 3 3.8410329583406677e-01 7.1107121662273132e+00 1.5515090460521323e+01 1.8025048238638703e+01 0 0 0
6069 2 3 3.1400408023838611e-01 4.2182919108621455e+00 1.5744672276999053e+01 1.6628893855892031e+01 0 0 0
1474 1 1 9.6593082431858782e-02 8.6020268754725961e+00 1.4819929462039415e+01 1.9767635964174591e+01 1 1 0
1883 1 2 -3.9430839831323394e-01 8.3283493595903835e+00 1.7967269581753634e+01 1.8682937578648776e+01 1 1 0
1478 1 1 1.1308731060855806e-01 8.7004110791763924e+00 1.7099445008649177e+01 1.9877677474720112e+01 1 1 0
894 1 2 -5.1949032787657201e-01 2.1000611915249761e+00 1.9044851707354276e+01 1.3376744625114526e+01 0 0 0
6000 2 3 4.2701870213849724e-01 8.8579356558644626e+00 1.6984348028538854e+01 1.4194040334805452e+01 0 0 0
5089 2 2 -6.9460562814992355e-01 1.0372584750781789e+01 1.4973544467556923e+01 1.5680976661174475e+01 0 0 0
5310 2 3 3.9115827799677044e-01 1.9107739449038295e+00 1.8299236635358209e+01 1.6395298660201036e+01 1 0 0
6600 2 3 3.4304269229171042e-01 6.3397528681902404e+00 1.3915497203679303e+01 1.6993908334858894e+01 0 0 0
687 1 3 2.0102279005859947e-01 6.0667254136806248e+00 1.8158585534608637e+01 1.3289587311641901e+01 0 0 0
6145 2 2 -6.9929234149700170e-01 7.2837726851805353e+00 1.5241828072053416e+01 1.7079281325334243e+01 0 0 0
149 1 1 7.0789790386035292e-02 8.0545025010730988e+00 1.3964810811180008e+01 1.3393906868984883e+01 0 0 0
5305 2 2 -6.9396637758531143e-01 1.6519994003311087e+00 1.4802875714884506e+01 1.5890074119704328e+01 0 0 0
688 1 2 -5.1502160107790962e-01 8.1359262757068596e+00 1.9432967372467289e+01 1.4572616586032709e+01 0 0 0
6507 2 3 3.7613825881389873e-01 5.2730180117513656e+00 1.9136141084800986e+01 1.7740803811477203e+01 0 0 0
891 1 2 -3.9203468032648364e-01 3.8747026849186685e+00 1.5088487755731229e+01 1.3726698959076248e+01 0 0 0
5090 2 3 4.4054497270517617e-01 9.7432539582701505e+00 1.4443210544339253e+01 1.5093951598422612e+01 0 0 0
1822 1 2 -5.5963328255310429e-01 5.7895040314957997e+00 1.5966898710538622e+01 1.8879721632280312e+01 1 1 0
6506 2 3 3.7116140993938468e-01 3.6069987354496607e+00 1.9035866175026690e+01 1.7318114583086569e+01 0 0 0
5998 2 2 -6.7902305216810532e-01 8.7931916074000487e+00 1.6743441027452299e+01 1.5092366555863476e+01 0 0 0
1480 1 1 8.9782755543515683e-02 7.8237448711130186e+00 1.8724971667576693e+01 1.9809130528888602e+01 1 1 0
5999 2 3 2.8040297647832252e-01 8.3847240454216543e+00 1.7530282644940410e+01 1.5499368876676247e+01 0 0 0
4138 2 2 -6.9139853639096949e-01 1.6434126659965358e+00 1.7277412077894986e+01 1.5108186418051183e+01 0 0 0
1667 1 2 -5.6126315820428785e-01 1.6094288416303042e+00 1.5202520163287142e+01 1.8362167830398839e+01 1 1 0
5306 2 3 4.1764916659261714e-01 1.1174952584677871e+00 1.3960577300017922e+01 1.5773328060963445e+01 0 0 0
4139 2 3 4.0212425616419273e-01 1.4428620235378329e+00 1.7923886360193467e+01 1.4372718897630694e+01 0 0 0
6067 2 2 -6.2947998803801486e-01 3.9545459089379120e+00 1.6631793424896546e+01 1.6463770409471330e+01 0 0 0
5240 2 3 4.2087266469848705e-01 4.6092845509446603e+00 1.4778662252991746e+01 1.8769835611249047e+01 0 0 0
1885 1 2 -3.6941154271237225e-01 5.3519500620817473e+00 1.8120291499159801e+01 1.9786945011446182e+01 1 1 0
4649 2 3 4.5697317665021825e-01 9.8048493779846115e+00 1.3579650451364911e+01 1.8099964093237219e+01 0 0 0
4140 2 3 3.7700886591610289e-01 2.4746801537157217e+00 1.6728447305630553e+01 1.4982302258222981e+01 0 0 0
6147 2 3 3.1839407603829278e-01 8.2088231234797355e+00 1.5433534620474459e+01 1.6904227090586620e+01 0 0 0
86 1 1 1.1246477760470285e-01 3.5924039722384342e+00 1.3701395439697711e+01 1.3163269514990807e+01 0 0 0
3941 2 3 3.5540126238325570e-01 6.4954584497891963e+00 1.6085900186148020e+01 1.5263370033937310e+01 1 0 0
5239 2 2 -6.8140489317200337e-01 4.0439410980328230e+00 1.4042665473322090e+01 1.8428176108385436e+01 0 0 0
4638 2 3 2.9734795081022580e-01 6.4603625345087323e+00 1.7933872276199871e+01 1.6009833257303143e+01 0 0 0
1823 1 3 3.5843074474239195e-01 5.6807952036331102e+00 1.6929145931777249e+01 1.8682644320481387e+01 1 1 0
1935 1 2 -4.2322089872169066e-01 9.7905921408735210e+00 1.5041983573439374e+01 1.8931663760994525e+01 1 1 0
4104 2 3 4.0579455778714280e-01 3.4394691004578357e+00 1.9576383708676531e+01 1.9733310227754963e+01 0 0 0
95 1 1 -2.6017108459074167e-01 6.6292714717770078e+00 1.9003687298316752e+01 1.2944358458063757e+01 0 0 0
1416 1 1 9.9303788430229148e-02 6.3738103699875222e+00 1.5975452737306444e+01 2.0331616677258513e+01 1 1 0
151 1 1 8.7989623672861783e-02 8.6597714711192459e+00 1.5139130909381180e+01 1.2847244899174797e+01 0 0 0
1422 1 1 1.3850584425978720e-02 1.0146142966899998e+01 1.9644256057275165e+01 1.9963559812023995e+01 1 1 0
6257 2 3 4.2637986754789525e-01 2.9050723820168236e+00 1.9423814771102464e+01 1.3865265159247482e+01 0 0 0
1412 1 1 1.3418790285248811e-04 6.5650146210252931e+00 1.3475747919791742e+01 2.0283616568849229e+01 1 1 0
1475 1 1 4.4350273145921340e-02 1.0320615129499545e+01 1.4662350015876381e+01 2.0308602693432064e+01 1 1 0
6503 2 3 3.0180170355736324e-01 3.6400302661298628e-01 1.7546720063264917e+01 1.8058947247017940e+01 0 0 0
1330 1 1 -7.8751903926577077e-02 2.1650681005642243e+00 1.3472589905244869e+00 2.1442360957372262e+01 1 1 0
1332 1 1 -2.0387110394784219e-02 1.5226903636063049e+00 2.5887937530280842e+00 2.1692031640564380e+01 1 1 0
1334 1 1 1.1840931476880800e-01 2.2772368971033421e+00 3.8340715969865200e+00 2.1956790424761643e+01 1 1 0
1336 1 1 1.2751295196705248e-01 1.5839767087864567e+00 5.2797425665869673e+00 2.1068636480528802e+01 1 1 0
1391 1 1 1.2741176848016800e-01 3.5799974685009452e+00 1.2244374529362589e+00 2.1654207069304221e+01 1 1 0
1392 1 1 -6.1167170839905166e-02 6.4660749064604461e+00 1.0029648241119853e+00 2.1581017646812761e+01 1 1 0
1393 1 1 -7.8592344165369504e-03 4.3002282065083071e+00 2.4803521964539530e+00 2.1366843451986259e+01 1 1 0
1394 1 1 1.3955247043052776e-01 5.7767283795932647e+00 2.4157853693905542e+00 2.1102163364405456e+01 1 1 0
1395 1 1 -4.3826596690154408e-02 3.7499381622697396e+00 3.6938810254912369e+00 2.1720443339722216e+01 1 1 0
1396 1 1 -2.5676929547761487e-02 6.5815303723076974e+00 3.4577577454070427e+00 2.1884696319466688e+01 1 1 0
1397 1 1 1.1341077578301381e-01 4.5320415747254827e+00 4.8811284595289601e+00 2.1984225751750088e+01 1 1 0
1398 1 1 -2.0900177058072376e-02 6.0221371250265836e+00 4.7622647289722710e+00 2.2094304746090508e+01 1 1 0
1400 1 1 1.7009869173109651e-01 6.8493534876695827e+00 5.8860854480943141e+00 2.2256723092024874e+01 1 1 0
1453 1 1 1.4367940718386973e-01 7.8509362094981983e+00 9.3115704156324408e-01 2.1761348889119979e+01 1 1 0
1455 1 1 -1.0522149815690746e-01 8.6563641220277017e+00 2.0776702431372276e+00 2.1972437932420434e+01 1 1 0
1457 1 1 1.2136148087219763e-01 7.9057792726523353e+00 3.2486975352413019e+00 2.2319219422627327e+01 1 1 0
1459 1 1 1.3313756945331864e-01 9.1872047169525022e+00 5.1696130572462149e+00 2.1954296669049263e+01 1 1 0
1461 1 1 -5.8315528344491892e-02 8.1895342751880946e+00 6.1643868090968761e+00 2.1990837364881617e+01 1 1 0
1675 1 2 -3.3318934624159324e-01 1.5464911108042634e+00 4.9741995765089762e+00 2.2461441174714352e+01 1 1 0
1676 1 2 -3.0552562172374464e-01 4.0281581591554279e+00 6.0979730106613665e+00 2.2608862131861525e+01 1 1 0
1744 1 2 -3.3271300348861099e-01 8.6864338769004821e+00 4.2602130372928366e+00 2.2969404801297912e+01 1 1 0
1850 1 2 -5.0084186929385377e-01 3.8769555298467315e+00 1.0042030845776344e+00 2.3178481660206902e+01 1 1 0
5164 2 2 -6.4995054833467525e-01 8.9901607529451830e+00 1.9230759851254724e+00 2.4891166824760170e+01 0 0 0
5166 2 3 4.2311712719775540e-01 8.1647229222945796e+00 1.4473693405003252e+00 2.4875729762239772e+01 0 0 0
5694 2 3 4.0887775780422159e-01 4.3326016612186047e+00 4.2593483050048349e+00 2.4508371623290348e+01 0 0 0
5692 2 2 -6.1314031636920518e-01 4.7860952960931318e+00 3.4241370960268407e+00 2.4626043317170904e+01 0 0 0
5693 2 3 4.5339684863544855e-01 4.4454713642536605e+00 2.8232223472841032e+00 2.5373706756744340e+01 0 0 0
2042 1 1 -2.4427816821140930e-01 6.8562172302116178e+00 4.7969717975182435e+00 2.6472804202254103e+01 0 0 0
2593 1 2 -5.1780691286533309e-01 3.4897949007418259e+00 1.7162068070311540e+00 2.6115204060819007e+01 0 0 0
2596 1 3 3.7803044818038861e-01 3.6968186804921062e+00 7.5715958720585830e-01 2.6030213549603111e+01 0 0 0
2598 1 2 -3.2965824465829036e-01 6.6885927100784208e+00 1.5758891883030828e+00 2.6635314716695316e+01 0 0 0
2673 1 3 2.2146567760356081e-01 7.7855344407894345e+00 5.0795892613196045e+00 2.6916139957870847e+01 0 0 0
2952 1 3 1.9758038620938406e-01 7.0942617684922213e+00 3.8985156840987663e+00 2.5980270200246849e+01 0 0 0
1971 1 1 3.6150109700088633e-02 9.0926772718929860e-01 9.1322381120034857e-01 2.7341758468119437e+01 0 0 0
1456 1 1 1.1727793429750025e-01 1.0074112772277493e+01 2.0930272830078889e+00 2.2171999696935472e+01 1 1 0
1460 1 1 -7.4218037142751755e-02 1.0444107154149908e+01 5.1538095646930806e+00 2.1328779233860782e+01 1 1 0
2674 1 1 3.2364417713449783e-01 6.3717169778576013e+00 5.8430453077694446e+00 2.5376197129307037e+01 0 0 0
4234 2 2 -6.8676709372048705e-01 1.0433081114351449e+01 4.7127732020195351e-01 2.6867933982662606e+01 0 1 0
2041 1 1 5.7131041355690443e-02 5.7765280774902674e+00 4.6328869900125076e+00 2.7510238645516090e+01 0 0 0
4815 2 3 4.0848102947122811e-01 1.9219094359166444e+00 5.3139580966101194e+00 2.4339903314036615e+01 1 0 0
4813 2 2 -6.0860855860662233e-01 2.4388923776483029e+00 5.7359689378213998e+00 2.5042729533241623e+01 1 0 0
1974 1 1 1.2000057164148192e-01 3.0582687467354646e+00 2.1984125474208782e+00 2.7535933153002066e+01 0 0 0
5165 2 3 3.6169241752550274e-01 8.9290103489614303e+00 2.6674000876239599e+00 2.4224800694212718e+01 0 0 0
2040 1 2 -3.6015268797940397e-01 8.1197631314711725e+00 3.2309969679187707e+00 2.7642617386847967e+01 0 0 0
4814 2 3 3.7238155405439000e-01 3.1891480486257628e+00 6.2159559863888276e+00 2.4632565964559973e+01 1 0 0
1657 1 2 -4.6181773306085994e-01 6.1130758559785932e+00 1.4422896491847409e-01 2.4274005184377593e+01 1 1 0
2037 1 1 9.9789482578253944e-02 5.7193099045458213e+00 1.9542250819110902e+00 2.7607555464577764e+01 0 0 0
2038 1 1 2.3003362463529187e-01 7.3716207674160712e+00 1.9114058729594063e+00 2.7847790179185068e+01 0 0 0
1973 1 1 1.1204077370572853e-02 1.4903455676951580e+00 2.2573333034098759e+00 2.7614988408443104e+01 0 0 0
2039 1 1 -8.9262430128195167e-03 5.1381979214214253e+00 3.3479177224301546e+00 2.7601081944526175e+01 0 0 0
1338 1 1 -3.0464913775566663e-02 2.5160653057881044e+00 6.2893523988144713e+00 2.0526996967141571e+01 1 1 0
4235 2 3 4.8332889375050564e-01 9.5129247443393634e+00 6.5453266873650040e-01 2.6635523715111646e+01 0 1 0
1659 1 3 3.9689411709898675e-01 5.3608213564759124e+00 7.1823725066507293e-01 2.3788431531200072e+01 1 1 0
5374 2 2 -6.4869140274485770e-01 1.0602350077953902e+01 4.3954867633835182e+00 2.5427786608733904e+01 0 0 0
1328 1 1 2.0226081581834024e-01 1.3915997727744716e+00 1.9829938124445387e-01 2.0895360097574631e+01 1 1 0
1452 1 1 2.0908081385953065e-01 1.0168815858399748e+01 4.3018108884677039e-02 2.1651003140748386e+01 1 1 0
2676 1 2 -5.0601220812913528e-01 7.6721553786855754e+00 6.2136865201073030e+00 2.4907564462970146e+01 0 0 0
1851 1 3 3.4619759315057330e-01 3.1886041240302228e+00 6.2723120542850741e-01 2.3677627993504757e+01 1 1 0
2675 1 2 -3.9679510105413435e-01 5.2398776681795942e+00 6.2177677780962339e+00 2.4931119704235556e+01 0 0 0
1975 1 1 9.0296869017146217e-04 7.0610795477978250e-01 3.4220867510038575e+00 2.7915073900460037e+01 1 0 0
5375 2 3 3.6267530980122242e-01 9.7998883275886541e+00 4.7624471378325675e+00 2.5021637405941277e+01 0 0 0
1331 1 1 3.2923188868628897e-02 1.5286029253183175e-01 2.7624915534260701e+00 2.1331885941330107e+01 1 1 0
5376 2 3 4.6466429650672653e-01 1.0597636366670173e+01 3.7689913520760574e+00 2.6208319544326017e+01 0 0 0
1389 1 1 -4.9992704882155660e-02 4.1984330860681327e+00 2.0199104365693950e-02 2.1162081395150608e+01 1 1 0
1399 1 1 1.4884627145371015e-01 3.6646184659395216e+00 6.6199965849305915e+00 2.1300870662331285e+01 1 1 0
1893 1 3 3.7280926494017469e-01 9.2489745955741736e+00 6.6752764842637315e+00 2.3539405250372944e+01 1 1 0
1619 1 2 -4.3032705853534364e-01 1.0579278660234262e+01 1.0798388592341338e+01 2.4691544338026397e+01 1 1 0
2115 1 1 1.2355586548660712e-01 1.0193391930969506e+01 1.2200282161565248e+01 2.7907926819286235e+01 0 0 0
5138 2 3 2.5944569597317424e-01 9.5030246002973917e-01 1.1145147946597540e+01 2.3710223601054555e+01 0 0 0
1470 1 1 1.3033331624260408e-01 8.7829140034673046e+00 1.2377497488711722e+01 2.0408901160092078e+01 1 1 0
1471 1 2 -3.7481082470792360e-01 1.0285934531024512e+01 1.2282806076763185e+01 2.0524943174103996e+01 1 1 0
1618 1 3 2.6232692867672369e-01 1.0416561289940891e+01 9.2252443232873667e+00 2.2548542872938754e+01 1 1 0
1469 1 1 -4.1681605716119494e-02 8.1898264521572699e+00 1.1113805222786191e+01 2.0728629447015042e+01 1 1 0
5600 2 3 3.7100816557553251e-01 2.4277620839384935e+00 8.0772858916536361e+00 2.6277148578860093e+01 1 0 0
2677 1 3 3.4863693695889419e-01 7.4114598596320160e+00 6.9661542689409304e+00 2.4342909412364584e+01 0 0 0
5287 2 2 -5.9370316638202059e-01 1.0700461794329501e+00 7.9559461954956632e+00 2.3184871625067679e+01 1 0 0
5986 2 2 -6.4783657423241348e-01 1.9085635109220160e+00 1.1052417230581860e+01 2.6347660123777715e+01 0 0 0
1617 1 1 3.5021020437345124e-01 9.4458143648064450e+00 1.0554185886043754e+01 2.4081846792584081e+01 1 1 0
6173 2 3 3.3397728885107042e-01 6.6702989993431023e+00 8.3315572389588475e+00 2.5820567813477616e+01 0 0 0
5599 2 2 -5.6181947188332415e-01 3.2734603531447677e+00 8.1728522433494319e+00 2.6735104748167775e+01 1 0 0
1348 1 1 2.5007437684743578e-01 1.8406610470487994e+00 1.1727363727134181e+01 2.0843301147975939e+01 1 1 0
1892 1 2 -4.8452344419472326e-01 9.6442963659620631e+00 7.3659986378340419e+00 2.3055046173995290e+01 1 1 0
1402 1 1 1.6440110969824864e-01 5.8057359347870454e+00 7.8473347951914842e+00 2.1347826797176992e+01 1 1 0
1463 1 1 1.2615134100529535e-01 8.9132555470738595e+00 7.5463106375268421e+00 2.1809305383823286e+01 1 1 0
1677 1 2 -3.4131949534073819e-01 6.4184230291326854e+00 7.2821022516058624e+00 2.2499169613512002e+01 1 1 0
1852 1 2 -4.9175275766272664e-01 4.5807195772259934e+00 1.0961121709266658e+01 2.1843720906970383e+01 1 1 0
1853 1 3 3.7171077182762252e-01 3.8226219128357504e+00 1.1117894179500720e+01 2.2530249301002033e+01 1 1 0
6325 2 2 -6.7756059013337655e-01 3.7544688583468497e+00 1.1496993805479216e+01 2.4134272369198303e+01 0 0 0
6326 2 3 3.9897615376714302e-01 4.5542754544682911e+00 1.2169571863076783e+01 2.4241462480297031e+01 0 0 0
4427 2 3 4.5794747024351368e-01 4.8212173745634201e+00 8.0616625667631148e+00 2.3843663170870755e+01 0 0 0
4426 2 2 -6.3623333875375665e-01 4.0456704181424801e+00 8.5915612908256964e+00 2.3613720078796568e+01 0 0 0
4428 2 3 3.2128670718490299e-01 4.1214129562777426e+00 9.5773200934178053e+00 2.3824860273014707e+01 0 0 0
2764 1 2 -5.5706996658966190e-01 7.8233954733078050e+00 1.1285355829039094e+01 2.6354594862146424e+01 0 0 0
2765 1 3 3.8125865633740352e-01 7.3399882274648869e+00 1.0774906910530364e+01 2.5695674003994455e+01 0 0 0
2888 1 2 -5.8052048853024807e-01 4.5413819777500875e+00 1.0737241174827798e+01 2.6537122733641429e+01 0 0 0
2889 1 3 3.9715964535460824e-01 4.8719014642596594e+00 1.1486792527820835e+01 2.6105005786484071e+01 0 0 0
5863 2 2 -6.3321989816001967e-01 6.1161827885803683e+00 8.9789697249276603e+00 2.5283492029648336e+01 0 0 0
2631 1 3 4.2201384726926894e-01 9.4692861053874218e+00 1.1908442339891426e+01 2.6001293741494916e+01 0 0 0
6370 2 2 -6.1224738894728803e-01 8.6182614476261676e+00 1.2095695086100170e+01 2.3551646396348396e+01 0 0 0
1649 1 3 4.9146155316168960e-01 7.0570273903945413e+00 9.9266615464136230e+00 2.3719473533174430e+01 1 1 0
1648 1 2 -7.4267770245604625e-01 6.5292017174146535e+00 1.0686099491592898e+01 2.3562611239043587e+01 1 1 0
6494 2 3 4.4520728484462740e-01 5.8928672943383980e+00 1.0682038054816214e+01 2.2808646565180695e+01 0 0 0
1347 1 2 -3.3917486085307774e-01 4.9826720712207651e-01 1.1842409769246006e+01 2.1199569525537978e+01 1 1 0
6371 2 3 4.0466538481795666e-01 7.5620484076888630e+00 1.2026641950880046e+01 2.3570166500096683e+01 0 0 0
1401 1 1 -3.6868651123620345e-02 4.5439779492563828e+00 7.6057228295901869e+00 2.0725200909016941e+01 1 1 0
1465 1 1 -1.0638778036761713e-02 8.1159748333346329e+00 8.7798156282327433e+00 2.1429252770328112e+01 1 1 0
1409 1 1 8.7392353983041113e-02 4.6522505078962766e+00 1.1909941771564471e+01 2.0672652878296727e+01 1 1 0
5864 2 3 3.5594153463841843e-01 5.4221684377729700e+00 9.5128231960709080e+00 2.5857069066484705e+01 0 0 0
1468 1 1 -2.2162432052478973e-01 9.8318236356912099e+00 1.0179569415999948e+01 2.2510235336939310e+01 1 1 0
1467 1 1 4.8339137838176130e-02 8.7568147249504769e+00 1.0033469151535915e+01 2.1489658267480181e+01 1 1 0
1404 1 1 -1.0772052315428490e-02 6.7804651823623416e+00 8.7366730382523272e+00 2.0904957930156996e+01 1 1 0
1621 1 3 4.1827995345782509e-01 9.2977039184337489e+00 8.8231611275242017e+00 2.4961508942066420e+01 1 1 0
1620 1 2 -5.5609353456600286e-01 8.6551777718395915e+00 9.4576287030158550e+00 2.4569892867585562e+01 1 1 0
2630 1 2 -5.4674413180684811e-01 9.8959502814265505e+00 1.2658735512854308e+01 2.6452569853726441e+01 0 0 0
5987 2 3 3.8327905697262554e-01 1.2559087936883624e+00 1.0606252105885504e+01 2.5722380062587334e+01 0 0 0
6327 2 3 3.4907270309047922e-01 2.8603645268354656e+00 1.1881353442796415e+01 2.4452540173697265e+01 0 0 0
5988 2 3 4.3106665939528610e-01 2.8911493649824003e+00 1.0829074867174285e+01 2.6337271573472997e+01 0 0 0
6372 2 3 4.4397428999353961e-01 9.0217923426137858e+00 1.3077127715711287e+01 2.3542398846229130e+01 0 0 0
5601 2 3 2.9296643074103684e-01 4.0652575298962397e+00 7.9241254692421972e+00 2.6172172839447459e+01 1 0 0
5288 2 3 3.6938776322220440e-01 1.9435516924848277e+00 8.1724182995953445e+00 2.3574734378867586e+01 1 0 0
5289 2 3 3.8444224326184229e-01 4.6451988904225489e-01 8.6967226772217838e+00 2.3389221449325593e+01 1 0 0
1349 1 2 -3.6456460993612111e-01 2.5821649277651018e+00 1.2856312310292626e+01 2.1419315496246114e+01 1 1 0
1464 1 1 2.4066564502307619e-01 1.0074304391180263e+01 7.6012618614022269e+00 2.0635659420764682e+01 1 1 0
2855 1 3 3.8945211772267296e-01 7.8849940288403877e+00 1.3013500091203618e+01 2.6143638715882357e+01 0 0 0
5137 2 2 -6.6093908920747724e-01 4.0214995144725951e-01 1.0552187429857586e+01 2.4244878174236089e+01 0 0 0
1411 1 1 9.0380355922585934e-02 3.9568481670403872e+00 1.3057735261907355e+01 2.1108991579023275e+01 1 1 0
2051 1 1 1.3989325209633921e-01 8.0253760054012098e+00 1.0873983624956590e+01 2.7722998390837951e+01 0 0 0
6262 2 2 -6.1424271784199980e-01 3.3604422549033824e-01 7.9702875549288930e+00 2.5646377546498208e+01 0 0 0
2045 1 2 -3.6088618323488791e-01 7.3250554808571540e+00 7.1489340843766591e+00 2.7646785147278877e+01 0 0 0
4632 2 3 2.7330586901370940e-01 8.7730344156704632e-01 1.2745073543720332e+01 2.4130453065270139e+01 1 0 0
1959 1 3 1.4304461391916995e-01 1.0614734786551667e+01 1.0878602072853797e+01 2.2280316094500954e+01 1 1 0
6027 2 3 3.8283367291728682e-01 9.8851743488163741e+00 6.8938990453306674e+00 2.6644482745437696e+01 0 0 0
6025 2 2 -6.3139744361163730e-01 1.0254081657871067e+01 7.3459257799374802e+00 2.5848444369644909e+01 0 0 0
2049 1 1 -8.6253127272351043e-02 7.3972777783566892e+00 9.5080447386516269e+00 2.7892233386311997e+01 0 0 0
2047 1 1 2.4652236207572895e-01 8.1275548596256879e+00 8.3245839238304509e+00 2.7892954628338511e+01 0 0 0
2050 1 1 1.2370127149942903e-01 5.0974548784359772e+00 1.0637408510311575e+01 2.7981719367074696e+01 0 0 0
2937 1 3 2.8134821650559660e-01 9.0635707038491535e+00 1.8295788666320842e+01 2.7780209020577836e+01 0 0 0
5380 2 2 -5.7293493992819211e-01 3.5689212291209366e-01 1.8045605863982750e+01 2.4953946200798427e+01 1 0 0
4034 2 3 4.4055253259456129e-01 1.0622089733284403e+01 1.6510796500284954e+01 2.6120427446317464e+01 0 0 0
5382 2 3 3.3571786916669083e-01 8.5973815593645109e-01 1.7397120825814248e+01 2.4423235656021490e+01 1 0 0
4594 2 2 -7.0642956138081270e-01 4.8364106065931951e+00 1.3187051906517974e+01 2.5492299630182465e+01 0 0 0
4630 2 2 -6.9154866293650108e-01 1.7562747841070310e+00 1.3142388347844884e+01 2.3999295633669639e+01 1 0 0
4631 2 3 4.6231178946983675e-01 1.8497826797947783e+00 1.3489242638407953e+01 2.3146697535586490e+01 1 0 0
1420 1 1 6.2421993235487132e-02 6.4533410303548591e+00 1.8865232198512995e+01 2.0447737673383742e+01 1 1 0
2059 1 1 2.4297512486850978e-01 7.9370551972214036e+00 1.5733083779193782e+01 2.7417799794653796e+01 0 0 0
1666 1 3 2.2561721005413854e-01 2.6391097779496251e+00 1.4811085762554605e+01 2.0597139830311463e+01 1 1 0
4120 2 2 -6.0484903479666419e-01 8.1606369720694367e+00 1.6785175060421860e+01 2.3004591761907982e+01 0 0 0
2061 1 2 -3.3483705308260986e-01 7.3136923397089930e+00 1.6864139168552814e+01 2.6978062380019061e+01 0 0 0
5907 2 3 3.7589987186675378e-01 5.3038185297914913e+00 1.4131125311559140e+01 2.3010604611035625e+01 0 0 0
1419 1 1 1.4655147991244849e-01 4.4433701845127036e+00 1.8664718237318560e+01 2.2518756111908921e+01 1 1 0
5136 2 3 4.1370945106997298e-01 6.8901050966846045e+00 1.9543969013017243e+01 2.4402179189078893e+01 0 0 0
1999 1 1 1.5269833873265007e-01 7.4192389893560107e-01 1.7948849151581634e+01 2.7870842824204118e+01 0 0 0
1415 1 1 1.1041634732416065e-01 3.7166633650421850e+00 1.6498053425840883e+01 2.1960741125793540e+01 1 1 0
5135 2 3 4.3881740794949053e-01 8.2589539308320976e+00 1.8507447070967245e+01 2.4327975693697461e+01 0 0 0
2838 1 2 -5.2815798620806809e-01 2.9933634698498430e+00 1.8548676221804122e+01 2.5902867263546668e+01 0 0 0
1734 1 2 -3.4549059752392403e-01 3.2261679392066691e+00 1.8555884883001404e+01 2.3255337405274261e+01 1 1 0
2775 1 3 3.6497970728257401e-01 1.8107529955988764e+00 1.3349035146503722e+01 2.6365912660487112e+01 0 0 0
2060 1 1 7.5930681613571610e-02 5.7920583828659566e+00 1.6958254880089296e+01 2.7278557037225866e+01 0 0 0
5134 2 2 -6.8729593301023229e-01 7.3197210898296845e+00 1.8721611493598761e+01 2.4583027067919495e+01 0 0 0
2125 1 2 -3.3949484591922630e-01 1.0167181653115136e+01 1.9542708192451279e+01 2.6608499281403255e+01 0 0 0
4595 2 3 3.8863853129247783e-01 5.8302321277328515e+00 1.3478294706046261e+01 2.5637616513179392e+01 0 0 0
2839 1 3 4.1317124363800950e-01 3.4793970268262977e+00 1.9074106580327111e+01 2.5311286270415728e+01 0 0 0
4366 2 2 -7.0186240077939943e-01 8.8006961426622450e+00 1.5009709000394214e+01 2.4465673352250633e+01 0 0 0
4368 2 3 4.2766387415518359e-01 9.6508547647467626e+00 1.5509662136018894e+01 2.4367603272801762e+01 0 0 0
1352 1 1 3.6106856075863808e-02 2.4277419506424893e+00 1.6791252955906714e+01 2.1477895285937532e+01 1 1 0
2915 1 2 -3.8111443252644694e-01 3.8876247668414861e+00 1.5354724931772102e+01 2.6492978838672748e+01 0 0 0
4121 2 3 3.6122913526309069e-01 7.8317704217821777e+00 1.6036153356359467e+01 2.3676006683983069e+01 0 0 0
5317 2 2 -6.2389399996055350e-01 1.0583220593878211e+01 1.3561977839580479e+01 2.3443773116986222e+01 0 0 0
5435 2 3 3.8791666758786564e-01 2.6127631795267834e+00 1.6619181169777441e+01 2.4878731527794152e+01 1 0 0
2001 1 1 -7.7110951792131649e-02 1.4768950357404014e+00 1.9159905295852145e+01 2.7656594819727822e+01 0 0 0
2062 1 1 -3.7106867172520340e-02 5.2023084301990350e+00 1.8165346747710284e+01 2.7575130840924501e+01 0 0 0
1356 1 1 1.4849305957567702e-01 2.0563239318352453e+00 1.8972577744227177e+01 2.2551958887408254e+01 1 1 0
4367 2 3 4.0953133807491265e-01 8.3113648166694833e+00 1.4934297243471070e+01 2.5363968767354486e+01 0 0 0
2774 1 2 -5.7068473068454795e-01 1.0116984385115249e+00 1.3647973088929353e+01 2.6754636822998481e+01 0 0 0
4122 2 3 4.2738667248284512e-01 9.0840061411603763e+00 1.6766565800388225e+01 2.2703705493263918e+01 0 0 0
1417 1 1 -3.8855205413532906e-02 4.7748616198000446e+00 1.7450162616716767e+01 2.1898230552770951e+01 1 1 0
5381 2 3 3.8601843138489378e-01 9.8973811042831916e-01 1.8758904406559612e+01 2.5200837518883372e+01 1 0 0
2854 1 2 -5.5884703910426536e-01 7.3358839939060845e+00 1.3860387197751761e+01 2.6186284948136151e+01 0 0 0
2002 1 1 1.2781625894840482e-01 2.8894025328854700e+00 1.9103206868907513e+01 2.7213690769038966e+01 0 0 0
1354 1 1 -5.8695069909552915e-02 1.6064893904061615e+00 1.7924399521360627e+01 2.1698349548278721e+01 1 1 0
5906 2 3 2.9589473742154260e-01 6.5930895700191963e+00 1.4351321415572011e+01 2.3764177276820718e+01 0 0 0
6152 2 3 3.6111219746238155e-01 4.9059803554811605e+00 1.6566254057565150e+01 2.4961617798703287e+01 1 0 0
1926 1 2 -3.7542836020685855e-01 3.6908778491817533e+00 1.5031881320557776e+01 2.2068689035205658e+01 1 1 0
4705 2 2 -6.5566357535413566e-01 1.0177384517346731e+01 1.8565998131023488e+01 2.3680577421017812e+01 0 0 0
2058 1 1 5.0701971998683537e-02 5.1230845820517823e+00 1.5641431235606779e+01 2.7225341333304833e+01 0 0 0
2065 1 1 6.7210021221198152e-02 7.3526837120874751e+00 1.9572424498471271e+01 2.7355376952393364e+01 0 0 0
6153 2 3 4.7100770526061359e-01 6.1702238582922471e+00 1.7442841839671072e+01 2.4410894763242908e+01 1 0 0
1350 1 1 -2.4980951704524579e-01 1.9812711536631071e+00 1.5674589115654706e+01 2.0532107175099675e+01 1 1 0
1413 1 1 5.2170881730807889e-02 4.5573079623019144e+00 1.4298102050573883e+01 2.1192367822188110e+01 1 1 0
5905 2 2 -6.2128938416275525e-01 6.1195908490209163e+00 1.3694093998918245e+01 2.3271763382883229e+01 0 0 0
6151 2 2 -6.6518206951455838e-01 5.6238060096804734e+00 1.6665725321203499e+01 2.4335540710656318e+01 1 0 0
1957 1 3 2.2682674650395823e-01 9.4154262190075455e-01 1.5340196900900470e+01 2.0847251804838514e+01 1 1 0
1996 1 1 1.1732683842551972e-01 3.4359959397374107e+00 1.5474919702316690e+01 2.7851067897028138e+01 0 0 0
4596 2 3 4.0806394232995069e-01 4.1535244645380800e+00 1.3833468709848248e+01 2.5841366972615145e+01 0 0 0
2121 1 2 -3.7244894444690657e-01 9.3094518652285885e+00 1.5880618749236673e+01 2.7597476319588342e+01 0 0 0
5434 2 2 -6.4590626134415396e-01 2.2358441499786479e+00 1.5849341843660604e+01 2.4515198958886756e+01 1 0 0
1414 1 1 -3.7153409817818846e-02 5.8568374785244597e+00 1.4660410864500120e+01 2.0693550992359256e+01 1 1 0
1418 1 1 1.1125461271315638e-01 5.8436672192873003e+00 1.7268497030034531e+01 2.0851161592756586e+01 1 1 0
2064 1 1 -8.1503192209424757e-03 5.9095935861911340e+00 1.9459108264323845e+01 2.7431246952743383e+01 0 0 0
5436 2 3 3.7194164980467159e-01 2.6056977239989028e+00 1.5550203080112695e+01 2.3660507908473811e+01 1 0 0
1353 1 1 1.5275567842671953e-01 2.4624437094277019e-01 1.8080705762843550e+01 2.1262865883801702e+01 1 1 0
2057 1 1 8.8013423128025809e-03 7.3446139608037928e+00 1.4515151081198168e+01 2.7610708020610332e+01 0 0 0
2056 1 1 1.0462349107084769e-01 5.8938548640518471e+00 1.4577495636309084e+01 2.7957377081687600e+01 0 0 0
4707 2 3 3.9713048946279528e-01 1.0389894259525498e+01 1.8651718024916963e+01 2.4609306088412112e+01 0 0 0
4221 2 3 4.6365147214421237e-01 4.0891582954662864e-01 1.4652819981972183e+01 2.5589891543238782e+01 0 0 0
1978 1 1 1.5281870675138140e-01 3.2617847759914080e+00 4.4291047944594073e+00 2.8890375960922121e+01 0 0 0
1980 1 1 -2.3984669348493980e-02 3.9999102501464296e+00 5.7142902055662308e+00 2.8914957636044868e+01 0 0 0
2098 1 1 1.4922909161258771e-01 9.0073006719012039e+00 1.4126636339703620e+00 2.9776486273633815e+01 0 0 0
2100 1 1 -1.0964620673100005e-01 9.8358533435754953e+00 2.5406932352773546e+00 2.9225351002053102e+01 0 0 0
2665 1 2 -3.2809119098047212e-01 2.1679960023603333e+00 4.1878423943647887e+00 2.9830959145171335e+01 0 0 0
2698 1 2 -3.3293475739764938e-01 9.5220390323496087e+00 8.3471739500823716e-01 3.0983196176852225e+01 0 0 0
2736 1 2 -4.5306517191374879e-01 5.2502246715037755e+00 2.0105261817915627e+00 2.9844860093224000e+01 0 0 0
2737 1 3 3.9129852056001091e-01 5.7870300974839219e+00 1.7885874022450852e+00 3.0613810467627083e+01 0 0 0
2036 1 1 -9.3264807700826416e-02 7.8142286115502131e+00 1.1429037183843456e+00 2.8997775456897344e+01 0 0 0
2035 1 1 1.1617773142336912e-01 4.9899719595301564e+00 1.1030944588444060e+00 2.8728696078792431e+01 0 0 0
3754 1 2 -4.5846188144876965e-01 6.8753952469917374e+00 2.9325033978905641e+00 3.4426022683436074e+01 1 1 0
3755 1 3 3.8288219677871199e-01 7.2499698269774102e+00 3.8766360488212719e+00 3.4362198514140630e+01 1 1 0
3786 1 2 -4.5118709842618809e-01 1.8512645638098801e+00 4.2955492129320039e+00 3.4378173588694466e+01 1 1 0
3787 1 3 4.1978283858419912e-01 1.4828039731635800e+00 4.7779152974122212e+00 3.3561637408050188e+01 1 1 0
4165 2 2 -5.4690350850226310e-01 5.0438256662328165e+00 5.4180059211955536e+00 3.1622730891045350e+01 1 0 0
4167 2 3 3.1335030537847008e-01 5.1345410763283104e+00 6.3312273130282435e+00 3.1992238104979997e+01 1 0 0
1977 1 1 1.4423406760389632e-01 1.3631758515165731e+00 4.5472294576161882e+00 2.8678142507179857e+01 0 0 0
4166 2 3 2.8421727766335103e-01 5.9127037043550947e+00 4.9629267888097539e+00 3.1698891725600525e+01 1 0 0
4837 2 2 -6.3366080992836527e-01 3.8455186685163749e+00 2.5486151868813143e+00 3.2575544652395820e+01 0 1 0
4651 2 2 -5.5310151185872125e-01 7.9129593567008856e+00 3.7908745690980044e+00 3.1847192465763307e+01 0 0 0
4839 2 3 3.7704784774522615e-01 4.7447050063371030e+00 2.4503167196778302e+00 3.2868101116036499e+01 0 1 0
1979 1 1 -8.1255404866709235e-02 6.2063524812633142e-01 5.7978158610845023e+00 2.8561285389639870e+01 1 0 0
4653 2 3 2.8873392551243005e-01 8.8355360756063153e+00 3.5680423094714455e+00 3.1962327392378413e+01 0 0 0
3796 1 2 -5.2373786266770617e-01 1.3036790842324173e+00 4.6603349526409338e-01 3.4000202328970573e+01 1 1 0
4652 2 3 2.4070763039583695e-01 7.9078499704677983e+00 4.7806577774353300e+00 3.1737342870174871e+01 0 0 0
5359 2 2 -7.0768746855517273e-01 1.3244729132661150e+00 2.0448707273485760e+00 3.1955437778879904e+01 0 1 0
4003 2 2 -6.1675835946538971e-01 6.6707759287261768e+00 9.6236265548335320e-01 3.2217784856874118e+01 0 1 0
5361 2 3 4.2502722433205403e-01 2.1138673998810269e+00 2.3433047521973824e+00 3.1478846721009688e+01 0 1 0
4838 2 3 3.3004941003054045e-01 3.6776281412993086e+00 3.5314319309407094e+00 3.2424549232165198e+01 0 1 0
3305 1 1 -9.9303110735410788e-02 5.2409861819072545e-01 6.1309942932337869e+00 3.5026045586550524e+01 1 1 0
5360 2 3 3.7873153713441310e-01 7.4567929019985102e-01 2.7531199113950251e+00 3.2331458601450123e+01 0 1 0
5566 2 2 -6.9179034089918079e-01 7.6927541720108046e+00 5.6656057248873779e+00 3.4377857688549099e+01 0 0 0
5567 2 3 4.0881792717025622e-01 8.3962584690902506e+00 5.9947827051959885e+00 3.4970122177855302e+01 0 0 0
4564 2 2 -7.0666713589301511e-01 8.5670033872634399e-01 5.4583816795752451e+00 3.2203548866644518e+01 1 0 0
3797 1 3 4.6037829890462501e-01 1.5835894755275122e+00 1.1344928640817655e+00 3.3364658978632157e+01 1 1 0
2951 1 3 1.3256345226400656e-01 9.8458169898437475e+00 5.6913174003010116e+00 3.0261742494509811e+01 0 0 0
5568 2 3 4.2144425960318926e-01 7.3547642584077000e+00 6.3329146339004918e+00 3.3769568553872432e+01 0 0 0
2043 1 1 -3.3580523659398120e-02 5.3247608371469211e+00 5.8039775154238908e+00 2.8227925671903961e+01 0 0 0
3303 1 1 1.0639427325205233e-01 1.1499460361742806e+00 4.8818883798149608e+00 3.5519160270028607e+01 1 1 0
4005 2 3 3.9977947002540482e-01 7.6517608497273359e+00 7.9408956293118016e-01 3.2304365404037448e+01 0 1 0
1972 1 1 -2.9515096816949180e-02 3.5913988366353560e+00 1.0140424729516864e+00 2.8371125424054988e+01 0 0 0
3296 1 1 2.1628995592918582e-01 2.1804151860499585e+00 1.5639439987383846e-01 3.5130548373082597e+01 1 1 0
4565 2 3 4.3090677205921368e-01 1.3337355142602203e+00 5.3919963066245877e+00 3.1339904057862810e+01 1 0 0
6470 2 3 3.3288809573181904e-01 8.8124365574111820e+00 2.4920382796799134e+00 3.3468654291295287e+01 0 1 0
6469 2 2 -6.1948877832002369e-01 9.7714661969459176e+00 2.4391302970222095e+00 3.3503818434420708e+01 0 1 0
2589 1 2 -4.3780668320654004e-01 3.2544435499907531e-01 1.2378592387940512e+00 2.9778029194254039e+01 1 0 0
4806 2 3 3.5678824204851450e-01 3.7068348806281475e+00 7.1891779777299503e-01 3.1562887212741344e+01 0 0 0
2102 1 1 2.7746654121861503e-01 9.2622341394760159e+00 3.4557277835049085e+00 2.8383026003728176e+01 0 0 0
6471 2 3 3.5928558639982422e-01 1.0055200571074732e+01 1.5559423714080605e+00 3.3213934572100385e+01 0 1 0
2590 1 3 4.3836290327412303e-01 4.5588532121311709e-01 1.0657742595343698e+00 3.0769365349203653e+01 0 0 0
5689 2 2 -5.9682806340490324e-01 1.0340295576514254e+01 5.3738050992706681e+00 3.3172828529345580e+01 0 0 0
1976 1 1 -3.2593425492147637e-02 3.7883555718317989e+00 3.3958859575389528e+00 2.8003490443144926e+01 0 0 0
4004 2 3 3.5274256296226686e-01 6.3400504663653230e+00 2.2095319360730958e-02 3.2247731333957731e+01 0 1 0
5691 2 3 3.2220043657665443e-01 9.5871275228511710e+00 5.8881934948276511e+00 3.2834795144194793e+01 0 0 0
4566 2 3 4.2217145784644688e-01 2.0009401683475320e-01 6.1580220822222813e+00 3.2414919680135078e+01 1 0 0
3357 1 1 -4.2154364084427291e-02 5.0703942810553633e+00 2.2773877456359407e-02 3.5293245787200981e+01 1 1 0
2104 1 2 -3.6089118619389493e-01 9.9980167556854997e+00 4.7049852600882627e+00 2.8380030670641304e+01 0 0 0
5690 2 3 4.0404047751551264e-01 1.0265273112994130e+01 4.4260421549400819e+00 3.3255770942969747e+01 0 0 0
3910 1 3 2.9796067121550485e-01 2.1733360711675317e-01 4.9525642336349385e-01 3.5542664853156367e+01 1 1 0
5931 2 3 4.5006718715046268e-01 2.8300824790473724e+00 7.1070945766061051e+00 3.1711370952540584e+01 0 0 0
2607 1 3 1.8795688138911407e-01 9.0967204587390142e+00 6.6355587505211533e+00 2.9052154687823510e+01 0 0 0
2107 1 1 -2.0432425385891775e-01 9.8378022669543910e+00 6.7285635039823379e+00 2.9848772674784279e+01 0 0 0
2609 1 2 -5.4086536811930808e-01 8.1724328743639401e+00 6.9353968045816208e+00 3.1397931032641480e+01 0 0 0
5929 2 2 -6.6817644772888785e-01 3.4680365560901927e+00 7.2113766439346634e+00 3.2445729122537017e+01 0 0 0
5930 2 3 4.2743120815185043e-01 3.5727321657213955e+00 8.1068012688119868e+00 3.2735535281566783e+01 0 0 0
2608 1 2 -4.2290504127242684e-01 9.9291020373900860e+00 8.6554864590161653e+00 3.1557038948369595e+01 0 0 0
4544 2 3 2.8682714964551215e-01 5.4422503706286989e+00 7.9976655758712649e+00 3.3277669933960787e+01 0 1 0
2044 1 1 1.2153385008617316e-01 6.0201767512131079e+00 7.0040499511086560e+00 2.8178175033718119e+01 0 0 0
4880 2 3 4.7036853826991082e-01 1.6508444379537166e+00 1.1181120236669281e+01 3.2776945527938764e+01 1 0 0
2666 1 2 -3.8025197920157583e-01 2.2479433507549578e+00 6.6845921075730743e+00 3.0172435509894086e+01 0 0 0
4543 2 2 -5.8386237438244648e-01 6.4278669455001509e+00 7.9035966895340994e+00 3.3272300809354988e+01 0 1 0
4545 2 3 3.0072350707125239e-01 6.6787820148682568e+00 8.7680528221988592e+00 3.2819133233388058e+01 0 1 0
4881 2 3 3.6163226941627508e-01 1.0425318586585866e+00 9.8842754081859194e+00 3.2215033011730910e+01 1 0 0
2610 1 3 3.6102151599887256e-01 7.3415161124606660e+00 7.1160552879523769e+00 3.0884736072859660e+01 0 0 0
3308 1 1 -3.2801216890614979e-02 2.6300838408910856e+00 7.3609849100757465e+00 3.5365767354417670e+01 1 1 0
1981 1 1 1.5016621915231085e-01 1.0945962058980991e+00 6.8683464933471301e+00 2.9344801122789008e+01 0 0 0
1982 1 1 1.5451578333758853e-01 3.5181472657499340e+00 6.8909538524139533e+00 2.9411359043823886e+01 0 0 0
1984 1 1 -5.6097416805479222e-02 4.1087973234951694e+00 8.1507314037488126e+00 2.9150482355102461e+01 0 0 0
1985 1 1 1.5377976973862523e-01 1.0354778112959822e+00 9.3743132644803211e+00 2.9753662465549375e+01 0 0 0
1986 1 1 1.5480666631560774e-01 3.4343702607926105e+00 9.3985016757923052e+00 2.9306496439174801e+01 0 0 0
1988 1 1 -5.0799725102616725e-02 3.8581556998371642e+00 1.0603802785097741e+01 2.8815074928625684e+01 0 0 0
1989 1 1 1.3158186721325280e-01 1.2863563744537867e+00 1.1806499870735832e+01 2.9536660517777335e+01 0 0 0
1990 1 1 1.1622617597620294e-01 3.0573302767055450e+00 1.1823589747163524e+01 2.9154420309409751e+01 0 0 0
2046 1 1 9.4983019097377663e-02 5.5461992603049373e+00 8.2248928730345447e+00 2.8725225130747027e+01 0 0 0
2052 1 1 -7.0418978535498056e-02 5.7366873264073579e+00 1.1908444737329514e+01 2.8220232139669569e+01 0 0 0
2053 1 1 1.1293142668157981e-01 7.1919163725350517e+00 1.1888250201432825e+01 2.8511522807547706e+01 0 0 0
2606 1 1 3.0511044632299117e-01 9.3887276842581784e+00 7.6050431777549568e+00 3.1029624190241108e+01 0 0 0
2667 1 2 -3.3666313854235130e-01 2.3313559287428447e+00 9.1601991492403876e+00 3.0296625169024715e+01 0 0 0
2668 1 2 -3.5806407679849922e-01 2.3844497667992588e+00 1.1625057782583506e+01 3.0498154943286160e+01 0 0 0
2738 1 2 -5.6810572757531241e-01 6.2197631784149490e+00 8.1717415868316827e+00 3.0185308166077931e+01 0 0 0
2739 1 3 3.9190375145097583e-01 5.5706400011043726e+00 8.0781394136987732e+00 3.0836627357538809e+01 0 0 0
4038 2 3 3.7201021049011362e-01 7.0884359446360552e+00 1.0955125650960376e+01 3.1165733408759536e+01 1 0 0
4036 2 2 -7.0573069676213018e-01 7.6113112384724770e+00 1.0133509884633842e+01 3.1233953730850430e+01 1 0 0
4037 2 3 4.2769108454187432e-01 7.2822499062590955e+00 9.3788927611597988e+00 3.0696934118702679e+01 1 0 0
3307 1 1 1.5755453344495560e-01 1.4136907566093788e+00 7.1622879467375125e+00 3.4698942263061497e+01 1 1 0
3310 1 1 1.2563024096917128e-01 3.3919623095212201e+00 8.6277974067741088e+00 3.5163458564908680e+01 1 1 0
3311 1 1 -7.4182381181729484e-02 9.4518324454519187e-01 1.0142540665723496e+01 3.5255496938928459e+01 1 1 0
3312 1 1 1.5220821581810806e-01 2.4390353366122914e+00 1.0172361222721284e+01 3.5082618412180445e+01 1 1 0
3698 1 2 -3.4800236945273821e-01 3.1021488533055708e+00 9.4567220938974721e+00 3.4003138945997705e+01 1 1 0
3699 1 2 -3.5370391370099535e-01 5.1381060418793165e+00 1.0933374797216677e+01 3.4687805190308801e+01 1 1 0
3788 1 2 -5.0421242697767255e-01 7.9872412212319732e+00 1.1389017289681959e+01 3.4981656588077293e+01 1 1 0
3789 1 3 4.1235622418303935e-01 7.3922752940093579e+00 1.2114365171457360e+01 3.4629051830737197e+01 1 1 0
5179 2 2 -6.4509774308974699e-01 4.7612859076334306e+00 9.3295691241402654e+00 3.1842056869068358e+01 0 0 0
5180 2 3 2.4966173776811115e-01 5.1365645572648075e+00 9.9818816399824701e+00 3.2492058372107238e+01 0 0 0
5181 2 3 3.3856754207242196e-01 3.9101736068120085e+00 9.7034085079106553e+00 3.1505031792473005e+01 0 0 0
4521 2 3 4.8312908217924977e-01 8.1888209031216252e+00 1.0172723824461462e+01 3.3930250288309828e+01 0 0 0
4519 2 2 -6.9787579244669995e-01 8.6404893552064674e+00 9.3125285496271282e+00 3.3772061857021484e+01 0 0 0
4520 2 3 4.0177804852334925e-01 8.9755631537471618e+00 9.1675594340975977e+00 3.2851318455993592e+01 0 0 0
3697 1 2 -3.3170230004917128e-01 1.0514157351554472e+00 8.2631482585294052e+00 3.3830132180902929e+01 1 1 0
2912 1 2 -3.7575298800917617e-01 7.5433170007160832e+00 1.2735637942474709e+01 2.9616220703111772e+01 0 0 0
1987 1 1 -4.5865787867886310e-02 4.3082588369907088e-01 1.0598412522271909e+01 2.9433591111196677e+01 1 0 0
1983 1 1 -6.2668277155209548e-02 4.6820900395399823e-01 8.1286652336255418e+00 2.9256172393873356e+01 1 0 0
4150 2 2 -6.4211145130892600e-01 7.3575674733944902e+00 1.2270660861862387e+01 3.2971679204923369e+01 0 0 0
3756 1 2 -5.0225540376682298e-01 9.6021791914386849e+00 7.5754661955633438e+00 3.5306714483013927e+01 1 1 0
5961 2 3 3.9166084417220343e-01 3.7003942012012727e+00 1.2261740160175750e+01 3.3612620689419131e+01 1 0 0
5959 2 2 -6.9143871983957461e-01 2.8855516019826233e+00 1.2474762518573884e+01 3.3117605250638483e+01 1 0 0
3757 1 3 4.4281353304336318e-01 9.6994262268503260e+00 8.2480203636310403e+00 3.4543387910500769e+01 1 1 0
5874 2 3 4.2313743566400702e-01 9.1262710517840233e+00 1.0788688778386996e+01 3.0854499623746449e+01 0 0 0
6127 2 2 -5.9075165734122004e-01 5.2963250054930882e+00 1.2237418994110945e+01 3.1494207860428034e+01 0 0 0
5872 2 2 -7.0856815458923605e-01 9.9176503350457335e+00 1.1348992994255354e+01 3.0992295773486660e+01 0 0 0
4879 2 2 -6.8600728788083321e-01 8.4639631856746878e-01 1.0768178677051626e+01 3.2494755552104159e+01 1 0 0
1991 1 1 -3.8310458475026288e-02 7.0941671463615186e-01 1.3022540111869960e+01 2.8937866608507015e+01 1 0 0
2048 1 1 -4.4895132463387638e-02 5.9727301791099929e+00 9.4935266632645465e+00 2.8107215778981526e+01 0 0 0
2111 1 1 1.0820363460567708e-01 1.0156790609315243e+01 9.7691092322017372e+00 2.8347896808469713e+01 0 0 0
5442 2 3 3.5410196246014197e-01 9.7190985820851683e+00 1.2677049639273065e+01 3.3160070561889803e+01 0 0 0
5440 2 2 -6.6289095399941389e-01 1.0563680609996315e+01 1.2587009685817222e+01 3.3647530190174393e+01 0 0 0
3373 1 1 1.2671962061148750e-01 5.5434158490493370e+00 9.8368695162887771e+00 3.5558635329179602e+01 1 1 0
2113 1 1 -9.5616250439785486e-02 9.4333879718287541e+00 1.0926188163042193e+01 2.8098084157345323e+01 0 0 0
4151 2 3 3.4302813838648472e-01 6.4026912523514792e+00 1.2041388959705609e+01 3.2762035194779621e+01 0 0 0
3309 1 1 1.5007764941801208e-01 1.5561671166984362e-01 9.1991163897928985e+00 3.4500136262022835e+01 1 1 0
6531 2 3 3.4008041090764035e-01 1.0622704650023600e+01 1.0355086778840310e+01 3.3535764827417900e+01 0 0 0
2897 1 3 4.0697734971439670e-01 9.3864234604101959e+00 1.2871029220078945e+01 3.0536970127243244e+01 0 0 0
6215 2 3 3.8427362688137778e-01 2.4797533309844537e+00 1.3113451102674345e+01 3.1164071374458771e+01 1 0 0
6129 2 3 2.2873486269111981e-01 5.0488946006710398e+00 1.3114077462409856e+01 3.1848954832578990e+01 0 0 0
1992 1 1 -5.6979422585882358e-02 3.5117417962394866e+00 1.3047879697745559e+01 2.8510733691360961e+01 0 0 0
2054 1 1 1.2413106533306428e-01 4.9961603555946397e+00 1.3101739756884708e+01 2.8492634907150205e+01 0 0 0
5873 2 3 4.4225482158673690e-01 1.0672176306455009e+01 1.0896268038013094e+01 3.0650037557585932e+01 0 0 0
6128 2 3 2.6787711792997621e-01 4.5685389538930767e+00 1.1636767082699130e+01 3.1751044748064622e+01 0 0 0
2109 1 2 -3.5314954693642964e-01 9.5150383142654338e+00 8.4573329974303828e+00 2.8072881108749712e+01 0 0 0
3448 1 1 6.5226086528395885e-02 8.5681231637222997e+00 1.8459032212019636e+01 3.5447186871168981e+01 1 1 0
2119 1 1 1.2971862953434990e-01 1.0047872897574171e+01 1.4687331514491541e+01 2.8052885934811250e+01 0 0 0
6113 2 3 4.6809684225119291e-01 2.3690725089641860e+00 1.9456957959338840e+01 3.4951906590111264e+01 0 0 0
2658 1 3 4.1260298489936365e-01 1.0202557406441031e+01 1.8842163163063493e+01 3.0538898196724098e+01 0 0 0
5254 2 2 -6.5603442634714293e-01 4.0923395632377751e-01 1.7486140283604147e+01 3.3565488779957974e+01 1 0 0
5960 2 3 3.1213553432794594e-01 2.6457972049844627e+00 1.3358889228848378e+01 3.3188226688600849e+01 1 0 0
4639 2 2 -6.8979763118240012e-01 4.2184325381306720e-01 1.4017473735090993e+01 3.5182623597446906e+01 1 0 0
2063 1 1 -2.7161113007175841e-01 8.1753322709454128e+00 1.8689488054657616e+01 2.8202476085590362e+01 0 0 0
4617 2 3 4.1929744455102069e-01 6.3018413364167958e-01 1.7372250918357310e+01 3.0814790442424673e+01 0 0 0
5391 2 3 2.8229895849126463e-01 4.5639736336631707e+00 1.4492191084204403e+01 3.3706252352908010e+01 0 0 0
2793 1 3 4.4169736426617040e-01 2.2671657693251683e+00 1.9577617861685066e+01 3.0055893736215822e+01 0 0 0
6112 2 2 -7.1164754082403991e-01 1.4254086965828314e+00 1.9420753397453108e+01 3.5045979470905827e+01 0 0 0
4331 2 3 3.8352753311617993e-01 3.1022210929346792e+00 1.5090181577886012e+01 3.1677440673244284e+01 0 0 0
2000 1 1 1.2803255078205253e-01 3.7523283341376779e+00 1.8156985876630301e+01 2.8076904659528260e+01 0 0 0
1997 1 1 -6.4680332027428775e-02 1.4084144126767464e+00 1.6744740612440982e+01 2.8224565746273811e+01 0 0 0
3903 1 2 -3.8425987142088969e-01 1.0408658479268446e+01 1.4661991787938197e+01 3.5175944833972594e+01 1 1 0
2862 1 2 -3.6997406220722839e-01 3.4401639567626825e+00 1.7790908710560995e+01 2.9397455996745457e+01 0 0 0
4152 2 3 3.6118883192957846e-01 7.6554043483489416e+00 1.3166406938673653e+01 3.2500910227808447e+01 0 0 0
5213 2 3 3.0330240940284142e-01 3.6534271664436093e+00 1.8897973951191901e+01 3.1866085160755077e+01 1 0 0
4616 2 3 4.7009935784875206e-01 2.1493503564779433e+00 1.6867986202086279e+01 3.0883351412391526e+01 0 0 0
4909 2 2 -7.0466039065430530e-01 8.5405526872732516e+00 1.4490138025853184e+01 3.3074601677206900e+01 0 0 0
4822 2 2 -6.7470421995802854e-01 5.4835427096019611e+00 1.9207339291999581e+01 3.3027900021272714e+01 0 0 0
6214 2 2 -6.3916838921271824e-01 1.9661582830935791e+00 1.4048951616130903e+01 3.1085058490283060e+01 1 0 0
4615 2 2 -7.1469417745000396e-01 1.3059235380937704e+00 1.6859352237706357e+01 3.1278909680858284e+01 0 0 0
4910 2 3 4.5032787703385702e-01 8.0801352203733998e+00 1.4919923078587189e+01 3.3859516081206493e+01 0 0 0
5255 2 3 4.4088097069468157e-01 1.1330741472526580e+00 1.7171254534731446e+01 3.2879453462498986e+01 1 0 0
2654 1 1 2.8529367412065593e-01 8.5544502640741822e+00 1.9488844093330705e+01 2.9523411025658881e+01 0 0 0
1998 1 1 7.3978536657089283e-02 2.8757220591027384e+00 1.6747274053759298e+01 2.8525645189276940e+01 0 0 0
5661 2 3 4.3423458354209971e-01 5.5441740160284878e+00 1.8548657093902410e+01 3.0514822887041625e+01 0 0 0
3790 1 2 -5.7306392328206346e-01 6.7778322789050840e+00 1.5354645820505485e+01 3.4840308197736512e+01 1 1 0
5214 2 3 3.3702358705700403e-01 3.4930625449646153e+00 1.8252671252704829e+01 3.3240038030681980e+01 1 0 0
3978 2 3 3.7191006656787046e-01 1.0075487282912409e+01 1.8231239952739678e+01 3.3566552971190696e+01 0 0 0
5256 2 3 4.0659302284899534e-01 8.6984262790785727e-01 1.7990301875246541e+01 3.4374505781059064e+01 1 0 0
6337 2 2 -6.7587425541001545e-01 9.4207431932186534e+00 1.5983334407565829e+01 3.0608026640924869e+01 0 0 0
6474 2 3 3.8473371867689682e-01 8.1331207716218525e+00 1.7553795019201559e+01 3.2982108555844590e+01 0 0 0
4872 2 3 3.9936810730330130e-01 6.2143778135665144e+00 1.5529632366742119e+01 3.2233466006109765e+01 0 0 0
5390 2 3 4.0170628375791034e-01 5.8254413379133583e+00 1.4063026212374760e+01 3.4700371719210402e+01 0 0 0
4575 2 3 4.0742220095835630e-01 8.4087865589410029e+00 1.9515028728408840e+01 3.1807876208532278e+01 0 0 0
4871 2 3 3.3722001859602374e-01 4.7487159374009851e+00 1.6437208094967740e+01 3.2419803358429938e+01 0 0 0
2656 1 2 -5.4072942735853291e-01 9.4727470009147297e+00 1.8509877078135222e+01 2.9982801199327071e+01 0 0 0
4332 2 3 3.2937936270184770e-01 4.5977327008535793e+00 1.5139190337148555e+01 3.0686033183002245e+01 0 0 0
5659 2 2 -6.8565134276636264e-01 5.9334649848436225e+00 1.7668118009323166e+01 3.0418378926127929e+01 0 0 0
6216 2 3 4.3729994365554359e-01 1.0526297122475938e+00 1.4110212180278113e+01 3.1522495002903568e+01 1 0 0
6338 2 3 3.8891526607324134e-01 9.1972218115012261e+00 1.6602571127728819e+01 3.1310254054261726e+01 0 0 0
4330 2 2 -6.6219565093400712e-01 3.9121947012421279e+00 1.5620704663774077e+01 3.1300496061670266e+01 0 0 0
1993 1 1 1.2132728884353539e-01 1.3189583446891797e+00 1.4148998721352719e+01 2.8284471820233247e+01 0 0 0
3635 1 2 -5.6202210775314121e-01 2.3405740511904778e+00 1.5433286376497593e+01 3.4105851095225134e+01 1 1 0
5660 2 3 3.7689551138237054e-01 5.1972079391644126e+00 1.7050527595842418e+01 3.0484494426035354e+01 0 0 0
3633 1 1 3.2749576437433231e-01 2.8723885203666755e+00 1.6432672963159447e+01 3.4980995479754036e+01 1 1 0
3637 1 3 4.5380068674356344e-01 1.6019529122947986e+00 1.4907563454100996e+01 3.4489943168263586e+01 1 1 0
2896 1 2 -4.4307854784584461e-01 1.0031523925935579e+01 1.3378068105430016e+01 2.9957256444070580e+01 0 0 0
5011 2 2 -6.8237392431020305e-01 7.1112617905335620e+00 1.4790835669413248e+01 3.1085822244819788e+01 0 0 0
5389 2 2 -6.3295871996450714e-01 5.0973848952460372e+00 1.3763105859531207e+01 3.4057282651267535e+01 0 0 0
5632 2 2 -6.8812827872163862e-01 6.4816151773804620e-01 1.9194928879233377e+01 3.0467204510036090e+01 0 0 0
6472 2 2 -6.7560230649831599e-01 8.0083882877915187e+00 1.7908590972814793e+01 3.2063072508175374e+01 0 0 0
4823 2 3 4.0913420034454595e-01 5.6631215246486022e+00 1.8539079584290615e+01 3.3726634068721197e+01 0 0 0
2655 1 3 2.1556489722630495e-01 7.5793829196006124e+00 1.7889385435176280e+01 2.8618624026267057e+01 0 0 0
6339 2 3 4.0757803977177443e-01 9.6065686084511981e+00 1.6473737931085100e+01 2.9761749054486010e+01 0 0 0
4911 2 3 4.2707492625416210e-01 9.3609034364764945e+00 1.4852453715152967e+01 3.2637811259756596e+01 0 0 0
6473 2 3 4.0529102679453893e-01 7.0871797402547445e+00 1.7699902348517018e+01 3.1559632137509702e+01 0 0 0
3851 1 2 -3.9873868778883909e-01 8.9199958012706890e+00 1.7366112878934334e+01 3.4500835728756805e+01 1 1 0
3853 1 2 -3.7731624905553179e-01 6.1603326458985901e+00 1.7712269816170682e+01 3.5207293595586684e+01 1 1 0
3636 1 2 -4.0591112325851902e-01 3.4201389642659334e+00 1.7550411247261813e+01 3.4778770638009412e+01 1 1 0
5012 2 3 4.1300613640721234e-01 8.0212074850344361e+00 1.5055406050468054e+01 3.0643355109023950e+01 0 0 0
1994 1 1 -2.5723843784303278e-02 2.7588432689990348e+00 1.4214394170286143e+01 2.8323399054278291e+01 0 0 0
1995 1 1 -1.8459550295798696e-04 7.3115201898367221e-01 1.5489071063800571e+01 2.8481034248189722e+01 0 0 0
5013 2 3 4.3634942006418603e-01 6.5941926487957447e+00 1.4032751124854123e+01 3.0595985095218069e+01 0 0 0
2117 1 1 9.4633515342680677e-02 9.5169520219159445e+00 1.3524807661839386e+01 2.8630772972474219e+01 0 0 0
5212 2 2 -6.4610295665293271e-01 2.9363425406186066e+00 1.8501272603425054e+01 3.2406204335843235e+01 1 0 0
2859 1 2 -3.7487550168121253e-01 5.4715636055514656e+00 1.4301501295960108e+01 2.9316613348423573e+01 0 0 0
3791 1 3 4.6105667835973030e-01 6.3123169971009299e+00 1.6133750633029759e+01 3.4376930280489375e+01 1 1 0
2055 1 1 8.2253832183414186e-02 8.0326775428483757e+00 1.3472875536066715e+01 2.8483179113962926e+01 0 0 0
4870 2 2 -6.6927327639623957e-01 5.7551515912593558e+00 1.6262613647577144e+01 3.2738423743470449e+01 0 0 0
5633 2 3 3.5876300669365779e-01 3.0684972871322308e-01 1.9592649971185853e+01 3.1380977339683866e+01 0 0 0
3300 1 1 -4.8679252416585078e-03 2.2012490719618429e+00 2.3980173527321531e+00 3.6124156351521052e+01 1 1 0
3302 1 1 1.4567464715578551e-01 2.9947058193685612e+00 3.4590284341823407e+00 3.6771656641580023e+01 1 1 0
3304 1 1 1.0812534854464159e-01 2.1903787937105994e+00 5.0917060578673325e+00 3.6606656898802584e+01 1 1 0
3359 1 1 1.2196676218925930e-01 4.3655987637079843e+00 1.1046438549698134e+00 3.5948090295693959e+01 1 1 0
3361 1 1 -5.4706340588892663e-02 5.1402769671730946e+00 2.3312097556620945e+00 3.6068650433122791e+01 1 1 0
3363 1 1 -4.6049447264400370e-02 4.4778970354832737e+00 3.4643176535325955e+00 3.6644072526369378e+01 1 1 0
3364 1 1 -7.2154370659497674e-02 7.2383280969488286e+00 3.4249710358978080e+00 3.6666908597205108e+01 1 1 0
3365 1 1 1.1505725764459614e-01 5.2239896616504842e+00 4.5376811177219816e+00 3.7197948879577190e+01 1 1 0
3366 1 1 -4.6793921731135849e-02 6.6218284089290442e+00 4.6267200027872128e+00 3.7152789912190073e+01 1 1 0
3368 1 1 1.1886058912767414e-01 7.3128175547588317e+00 5.9074723754918566e+00 3.7617192470423632e+01 1 1 0
3423 1 1 -7.0614200920163905e-02 9.3422572407597428e+00 2.0156303281262118e+00 3.6718906343043002e+01 1 1 0
3425 1 1 1.3586029128624288e-01 8.5622674932450042e+00 3.1940201675819342e+00 3.7230399675568272e+01 1 1 0
3427 1 1 1.0131805431063341e-01 9.5474358517111373e+00 4.9225142219020679e+00 3.7416373891506197e+01 1 1 0
3429 1 1 -9.2889045294446790e-02 8.7173488442474856e+00 6.1138735044377412e+00 3.7399435796229994e+01 1 1 0
3643 1 2 -3.5428426010138458e-01 2.3822187784442841e+00 4.2916500849340311e+00 3.7768542198390072e+01 1 1 0
3644 1 2 -3.4474142506045324e-01 4.3423679078937507e+00 5.4910716762331404e+00 3.7867204417733710e+01 1 1 0
3712 1 2 -3.4140721413081382e-01 8.9414301106604537e+00 3.9796509353593663e+00 3.8381132019412654e+01 1 1 0
3818 1 2 -5.1012835972515103e-01 4.1396450994439942e+00 5.2110908250064214e-01 3.7392572663026883e+01 1 1 0
5109 2 3 4.3546784039379743e-01 8.0544351560723619e+00 1.9519327047410069e+00 4.1408108834951605e+01 0 0 0
5107 2 2 -6.7466782907566591e-01 7.2443509835697988e+00 1.5278427673328188e+00 4.0910813546323233e+01 0 0 0
5284 2 2 -6.5760503510396451e-01 6.5978511061336134e+00 4.4524142724927387e+00 4.0109025656257899e+01 0 0 0
5158 2 2 -6.2881263382264507e-01 9.1504133059991730e+00 1.0731052960360103e+00 4.2292365049658237e+01 0 1 0
5286 2 3 4.1397868735171472e-01 6.0789036787315958e+00 5.0939507601075302e+00 3.9578908657174381e+01 0 0 0
5220 2 3 5.9270389719022754e-01 4.5571816733409509e+00 2.5635460980842080e+00 3.9568653780421975e+01 1 0 0
5218 2 2 -7.0620972209180954e-01 3.8246536322483276e+00 3.3662197561816081e+00 3.9763263953422737e+01 1 0 0
5219 2 3 4.5202961910563821e-01 3.8265300189832412e+00 4.1548458653613469e+00 3.9136229953395230e+01 1 0 0
74 1 1 -3.0484234079883965e-01 4.8199540859274741e+00 5.4554975791015261e+00 4.1941492350993265e+01 0 0 -1
625 1 2 -7.1496189806892319e-01 5.2950969536714370e+00 1.8369812348338879e+00 3.9205459075360132e+01 0 0 -1
628 1 3 4.5803009068008038e-01 5.1957754832861296e+00 1.3376940577961591e+00 3.8331186810684180e+01 0 0 -1
630 1 2 -3.9574709289420762e-01 5.0486026748605868e+00 2.3584668953981947e+00 4.2108607410392622e+01 0 0 -1
705 1 3 2.2301484829504359e-01 5.5808383976150395e+00 6.2486675769109983e+00 4.2000910873415215e+01 0 0 -1
984 1 3 2.9544449581395837e-01 5.2094392022588787e+00 4.4959512016105858e+00 4.1728157389761385e+01 0 0 -1
5285 2 3 4.0171587798152686e-01 7.4978181330157172e+00 4.3302983392405698e+00 3.9771371691833778e+01 0 0 0
3299 1 1 6.7530318629049554e-02 7.8072213028226400e-01 2.5765269499954742e+00 3.6016809067805625e+01 1 1 0
3421 1 1 1.4076858708327811e-01 8.5998642991729355e+00 9.8652387839489530e-01 3.6176631679093553e+01 1 1 0
3979 2 2 -6.5192130583586405e-01 9.2226199919163054e+00 4.8501758916854856e+00 4.0679436169044649e+01 0 0 0
3980 2 3 3.7732257281407772e-01 9.1469577246158185e+00 4.2480710228436047e+00 4.1526994846719028e+01 0 0 0
5159 2 3 3.8992803571939461e-01 9.6923231233336029e+00 1.8774217331426972e+00 4.2623289720846095e+01 0 1 0
3306 1 1 -3.5037334585167522e-02 2.9076274367133550e+00 6.3743729586019571e+00 3.6354657049530857e+01 1 1 0
4576 2 2 -6.4565607224829480e-01 9.6186147059529628e+00 1.8352597287115766e+00 3.9986211390934621e+01 0 0 0
3981 2 3 4.0478347111342572e-01 8.6188680534157278e+00 5.6485641777418545e+00 4.0733915137767880e+01 0 0 0
794 1 2 -5.6351150555158191e-01 1.0398929815186417e+01 3.3514439238728202e+00 4.2393698955278040e+01 0 0 -1
4577 2 3 4.1730510055516146e-01 9.9458232337915859e+00 2.7388734454152290e+00 3.9718300674996655e+01 0 0 0
5108 2 3 4.6610764696797363e-01 6.4539127450251845e+00 2.0570249611700699e+00 4.0497756566150706e+01 0 0 0
4446 2 3 4.4337428277462249e-01 3.9618530164143602e+00 1.2668470304577735e+00 4.1366522811542460e+01 0 0 0
5160 2 3 3.7275776638595010e-01 9.6507548722467966e+00 2.3763155669851987e-01 4.1884308794116471e+01 0 1 0
5483 2 3 4.9714413929904627e-01 2.2370611208792366e+00 2.9158721597461290e+00 4.0279054902125729e+01 0 1 0
3360 1 1 -6.3425256188135104e-02 7.2282456828681036e+00 1.0814134534283375e+00 3.5881765932066550e+01 1 1 0
5482 2 2 -6.0491540903216856e-01 1.4492805967064928e+00 2.5742334194763661e+00 4.0678100420852168e+01 0 1 0
706 1 1 3.2213628049674531e-01 3.6826161697944380e+00 5.8794396672539628e+00 4.0947709023409921e+01 0 0 -1
5484 2 3 3.5608549340976253e-01 1.2363830918195842e+00 1.6449352255870293e+00 4.0409075133029411e+01 0 1 0
707 1 2 -3.1531961204519771e-01 2.4560947352570905e+00 5.5001768882152842e+00 4.0829394990651259e+01 0 0 -1
3362 1 1 1.4872970341854885e-01 6.5762079773452218e+00 2.4727344617630691e+00 3.5773142120642795e+01 1 1 0
4444 2 2 -6.5800347864833830e-01 3.5588876425580129e+00 4.2231216905846947e-01 4.1164724955663921e+01 0 0 0
3861 1 3 3.7342420857834807e-01 1.0101085392949757e+01 6.3974129388181815e+00 3.9129423537101104e+01 1 1 0
3298 1 1 -4.5355741802909209e-02 2.9385119181699833e+00 1.3094681119423999e+00 3.5634270000827591e+01 1 1 0
6287 2 3 3.9921900747937039e-01 8.2932719647984214e+00 5.6370214313100164e-01 3.9192552807454049e+01 0 0 0
3301 1 1 -1.6651778807999382e-02 1.6019545317933748e-01 3.8635214415675661e+00 3.6037455226655347e+01 1 1 0
4116 2 3 3.9836305855776677e-01 1.1594841026097726e+00 5.6386104499949878e+00 3.8401178067165084e+01 0 0 0
4578 2 3 3.5046855950692862e-01 1.0292089978622423e+01 1.1096120142898942e+00 3.9783609355653091e+01 0 0 0
72 1 2 -3.6725498999814377e-01 6.6203271076250632e+00 3.8855709739867490e+00 4.3082164459612819e+01 0 0 -1
4114 2 2 -5.9088305006956787e-01 2.8421702248115638e-01 6.0590633361493271e+00 3.8705204079650962e+01 0 0 0
3371 1 1 -4.6167636295022442e-02 4.7252003631390593e+00 8.6298143013497128e+00 3.5798054467920181e+01 1 1 0
3367 1 1 1.4246970754750651e-01 4.1319732864747989e+00 6.6386186375538498e+00 3.7024864490832016e+01 1 1 0
5658 2 3 3.3779426101020965e-01 5.9482506697345161e-01 1.0541171718456981e+01 4.3085706468629681e+01 0 0 0
3313 1 1 1.2766883701192969e-01 2.4632821358341508e-01 1.0927008206522057e+01 3.6099352906929852e+01 1 1 0
3375 1 1 1.4147096293881165e-01 4.4972674737593517e+00 1.1296143598393593e+01 3.5934566208629967e+01 1 1 0
5736 2 3 4.3590609852063589e-01 1.4754090649464895e+00 8.8149493805536547e+00 4.1762574898608982e+01 1 0 0
709 1 3 3.8437705873218925e-01 3.7544057882894433e+00 6.9946271366873942e+00 3.9350692129583081e+01 0 0 -1
3645 1 2 -3.2883770811662461e-01 6.5247223477682414e+00 6.7253060161846232e+00 3.8504042062369770e+01 1 1 0
708 1 2 -5.0031188285027883e-01 4.3547457419910378e+00 6.7889083499699119e+00 4.0103887284334817e+01 0 0 -1
4500 2 3 4.0643961885435154e-01 8.5298747639023667e+00 7.8214419074071353e+00 4.1678971307509258e+01 0 0 0
4499 2 3 3.9854270281064014e-01 8.1246544922887551e+00 7.9500949248937225e+00 4.0170771164742519e+01 0 0 0
3374 1 1 -3.3088620277301306e-02 6.8576811122218526e+00 9.7931463307930713e+00 3.6173555574454973e+01 1 1 0
4498 2 2 -6.8041625213153856e-01 8.5439373622611559e+00 7.3875176324197147e+00 4.0801759109413062e+01 0 0 0
4458 2 3 3.4472356956260675e-01 2.2431719679046296e+00 9.9216552191067908e+00 3.8279099372055668e+01 1 0 0
4456 2 2 -5.7472750765420300e-01 2.2018073703441639e+00 8.9687935763519988e+00 3.8516931151996253e+01 1 0 0
3438 1 1 1.4513567338555752e-01 9.4867038649556434e+00 1.2316456476727012e+01 3.7056856363889182e+01 1 1 0
3315 1 2 -3.7245956879646674e-01 9.8898476150079628e-01 1.1906234488861893e+01 3.7011959200549690e+01 1 1 0
4316 2 3 3.5513612750353057e-01 6.0899978022532695e+00 9.9073605533239366e+00 4.0510697730469573e+01 0 0 0
4315 2 2 -6.2845719536051070e-01 6.1634253986890775e+00 9.4799625202510516e+00 3.9638841188068845e+01 0 0 0
4317 2 3 3.3763325381673742e-01 5.5963099265268843e+00 8.6609345309029155e+00 3.9800900938651964e+01 0 0 0
3369 1 1 -3.9621858359699155e-02 5.1059964424814002e+00 7.5945510259076876e+00 3.6682742762406548e+01 1 1 0
3370 1 1 1.2678482852445630e-01 6.4559808820246927e+00 7.5517916885412841e+00 3.7298564031933630e+01 1 1 0
3372 1 1 -1.0469048936253385e-02 7.3340274547133211e+00 8.6698942364045770e+00 3.6889868878710566e+01 1 1 0
3431 1 1 1.3323738638811639e-01 9.4458596905621892e+00 7.3758124584917679e+00 3.7502305997324775e+01 1 1 0
3433 1 1 -7.3402904581108715e-03 8.6601132176536559e+00 8.6066659401090764e+00 3.7433457300919564e+01 1 1 0
3435 1 1 6.9872800595404239e-02 9.2781754726108172e+00 9.8410802970437032e+00 3.7773114398065829e+01 1 1 0
3436 1 1 -2.6476166137621593e-01 1.0321788045924446e+01 9.9184527341456210e+00 3.8867528815301107e+01 1 1 0
3585 1 1 3.1688113091501813e-01 9.6974347380615740e+00 9.9555622965494628e+00 4.0339060931298441e+01 1 1 0
3588 1 2 -5.1401335397043679e-01 8.6247453279966972e+00 1.0887467448705259e+01 4.0471750636476997e+01 1 1 0
3589 1 3 4.3282827836484578e-01 8.1853242725722577e+00 1.1333545991179728e+01 4.1216508342934738e+01 1 1 0
3820 1 2 -5.0775695583649527e-01 4.8912152837784273e+00 1.1091783291154529e+01 3.8182693597713417e+01 1 1 0
3821 1 3 4.0786089746130488e-01 5.7104437469494282e+00 1.0640297337345938e+01 3.8548107058369332e+01 1 1 0
3860 1 2 -4.8448620468989362e-01 1.0295993558166332e+01 7.1890454827223040e+00 3.8670004445789466e+01 1 1 0
920 1 2 -4.7735248093395499e-01 3.1181830091404747e+00 1.1012656918131521e+01 4.2040882524942639e+01 0 0 -1
921 1 3 4.2337046633478159e-01 3.3251404921921948e+00 1.1657861174359331e+01 4.1339840894349358e+01 0 0 -1
796 1 2 -5.1144389796282441e-01 6.3231030698597994e+00 1.1447063676909618e+01 4.1624731336400792e+01 0 0 -1
4457 2 3 3.3203595858308843e-01 1.4621539916416733e+00 8.8358436485208660e+00 3.9145962577137894e+01 1 0 0
3437 1 1 -2.7560919782992455e-02 8.8486027101047267e+00 1.1037175975507738e+01 3.7141839538474891e+01 1 1 0
3377 1 1 6.6826544948840771e-02 5.2007711079299179e+00 1.2025204228374763e+01 3.7062335229705219e+01 1 1 0
3316 1 1 2.6077998031699096e-01 2.3519932339081042e+00 1.1964664916752080e+01 3.6896933618891843e+01 1 1 0
3378 1 1 -1.1345755532303595e-01 6.6933780932762019e+00 1.2119215927129058e+01 3.6895052384683602e+01 1 1 0
3376 1 1 1.4108487379812679e-01 7.5489559720874055e+00 1.1086951127731925e+01 3.6391979856984378e+01 1 1 0
83 1 1 1.1778204611724402e-01 6.5680510594227952e+00 1.1354443936862523e+01 4.3078740615318573e+01 0 0 -1
797 1 3 3.4931852014639053e-01 6.0835718493510287e+00 1.2388141209662678e+01 4.1387805749384377e+01 0 0 -1
147 1 1 1.4193679477172619e-01 8.8049677895429976e+00 1.2673149621339453e+01 4.2958971240537203e+01 0 0 -1
3432 1 1 2.5974403560459280e-01 1.0530703871033280e+01 7.4303980612714611e+00 3.6355403612247692e+01 1 1 0
3617 1 3 2.9998678019435876e-01 6.9112462082996560e+00 1.2763340580520854e+01 3.9149205090833128e+01 1 1 0
3587 1 2 -3.3497046454390306e-01 1.0459245970771502e+01 9.3506551229118777e+00 4.1180347787555569e+01 1 1 0
3314 1 1 -1.1099945081261098e-01 3.0389322327334884e+00 1.1134348098661304e+01 3.5987877791056590e+01 1 1 0
4829 2 3 4.1303636086314660e-01 4.4378144640331509e+00 1.2180023133186376e+01 3.9377123521467780e+01 0 0 0
4828 2 2 -7.4914098466542456e-01 3.9622399027001132e+00 1.2666814342969579e+01 4.0120166939336656e+01 0 0 0
5735 2 3 3.6252567469926178e-01 3.2856229956057770e-01 7.5966745525201658e+00 4.1619154882533074e+01 1 0 0
5734 2 2 -6.2700453794385180e-01 1.1681599942656582e+00 8.0052288633215003e+00 4.1318730162020998e+01 1 0 0
6384 2 3 4.1279184097096733e-01 1.0220411184988238e+00 1.2433581136927708e+01 3.9483595105685446e+01 0 0 0
5656 2 2 -6.0930485586979310e-01 4.3911270623564658e-01 1.0373148537349683e+01 4.2161000385277156e+01 0 0 0
6485 2 3 4.1133813179765466e-01 1.0160480394405393e+01 1.2662250209192131e+01 4.0864544303873060e+01 0 0 0
3317 1 2 -3.3664944697782118e-01 3.1231254586858137e+00 1.2945485289045523e+01 3.7611784748153191e+01 1 1 0
4115 2 3 3.9502391484437938e-01 3.9825036341937348e-01 6.7293481347406026e+00 3.9378740541441559e+01 0 0 0
6284 2 3 4.5110060796928214e-01 1.0597963769519085e+01 1.8149909144899411e+01 4.0034483576580854e+01 0 0 0
89 1 1 -1.7876653146338968e-02 5.9910137007458584e+00 1.4904015704392425e+01 4.2618787084084815e+01 0 0 -1
4552 2 2 -6.0523003147174925e-01 6.6989578668329131e+00 1.9128976385984387e+01 3.9773792040509946e+01 0 0 0
3702 1 2 -2.9374377070337682e-01 3.8092007363688527e+00 1.8843000156774746e+01 3.8804894505203649e+01 1 1 0
3319 1 2 -3.5086017928898050e-01 2.9096408640042326e-01 1.6667449501047432e+01 3.6427110432796958e+01 1 1 0
4554 2 3 4.0715450296629796e-01 5.8153583191649956e+00 1.9560402964122918e+01 3.9670575516628858e+01 0 0 0
6382 2 2 -6.2030080324531189e-01 1.4000289979623102e+00 1.3260852127347635e+01 3.9933230200466674e+01 0 0 0
30 1 1 -7.7832092672767486e-02 1.3794015539945186e+00 1.7076039735679675e+01 4.2467203351372355e+01 0 0 -1
887 1 3 3.7554361924150603e-01 5.1619961488495427e+00 1.3933289686187750e+01 4.0963587369772981e+01 0 0 -1
3389 1 1 -2.3905635897881396e-02 9.3648087619203491e+00 1.9611551297775385e+01 3.5798625130535513e+01 1 0 0
3383 1 1 1.4562872035797580e-01 4.2451594606648664e+00 1.6352891323534045e+01 3.7883850233825527e+01 1 1 0
6551 2 3 3.9197948009624384e-01 1.0178868874836649e+01 1.4771780555860641e+01 3.8797403778191267e+01 0 0 0
3385 1 1 -5.3801846931343517e-02 5.2814593998782158e+00 1.7308066590239051e+01 3.7543853915811169e+01 1 1 0
152 1 1 -7.0936603567678183e-02 1.0026920574010399e+01 1.5232627478055846e+01 4.3213198898078403e+01 0 0 -1
88 1 1 9.1913161154344114e-02 4.5374317186859061e+00 1.5074914883047846e+01 4.2929571701321571e+01 0 0 -1
26 1 1 -2.3201160170730969e-02 1.3171946596570407e+00 1.4590364188593890e+01 4.3000611821218385e+01 0 0 -1
6383 2 3 3.9211792273943219e-01 8.7211261713153476e-01 1.3516061695954589e+01 4.0852768122071225e+01 0 0 0
96 1 1 -1.1261645383122871e-02 4.4472015087458967e+00 1.9661877527295431e+01 4.2116356738095412e+01 0 0 -1
3634 1 3 1.4821901528239803e-01 3.2149172652998712e+00 1.4709132008181353e+01 3.6379545163059774e+01 1 1 0
3320 1 1 3.9447319228198365e-02 2.9750922394412456e+00 1.6736194856299573e+01 3.7317553365121945e+01 1 1 0
663 1 3 3.6461828387407863e-01 7.8951933223857793e+00 1.4012194431935034e+01 4.1553664679584848e+01 0 0 -1
3384 1 1 1.0188054662897260e-01 7.0544298404976358e+00 1.5780310042374241e+01 3.6375353383214630e+01 1 1 0
3380 1 1 1.2367972305358697e-01 7.2419893615883266e+00 1.3411073107757666e+01 3.7227980605522376e+01 1 1 0
3382 1 1 -9.4730295312425994e-02 6.4611045157441067e+00 1.4610176412800534e+01 3.6982834435928773e+01 1 1 0
3446 1 1 1.5776393300636768e-01 9.4078660599735517e+00 1.6902240815727673e+01 3.5796247214401724e+01 1 1 0
4172 2 3 3.7669955299186642e-01 7.4667527347303631e-01 1.7023985821319840e+01 4.0146600570467747e+01 0 0 0
3388 1 1 9.6934884967370627e-02 7.1097898739389871e+00 1.8571768524248139e+01 3.5904024548500814e+01 1 1 0
4641 2 3 3.7009074606730735e-01 5.2242092600283008e-01 1.3574343540418152e+01 3.6080391603437960e+01 1 0 0
3440 1 1 -7.6368431574377893e-02 8.6518370170234942e+00 1.3382572022821345e+01 3.6723406087930016e+01 1 1 0
947 1 2 -3.2941799145518708e-01 2.7412946201722113e+00 1.5207572127027790e+01 4.1172516329011984e+01 0 0 -1
92 1 1 7.9811469083376635e-02 4.3535495465922214e+00 1.7205046612866955e+01 4.1887805235470921e+01 0 0 -1
4171 2 2 -5.9881602013895174e-01 6.0953450328443992e-01 1.6323487223264404e+01 3.9511200413868117e+01 0 0 0
3894 1 2 -3.0564664527358554e-01 4.2147028006878422e+00 1.5053940109476542e+01 3.8474682099999185e+01 1 1 0
969 1 3 2.3795579431930067e-01 7.5341107042820354e+00 1.8611721075739730e+01 4.3000138173573141e+01 0 0 -1
28 1 1 1.1865937115502818e-01 1.9580700744678901e+00 1.5768131592214495e+01 4.2306776562820801e+01 0 0 -1
870 1 2 -5.1187907954790335e-01 9.3235112489474836e-01 1.9131822270386667e+01 4.0532864667604024e+01 0 0 -1
3318 1 1 -2.3054824948682326e-01 2.6092518922611241e+00 1.5661247036328085e+01 3.6347644085087829e+01 1 1 0
155 1 2 -3.4368746223302715e-01 1.0013546552706240e+01 1.7543976021286905e+01 4.2970639306288533e+01 0 0 -1
5330 2 3 4.3585426679254802e-01 6.3062245627919200e+00 1.5478781951336611e+01 4.0452481585400569e+01 0 0 0
6550 2 2 -6.6312254299449591e-01 9.4509652849232015e+00 1.4889782523712492e+01 3.9420895415486179e+01 0 0 0
3616 1 2 -5.3168610546850170e-01 7.4738961716408649e+00 1.3427857891709452e+01 3.8766466211894908e+01 1 1 0
4173 2 3 3.8717243407905194e-01 1.4940034051826092e+00 1.5915082059765400e+01 3.9421802340573571e+01 0 0 0
3442 1 1 1.0824001032461003e-01 9.2196032974614823e+00 1.4596576569760453e+01 3.6113568551602505e+01 1 1 0
3322 1 1 -5.6402853371795229e-02 2.1268803939946155e+00 1.7887956690962028e+01 3.7548596868372087e+01 1 1 0
5331 2 3 4.3040019107210198e-01 7.1517582057899940e+00 1.5054500293251966e+01 3.9022872126235619e+01 0 0 0
3381 1 1 7.1428786703681774e-02 5.1022044489778313e+00 1.4422789420271199e+01 3.7491825433418263e+01 1 1 0
3925 1 3 1.6328531567834176e-01 1.6135875963454791e+00 1.5288763514873489e+01 3.6497463197070687e+01 1 1 0
90 1 1 8.4360270663900838e-02 3.8224627735282413e+00 1.5880380064149939e+01 4.1810721046652908e+01 0 0 -1
4783 2 2 -7.2142180367857922e-01 8.9478426296251570e+00 1.7421709127977447e+01 4.0340435957574321e+01 0 0 0
93 1 2 -3.6378866422959227e-01 5.9555610159426537e+00 1.7110975283431475e+01 4.1785120096531202e+01 0 0 -1
662 1 2 -5.3715800540361125e-01 8.5875794707759905e+00 1.3303475000353702e+01 4.1678021344436964e+01 0 0 -1
34 1 1 1.5685770589931924e-01 1.3702874988391007e+00 1.9504060196090951e+01 4.1869523747962091e+01 0 0 -1
3324 1 1 1.9890373730918035e-01 2.5683395180442217e+00 1.9091260454252861e+01 3.8157550857418450e+01 1 1 0
6552 2 3 3.7217063292407221e-01 8.8939406751632522e+00 1.4049608231922205e+01 3.9616648198357986e+01 0 0 0
153 1 2 -3.6466027607241508e-01 7.9683259351855771e+00 1.6280994017290290e+01 4.2769024893934542e+01 0 0 -1
3386 1 1 1.0395500679546874e-01 6.3804335588934462e+00 1.7074454940648408e+01 3.6500546782518697e+01 1 1 0
4830 2 3 5.1673458518479265e-01 3.2409136466045072e+00 1.3271076959687791e+01 3.9863495943966782e+01 0 0 0
3379 1 1 7.4967935562932686e-02 4.5308283912565912e+00 1.3169645924733070e+01 3.7457574494847577e+01 1 1 0
4785 2 3 4.7893546874594450e-01 9.1107342226888424e+00 1.6507611919013282e+01 4.0193125898908548e+01 0 0 0
32 1 1 1.1432010767080683e-01 2.1670689972856794e+00 1.8364448252976747e+01 4.2485226683432280e+01 0 0 -1
94 1 1 -2.0948982250754040e-02 3.7361178938212278e+00 1.8394971451366597e+01 4.2103720927248766e+01 0 0 -1
5329 2 2 -6.2401437050663944e-01 6.7605295969810699e+00 1.5790899245741537e+01 3.9602825877718615e+01 0 0 0
3321 1 1 1.6970773012105372e-01 7.8148522109899554e-01 1.7830753226729861e+01 3.7085748328807917e+01 1 1 0
3387 1 1 1.2079039374261752e-01 4.9545957502158222e+00 1.8595174603500681e+01 3.7883296221987486e+01 1 1 0
886 1 2 -5.9952289020361071e-01 6.0264563499423121e+00 1.4118615410271211e+01 4.1292009993424408e+01 0 0 -1
4553 2 3 3.9056358465751351e-01 6.6459191578641397e+00 1.8104858353897310e+01 3.9929950714839109e+01 0 0 0
91 1 1 2.3757074769344813e-01 6.6351709544577888e+00 1.6114028776934859e+01 4.2408202442962185e+01 0 0 -1
4784 2 3 4.4355772959607187e-01 8.4780298197574577e+00 1.7703661028621653e+01 4.1137207109801487e+01 0 0 0
3444 1 1 -5.0620670888702132e-02 8.4780535046585861e+00 1.5831863272602403e+01 3.6253685423757055e+01 1 1 0
855 1 3 3.5622385185886668e-01 4.5654861892385368e+00 2.1356260534847365e+01 1.3727930644396384e+01 0 0 0
907 1 3 4.0322135579767865e-01 9.2943118774267894e+00 2.3396078226572136e+01 1.3695357995861128e+01 0 0 0
5227 2 2 -7.1150411632429256e-01 2.6013271815375743e+00 2.1107639350755978e+01 1.4892836441705274e+01 0 0 0
5228 2 3 6.2046780052586326e-01 1.6355352473061193e+00 2.1597179372932427e+01 1.4691831772765052e+01 0 0 0
5229 2 3 3.4905197728021919e-01 3.3712795777546374e+00 2.1728923038783790e+01 1.5113423049559138e+01 0 0 0
6082 2 2 -7.1064216771022659e-01 6.7331521306532451e+00 2.0836197023680970e+01 1.7439850803073067e+01 0 0 0
4960 2 2 -6.8273782323392995e-01 5.8178906991974539e+00 2.3875435667125927e+01 1.5102116463048318e+01 0 0 0
4174 2 2 -6.8169205438110225e-01 2.9878112882577561e+00 2.3785276404217999e+01 1.5479087085524533e+01 0 0 0
4961 2 3 3.6090229541378788e-01 5.7298087234933623e+00 2.3228203572329765e+01 1.5842640849401668e+01 0 0 0
4962 2 3 3.8689293376272982e-01 5.5675492845772281e+00 2.3302766926554611e+01 1.4285513226253009e+01 0 0 0
4175 2 3 3.6303046692587809e-01 2.2368106642909811e+00 2.4067932304558937e+01 1.6058410900773776e+01 0 0 0
689 1 2 -4.4240715745672510e-01 6.1999472135777047e+00 2.0950209465792678e+01 1.4684058935765766e+01 0 0 0
5464 2 2 -6.7386602291239173e-01 6.3083785103255572e+00 2.3934158358254560e+01 1.7800051618479799e+01 1 0 0
1425 1 1 1.6234987173446228e-01 8.8063476620692871e+00 2.2246714222485256e+01 1.9812740781366500e+01 1 0 0
1776 1 2 -5.0999743340928494e-01 8.8327963862871108e+00 2.2334128221105836e+01 1.8360095289257082e+01 1 0 0
1777 1 3 3.9806687085732734e-01 8.4687053462263790e+00 2.1484270598413918e+01 1.8000264209626081e+01 1 0 0
1866 1 2 -4.8277632964752376e-01 5.5816756233785583e+00 2.1592156420169324e+01 1.9660386853955821e+01 1 0 0
1867 1 3 3.8600329666363220e-01 6.1919864074986712e+00 2.0969210058916588e+01 1.9123396844592129e+01 1 0 0
5028 2 3 3.7510078881741488e-01 7.7377400688036087e+00 2.1964457727993018e+01 1.5438862400938497e+01 0 0 0
5026 2 2 -6.4291020495005047e-01 8.2539616281279269e+00 2.2742978095810464e+01 1.5485467368624509e+01 0 0 0
4176 2 3 2.9337953799946159e-01 3.8336096633376160e+00 2.4280922902151705e+01 1.5513805074374835e+01 0 0 0
6436 2 2 -6.6171751888421348e-01 1.1992832050410522e+00 2.1795155223846393e+01 1.7048379642179345e+01 1 0 0
906 1 2 -4.8510788499583546e-01 9.2467206551929344e+00 2.4327764458861996e+01 1.3478317206301437e+01 0 0 0
5466 2 3 3.9348786491039833e-01 7.0702596595938223e+00 2.3461041548520832e+01 1.7989978581228819e+01 1 0 0
903 1 3 4.0756514735203159e-01 4.8525402802319206e+00 2.5431621710949340e+01 1.4029093170352004e+01 0 0 0
4861 2 2 -6.9242958828805412e-01 4.4704348302391796e+00 2.1972299643288114e+01 1.6471251259597295e+01 0 0 0
5465 2 3 3.5571325190380276e-01 6.4601367574427053e+00 2.4859182226358921e+01 1.7857058724458927e+01 1 0 0
5027 2 3 3.4454003126819283e-01 8.2756955862209640e+00 2.3215389312366959e+01 1.6293677324081429e+01 0 0 0
4862 2 3 4.0998029086784643e-01 3.8438353976210267e+00 2.2717549361831352e+01 1.6599091855245671e+01 0 0 0
4863 2 3 3.3565884536118684e-01 4.1662735956308232e+00 2.1109379295565859e+01 1.7010143834674995e+01 0 0 0
6451 2 2 -6.7425812992383849e-01 2.8120250900229191e+00 2.5521453163116860e+01 1.8252767903945049e+01 0 0 0
1426 1 1 -8.9958979861153351e-02 1.0344186836657276e+01 2.2245438469433807e+01 2.0067119659722554e+01 1 0 0
1628 1 1 2.9351274214457268e-01 1.0018933587152436e+01 2.5646933327895272e+01 1.7207092565607454e+01 1 0 0
1630 1 2 -3.6301054688864887e-01 8.9030055513839290e+00 2.5067145456792392e+01 1.7383843302726056e+01 1 0 0
824 1 2 -7.0227959814670815e-01 7.6424525218006589e-01 2.2142904216226391e+01 1.4301563663998552e+01 0 0 0
825 1 3 4.3215090139803736e-01 9.6264201007034045e-01 2.3064647182259932e+01 1.4007599360252106e+01 0 0 0
6438 2 3 3.1646298332554923e-01 2.0820282138354429e+00 2.1576316297385471e+01 1.7350412734272183e+01 1 0 0
1431 1 1 -2.2083842161889782e-02 8.0463972501331327e+00 2.5856690702724158e+01 1.9980635446926563e+01 1 0 0
6437 2 3 3.6811811342537221e-01 4.9753484708395324e-01 2.1193007178673021e+01 1.7378491330690824e+01 1 0 0
854 1 2 -4.9155109233216487e-01 4.6264853598128157e+00 2.2157482796710344e+01 1.3184130507718924e+01 0 0 0
778 1 2 -5.2628084249832074e-01 1.0839924710348172e+00 2.4577968006530604e+01 1.3373219124394511e+01 0 0 0
5488 2 2 -7.3456695316630216e-01 3.3207382779256118e+00 2.3102231387375571e+01 1.8223079601813698e+01 1 0 0
5490 2 3 4.4461309618173711e-01 2.7455258765932986e+00 2.3827637718204354e+01 1.8478712678054521e+01 1 0 0
5489 2 3 3.9971981956064967e-01 4.2039462574454785e+00 2.3140354990834346e+01 1.8611491383878487e+01 1 0 0
5495 2 3 4.2650452938551670e-01 6.9394631484572882e+00 2.5090695318824491e+01 1.5352359655252005e+01 0 0 0
927 1 3 4.3283655096843698e-01 3.0668395703434705e+00 2.4136983040704081e+01 1.3512162298816571e+01 0 0 0
6130 2 2 -6.5048770135376544e-01 1.0204075210430773e+01 2.1170033007772332e+01 1.4489912690170927e+01 0 0 0
1430 1 2 -3.4536907783236737e-01 1.0276991234438684e+01 2.4600459008120669e+01 1.9811662239769692e+01 1 0 0
6084 2 3 3.8721096619925055e-01 6.0887144529431536e+00 2.1370196876460113e+01 1.7018584967895983e+01 0 0 0
779 1 3 2.9543834684702253e-01 8.3771577700483157e-01 2.5308601232238502e+01 1.3968250757206510e+01 0 0 0
4984 2 2 -5.7151933284260314e-01 1.2677293767068343e+00 2.3072004539561100e+01 1.9884382696055614e+01 0 0 0
6104 2 3 2.8063571221212225e-01 3.1665977074778529e-01 2.5087263391097796e+01 1.6910840422088274e+01 0 0 0
4102 2 2 -6.3034975986130060e-01 2.9299315069942704e+00 2.0400699834160495e+01 1.9788057313778175e+01 0 0 0
6452 2 3 3.8602680951676788e-01 1.8402158081006552e+00 2.5815770284937908e+01 1.8045428899067932e+01 0 0 0
6132 2 3 3.5620337222574810e-01 9.6337566060057185e+00 2.0618939970947807e+01 1.3958070773722961e+01 0 0 0
5021 2 3 3.0292923210100015e-01 2.3037903412558544e-01 1.9761079662642096e+01 1.5308219326656410e+01 0 0 0
686 1 1 2.8637486401910439e-01 6.8880563292630805e+00 1.9984440798235308e+01 1.4179642476090160e+01 0 0 0
4103 2 3 3.4840299154872040e-01 3.4867403776113428e+00 2.0999056766928216e+01 1.9314410659423963e+01 0 0 0
4986 2 3 3.5129303031843051e-01 1.7397100309348024e+00 2.2242759804243114e+01 1.9790758751919512e+01 0 0 0
5494 2 2 -6.6293031676590153e-01 7.2793932925589964e+00 2.6046263065355273e+01 1.5400122100876414e+01 0 0 0
6103 2 2 -6.4434556927110975e-01 5.7564792218029781e-01 2.4229444479865247e+01 1.6533497900908507e+01 0 0 0
1429 1 1 1.3364835571344219e-01 8.8440969779313292e+00 2.4664413528437031e+01 2.0123997941684429e+01 1 0 0
6453 2 3 4.4717865469190021e-01 3.4733473902557583e+00 2.6012691460356084e+01 1.7743250525255647e+01 0 0 0
5979 2 3 3.5257572588309277e-01 5.4641979085536123e+00 2.6094976027861271e+01 1.6428187578106783e+01 0 0 0
5071 2 2 -6.7302759154341518e-01 9.1189514298170380e+00 1.9714216668938064e+01 1.7075710731113297e+01 0 0 0
6142 2 2 -6.8911408510209182e-01 1.9683575987403912e-01 2.0043168620204327e+01 1.8850774342760900e+01 1 0 0
4985 2 3 3.2072182082015549e-01 5.9019461320684119e-01 2.3102507807996894e+01 1.9164255305994566e+01 0 0 0
902 1 2 -5.5216462223507168e-01 5.5102488832401191e+00 2.6128828997984385e+01 1.3704661948441249e+01 0 0 0
5309 2 3 3.2898951756087347e-01 2.3105048148804421e+00 1.9820902035183032e+01 1.5929634893658385e+01 1 0 0
6083 2 3 4.0184775056783972e-01 6.8136222439324747e+00 1.9984748234910164e+01 1.6923662119901920e+01 0 0 0
1421 1 1 7.4060903959906679e-04 8.7117951090471504e+00 1.9867472383336604e+01 2.0004133178848619e+01 1 0 0
926 1 2 -5.7502771371562622e-01 3.5678340749571928e+00 2.4841099627199370e+01 1.3136295811621181e+01 0 0 0
1631 1 3 3.7011557783037002e-01 1.0235779001740434e+01 2.5111335511643944e+01 1.5301973001870483e+01 1 0 0
4967 2 3 3.5843176166678165e-01 1.0521479505163997e+01 2.2565535978823991e+01 1.6643561755223168e+01 0 -1 0
6105 2 3 3.3205461177020440e-01 7.6233803981758397e-01 2.3456585148190157e+01 1.7168873040003806e+01 0 0 0
1368 1 1 -6.1307458021390288e-02 6.6283066572234599e+00 2.5815786982656142e+01 2.0315343312501788e+01 1 0 0
5072 2 3 3.1189001369448949e-01 9.9613276627967142e+00 2.0018239049417957e+01 1.6749875204173684e+01 0 0 0
690 1 3 2.9603176452215441e-01 8.4191260437758046e+00 1.9834718804102042e+01 1.5483754322113136e+01 0 0 0
5262 2 3 3.7361346935452538e-01 1.0437269619796222e+01 3.1909499893022172e+01 1.6551319345316095e+01 0 0 0
5793 2 3 4.2595010365168551e-01 8.0946961751285507e-01 3.1353530365649195e+01 1.6860240254002097e+01 0 0 0
173 1 1 2.0358614064867575e-01 8.6375746928153525e+00 2.9918309980746333e+01 1.2781782941996729e+01 0 0 0
4358 2 3 3.7143272462851928e-01 1.5247798369428708e-01 2.9663380750472175e+01 1.3464082278761962e+01 0 0 0
5037 2 3 4.3283212214034489e-01 2.8358689566674635e+00 2.6315592539796477e+01 1.3324133481633835e+01 0 0 0
1862 1 2 -5.7312137984018974e-01 1.0426049984874037e+01 3.1964184557455305e+01 1.8972179852021753e+01 1 0 0
5791 2 2 -6.6330429949703229e-01 3.1932899842951523e-01 3.2105876818189188e+01 1.7283540666080128e+01 0 0 0
1307 1 1 1.5214297391358994e-01 2.6536395009543462e-01 2.6968828687187987e+01 1.9995221482877469e+01 1 0 0
5496 2 3 4.0784605885422132e-01 6.6942836689284668e+00 2.6538721409109048e+01 1.4777783668404119e+01 0 0 0
1437 1 1 -1.6792433593660831e-02 8.6798222930526041e+00 2.9496975362850016e+01 2.0232132193574383e+01 1 0 0
5977 2 2 -6.9995835748040869e-01 4.5718414704529957e+00 2.6280671044191251e+01 1.6444904689030306e+01 0 0 0
170 1 1 1.7018860021765750e-01 9.7210437788997464e+00 2.6937566510680774e+01 1.3062189475951962e+01 0 0 0
6554 2 3 3.6739749495471880e-01 9.9009294448541389e+00 3.0573137692426549e+01 1.8071766515031090e+01 0 0 0
1369 1 1 -6.9613565667677041e-02 4.3289316931413353e+00 2.6773109649390452e+01 2.0126794266811945e+01 1 0 0
4357 2 2 -6.7336338647673855e-01 9.1375148365679359e-01 2.9112225440660229e+01 1.3194768723858612e+01 0 0 0
826 1 2 -4.7651848524069801e-01 3.5827334784165936e+00 3.0135182133176428e+01 1.3125007838899647e+01 0 0 0
5978 2 3 3.4771524536756004e-01 4.3493619330379785e+00 2.7199885094133588e+01 1.6210442295166953e+01 0 0 0
5591 2 3 4.4743781731279464e-01 9.5150774392605098e-01 2.9188157782124108e+01 1.6334590678401394e+01 0 0 0
1439 1 1 -5.1663041373007680e-02 8.0882150394092704e+00 3.0746618401993882e+01 2.0195832097040569e+01 1 0 0
5035 2 2 -7.1620249117757184e-01 2.6911169087513649e+00 2.7133985848339531e+01 1.3835454850151887e+01 0 0 0
1376 1 1 1.3466871285660190e-01 6.7588601091280669e+00 3.0977632846722596e+01 1.9691277255315249e+01 1 0 0
1435 1 1 -4.5985811663667941e-02 8.0429577242978301e+00 2.8359348155956507e+01 1.9698214264703854e+01 1 0 0
1434 1 1 4.0273947476600236e-02 1.0119687435041865e+01 2.7317165007486665e+01 1.9182192333087592e+01 1 0 0
6426 2 3 3.7886802266776454e-01 8.8759411862687188e+00 2.9693005721934576e+01 1.4676630128231348e+01 0 0 0
4591 2 2 -7.0048684894248758e-01 1.7232504066286447e+00 2.7157614368428799e+01 1.6045688741267558e+01 1 0 0
715 1 1 3.0185634211420243e-01 6.0769770828488534e+00 3.2451096430823156e+01 1.4827054046411391e+01 0 0 0
718 1 2 -4.0673658356622777e-01 5.2381223575378373e+00 3.1483004622956393e+01 1.4797196708685084e+01 0 0 0
858 1 2 -5.0213992963446308e-01 5.8939650942491246e+00 2.8411416064190302e+01 1.3819256995803107e+01 0 0 0
859 1 3 4.0203702940786101e-01 5.1832351097189120e+00 2.7748293175048030e+01 1.3965150653021901e+01 0 0 0
4160 2 3 4.5801461416849176e-01 7.3859954911858212e+00 2.8447378133324886e+01 1.6675434743891611e+01 0 0 0
4159 2 2 -7.0525675108192332e-01 8.2719040381356077e+00 2.8085666812161357e+01 1.6797485017937710e+01 0 0 0
4161 2 3 4.6654384858879833e-01 8.4199856240567446e+00 2.7158386461590400e+01 1.6462801918896581e+01 0 0 0
5590 2 2 -6.6297416986402802e-01 1.4790954261281670e+00 2.9858020729802142e+01 1.5852068026209745e+01 0 0 0
5020 2 2 -7.2464143260478175e-01 6.1767522492764559e+00 2.9725497541656136e+01 1.6527871704836762e+01 0 0 0
4593 2 3 4.1947911572452412e-01 2.4086861918573121e+00 2.6827979470908783e+01 1.5450078829960779e+01 1 0 0
1312 1 1 1.3209675398079304e-01 1.6325244160452592e+00 2.9377402036927560e+01 1.9460428474707228e+01 1 0 0
1314 1 1 1.3781960402840626e-01 2.5419144440828796e+00 3.0973161109497529e+01 1.9581205376722203e+01 1 0 0
1370 1 1 1.1284090220396252e-01 5.6989053463821771e+00 2.6659847200325238e+01 1.9650494469226327e+01 1 0 0
1371 1 1 1.4957306264369807e-01 3.6031977468434100e+00 2.7782341618104955e+01 1.9555112804979402e+01 1 0 0
1372 1 1 1.5088184542384594e-01 6.6863113852069862e+00 2.8405396623361788e+01 1.9172526409226037e+01 1 0 0
1373 1 1 1.4724027291650502e-01 4.7054723182117071e+00 2.9880738737012916e+01 1.9162746733955046e+01 1 0 0
1374 1 1 -5.6704455789249354e-02 6.0851976915178341e+00 2.9719651160811491e+01 1.9323542022589237e+01 1 0 0
1678 1 2 -3.0143083909478957e-01 2.0294084541880197e+00 3.0301938156683342e+01 1.8395153959309699e+01 1 0 0
1679 1 2 -3.3904540923481191e-01 4.0842650107339606e+00 2.8700787052426271e+01 1.8524928453736013e+01 1 0 0
1680 1 2 -3.1892553270133378e-01 6.0189748863684844e+00 2.7423396821956786e+01 1.8421579897808535e+01 1 0 0
1920 1 2 -5.2526470968192240e-01 6.7821248753252359e+00 3.1608121013355820e+01 1.8280839533266334e+01 1 0 0
6004 2 2 -6.8056409713154864e-01 4.2036614812457840e+00 2.8917356337554082e+01 1.5987513929893151e+01 0 0 0
6005 2 3 5.9059404155469675e-01 5.2230912383891166e+00 2.9352669443371848e+01 1.6239143443781590e+01 0 0 0
6006 2 3 3.9018427640155434e-01 3.6483993269979220e+00 2.8759548480175045e+01 1.6861581181110910e+01 0 0 0
5022 2 3 4.0690560321742314e-01 6.3283451400646902e+00 3.0673617236824075e+01 1.7021224842293467e+01 0 0 0
6425 2 3 4.6631135275802849e-01 7.1313559632692956e+00 2.9988857723069287e+01 1.5144188219499735e+01 0 0 0
6553 2 2 -6.8001806057125569e-01 9.9703430994228786e+00 2.9866112709857163e+01 1.7403486787817400e+01 0 0 0
6424 2 2 -6.8514448484618773e-01 8.1438602160956766e+00 3.0065053289009771e+01 1.5240397519618003e+01 0 0 0
765 1 2 -3.6492735051186481e-01 9.9236103488495093e+00 2.7948674890744492e+01 1.4083162502695656e+01 0 0 0
1310 1 1 -5.0148814760596648e-02 2.2774214166182531e+00 2.8158043557349028e+01 1.9951974112942938e+01 1 0 0
1433 1 1 1.6494145336031552e-02 8.7414085062864899e+00 2.7067399095816356e+01 1.9575214314243865e+01 1 0 0
1375 1 1 -6.8685457773957806e-02 3.9975973524177357e+00 3.0891585746814165e+01 1.9809074195333039e+01 1 0 0
1921 1 3 4.4452115191794278e-01 6.8966505851875661e+00 3.2609382833549802e+01 1.8152364352849396e+01 1 0 0
5751 2 3 4.3247103569299378e-01 8.4838360116273339e+00 3.1427666547672036e+01 1.6106118718307691e+01 0 0 0
4592 2 3 4.2754563860755135e-01 8.0863428413866933e-01 2.7191206890688651e+01 1.5687335422041221e+01 1 0 0
827 1 3 4.1018383624239030e-01 4.2681242006993072e+00 3.0098157260549655e+01 1.3836552190254810e+01 0 0 0
4304 2 3 3.5262836809165027e-01 3.6721258520243292e+00 3.0916993771831532e+01 1.6023715217499785e+01 0 0 0
5749 2 2 -6.9389479545636079e-01 8.7940901507115026e+00 3.2243814266559880e+01 1.6528669199010626e+01 0 0 0
4303 2 2 -6.2267792303227121e-01 3.4191247618474723e+00 3.1763840794420219e+01 1.6493231262852266e+01 0 0 0
4305 2 3 3.5448038779616292e-01 4.0988236092991235e+00 3.1995616707558792e+01 1.7082342137840868e+01 0 0 0
5889 2 3 3.4959550317365468e-01 2.0970347101309335e+00 3.1971586116235645e+01 1.5009939335252833e+01 0 0 0
1860 1 2 -5.3591870112228035e-01 5.1357123183296793e-01 2.6633946939984575e+01 1.8548363067622248e+01 1 0 0
5592 2 3 3.6630607793695180e-01 1.7189759024837412e+00 2.9587380156485086e+01 1.4910684834213672e+01 0 0 0
1827 1 3 4.4500045663821547e-01 8.9186935248541932e+00 3.2398303645132110e+01 1.8516803964209878e+01 1 0 0
174 1 1 1.0502462380639630e-02 9.9757242085501012e+00 3.0013351217202061e+01 1.3279305379031646e+01 0 0 0
175 1 2 -3.2871387379410216e-01 7.7202616549158058e+00 3.1031040197009222e+01 1.3039776903636520e+01 0 0 0
6555 2 3 4.7469402193591226e-01 9.1449939840491830e+00 2.9376050784038018e+01 1.7345750050427370e+01 0 0 0
176 1 2 -3.6862022365190894e-01 1.0440369512188132e+01 3.1338928351569898e+01 1.3158815126269676e+01 0 0 0
1316 1 1 -7.4331596440343581e-02 1.7860589340135171e+00 3.1982470301789217e+01 2.0336567131408277e+01 1 0 0
5036 2 3 4.1615671507263546e-01 2.2776144922627570e+00 2.7889866455194632e+01 1.3359564159837436e+01 0 0 0
169 1 1 -2.8445233722124826e-02 8.2997268620257820e+00 2.7079314227521436e+01 1.2829942952027489e+01 0 0 0
5759 2 3 4.5800527947274089e-01 9.7804973768769674e+00 3.2591668510943499e+01 1.4103774409156625e+01 0 0 0
5887 2 2 -6.2983528790773446e-01 1.4367677460746300e+00 3.2725781214398388e+01 1.4811490649123021e+01 0 0 0
5792 2 3 3.6413642637606103e-01 9.9457395309721441e-01 3.2773467603729834e+01 1.7636616911952284e+01 0 0 0
1861 1 3 4.4409002208401349e-01 2.2733341908462426e-01 2.7245058219892837e+01 1.7872382936249636e+01 1 0 0
1311 1 1 -3.4798853156259975e-02 2.2133130030482140e-01 2.9449473552687685e+01 1.9923625483620967e+01 1 0 0
4454 2 3 3.0830159006681473e-01 2.8042538033317568e+00 3.4658409579407468e+01 1.6668601817606138e+01 0 0 0
124 1 1 1.3880794060062182e-01 4.2750284574783572e+00 3.7224305398758268e+01 1.2964936243303692e+01 0 0 0
6035 2 3 3.5630438971078204e-01 4.9759144097722430e-01 3.5711272502305704e+01 1.5625532350891556e+01 0 -1 0
6034 2 2 -6.9306794669032756e-01 1.4110448203328374e-01 3.5388491177545838e+01 1.6522081520812868e+01 0 -1 0
5750 2 3 3.6555670345348923e-01 8.7424610835061998e+00 3.3131593746491937e+01 1.5995813604522352e+01 0 0 0
1319 1 1 1.1637264206925522e-01 3.9052718335708725e-01 3.4236441208789145e+01 1.9731343125203438e+01 1 0 0
1383 1 1 -1.3939770165651341e-01 3.8804004554407769e+00 3.5787210726767746e+01 1.9737510114657145e+01 1 0 0
1385 1 1 2.1817607899978800e-01 4.6241654515719999e+00 3.7010005327523736e+01 1.9734772066757056e+01 1 0 0
185 1 1 -4.6675448248214929e-02 7.9553143131658777e+00 3.8458591460095576e+01 1.3885532908115954e+01 0 0 0
60 1 1 1.1807558768866502e-01 2.2004625496228116e+00 3.5684803169115227e+01 1.3294599255357760e+01 0 0 0
4250 2 3 4.0296105626446449e-01 5.6505884823222918e-01 3.8583695547417555e+01 1.6478389523472657e+01 0 0 0
1326 1 1 -7.9963125890014489e-02 2.2028990184976256e+00 3.8488268478329928e+01 2.0282702677794575e+01 1 0 0
1384 1 1 2.4138992579259891e-01 6.8475070766945416e+00 3.5792956317937147e+01 2.0201217479398792e+01 1 0 0
122 1 1 -4.9662255641082627e-02 3.6334156980137888e+00 3.5928686644893808e+01 1.2876200237979653e+01 0 0 0
1939 1 2 -4.8476922324899779e-01 1.0013332662031299e+01 3.8597847103697667e+01 1.8693774387824138e+01 1 0 0
4251 2 3 4.4026840139483275e-01 2.1259033451834504e+00 3.8502615182125894e+01 1.7032085013280700e+01 0 0 0
4400 2 3 3.6973847207048705e-01 5.1760420156999301e+00 3.8821176565289853e+01 1.6500362404494091e+01 0 -1 0
6568 2 2 -6.5759305539564972e-01 3.2940252105798726e+00 3.7535008120738958e+01 1.6298609758980522e+01 0 0 0
126 1 1 -1.8431837772066053e-02 3.5738366762747855e+00 3.8452411746799356e+01 1.3427888627837662e+01 0 0 0
182 1 1 8.8218308079839963e-02 1.0584662157981510e+01 3.6031832558807331e+01 1.3024726626176630e+01 0 0 0
4094 2 3 3.6611808608178026e-01 5.8960885461681150e+00 3.9219491904744579e+01 1.8846816065920223e+01 0 0 0
1741 1 2 -3.8703197503233056e-01 4.4178506231858039e+00 3.8161084579295256e+01 1.8897786796770227e+01 1 0 0
6367 2 2 -6.7858078753128670e-01 9.2386428147279336e+00 3.5303050600644475e+01 1.7385633980916054e+01 0 0 0
5758 2 2 -7.4309180380856821e-01 9.7352083397605380e+00 3.3356074972008095e+01 1.4701166522222472e+01 0 0 0
893 1 2 -3.9071732121124486e-01 6.0059479752541955e+00 3.7349532927990538e+01 1.5030949431754646e+01 0 0 0
4601 2 3 3.8038888290742862e-01 7.1778805410198752e+00 3.6177958316816003e+01 1.4904922330606361e+01 0 0 0
4602 2 3 3.1056499243481539e-01 8.3884543772690741e+00 3.5608126222565019e+01 1.5920873945274430e+01 0 0 0
1443 1 1 5.6126502407875624e-02 8.1921047224793480e+00 3.3281687740354371e+01 2.0264890807036430e+01 1 0 0
5760 2 3 4.8884447916781781e-01 9.5176671243823510e+00 3.4272375767707750e+01 1.4464288997319533e+01 0 0 0
1381 1 1 8.5985366437399180e-02 4.7231512011034305e+00 3.4568221738737343e+01 1.9843818420820838e+01 1 0 0
6036 2 3 4.6183693557891770e-01 7.3233898437366218e-01 3.4935682748328190e+01 1.7127277397659405e+01 0 -1 0
62 1 1 9.5584843493257632e-02 1.3893454749916188e+00 3.7214519313369735e+01 1.3488900849703999e+01 0 0 0
631 1 2 -4.2643903311129799e-01 1.7178020351651855e+00 3.6293713382711680e+01 1.4566544418420941e+01 0 0 0
1940 1 3 2.9223157836729735e-01 9.2310623829619090e+00 3.8522824107994012e+01 1.9290713936591910e+01 1 0 0
4600 2 2 -6.5906837682223973e-01 7.8538132568530141e+00 3.5413676238770336e+01 1.5111259698574701e+01 0 0 0
6368 2 3 3.5239227976689724e-01 1.0106275582963390e+01 3.4997326752364764e+01 1.7139661027499557e+01 0 0 0
4846 2 2 -7.0955328856616839e-01 9.7592122598119975e+00 3.7704880635347735e+01 1.5997673880021436e+01 0 -1 0
5177 2 3 3.4659937730450707e-01 4.9533416788782718e+00 3.5065204806178535e+01 1.5504890698316467e+01 0 0 0
6369 2 3 3.5627405032576631e-01 8.9017972881159189e+00 3.4522120661893176e+01 1.7966957256696652e+01 0 0 0
4466 2 3 3.0572703573865745e-01 5.4064951826168519e+00 3.5731366560589258e+01 1.8165206996957291e+01 0 -1 0
119 1 1 -2.2790480613230155e-01 6.5064926991459515e+00 3.3149958070162192e+01 1.3505987239967538e+01 0 0 0
1449 1 1 -2.4229956985016798e-01 1.0274501755268732e+01 3.6592104156279134e+01 1.9803883537197709e+01 1 0 0
4453 2 2 -6.7146674054140087e-01 2.3791857046573202e+00 3.4096680961128619e+01 1.7329494031971748e+01 0 0 0
127 1 1 1.1931999058799930e-01 6.4443186820801319e+00 3.8504722248905026e+01 1.4247167520200451e+01 0 0 0
1382 1 1 -8.6259429050795824e-02 6.1539420329685726e+00 3.4587328064150995e+01 2.0207801320413786e+01 1 0 0
6558 2 3 4.1564648912005198e-01 6.8444064078962903e+00 3.7378584203755544e+01 1.7372145735437766e+01 0 -1 0
4455 2 3 4.1554490703915853e-01 3.0437343545661983e+00 3.3810087469002710e+01 1.8035201101754016e+01 0 0 0
1320 1 1 -7.8282148084216074e-02 1.7959020285528231e+00 3.4362751661692300e+01 1.9987241469962058e+01 1 0 0
4465 2 2 -6.3005167561380815e-01 5.9383933506154909e+00 3.5721915157860245e+01 1.7320974727889777e+01 0 -1 0
4467 2 3 2.8673956287016600e-01 6.7652120352597285e+00 3.5363357856154707e+01 1.7586135461359728e+01 0 -1 0
1742 1 2 -3.2728915714165818e-01 1.5495172975287441e+00 3.6409748820915610e+01 1.8945310613313602e+01 1 0 0
6557 2 3 4.7711801916268060e-01 8.4797922944927482e+00 3.7717127770264050e+01 1.7138171862553147e+01 0 -1 0
5178 2 3 3.4872603948982117e-01 4.1466478702897787e+00 3.3673867642131761e+01 1.5622646429486464e+01 0 0 0
971 1 3 1.9389083536089702e-01 6.1411234957353411e+00 3.4099893376571195e+01 1.3493688079414973e+01 0 0 0
6570 2 3 4.0233601579324663e-01 2.9725101939823055e+00 3.6998749122646934e+01 1.5485373588117902e+01 0 0 0
1826 1 2 -5.5450018536422840e-01 8.3286243973650897e+00 3.3200046648491636e+01 1.8726674456336490e+01 1 0 0
1881 1 2 -3.7956015727672543e-01 4.2723695657709877e+00 3.3378712262974339e+01 1.9007493881670801e+01 1 0 0
717 1 2 -5.2414836945233800e-01 6.4510739102547010e+00 3.3301281519579042e+01 1.5895573137393683e+01 0 0 0
719 1 3 3.3261240581214335e-01 6.9948617473972687e+00 3.4089443204656860e+01 1.5580285011388266e+01 0 0 0
125 1 1 3.8581183114264776e-02 5.6207162749340860e+00 3.7037948957704138e+01 1.3629143731764007e+01 0 0 0
183 1 1 -6.5463715969525160e-02 8.5118004744405287e+00 3.7407939383091794e+01 1.3149426430182988e+01 0 0 0
5888 2 3 3.7105163572320554e-01 1.8358718868871566e+00 3.3550598263120477e+01 1.4874002746932190e+01 0 0 0
864 1 2 -5.6383522867683944e-01 1.0330427270091167e+01 3.5743744690300268e+01 1.4435260093226884e+01 0 0 0
716 1 3 1.2246418066370074e-01 7.5909999345822721e+00 3.3275662339458030e+01 1.3384362312277407e+01 0 0 0
6556 2 2 -7.2238423947067965e-01 7.5750543077950656e+00 3.7976051794928495e+01 1.7360255649172430e+01 0 -1 0
1937 1 3 1.7004785821185781e-01 9.6338925365847743e+00 3.5958020356724646e+01 1.9178762213866392e+01 1 0 0
5176 2 2 -6.2604040794754134e-01 4.1168334133762174e+00 3.4566806261296499e+01 1.5273114920502943e+01 0 0 0
1322 1 1 1.6130008292395334e-01 2.4868656990497540e+00 3.5515478819538068e+01 1.9554470697170707e+01 1 0 0
1387 1 1 8.9116385901932035e-02 3.6547544827146030e+00 3.8476555187775801e+01 2.0153398384669444e+01 1 0 0
1386 1 2 -3.6815779050902903e-01 6.1449719737914581e+00 3.6959839089876084e+01 1.9877767807998225e+01 1 0 0
1324 1 1 1.5854842479131157e-01 1.2919242943216080e+00 3.7563485406394072e+01 1.9820716431737942e+01 1 0 0
4249 2 2 -6.8215162631794657e-01 1.3048967430762393e+00 3.9058214511368973e+01 1.6947079266739856e+01 0 0 0
4848 2 3 4.1215931970905384e-01 9.5235161771736472e+00 3.6963798298878118e+01 1.5449137847790961e+01 0 -1 0
6569 2 3 3.3118114746948657e-01 3.9721390171971036e+00 3.7060626708476647e+01 1.6781853183430815e+01 0 0 0
64 1 1 -1.5302690127370636e-02 2.1585990653714116e+00 3.8489618236410720e+01 1.3349096103692196e+01 0 0 0
123 1 1 4.4981347976832134e-02 6.4644611440682631e+00 3.6144812896302291e+01 1.2853694962215265e+01 0 0 0
184 1 1 8.9742911728815933e-02 9.9970699921921611e+00 3.7379641082497173e+01 1.2801359825641143e+01 0 0 0
4847 2 3 4.6379341541815705e-01 1.0694399231787754e+01 3.8004448295021973e+01 1.5974794548991374e+01 0 -1 0
1298 1 1 1.8761542802737249e-01 2.0867794134140532e+00 2.1417262264679685e+01 2.3238255024117542e+01 1 0 0
1300 1 1 -2.4244222795074946e-02 1.4662917426163948e+00 2.2656515914555921e+01 2.2995923903922687e+01 1 0 0
1302 1 1 1.0703767641123213e-01 2.0355431439099654e+00 2.3907059095358271e+01 2.2621123261172201e+01 1 0 0
1732 1 2 -2.8592797087005439e-01 3.4170537771264886e+00 2.0937847619554212e+01 2.3481429922281734e+01 1 0 0
1733 1 2 -2.8967582821110960e-01 3.3673037852561358e+00 2.3957118156734094e+01 2.3185964101616072e+01 1 0 0
1792 1 2 -5.0715708892141009e-01 7.2853989400522083e+00 2.1828991175937524e+01 2.2751121203605503e+01 1 0 0
1793 1 3 4.0469943578799911e-01 8.2129011283268927e+00 2.2134608530953006e+01 2.2718705827928812e+01 1 0 0
1795 1 3 3.5460814040324368e-01 6.4301330250126192e+00 2.4973471531785236e+01 2.3391310029252423e+01 1 0 0
2009 1 1 1.0622316090949539e-01 1.5580322420727586e+00 2.4263014591949826e+01 2.7525177575217580e+01 0 0 0
1359 1 1 1.7293868746930691e-01 4.4620330085302768e+00 2.1200206249238558e+01 2.2497483804997941e+01 1 0 0
1794 1 2 -5.0260658182225504e-01 6.9053461404649230e+00 2.5072501194905598e+01 2.2564206930859065e+01 1 0 0
2070 1 1 -6.8703391513897233e-02 4.9133188372286654e+00 2.2988398535330028e+01 2.6839183553083792e+01 0 0 0
2008 1 1 1.3404898777983051e-01 3.5888216817498582e+00 2.2752790200756809e+01 2.6329587610922736e+01 0 0 0
2010 1 1 9.6554272311705311e-02 2.6942077793551507e+00 2.4285110106821136e+01 2.6552872848742933e+01 0 0 0
2012 1 1 -6.0229554291201831e-02 3.4473866303172023e+00 2.5585928792297942e+01 2.6299175324527365e+01 0 0 0
2067 1 1 -6.3155656418430156e-02 7.9988930340791011e+00 2.0666398332062819e+01 2.6696725423018449e+01 0 0 0
2069 1 1 1.0811076024856525e-01 7.0655841859738899e+00 2.1844018566851464e+01 2.6336093227571915e+01 0 0 0
2071 1 1 -2.4951057650005572e-02 7.7226799542520395e+00 2.3209892491057538e+01 2.6579951414205780e+01 0 0 0
2072 1 1 9.9209870612514517e-02 5.4938140267769153e+00 2.4329031839433668e+01 2.6911988226920599e+01 0 0 0
2073 1 1 -4.5309553705101147e-02 6.9215921354458230e+00 2.4332441601727066e+01 2.6890282215822200e+01 0 0 0
2074 1 1 1.3304916797855307e-01 4.8824644110359028e+00 2.5416509454258634e+01 2.6117764976356071e+01 0 0 0
2127 1 1 1.3113176466400689e-01 9.3802166249954304e+00 2.0747182495225658e+01 2.6495128829714652e+01 0 0 0
2129 1 1 -6.4627783635827801e-02 9.8613150685104003e+00 2.2083939090029073e+01 2.6287590491130054e+01 0 0 0
2131 1 1 -4.1753103012842657e-02 9.1084672407082667e+00 2.3226303138591614e+01 2.6677962922269394e+01 0 0 0
2840 1 2 -4.4566655376498493e-01 6.2684363946160113e+00 2.1594302745901825e+01 2.5137152576124937e+01 0 0 0
2841 1 3 3.8680272457034470e-01 6.4786282219786342e+00 2.2153766176203685e+01 2.4283067742727052e+01 0 0 0
2917 1 2 -2.5625478646154831e-01 2.5066427740444714e+00 2.3314569983222817e+01 2.5501643118593581e+01 0 0 0
2075 1 1 1.3499310089149430e-01 7.5689945014994597e+00 2.5622991403176151e+01 2.7316627600994398e+01 0 0 0
2005 1 1 -2.9318666438378736e-03 1.5014377052466743e+00 2.1707220918149883e+01 2.7395493440816971e+01 0 0 0
1363 1 1 1.5157859250777106e-01 4.2824108889283670e+00 2.3665782020141652e+01 2.2110435323813576e+01 1 0 0
2135 1 1 -6.8653635487930673e-02 9.1083233890733055e+00 2.5617847483484901e+01 2.7424662666841449e+01 0 0 0
1304 1 1 -9.3658684218059021e-03 1.4819513647138969e+00 2.4932997360527750e+01 2.1776335508313352e+01 1 0 0
2066 1 1 -7.9564867675722684e-03 5.0395328957650642e+00 2.0595055421344433e+01 2.7247487691949797e+01 0 0 0
2068 1 1 1.6597713600861611e-01 5.7641989482649985e+00 2.1885093669300097e+01 2.7274392450028778e+01 0 0 0
2006 1 1 2.3338542498480344e-03 2.8574285620756164e+00 2.1566843428153536e+01 2.6928102771300509e+01 0 0 0
2004 1 1 -3.1602552163574132e-02 3.6077725766728803e+00 2.0405580304904500e+01 2.7202910478585888e+01 0 0 0
1361 1 1 -6.9878101099067266e-02 4.8416405814917960e+00 2.2399039639322453e+01 2.1892812837345431e+01 1 0 0
2133 1 1 9.8598314470998649e-02 9.9110812555400862e+00 2.4372543693862696e+01 2.7328141490396519e+01 0 0 0
1365 1 1 -9.9805057160649899e-02 4.6739346329350928e+00 2.4834764017170318e+01 2.1479637988906241e+01 1 0 0
1306 1 1 -5.2490622012186031e-03 2.3014674940882638e+00 2.5969773209674589e+01 2.1244851315426871e+01 1 0 0
1367 1 1 1.5721758798379923e-01 3.7889760909651851e+00 2.6002678082924692e+01 2.1327016555968342e+01 1 0 0
4402 2 2 -6.4755170637172632e-01 9.3917837884011046e+00 2.4185439874742425e+01 2.3286967962139354e+01 0 0 0
1366 1 1 1.3201374596056104e-01 6.1542444429968803e+00 2.4791852328226234e+01 2.1260985630651284e+01 1 0 0
1360 1 1 1.1715463245990723e-01 7.0853224744342231e+00 2.1115148861264089e+01 2.1470260609768914e+01 1 0 0
1296 1 1 -4.6061417709817143e-02 1.4401850771090066e+00 2.0225580278532490e+01 2.2759573410085004e+01 1 0 0
2003 1 1 1.3139300160970457e-01 9.1214200368472043e-01 2.0433245430157118e+01 2.7725126487624141e+01 0 0 0
2007 1 1 9.4606685101185431e-03 8.5369138188341498e-01 2.2978382967962709e+01 2.7504483960531239e+01 0 0 0
2011 1 1 -2.7124337606152519e-02 7.9275015294539453e-01 2.5465314569712852e+01 2.7268389079790886e+01 0 0 0
4404 2 3 4.3059866340513619e-01 9.4285586643381976e+00 2.4865263771887687e+01 2.2616973348246511e+01 0 0 0
1358 1 1 -3.6473278527938024e-02 6.2273699458112253e+00 1.9909787787818129e+01 2.1401827923782761e+01 1 0 0
1357 1 1 -4.2646519300045080e-02 4.9936191487273307e+00 1.9923844593340071e+01 2.2159860444348531e+01 1 0 0
2703 1 2 -3.5327782292588161e-01 5.4879233527800171e+00 2.6164837683246823e+01 2.5048720080839708e+01 0 0 0
4403 2 3 3.9090999317283975e-01 9.8535579868928789e+00 2.4464089331641375e+01 2.4084680468670854e+01 0 0 0
1364 1 1 -2.7653650961757696e-02 6.7968893316239010e+00 2.3551205601638983e+01 2.0843262703084058e+01 1 0 0
1362 1 1 1.4440056428767190e-01 5.9976661395968272e+00 2.2295789106852840e+01 2.0880956173046926e+01 1 0 0
2842 1 2 -5.2310083685035003e-01 1.0641800943502997e+01 2.5735375991499364e+01 2.5394770193460754e+01 0 0 0
4327 2 2 -6.0805728934287828e-01 1.1227174697462194e+00 2.6094383176478914e+01 2.4006078400217326e+01 0 0 0
2843 1 3 4.4134356101235522e-01 9.8270738868354872e+00 2.6235419404024483e+01 2.5521180286420091e+01 0 0 0
4329 2 3 4.2215014802017908e-01 1.4539587016595401e+00 2.5202286180671088e+01 2.3988866254324833e+01 0 0 0
1295 1 1 -2.4857611552458036e-02 9.6059606149937624e-02 2.0298619393791810e+01 2.2280025216629276e+01 1 0 0
1423 1 1 -9.1538095934654534e-02 8.1696366180257609e+00 2.1110262565595363e+01 2.0407104233393007e+01 1 0 0
1427 1 1 -5.6607781590589629e-02 8.1394533417622839e+00 2.3466083041597845e+01 2.0399820059761158e+01 1 0 0
5629 2 2 -6.3016611334268180e-01 1.0574657843674936e+01 2.1560426874448659e+01 2.2524206631363210e+01 0 0 0
4533 2 3 3.6564474676671688e-01 1.0661956627757952e+01 2.5903641477797848e+01 2.1295127613949887e+01 0 0 0
2084 1 1 -1.8327681342079599e-02 5.7958266568411165e+00 3.1845847977474932e+01 2.7934081192308177e+01 0 0 0
4531 2 2 -6.3984617396937915e-01 1.0288065127013839e+01 2.6326075483325535e+01 2.2147492487391887e+01 0 0 0
1797 1 3 4.0051724242851933e-01 4.4197141324055655e+00 2.6544649501659812e+01 2.3231406583561093e+01 1 0 0
4532 2 3 4.1345163836112214e-01 1.0577716478676804e+01 2.7338620752075471e+01 2.2298362724955332e+01 0 0 0
1308 1 1 -6.6780790245246496e-03 1.6077616310956420e+00 2.7045494889195435e+01 2.0593486398653862e+01 1 0 0
1438 1 1 1.3897130692756449e-01 1.0124486967973704e+01 2.9345272422232966e+01 2.0788001891444349e+01 1 0 0
1441 1 1 1.0780231551601917e-01 8.8175509813560797e+00 3.1955080380855776e+01 2.0809933993775591e+01 1 0 0
4462 2 2 -6.7549124154055584e-01 2.4771059846530355e-01 2.9274648223556763e+01 2.2967169815309951e+01 1 0 0
6228 2 3 3.8126975503582888e-01 7.6453003403872142e+00 2.6589789920578145e+01 2.2587377109167690e+01 0 0 0
4328 2 3 3.8783111483389210e-01 1.8455715015582985e+00 2.6691842033408562e+01 2.3764938360022676e+01 0 0 0
2141 1 1 2.2110913883885630e-01 1.0161161334953672e+01 2.9569530876421240e+01 2.7725849031142076e+01 0 0 0
2627 1 3 3.7986142098403514e-01 7.8355192541258525e+00 2.7041548518315278e+01 2.4628896245844608e+01 0 0 0
2014 1 1 1.3662611573082994e-01 2.6547881911168574e+00 2.6700756452038757e+01 2.5959464592593953e+01 0 0 0
2083 1 1 1.1764114222026550e-01 7.8982258322450969e+00 3.0591412535006388e+01 2.7576525162072251e+01 0 0 0
2013 1 1 -4.8293933518990959e-02 1.2584058920149384e+00 2.6636749242162303e+01 2.6516811325673697e+01 0 0 0
2015 1 1 1.4345761746465530e-01 4.9390955434734252e-01 2.7750389538992991e+01 2.6245878431442915e+01 1 0 0
2082 1 1 1.7977155928669825e-01 5.0232231829383025e+00 3.0604957691512201e+01 2.7670919469209135e+01 0 0 0
2021 1 1 -1.2015805757012700e-02 1.4604725219952159e+00 3.1954225951285007e+01 2.7210653321734480e+01 0 0 0
6226 2 2 -6.7218821653683569e-01 7.6063749524659823e+00 2.7578738617978246e+01 2.2913502016692512e+01 0 0 0
1796 1 2 -5.3203142580811513e-01 3.9436266160141282e+00 2.6912050742598346e+01 2.2469580569877536e+01 1 0 0
1888 1 2 -4.5850250536780723e-01 9.1112784700262761e+00 3.1900054192819947e+01 2.2226140138688308e+01 1 0 0
6562 2 2 -7.1017093326935998e-01 2.8065639262712030e+00 2.9361109660381132e+01 2.2427820804209126e+01 0 0 0
6564 2 3 4.2567688221940514e-01 3.3147331031710618e+00 2.8575262278723056e+01 2.2176412079122514e+01 0 0 0
5947 2 2 -5.9164636806060955e-01 2.2392628841939688e+00 3.1595907379670862e+01 2.3963056774359913e+01 0 0 0
5832 2 3 3.7454165602731126e-01 6.0619628426447552e+00 2.8933391900171763e+01 2.2865926910863823e+01 0 0 0
6187 2 2 -6.7783382376277279e-01 8.4958425559365516e+00 3.0166533355527388e+01 2.4227106194963415e+01 0 0 0
5830 2 2 -6.5500371803369417e-01 6.1075982601787064e+00 2.9876886201107144e+01 2.2861505899434849e+01 0 0 0
2016 1 1 1.4986149203971336e-01 3.7504354417499308e+00 2.8443941981548047e+01 2.6032866192746646e+01 0 0 0
2017 1 1 1.3895006030288262e-01 1.7130282076767140e+00 2.9769841952496893e+01 2.6172843790347116e+01 0 0 0
2018 1 1 -7.2265697871779472e-02 3.0492845796368515e+00 2.9656006370432227e+01 2.6531336067013811e+01 0 0 0
2020 1 1 -3.9659948822923091e-02 3.7424485951493720e+00 3.0747223945807342e+01 2.7163965602885668e+01 0 0 0
2022 1 1 1.1724872285569175e-01 2.9490010940000531e+00 3.2013945255643378e+01 2.6970777758787939e+01 0 0 0
2076 1 1 9.3631453422832453e-02 5.7900571727491510e+00 2.7100228628835623e+01 2.6125333097764937e+01 0 0 0
2077 1 1 8.6263207587336327e-02 7.2531847645340015e+00 2.7064939093402860e+01 2.6603407279432229e+01 0 0 0
2078 1 1 -9.1524175207769246e-02 5.1076964615278468e+00 2.8333193554673169e+01 2.6355347520094270e+01 0 0 0
2080 1 1 1.2019347994048865e-01 5.8953748655660254e+00 2.9617376337362636e+01 2.6610434073212769e+01 0 0 0
2626 1 2 -5.1383538473500090e-01 8.2171067779645846e+00 2.6995318921590826e+01 2.5506960293689890e+01 0 0 0
2702 1 2 -3.3376246619787786e-01 2.9329800092274785e+00 2.7784968905423842e+01 2.5047087956010948e+01 0 0 0
2882 1 2 -4.5643070802179242e-01 5.7827597774848822e+00 3.0720105062864850e+01 2.5621319720777795e+01 0 0 0
2883 1 3 3.3035706654983149e-01 5.6198943664187526e+00 3.0365881730698842e+01 2.4712539892202379e+01 0 0 0
5831 2 3 4.2127995326958650e-01 7.0330167273857986e+00 3.0152974073034738e+01 2.2982935398019578e+01 0 0 0
6189 2 3 4.1401685087827356e-01 8.5761374783671034e+00 2.9581040290239095e+01 2.5005459611468702e+01 0 0 0
5544 2 3 3.3717080058093229e-01 3.0652580846999005e+00 3.2000439153678705e+01 2.4379282812213145e+01 0 0 0
5948 2 3 3.0698492587360843e-01 2.2047454871685366e+00 3.0612647865535255e+01 2.4107352054955037e+01 0 0 0
6227 2 3 4.0445537595052033e-01 8.3996652734888855e+00 2.8135616061460695e+01 2.2715505533366041e+01 0 0 0
1908 1 2 -4.8915602601926933e-01 4.3689777907229530e+00 3.1501580833831309e+01 2.2074696942285790e+01 1 0 0
6563 2 3 4.3192524212211370e-01 1.9882671686537952e+00 2.9182660035893793e+01 2.2922032169146043e+01 0 0 0
2918 1 2 -3.3310743717751823e-01 9.7425633077891529e+00 2.8859207058948638e+01 2.6510673730800566e+01 0 0 0
2081 1 1 -7.0295720501218656e-02 7.3025295005668420e+00 2.9459346989011738e+01 2.7072296287351655e+01 0 0 0
2079 1 1 1.4274500797865036e-01 7.7588295691819713e+00 2.8184501155247514e+01 2.7516952086113275e+01 0 0 0
2019 1 1 -5.7437214324606772e-02 8.7075635969274012e-01 3.0883594461420650e+01 2.6494013444402682e+01 0 0 0
1909 1 3 4.5024686233483729e-01 3.9426220536144392e+00 3.0632674622141639e+01 2.2336882240680140e+01 1 0 0
2701 1 2 -3.1898459734376172e-01 8.7252728782224642e-01 2.8914973294124007e+01 2.5408802093935087e+01 0 0 0
1802 1 2 -5.3075629378988587e-01 1.0043975328099620e+01 2.8874558788702597e+01 2.2213436087446389e+01 1 0 0
2139 1 1 1.0428253832712474e-01 9.2462387803992403e+00 2.8099007429426891e+01 2.7640658016211670e+01 0 0 0
2137 1 1 -4.9158141794721930e-02 9.8328213689325032e+00 2.6717547084135344e+01 2.7810488818174449e+01 0 0 0
1798 1 2 -5.5539009635144698e-01 2.7610764533739884e-01 3.1877132254104783e+01 2.2196892201032824e+01 1 0 0
2938 1 3 1.3902990062038875e-01 9.6826328320172195e+00 3.2705179565309741e+01 2.7069721556146551e+01 0 0 0
5895 2 3 3.2263233546924064e-01 6.2729911407499346e+00 3.2633446276258589e+01 2.4805147021689095e+01 0 0 0
1889 1 3 3.4782703890108685e-01 9.4460341098101797e+00 3.2714582755833796e+01 2.2696420988009358e+01 1 0 0
1315 1 1 8.9949212163623601e-02 3.6141926030165644e-01 3.1840935567879509e+01 2.0612249603437672e+01 1 0 0
6188 2 3 4.0223250050900239e-01 8.9980617777848355e+00 3.0964527370992506e+01 2.4200945822357440e+01 0 0 0
1801 1 3 4.5243176167839588e-01 1.6272451692855707e+00 3.2753822505805928e+01 2.2518215560494845e+01 1 0 0
1442 1 1 1.3887201386530104e-01 1.0383843869843080e+01 3.1889364400250923e+01 2.0468485069937064e+01 1 0 0
1377 1 1 1.5815439338345846e-01 4.6348561506685817e+00 3.1886977411573433e+01 2.0697515521870820e+01 1 0 0
1378 1 1 -2.8900876787177742e-02 6.1000739204459142e+00 3.2001665016616869e+01 2.0482531277874024e+01 1 0 0
2143 1 2 -3.3932761015984669e-01 9.2689687568714891e+00 3.0703024920491611e+01 2.7997929226432966e+01 0 0 0
4464 2 3 4.2172016954433622e-01 2.3684356312201321e-01 3.0275968270507057e+01 2.2697800128977420e+01 1 0 0
4664 2 3 3.4118872077742368e-01 1.0627316665425155e+01 3.8670641884254991e+01 2.3818978142595498e+01 0 -1 0
4659 2 3 3.7452976492908396e-01 1.0445197708207186e+01 3.6183305467358878e+01 2.2647323365417950e+01 0 -1 0
1379 1 1 4.8338929372131578e-02 3.9352341044334982e+00 3.3201836697176844e+01 2.0422519609229813e+01 1 0 0
2620 1 3 3.0042395914929337e-01 8.9636091564725220e+00 3.2827071623666711e+01 2.4858221712179837e+01 0 0 0
2619 1 2 -5.3083203075216745e-01 9.8654969206075975e+00 3.2909216481206158e+01 2.4454192422980586e+01 0 0 0
5893 2 2 -6.5523988035616498e-01 7.0736355014427899e+00 3.2885317215636981e+01 2.5300731609800369e+01 0 0 0
5852 2 3 3.6465329386854389e-01 2.6472000651463146e-01 3.8416516870245950e+01 2.4241571534984146e+01 1 0 0
1445 1 1 1.1014691524687108e-01 8.8995562491737914e+00 3.4440773096249174e+01 2.0541715275168283e+01 1 0 0
1961 1 3 2.1324397760679367e-01 9.5674814146923897e+00 3.7077855910513314e+01 2.0571327361046727e+01 1 0 0
1447 1 2 -3.6242519592763645e-01 8.2277593539085920e+00 3.5742043984610312e+01 2.0522999713247099e+01 1 0 0
6496 2 2 -6.3196603762093950e-01 6.9746320385840486e+00 3.4739695293751836e+01 2.3211969720761743e+01 0 0 0
2903 1 3 4.4863039346265937e-01 6.4675689520894295e+00 3.6323115439074627e+01 2.6653582212385572e+01 0 0 0
1380 1 1 1.5312450508562914e-02 6.7518658468593395e+00 3.3267577994321393e+01 2.0468261237540695e+01 1 0 0
5130 2 3 4.1375251891193715e-01 9.4750602862843170e-01 3.4592097944320187e+01 2.4452518281817003e+01 0 0 0
5790 2 3 3.1638392654096031e-01 5.9304082475265973e+00 3.5301317802120984e+01 2.4983272446493160e+01 0 0 0
4657 2 2 -6.8561118421877165e-01 1.0172709010926924e+01 3.5397399937705515e+01 2.3127918894903470e+01 0 -1 0
5044 2 2 -6.8990559381682126e-01 8.4152301490370505e+00 3.8588483347360224e+01 2.6341820193041862e+01 0 -1 0
6271 2 2 -7.1031781818202022e-01 4.0735241339410164e+00 3.8335852908142627e+01 2.6119180053305762e+01 0 0 0
1658 1 2 -3.6915940658488222e-01 7.0847209715765560e+00 3.7323871959044325e+01 2.3951001166822280e+01 1 0 0
5045 2 3 4.3600960532780314e-01 7.5912220763656695e+00 3.8380392940565869e+01 2.6844656656123178e+01 0 -1 0
2592 1 3 3.7703079877830453e-01 2.5407184521931692e+00 3.5893674871788079e+01 2.6868252411931543e+01 0 0 0
5605 2 2 -6.2076820275170241e-01 3.7323276424000409e+00 3.6821648338234127e+01 2.3597911292909025e+01 0 0 0
5129 2 3 3.6477570293911132e-01 2.2612259204320848e+00 3.4158049649861390e+01 2.5431692001212333e+01 0 0 0
5607 2 3 4.2159299429375674e-01 3.7088384944914390e+00 3.5928817833623555e+01 2.3871792830580674e+01 0 0 0
2591 1 2 -5.0481765434785397e-01 2.2446616194392726e+00 3.6758757675121053e+01 2.7090222930528402e+01 0 0 0
6272 2 3 4.5557357631029805e-01 4.8845751481815638e+00 3.8215856163479970e+01 2.6614583567488964e+01 0 0 0
5851 2 2 -5.7473337699832105e-01 8.3014957234339637e-01 3.8138942087563734e+01 2.5010093242302965e+01 1 0 0
6029 2 3 3.6551388920914230e-01 5.3795301109024498e+00 3.3704036793821608e+01 2.3373152916656206e+01 0 0 0
6273 2 3 4.2367007006700486e-01 3.2041566894230620e+00 3.8010108637151582e+01 2.6535469414747624e+01 0 0 0
5348 2 3 3.4160280014243444e-01 5.5706370255368542e-01 3.5163604192739200e+01 2.2328301920112501e+01 0 0 0
5788 2 2 -5.9108571897650231e-01 5.2040704968603526e+00 3.5591845905810267e+01 2.5634099770115014e+01 0 0 0
1800 1 2 -5.2637930560840118e-01 2.2793269041971018e+00 3.3463452196504001e+01 2.2145016362709690e+01 1 0 0
5853 2 3 3.7006808851192752e-01 1.5181871859529172e+00 3.7566627404445576e+01 2.4663995197423787e+01 1 0 0
5128 2 2 -6.0668429805357393e-01 1.6534031323562433e+00 3.4905701338599009e+01 2.5093129861875695e+01 0 0 0
6030 2 3 4.6356591845670103e-01 3.9043227252716921e+00 3.3543495189056515e+01 2.2610204935159945e+01 0 0 0
1318 1 1 1.2229222596672838e-01 2.4301868136945366e+00 3.3215656144245266e+01 2.0719494157904322e+01 1 0 0
5046 2 3 4.5909040864222295e-01 8.8831070154856722e+00 3.7922223736234535e+01 2.5834235447051171e+01 0 -1 0
5789 2 3 2.9642351855131960e-01 4.6496867323331053e+00 3.4719466114765893e+01 2.5775412963848169e+01 0 0 0
1655 1 1 3.1604499066728342e-01 6.3126950381229268e+00 3.8287258611805719e+01 2.3578321912579781e+01 1 0 0
4634 2 3 3.5299842020641375e-01 9.1739099633694519e+00 3.5323500768534238e+01 2.5867599142535699e+01 0 0 0
2902 1 2 -5.4442963454771864e-01 6.2380604362711312e+00 3.7084501860143668e+01 2.7251662615347428e+01 0 0 0
1656 1 3 1.7265428491986493e-01 5.3071110224874172e+00 3.7135267435886313e+01 2.1911774198717040e+01 1 0 0
6497 2 3 3.8907067279923929e-01 7.2603687012032685e+00 3.5696762189726570e+01 2.3112698320685922e+01 0 0 0
4635 2 3 3.8255486237682201e-01 8.9536644454446623e+00 3.6076558667455394e+01 2.4437804038034542e+01 0 0 0
2721 1 2 -4.0569184873084263e-01 3.4118909492837535e+00 3.3179348693046563e+01 2.6196632471674636e+01 0 0 0
1446 1 1 -3.9218426120466242e-02 1.0265004333423809e+01 3.4328611373259065e+01 2.0753223150270038e+01 1 0 0
1390 1 1 6.1923697534224914e-02 5.5938744744271531e+00 3.9297531359621836e+01 2.1573745186006871e+01 1 0 0
4633 2 2 -6.2766441557364683e-01 8.5667594821499407e+00 3.5842151145818129e+01 2.5351687108013635e+01 0 0 0
1962 1 3 2.2960633982383916e-01 6.9765764719262968e+00 3.7623369335668265e+01 2.1653314586382294e+01 1 0 0
1327 1 2 -3.6600892023499493e-01 6.5149849504493806e-01 3.8746588761537318e+01 2.1926622808600150e+01 1 0 0
5894 2 3 3.9940050609102934e-01 6.9817012250812951e+00 3.2989898959076164e+01 2.6222251940917083e+01 0 0 0
6028 2 2 -6.5616653599519636e-01 4.4268301316833121e+00 3.3859065468171728e+01 2.3425952072890283e+01 0 0 0
6498 2 3 3.2273058909556829e-01 7.7212226775873951e+00 3.4162524870359825e+01 2.3429520842202066e+01 0 0 0
1388 1 1 -2.6794583100360614e-01 6.0469517413688676e+00 3.7934875686458987e+01 2.2105034018661648e+01 1 0 0
5606 2 3 3.5971274191746194e-01 4.1665542853010340e+00 3.7442070457318792e+01 2.4274260042832182e+01 0 0 0
2023 1 1 2.6110055581673883e-02 7.6023774870325633e-01 3.3091441410948015e+01 2.7703994950779290e+01 0 0 0
2024 1 1 1.1528055522018944e-01 3.7635558249080572e+00 3.3351033826821755e+01 2.7600820919476082e+01 0 0 0
1451 1 2 -3.3089369641043426e-01 8.7719602914500516e+00 3.9145990913171396e+01 2.1730849034969665e+01 1 0 0
4663 2 2 -6.3424445677589369e-01 1.0316683548158776e+01 3.7956365514685288e+01 2.4418659652750843e+01 0 -1 0
1969 1 1 1.7397632969622264e-02 1.5431025692931204e+00 3.9068709643113884e+01 2.7891265085531479e+01 0 0 0
2792 1 2 -6.8049420194251442e-01 2.7397282251242068e+00 2.0476166443460244e+01 2.9880994886148272e+01 0 0 0
2870 1 2 -4.9785408832232059e-01 6.9877293063572941e+00 2.5901508983972821e+01 2.8651934610662966e+01 0 0 0
4540 2 2 -7.6134965703270030e-01 1.3386623060569733e+00 2.2212952202772779e+01 3.0063613939135095e+01 0 0 0
4542 2 3 5.4431747899067340e-01 2.0102311732189984e+00 2.1355317656297146e+01 2.9943443322133085e+01 0 0 0
6460 2 2 -6.6691651821462417e-01 1.6987761867350559e+00 2.0688616861040110e+01 3.2702604746524287e+01 0 0 0
4904 2 3 3.6965062610538424e-01 8.5495212648492895e+00 2.2891190055253304e+01 3.0197041162385851e+01 0 0 0
4903 2 2 -6.5392008253126321e-01 7.7201384775131476e+00 2.3275392615140003e+01 3.0018162464310713e+01 0 0 0
6355 2 2 -6.8290599102950245e-01 3.9582888914848766e+00 2.1989827446284320e+01 3.2265061076113618e+01 0 0 0
4572 2 3 4.0911481043582759e-01 7.4228384229253859e+00 2.1492149706712965e+01 3.1849042087799027e+01 0 0 0
3336 1 1 -1.1818897536681000e-02 7.2949673720321577e+00 2.5680977127460647e+01 3.5122890597095541e+01 1 0 0
3399 1 1 2.3902876602749729e-02 8.7520665631689933e+00 2.5738493001550975e+01 3.4915419220514785e+01 1 0 0
3744 1 2 -5.4877915617818451e-01 9.5197022249473573e+00 2.1884795085916544e+01 3.3728144598390685e+01 1 0 0
3834 1 2 -5.2225710736289566e-01 6.2691816042836708e+00 2.1271151689829864e+01 3.4738308114863869e+01 1 0 0
3835 1 3 3.8858476321942509e-01 6.7005367646401943e+00 2.1507120863063616e+01 3.3959912694263288e+01 1 0 0
4570 2 2 -6.9216302073292346e-01 6.6124225727242809e+00 2.2008988590348697e+01 3.1966558584695875e+01 0 0 0
4571 2 3 3.4580697363575907e-01 6.5863114931440636e+00 2.2802839711068600e+01 3.1402418152461664e+01 0 0 0
4177 2 2 -6.6178131931043993e-01 1.6261631173340232e+00 2.3840045561446722e+01 3.1865486317236375e+01 1 0 0
6184 2 2 -5.6848514408636253e-01 4.7865814550955958e+00 2.4085640927509488e+01 3.3836533572867765e+01 0 0 0
6185 2 3 3.5192184732933052e-01 4.4310505453090299e+00 2.3277710292305681e+01 3.3372046410787028e+01 0 0 0
6511 2 2 -6.3454682688699959e-01 8.5688476631648278e+00 2.4181335851037918e+01 3.2718930730862141e+01 0 0 0
4905 2 3 2.8987544013474431e-01 7.8597636578828842e+00 2.4184462183431013e+01 2.9615913487577352e+01 0 0 0
6518 2 3 3.2211044011771905e-01 4.0003103010470209e+00 2.2622053482805445e+01 3.0711977613805203e+01 0 0 0
6517 2 2 -6.6402560030721136e-01 4.6104451062821168e+00 2.3372947723941067e+01 3.0250020415242084e+01 0 0 0
6519 2 3 3.5830737955608488e-01 5.4566200135472664e+00 2.3007759653844694e+01 2.9799980461499722e+01 0 0 0
6356 2 3 3.3170576764753634e-01 4.6817457146913206e+00 2.1341852332235057e+01 3.2518884522428699e+01 0 0 0
2747 1 3 4.2350076527520708e-01 1.9181892037513613e+00 2.3717988153324157e+01 2.9485248836896986e+01 0 0 0
2871 1 3 3.5135658302686545e-01 6.3772587946310333e+00 2.5088078916312451e+01 2.8984010604142910e+01 0 0 0
4753 2 2 -7.2289545637966324e-01 6.3014322057870613e+00 2.4931706978765273e+01 3.1514701928306373e+01 0 0 0
6357 2 3 3.3074843170691992e-01 3.0798034616046737e+00 2.1622023302640081e+01 3.2583770309831195e+01 0 0 0
2823 1 3 4.0664975087143629e-01 7.1821163591048993e+00 2.1707569522697860e+01 2.8898172316108706e+01 0 0 0
4495 2 2 -6.4991403436403228e-01 1.6262204536422187e+00 2.2967974378761614e+01 3.4401440490694526e+01 0 0 0
3397 1 1 1.1762582711518120e-01 9.3766298814118372e+00 2.4501535278992268e+01 3.5127746113422205e+01 1 0 0
4178 2 3 3.6434726614816965e-01 1.6822368240198107e+00 2.2886867168577911e+01 3.1527625896523418e+01 1 0 0
6186 2 3 3.3078070196879000e-01 5.5867703118973768e+00 2.4400735128344749e+01 3.3403592374062846e+01 0 0 0
2746 1 2 -5.6073608204244973e-01 2.1561682957911734e+00 2.4446494248547481e+01 2.8889623265803067e+01 0 0 0
4179 2 3 3.9372757895202332e-01 2.4714005685507172e+00 2.4391139675948249e+01 3.1754327982183931e+01 1 0 0
2657 1 2 -4.5148709559904043e-01 8.2845445016831984e+00 2.0731215385506413e+01 2.9770766752990774e+01 0 0 0
3393 1 1 1.2913988266901116e-01 9.3768915921981311e+00 2.1967980180193571e+01 3.5197920286051840e+01 1 0 0
5860 2 2 -6.8899408455291511e-01 5.1398398398641394e+00 2.0186042162087084e+01 3.0661435696039788e+01 0 0 0
4754 2 3 3.6273825662177905e-01 5.4089960765657246e+00 2.4454561630012545e+01 3.1281487956574047e+01 0 0 0
4574 2 3 3.9556634632976106e-01 9.0467750153614102e+00 2.0501617043197506e+01 3.2984236633175620e+01 0 0 0
6461 2 3 3.8855039814882669e-01 1.9466219853248374e+00 1.9695939266238469e+01 3.2779521622013888e+01 0 0 0
2895 1 3 4.3593378669985550e-01 4.3529003968026645e+00 2.4141036554356457e+01 2.8693002969008724e+01 0 0 0
4541 2 3 4.3835910986799720e-01 4.1511060219261237e-01 2.1948891850549195e+01 2.9971096748759749e+01 0 0 0
2822 1 2 -5.1537850933497997e-01 6.2640897499304558e+00 2.2104945908391521e+01 2.8616154850857079e+01 0 0 0
3829 1 3 4.3133661626352970e-01 8.4682486254893119e-01 2.5778948174069427e+01 3.2993473623453731e+01 1 0 0
4497 2 3 4.2547434237902571e-01 9.0370883003541047e-01 2.2422912303008779e+01 3.4873410782987357e+01 0 0 0
6571 2 2 -6.5667050463934606e-01 3.7041889161999020e+00 2.0737706329308327e+01 3.5081997372718916e+01 0 0 0
4496 2 3 4.1771844265995683e-01 1.4345940532478572e+00 2.3486157271120248e+01 3.3618406961128464e+01 0 0 0
4622 2 3 4.3452601900111176e-01 1.4505843540290584e+00 2.5778346340827550e+01 2.9499158775642911e+01 0 0 0
3395 1 1 -5.6194167284932851e-02 8.6272078760837090e+00 2.3359085092097502e+01 3.5384473591401793e+01 1 0 0
6512 2 3 3.8671307581342734e-01 7.6756035743672228e+00 2.4310332790590568e+01 3.2240291766562059e+01 0 0 0
5246 2 3 4.3969523946977268e-01 9.7691388623965771e+00 2.4349566853748630e+01 3.1541787255595423e+01 0 0 0
4573 2 2 -6.8275614269873175e-01 8.1863568322313380e+00 2.0201180832209015e+01 3.2524079498699251e+01 0 0 0
6400 2 2 -6.8974163784590170e-01 1.0143176628036041e+01 2.3666088216520691e+01 3.0883652886712696e+01 0 0 0
6157 2 2 -6.3118627443988218e-01 3.4796929387434310e+00 2.5699292444276814e+01 3.1348538335818596e+01 0 0 0
6462 2 3 3.2168156402690279e-01 1.2473682392188150e+00 2.1107416237643196e+01 3.3438735099186886e+01 0 0 0
6513 2 3 3.6118045618247341e-01 8.6184614306589555e+00 2.3300045420557300e+01 3.3231115730047222e+01 0 0 0
4755 2 3 4.6049786626380712e-01 6.3968988621490803e+00 2.5886604687946338e+01 3.1454674395632097e+01 0 0 0
5861 2 3 4.1949850595543026e-01 4.2256350280145565e+00 2.0570070206098872e+01 3.0515420160553504e+01 0 0 0
6114 2 3 4.0417241725463560e-01 7.5909278589143214e-01 2.0177927860210986e+01 3.5224912831568872e+01 0 0 0
6402 2 3 3.5568812515912041e-01 1.0422417814836717e+01 2.2764917781676406e+01 3.1251906573483922e+01 0 0 0
4621 2 2 -6.8589703288059622e-01 8.1364673546057409e-01 2.6177245018009675e+01 3.0148903954092319e+01 0 0 0
6159 2 3 3.1052057419397161e-01 3.9099437455267201e+00 2.5683212858555386e+01 3.0488357639635311e+01 0 0 0
5862 2 3 3.4992738282837460e-01 5.8384695608853265e+00 2.0769647768992208e+01 3.0394482809167592e+01 0 0 0
6573 2 3 3.4226191822109603e-01 3.7221633168926824e+00 2.1612976490612024e+01 3.4693386799594691e+01 0 0 0
6348 2 3 4.0443922315951952e-01 1.0521941431932355e+01 2.2303092608876845e+01 2.8752405836626174e+01 0 0 0
6572 2 3 4.1744735363905877e-01 4.5711069616420321e+00 2.0330594530325772e+01 3.5020022248989818e+01 0 0 0
2894 1 2 -5.6734878281590984e-01 4.9462388190524509e+00 2.4796616263550220e+01 2.8314394895466314e+01 0 0 0
4548 2 3 3.4481814940626038e-01 1.0190696110087222e+01 2.6188131197952661e+01 3.0140832898794585e+01 0 0 0
4546 2 2 -6.3732296558977053e-01 9.3651647396191269e+00 2.6232000435604572e+01 3.0596188279024474e+01 0 0 0
4824 2 3 3.7637773054069201e-01 6.2823532461406977e+00 1.9694529137510717e+01 3.2723351742438574e+01 0 0 0
3745 1 3 3.1069162965775515e-01 1.0445806913247434e+01 2.2116719013011668e+01 3.3604991816670697e+01 1 0 0
3273 1 1 -4.6806304526296555e-02 1.6831500158176682e-01 2.5846767835763750e+01 3.5254481789614978e+01 1 0 0
2875 1 3 3.2582993600572802e-01 1.0446298919730756e+01 2.4403885323424213e+01 2.9307010911555160e+01 0 0 0
5775 2 3 3.3931919344872308e-01 4.4676881363884382e+00 2.6483808655119550e+01 2.8458428764278821e+01 0 0 0
6158 2 3 3.9736634399432891e-01 2.9478959185290612e+00 2.6610474362372415e+01 3.1486937197446913e+01 0 0 0
2085 1 1 -2.1168967552483924e-02 7.1772605787966315e+00 3.1706822963815164e+01 2.8061793605982480e+01 0 0 0
4071 2 3 3.7542998069129813e-01 2.1940864053200357e+00 2.8207114815705442e+01 2.8472605390494628e+01 0 0 0
5774 2 3 4.1476732703801056e-01 4.4560147399509722e+00 2.8134233307918986e+01 2.9064184415357232e+01 0 0 0
4547 2 3 3.5029216037242134e-01 8.6482022517719805e+00 2.6479903419963595e+01 2.9993715007618214e+01 0 0 0
3338 1 1 1.3707566619408951e-01 6.3564604527027049e+00 2.6403375321457268e+01 3.4382720109894251e+01 1 0 0
3828 1 2 -5.3551156536313216e-01 1.2152079829958236e+00 2.6661017158814353e+01 3.3208726962501771e+01 1 0 0
3947 2 3 4.3933166244365207e-01 5.5227565153844589e+00 2.7683772459920664e+01 3.1720655380088239e+01 0 0 0
5773 2 2 -6.2974050705647766e-01 3.9636955019189464e+00 2.7430636037657713e+01 2.8634419524559437e+01 0 0 0
3409 1 1 1.0950058320712318e-01 9.6109109858692161e+00 3.1904915877304159e+01 3.5113484678000368e+01 1 0 0
6224 2 3 3.7822473542867863e-01 9.3287696379087368e+00 2.8210610987479672e+01 3.1854529488258265e+01 0 0 0
3284 1 1 -8.4339422481719828e-02 2.5543935012549381e+00 3.1936878100187766e+01 3.4918237033090783e+01 1 0 0
3948 2 3 3.2401965464416999e-01 6.9445488688050920e+00 2.8026496475777858e+01 3.1117668294149873e+01 0 0 0
3946 2 2 -7.0651810561920247e-01 6.1324444167856482e+00 2.7501478354079943e+01 3.1014844171148575e+01 0 0 0
3337 1 1 -4.8961334044077626e-02 5.0195993158031200e+00 2.6565463042824970e+01 3.4821669508023156e+01 1 0 0
5559 2 3 3.7334569905818965e-01 2.2320007919197682e+00 2.8299201667393305e+01 3.0931822690046957e+01 0 0 0
5558 2 3 4.1587984974396630e-01 3.5019130019737537e+00 2.8738398947042853e+01 3.1846985388514021e+01 0 0 0
2683 1 1 3.2834400688249232e-01 8.4957581214258386e+00 3.1405916068700865e+01 3.0203010847177460e+01 0 0 0
2685 1 2 -5.3002093163813768e-01 8.0455605834972044e+00 3.0059315877995886e+01 3.0377970532582836e+01 0 0 0
2686 1 2 -4.0324336911136083e-01 9.4374658056526268e+00 3.2123296904081009e+01 3.0705679434052875e+01 0 0 0
2826 1 2 -5.2056389111623247e-01 7.2454224155462486e+00 2.8103137771440977e+01 2.8847555425161858e+01 0 0 0
2827 1 3 4.1383321527680267e-01 6.4629919870344574e+00 2.7487666990453352e+01 2.9008072307138860e+01 0 0 0
2687 1 3 4.1004361957943924e-01 7.7587446305202734e+00 2.9560011320733214e+01 2.9538251519659319e+01 0 0 0
5809 2 2 -6.4220516013305329e-01 5.4141354490689260e+00 3.0792812328235861e+01 3.1376746525880115e+01 0 0 0
3275 1 1 1.3087710695770530e-01 9.3818582639815451e-01 2.6928735344891987e+01 3.4663823482240332e+01 1 0 0
3278 1 1 -3.2715446399449163e-02 3.0352571417991445e+00 2.8015124724748780e+01 3.4673270740951665e+01 1 0 0
3279 1 1 -4.8226815741520483e-02 9.2035500361451728e-01 2.9414230535043444e+01 3.4663405923034162e+01 1 0 0
3280 1 1 1.2344549204090299e-01 2.3657137302152442e+00 2.9275613255641662e+01 3.4289361549866413e+01 1 0 0
3282 1 1 1.2405690961508976e-01 3.2526951315792427e+00 3.0796503863012497e+01 3.4345542174179030e+01 1 0 0
3339 1 1 1.5503427010876678e-01 4.3314877634586582e+00 2.7645485745822395e+01 3.4249280050433910e+01 1 0 0
3340 1 1 1.2518676828738923e-01 7.5595308783913797e+00 2.8372921858381275e+01 3.3860064135030669e+01 1 0 0
3341 1 1 1.5543733153152045e-01 5.4272631749526470e+00 2.9691437598704010e+01 3.3933292613503887e+01 1 0 0
3342 1 1 -6.1219989660710183e-02 6.8137981258227258e+00 2.9576471662038163e+01 3.3969919763982524e+01 1 0 0
3343 1 1 -8.2757728357799487e-02 4.7672415293947044e+00 3.0766034492896580e+01 3.4455328863294675e+01 1 0 0
3344 1 1 1.2874584381965995e-01 7.5558181319099411e+00 3.0814222880690906e+01 3.4231313944601723e+01 1 0 0
3401 1 1 1.5116690354784986e-02 9.4872651915665909e+00 2.6942366983259284e+01 3.4569308681282934e+01 1 0 0
3403 1 1 -9.2818389847528250e-03 8.9141618928353843e+00 2.8235439240908303e+01 3.4293803743489626e+01 1 0 0
3405 1 1 -2.6313021623169848e-02 9.5814710733521622e+00 2.9419468495467061e+01 3.4807283382803199e+01 1 0 0
3407 1 1 -5.5770184788300078e-02 8.9017003373651598e+00 3.0659276275698240e+01 3.4657066063479668e+01 1 0 0
3646 1 2 -4.0841330387774893e-01 2.8233388155041230e+00 3.0056144592717061e+01 3.3154053486243612e+01 1 0 0
3647 1 2 -3.7430833843174860e-01 4.9979045562918145e+00 2.8457286298614910e+01 3.3256794202204766e+01 1 0 0
3648 1 2 -3.2501833584447692e-01 7.1879314512645021e+00 2.7025916822626215e+01 3.3383353957203404e+01 1 0 0
3888 1 2 -5.4969336742437425e-01 7.5818064967861165e+00 3.1247669874213155e+01 3.2732741852894385e+01 1 0 0
5557 2 2 -6.8028835280165745e-01 3.2206294661549899e+00 2.8155983591207971e+01 3.1096796723389637e+01 0 0 0
5810 2 3 4.2071535460401627e-01 6.3340987017986361e+00 3.0645772982710028e+01 3.1875558020259440e+01 0 0 0
5811 2 3 3.4539460923175702e-01 4.7668188980510227e+00 3.1446779388240280e+01 3.1744579264877835e+01 0 0 0
6532 2 2 -5.8993635883521545e-01 3.0930913158143687e+00 3.1635429119863591e+01 2.9927791157129604e+01 0 0 0
2087 1 1 -2.7748024745736577e-01 7.9118739886323279e+00 3.2458508083205743e+01 2.9175871118545842e+01 0 0 0
6298 2 2 -6.4097830159583735e-01 7.5849091387361944e-01 2.8716897010491873e+01 3.1609949873671432e+01 1 0 0
3346 1 1 -2.9664390332562841e-02 6.8597593143572269e+00 3.1952765980110769e+01 3.4836341921147167e+01 1 0 0
3281 1 1 1.2938578558231473e-01 4.3385842854202467e-01 3.0654668843785903e+01 3.5013612524981838e+01 1 0 0
3889 1 3 4.0424000520719761e-01 7.6868971609880514e+00 3.2180472224827952e+01 3.2594996919671978e+01 1 0 0
6223 2 2 -6.8097702253192094e-01 9.6955170424209065e+00 2.9097312393861795e+01 3.2125349605402896e+01 0 0 0
6225 2 3 4.2785716651816685e-01 9.0736124756417489e+00 2.9792655496355387e+01 3.2321244353241013e+01 0 0 0
3345 1 1 1.4594879036104114e-01 5.4521402331233935e+00 3.1831280822351033e+01 3.5187144169075921e+01 1 0 0
3276 1 1 -2.1740206948216122e-03 2.2500338997394955e+00 2.7015834324394447e+01 3.5367704476352209e+01 1 0 0
3277 1 1 -4.3300985594693156e-03 1.6410079131823441e-01 2.8200558831637359e+01 3.4607690081366265e+01 1 0 0
4069 2 2 -6.1407801105437687e-01 1.8353519948536066e+00 2.9080556024597080e+01 2.8697238738873601e+01 0 0 0
6533 2 3 2.5425367826560163e-01 3.1580885117139399e+00 3.0977169442416116e+01 3.0664137559971564e+01 0 0 0
2794 1 2 -5.0064547152970040e-01 5.1569092356179409e+00 2.9841696203645025e+01 2.8885119755656625e+01 0 0 0
2795 1 3 3.9416284776411015e-01 5.5937411102653716e+00 3.0254214704590233e+01 2.9748828150996488e+01 0 0 0
5919 2 3 4.4568719610038221e-01 1.5253658687149600e+00 3.0876700974413264e+01 3.2534978395931027e+01 0 0 0
6534 2 3 4.6397826400076753e-01 2.7922262801467808e+00 3.2473253153831074e+01 3.0300101537131319e+01 0 0 0
5917 2 2 -6.9541565812732131e-01 1.0068657751513945e+00 3.1714657407664209e+01 3.2373397835079004e+01 0 0 0
3283 1 1 7.0053500549003264e-02 1.1644033862373959e+00 3.1844322555416412e+01 3.5237254478679766e+01 1 0 0
6300 2 3 4.0166550911932314e-01 7.3318085285732637e-01 2.7904673794233094e+01 3.2263332095248117e+01 1 0 0
5918 2 3 3.9052450958872748e-01 1.5026764518469573e+00 3.2584294665946125e+01 3.2338427867514667e+01 0 0 0
3795 1 3 4.2863799094754884e-01 9.9309732542124749e+00 3.2429058336239116e+01 3.2858943895996823e+01 1 0 0
4070 2 3 3.4935866835172918e-01 2.6397721896580033e+00 2.9654541376468043e+01 2.8871717738663584e+01 0 0 0
5503 2 2 -6.1895010296547248e-01 4.5149175483788534e-01 3.1722695935449806e+01 2.9997326455205297e+01 0 0 0
5504 2 3 4.6585524764237424e-01 5.1188814973309527e-01 3.0804319471175546e+01 2.9592190821393970e+01 0 0 0
4623 2 3 4.1213357109989929e-01 1.4214858897990151e-01 2.6843314702537135e+01 2.9866732413770102e+01 0 0 0
5312 2 3 3.6105852209519107e-01 3.9504405830194439e-01 3.5290420052415747e+01 3.1630979851333237e+01 1 0 0
2086 1 1 -5.4171804446038932e-02 5.1387228338279609e+00 3.3148515922362201e+01 2.8059806411704113e+01 0 0 0
4804 2 2 -6.0760528907381883e-01 3.2096858727980577e+00 3.9280381035154420e+01 3.1400246557234190e+01 0 -1 0
3624 1 3 1.7280993122008043e-01 7.7543375096997869e+00 3.7561236895328321e+01 3.5548686425043755e+01 1 0 0
2031 1 1 1.6981864704881999e-02 7.3024404419622868e-01 3.7934769774681250e+01 2.8327085041655536e+01 1 0 0
3959 2 3 3.5787124298480305e-01 5.8817614936965050e+00 3.5090512478682520e+01 3.1426797187972120e+01 0 0 0
2029 1 1 1.0672592661354076e-01 1.4744245850134174e+00 3.6705819191572402e+01 2.8362478991260836e+01 0 0 0
5313 2 3 4.2857508292438384e-01 2.0576406344779291e-01 3.4217501680795387e+01 3.0598301873997812e+01 1 0 0
2684 1 3 2.6947730996633817e-01 8.8101716464882252e+00 3.2858267160630746e+01 2.8816599197747493e+01 0 0 0
6594 2 3 3.7264883074643151e-01 1.2953253227628161e+00 3.8118706542057602e+01 3.2238902840903648e+01 1 0 0
4978 2 2 -7.6639608771529966e-01 2.9646423036922815e+00 3.3426172805218691e+01 3.1779916910125273e+01 0 0 0
3290 1 1 1.4543064362345706e-01 3.3042847141857892e+00 3.5355654819084073e+01 3.3851965134078455e+01 1 0 0
3711 1 2 -3.5936748547539915e-01 3.6449251351161310e-01 3.4991589748069266e+01 3.3416145134114949e+01 1 0 0
3709 1 2 -3.8526118278766358e-01 4.9308914918934379e+00 3.8030995762795065e+01 3.3020004676591192e+01 1 0 0
4979 2 3 4.5014529839501477e-01 3.8474522785411813e+00 3.3460804501256554e+01 3.2195344482551739e+01 0 0 0
6110 2 3 4.0928494642292595e-01 9.1728045276293795e+00 3.4252327523376955e+01 3.1743936604778050e+01 0 0 0
2025 1 1 1.4994952726568572e-02 1.4942949326852086e+00 3.4221351126550623e+01 2.8257357682649257e+01 0 0 0
3348 1 1 1.2860372683723822e-02 7.5359363938259554e+00 3.3213172708810731e+01 3.4668978044544119e+01 1 0 0
3294 1 1 -6.5316998413262051e-02 3.0633149336249845e+00 3.8369983942714939e+01 3.4631931053678720e+01 1 0 0
3354 1 2 -3.6232698161773857e-01 6.8983001223672575e+00 3.6835361083593334e+01 3.3733482587154185e+01 1 0 0
3286 1 1 1.3654704524391495e-01 3.2343469770764366e+00 3.3210032032767998e+01 3.5232075003756265e+01 1 0 0
2939 1 3 2.0430783379836165e-01 7.3351118281347922e+00 3.3237239498751435e+01 2.9697811261446404e+01 0 0 0
2026 1 1 -8.0698912478339380e-02 2.9171561279502103e+00 3.4208508574523577e+01 2.8393083870928756e+01 0 0 0
2092 1 1 1.3508163207582674e-01 5.7414454672959172e+00 3.6755007041130114e+01 2.8594052218928020e+01 0 0 0
2088 1 1 1.2434822927919478e-01 5.7763737740783103e+00 3.4375202902529644e+01 2.8279399253834516e+01 0 0 0
3351 1 1 -1.0185575717888154e-01 4.7154244861223642e+00 3.5650047732553759e+01 3.3944818569939294e+01 1 0 0
2147 1 2 -3.2711016655726649e-01 9.7390263035723343e+00 3.4467900451717455e+01 2.8296647800821148e+01 0 0 0
1970 1 1 -1.2363815004641617e-02 2.8989894608348337e+00 3.9208221382363014e+01 2.8426610168727741e+01 0 -1 0
2089 1 2 -3.3787557915944683e-01 7.1888230185031068e+00 3.4496683692032299e+01 2.8093834888219067e+01 0 0 0
3349 1 1 1.0452333288771459e-01 5.4900370532943032e+00 3.4373668405535689e+01 3.4022498406902677e+01 1 0 0
3958 2 2 -5.6866609518924127e-01 5.8338694043906294e+00 3.4117050820766906e+01 3.1312230501255698e+01 0 0 0
2090 1 1 -8.4115810503191099e-02 4.9959515868621258e+00 3.5525937740930900e+01 2.8607095796691024e+01 0 0 0
2094 1 1 -2.5878009677501351e-02 4.9763170836780120e+00 3.7991558864113664e+01 2.8971201914339858e+01 0 0 0
3849 1 2 -3.8121782739550203e-01 4.8827269515063367e+00 3.3139910337663736e+01 3.3511857663015988e+01 1 0 0
6592 2 2 -6.4661559001521818e-01 8.6147854378216637e-01 3.7675583545380377e+01 3.1499166396195697e+01 1 0 0
3292 1 1 1.5166926837309927e-01 2.1521485508066882e+00 3.7410600230380474e+01 3.4228002619495349e+01 1 0 0
2149 1 1 1.3953247899601753e-01 9.0794555884610073e+00 3.5654123762654443e+01 2.8875244868934978e+01 0 0 0
3347 1 1 9.4316105801321465e-02 4.7146316784620907e+00 3.3150989012978130e+01 3.4959658156837563e+01 1 0 0
2027 1 1 -4.3656492316573862e-02 7.7404843882665375e-01 3.5426829521578263e+01 2.8564017239309553e+01 0 0 0
2096 1 1 1.0211278185922663e-01 1.0040674434057511e+01 3.9206099215335712e+01 3.0059609543439670e+01 0 -1 0
2032 1 1 -1.5646248687720483e-02 3.5580843278090439e+00 3.8010965511409758e+01 2.8961069561669049e+01 0 0 0
3413 1 1 1.5779813306665622e-01 9.6796886682774108e+00 3.4327657096024197e+01 3.4922429696868271e+01 1 0 0
4280 2 3 3.5607255873890575e-01 9.0301316318344309e+00 3.8841261305362593e+01 3.4005169359014950e+01 0 0 0
2034 1 1 -2.7252844342424129e-02 7.1303705213741981e+00 3.9261521743494789e+01 2.9213124394049863e+01 0 -1 0
3352 1 1 2.4601530504712421e-01 7.6012033709219553e+00 3.5693293683344308e+01 3.4183315071960955e+01 1 0 0
6109 2 2 -6.1929595391356485e-01 8.8184993751543956e+00 3.5108320658512362e+01 3.1358119298965050e+01 0 0 0
2030 1 1 8.9467692735831772e-02 2.7411333916064700e+00 3.6843321582274086e+01 2.9284993204036304e+01 0 0 0
2091 1 1 8.9966724700739201e-02 7.7084663448369852e+00 3.5596257676716299e+01 2.8889079514038073e+01 0 0 0
2028 1 1 1.2330423230130741e-01 3.6041684165962109e+00 3.5303570629436798e+01 2.9097422369229264e+01 0 0 0
2093 1 1 7.3450926868243185e-02 6.9328568304227787e+00 3.6575643687862758e+01 2.9555025707969882e+01 0 0 0
3353 1 1 2.8582266867566425e-01 5.4088267094046376e+00 3.6866832530961638e+01 3.3712828619510432e+01 1 0 0
6111 2 3 3.8213429266084448e-01 8.8894879795189361e+00 3.5774061795686023e+01 3.1999604036221015e+01 0 0 0
2151 1 1 -6.0841184590083697e-02 9.7930301443313592e+00 3.6808743269835006e+01 2.9212308507579110e+01 0 0 0
3710 1 2 -3.3126198984247801e-01 2.4204018877850082e+00 3.6317287917975420e+01 3.3271912651708028e+01 1 0 0
3794 1 2 -5.2686172142894205e-01 9.1511754548181070e+00 3.3090511810421880e+01 3.3042079532373890e+01 1 0 0
3905 1 3 2.2281197559346916e-01 1.0508046078369805e+01 3.6966529480919490e+01 3.4535777253630819e+01 1 0 0
2153 1 1 -5.1388288353586123e-02 9.2528404486032816e+00 3.8022470542851863e+01 2.9641441442124730e+01 0 0 0
3350 1 1 -6.3702769579652527e-02 6.9321405788676591e+00 3.4490507129150501e+01 3.4422843321527203e+01 1 0 0
6593 2 3 3.8395637918604741e-01 1.4788447879878004e+00 3.6932070256445336e+01 3.1221296850052319e+01 1 0 0
3288 1 1 -8.7302632385565002e-02 2.5795900770230014e+00 3.4312745670707095e+01 3.4475737820851130e+01 1 0 0
3355 1 1 1.3977764534569193e-01 4.4605121581457965e+00 3.8452889259162589e+01 3.4324327320485772e+01 1 0 0
3960 2 3 2.7628066771745913e-01 6.5267267919056966e+00 3.3806046245530396e+01 3.1917798940188270e+01 0 0 0
2599 1 2 -3.2693514368623755e-01 3.0577716747176047e+00 3.5915884389966699e+01 3.0334875853784141e+01 0 0 0
4279 2 2 -6.3875803095480765e-01 8.8413476616894418e+00 3.8857264513580049e+01 3.3010869210350769e+01 0 0 0
2033 1 1 -3.3972469826409800e-02 5.6972846259956258e+00 3.9229578516109122e+01 2.9060018782673446e+01 0 -1 0
4281 2 3 3.8192912228895781e-01 8.6141580869231760e+00 3.8008086658551917e+01 3.2593157587198966e+01 0 0 0
3285 1 1 -6.2356392119915553e-02 4.7508795626780786e-01 3.3108158901571620e+01 3.5021739704192356e+01 1 0 0
3411 1 1 9.8370344517057298e-02 9.0183706773700685e+00 3.3176068582407304e+01 3.4557241381531760e+01 1 0 0
3287 1 1 1.2263321864444776e-01 1.1435182537034125e+00 3.4211477799863950e+01 3.4327297521168624e+01 1 0 0
4980 2 3 5.0581582933512903e-01 2.5615311970829935e+00 3.4285576005444625e+01 3.1810152446076749e+01 0 0 0
4805 2 3 4.1251255592891850e-01 3.7398920042247128e+00 3.8545778244588597e+01 3.1755043878875227e+01 0 -1 0
2861 1 2 -3.1503044756530935e-01 7.1032483149368275e+00 3.7238807981000683e+01 3.0838579348751090e+01 0 0 0
5311 2 2 -6.5431479672891113e-01 9.0505473093550326e-01 3.4624987260430537e+01 3.1143868211763909e+01 1 0 0
3291 1 1 -8.4053065978526659e-02 8.7712874742269997e-01 3.7154387249297990e+01 3.4830244756909444e+01 1 0 0
2095 1 1 1.0940525665417331e-01 7.7899813484316498e+00 3.8152349329993939e+01 2.9957534915664631e+01 0 0 0
3415 1 2 -3.4880904552104963e-01 8.9917543432743816e+00 3.5526307174624826e+01 3.4515428158199313e+01 1 0 0
3289 1 1 1.4353481661003170e-01 1.2665240224227448e-01 3.5932810010450901e+01 3.4499583398491254e+01 1 0 0
3266 1 1 1.6620571687927801e-01 2.4913538384770835e+00 2.1533916458493685e+01 3.8149270904794797e+01 1 0 0
3700 1 2 -3.2835429768607483e-01 3.8088645612267604e+00 2.1150343225021540e+01 3.8580808939367600e+01 1 0 0
3701 1 2 -3.1562174358849865e-01 3.8065665571034599e+00 2.3510774439496991e+01 3.8070389783565865e+01 1 0 0
3761 1 3 3.5374395244770668e-01 6.8742234047056172e+00 2.2416717156141530e+01 3.8081475381177817e+01 1 0 0
4126 2 2 -6.9900696777702565e-01 6.1884094665029199e+00 2.5067163748915519e+01 3.9448143189837374e+01 0 0 0
4127 2 3 4.0344756940239579e-01 6.1424707280845556e+00 2.4085307275885359e+01 3.9638672274154274e+01 0 0 0
40 1 1 1.0382232707794531e-01 2.1939442514251959e+00 2.3111559204688305e+01 4.1299115067529371e+01 0 0 -1
42 1 1 1.2270401890778877e-01 1.2547095687834553e+00 2.4574035855194584e+01 4.1565313690190827e+01 0 0 -1
872 1 2 -5.1441730245180206e-01 5.4529826192411974e+00 2.2398139492708928e+01 4.0114250912899280e+01 0 0 -1
873 1 3 4.3629021935488849e-01 4.5196467293792439e+00 2.2221397736774158e+01 3.9790100409183417e+01 0 0 -1
949 1 2 -3.4288247157349233e-01 1.4012236724312208e+00 2.3884679504885391e+01 4.0305431704757112e+01 0 0 -1
166 1 1 1.4983390919755532e-01 9.6832419661250704e+00 2.5197606483791830e+01 4.1829332757479328e+01 0 0 -1
3270 1 1 1.4002778840148103e-01 2.5315008372287813e+00 2.3895399419554924e+01 3.7454206898531076e+01 1 0 0
5617 2 2 -6.7009109624979901e-01 9.3201331733745345e+00 2.3866006460767284e+01 3.8596720024658005e+01 0 0 0
3268 1 1 -5.6368432484183828e-02 1.8388828903887646e+00 2.2696031840305501e+01 3.7737361517911552e+01 1 0 0
104 1 1 1.0771741817892046e-01 4.1016754393032784e+00 2.4586383164614606e+01 4.2085584094662039e+01 0 0 -1
101 1 1 1.3273505090620838e-01 5.7334756594952490e+00 2.2200689026575585e+01 4.1510800599690626e+01 0 0 -1
38 1 1 -2.4250261328720903e-02 1.4417963837465992e+00 2.1960545901812765e+01 4.1826881672993942e+01 0 0 -1
3760 1 2 -4.9258428370346352e-01 7.4865566730620214e+00 2.1659111008426777e+01 3.7934579153488755e+01 1 0 0
161 1 1 -7.5129051950868705e-02 8.5012719840983877e+00 2.2424533965806422e+01 4.1785659042887062e+01 0 0 -1
102 1 1 -7.3077007580069048e-02 3.5563290859738617e+00 2.3279861050648123e+01 4.1799710148637828e+01 0 0 -1
103 1 1 -2.1260291992026385e-03 6.3430989746053656e+00 2.3522330302135021e+01 4.2033488051038908e+01 0 0 -1
105 1 1 -6.4647254568833468e-02 5.5492024227806267e+00 2.4645198873163135e+01 4.2155478023799908e+01 0 0 -1
159 1 1 1.5181144738464089e-01 7.9921935520222078e+00 2.1094603869401567e+01 4.1923912584034802e+01 0 0 -1
163 1 1 -2.6267095280682693e-02 7.7521646368975752e+00 2.3593254105304087e+01 4.2239076299593933e+01 0 0 -1
3762 1 2 -5.3526201123328654e-01 7.4939439804266357e+00 2.5271683555141458e+01 3.7356540164907258e+01 1 0 0
100 1 1 1.1566288879470313e-01 4.3061333788203946e+00 2.2098422492729288e+01 4.2201463027279210e+01 0 0 -1
99 1 1 -3.7070418890946866e-02 6.5680058431216626e+00 2.0974653704040666e+01 4.1988566480656480e+01 0 0 -1
36 1 1 6.6278916185736770e-03 2.1585645871090682e+00 2.0728516321011572e+01 4.1957062610901431e+01 0 0 -1
3327 1 1 1.6465539389600836e-01 4.8882430837325952e+00 2.1164220231185691e+01 3.7593594698362942e+01 1 0 0
98 1 1 -3.6995954528913369e-02 3.6150890382147844e+00 2.0830061900978670e+01 4.2040871650382336e+01 0 0 -1
3331 1 1 1.4134679293401459e-01 4.8647304341613280e+00 2.3650470803649064e+01 3.7106352880071633e+01 1 0 0
165 1 1 1.5924111476971284e-01 8.4456594031909855e+00 2.4733699597201767e+01 4.2831144358707157e+01 0 0 -1
3329 1 1 -1.0132513891215850e-01 5.3393935842685387e+00 2.2309734870408342e+01 3.6929929757129614e+01 1 0 0
3328 1 1 1.4859236234773804e-01 7.4757332671592396e+00 2.0990784913763502e+01 3.6664357614502372e+01 1 0 0
3272 1 1 -1.3515320781415652e-03 2.0438712296192358e+00 2.4943104454424791e+01 3.6611838275094094e+01 1 0 0
3333 1 1 -7.9114124497244573e-02 5.3380645329013108e+00 2.4751106262301288e+01 3.6410841510348902e+01 1 0 0
3271 1 1 -1.0985704872514601e-02 6.0723675047093062e-01 2.5040595545221283e+01 3.6322928693589617e+01 1 0 0
162 1 1 1.6209181627761401e-01 9.8265836489099438e+00 2.2754672191110348e+01 4.1257541741318455e+01 0 0 -1
3267 1 1 8.5138274827036925e-02 3.4990421201676325e-01 2.2706300815899169e+01 3.7701462278592103e+01 1 0 0
3264 1 1 -5.1900785967105609e-02 1.8410037025820565e+00 2.0271529569069902e+01 3.8020799799660281e+01 1 0 0
3263 1 1 -1.7140413442337014e-02 4.6464740673691607e-01 2.0227263976094491e+01 3.7616730825256617e+01 1 0 0
4128 2 3 4.2916667593324714e-01 5.5845144980630774e+00 2.5576493863914767e+01 4.0039790482493586e+01 0 0 0
106 1 1 9.5290786709779071e-02 3.4598514527603674e+00 2.5756178719618564e+01 4.1408177363489237e+01 0 0 -1
874 1 2 -5.0254593223208754e-01 8.7261187013994999e+00 2.5402227090708344e+01 4.0762805794561238e+01 0 0 -1
44 1 1 -1.0243065380774033e-01 2.0362622674066904e+00 2.5883915399282309e+01 4.1619877098812665e+01 0 0 -1
3763 1 3 4.4539754165427858e-01 6.9031944895390067e+00 2.5613887683724418e+01 3.8003806771482893e+01 1 0 0
5619 2 3 4.0608220605489320e-01 8.8917495642666076e+00 2.4499490238530321e+01 3.7928527066801088e+01 0 0 0
107 1 1 1.1896951344997160e-01 6.1060715064434010e+00 2.5910196358357226e+01 4.2776196958028422e+01 0 0 -1
3334 1 1 1.2596945872019794e-01 6.7563113318294645e+00 2.4719177169525317e+01 3.6118108684057624e+01 1 0 0
3335 1 1 1.5186633582135983e-01 4.4495030119989991e+00 2.5938857789357769e+01 3.6106237315107997e+01 1 0 0
168 1 1 -6.8170746001301158e-02 1.0524377051434026e+01 2.6129675282389403e+01 4.2738274033952280e+01 0 0 -1
875 1 3 3.8969140146806941e-01 8.9766098781491284e+00 2.4905462518522157e+01 3.9938772679050111e+01 0 0 -1
5618 2 3 4.2588251023556556e-01 1.0270566016990909e+01 2.3611719057807441e+01 3.8452487173217470e+01 0 0 0
3325 1 1 -4.0869390739644490e-02 5.4754237009181042e+00 1.9856727781740862e+01 3.7389685413851623e+01 1 0 0
157 1 2 -3.3538097934423250e-01 8.6770755310463628e+00 1.9851412096764317e+01 4.2002601645086749e+01 0 0 -1
97 1 1 4.7646012137173517e-02 5.8685284130202495e+00 1.9834231610575092e+01 4.2419537375395784e+01 0 0 -1
158 1 1 5.4630306965802095e-02 1.0123582250812651e+01 1.9876826046575179e+01 4.2132429256311688e+01 0 0 -1
41 1 1 9.8928318673660157e-02 1.9250137562992492e-01 2.4612522103345245e+01 4.2640883618186692e+01 0 0 -1
3326 1 1 -2.1303546282664426e-02 6.7223665470500658e+00 1.9748088539018958e+01 3.6697334740540619e+01 1 0 0
167 1 1 -2.7961429139553816e-02 7.5918362766126082e+00 2.5895208103352790e+01 4.2965334228681073e+01 0 0 -1
164 1 1 -9.0415801293528941e-02 1.0539425608124885e+01 2.3991955943380102e+01 4.1500485060378018e+01 0 0 -1
3274 1 1 2.9877911884125842e-03 2.8950044210526551e+00 2.5927263664627478e+01 3.6003539501146378e+01 1 0 0
737 1 2 -3.1904155926685812e-01 1.0551306016896472e+01 2.1729267602692381e+01 4.0606756776452720e+01 0 0 -1
3391 1 1 -4.2412158663789168e-02 8.7574388323478320e+00 2.0891097629625168e+01 3.6033051141225208e+01 1 0 0
4841 2 3 4.4307693700164497e-01 8.9672479483300620e+00 2.0996146085092672e+01 3.8617866341495642e+01 0 0 0
3330 1 1 1.1769750798118815e-01 6.5058696217870784e+00 2.2118183143096914e+01 3.5909626061051348e+01 1 0 0
3332 1 1 -6.3036281984255441e-02 7.2696399569064969e+00 2.3380485058627904e+01 3.5781653043490834e+01 1 0 0
4840 2 2 -6.3445095409131314e-01 9.3594102842972973e+00 2.0120796610723186e+01 3.8854751573069308e+01 0 0 0
4263 2 3 4.9694054062157755e-01 1.6950581246136376e+00 2.5364296858407165e+01 3.9277842368892706e+01 0 0 0
4261 2 2 -6.3702595349959967e-01 2.0383092193427381e+00 2.6174569161109527e+01 3.8888938592797942e+01 0 0 0
4842 2 3 4.3089426868599762e-01 8.7101606675227981e+00 1.9696795882257675e+01 3.9478369509098215e+01 0 0 0
5589 2 3 3.8243426429372207e-01 3.4049482321761732e-01 2.1794774299339984e+01 3.9669467244489674e+01 0 0 0
3770 1 2 -5.2373307042888961e-01 1.0638325437803104e+01 2.8577879476866631e+01 3.6923012446172478e+01 1 0 0
117 1 1 4.7813711665849204e-02 5.7864140630322449e+00 3.2191399862691910e+01 4.2995378311547597e+01 0 0 -1
3765 1 3 2.9773198095535280e-01 5.0092122476555403e+00 2.6607732568970324e+01 3.8064469673195724e+01 1 0 0
171 1 1 1.1787941445478664e-01 7.7425202617364794e+00 2.8389250374557083e+01 4.2950985157110622e+01 0 0 -1
6139 2 2 -6.7418785709444773e-01 9.7913669010186244e-01 2.9532367773593005e+01 3.7904623812986053e+01 0 0 0
4262 2 3 4.4149202879861260e-01 2.9899179565572740e+00 2.6503103150520499e+01 3.9028108318235979e+01 0 0 0
4013 2 3 4.2508448837828922e-01 9.3679926501225452e+00 3.0726290004836812e+01 3.9318559473615821e+01 0 0 0
6213 2 3 3.6918256379641406e-01 9.1636422271121134e+00 2.6930389431744871e+01 3.8930555642806375e+01 0 0 0
6212 2 3 4.5050980918459527e-01 8.6287848791759600e+00 2.8476666711523752e+01 3.9300011365749704e+01 0 0 0
4012 2 2 -6.7105024860215456e-01 1.0014389721086733e+01 3.1340490438397985e+01 3.8838738136949665e+01 0 0 0
4197 2 3 4.6495103615415057e-01 3.9804891739791950e+00 2.8440073962740389e+01 3.7141372464616879e+01 1 0 0
6211 2 2 -6.9419683774121566e-01 8.5130801407565713e+00 2.7680635643648017e+01 3.8848410033350063e+01 0 0 0
4503 2 3 4.0272548243207151e-01 8.3032042099354655e+00 2.8968226886809514e+01 3.7041460224081490e+01 0 0 0
116 1 1 -1.3205693826220364e-02 4.4569681354298538e+00 3.2373422055664854e+01 4.2598276839751286e+01 0 0 -1
4501 2 2 -6.1259729590044976e-01 7.4432935526957094e+00 2.9356132925680061e+01 3.6910891285459876e+01 0 0 0
4502 2 3 4.1529197932133638e-01 6.8040669424582365e+00 2.9414047355998761e+01 3.7650088578529889e+01 0 0 0
3876 1 2 -5.1995978658128728e-01 5.1991825469364663e+00 3.1605487420466289e+01 3.6641664762773040e+01 1 0 0
659 1 3 4.1737979787986185e-01 7.4934619978178825e+00 2.6857077648416197e+01 4.0720555402626815e+01 0 0 -1
735 1 2 -4.2692624368227405e-01 4.1649945191938658e+00 2.6385508676659576e+01 4.0278139938427586e+01 0 0 -1
114 1 1 1.4866140391284804e-01 3.6317114827440675e+00 3.1049339508952226e+01 4.2505604782540381e+01 0 0 -1
113 1 1 -8.4581541809110344e-02 5.8757979423314959e+00 2.9768558206470058e+01 4.2354205608972187e+01 0 0 -1
3764 1 2 -4.8788628817568003e-01 4.6887774582140551e+00 2.6955552837341312e+01 3.7194024192757723e+01 1 0 0
3766 1 2 -5.4729558284948598e-01 1.1387315885022138e+00 3.1892626148804499e+01 3.6943699838529689e+01 1 0 0
3856 1 2 -4.8655270843008308e-01 9.5400352075774766e+00 3.2294505356465486e+01 3.6536897836913951e+01 1 0 0
3877 1 3 4.0598077426671836e-01 4.6869358964981158e+00 3.0746005311847757e+01 3.6712199946388445e+01 1 0 0
5914 2 2 -6.5665147040258542e-01 5.6707832954032389e+00 2.8730050396756390e+01 3.8757356181588129e+01 0 0 0
46 1 1 1.1500620466264032e-01 1.2562145163882417e+00 2.6972105559037914e+01 4.1280238173784340e+01 0 0 -1
48 1 1 1.2433285714056017e-01 2.5177691893981189e+00 2.8979559991137233e+01 4.1014741103996862e+01 0 0 -1
50 1 1 -7.0162611740046177e-02 1.6244060545095496e+00 3.0064179230201006e+01 4.1389416766728438e+01 0 0 -1
52 1 1 -3.9807351536947699e-02 2.2843016743448099e+00 3.1217577714251782e+01 4.1867070341317145e+01 0 0 -1
108 1 1 1.1075627417411400e-01 4.4136031809657288e+00 2.7375779290550948e+01 4.1318994908750419e+01 0 0 -1
110 1 1 -7.2466508438850108e-02 3.8238194645916654e+00 2.8702430001310809e+01 4.1328412621350800e+01 0 0 -1
112 1 1 1.2146823405146685e-01 4.6013077079073668e+00 3.0016607227900710e+01 4.1606314141201530e+01 0 0 -1
658 1 2 -5.1976695577076903e-01 6.7579530095956368e+00 2.7467445791931578e+01 4.0881201140988445e+01 0 0 -1
734 1 2 -3.3615818708628187e-01 1.4745558415109890e+00 2.8163628680852170e+01 4.0483167545652321e+01 0 0 -1
914 1 2 -5.3144492868056781e-01 5.0322478602915020e+00 3.0823470197672489e+01 4.0453710791578452e+01 0 0 -1
915 1 3 3.0618412071029238e-01 5.9316157664632589e+00 3.1005986083949971e+01 4.0696786048654168e+01 0 0 -1
950 1 2 -4.2045294982428838e-01 8.4525400808392206e+00 2.9237678323872125e+01 4.1951439904655743e+01 0 0 -1
109 1 1 5.7304492313163161e-02 5.7899549553152241e+00 2.7332490810814949e+01 4.1993730622617328e+01 0 0 -1
5915 2 3 4.1922524225903363e-01 6.2038683913042405e+00 2.8120169250304894e+01 3.9289516809265820e+01 0 0 0
111 1 1 1.4788898886668642e-01 6.2310225925687606e+00 2.8456613820669872e+01 4.2888053061804357e+01 0 0 -1
5916 2 3 3.0858060830570866e-01 5.5132353698365293e+00 2.9596876503623669e+01 3.9207275419968838e+01 0 0 0
5167 2 2 -7.2130283464579248e-01 7.9025287903479491e+00 3.0052409806345537e+01 3.9622548279369958e+01 0 0 0
5169 2 3 3.9118770260881991e-01 7.7720430904900786e+00 3.0062514242607410e+01 4.0610242315039159e+01 0 0 0
5168 2 3 3.4647925850966049e-01 7.3321728294702266e+00 3.0713173115669782e+01 3.9150819933732414e+01 0 0 0
54 1 1 1.1308565588704807e-01 1.5874792643373463e+00 3.2477333169682581e+01 4.1677843602443630e+01 0 0 -1
4195 2 2 -6.7662768290926445e-01 3.5344704563028655e+00 2.9385200099770483e+01 3.6993983221158054e+01 1 0 0
4196 2 3 4.4586116541457760e-01 2.5940136729144725e+00 2.9582526082211292e+01 3.7285672639160893e+01 1 0 0
5626 2 2 -6.7671326546491395e-01 3.1367464933354290e+00 3.1797678528695201e+01 3.8858221632410597e+01 1 0 0
5628 2 3 4.1070162328534876e-01 3.8161540567559245e+00 3.1150278110625663e+01 3.9177342596197491e+01 1 0 0
115 1 1 1.1767018104903765e-01 6.4756031377581040e+00 3.0961450794352064e+01 4.2796412333187035e+01 0 0 -1
6141 2 3 4.7454815968851344e-01 8.0014930328736633e-01 3.0581805295330653e+01 3.7809302428766351e+01 0 0 0
970 1 3 1.8269172215214430e-01 8.9523677567174378e+00 3.2625742943510971e+01 4.2342311154100983e+01 0 0 -1
649 1 3 9.0212469389974737e-02 1.0234185435462640e+01 3.1946618798001630e+01 4.1358144291560059e+01 0 0 -1
5627 2 3 4.3762035461236770e-01 2.7959112025926820e+00 3.2482940414291214e+01 3.9424419598136417e+01 1 0 0
3857 1 3 4.7430229688822673e-01 9.2434167025963028e+00 3.1702689941691183e+01 3.7206444231304822e+01 1 0 0
5322 2 3 4.4728591711527310e-01 9.8454034538426125e+00 2.8940163555712889e+01 4.1153262531039353e+01 0 0 0
49 1 1 1.2370101141234151e-01 2.6943513583555689e-01 3.0135570995915540e+01 4.1058298802596639e+01 0 0 -1
3767 1 3 4.0177529547882262e-01 5.6068056841279468e-01 3.2657685577719796e+01 3.7293269860505944e+01 1 0 0
6422 2 3 3.7934566415662463e-01 6.1886238444195580e+00 3.2149075248181425e+01 3.7819212809746659e+01 0 0 0
6421 2 2 -6.4613485857396324e-01 7.1952643742498648e+00 3.2065928228980134e+01 3.8041280321242006e+01 0 0 0
6140 2 3 4.1692766016609883e-01 7.6075579896345924e-01 2.9061182266139227e+01 3.8719300735506835e+01 0 0 0
4359 2 3 3.4936630183422918e-01 8.6265333774622632e-01 2.8944704107852182e+01 4.2723483035426632e+01 0 0 -1
3769 1 3 4.3502213456342098e-01 2.5832917344843418e+00 3.2643816013597345e+01 3.7128828749937774e+01 1 0 0
4790 2 3 4.1071424528647726e-01 1.0665231301635393e+01 2.7021779160917500e+01 3.7436171581941736e+01 0 0 0
5320 2 2 -6.9665514897511605e-01 1.0427067114820348e+01 2.9278238886116121e+01 4.0480517394208910e+01 0 0 0
53 1 1 -1.1987266158496681e-02 1.4687169340554784e-01 3.2420129819155250e+01 4.2071149131653783e+01 0 0 -1
3358 1 1 5.9028365454974460e-02 6.4263823418321318e+00 3.9312545668421130e+01 3.5705674962247038e+01 1 0 0
181 1 1 1.1054479248576321e-01 7.8001813297542020e+00 3.6289734602940456e+01 4.3152002112738039e+01 0 0 -1
177 1 1 -2.2046918555240830e-01 9.6952886905598916e+00 3.2841672563389182e+01 4.1621245963903718e+01 0 0 -1
5523 2 3 4.0998899697149871e-01 1.0462864549294421e+01 3.6615962825063590e+01 3.7590917690211121e+01 0 -1 0
5957 2 3 4.1031310388944486e-01 4.4968010159027463e+00 3.3781365155939007e+01 3.7822418312888104e+01 0 0 0
6288 2 3 2.8540049318712329e-01 9.4778311989296622e+00 3.9091118101694960e+01 3.8655477766678388e+01 0 -1 0
6286 2 2 -6.0414533048573604e-01 8.5522033156641069e+00 3.9309187249228657e+01 3.8528357964637053e+01 0 -1 0
3623 1 1 3.0832832167262675e-01 6.0248680637038010e+00 3.6870039743115285e+01 3.6623711480234292e+01 1 0 0
3419 1 2 -3.6896651939789937e-01 9.4469733687498660e+00 3.9135134225479511e+01 3.5954832464757409e+01 1 0 0
4296 2 3 3.4122350611866104e-01 7.7459608495907197e+00 3.5874638632089628e+01 3.9359476176182952e+01 0 0 0
6365 2 3 3.6739939622189938e-01 7.8845408237152015e-01 3.5967030752264250e+01 3.9155130098623992e+01 1 -1 0
6423 2 3 3.7911841193508616e-01 7.6420032560262987e+00 3.2903944575180333e+01 3.8180580595741709e+01 0 0 0
650 1 2 -3.7103284443181789e-01 7.4793944904975351e+00 3.2954549713404923e+01 4.0528166442997339e+01 0 0 -1
5787 2 3 4.4654787799530754e-01 3.9132085914897003e+00 3.6610647397418788e+01 4.0735334274400600e+01 0 0 0
6295 2 2 -6.7715759253772290e-01 7.0160265829929784e+00 3.8391757947741773e+01 4.1414137470489827e+01 0 -1 0
3930 1 3 1.9573492376423035e-01 7.6248089485151125e+00 3.8271945057298474e+01 3.7094858548157909e+01 1 0 0
3293 1 1 2.6349095157564900e-01 2.9880042232390802e-01 3.7988375872358638e+01 3.5826578542485905e+01 1 0 0
3627 1 3 3.5017190072395360e-01 7.8946368505207269e+00 3.6116633195821692e+01 3.7123630968359400e+01 1 0 0
6296 2 3 4.3579375382315072e-01 7.1567087075128484e+00 3.9376914976556790e+01 4.1557624827027645e+01 0 -1 0
3768 1 2 -5.2110848597069559e-01 3.1564945314746575e+00 3.3426144094219332e+01 3.6695319841891184e+01 1 0 0
5785 2 2 -6.5137337232350689e-01 3.5208135344987848e+00 3.5939960412129473e+01 4.0086408181329389e+01 0 0 0
624 1 3 3.8914996766744031e-01 2.0631681598042803e-01 3.7878090090656173e+01 4.1117091230855486e+01 0 0 -1
3986 2 3 3.8032419121608840e-01 2.7105171185239043e+00 3.8763338234820253e+01 3.9419683127409435e+01 1 0 0
5486 2 3 3.5631179644993716e-01 9.7356604818939658e+00 3.6114199530443216e+01 4.0548458617299445e+01 0 -1 0
5468 2 3 3.9531137421619084e-01 2.3870466677259019e+00 3.5251165730702624e+01 3.6987946660276101e+01 0 -1 0
5956 2 2 -6.6564962428296348e-01 4.6828097805722697e+00 3.4121417389725408e+01 3.8756864890441307e+01 0 0 0
4504 2 2 -6.9767389635554378e-01 4.3127353586920453e-01 3.3390427439011162e+01 3.8840972199235900e+01 1 0 0
56 1 1 1.0535785036358354e-01 2.2853210556523562e+00 3.3819818911851684e+01 4.2166647658214465e+01 0 0 -1
6297 2 3 3.7900279030453099e-01 7.8985516523597399e+00 3.7974260504794543e+01 4.1304858070773939e+01 0 -1 0
652 1 3 3.6509663884990418e-01 1.0457252427914069e+01 3.3921505524230945e+01 3.9530393313039909e+01 0 0 -1
4294 2 2 -6.2743764297918603e-01 6.9743680334288536e+00 3.6080778753659054e+01 3.9891351584297183e+01 0 0 0
3626 1 2 -3.6785285502537501e-01 4.7512555393973184e+00 3.6991302637507253e+01 3.6522732549950405e+01 1 0 0
5487 2 3 3.9822610908163869e-01 1.0449135751083196e+01 3.7322055394020339e+01 3.9689588032441605e+01 0 -1 0
58 1 1 -3.8315662876176201e-02 1.4387862560973965e+00 3.4743295877043359e+01 4.2952562904545410e+01 0 0 -1
5958 2 3 3.1865831069839667e-01 5.5907994856045837e+00 3.4334422665344604e+01 3.8915420863620845e+01 0 0 0
651 1 2 -5.1548154475175467e-01 9.4305426182432974e+00 3.3932191777322906e+01 3.9436786699478922e+01 0 0 -1
179 1 2 -3.1390663498676780e-01 8.4748208013346389e+00 3.5177419708403981e+01 4.2433249222427399e+01 0 0 -1
6445 2 2 -6.5324570838266249e-01 4.8419074695967383e+00 3.7895250333788766e+01 3.9025446387547341e+01 0 -1 0
120 1 1 1.2907757006182402e-01 4.3976829160582076e+00 3.4897281119765907e+01 4.2808017127020314e+01 0 0 -1
5521 2 2 -6.3368099009649637e-01 9.7194617594385022e+00 3.5991741700748427e+01 3.7416186944696484e+01 0 -1 0
5786 2 3 4.6387920196957683e-01 3.8402134520006310e+00 3.5032703818748445e+01 3.9951860251568419e+01 0 0 0
3985 2 2 -6.4671255275342754e-01 1.8279318880458895e+00 3.8725470025321457e+01 3.9019639035635507e+01 1 0 0
5714 2 3 4.0054979788406547e-01 2.9686225067635195e+00 3.6656972212810409e+01 3.7658086829316957e+01 0 -1 0
3987 2 3 4.1574431611882218e-01 1.7719724470196729e+00 3.8874307348850813e+01 3.8071432794610921e+01 1 0 0
623 1 2 -4.3624646805384054e-01 5.5740621128474621e-01 3.7215644557889107e+01 4.1713009617691611e+01 0 0 -1
5467 2 2 -6.3612999599853237e-01 2.2165795218191491e+00 3.6094633076942451e+01 3.7462408107628050e+01 0 -1 0
121 1 2 -3.2076315571142178e-01 5.8044403348166931e+00 3.5142165117609601e+01 4.2503629645252623e+01 0 0 -1
900 1 2 -4.1608429864292490e-01 1.0700827137106383e+01 3.8371601926615845e+01 4.2387929996267204e+01 0 0 -1
118 1 1 -4.6656716327639576e-02 3.7864147648962780e+00 3.3637147701091358e+01 4.2574247437706738e+01 0 0 -1
753 1 2 -3.8573834853659994e-01 1.9481183519848027e+00 3.3507728758552553e+01 4.0742099194399884e+01 0 0 -1
180 1 1 7.2799712181320947e-02 9.8683187295339501e+00 3.5104654690136535e+01 4.2623446103785462e+01 0 0 -1
6447 2 3 3.4024574127018004e-01 5.5369567065539131e+00 3.8342609146544625e+01 3.9497193881967519e+01 0 -1 0
178 1 1 -3.1444686491095893e-02 1.0523846877945585e+01 3.3953765010804361e+01 4.2202580624649272e+01 0 0 -1
3295 1 2 -3.9564896630903412e-01 1.3735688743591614e+00 3.8763050651881521e+01 3.6278064487058046e+01 1 0 0
4445 2 3 4.0925291263185104e-01 4.0101861802397547e+00 3.8933164551014016e+01 4.1484273383520673e+01 0 -1 0
3819 1 3 3.5705328120747098e-01 3.9997401798489558e+00 3.8925637050973499e+01 3.7578789560813860e+01 1 0 0
5485 2 2 -6.4906375928824145e-01 9.6762926539640723e+00 3.6974966652514169e+01 4.0186229479366695e+01 0 -1 0
6446 2 3 3.6114319316195925e-01 5.1660534314428901e+00 3.7045928562648584e+01 3.8623221864214081e+01 0 -1 0
648 1 1 3.0901208463847696e-01 8.6901643266307858e+00 3.3315935946539149e+01 4.0474044301732825e+01 0 0 -1
3625 1 2 -4.7244534317677761e-01 6.8803514412716389e+00 3.5809260284435773e+01 3.7024602253185520e+01 1 0 0
61 1 1 1.0665596597758552e-01 1.1143303808136260e-01 3.7173485452384483e+01 4.3122399466376550e+01 0 0 -1
935 1 3 4.2011757144627226e-01 5.5509339298351952e+00 3.7527210720504385e+01 4.1714951029106146e+01 0 0 -1
934 1 2 -5.7491678030759530e-01 4.5866599869083391e+00 3.7497818489944414e+01 4.1995088099968775e+01 0 0 -1
4505 2 3 3.9337241669446471e-01 1.0698788967804194e+00 3.3944031714165583e+01 3.9287719824459515e+01 1 0 0
4295 2 3 3.8690275599094714e-01 6.9169069311349265e+00 3.5362836390853722e+01 4.0533161289639793e+01 0 0 0
3356 1 1 -2.6610721347122890e-01 7.0226470871851001e+00 3.8026546033584566e+01 3.6241891060228170e+01 1 0 0
5522 2 3 3.4417192657861151e-01 1.0018312634051654e+01 3.5082924756370900e+01 3.7629253421712406e+01 0 -1 0
187 1 1 2.6116526319052424e-03 1.2900053948107377e+01 3.2105935151210840e-01 1.3980838839917524e+01 0 0 0
188 1 1 -2.6850821415432130e-03 1.4318213727463428e+01 2.8626806662392013e-01 1.4040992102321921e+01 0 0 0
189 1 1 -2.3793052007536623e-02 1.2189815084328464e+01 1.5777758526415475e+00 1.4109029095401416e+01 0 0 0
251 1 1 9.3981938332648923e-02 1.6785473379580793e+01 4.6643597432157979e-01 1.5554291430809382e+01 0 0 0
252 1 1 -5.4097933646271246e-02 1.8227478156440625e+01 3.5480061071511659e-01 1.5373088427563479e+01 0 0 0
253 1 1 1.4185157202436099e-01 1.6051920846883228e+01 1.9361109495462507e+00 1.4897204511154165e+01 0 0 0
254 1 1 1.3014952536463534e-01 1.8911035749038511e+01 1.6024537586175116e+00 1.5473848406251866e+01 0 0 0
256 1 1 1.7082847891704117e-01 1.8096020387006320e+01 3.3554798098560505e+00 1.4722404143060002e+01 0 0 0
739 1 2 -2.9596822032376130e-01 1.6200885715835543e+01 1.5669259920010548e+00 1.6298152956287307e+01 0 0 0
740 1 2 -3.1313857290885300e-01 1.8381674682847098e+01 2.8340030999842689e+00 1.6035561235099053e+01 0 0 0
852 1 2 -4.5890211744596021e-01 1.4538551253477133e+01 3.8783949487759419e+00 1.5031386087720520e+01 0 0 0
853 1 3 4.1785105883749390e-01 1.3883675515088591e+01 3.8133219647933871e+00 1.5744585285667563e+01 0 0 0
1746 1 2 -3.4336183515170032e-01 1.2177296465005657e+01 5.0479729899998125e+00 1.9270837716265124e+01 1 1 0
1902 1 2 -4.7721425916850535e-01 1.6827521769079240e+01 3.8208268941837793e+00 1.8463313800961199e+01 1 1 0
1903 1 3 4.1829613492323736e-01 1.7373827964990294e+01 3.5467409341421172e+00 1.7725468457836307e+01 1 1 0
255 1 1 -7.3213094140760215e-04 1.6778691106905821e+01 3.0235576639830173e+00 1.4296830206048767e+01 0 0 0
258 1 1 -2.6048448101404241e-02 1.8843809845581500e+01 4.3488998038299052e+00 1.4013520619712951e+01 0 0 0
190 1 1 8.2252152292056221e-02 1.5036469261983324e+01 1.5715018729317707e+00 1.3728463397928437e+01 0 0 0
191 1 1 -1.3111018656159504e-02 1.2764513624901166e+01 2.8572804698003371e+00 1.3822544434912556e+01 0 0 0
192 1 1 8.6816388450436141e-02 1.4235022892975204e+01 2.9471923835792611e+00 1.3955805120552736e+01 0 0 0
1523 1 1 1.1879807591011257e-01 1.5259725471430883e+01 5.8253805485952519e+00 1.9382919645130521e+01 1 1 0
1575 1 1 -2.3846878774794322e-01 1.5789791403004765e+01 1.1758114409357747e+00 1.9366942020598788e+01 1 1 0
1650 1 3 1.8759707407945442e-01 1.6470357894371677e+01 1.9010968538350175e+00 1.9065740056362543e+01 1 1 0
1583 1 1 -2.3354138822700096e-02 1.6699935907417782e+01 5.9274648614937604e+00 1.9591682180642241e+01 1 1 0
313 1 1 8.4381420275968427e-02 2.0181837400403403e+01 1.7889911086818102e+00 1.4777163196565265e+01 0 0 0
317 1 1 1.2451197106390269e-01 2.0191900087114647e+01 4.7190450112854325e+00 1.4443218659886018e+01 0 0 0
1584 1 1 -1.1999220438494409e-02 1.9454904041400596e+01 5.9873985902705025e+00 1.9201623522944267e+01 1 1 0
1581 1 1 8.4633650293242491e-02 1.7399722804411514e+01 4.6308288355646035e+00 1.9599604624356566e+01 1 1 0
1582 1 1 -3.5322306095074696e-03 1.8844386333370938e+01 4.7383975418629554e+00 1.9580720328196112e+01 1 1 0
884 1 2 -5.2654316284888369e-01 1.9760248391711226e+01 1.7951845586898905e+00 1.3311396587673396e+01 0 0 0
1027 1 1 5.0277931324215382e-03 2.0824688030741729e+01 5.9517453290980669e+00 1.8835167682022664e+01 0 1 0
1580 1 1 -5.9702358737731637e-02 1.9602861513228831e+01 3.4809205340075957e+00 1.9751635287495922e+01 1 1 0
1023 1 1 -3.1476357813727332e-03 2.0979303591918544e+01 3.4880544719670685e+00 1.9308858868069571e+01 0 1 0
1651 1 1 3.3866662864139530e-01 1.4473885095236486e+01 1.0628364671268604e+00 1.8421917321713813e+01 1 1 0
1653 1 2 -3.5073414873009112e-01 1.3956152654146631e+01 2.1404731701959152e+00 1.7960354086992755e+01 1 1 0
1960 1 3 1.2773544027988842e-01 1.6373244392825519e+01 2.5555077195438913e-01 1.9213638361386639e+01 1 1 0
741 1 2 -2.3556044012613414e-01 2.0459175588412911e+01 4.1952209697935041e+00 1.5777489792841003e+01 0 0 0
4834 2 2 -6.8535977608101606e-01 1.1862812111215982e+01 6.1027636099941973e-01 1.6831967280429005e+01 0 0 0
315 1 1 1.0990299889495855e-01 2.0914813059781352e+01 3.0741545950902540e+00 1.4978797352436171e+01 0 0 0
1019 1 1 9.1440129735642056e-02 2.1106126447296845e+01 1.0067429677219710e+00 1.9825366270692502e+01 0 1 0
311 1 1 -2.4715384378105738e-02 2.1071328977458567e+01 6.5666857939515921e-01 1.5014085049331035e+01 0 0 0
319 1 1 3.5735859416283419e-03 2.1017153508960373e+01 5.5719031094380931e+00 1.3531779327718107e+01 0 0 0
4000 2 2 -5.9593677759476793e-01 1.6564167463287852e+01 5.6512256363316817e+00 1.6311146664666431e+01 0 0 0
5368 2 2 -7.1901062804034888e-01 1.2393793474055920e+01 3.8368631509481159e+00 1.6730672984112612e+01 0 0 0
5370 2 3 4.8098152000819416e-01 1.2531165553778401e+01 3.9497546279558664e+00 1.7674143056865752e+01 0 0 0
1747 1 2 -3.0792655493103310e-01 1.4357324190977188e+01 6.2960522790604978e+00 1.8295130619388608e+01 1 1 0
5369 2 3 4.3847172651764499e-01 1.1534334095737098e+01 3.4501257586183276e+00 1.6435518952459091e+01 0 0 0
4001 2 3 4.0085742811841202e-01 1.5874210821473127e+01 5.0240286719269607e+00 1.6611308434139733e+01 0 0 0
4835 2 3 3.8609042861481807e-01 1.2573053097067991e+01 1.2570818379371640e+00 1.6835627859413957e+01 0 0 0
1520 1 1 1.4747368963101612e-01 1.3239376771637387e+01 4.3908799391049786e+00 1.9987065462115929e+01 1 1 0
1521 1 1 -5.0310602409612937e-02 1.4613537269219689e+01 4.6805152778830825e+00 2.0047212759157141e+01 1 1 0
193 1 1 -9.8217599514115704e-03 1.2079392685452309e+01 4.0871236408568423e+00 1.3452163689541614e+01 0 0 0
257 1 1 -3.0991013760280225e-02 1.6302202725247621e+01 3.6770574204215722e+00 1.3044816725269333e+01 0 0 0
5941 2 2 -5.8691465583471791e-01 1.0985251747319131e+01 2.3456967988914825e+00 1.9150735296308632e+01 0 0 0
1522 1 1 1.7486845007483956e-01 1.1977396017004779e+01 6.3543109993019220e+00 1.9801922240325410e+01 1 1 0
5943 2 3 3.7574649340168631e-01 1.1127411216623910e+01 1.8703718370932068e+00 1.8326470945179935e+01 0 0 0
5580 2 3 4.2844611071780686e-01 1.2869108169632797e+01 5.8123849036764783e+00 1.5691951478241878e+01 0 0 0
260 1 1 -4.1265681795310823e-02 1.8304495010505239e+01 4.9788503983050978e+00 1.2839808129716712e+01 0 0 0
4002 2 3 4.4870240851145748e-01 1.6388050659784660e+01 6.5238464878226559e+00 1.6624844530241962e+01 0 0 0
4613 2 3 3.7316879851689405e-01 1.8309543373025814e+01 8.5869101580040763e-01 1.7526917042582827e+01 0 1 0
131 1 1 1.3184029299985800e-01 1.0764155500301939e+01 1.5927468558290423e+00 1.4539547911083179e+01 0 0 0
195 1 1 -4.4076611176608202e-02 1.2773217797400550e+01 5.2092824206258674e+00 1.2934947791486392e+01 0 0 0
4612 2 2 -6.2830174824651819e-01 1.8924184863974268e+01 2.8430912953556342e-01 1.7970905817690113e+01 0 1 0
138 1 1 -5.5940639581202670e-02 1.0732849917660262e+01 6.4164520757435728e+00 1.3480432428244423e+01 0 0 0
885 1 3 4.1061607671707834e-01 1.9995640786845524e+01 1.0093539485132397e+00 1.2803492631088647e+01 0 0 0
4614 2 3 4.4750892487767074e-01 1.9159023346498717e+01 5.5009211792297952e-01 1.8839186587786934e+01 0 1 0
197 1 1 1.2580484673444006e-01 1.2053390162694575e+01 6.4632489793728558e+00 1.2805647394112526e+01 0 0 0
6353 2 3 4.1267788267125494e-01 2.0868172485856714e+01 1.0448855399810784e+01 1.5288126262697975e+01 0 0 0
5578 2 2 -6.2776602167263729e-01 1.3229592086663841e+01 6.6304724303999958e+00 1.5467639695428291e+01 0 0 0
1526 1 1 2.4222451098590558e-01 1.2327791417724301e+01 8.7373457491393971e+00 2.0161665866492282e+01 1 1 0
5579 2 3 4.3197529581191685e-01 1.2539475892820015e+01 7.2820117975921681e+00 1.5497183251768449e+01 0 0 0
146 1 1 1.2519417299274532e-01 1.0908094857988614e+01 1.1483500466279779e+01 1.3523867807083207e+01 0 0 0
3993 2 3 3.5580273023707770e-01 1.2451229509396024e+01 8.5551093795325439e+00 1.7923423577209288e+01 0 0 0
1529 1 1 1.2774978268216541e-01 1.4564544933007573e+01 9.7213496926995919e+00 1.9668094708486326e+01 1 1 0
6515 2 3 4.3802074705504723e-01 1.6369214899449574e+01 9.3997696173333569e+00 1.6352425494067077e+01 0 0 0
6516 2 3 3.8946137568650430e-01 1.4908242786066117e+01 8.9954295718210453e+00 1.6090083712610767e+01 0 0 0
6514 2 2 -6.4145761915946575e-01 1.5784080906253765e+01 8.6671826593998471e+00 1.6271045088492851e+01 0 0 0
206 1 1 -2.1202910409330342e-01 1.5405084972327385e+01 1.1337141742861348e+01 1.3158798301422424e+01 0 0 0
710 1 1 3.4348924204611347e-01 1.6260583296629541e+01 1.1761271950900628e+01 1.4420844540301969e+01 0 0 0
713 1 2 -3.3248560933691507e-01 1.7128357597705353e+01 1.0875239906255743e+01 1.4677484497194758e+01 0 0 0
946 1 2 -3.4418116642121732e-01 1.1857866718952726e+01 9.2423155091177858e+00 1.4421296937554724e+01 0 0 0
1031 1 1 1.7280403321057669e-01 2.0534051383856990e+01 8.1543559755061423e+00 1.7859163974907279e+01 1 1 0
5748 2 3 3.7597487419310976e-01 1.3706030587748392e+01 1.1911628264678823e+01 1.5865804823647842e+01 0 0 0
5746 2 2 -6.4685010298650658e-01 1.3765069626519315e+01 1.0990139008393626e+01 1.5540174429050682e+01 0 0 0
1525 1 1 1.4566453800358525e-01 1.4241471562252810e+01 7.3402458802580508e+00 1.9247466682637331e+01 1 1 0
1530 1 1 -6.5232561749018619e-02 1.5173973211588812e+01 1.0838536109449423e+01 1.9094555943474887e+01 1 1 0
1531 1 1 -2.0665050217753533e-01 1.3212170939732848e+01 1.2121064975669650e+01 1.8371680532020740e+01 1 1 0
1532 1 1 4.0792577289386830e-02 1.4544341842944645e+01 1.2134834825104845e+01 1.9102606433985265e+01 1 1 0
1588 1 1 -5.9398345693008697e-02 1.9181273152898182e+01 8.1828715137688217e+00 1.8227879271309696e+01 1 1 0
1589 1 1 -7.9636835188657246e-02 1.7172667318641434e+01 9.4558411371773250e+00 1.8609348609923245e+01 1 1 0
1590 1 1 1.6643314253681166e-01 1.8382983850175084e+01 9.3402351275420088e+00 1.7954622246906510e+01 1 1 0
1591 1 1 1.2927779767197151e-01 1.6519430032583024e+01 1.0771053254262782e+01 1.8425609599573168e+01 1 1 0
1592 1 1 1.1973867050385180e-01 1.9664482802996083e+01 1.1390956322867286e+01 1.7826024074792748e+01 1 1 0
1593 1 1 1.1808239047613817e-01 1.7383675251251052e+01 1.2453322166980966e+01 1.8333131882025274e+01 1 1 0
1594 1 1 -3.5003908377787496e-02 1.8895672354062263e+01 1.2439863649352899e+01 1.8331217040868040e+01 1 1 0
1709 1 3 1.0627559034457569e-01 1.3052362347632108e+01 1.1160849916033253e+01 1.7847938371795468e+01 1 1 0
1735 1 2 -2.9815559176200407e-01 1.8905785927512671e+01 1.0387543223286574e+01 1.7103811645815313e+01 1 1 0
1736 1 2 -3.4427206261872417e-01 1.6854670795371106e+01 1.1546449721450470e+01 1.7269780630141359e+01 1 1 0
5747 2 3 4.6942642818593189e-01 1.2906612550301812e+01 1.0522387645728092e+01 1.5411799504574185e+01 0 0 0
1524 1 1 -1.4595428880726399e-01 1.2784644686287434e+01 7.5284435250185382e+00 1.9705934261810299e+01 1 1 0
1527 1 1 -1.0581664122083731e-01 1.5150421330483764e+01 8.5011901573480593e+00 1.9512367577538818e+01 1 1 0
1585 1 1 -5.8509576910742003e-02 1.7279648754086519e+01 7.2117886530917383e+00 1.9495442627257869e+01 1 1 0
1587 1 1 1.4984545257681403e-01 1.6634018526856043e+01 8.5393112538874831e+00 1.9662207285573921e+01 1 1 0
1586 1 1 1.4636171342757409e-01 1.8736927541769017e+01 7.2600194618102503e+00 1.9344098693042515e+01 1 1 0
1035 1 1 -7.3184048498931356e-02 2.1060488868896865e+01 1.1323704292669294e+01 1.8078256469334207e+01 0 1 0
711 1 3 1.7138432525597747e-01 1.4777821123293757e+01 1.0502673770164957e+01 1.3507054011518321e+01 0 0 0
201 1 1 9.6219902746572966e-02 1.2676735669126279e+01 8.9282943066112725e+00 1.3253017201674339e+01 0 0 0
1958 1 3 1.8341418683799995e-01 1.2349434949787105e+01 1.2261265609173847e+01 1.8983526862966009e+01 1 1 0
3991 2 2 -6.3450628527103137e-01 1.2060574475502056e+01 8.9055144209817936e+00 1.7087942390381873e+01 0 0 0
5753 2 3 4.0119105535796085e-01 1.9035329533816583e+01 1.2533744331094164e+01 1.4394796819813125e+01 0 0 0
5754 2 3 4.2592145014611060e-01 1.8804141829009890e+01 1.2070853388993728e+01 1.5905429245255732e+01 0 0 0
205 1 1 -1.2385145244478153e-02 1.2368106748553481e+01 1.1345903027588005e+01 1.2990861473925808e+01 0 0 0
910 1 2 -5.2024052274213839e-01 1.1158922210719266e+01 1.1475922869474783e+01 1.5012543788768424e+01 0 0 0
3992 2 3 4.0729755822320446e-01 1.1206201362985158e+01 9.3571574734322809e+00 1.7078069044658779e+01 0 0 0
1528 1 2 -3.6184439518277967e-01 1.3168152146093888e+01 9.8798491892641724e+00 2.0081519687462816e+01 1 1 0
712 1 2 -4.9079852953302294e-01 1.5907658385973058e+01 1.2936514404169429e+01 1.5149263955521231e+01 0 0 0
5752 2 2 -6.6247926295078274e-01 1.9212114942611830e+01 1.2727507973504222e+01 1.5311786716949280e+01 0 0 0
714 1 3 4.0708992021943863e-01 1.6145376044619599e+01 1.2846081301675119e+01 1.6123341107494639e+01 0 0 0
1717 1 2 -2.8755171270877511e-01 2.0896615732299594e+01 9.3356906164143876e+00 1.7134918004979305e+01 0 1 0
199 1 1 -1.6847035761292012e-02 1.2973280229523169e+01 7.6509195205957363e+00 1.2779973497184169e+01 0 0 0
911 1 3 3.8431449211302515e-01 1.1008799877991748e+01 1.2423743090471802e+01 1.5220597747139189e+01 0 0 0
5481 2 3 3.6323252511946624e-01 2.0957895032439335e+01 9.6086931968752509e+00 1.9969387396881004e+01 0 0 0
1481 1 1 -1.1937739311397837e-02 1.0744648608146880e+01 1.8393345979372729e+01 2.0240517105397057e+01 1 1 0
1600 1 1 1.0428496649582666e-01 1.9561345478156500e+01 1.5965842130284365e+01 2.0173714664336906e+01 1 1 0
1544 1 1 -2.0104915438076749e-02 1.8765744505135775e+01 1.9682423892914233e+01 1.9971377164260783e+01 1 0 0
6065 2 3 3.5471106713405204e-01 1.3353004618128381e+01 1.8904612779462809e+01 1.7224913994677525e+01 0 0 0
1537 1 1 5.1912634459049950e-02 1.2321132626611229e+01 1.5908592743520101e+01 2.0289088021386949e+01 1 1 0
5078 2 3 4.0924631844514964e-01 1.7675094866494607e+01 1.8070332055284037e+01 1.6563729363372467e+01 0 0 0
1601 1 1 1.1576884227124212e-01 1.7345032367837199e+01 1.7127056248139585e+01 1.9989594002459878e+01 1 1 0
1603 1 1 -4.5731001135322802e-02 1.6646315416696918e+01 1.8367956869466990e+01 1.9736956773980772e+01 1 1 0
4740 2 3 5.7843910265181397e-01 2.1074201746084491e+01 1.6807444531335957e+01 1.5109971592275320e+01 0 0 0
1602 1 1 -3.9080075882150130e-02 1.8789850009753476e+01 1.7158753992108583e+01 1.9833208158127043e+01 1 1 0
1604 1 1 2.2841469946375561e-02 1.9445052905727053e+01 1.8424249783342660e+01 1.9670065075511008e+01 1 1 0
1880 1 2 -3.3346750539096343e-01 1.4541448251406312e+01 1.7406633902441900e+01 1.8776595991740088e+01 1 1 0
1535 1 1 2.1452164923162473e-01 1.3149663060642700e+01 1.4395279152253515e+01 2.0141008339735805e+01 1 1 0
1599 1 1 -5.8556384912954160e-02 1.6718277310080147e+01 1.5833542139517427e+01 1.9800038824034988e+01 1 1 0
1598 1 1 1.3342314085450088e-01 1.8721981183760093e+01 1.4408287775335818e+01 1.9883415113847491e+01 1 1 0
1596 1 1 1.0163390750191664e-02 1.9528297808220213e+01 1.3449227650114970e+01 1.9118663529030869e+01 1 1 0
1713 1 3 4.2705842172981046e-01 1.1570296883629789e+01 1.4172723376814256e+01 1.6569892785625981e+01 1 1 0
655 1 2 -3.6623425389624303e-01 1.4777029288844528e+01 1.9068351444284183e+01 1.5302949811733258e+01 0 0 0
1039 1 1 -5.1916701349469345e-03 2.0955342152762483e+01 1.3566828896798675e+01 1.9131425758019162e+01 0 1 0
777 1 3 3.1292290467523143e-01 1.2621877954418935e+01 1.6228234285995313e+01 1.4023908053447171e+01 0 0 0
343 1 2 -3.4660615565285408e-01 2.1156198943164114e+01 1.9542539651582217e+01 1.3199216182168259e+01 0 0 0
774 1 2 -7.0108723968030273e-01 2.0497675572264129e+01 1.6086983249980690e+01 1.4476376920990640e+01 0 0 0
5896 2 2 -6.5530759531978222e-01 1.2740854010053413e+01 1.6299523602080797e+01 1.6672258121137890e+01 0 0 0
1896 1 2 -4.7903875311635347e-01 1.7813475200666126e+01 1.5079149476150921e+01 1.7822176988849066e+01 1 1 0
1536 1 1 7.8795765428270353e-02 1.4575882266897073e+01 1.4304049547511983e+01 2.0287229173839183e+01 1 1 0
1542 1 1 9.7323623240949370e-02 1.5180314766683583e+01 1.8446870342873904e+01 1.9580657661801325e+01 1 1 0
5898 2 3 2.5236731991744615e-01 1.2826138787528865e+01 1.5901629303307367e+01 1.5755869824542360e+01 0 0 0
1711 1 2 -4.9997648460698729e-01 1.1965304105232967e+01 1.3306253346980469e+01 1.7010751935239718e+01 1 1 0
1710 1 1 2.9394905898883084e-01 1.3358572857649079e+01 1.3254659817962676e+01 1.7304927555761591e+01 1 1 0
1595 1 1 -2.6562159966531770e-02 1.6641473998117633e+01 1.3436383011277877e+01 1.9063149643134540e+01 1 1 0
6427 2 2 -6.7538539878391490e-01 1.9290675931986449e+01 1.9084496670393307e+01 1.6523957219506933e+01 0 0 0
1534 1 1 -5.9004909912206832e-03 1.5270355160816051e+01 1.3311688908571606e+01 1.9437269592350372e+01 1 1 0
6429 2 3 4.4964157723515996e-01 2.0083552792590464e+01 1.8572134846510945e+01 1.6244675995423897e+01 0 0 0
4085 2 3 3.9604334075878489e-01 1.2180896773278821e+01 1.8081681060385176e+01 1.4800301205592490e+01 0 0 0
775 1 3 4.1702631733002976e-01 1.9629387797638564e+01 1.5832022367133950e+01 1.4765417627431903e+01 0 0 0
281 1 1 -2.1434114566156293e-01 1.6979561094545137e+01 1.9074944403677414e+01 1.3950122281085466e+01 0 0 0
5079 2 3 3.8274995540859164e-01 1.6043448548629982e+01 1.7976539205920421e+01 1.6859264334984484e+01 0 0 0
1897 1 3 4.1940655802793914e-01 1.7539376104670335e+01 1.5965043759219876e+01 1.7582125289710781e+01 1 1 0
1597 1 1 1.2056617590188992e-01 1.7357652912890075e+01 1.4732878161032048e+01 1.9167701168503559e+01 1 1 0
4046 2 3 4.4460408088077213e-01 1.1284792880662096e+01 1.6979391923301858e+01 1.7095355342707276e+01 0 0 0
1932 1 2 -3.0554034529722174e-01 1.2349355568013728e+01 1.5008228191320693e+01 1.9141591305385379e+01 1 1 0
5897 2 3 4.2659822951351922e-01 1.3470005467579060e+01 1.6206239400004669e+01 1.7350298015263352e+01 0 0 0
1043 1 1 -3.5672653684989612e-02 2.0955972981897165e+01 1.5972245287777710e+01 1.9706881601957235e+01 0 1 0
3938 2 3 3.6712206406872500e-01 1.7817541178297230e+01 1.4405820520457700e+01 1.4588886203852644e+01 0 0 0
6059 2 3 4.0435915858464455e-01 1.4833741253953052e+01 1.5161081163397819e+01 1.5491686895190751e+01 0 0 0
6060 2 3 4.3609052430311612e-01 1.4823073737339408e+01 1.6440409046078397e+01 1.4475990817848302e+01 0 0 0
892 1 2 -3.4839777120430626e-01 1.1962506986667799e+01 1.4312790638108609e+01 1.4016798037361539e+01 0 0 0
1482 1 1 1.5016259990730297e-02 1.2966199946030684e+01 1.9637998678226555e+01 2.0199995671778982e+01 1 1 0
1483 1 1 -5.2147376899861812e-02 1.4390760540400525e+01 1.9624128094901980e+01 2.0099651103394756e+01 1 0 0
3939 2 3 4.4219310490104285e-01 1.7096069287875267e+01 1.5856499211242896e+01 1.4969257592406933e+01 0 0 0
6058 2 2 -6.8686163460825878e-01 1.5341628482979164e+01 1.5863659075229325e+01 1.5013570480197725e+01 0 0 0
6066 2 3 3.6071740647163969e-01 1.1818786115115177e+01 1.8948102960787740e+01 1.6928720618659668e+01 0 0 0
1540 1 1 5.8479190568061848e-02 1.4457436926625691e+01 1.6909055555546807e+01 2.0105355030085491e+01 1 1 0
4084 2 2 -6.4949002126905275e-01 1.1296582688599131e+01 1.8424417915130928e+01 1.5116704045419302e+01 0 0 0
6064 2 2 -5.9224949215007061e-01 1.2506467475507971e+01 1.9380701894598399e+01 1.7415851055785946e+01 0 0 0
1712 1 2 -3.8725728886381278e-01 1.4316912513386526e+01 1.4039945594663218e+01 1.6953468300712149e+01 1 1 0
776 1 2 -5.2762190333582970e-01 1.3158339108147619e+01 1.6946514226236062e+01 1.3731470065060105e+01 0 0 0
3937 2 2 -6.4501868845741561e-01 1.7793435604908929e+01 1.5374073889459810e+01 1.4453612070286797e+01 0 0 0
654 1 3 1.2330524444310913e-01 1.7712317943833465e+01 1.8386466553248329e+01 1.4338068107270814e+01 0 0 0
5077 2 2 -6.7249884315865072e-01 1.6923755192061893e+01 1.7526082508557074e+01 1.6841139068260198e+01 0 0 0
150 1 1 9.5614581404181109e-02 1.0812614760027326e+01 1.3989537835707157e+01 1.3184044822122978e+01 0 0 0
1047 1 1 -2.5347658371116827e-02 2.0881458788449109e+01 1.8447549255171619e+01 1.9561650269541104e+01 1 1 0
1543 1 1 1.0534677376312765e-02 1.7342373146858556e+01 1.9594102770366167e+01 1.9813446188260663e+01 1 0 0
653 1 1 2.8463900026477862e-01 1.5966394323156857e+01 1.9468902202084422e+01 1.5079389797767666e+01 0 0 0
815 1 3 4.9161769916340298e-01 2.1292213066828538e+01 1.4637604318057894e+01 1.4296237271879834e+01 0 0 0
4164 2 3 3.7851477494014801e-01 2.1061009357129752e+01 1.3608244614092689e+01 1.6311318959717429e+01 0 0 0
209 1 1 8.5820663803441291e-02 1.2548489687757039e+01 1.3903558833693966e+01 1.2770982168309466e+01 0 0 0
1454 1 1 -1.0408639667743640e-01 1.1027644242888353e+01 1.1075068410276092e+00 2.1782240697676571e+01 1 1 0
1458 1 1 1.4477886168139631e-01 1.1338402212963743e+01 4.0749337154612402e+00 2.1565413557641676e+01 1 1 0
1514 1 1 -2.5450531603405213e-02 1.2476487275948179e+01 1.2636704194433466e+00 2.1658146143961389e+01 1 1 0
1516 1 1 1.3167570737662326e-01 1.3215949148502649e+01 2.5229094175222477e+00 2.1697836964709449e+01 1 1 0
1517 1 1 -3.8302792741869679e-02 1.4543437051229036e+01 2.5058277419761539e+00 2.1073201034447159e+01 1 1 0
1518 1 1 -1.5372426856780384e-02 1.2546604928209042e+01 3.7109952233347392e+00 2.1022690518523021e+01 1 1 0
1519 1 1 1.2925577193474064e-01 1.5332440790783432e+01 3.8025473447430609e+00 2.0966096141296894e+01 1 1 0
1906 1 2 -4.9884306016974517e-01 1.3459742092439908e+01 3.3444367861184485e+00 2.2934257020307520e+01 1 1 0
1907 1 3 3.4439141205047141e-01 1.3164239824908165e+01 2.8234526458820000e+00 2.3723792688285393e+01 1 1 0
1927 1 2 -3.6081286911389621e-01 1.6377098431946184e+01 4.2773991307353771e+00 2.1873734926976205e+01 1 1 0
6311 2 3 2.4701218305675107e-01 1.6289270105473722e+01 1.6965921947372860e+00 2.4582568994254551e+01 0 0 0
5770 2 2 -6.6345746773605818e-01 1.8570611540093640e+01 4.1969545494872085e+00 2.3903513072865714e+01 0 0 0
5771 2 3 3.3518618267724354e-01 1.8349287029928508e+01 4.4006593155414508e+00 2.4831314874584983e+01 0 0 0
2166 1 1 -2.0555419959878748e-02 1.6129720261117004e+01 5.9035699246235156e+00 2.7314855559891633e+01 0 0 0
2229 1 1 6.5552610344595780e-02 1.7500471378061711e+01 6.0052001051220412e+00 2.6946075551045414e+01 0 0 0
2230 1 1 1.2029595329830671e-01 2.0631821687254071e+01 5.6535681803087900e+00 2.7391643526036528e+01 0 0 0
2734 1 2 -4.2341509486469930e-01 1.5906535838095980e+01 3.4572930037518699e+00 2.6626814388012647e+01 0 0 0
2735 1 2 -3.9563606692410030e-01 1.8080120770602072e+01 4.6881149248114466e+00 2.6513220663012842e+01 0 0 0
2814 1 2 -6.0384444215249888e-01 2.0796133507686946e+01 5.2590546462316672e+00 2.5910746849019500e+01 0 0 0
2815 1 3 4.5235058418559643e-01 2.0123449268427304e+01 5.6394232794366621e+00 2.5387366528597582e+01 0 0 0
5470 2 2 -6.0988066293646992e-01 1.5476626322204423e+01 1.6118776130011299e+00 2.4046393193085386e+01 0 0 0
5471 2 3 3.4430936719987287e-01 1.5598773719884997e+01 2.3816715369689616e+00 2.3480323793176453e+01 0 0 0
4293 2 3 4.7331463925528461e-01 1.4274861859712404e+01 2.9757797348151853e+00 2.5888591293711180e+01 0 0 0
4291 2 2 -7.0503354259862927e-01 1.3450471094610423e+01 3.1036209650094344e+00 2.5515704938176722e+01 0 0 0
4292 2 3 3.9451951572941935e-01 1.2570426171304936e+01 2.7559495890575909e+00 2.6020243349210048e+01 0 0 0
4669 2 2 -7.5840966869554793e-01 1.8049783907294135e+01 2.2368158495587829e+00 2.5652107107365659e+01 0 1 0
2762 1 2 -5.5174329578352799e-01 1.1495348411495348e+01 2.8095358346975914e+00 2.7221870950646707e+01 0 0 0
4273 2 2 -6.3999627332541198e-01 1.2628318649444324e+01 5.6204669824350200e+00 2.3606333759476257e+01 0 0 0
2816 1 2 -5.3676738932422086e-01 1.2996864833894822e+01 6.2182170383077571e+00 2.6621549719324566e+01 0 0 0
5332 2 2 -6.0662275548352051e-01 1.5468573292292762e+01 5.3469134247995722e+00 2.4583634846338981e+01 0 0 0
5333 2 3 3.0166512602577866e-01 1.6258073309457338e+01 4.9904693320693374e+00 2.5008842029314465e+01 0 0 0
5772 2 3 3.2718817171743714e-01 1.8408485476879282e+01 3.2495668011389416e+00 2.3720602319306572e+01 0 0 0
2817 1 3 3.6478823955712958e-01 1.3179448581835683e+01 5.4575192300746513e+00 2.6073735434066705e+01 0 0 0
5334 2 3 3.2882892935534841e-01 1.4939376340937981e+01 4.5879971297469107e+00 2.4294138094462845e+01 0 0 0
4670 2 3 4.8908183938485367e-01 1.7449730221241257e+01 2.8012734365565453e+00 2.6093837977050569e+01 0 1 0
6310 2 2 -6.5508939688946910e-01 1.1921300659862302e+01 9.0702312487907599e-01 2.4876406583822945e+01 0 0 0
1577 1 2 -3.4045476375106254e-01 1.7796695493989787e+01 2.5342838552118354e+00 2.1052746663282150e+01 1 1 0
4671 2 3 3.9710619840965222e-01 1.9048419826487283e+01 2.3530325117565782e+00 2.5817886838501657e+01 0 1 0
5149 2 2 -6.8481699456630718e-01 2.0517925095471089e+01 2.3539763141841332e+00 2.3179230046499455e+01 0 0 0
2227 1 1 1.2167826637957560e-01 1.8625927437592104e+01 4.1369446604444420e+00 2.7725543241703761e+01 0 0 0
2164 1 1 1.0171663328381497e-01 1.5346716929835772e+01 4.6444158342160273e+00 2.7315404894721802e+01 0 0 0
6217 2 2 -7.2070958578908451e-01 2.0680994021822130e+01 2.6524299099487250e+00 2.6034425791597009e+01 0 0 0
4274 2 3 4.1195959730874143e-01 1.2632606537635430e+01 4.5712195758692360e+00 2.3630783694040637e+01 0 0 0
6575 2 3 4.6348877624790963e-01 1.7924843963728094e+01 5.3280505939702456e+00 2.2731234218837240e+01 0 0 0
1579 1 1 2.2609309690278456e-01 1.7050559316268561e+01 3.7802485210447703e+00 2.0719062984777810e+01 1 1 0
6218 2 3 4.2236889962361945e-01 2.0873983148191865e+01 3.6312466032446187e+00 2.6069645272581308e+01 0 0 0
5151 2 3 4.1866974562408188e-01 2.0504454714712722e+01 1.9270777509571244e+00 2.4053315135746562e+01 0 0 0
6480 2 3 4.8536660186521358e-01 2.0619267860873475e+01 5.3962490138180197e+00 2.3028898956124536e+01 0 0 0
1515 1 1 5.7718486536663255e-02 1.5104046317210651e+01 1.2863624308234844e+00 2.0714647014425910e+01 1 1 0
6574 2 2 -6.4809593429379664e-01 1.8353957164469001e+01 6.1762663727251557e+00 2.2420536456096443e+01 0 0 0
6179 2 3 4.1778842744516892e-01 1.7950189235392681e+01 1.9872504901753099e-01 2.2235825138137422e+01 0 1 0
2884 1 2 -5.1776609563582821e-01 1.7047143100299333e+01 8.1108500985456322e-01 2.7708726983908655e+01 0 0 0
4245 2 3 3.6977555522299704e-01 2.0961215937611566e+01 2.7825700483155563e-02 2.2075946836766654e+01 0 1 0
6174 2 3 3.2416826325842724e-01 1.3317524461495040e+01 4.6018205577897570e-01 2.6434235189397938e+01 0 0 0
2763 1 3 3.8735903090415363e-01 1.1312855398911459e+01 1.8030577577203983e+00 2.7459148114572024e+01 0 0 0
6172 2 2 -5.5403949425833288e-01 1.4289971938667303e+01 5.2356166581936114e-01 2.6498775243522793e+01 0 0 0
4076 2 3 4.5090817418242723e-01 1.8635818905038015e+01 4.9507804400279620e-01 2.7574470917829842e+01 0 1 0
6178 2 2 -6.9178517415691199e-01 1.8158856874634640e+01 5.3586419810273977e-01 2.3071444378311398e+01 0 1 0
5150 2 3 3.8549940375552455e-01 2.0580142538346355e+01 3.3423992288625319e+00 2.3389174106968241e+01 0 0 0
6320 2 3 3.7487230674402811e-01 2.0041774786622611e+01 2.3088023451057119e-01 2.5324699287410489e+01 0 1 0
4275 2 3 3.8393807146623826e-01 1.1821268661665204e+01 6.0765464256508634e+00 2.3772965173957051e+01 0 0 0
6180 2 3 3.6376100056536737e-01 1.8925553785405121e+01 1.0971798388923879e+00 2.2917251101407803e+01 0 1 0
1462 1 1 -5.7718458015257948e-02 1.0833887162481666e+01 6.3172266085651678e+00 2.0580127576825546e+01 1 1 0
5582 2 3 3.8192236917917893e-01 1.1193616029165842e+01 1.4735923163039133e+00 2.4711387941475941e+01 0 0 0
1576 1 2 -3.7221432230396828e-01 1.9807501666858222e+01 1.2182479094103640e+00 2.0569894675104599e+01 1 1 0
1745 1 2 -3.1756527361191356e-01 1.0761994406792011e+01 3.2741963926572080e+00 2.2633523454185649e+01 1 1 0
6312 2 3 3.6555231109241576e-01 1.2484613263389782e+01 5.8098687004050154e-01 2.4084219046501808e+01 0 0 0
5783 2 3 4.1695555073359419e-01 1.7726156339952173e+01 6.3631043530090947e-01 2.5347597912438836e+01 0 1 0
1513 1 1 -3.5394831564768511e-02 1.4566685657229293e+01 3.1537605148713933e-02 2.1188697900810880e+01 1 1 0
1578 1 1 2.4548200978612975e-01 1.9036330359161553e+01 2.3688200173671445e+00 2.0407363690864017e+01 1 1 0
6319 2 2 -6.7106688932219738e-01 2.0667343886433979e+01 3.6561859608900332e-01 2.4569424037267314e+01 0 1 0
2885 1 3 4.4594811189729849e-01 1.6495453410286203e+01 3.7731986376518784e-01 2.6982057306105382e+01 0 1 0
1512 1 1 8.0190888530408941e-02 1.3135170570330439e+01 2.5758700214475357e-03 2.1735526321320414e+01 1 1 0
4075 2 2 -6.7282057835151610e-01 1.9410272100031516e+01 3.1795557251596204e-02 2.7085240529213145e+01 0 1 0
2162 1 1 1.2595341845526964e-01 1.6304093277581181e+01 3.2653964749406672e+00 2.7991574024682400e+01 0 0 0
6219 2 3 4.1232662826493982e-01 2.1145465486226907e+01 2.2070285976437152e+00 2.6781529109075599e+01 0 0 0
5472 2 3 2.3929190625924873e-01 1.4582607575475063e+01 6.3249399641370010e-02 2.5659714962847389e+01 0 0 0
1847 1 3 3.7855575951160475e-01 1.4505032688387855e+01 1.9509088746687553e-03 2.3629542251887251e+01 1 1 0
5812 2 2 -6.8947209465656700e-01 2.1146904898072190e+01 6.7096248995460153e+00 2.1916121205471882e+01 0 0 0
6161 2 3 4.3717207039223527e-01 1.4129687890722403e+01 6.6747565830915612e+00 2.2660209674558608e+01 0 0 0
6576 2 3 3.9349703062424729e-01 1.8592159134362760e+01 6.9004231198569483e+00 2.3050111304248233e+01 0 0 0
6162 2 3 3.4982506153035903e-01 1.5698812795650044e+01 6.9030206612639029e+00 2.2416057272978691e+01 0 0 0
5102 2 3 3.3452302178391985e-01 2.1031559156054605e+01 9.7838885667246540e+00 2.2710210261228976e+01 0 0 0
6160 2 2 -6.6579382041653634e-01 1.4798381861628721e+01 7.2580445605770585e+00 2.2351240490242084e+01 0 0 0
4997 2 3 4.3486501624313151e-01 1.8938467578396804e+01 1.2096956299377455e+01 2.1850214433560261e+01 0 0 0
5813 2 3 3.9849803050434429e-01 2.0512459024889722e+01 7.4543673829470674e+00 2.1481916710293717e+01 0 0 0
2238 1 1 2.5495686510017329e-01 1.9970302218626792e+01 1.1986181637753965e+01 2.7589729822438773e+01 0 0 0
2168 1 1 -5.4479636091066333e-02 1.5620447212835815e+01 7.1886760808269390e+00 2.7711392822592245e+01 0 0 0
4733 2 3 4.2756401642445663e-01 1.7308863190188358e+01 8.6256781715656619e+00 2.4670850181433678e+01 0 0 0
4734 2 3 3.1387394138824687e-01 1.6969399705812631e+01 7.1644276972977137e+00 2.4895212033429122e+01 0 0 0
5393 2 3 4.5879542383373900e-01 1.4965512348566042e+01 7.7097106527527544e+00 2.4661197744330138e+01 0 0 0
2232 1 1 -3.9831814657111692e-02 1.9819096015848277e+01 6.9690650523156794e+00 2.7114251245435291e+01 0 0 0
5394 2 3 4.3975430374554675e-01 1.3737060342931844e+01 7.4925206293837805e+00 2.5966489358684179e+01 0 0 0
6548 2 3 3.5178271739088385e-01 1.2761025975067129e+01 8.7366818803467936e+00 2.3876256326017614e+01 0 0 0
6248 2 3 3.1008204340044987e-01 1.5033199005730410e+01 9.5104597588442843e+00 2.3159271778293476e+01 0 0 0
5686 2 2 -7.0276879847691864e-01 1.2254344952560368e+01 9.2807794552495952e+00 2.6300416275339796e+01 0 0 0
6549 2 3 3.5545192881543358e-01 1.2949776791529629e+01 8.7163049256794825e+00 2.2303148728869381e+01 0 0 0
6547 2 2 -6.1694599264987593e-01 1.2369101380952124e+01 8.5494705763541248e+00 2.3037410536089162e+01 0 0 0
1765 1 3 4.1444690275953816e-01 1.6457976803431347e+01 9.2611988145778206e+00 2.1581346058371096e+01 1 1 0
2646 1 2 -4.3830846064800671e-01 1.9706175850452425e+01 7.1413458885532011e+00 2.4325355681438189e+01 0 0 0
5014 2 2 -6.6599100843062486e-01 1.3575610798553379e+01 1.1915500595480029e+01 2.2627193436226040e+01 0 0 0
1764 1 2 -5.2780195595011403e-01 1.7160304261734641e+01 9.1178412304516865e+00 2.0912807519599951e+01 1 1 0
1771 1 3 4.2041562927469045e-01 1.8469155714992095e+01 8.1344923466367547e+00 2.1196011266615500e+01 1 1 0
2170 1 1 2.5634007477935294e-01 1.6407103240711795e+01 8.3429662039942265e+00 2.7510229726837615e+01 0 0 0
2172 1 2 -3.5758434242943038e-01 1.5624426474751933e+01 9.5203166524688445e+00 2.7528313684503203e+01 0 0 0
2231 1 1 9.0422490904630504e-02 1.8395964298153640e+01 7.0382842770117700e+00 2.7089088674532988e+01 0 0 0
2233 1 2 -3.6501544780478024e-01 1.7766993151456198e+01 8.4034983597322643e+00 2.7176751582541314e+01 0 0 0
2234 1 1 5.0831899462125837e-02 2.0632595701837111e+01 8.0097899202672309e+00 2.6765747632090289e+01 0 0 0
2235 1 1 -2.3479434652724565e-01 2.0031529502670825e+01 9.0618787076405418e+00 2.5765263900162388e+01 0 0 0
2644 1 1 2.6361770429208825e-01 1.9575254069057440e+01 8.4259866491594586e+00 2.4435394390910400e+01 0 0 0
2645 1 3 1.8613042008185748e-01 1.9269299063331609e+01 9.5786239436761758e+00 2.6327380750941760e+01 0 0 0
2647 1 2 -5.5013057288293166e-01 1.8926962730563282e+01 9.3015865116906316e+00 2.3516744212113693e+01 0 0 0
2648 1 3 4.0846257628420723e-01 1.9178977305795467e+01 1.0236616700767986e+01 2.3683207835837905e+01 0 0 0
2947 1 3 1.2942545682531489e-01 2.0764242211560230e+01 9.7830756360032254e+00 2.5425641433275423e+01 0 0 0
5392 2 2 -6.6393604903236181e-01 1.4139295338867690e+01 8.0282769352611840e+00 2.5134229695005768e+01 0 0 0
4732 2 2 -6.8783061724134398e-01 1.6647751198376309e+01 7.9698380793947381e+00 2.4559246305972778e+01 0 0 0
6247 2 2 -6.4120100914540590e-01 1.5578318712250624e+01 1.0262267826192348e+01 2.2815334237226391e+01 0 0 0
4681 2 2 -6.4471443512409488e-01 1.3976790546074293e+01 1.0955651235783495e+01 2.5341548324369999e+01 0 0 0
4683 2 3 4.6338378047975459e-01 1.3258094248827483e+01 1.1612597564852878e+01 2.5169415795246213e+01 0 0 0
4682 2 3 4.5583352046403225e-01 1.3626412150594518e+01 1.0056124710001887e+01 2.5614149387841412e+01 0 0 0
6580 2 2 -6.4883175017121486e-01 1.7146996291229875e+01 1.0923134747068328e+01 2.5224430997272478e+01 0 0 0
6582 2 3 3.9745819817588679e-01 1.6905277478870772e+01 1.0465884675674069e+01 2.6012216554802432e+01 0 0 0
6249 2 3 3.9681205310272805e-01 1.5081490116900182e+01 1.1136190202759211e+01 2.2776963069438800e+01 0 0 0
6581 2 3 3.8285544616343115e-01 1.6381873233151403e+01 1.1353438224445904e+01 2.4803233969562754e+01 0 0 0
1770 1 2 -5.0134453223218878e-01 1.9228448824936844e+01 7.9913543314800943e+00 2.0524002488560555e+01 1 1 0
4996 2 2 -6.3038411581240861e-01 1.9408990073187265e+01 1.1597457697474505e+01 2.1212738977935210e+01 0 0 0
5687 2 3 3.5879946322791817e-01 1.2125282102298081e+01 9.3647707408753451e+00 2.7265440397885627e+01 0 0 0
6253 2 2 -7.0240199497513600e-01 1.9418632920787964e+01 1.1919234603500426e+01 2.4217833992411464e+01 0 0 0
2236 1 2 -3.6207185179550982e-01 2.0650417976360142e+01 1.0739183007615804e+01 2.7474703257248265e+01 0 0 0
5015 2 3 3.6553346677827919e-01 1.3163258461841252e+01 1.2738336275733538e+01 2.2810464841924691e+01 0 0 0
4998 2 3 3.4868651341162232e-01 1.9018512644945304e+01 1.0747733940815747e+01 2.1174767631917732e+01 0 0 0
5016 2 3 3.5408324262650426e-01 1.3124729946563495e+01 1.1515811383144493e+01 2.1871661478081077e+01 0 0 0
5688 2 3 4.0843032355096937e-01 1.1496471973010964e+01 9.4343999982677609e+00 2.5832001291789545e+01 0 0 0
6254 2 3 4.4942199039890940e-01 2.0398827351667681e+01 1.1992096428204196e+01 2.4149431558105000e+01 0 0 0
5099 2 3 4.6640996810130458e-01 1.1206891000998654e+01 1.2842035512102083e+01 2.5523898371893175e+01 0 0 0
4438 2 2 -6.0902386327298608e-01 1.7252195340307580e+01 1.2990921914455567e+01 2.2245742193057346e+01 0 0 0
6255 2 3 4.0959625380708248e-01 1.8942073598882910e+01 1.2238180554439115e+01 2.4992329843624521e+01 0 0 0
5098 2 2 -7.0898886490806656e-01 1.2221187465050519e+01 1.2940190259981636e+01 2.5429284092492338e+01 0 0 0
4439 2 3 2.7658668151705462e-01 1.6679533005445869e+01 1.2231831693387660e+01 2.2454400852907764e+01 0 0 0
6026 2 3 3.3961479037694958e-01 1.1216811540925701e+01 7.1515178225737630e+00 2.5823917927456094e+01 0 0 0
1466 1 2 -3.6375318734275602e-01 1.0992812545838270e+01 8.7793048733176011e+00 2.0596180412698317e+01 1 1 0
5318 2 3 3.0317944307928762e-01 1.1265330564800500e+01 1.2833335722407355e+01 2.3371984137321874e+01 0 0 0
2237 1 2 -3.4577224839892873e-01 1.8584199253435109e+01 1.2103239638021295e+01 2.7837600838392881e+01 0 0 0
2188 1 1 -7.3065371843239205e-02 1.5771348686356596e+01 1.9569240965585816e+01 2.7989370071637193e+01 0 0 0
2123 1 2 -3.2479670393532450e-01 1.1393963953724379e+01 1.7268087228619436e+01 2.7814970265898658e+01 0 0 0
4706 2 3 3.9585765274247037e-01 1.0932724228524728e+01 1.8513877100025628e+01 2.3064646344635342e+01 0 0 0
6126 2 3 5.8481804342326738e-01 2.1286941635124279e+01 1.5166140662955717e+01 2.3575574450505606e+01 0 0 0
2240 1 1 -8.0406047695937885e-02 2.0651969223686731e+01 1.3145574056289304e+01 2.7531672816146031e+01 0 0 0
4033 2 2 -6.5358713106147670e-01 1.0779566983267900e+01 1.6474834943277102e+01 2.5192701654952469e+01 0 0 0
2239 1 1 1.4188433926415767e-01 1.7872572876437225e+01 1.3350881483781288e+01 2.7568822015454625e+01 0 0 0
2187 1 1 1.3921440422641176e-01 1.4318887021595673e+01 1.9657095115441880e+01 2.7969859907738673e+01 0 0 0
1616 1 2 -3.8093978537171380e-01 1.5069176972952185e+01 1.4794647721291557e+01 2.1529006391008469e+01 1 1 0
1538 1 1 8.3753096888432105e-02 1.5405203617968906e+01 1.5735435845318603e+01 2.0470602349640870e+01 1 1 0
2122 1 1 7.2543883557719624e-02 1.2011203402229823e+01 1.5992831251812044e+01 2.7911015874182041e+01 0 0 0
2178 1 1 -2.2919455687686486e-02 1.6514925697743553e+01 1.3324359152633532e+01 2.7743472989028035e+01 0 0 0
5921 2 3 4.2798150471556839e-01 1.7999512132700563e+01 1.8799139857415540e+01 2.5419119270221984e+01 0 0 0
1874 1 2 -3.5661210088581419e-01 1.9047286006268980e+01 1.4933092663325302e+01 2.1166055597317069e+01 1 1 0
6495 2 3 3.1760340589317781e-01 1.3874694277551862e+01 1.5901422321756920e+01 2.3927634382937846e+01 0 0 0
2180 1 1 -1.6211211818785206e-02 1.5831776693209026e+01 1.4604512464897370e+01 2.7507851721639017e+01 0 0 0
4394 2 3 3.4798305923149275e-01 1.5339701861347006e+01 1.4390501112530949e+01 2.4940297804643496e+01 0 0 0
6332 2 3 3.0304177893652978e-01 1.2565328481503730e+01 1.8857925748454097e+01 2.5336621454960458e+01 0 0 0
2243 1 1 -6.9742499056002147e-04 1.7909297842574492e+01 1.5766631616122531e+01 2.7724908174060268e+01 0 0 0
6124 2 2 -7.0955932975627489e-01 2.0224271904379041e+01 1.5400060024273831e+01 2.3351793779594402e+01 0 0 0
4420 2 2 -6.6115623237802557e-01 1.5298173554739019e+01 1.8361876383670989e+01 2.2682203412440170e+01 0 0 0
2927 1 2 -4.9824944019580897e-01 2.0291127924227094e+01 1.9394403371834485e+01 2.6928819434321795e+01 0 0 0
2185 1 1 -8.6520791149340373e-02 1.3586678615089301e+01 1.8395659482235427e+01 2.7848406919912627e+01 0 0 0
4393 2 2 -5.8256056956441182e-01 1.5580609208405791e+01 1.3507646897884444e+01 2.4632130308872657e+01 0 0 0
5431 2 2 -6.5224290436198606e-01 2.1148773394960145e+01 1.7396593778941718e+01 2.5213813372691032e+01 0 0 0
1716 1 2 -3.8261431250971906e-01 1.2677003090140811e+01 1.7860458527107763e+01 2.1970119818452787e+01 1 1 0
4035 2 3 2.8875886600218825e-01 1.1547911323753306e+01 1.5819849382852894e+01 2.5206644251174183e+01 0 0 0
2929 1 3 3.6246481276530901e-01 2.0814229811545712e+01 1.8681828705395485e+01 2.7506822138765827e+01 0 0 0
1610 1 2 -5.4897705389051221e-01 1.7321832778814734e+01 1.7105414167579884e+01 2.1642401531992483e+01 1 1 0
2184 1 1 1.2159590170048580e-01 1.5737195400558965e+01 1.7161171268191229e+01 2.7473799058956789e+01 0 0 0
5745 2 3 4.0164440691253706e-01 2.0148716766593200e+01 1.7061014068852074e+01 2.2906324823405015e+01 0 0 0
4940 2 3 4.5408950381914331e-01 1.8172066483683132e+01 1.5442907619455104e+01 2.4718012278101554e+01 0 0 0
5865 2 3 3.6983112600962170e-01 1.3548863536953808e+01 1.5109770365892674e+01 2.2584647216958466e+01 0 0 0
5920 2 2 -6.7555704661452576e-01 1.8185061940889085e+01 1.7869918603031728e+01 2.5237025711855676e+01 0 0 0
2241 1 1 1.0150333790023003e-01 1.8613633081473406e+01 1.4539509310578962e+01 2.7348784330768279e+01 0 0 0
1533 1 2 -3.9561842753028253e-01 1.2327320454481614e+01 1.3604420356496988e+01 2.1082105402524093e+01 1 1 0
5743 2 2 -6.3867981233030646e-01 1.9607194604471001e+01 1.7934049780971627e+01 2.2761177110332916e+01 0 0 0
4941 2 3 4.1904671916285546e-01 1.7158685588152586e+01 1.6681367287326481e+01 2.4279108207231321e+01 0 0 0
1757 1 3 4.4599124984292249e-01 1.1780924001747961e+01 1.6126255551230294e+01 2.2747789017853286e+01 1 1 0
2909 1 3 3.4435467941061487e-01 1.5830406006308600e+01 1.8350523888757895e+01 2.5801734359356544e+01 0 0 0
6331 2 2 -6.1058586528805348e-01 1.3037751204157038e+01 1.8152844411358952e+01 2.4842209104683782e+01 0 0 0
2767 1 3 3.8362841648389179e-01 1.9897540239618873e+01 1.4662202975248690e+01 2.5774902297379466e+01 0 0 0
5100 2 3 4.2702862492553212e-01 1.2640598333119115e+01 1.3703589510155346e+01 2.5838224883643345e+01 0 0 0
4395 2 3 2.7377755291692740e-01 1.6550439472534503e+01 1.3488478001100898e+01 2.4502105612731025e+01 0 0 0
4421 2 3 3.7868697569001369e-01 1.5884137746510596e+01 1.7897975033561224e+01 2.1919740330391694e+01 0 0 0
4939 2 2 -6.9105187949506142e-01 1.7428773156948296e+01 1.5764738913471026e+01 2.4171580162182963e+01 0 0 0
1477 1 1 1.4315832205776796e-01 1.0884024403971170e+01 1.5998550587317828e+01 2.0783500961415854e+01 1 1 0
6333 2 3 4.0843804853712234e-01 1.3799856434364571e+01 1.7723265486570487e+01 2.5353237060545784e+01 0 0 0
5991 2 3 4.1914566132374820e-01 1.9621116432660266e+01 1.9411665238302664e+01 2.3780349113850711e+01 0 0 0
2766 1 2 -5.5757737277336261e-01 1.9007011190959020e+01 1.4560748426762501e+01 2.5928331918303257e+01 0 0 0
2866 1 2 -3.7950679484584243e-01 1.3582923389661728e+01 1.5174387351837478e+01 2.6330054326253954e+01 0 0 0
4440 2 3 3.8801931847238857e-01 1.6714652032441510e+01 1.3767496816537903e+01 2.2387428728001268e+01 0 0 0
5744 2 3 4.1731000350922243e-01 1.8624475660040606e+01 1.7700736601325570e+01 2.2381046327356884e+01 0 0 0
6493 2 2 -6.5087489495519157e-01 1.3163462028142332e+01 1.5453953567516731e+01 2.3414601399134288e+01 0 0 0
1756 1 2 -5.4122156678129463e-01 1.0903196338343770e+01 1.6071055591566306e+01 2.2228205480526633e+01 1 1 0
1611 1 3 3.6258758346534853e-01 1.7175882050393831e+01 1.6234685278111819e+01 2.2053644077832690e+01 1 1 0
1473 1 1 2.4207289983852331e-01 1.0985284859019121e+01 1.3479333414600610e+01 2.0672755931450318e+01 1 1 0
2179 1 1 7.8068035091682697e-02 1.4338307448713978e+01 1.4510853114231862e+01 2.7368601376480321e+01 0 0 0
4422 2 3 3.9480301484848657e-01 1.4358552609782389e+01 1.8327120837500928e+01 2.2456259148048044e+01 0 0 0
6125 2 3 4.1731971612043045e-01 1.9845883747993575e+01 1.4795027906733104e+01 2.2667704059875970e+01 0 0 0
5922 2 3 3.8132106968539958e-01 1.9082974753825557e+01 1.7459312218921799e+01 2.5423581976130592e+01 0 0 0
2908 1 2 -5.0913189411480875e-01 1.5311986912561778e+01 1.7599640476829610e+01 2.6103959222635979e+01 0 0 0
1539 1 1 4.7450794680469616e-02 1.3142364173470693e+01 1.6992568645366816e+01 2.0905957103466701e+01 1 1 0
2182 1 1 -3.0843038563952464e-03 1.6477741689603022e+01 1.5822228671762339e+01 2.7587631957386137e+01 0 0 0
1541 1 1 1.0212196573169410e-01 1.2118070036292313e+01 1.8520859260400325e+01 2.0789556206015256e+01 1 1 0
2124 1 1 9.1021714780239682e-02 1.2244143231882362e+01 1.8436955652581243e+01 2.7458954957634216e+01 0 0 0
2126 1 1 7.5438730076127607e-03 1.1602586671910259e+01 1.9502671419565882e+01 2.6803963825025463e+01 0 0 0
2181 1 1 8.2546074776413875e-02 1.3419223492925664e+01 1.6006029270760333e+01 2.7531965494679778e+01 0 0 0
5319 2 3 3.4854665049988209e-01 1.0766110696504580e+01 1.4283927454912073e+01 2.2760445206407301e+01 0 0 0
2099 1 1 9.2983324273052906e-02 1.2203794715661020e+01 1.0728496971864494e+00 2.9785745373536962e+01 0 0 0
2157 1 1 -3.3067669856014795e-02 1.3569349003216214e+01 1.0502128831138233e+00 2.9110481082721243e+01 0 0 0
2158 1 1 6.6967888444479623e-02 1.6369019987294013e+01 1.1198331447276739e+00 2.9042053872320402e+01 0 0 0
2221 1 1 9.0458216138361483e-02 1.7621942364382850e+01 1.3406142318009602e+00 3.0034397977968105e+01 0 0 0
2222 1 1 1.3926574696438226e-01 2.0544829355056937e+01 1.0638367334296444e+00 3.0352150677763689e+01 0 0 0
2223 1 1 -4.1597812877279733e-02 1.8285713958827934e+01 2.5190382696870994e+00 2.9507408557850248e+01 0 0 0
2224 1 1 1.3209895044359274e-01 1.9617189734128942e+01 2.8176419681310443e+00 2.9975507401443629e+01 0 0 0
2699 1 2 -3.0358383407305106e-01 1.1845012258329975e+01 2.1098798473191289e+00 3.0760541333865106e+01 0 0 0
2707 1 2 -3.6595131556202543e-01 1.7883744119303778e+01 8.1845810024458676e-01 3.1322939888871858e+01 0 0 0
2708 1 2 -3.6346077073845245e-01 1.9985195412892100e+01 2.0929969833905449e+00 3.1201145181280012e+01 0 0 0
2820 1 2 -4.6396656687468163e-01 1.5789704087402232e+01 3.0267573398315104e+00 3.0347612369154803e+01 0 0 0
2821 1 3 3.3957174267367651e-01 1.6181020402156932e+01 2.3941063387113584e+00 3.0975076389501616e+01 0 0 0
4242 2 3 3.1312463920087497e-01 1.4256628299669746e+01 2.5389110047590329e+00 3.2492566941260527e+01 0 0 0
4241 2 3 3.5992998746773130e-01 1.3765411830381300e+01 3.9047804528082137e+00 3.3007392773322941e+01 0 0 0
4240 2 2 -5.3912690688940168e-01 1.3465815902254716e+01 2.9801170277638498e+00 3.2879553688828544e+01 0 0 0
2159 1 1 1.0847503836470122e-02 1.4170585324845881e+01 2.3218913840441417e+00 2.8856996375839735e+01 0 0 0
5188 2 2 -6.4258227899422615e-01 1.9716052038422351e+01 4.6745852422284671e+00 3.2828634415874866e+01 0 0 0
3714 1 2 -2.9619931444302211e-01 1.3340581768339874e+01 5.2010939703189605e+00 3.4978067753022231e+01 1 1 0
3870 1 2 -5.1467436257564569e-01 1.7609386986769572e+01 3.6998310534833156e+00 3.4706745934301424e+01 1 1 0
3871 1 3 3.9970216053916330e-01 1.8324181938799182e+01 3.2702379460559405e+00 3.4372404197879860e+01 1 1 0
2226 1 1 -3.5857120625277211e-02 2.0405838725395927e+01 3.8175907187556817e+00 2.9252208893119231e+01 0 0 0
2160 1 1 1.0242145251713251e-01 1.5618244838230430e+01 2.4492892498408709e+00 2.9041044316668149e+01 0 0 0
2161 1 1 9.2570156577716778e-03 1.3453446246235540e+01 3.5586139060348665e+00 2.8601214269289343e+01 0 0 0
2103 1 1 5.7432709915146596e-02 1.1988714863914538e+01 3.5151598191359947e+00 2.8532018259644410e+01 0 0 0
2106 1 1 -2.4193652481758837e-02 1.2041147978020552e+01 6.0420223175692467e+00 2.8781324156456002e+01 0 0 0
2101 1 1 1.3071001706315685e-01 1.1257535500301938e+01 2.6472731519815604e+00 2.9558562453903619e+01 0 0 0
3619 1 1 3.0999150634838646e-01 1.6053171589110438e+01 1.1512077898084403e+00 3.4204497415807076e+01 1 1 0
3621 1 2 -4.0363816364023730e-01 1.6524710700700524e+01 1.7870647565875966e+00 3.3187382917159461e+01 1 1 0
4522 2 2 -7.1914403974819618e-01 1.9785424721129324e+01 1.7195159366029324e+00 3.3514779792697112e+01 0 1 0
3715 1 2 -3.4469970659257143e-01 1.5253355891829177e+01 6.2501570818383394e+00 3.4327312331088216e+01 1 1 0
4524 2 3 4.8689103794854521e-01 1.9230634056647055e+01 1.7682840147490173e+00 3.2746055017444213e+01 0 1 0
3620 1 2 -4.6089857622683711e-01 1.4919182382784784e+01 3.0266074508880070e-01 3.4339298303674063e+01 1 1 0
2225 1 1 -5.0661622517748806e-02 1.7711448060014842e+01 3.3619074274286800e+00 2.8484954743959044e+01 0 0 0
4066 2 2 -6.8121635330650743e-01 1.6614116367629332e+01 4.7850043220911243e+00 3.2477598847524860e+01 0 0 0
4068 2 3 4.3852919850393135e-01 1.6594031422111545e+01 5.4196013309084963e+00 3.3152460711807265e+01 0 0 0
5190 2 3 4.4649869236763540e-01 2.0363987680786138e+01 4.0924583981985077e+00 3.2428149960245008e+01 0 0 0
4067 2 3 3.8661320686771256e-01 1.6811387645899895e+01 3.8492450313152657e+00 3.2797168146817860e+01 0 0 0
4523 2 3 5.2520655702675989e-01 1.9770310686289434e+01 8.2352501557919566e-01 3.4200108066816618e+01 0 1 0
5155 2 2 -6.0828565417376546e-01 1.2079895612008841e+01 3.8122105954750067e-02 3.2504539128145758e+01 0 1 0
4348 2 2 -5.6318622464998436e-01 1.3604814700844383e+01 5.8247837478961006e+00 3.1789133066396140e+01 0 0 0
5473 2 2 -6.5382186058195479e-01 1.6612216492590434e+01 6.1462108787245562e+00 3.0244619779449636e+01 0 0 0
5189 2 3 4.1268284754163181e-01 1.9332001740923364e+01 5.3435959797289847e+00 3.2259253635089500e+01 0 0 0
5156 2 3 4.0795064997772640e-01 1.2173456121703486e+01 1.0482492671134784e+00 3.2395204200143340e+01 0 1 0
5475 2 3 3.8121719929081854e-01 1.6394291023876924e+01 5.1462816476675410e+00 3.0344750922163747e+01 0 0 0
4349 2 3 2.7289310890955615e-01 1.4491537537667678e+01 5.5059058445731024e+00 3.2181419414521265e+01 0 0 0
4350 2 3 4.4542629346281060e-01 1.3183096450909147e+01 6.3920240837631681e+00 3.2442563606948610e+01 0 0 0
2105 1 1 1.4052674705451082e-01 1.1397229138818931e+01 4.8098733114715682e+00 2.8498085713550150e+01 0 0 0
2165 1 1 1.2673142994967698e-01 1.3379852156077112e+01 6.0035186121724022e+00 2.8132562130502166e+01 0 0 0
2228 1 1 -5.7372718366442074e-02 1.9922007542429771e+01 4.4928613880235977e+00 2.8093254476903240e+01 0 0 0
2163 1 1 -5.7205420052766957e-02 1.4055258467539025e+01 4.7143921575922532e+00 2.8048625879587270e+01 0 0 0
5474 2 3 4.3723630946799735e-01 1.6158548065248027e+01 6.5324326073483352e+00 3.0951097525634552e+01 0 0 0
3491 1 1 1.4110433001444184e-01 1.5796439623424263e+01 5.5334045341389482e+00 3.5472753110567872e+01 1 1 0
3928 1 3 1.2545418139574288e-01 1.7523319290801822e+01 4.4634184466097937e-01 3.5547120150872686e+01 1 1 0
3490 1 1 1.6681242740178603e-01 1.2557773851420398e+01 6.2557375789080538e+00 3.5552443859241293e+01 1 1 0
3543 1 1 -2.3187056880184745e-01 1.6837955236777695e+01 1.2049073096099310e+00 3.5548683138767210e+01 1 1 0
3495 1 1 -9.2286319009481088e-02 1.5513275019547317e+01 8.3900923313480789e+00 3.5513466429610972e+01 1 1 0
4673 2 3 3.9738182435679703e-01 2.0990630997022144e+01 9.3382219475217880e+00 3.0109327345223164e+01 0 0 0
4674 2 3 3.9934496941051750e-01 1.9821643970805226e+01 9.4145402533704647e+00 2.9022509841689107e+01 0 0 0
4430 2 3 4.0609322225996819e-01 1.8337597579905278e+01 6.5787854321688375e+00 3.0418073511291425e+01 0 0 0
6530 2 3 4.4000907378157689e-01 1.1137100601376462e+01 1.0118528108451688e+01 3.5059217427513694e+01 0 0 0
4429 2 2 -6.5239747409886062e-01 1.9258057070433654e+01 6.7143348850568767e+00 3.0791930423806186e+01 0 0 0
6529 2 2 -6.5522501651518339e-01 1.1280014153580405e+01 9.8996972262011766e+00 3.4114238373874421e+01 0 0 0
2171 1 1 7.3798806743889223e-02 1.4422178666687827e+01 9.6437385078575097e+00 2.8399377764180798e+01 0 0 0
2176 1 1 4.3456456510005875e-02 1.5887391082932195e+01 1.2078926797094423e+01 2.8222640760034707e+01 0 0 0
4431 2 3 4.5448872526852285e-01 1.9586506531418724e+01 7.6526141069780298e+00 3.0822226452745383e+01 0 0 0
5325 2 3 3.4643104269592506e-01 1.6582422996944945e+01 8.5013568567508724e+00 3.2494505958900767e+01 0 0 0
5324 2 3 4.1365814277494067e-01 1.4987977499524465e+01 8.1709646827085951e+00 3.2420063690184051e+01 0 0 0
5323 2 2 -6.5016582434294556e-01 1.5913569927677553e+01 7.8386341482177508e+00 3.2315845883747699e+01 0 0 0
4481 2 3 4.3355881863169771e-01 1.2280914544756392e+01 8.7917696264317371e+00 3.2087918809739875e+01 0 0 0
5042 2 3 4.6792363640598239e-01 1.4076201769574515e+01 1.0625566674910532e+01 3.0979607709259895e+01 0 0 0
5041 2 2 -6.6036310484831973e-01 1.4715290993866249e+01 1.0490469746868923e+01 3.1675886600359760e+01 0 0 0
5043 2 3 4.1294500638704462e-01 1.5567878396816189e+01 1.0930065988523609e+01 3.1569039926685420e+01 0 0 0
2112 1 1 -1.3561544977719314e-01 1.1436647967914858e+01 9.7262147130386616e+00 2.8930862070382247e+01 0 0 0
2169 1 1 1.0123996599520987e-01 1.4119407963504338e+01 8.3942031796178593e+00 2.8946556238080518e+01 0 0 0
3498 1 1 -3.3071506737154865e-02 1.5564628554039976e+01 1.0801149119264124e+01 3.4989350496759016e+01 1 1 0
2678 1 1 3.0327001165286638e-01 1.7341377500546205e+01 1.1412243437514773e+01 3.0247649585725902e+01 0 0 0
2680 1 2 -5.4191381103558089e-01 1.7786407715261330e+01 1.0075544957691875e+01 3.0621722025859093e+01 0 0 0
2878 1 2 -5.5703671771205043e-01 1.2491349509009657e+01 1.1133862735133832e+01 3.0571950461128054e+01 0 0 0
2879 1 3 4.0650712512461906e-01 1.2413643279404178e+01 1.2007696171296290e+01 3.0923694692658181e+01 0 0 0
2914 1 2 -3.1383617979613765e-01 1.3139536339846764e+01 8.6347400286299436e+00 2.9996419486379914e+01 0 0 0
4480 2 2 -6.7824586812436405e-01 1.2804150838437970e+01 8.2875648209458728e+00 3.2723087632548108e+01 0 0 0
2682 1 3 4.5972517331939344e-01 1.8404705869094759e+01 1.0014611462396770e+01 3.1317468932583765e+01 0 0 0
2999 1 1 1.4497421079847991e-01 2.0987313699018245e+01 7.8830351588963632e+00 3.3742615263904533e+01 1 1 0
3499 1 1 -2.0837820746843358e-01 1.3714502480454890e+01 1.2145531559075849e+01 3.4020269389157413e+01 1 1 0
3556 1 1 -1.0561622683325078e-01 1.9674238331592957e+01 8.0641093201607710e+00 3.4353096544228315e+01 1 1 0
3557 1 1 -8.1866426364658837e-02 1.7601517950859826e+01 9.3624884563501585e+00 3.4543825361888587e+01 1 1 0
3558 1 1 1.1830448209508186e-01 1.8843303610944876e+01 9.1123838323723092e+00 3.3985556598534423e+01 1 1 0
3559 1 1 1.5411021050787865e-01 1.6812729752457862e+01 1.0443670558912139e+01 3.4308055974864573e+01 1 1 0
3560 1 1 1.8037487801728419e-01 1.9895405061274904e+01 1.1190659660151422e+01 3.3264869251325287e+01 1 1 0
3561 1 1 1.6968492606125121e-01 1.7807903166437665e+01 1.2508719350843208e+01 3.3814436931556656e+01 1 1 0
3562 1 1 -3.0141691293509548e-02 1.9233044532312160e+01 1.2384015623049907e+01 3.3682523791217960e+01 1 1 0
3677 1 3 1.5710044118613808e-01 1.3374428371584926e+01 1.1196287113681095e+01 3.3667171109646659e+01 1 1 0
3703 1 2 -3.4395117858597435e-01 1.8884520818620157e+01 1.0200873246632256e+01 3.3002768819092900e+01 1 1 0
3704 1 2 -2.8795615395210805e-01 1.6879142742450156e+01 1.1521064203207780e+01 3.3351343574097996e+01 1 1 0
2110 1 1 1.4533823358703996e-01 1.1815602034685888e+01 8.4382904780579810e+00 2.9468978905356053e+01 0 0 0
2174 1 1 -2.2185250462956257e-01 1.6592359443055937e+01 1.0952389896397996e+01 2.8944317701126955e+01 0 0 0
2114 1 1 1.2600572884421726e-01 1.2307961617049555e+01 1.1028980232025740e+01 2.9068704082190138e+01 0 0 0
2679 1 3 1.6217286993022947e-01 1.5890094073805164e+01 1.0250503177783727e+01 2.9262914992371250e+01 0 0 0
3500 1 1 6.1450593709105453e-02 1.5001917334970152e+01 1.2124736363033511e+01 3.4815720741989644e+01 1 1 0
3493 1 1 1.6840807863835069e-01 1.4698847490128493e+01 7.2833257925185393e+00 3.5142153079808963e+01 1 1 0
2108 1 1 2.6870268809724738e-02 1.1252292339199702e+01 7.1329038997443082e+00 2.9253626253097863e+01 0 0 0
2173 1 1 -4.9882961330421138e-02 1.3770181801328283e+01 1.0853244178584962e+01 2.8550243804878725e+01 0 0 0
2116 1 1 -7.4434864572244713e-02 1.1623767999710388e+01 1.2170726510627757e+01 2.8334026325538314e+01 0 0 0
4482 2 3 4.1133922037336301e-01 1.2613241566272620e+01 8.5768545056680470e+00 3.3619395160484501e+01 0 0 0
2175 1 1 -1.3411622005827854e-02 1.4489073456531425e+01 1.2049444961339836e+01 2.8262388417610097e+01 0 0 0
3926 1 3 1.4160123593634616e-01 1.2869120955642559e+01 1.2524591542864242e+01 3.4669892225430807e+01 1 1 0
5644 2 2 -6.2243026732727347e-01 2.0732202249910124e+01 1.2205861655407219e+01 3.0470686023082031e+01 0 0 0
2681 1 2 -3.1808226516806171e-01 1.7611619413471747e+01 1.2527193281998757e+01 3.0786731024820909e+01 0 0 0
5645 2 3 4.8931744471536731e-01 2.0014240989657935e+01 1.2676846131022696e+01 3.0040800809531788e+01 0 0 0
2948 1 3 2.1706113399019883e-01 1.7298068994360499e+01 1.0488066711831907e+01 2.8260996653132423e+01 0 0 0
2167 1 1 -1.8537698878492107e-02 1.4332379959664340e+01 7.1017792439761758e+00 2.8369682462854989e+01 0 0 0
3678 1 1 2.9975394131029476e-01 1.3802598142684149e+01 1.3076972725642907e+01 3.2721184878088636e+01 1 1 0
3497 1 1 1.3301517006891689e-01 1.4942128452165196e+01 9.6686962898931341e+00 3.5570606271202649e+01 1 1 0
4672 2 2 -6.6261231655919461e-01 2.0252969253647340e+01 8.8904478976841261e+00 2.9747259727802486e+01 0 0 0
3553 1 1 -5.8578247883731359e-02 1.7824227456991370e+01 7.0050776431080495e+00 3.5532973961069807e+01 1 1 0
3492 1 1 -1.3632702707780395e-01 1.3288793297610606e+01 7.4708118510855082e+00 3.5540584174757335e+01 1 1 0
3685 1 2 -2.9807614981383679e-01 2.0992174793359272e+01 8.9725724629110051e+00 3.2744792501587014e+01 0 1 0
3003 1 1 -5.1275449106081769e-02 2.1272400660482390e+01 1.1085711591094622e+01 3.3225115068690272e+01 0 1 0
3554 1 1 1.1805612257453733e-01 1.9242440902014788e+01 7.1454758973399031e+00 3.5478532800716600e+01 1 1 0
3681 1 3 3.2887004163283229e-01 1.1775807320931827e+01 1.3061590605383731e+01 3.2519763137929758e+01 1 1 0
3555 1 1 1.4049921689582054e-01 1.7083715943140835e+01 8.3058042000035783e+00 3.5598316334636912e+01 1 1 0
2745 1 3 4.1505835883337011e-01 1.4514231400852552e+01 1.7735061511201550e+01 3.0225275466304808e+01 0 0 0
2186 1 1 -3.5971264142891923e-03 1.6467077036897560e+01 1.8349050276267274e+01 2.8056981870999337e+01 0 0 0
6560 2 3 2.9373352134262237e-01 1.0934286321765665e+01 1.9557575519508735e+01 3.3082457775736302e+01 0 0 0
3564 1 1 -3.8964216131706253e-02 1.9980659054283805e+01 1.3535376051348296e+01 3.4186182399615362e+01 1 1 0
3976 2 2 -6.2164568048933977e-01 1.0781308765845214e+01 1.8622944316126837e+01 3.2887512539355328e+01 0 0 0
4971 2 3 3.2528624285039420e-01 1.5266240839350070e+01 1.9333618460290435e+01 3.3389091067123665e+01 0 0 0
3510 1 1 1.0022515948486316e-01 1.5819403134395241e+01 1.8384258467438226e+01 3.5571670194674283e+01 1 1 0
2177 1 1 8.5779370376428729e-02 1.3914133217760321e+01 1.3480293204458732e+01 2.8427846518945891e+01 0 0 0
2244 1 1 -6.1245387508618354e-02 2.0626194001529264e+01 1.5849443810080956e+01 2.8077199421456108e+01 0 0 0
2242 1 1 1.4145987070698868e-01 1.9969927145616804e+01 1.4450391394912732e+01 2.8100411330697291e+01 0 0 0
6017 2 3 3.1442836068555158e-01 1.7099579414187630e+01 1.8877374927556062e+01 3.2949514386535711e+01 0 0 0
2744 1 2 -5.0207488141414558e-01 1.4601519679667796e+01 1.6888511599527796e+01 2.9584099613866748e+01 0 0 0
2860 1 2 -3.5365040293210709e-01 1.3242431321124171e+01 1.3852596758950344e+01 2.9641355522551599e+01 0 0 0
6409 2 2 -6.9665613493225398e-01 1.0792829407674770e+01 1.5635935838880885e+01 3.2905451288181816e+01 0 0 0
5667 2 3 4.1161099170775273e-01 1.1783082494693922e+01 1.6738711867291702e+01 3.0191269267283275e+01 0 0 0
3567 1 1 -4.4711626003877958e-02 1.7310272393945205e+01 1.5854758686637405e+01 3.5388726628470621e+01 1 1 0
3900 1 2 -3.3859007829671939e-01 1.2883066708802444e+01 1.4846021733521189e+01 3.4999557747348327e+01 1 1 0
2118 1 1 1.1721643576791387e-01 1.2199939646392776e+01 1.3450455446494848e+01 2.8618791784023873e+01 0 0 0
2743 1 3 4.4557864078494874e-01 1.9585215057107732e+01 1.4961360589249326e+01 3.0227946343435164e+01 0 0 0
6411 2 3 4.5883241812491166e-01 1.1168671745987142e+01 1.5250624450354481e+01 3.3695624473956364e+01 0 0 0
4271 2 3 4.6830451816727042e-01 1.5779107326386978e+01 1.5867922216917714e+01 3.0432157920944370e+01 0 0 0
5945 2 3 4.0094377025762207e-01 1.9618924531259953e+01 1.8759798479429417e+01 3.2508931460371713e+01 0 0 0
2247 1 1 5.0576153070508313e-02 1.7781511679979538e+01 1.8121539392427056e+01 2.8617575091451162e+01 0 0 0
3565 1 1 1.0801425462555006e-01 1.7887473857870681e+01 1.4803211113084350e+01 3.4608480370587223e+01 1 1 0
2249 1 1 -2.3455361940176608e-01 1.8329272597041484e+01 1.9062630049552446e+01 2.9640746517923937e+01 0 0 0
5944 2 2 -6.9036839663239080e-01 2.0464525440131247e+01 1.9181020690534158e+01 3.2225522177093012e+01 0 0 0
2183 1 1 1.3576490024954715e-01 1.4266977019442036e+01 1.7122585373408739e+01 2.8206135203467632e+01 0 0 0
2248 1 2 -3.8402645393049833e-01 2.0784837876516065e+01 1.7966327924392498e+01 2.9086951328222540e+01 0 0 0
3566 1 1 7.6917655959401393e-02 1.9334380580932301e+01 1.4500549788035229e+01 3.5048663372029580e+01 1 1 0
3864 1 2 -5.2031097923124892e-01 1.8033054742618880e+01 1.5204545257702669e+01 3.3168346233404442e+01 1 1 0
5517 2 3 4.1756739143246108e-01 1.2416943252835006e+01 1.8157754649941470e+01 3.3190347582140362e+01 0 0 0
4272 2 3 4.1983923074463303e-01 1.6133620632524334e+01 1.4356571475454064e+01 3.0905647559408123e+01 0 0 0
3848 1 2 -3.5732230796079711e-01 1.5277749666489500e+01 1.7547839842393675e+01 3.4504920689094462e+01 1 1 0
3680 1 2 -3.5073412530337950e-01 1.4999040388302820e+01 1.3222801304726859e+01 3.2309617490412748e+01 1 1 0
3502 1 1 1.3737604941226944e-02 1.5826417735503640e+01 1.3294556781897708e+01 3.5053770071455801e+01 1 1 0
2621 1 1 3.2538640344039144e-01 1.7258204499332585e+01 1.9466820246407881e+01 3.0688226894078170e+01 0 0 0
3570 1 1 -4.4827511576796326e-02 1.9387991251551878e+01 1.7198674080122778e+01 3.5319103034344778e+01 1 1 0
2120 1 1 -8.2571074376559972e-02 1.1410030646383198e+01 1.4721078934766821e+01 2.8135646346518882e+01 0 0 0
5065 2 2 -6.3957471203400740e-01 1.4578405872952279e+01 1.6110274107312954e+01 3.2381439891088391e+01 0 0 0
5515 2 2 -6.2147021393598734e-01 1.2987527464644431e+01 1.8362602933557870e+01 3.3961941036630549e+01 0 0 0
3995 2 3 5.4324036060656089e-01 1.2711658492346572e+01 1.8782857896637083e+01 3.1072884045173780e+01 0 0 0
3679 1 2 -5.2483712049201992e-01 1.2594958331809810e+01 1.3531094153487169e+01 3.2167269063438134e+01 1 1 0
5007 2 3 4.2781087632712950e-01 1.9642235525709435e+01 1.5299247448799168e+01 3.2601610541490402e+01 0 0 0
2742 1 2 -4.9489640516119809e-01 1.9458874886608704e+01 1.4338837403008512e+01 2.9474736167686011e+01 0 0 0
5005 2 2 -6.5257749862327263e-01 2.0243591272676412e+01 1.5723478188826697e+01 3.1864408775539779e+01 0 0 0
5569 2 2 -6.9957974184148475e-01 1.1975663623843261e+01 1.9082777335905625e+01 3.0332116757427293e+01 0 0 0
5666 2 3 4.5779343482567225e-01 1.2616654045904351e+01 1.5300966352117156e+01 3.0238056182240761e+01 0 0 0
2246 1 1 1.1997732739177693e-01 1.9961965041278209e+01 1.6903010641343062e+01 2.8676205171277253e+01 0 0 0
2622 1 3 1.6855499077762617e-01 1.9127665209138325e+01 1.8499676443570547e+01 3.0145501777504180e+01 0 0 0
5665 2 2 -7.1941967774957949e-01 1.2185309716141553e+01 1.6085863894511213e+01 3.0721538319020013e+01 0 0 0
2623 1 2 -3.9761706757504839e-01 1.6120993993514066e+01 1.8932604309220391e+01 3.0984062343609359e+01 0 0 0
3994 2 2 -7.1623610007266547e-01 1.3703236150014387e+01 1.8435866316971001e+01 3.1519642017129883e+01 0 0 0
5067 2 3 3.9755965916451463e-01 1.3957792956990264e+01 1.6848122620676008e+01 3.2090072466448063e+01 0 0 0
6410 2 3 4.2940041659041023e-01 1.1354762025091906e+01 1.5556090612736435e+01 3.2024517099191435e+01 0 0 0
5066 2 3 4.0056870731463295e-01 1.4161599634526379e+01 1.5275885051379316e+01 3.2403886165070972e+01 0 0 0
3563 1 1 -3.0653323089460796e-02 1.7139355250173967e+01 1.3516188436569571e+01 3.4572937650240142e+01 1 1 0
4270 2 2 -6.4725341946687120e-01 1.6457401814902028e+01 1.5215405790227251e+01 3.0598689345997521e+01 0 0 0
3568 1 1 1.1223105901912332e-01 2.0254203632104222e+01 1.5979797657731476e+01 3.5377257834106494e+01 1 1 0
6018 2 3 4.1290756931166755e-01 1.7016943508507005e+01 1.7300064512931613e+01 3.2698668151738616e+01 0 0 0
5006 2 3 4.3603426719382721e-01 2.0998288305236358e+01 1.6322690632778844e+01 3.2108291865684350e+01 0 0 0
3996 2 3 3.7803321182596483e-01 1.4133555618972315e+01 1.9237983109100234e+01 3.1861711862106660e+01 0 0 0
3865 1 3 3.9587070355206810e-01 1.7310993528800740e+01 1.4870053889734187e+01 3.2669746054936475e+01 1 1 0
2245 1 1 -4.3002970260820866e-02 1.8529836641081097e+01 1.6926372838890323e+01 2.8343674251385735e+01 0 0 0
3572 1 1 -1.0373859983115252e-02 2.0099603087963871e+01 1.8440231644913034e+01 3.5157055050563905e+01 1 1 0
5516 2 3 4.1971055459201972e-01 1.3559871086338353e+01 1.7641721008998420e+01 3.4296870368867260e+01 0 0 0
6016 2 2 -5.9669948124578309e-01 1.7609650238726569e+01 1.8040491831671527e+01 3.2913367531221240e+01 0 0 0
3015 1 1 -3.8716486635134634e-02 2.1301543502349659e+01 1.8476571199713955e+01 3.4410490862536477e+01 1 1 0
5441 2 3 4.0522823496034810e-01 1.0718035762870961e+01 1.3242462758470497e+01 3.4403747540171082e+01 0 0 0
3426 1 1 1.3774916126862022e-01 1.1585451514209804e+01 3.7557167807183038e+00 3.7227811765732028e+01 1 1 0
3482 1 1 -2.7628362587118240e-03 1.2967535005585008e+01 1.0426588248505542e+00 3.6881459204138359e+01 1 1 0
3483 1 1 8.4008174624503121e-02 1.5737280032580042e+01 1.0674926505400939e+00 3.6634889967587533e+01 1 1 0
3484 1 1 1.5392900313306301e-01 1.3667371881601621e+01 2.2538525656115382e+00 3.7337927027189529e+01 1 1 0
3485 1 1 -4.0667199332991483e-02 1.5098900466380396e+01 2.2429544664015371e+00 3.7021129757169952e+01 1 1 0
3486 1 1 -7.5597930200458324e-02 1.2938603187269990e+01 3.4929141965943753e+00 3.6882222636559803e+01 1 1 0
3487 1 1 1.0340960743328138e-01 1.5825669079357990e+01 3.5398965340060338e+00 3.7079355360788412e+01 1 1 0
3544 1 2 -3.8065738069697080e-01 2.0489195069688687e+01 1.3255923205565183e+00 3.7277319106044978e+01 1 1 0
3545 1 2 -3.6424691055668340e-01 1.8463006127576275e+01 2.6477478616849819e+00 3.7486516088202556e+01 1 1 0
3546 1 1 2.1560043497970308e-01 1.9742515176196285e+01 2.4885228010988145e+00 3.7013477924368360e+01 1 1 0
3547 1 1 2.0036462605753141e-01 1.7551470549660618e+01 3.7696921410817685e+00 3.7100954625903704e+01 1 1 0
3548 1 1 -8.0102648126879103e-02 2.0315759174522082e+01 3.5032162538552547e+00 3.6243426968770287e+01 1 1 0
3874 1 2 -4.9232088969766929e-01 1.3558375584034854e+01 2.3312181106189773e+00 3.8803627395020158e+01 1 1 0
3875 1 3 2.9391774005160587e-01 1.3166956850217140e+01 3.2549894472352596e+00 3.9186086130798074e+01 1 1 0
3895 1 2 -3.5626096579858857e-01 1.6694942464818588e+01 4.0407541166666388e+00 3.8182292438863030e+01 1 1 0
4311 2 3 3.8072534911672395e-01 1.4873422235871304e+01 1.9182601347172730e+00 4.0230800034823389e+01 0 0 0
4309 2 2 -6.4902300935260315e-01 1.5807849303197850e+01 1.7654417909675637e+00 4.0426080547690695e+01 0 0 0
4106 2 3 2.7024152119059913e-01 1.8370730218605523e+01 2.4417637476901257e+00 4.0904784396633048e+01 0 0 0
4310 2 3 4.1717268712873345e-01 1.6388118569729009e+01 2.5703647367433398e+00 4.0334637651304512e+01 0 0 0
4105 2 2 -6.6664456020249885e-01 1.8027284940118438e+01 3.1871083643710993e+00 4.0360037456941633e+01 0 0 0
4107 2 3 5.1196125071121812e-01 1.8357133730166016e+01 4.0475359667396242e+00 4.0557205370223215e+01 0 0 0
6073 2 2 -6.4869232565050106e-01 1.2480458048218152e+01 1.8647960951075218e+00 4.1784684715907254e+01 0 1 0
5019 2 3 3.7040147726716272e-01 1.1985971110137545e+01 4.9299694456956544e+00 4.1109855449444495e+01 0 0 0
196 1 1 1.2466206659468043e-01 1.3963299008441693e+01 5.0964645947621197e+00 4.2530213769111000e+01 0 0 -1
262 1 1 1.5592185533595407e-01 1.8998422115183292e+01 6.0137785896424418e+00 4.2420814387145668e+01 0 0 -1
766 1 2 -3.7932522452900480e-01 1.4335811055083301e+01 3.8666922191443014e+00 4.1847175581755543e+01 0 0 -1
767 1 2 -3.1091108482913132e-01 1.6590278862431049e+01 5.0583135634817342e+00 4.1477622547444703e+01 0 0 -1
846 1 2 -5.4588064539564207e-01 1.9072154350050376e+01 5.5405372666495358e+00 4.1002373446723531e+01 0 0 -1
5017 2 2 -6.4949114787055984e-01 1.2101341114621096e+01 4.6499231362826405e+00 4.0106296835059865e+01 0 0 0
3422 1 1 -1.0822156410284309e-01 1.1506176447468849e+01 8.6763154937185050e-01 3.6744058575540585e+01 1 1 0
6074 2 3 3.2514317341258581e-01 1.3185406358562298e+01 2.5211499516135003e+00 4.1439356617450130e+01 0 1 0
847 1 3 4.0927596369114622e-01 2.0090334969399898e+01 5.5158426367292890e+00 4.0692974040893695e+01 0 0 -1
3713 1 2 -3.8326427066310981e-01 1.1081777403693547e+01 2.8926541574419309e+00 3.8299639243403170e+01 1 1 0
3430 1 1 -5.2699197297381414e-02 1.1312610087523293e+01 6.1437498407001438e+00 3.6192126523978651e+01 1 1 0
3550 1 1 -2.0412524482639360e-02 1.9462211347873062e+01 4.6723915738871247e+00 3.5977662252715795e+01 1 1 0
259 1 1 1.2594247304237668e-01 1.7119841991206325e+01 4.5211720794973047e+00 4.2728817679362464e+01 0 0 -1
198 1 1 -1.2366236794213222e-02 1.4761349335365926e+01 6.3525309534072942e+00 4.2276624258003807e+01 0 0 -1
261 1 1 1.0591418698594748e-01 1.6079503041666221e+01 6.4066626572238485e+00 4.1831757418869742e+01 0 0 -1
3489 1 1 -5.7627318512768283e-02 1.5129015377614914e+01 4.4878581329965961e+00 3.6181030135804050e+01 1 1 0
6075 2 3 4.5130395159409487e-01 1.2425075759601924e+01 9.6960547997703417e-01 4.1314863483169262e+01 0 1 0
917 1 3 3.9093078316513641e-01 1.5864172160627927e+01 1.7466479553631864e+00 4.2185671069303936e+01 0 1 -1
3777 1 3 3.4230141903110534e-01 1.9769237332425810e+01 3.9186949066047023e+00 3.8572139483832629e+01 0 1 0
3776 1 2 -7.0133103928785101e-01 2.0417795270925005e+01 4.3626637372755042e+00 3.9140496830490711e+01 0 1 0
5801 2 3 3.0740808173297812e-01 1.5007289012202012e+01 4.6775659742254749e+00 3.9333007106754330e+01 0 0 0
3815 1 3 4.1582209921636787e-01 1.2389709568255132e+01 1.0795248119204450e+00 3.9135885448458502e+01 1 1 0
916 1 2 -5.1076298341602999e-01 1.5953483758865758e+01 1.3134395585497651e+00 4.3036436957313015e+01 0 0 -1
5335 2 2 -6.4473982731218349e-01 2.0520199506517113e+01 1.4914887657513689e+00 4.0303265122515981e+01 0 1 0
5018 2 3 3.6694651030470160e-01 1.1292479070189437e+01 4.3873780899483261e+00 3.9688814695555969e+01 0 0 0
3814 1 2 -6.9177066166687851e-01 1.1779550722608555e+01 4.2540403255536297e-01 3.9557234198514415e+01 1 1 0
3488 1 1 1.4960508397789191e-01 1.3754834557746504e+01 4.2832709962681861e+00 3.6062210242534846e+01 1 1 0
5337 2 3 3.3736944802358054e-01 2.0766049183587157e+01 5.8578139328533940e-01 4.0499399630275136e+01 0 1 0
5336 2 3 3.1743153847197253e-01 2.0054057415470663e+01 1.5455566563618655e+00 3.9495152376197574e+01 0 1 0
5364 2 3 3.8903939520413361e-01 1.7621583601235898e+01 1.1578231545182840e+00 3.9100499404934737e+01 0 1 0
3551 1 1 -3.5579052783774122e-02 1.7209793868060785e+01 5.7335242177316390e+00 3.5722470899162943e+01 1 1 0
4214 2 3 3.9960675106280014e-01 2.0398876889881493e+01 3.0243429982700674e+00 4.2772376991187990e+01 0 0 0
795 1 3 3.8511155481647996e-01 1.1169190624442331e+01 2.9441795774356301e+00 4.1974375442565560e+01 0 0 -1
4008 2 3 4.1346074936500488e-01 1.7141733275988720e+01 5.8183229670623655e+00 3.8631745259998901e+01 0 0 0
5126 2 3 3.6532965163199232e-01 1.8731846995318925e+01 1.0798518313111144e-01 4.1812309536560939e+01 0 0 0
4283 2 3 3.5239551656670864e-01 2.0963049591453753e+01 5.8573892077816447e+00 3.8659367933230953e+01 0 0 0
5362 2 2 -5.8062785810457396e-01 1.7474288321940779e+01 1.9090192111074314e-01 3.9100642398810365e+01 0 1 0
3428 1 1 -5.0300442955580338e-02 1.0854815405248345e+01 4.9713679599270169e+00 3.6811934476831581e+01 1 1 0
194 1 1 1.3929726697694414e-01 1.4902287284037261e+01 3.7029658130588938e+00 4.3157625434695980e+01 0 0 -1
3549 1 1 6.9063972559517933e-02 1.8015258991364867e+01 4.5036009200057885e+00 3.5903599534415292e+01 1 1 0
5800 2 2 -5.9409693848027445e-01 1.4806937785565520e+01 5.6763091281344158e+00 3.9262800841420130e+01 0 0 0
5802 2 3 4.0485068432858473e-01 1.4021710660444562e+01 5.6440214306250924e+00 3.9796478862051949e+01 0 0 0
4007 2 3 4.1036841333823582e-01 1.8252360322949023e+01 6.2222754622950429e+00 3.9773560751187865e+01 0 0 0
4006 2 2 -6.4994733575401153e-01 1.7786886409429865e+01 6.4977040604069876e+00 3.8929487346651463e+01 0 0 0
3552 1 1 -1.0382467488256681e-02 2.0052489973770669e+01 5.9239656397216267e+00 3.5620688202300606e+01 1 1 0
848 1 2 -5.2743619297383582e-01 1.1682340197710701e+01 6.4164962066985174e+00 4.1784605864818793e+01 0 0 -1
3424 1 1 1.4577314605307765e-01 1.0709209821029429e+01 2.0163348553028482e+00 3.7230737607312690e+01 1 1 0
4213 2 2 -6.1534633398534422e-01 2.0810814637147029e+01 3.6616756666033683e+00 4.2108777924512339e+01 0 0 0
849 1 3 3.3320536740922135e-01 1.0710598083184658e+01 6.3771100687970348e+00 4.1621220162404079e+01 0 0 -1
321 1 1 -1.7125152454994637e-02 2.0375407051809866e+01 6.2915911799879183e+00 4.3021680559047702e+01 0 0 -1
3618 1 3 1.8354145273820119e-01 1.7362628289877648e+01 2.1901709605431900e+00 3.5615592559469526e+01 1 1 0
207 1 1 -4.4324557672082807e-02 1.3163598001859565e+01 1.2527765992131808e+01 4.3177823504533471e+01 0 0 -1
208 1 1 5.0964413670999020e-02 1.4574454984003916e+01 1.2472988484572229e+01 4.3037228893260092e+01 0 0 -1
4282 2 2 -6.8639002416547423e-01 2.1239179763386897e+01 6.6568779977542301e+00 3.8219658932077749e+01 0 0 0
5184 2 3 3.8456984904511637e-01 1.9695857114124998e+01 9.9791425645635936e+00 3.5763321042453200e+01 0 0 0
876 1 2 -5.8296048166502834e-01 2.1134881830725877e+01 6.8125384898861867e+00 4.0878728558066406e+01 0 0 -1
3990 2 3 3.6216914778697484e-01 2.0958523476284149e+01 1.1604197181832927e+01 3.9354054125053018e+01 0 0 0
3494 1 1 2.5925167684114631e-01 1.2717689031449966e+01 8.6858513774982384e+00 3.5954892518941527e+01 1 1 0
3586 1 3 2.3195865950874189e-01 1.0951721398563937e+01 9.0407575713453081e+00 3.8770858738272246e+01 1 1 0
3927 1 3 2.0762483094308626e-01 1.0942023336391493e+01 1.0788115462252838e+01 3.8846571376000533e+01 1 1 0
3988 2 2 -6.6480420170868848e-01 2.1105098153384478e+01 1.2508543668112447e+01 3.9061670560890285e+01 0 0 0
203 1 1 9.9361842437448708e-02 1.2969943844309839e+01 1.0143655580332323e+01 4.3069019038446555e+01 0 0 -1
5855 2 3 3.6573448629147931e-01 1.5325040912042876e+01 9.0308719291132036e+00 3.9748748553116073e+01 0 0 0
269 1 2 -3.3735627776875787e-01 1.7455981011188037e+01 1.2551979747594329e+01 4.2711995410956455e+01 0 0 -1
4284 2 3 4.2260435230970717e-01 2.0391249430303237e+01 7.1460464014041971e+00 3.7925366646112494e+01 0 0 0
268 1 2 -3.1050038651094292e-01 1.9250368075142255e+01 1.1090295679302477e+01 4.2343396681833944e+01 0 0 -1
4775 2 3 4.2725222864160695e-01 1.3083988220587898e+01 8.3829860483714462e+00 3.9421602300179167e+01 0 0 0
4776 2 3 4.6394955400641541e-01 1.2495321544902772e+01 7.5980575414253133e+00 4.0734431985125454e+01 0 0 0
4774 2 2 -6.6833886917889629e-01 1.3242261910246267e+01 7.7552124481693481e+00 4.0128764440516278e+01 0 0 0
678 1 2 -4.2151693944483826e-01 2.0335818705079973e+01 8.9024552370595025e+00 3.9197935743375105e+01 0 0 -1
5182 2 2 -6.4150871304730073e-01 1.9935175523415293e+01 1.0722711469421149e+01 3.6266258752392972e+01 0 0 0
325 1 1 -1.1636945564059191e-02 2.0447564312454290e+01 8.6725690079716014e+00 4.2166038519876430e+01 0 0 -1
5856 2 3 4.2829371057841592e-01 1.5639264124884550e+01 7.6159285242458417e+00 3.9101739868830165e+01 0 0 0
6165 2 3 4.4970913444608246e-01 1.3263690345707195e+01 1.0842603269042332e+01 3.9398188777104124e+01 0 0 0
6164 2 3 4.2366032341666221e-01 1.3479835733537920e+01 1.0189809387336963e+01 3.7957499222657987e+01 0 0 0
6163 2 2 -7.1365215089333434e-01 1.3078198322920008e+01 1.0099004272416691e+01 3.8822403184817524e+01 0 0 0
270 1 1 2.4746126858327003e-01 1.8814428200992594e+01 1.2421644182930459e+01 4.2252276608085921e+01 0 0 -1
3732 1 2 -5.2109739077637118e-01 1.7332238674520337e+01 9.1064287145733989e+00 3.6836446465496763e+01 1 1 0
3733 1 3 4.3318934934182168e-01 1.6755447129742766e+01 9.0496182064911004e+00 3.7643984151639735e+01 1 1 0
3738 1 2 -5.5385979396537066e-01 1.9603945789853242e+01 7.9682147146198945e+00 3.6726330976432230e+01 1 1 0
3739 1 3 4.1027583238954135e-01 1.8796025438859356e+01 8.2952806641559356e+00 3.7201612198405776e+01 1 1 0
200 1 1 -3.8606959544180378e-02 1.4261065993618573e+01 7.6814961163719744e+00 4.2556504325787337e+01 0 0 -1
202 1 1 2.5309339820869076e-01 1.4864411460231407e+01 8.8837588545754862e+00 4.2138027404761765e+01 0 0 -1
263 1 1 9.1910814676107178e-02 1.6932546329988103e+01 7.4984030099102590e+00 4.1947357234383041e+01 0 0 -1
264 1 1 -3.6389936553592690e-02 1.8301331114350379e+01 7.4187584171294079e+00 4.2138294437742331e+01 0 0 -1
265 1 2 -3.5380615111171310e-01 1.6201840528977186e+01 8.8585742907233804e+00 4.1836370752817103e+01 0 0 -1
266 1 1 7.8133575631590124e-02 1.9088742333051901e+01 8.5620552885024139e+00 4.1887279099766573e+01 0 0 -1
267 1 1 -2.3738306973539194e-01 1.8419243163270590e+01 9.3659430591160255e+00 4.0743381631495723e+01 0 0 -1
676 1 1 2.7477378021227833e-01 1.9390575030071780e+01 9.6933312871042681e+00 3.9555659249432104e+01 0 0 -1
677 1 3 1.3933599202587071e-01 1.7673644402670796e+01 8.7750206515248319e+00 4.0242950835688497e+01 0 0 -1
679 1 2 -5.3842518770527714e-01 1.8928872716525099e+01 1.0916953336665408e+01 3.9034329247730270e+01 0 0 -1
680 1 3 3.3533211152026132e-01 1.8051682318475201e+01 1.1122006081941773e+01 3.9553568023013355e+01 0 0 -1
979 1 3 1.6915592710529201e-01 1.8054377416069766e+01 1.0317085973434063e+01 4.1102779976977253e+01 0 0 -1
5854 2 2 -6.8113425828136032e-01 1.5732005079963269e+01 8.5635625007936120e+00 3.8999008148464775e+01 0 0 0
204 1 2 -3.5461680823962682e-01 1.4043565051575497e+01 1.0035612466013141e+01 4.2060014052088952e+01 0 0 -1
5500 2 2 -6.4737828544847065e-01 1.5575246973559935e+01 1.1537044517475598e+01 3.7656592797692966e+01 0 0 0
5501 2 3 4.7686835002469319e-01 1.6488778069195028e+01 1.1889417714526699e+01 3.7709264281293166e+01 0 0 0
3434 1 2 -3.6461937257784766e-01 1.1393345313898189e+01 8.7159483221336629e+00 3.6349053183247811e+01 1 1 0
329 1 1 1.2874407615663383e-01 2.0653087946046256e+01 1.1279491786046142e+01 4.1993366711550131e+01 0 0 -1
6136 2 2 -6.2279776802579467e-01 1.6558711923479610e+01 1.2082113510322408e+01 3.9762818288562634e+01 0 0 0
3439 1 2 -3.4173312554492852e-01 1.0954000998501185e+01 1.2216505284588152e+01 3.7132091164160073e+01 1 1 0
5502 2 3 3.8896718665410357e-01 1.4853189587190245e+01 1.2032176122988755e+01 3.7273853955377120e+01 0 0 0
4914 2 3 3.5156133082025026e-01 1.3078429860071651e+01 1.2138335486023063e+01 4.0852402096069845e+01 0 0 0
6137 2 3 3.3369412926360570e-01 1.5990323008356006e+01 1.1587598514734475e+01 4.0389484824380943e+01 0 0 0
4912 2 2 -6.8022854216829132e-01 1.3739225334548221e+01 1.2324392668231168e+01 4.0115104820808789e+01 0 0 0
6484 2 2 -6.3830986144826674e-01 1.1063214221052604e+01 1.2952029780486637e+01 4.0542645997992366e+01 0 0 0
5183 2 3 2.7377498218988683e-01 1.9821631926991074e+01 1.0388288258742460e+01 3.7208659379906983e+01 0 0 0
4972 2 2 -6.5129504859589016e-01 1.7981955100824962e+01 1.2760153341458132e+01 3.7060824185387347e+01 0 0 0
4974 2 3 3.6323496274878131e-01 1.8605834190387007e+01 1.1987592773131345e+01 3.7181344800670701e+01 0 0 0
3496 1 2 -3.6009627087524670e-01 1.3520882874334614e+01 9.8505509140916558e+00 3.5877086651597430e+01 1 1 0
3989 2 3 3.0029175944988751e-01 2.0227504641993622e+01 1.2853503460970392e+01 3.8937173248651369e+01 0 0 0
327 1 1 4.7101770114125301e-03 2.1114616423003476e+01 9.9116545635162421e+00 4.1918150361133662e+01 0 0 -1
980 1 3 2.1254780296240477e-01 1.6055971733962526e+01 1.0907397594941861e+01 4.2835776124594794e+01 0 0 -1
323 1 1 1.1918058331205819e-01 2.1149355723908091e+01 7.3348222645894543e+00 4.2361261731230712e+01 0 0 -1
877 1 3 3.9032050545061830e-01 2.0824603378996315e+01 7.4767998378643652e+00 4.0270203515059286e+01 0 0 -1
4468 2 2 -7.4566692594291284e-01 1.4320622050945643e+01 1.4771926992964241e+01 3.9155068364365562e+01 0 0 0
5835 2 3 4.1598857347294038e-01 1.8107694336927342e+01 1.4881123095484430e+01 3.9507928498370404e+01 0 0 0
210 1 1 -4.2588415037579971e-02 1.5263838029750843e+01 1.3638345664609288e+01 4.2533225843317737e+01 0 0 -1
280 1 2 -3.4342601558725194e-01 1.8975799216732387e+01 1.8745933718104922e+01 4.3101933737811692e+01 0 0 -1
3508 1 1 6.4560976847247292e-02 1.5075247362720333e+01 1.6799382430097854e+01 3.5711572589503838e+01 1 1 0
5844 2 3 3.9092067354019616e-01 2.0908590384059909e+01 1.3545611105614322e+01 3.6498537758624515e+01 0 0 0
154 1 1 1.0456087519009363e-01 1.0746781125687637e+01 1.6337747314655530e+01 4.2811154948653822e+01 0 0 -1
3506 1 1 9.7757472300370227e-02 1.5991262775935830e+01 1.5625895511193139e+01 3.6058139253941235e+01 1 1 0
339 1 1 -1.4205332974528379e-01 2.1000473945522220e+01 1.7899237365680733e+01 4.1946284731564866e+01 0 0 -1
6138 2 3 3.8637549992373466e-01 1.6327861681714335e+01 1.3128222498708704e+01 3.9874571899324799e+01 0 0 0
3512 1 1 -4.1855781689125252e-02 1.9426718126774396e+01 1.9615832193346108e+01 3.5704496100920181e+01 1 0 0
6486 2 3 3.8265851948396484e-01 1.1399717873397753e+01 1.3870859903847112e+01 4.0683808432640269e+01 0 0 0
274 1 1 8.1914292332461811e-03 1.8622239535218871e+01 1.4979470459524860e+01 4.1870564538566505e+01 0 0 -1
3390 1 1 -8.7799247181406595e-03 1.0817477674382101e+01 1.9538499443107924e+01 3.5866275288102798e+01 1 1 0
341 1 1 2.7726646494597496e-01 2.0357576610899429e+01 1.8614627933672146e+01 4.2896665292629734e+01 0 0 -1
3503 1 1 1.9305794198953505e-01 1.3773697597625134e+01 1.4387578177871383e+01 3.6012201552639588e+01 1 1 0
3511 1 1 -2.9965291780746778e-03 1.8005551608523295e+01 1.9499715687973822e+01 3.5886860042088152e+01 1 0 0
3451 1 1 -3.5199434832615943e-02 1.5092500795594828e+01 1.9571836911610784e+01 3.6121709982634812e+01 1 0 0
799 1 3 4.7353644500470898e-01 1.6020589999009346e+01 1.5150872505268961e+01 4.0059250199810002e+01 0 0 -1
3447 1 1 -6.1830228452593505e-02 1.0763466749145378e+01 1.7061219542593062e+01 3.6315855722767317e+01 1 1 0
3504 1 1 3.5773615160221615e-02 1.5188310365755969e+01 1.4211466368877025e+01 3.5993989751146053e+01 1 1 0
3569 1 1 1.4014378247043505e-01 1.8027824539796825e+01 1.7042080873944169e+01 3.5742424086754539e+01 1 1 0
4913 2 3 4.3235389894743348e-01 1.3811334477915167e+01 1.3217937689080525e+01 3.9755555236177258e+01 0 0 0
3684 1 2 -3.2783624022588681e-01 1.3640779017146246e+01 1.7781964794129639e+01 3.7690193373553257e+01 1 1 0
212 1 1 -1.5990625441521720e-02 1.4408954846466521e+01 1.4837529313811849e+01 4.2214115088029033e+01 0 0 -1
3579 1 3 4.6991925260444972e-01 1.8175429630173365e+01 1.5986523248563387e+01 3.7641688584572158e+01 1 1 0
4100 2 3 3.4115710011697259e-01 2.0895155768751593e+01 1.8441918168495857e+01 3.8312465639945643e+01 0 0 0
5834 2 3 4.1302422643018116e-01 1.9778072316646636e+01 1.5255183714611395e+01 3.9244042038926423e+01 0 0 0
940 1 2 -5.0803397136495709e-01 1.3862485483648340e+01 1.7774101047439096e+01 4.0734139727349543e+01 0 0 -1
3501 1 2 -3.7897437790589128e-01 1.3130347181656145e+01 1.3352021419820327e+01 3.6889028556835349e+01 1 1 0
759 1 2 -4.0446640877122969e-01 2.0977474108505479e+01 1.5823195920655508e+01 4.0280148643500056e+01 0 0 -1
217 1 1 -7.9873006786880238e-02 1.2188111316090311e+01 1.8700455364801304e+01 4.2835028131320399e+01 0 0 -1
3842 1 2 -3.9354015334435688e-01 1.9951123524886352e+01 1.4878543592565487e+01 3.6328870843699455e+01 1 1 0
214 1 1 -1.9604372153291527e-02 1.5020920367286600e+01 1.6117952038056043e+01 4.2240153381775691e+01 0 0 -1
3505 1 1 4.8553867972242801e-02 1.2846339174458199e+01 1.5826515626797658e+01 3.6093178568517992e+01 1 1 0
5833 2 2 -7.0600157288959853e-01 1.8862389470947591e+01 1.5084167186988743e+01 3.8851554335921698e+01 0 0 0
272 1 1 -6.4116853815886096e-02 1.9307723558596376e+01 1.3659923906458221e+01 4.1899382087161349e+01 0 0 -1
3449 1 1 -1.4175897291248254e-02 1.1430220234422936e+01 1.8290513486740924e+01 3.6257535029428013e+01 1 1 0
3441 1 1 2.7156035049981964e-01 1.1734260105845255e+01 1.3332493757318591e+01 3.6807051992583432e+01 1 1 0
278 1 1 1.2988712407600173e-01 1.8591350605107024e+01 1.7441108442652844e+01 4.2562862197706863e+01 0 0 -1
3578 1 2 -5.2028853421554988e-01 1.8189475639925618e+01 1.6905292986221635e+01 3.7316853737286635e+01 1 1 0
271 1 1 1.4424435438646951e-01 1.6656386642245867e+01 1.3695568046700311e+01 4.2438286989395159e+01 0 0 -1
156 1 1 5.5482706974210746e-02 1.0794802052741318e+01 1.8746122388244032e+01 4.2694804422040093e+01 0 0 -1
333 1 1 -1.4324662970686561e-02 2.0740618487252284e+01 1.3702901759980723e+01 4.1646812692782582e+01 0 0 -1
5737 2 2 -6.6224304274766777e-01 1.6377873429216489e+01 1.6806841245462028e+01 3.9333266557302643e+01 0 0 0
5725 2 2 -7.0422674227734594e-01 1.7936359881025737e+01 1.8905865681962055e+01 4.0001562386109462e+01 0 0 0
277 1 1 -2.4574375339207248e-02 1.7180237155498801e+01 1.7289421438503460e+01 4.2712599834820494e+01 0 0 -1
3571 1 1 -1.1610975869547884e-02 1.7301027049240364e+01 1.8284491676795547e+01 3.5657824413450314e+01 1 1 0
4099 2 2 -6.5328673049013897e-01 1.9903155211491008e+01 1.8474715302443713e+01 3.8301449853819527e+01 0 0 0
4469 2 3 4.6685511046543149e-01 1.3641695706978137e+01 1.5386701530049262e+01 3.9294735755716466e+01 0 0 0
4470 2 3 4.3237160094716026e-01 1.4574069002052214e+01 1.4569660477876640e+01 3.8196497949488943e+01 0 0 0
218 1 1 1.5056779949449602e-03 1.5055086254620475e+01 1.8604480642118997e+01 4.2781844456140277e+01 0 0 -1
6285 2 3 3.9796872002659267e-01 1.2235785437744084e+01 1.7831046261029808e+01 4.0355396995293368e+01 0 0 0
4973 2 3 4.0194244656665573e-01 1.8222095165061017e+01 1.3647331293303029e+01 3.7281106141836318e+01 0 0 0
216 1 1 1.1692747226479042e-01 1.4210409278681981e+01 1.7417464151418582e+01 4.2138237795476520e+01 0 0 -1
3507 1 1 4.8834140439899143e-02 1.3812747149087668e+01 1.6894366105048803e+01 3.6583779249993896e+01 1 1 0
3443 1 1 1.4519639756182111e-02 1.0960909277929796e+01 1.4488737264048943e+01 3.6575197133067078e+01 1 1 0
3445 1 1 1.5077489686854503e-01 1.1523554127691863e+01 1.5893176036477785e+01 3.6814699144890028e+01 1 1 0
5739 2 3 4.3021284119219388e-01 1.7026650073175933e+01 1.7405390265813352e+01 3.9800007353621346e+01 0 0 0
5726 2 3 4.7440205413034520e-01 1.8769618668487464e+01 1.8763165859171007e+01 3.9594543395168181e+01 0 0 0
6283 2 2 -6.9632181660249703e-01 1.1466317562700375e+01 1.8231658570489579e+01 3.9714112870777129e+01 0 0 0
3584 1 2 -3.7767310938594961e-01 1.5850547280747529e+01 1.4643995484803119e+01 3.7203786792468769e+01 1 1 0
3725 1 3 4.5848104145363111e-01 1.1627432605196319e+01 1.6995178068346117e+01 3.8570859985227450e+01 1 1 0
5738 2 3 3.8132459294651433e-01 1.5706543674632533e+01 1.7204204672408085e+01 3.8751573246422929e+01 0 0 0
941 1 3 4.0070665669759359e-01 1.4439403464576424e+01 1.8469176041004200e+01 4.0292987560478764e+01 0 0 -1
273 1 1 7.5067142388473090e-02 1.7202090623315311e+01 1.4889258487469883e+01 4.1915367285883598e+01 0 0 -1
213 1 1 5.6364168010374152e-02 1.2052185930407051e+01 1.6319794377647085e+01 4.2163897781674670e+01 0 0 -1
4101 2 3 4.3139499315575036e-01 1.9593731228925655e+01 1.7664152977239361e+01 3.7735250759745917e+01 0 0 0
3450 1 1 2.5638126785342441e-02 1.3666898503622511e+01 1.9541787238341442e+01 3.6117180344598943e+01 1 1 0
3509 1 1 9.7661165531541472e-02 1.2845588635780738e+01 1.8411268585667798e+01 3.6625187225719401e+01 1 1 0
275 1 1 -2.1054397291244736e-02 1.6451040146258343e+01 1.6128939497236161e+01 4.2334850620547321e+01 0 0 -1
798 1 2 -5.8853056911672275e-01 1.6741779111367176e+01 1.4569711703530114e+01 4.0393144323596694e+01 0 0 -1
276 1 1 -7.3365431408545123e-02 1.9212970433072812e+01 1.6294649843970216e+01 4.1935743522444021e+01 0 0 -1
337 1 1 1.5424993870700376e-01 2.0470991605188679e+01 1.6643629444857247e+01 4.1365633855238563e+01 0 0 -1
211 1 1 4.5366408944509204e-02 1.2965842465198701e+01 1.4739364518940910e+01 4.2025078807837836e+01 0 0 -1
3724 1 2 -5.3105513789321923e-01 1.1719610393739929e+01 1.6101904419981700e+01 3.8220508964721787e+01 1 1 0
215 1 1 1.2154259732278952e-01 1.2869967724492096e+01 1.7420516560913260e+01 4.2864503651216076e+01 0 0 -1
898 1 2 -3.6008621804560109e-01 1.2324773903670414e+01 1.5545664921944512e+01 4.0973390645564784e+01 0 0 -1
279 1 1 4.2365893345127616e-02 1.6362085786604286e+01 1.8368335043116819e+01 4.3211904073268130e+01 0 0 -1
282 1 2 -3.4874880795844437e-01 1.6066400837977408e+01 2.1890242212393741e+01 1.3533616996636045e+01 0 0 0
856 1 2 -5.2780310220188142e-01 1.2639610632915485e+01 2.0687944358143298e+01 1.3701257484984854e+01 0 0 0
1552 1 1 9.7242849659672115e-02 1.8522022783910050e+01 2.4519615662354404e+01 1.9007603598991100e+01 1 0 0
1553 1 1 2.0420480407384595e-01 1.6519886014496517e+01 2.5934068259606274e+01 1.8993333618611281e+01 1 0 0
1720 1 2 -3.3085560290796373e-01 1.9287088921850977e+01 2.5541427222037704e+01 1.8165157945888303e+01 1 0 0
1772 1 2 -4.6083290491064344e-01 1.7425775734020664e+01 2.2213531440812758e+01 1.7807588712203447e+01 1 0 0
1773 1 3 4.0813317740253624e-01 1.7139819779546247e+01 2.3031317144089904e+01 1.7382922473906863e+01 1 0 0
991 1 1 -6.0727867680380292e-03 2.0729080699033709e+01 2.3462302119278171e+01 1.9510134023108350e+01 1 0 0
1551 1 1 -6.6170598993406493e-02 1.7104518238607490e+01 2.4554246125536924e+01 1.9275231041206247e+01 1 0 0
1550 1 1 1.3541180117684197e-02 1.9275799750206424e+01 2.3329833148077523e+01 1.9376216052010573e+01 1 0 0
6577 2 2 -6.1406490814314829e-01 1.6725562067676123e+01 2.3924150533598326e+01 1.5877756814025938e+01 0 0 0
1965 1 3 1.3753368582832776e-01 1.1652408227109589e+01 2.5964862735135313e+01 1.8644180312816978e+01 1 0 0
5419 2 2 -6.0593008054873643e-01 1.2932196878851487e+01 2.3846033235018297e+01 1.4572142257857612e+01 0 0 0
6579 2 3 3.0476406019612490e-01 1.5983081293512129e+01 2.4632718993996704e+01 1.5766238890492593e+01 0 0 0
6578 2 3 3.1446867472731510e-01 1.6555646750042435e+01 2.3128351255956826e+01 1.5332450238690070e+01 0 0 0
1554 1 1 1.1415306133107107e-01 1.9448712286737170e+01 2.5917129995913790e+01 1.9541368303012931e+01 1 0 0
1547 1 1 1.1622689218914910e-01 1.7203064729199653e+01 2.2110105857850126e+01 1.9244668346019935e+01 1 0 0
5421 2 3 3.0436617385054182e-01 1.2335220950215945e+01 2.3350603500199579e+01 1.5201627323251362e+01 0 0 0
5420 2 3 4.4992825523421431e-01 1.2846858626764172e+01 2.4798711431446055e+01 1.4458762542761452e+01 0 0 0
967 1 3 2.1359463043605528e-01 1.7442264846449909e+01 1.9984771396683307e+01 1.3620713118302570e+01 0 0 0
4528 2 2 -6.7695805502129458e-01 1.3625526828803384e+01 2.4466485218168540e+01 1.7369552197078260e+01 0 0 0
4529 2 3 3.4167857833103865e-01 1.2796336250749818e+01 2.4566883050749688e+01 1.6905484516631414e+01 0 0 0
4530 2 3 3.9661483822855564e-01 1.3661538969656327e+01 2.4652400210836475e+01 1.8324885181153959e+01 0 0 0
657 1 3 3.8327283786873556e-01 1.6022545081875403e+01 2.1092036493525576e+01 1.6132645655803564e+01 0 0 0
656 1 2 -4.8618111508462547e-01 1.6709909808753142e+01 2.0536196505339696e+01 1.5706056465341348e+01 0 0 0
820 1 2 -4.9548343338213013e-01 1.8098994118809443e+01 2.5634416738949923e+01 1.3623040903879843e+01 0 0 0
821 1 3 4.1590908999416398e-01 1.7084341406993378e+01 2.5750651378475244e+01 1.3672515358085233e+01 0 0 0
784 1 2 -5.4767211142123284e-01 1.5416851170906305e+01 2.5755557172206469e+01 1.3670974895470247e+01 0 0 0
857 1 3 3.9106758720815638e-01 1.3388338057280627e+01 2.1117776768944644e+01 1.4109285286209499e+01 0 0 0
4225 2 2 -6.4321352032248380e-01 1.4097412532274964e+01 2.1977512580675970e+01 1.6701817593027929e+01 0 0 0
4227 2 3 4.3093835517691620e-01 1.3199098904975017e+01 2.1784929761468529e+01 1.6882657216546768e+01 0 0 0
4226 2 3 3.7171452378834635e-01 1.4352410727858379e+01 2.2976563845107474e+01 1.6852331300262424e+01 0 0 0
1549 1 1 -4.8353054391479050e-02 1.6457335833206670e+01 2.3379710041029870e+01 1.9713032338596637e+01 1 0 0
1491 1 2 -3.9967892122636117e-01 1.4963351728671276e+01 2.6204788316550463e+01 1.8992559681803819e+01 1 0 0
6448 2 2 -6.3461823764475389e-01 1.9640062902236210e+01 2.2001127006015857e+01 1.5351432892109967e+01 0 0 0
5716 2 2 -6.4446949095569761e-01 1.9500867088794479e+01 2.4840884163630832e+01 1.5627844949577984e+01 0 0 0
6450 2 3 4.0680091670538915e-01 2.0266169241338236e+01 2.1391840721849558e+01 1.4868883435728335e+01 0 0 0
6449 2 3 3.6547281290132444e-01 1.8677104567733917e+01 2.2010936412276870e+01 1.5075579678509694e+01 0 0 0
1424 1 1 2.7040129033054854e-02 1.0863399395100981e+01 2.0920667226383078e+01 2.0094080623990422e+01 1 0 0
5717 2 3 4.2734823722444198e-01 1.8698897099421892e+01 2.4953548771544522e+01 1.5003658772272326e+01 0 0 0
5718 2 3 4.5287937470818274e-01 1.9779833551438642e+01 2.3929966272830605e+01 1.5641220360098112e+01 0 0 0
4966 2 2 -6.6381454555664865e-01 1.1336961736265106e+01 2.2720352602812813e+01 1.7066976948986728e+01 0 -1 0
1629 1 2 -5.2259506451719728e-01 1.0760021972209243e+01 2.5664894723923130e+01 1.5953226560880617e+01 1 0 0
284 1 2 -3.7545157391931905e-01 1.8458091861036181e+01 2.2633148205732709e+01 1.3080791338070636e+01 0 0 0
6428 2 3 4.0817317948472920e-01 1.9472125323795741e+01 2.0031173280623310e+01 1.6504819106361442e+01 0 0 0
283 1 1 2.0689996529043980e-01 1.6996122516843077e+01 2.2769880862757965e+01 1.3049711597815355e+01 0 0 0
6131 2 3 4.2614231696388183e-01 1.1113681591260361e+01 2.0882237398340610e+01 1.4278095137431212e+01 0 0 0
1428 1 1 2.1741277204091999e-01 1.1072915589147589e+01 2.3430518110658031e+01 2.0065169533554300e+01 1 0 0
987 1 1 4.8266513758573985e-03 2.1151503268492835e+01 2.0970455115088857e+01 1.8919744567274979e+01 0 0 0
1488 1 2 -3.4804680706510366e-01 1.2452410394019076e+01 2.3653324524775169e+01 2.0149721115458625e+01 1 0 0
1486 1 1 1.0747727565200971e-01 1.2930940826956654e+01 2.2228505753994483e+01 2.0169097510279922e+01 1 0 0
1487 1 1 -4.3376081095645252e-02 1.4311643975363490e+01 2.2173641265486385e+01 2.0338570909887544e+01 1 0 0
1484 1 1 -3.7366323642285738e-02 1.2321998741083501e+01 2.0919328953815164e+01 2.0192824282867228e+01 1 0 0
1548 1 1 -2.7092125537964227e-02 1.8672490197688472e+01 2.2130175681035585e+01 1.9802730962042801e+01 1 0 0
1489 1 1 1.2844892553463785e-02 1.5212187304308319e+01 2.3300830972254669e+01 2.0356537817888970e+01 1 0 0
4968 2 3 3.6507977629230254e-01 1.1089545171951677e+01 2.2964730085923009e+01 1.7995533652661535e+01 0 -1 0
1545 1 1 7.9300889067001404e-02 1.6622804796001322e+01 2.0903884180011822e+01 2.0038581874739645e+01 1 0 0
4626 2 3 4.3583092598540379e-01 1.4768318717173617e+01 2.6171599732614045e+01 1.6876837542756064e+01 0 0 0
993 1 1 1.4514070747891791e-01 2.1302284434434618e+01 2.4549467568419679e+01 2.0318912946165124e+01 0 0 0
1923 1 3 3.9422412024204367e-01 1.7993024389028118e+01 2.6377337906057647e+01 1.7589274700031748e+01 1 0 0
5765 2 3 4.7379680713838906e-01 2.0759312318278326e+01 2.6499313797378626e+01 1.6026448485670624e+01 0 0 0
1922 1 2 -5.1230602959806804e-01 1.6944641590016950e+01 2.6368199640386070e+01 1.7633195371313469e+01 1 0 0
237 1 1 1.9888164815424769e-01 1.1995386357015141e+01 3.1327537351503931e+01 1.2978042925995346e+01 0 0 0
4625 2 3 3.2238803730695814e-01 1.3504237033107444e+01 2.6903426547771794e+01 1.6122494796852958e+01 0 0 0
4624 2 2 -6.6156540768393013e-01 1.4402169533426765e+01 2.6426845947529515e+01 1.6053596097506134e+01 0 0 0
1432 1 1 -1.9581129325348418e-01 1.0921966501482183e+01 2.6544902208565567e+01 1.8115534094935089e+01 1 0 0
785 1 3 4.6076823393172145e-01 1.5055738795409734e+01 2.6312875174111113e+01 1.4351718235260806e+01 0 0 0
233 1 1 -7.5411774255149069e-02 1.2152164872581126e+01 2.8770631106697952e+01 1.3007239084461641e+01 0 0 0
231 1 1 1.4591677843952439e-01 1.2875349585246758e+01 2.7499353186033073e+01 1.3010020174661259e+01 0 0 0
361 1 1 1.3458670596897254e-01 2.0655890502228068e+01 3.0819453001020147e+01 1.2961478229264433e+01 0 0 0
1436 1 1 -7.5103471074715503e-02 1.0896385392781042e+01 2.8263597759855703e+01 1.9919473148345627e+01 1 0 0
1495 1 1 -1.2160230815628238e-01 1.5114314391200452e+01 2.8362353671561518e+01 2.0004658942471206e+01 1 0 0
6122 2 3 3.4149610916851897e-01 1.8527186461866329e+01 2.7632406260978172e+01 1.5619341741325812e+01 0 0 0
6121 2 2 -5.9359620609977715e-01 1.7858696593640158e+01 2.8073829706823744e+01 1.5074512409222763e+01 0 0 0
6123 2 3 3.9587404414303590e-01 1.7165961342119704e+01 2.8247900313991742e+01 1.5624415141956630e+01 0 0 0
963 1 3 2.3094866737882269e-01 2.0413316825041814e+01 3.1494394042972409e+01 1.5527301703479043e+01 0 0 0
298 1 1 -4.5830286702842199e-02 1.9289970058079856e+01 3.0709175409529017e+01 1.3386220292365483e+01 0 0 0
4051 2 2 -5.9470896573320398e-01 1.4645610614519038e+01 2.8850748121874457e+01 1.5127481996990287e+01 0 0 0
299 1 1 1.1538797104271281e-01 1.7284041326322395e+01 3.2025691152800206e+01 1.4188620238374996e+01 0 0 0
300 1 1 4.0251306022724205e-02 1.8733149639871566e+01 3.1593468452118884e+01 1.4367799093637444e+01 0 0 0
302 1 1 -2.6050445997616367e-01 1.9512346156802590e+01 3.2018128423694897e+01 1.5577512297736739e+01 0 0 0
764 1 2 -3.7722909567860552e-01 1.2415528407702913e+01 2.6421318064176639e+01 1.3859331151485000e+01 0 0 0
822 1 2 -5.2551542546068519e-01 1.2456363450359502e+01 3.1232047055785191e+01 1.4378113170418571e+01 0 0 0
823 1 3 3.6407214848929026e-01 1.1867919578038723e+01 3.1240676486902256e+01 1.5195745815945520e+01 0 0 0
945 1 2 -3.9901903643407921e-01 1.6110253010269098e+01 3.1531408778305799e+01 1.4935051010413449e+01 0 0 0
962 1 1 3.0000505737735134e-01 1.8625712225036121e+01 3.1778028498531171e+01 1.6883470031132944e+01 0 0 0
964 1 2 -4.7029868730680952e-01 1.7330184703988468e+01 3.1230007209706674e+01 1.6984357945329300e+01 0 0 0
966 1 3 3.7348025432119503e-01 1.6648039060637423e+01 3.0755972418489385e+01 1.6253328728678895e+01 0 0 0
5119 2 2 -6.8029274127781270e-01 1.6217126615104359e+01 2.8904335421851670e+01 1.7394759508492143e+01 0 0 0
4363 2 2 -6.8457835311468740e-01 1.1648333264769311e+01 2.8408125766343129e+01 1.5958246910957101e+01 0 0 0
5120 2 3 3.9314410152247697e-01 1.6127607544269505e+01 2.7978039829831477e+01 1.7649260091179947e+01 0 0 0
5121 2 3 4.1751055455290059e-01 1.5882092760248415e+01 2.9562468279104682e+01 1.8144896060409621e+01 0 0 0
1492 1 2 -3.5793479763235198e-01 1.3110404119230259e+01 2.7785415171847934e+01 1.8822465997800933e+01 1 0 0
1493 1 1 2.5840898666520301e-01 1.4445144294670097e+01 2.7465533298413689e+01 1.9207584463394241e+01 1 0 0
1627 1 3 1.5411552949782101e-01 1.1576317187356974e+01 2.7135013313494849e+01 1.7407531016734321e+01 1 0 0
1774 1 2 -5.2919746931789602e-01 1.8027940014420267e+01 3.0021503972135935e+01 1.9201461061284402e+01 1 0 0
1775 1 3 4.1973634564702167e-01 1.8147785383402955e+01 3.0987656381809330e+01 1.9118476938038775e+01 1 0 0
1864 1 2 -5.7595768886328946e-01 1.4841672253379700e+01 3.0473305128173571e+01 1.8978497748371986e+01 1 0 0
1865 1 3 4.3192852015015920e-01 1.4166222594927055e+01 3.0771657690750590e+01 1.8268564858216173e+01 1 0 0
297 1 1 1.0467489219642694e-01 1.6281263636125530e+01 3.0732449749102170e+01 1.3672012791960750e+01 0 0 0
4052 2 3 3.4044833338059866e-01 1.3979088272948189e+01 2.9552292938124864e+01 1.4952755495534277e+01 0 0 0
4053 2 3 3.5722419776857112e-01 1.4971519916563343e+01 2.9096053060945120e+01 1.5944689127555254e+01 0 0 0
5032 2 2 -6.5851969345125738e-01 1.9335679452914977e+01 2.8720128298467905e+01 1.7376114257959433e+01 0 -1 0
5034 2 3 4.7324353833406824e-01 1.8698579920225960e+01 2.9223291090226901e+01 1.7929848730226169e+01 0 -1 0
1555 1 1 -4.8735381156789326e-02 1.7156132623261623e+01 2.6965301546915949e+01 1.9851224927222340e+01 1 0 0
1494 1 1 1.4750326942878425e-01 1.2287051379486105e+01 2.8525023471887888e+01 1.9794434222190198e+01 1 0 0
5221 2 2 -7.1659978707444150e-01 1.2935388274160479e+01 3.0266288290042201e+01 1.7263269570970181e+01 0 -1 0
5222 2 3 3.9938922570020879e-01 1.2388757555381773e+01 3.1046743253195007e+01 1.7117222225913871e+01 0 -1 0
5223 2 3 4.6697549727227566e-01 1.2401171698765916e+01 2.9422190394920584e+01 1.7183019914257649e+01 0 -1 0
5260 2 2 -7.1003154193364670e-01 1.1419244742737385e+01 3.2205771919742290e+01 1.6459343899354963e+01 0 0 0
1556 1 1 -2.4304936844606082e-02 1.8548250544438851e+01 2.7024839792878293e+01 2.0003407133833164e+01 1 0 0
4364 2 3 4.3385584727995008e-01 1.1532998057299649e+01 2.7581878777533465e+01 1.5443276987287046e+01 0 0 0
5033 2 3 4.0513948880335759e-01 2.0207964161853024e+01 2.8694141404010313e+01 1.7759215924411887e+01 0 -1 0
295 1 1 -3.3239772072340010e-02 1.7079170547232138e+01 2.9665704684238158e+01 1.2993367103737794e+01 0 0 0
172 1 1 6.4692752022441083e-02 1.0863200664184655e+01 2.8932306180396015e+01 1.3521582046747721e+01 0 0 0
4988 2 3 4.5141926745751371e-01 1.5841300927025646e+01 3.1752142021584373e+01 1.9324265227782959e+01 0 0 0
4987 2 2 -6.3606436727071514e-01 1.6408138456323236e+01 3.2551678733700577e+01 1.9496003608043580e+01 0 0 0
1863 1 3 3.5550754121607525e-01 1.1213189238863999e+01 3.2445683284527483e+01 1.8724172257243868e+01 1 0 0
4022 2 3 4.2173244625469158e-01 1.3242255021923656e+01 3.2652024419733550e+01 1.4711908874303816e+01 0 0 0
965 1 2 -3.4302649056796397e-01 1.9329444130580256e+01 3.2378730638365816e+01 1.7759202107805013e+01 0 0 0
4023 2 3 4.2354218622018541e-01 1.4774530938304082e+01 3.2621239443331596e+01 1.5391435575204762e+01 0 0 0
4365 2 3 3.6540783854168485e-01 1.0922885937322913e+01 2.8932723224675730e+01 1.5638032236412361e+01 0 0 0
363 1 2 -3.3703580432189756e-01 2.1209715271257238e+01 3.1904385938709467e+01 1.3731293838806762e+01 0 0 0
1497 1 1 1.5755249473126254e-01 1.4501943729271614e+01 2.9714707942045777e+01 2.0272755110409918e+01 1 0 0
310 1 1 2.2747291891695030e-02 1.8974968192857418e+01 3.8520946303807612e+01 1.5122704813125285e+01 0 0 0
865 1 3 4.0708337368875069e-01 1.1235539435220351e+01 3.5634354541819611e+01 1.4809943703800405e+01 0 0 0
245 1 1 -1.0898764116875118e-01 1.2076143767860833e+01 3.6122250192111892e+01 1.2872906432239962e+01 0 0 0
1938 1 2 -3.9635982442297990e-01 1.2042284163467858e+01 3.7481419741239087e+01 1.8105802843200106e+01 1 0 0
850 1 2 -5.4689835892126071e-01 1.2239796628200780e+01 3.7919040855187014e+01 1.5330405830959648e+01 0 0 0
369 1 1 1.4403763574850020e-01 2.1186075448857917e+01 3.7599379963208165e+01 1.5081192329944979e+01 0 0 0
1791 1 3 4.3833799781246668e-01 2.0367134115116428e+01 3.4694027693925804e+01 1.8353745896388457e+01 0 0 0
308 1 1 3.3270009940997596e-02 1.8455286800054296e+01 3.7207698647688034e+01 1.4767967130520733e+01 0 0 0
306 1 1 2.5237608533488270e-01 1.9281563769474374e+01 3.6080990330230748e+01 1.4992107805171571e+01 0 0 0
186 1 1 9.0153251827730110e-02 1.0872423150836854e+01 3.8676123623704214e+01 1.3355981052012831e+01 0 0 0
5721 2 3 4.0185527334983995e-01 1.7851301281444083e+01 3.5342638646999688e+01 1.8619154871805023e+01 0 -1 0
5799 2 3 4.1703105436683957e-01 1.9438546472509568e+01 3.6898438654788009e+01 1.8362629011829618e+01 0 0 0
248 1 1 1.1492132234270197e-01 1.4716915603046543e+01 3.7321233093161133e+01 1.3471337258990566e+01 0 0 0
742 1 2 -3.5051168071323330e-01 1.6365867851025254e+01 3.7479273093841201e+01 1.6404134256343056e+01 0 0 0
244 1 1 1.3452646562684062e-01 1.5026693804205431e+01 3.4798988750526149e+01 1.3043703947222415e+01 0 0 0
4248 2 3 3.6777347315351283e-01 1.4982426117347652e+01 3.6485398219973710e+01 1.6656473828252416e+01 0 -1 0
303 1 1 2.1035075432372766e-01 1.7229740854534448e+01 3.4495139776085800e+01 1.4731727622867570e+01 0 0 0
371 1 1 -4.3422128375065802e-02 2.0403678082298590e+01 3.8695042072780069e+01 1.4974780403122988e+01 0 0 0
5040 2 3 3.1638763530488823e-01 1.3871141172986704e+01 3.2928012065909826e+01 1.7419112329189630e+01 0 0 0
5261 2 3 5.6577829908729571e-01 1.1616050185083203e+01 3.3353854943070743e+01 1.6757850429162836e+01 0 0 0
1790 1 2 -5.1369917093038808e-01 2.0969797738761667e+01 3.4041728273810399e+01 1.8734465191115316e+01 0 0 0
242 1 1 -5.3039959970758117e-02 1.5605520617371132e+01 3.3492023383754166e+01 1.3163742024809688e+01 0 0 0
4021 2 2 -6.9816613506398273e-01 1.3958004392488617e+01 3.3150249013487461e+01 1.5219269048526638e+01 0 0 0
6334 2 2 -7.4319090362168838e-01 1.2644368492716954e+01 3.5350094583051977e+01 1.5620076840995791e+01 0 0 0
5797 2 2 -7.4103156229828193e-01 1.9266789447128879e+01 3.6040723643464290e+01 1.7972802662399033e+01 0 0 0
932 1 2 -5.6638132131204089e-01 1.8434536861095083e+01 3.7156961705721720e+01 1.3211952308728270e+01 0 0 0
5798 2 3 3.8654771131053217e-01 1.9148410428940277e+01 3.5969780454032012e+01 1.7034320782137236e+01 0 0 0
246 1 1 -6.2924465968256627e-02 1.5430185766685209e+01 3.5979060224575122e+01 1.3652063888328856e+01 0 0 0
1654 1 3 4.1549506821831900e-01 1.4716262432038580e+01 3.8487616495388423e+01 1.8853646811151549e+01 1 0 0
1825 1 3 3.8814090451757632e-01 1.2406383315369741e+01 3.5020227482251080e+01 1.8718085551508146e+01 1 0 0
6335 2 3 4.8393708240454014e-01 1.2209184320917213e+01 3.5041304121468450e+01 1.6661839522967728e+01 0 0 0
5038 2 2 -6.6357864275215872e-01 1.3783870801294423e+01 3.2846065561251777e+01 1.8344043479316813e+01 0 0 0
782 1 2 -4.7599315135491427e-01 1.6776162521323347e+01 3.3823384149291485e+01 1.5934359778495537e+01 0 0 0
783 1 3 3.3200262824509152e-01 1.7507290622789988e+01 3.3626218733270598e+01 1.6616191296609525e+01 0 0 0
4246 2 2 -6.5528106984942969e-01 1.4681170069460739e+01 3.5487229247415534e+01 1.6808266995725358e+01 0 -1 0
6336 2 3 5.0615129086987520e-01 1.3470232491465408e+01 3.4888826765918942e+01 1.5423325580791211e+01 0 0 0
1015 1 1 1.0817291343851332e-01 2.0937282447967419e+01 3.7929967834586989e+01 2.0096538983129072e+01 0 0 0
305 1 1 -7.3229076900727927e-02 1.6557307028676497e+01 3.5784104810073167e+01 1.4455013845259066e+01 0 0 0
367 1 2 -3.5149550512326522e-01 2.0620879897437160e+01 3.6267731333665012e+01 1.5315251687614619e+01 0 0 0
247 1 1 9.3626697497123199e-02 1.2926421352529285e+01 3.7287601688841342e+01 1.3180748867505899e+01 0 0 0
307 1 1 8.2719400565277129e-02 1.7035797720264775e+01 3.7032169215193925e+01 1.5162604645651470e+01 0 0 0
4989 2 3 4.0879138475636467e-01 1.6335798285698875e+01 3.3392557047716160e+01 1.8990083793476877e+01 0 0 0
1652 1 2 -4.9624808607750509e-01 1.4067878781756296e+01 3.9092236313189552e+01 1.8366743216904080e+01 1 0 0
249 1 1 1.0193429599752597e-01 1.2262411834295515e+01 3.8375509956191323e+01 1.3953354314276663e+01 0 0 0
851 1 3 3.9769625993884966e-01 1.2578117450783424e+01 3.7031299691063829e+01 1.5581934078095827e+01 0 0 0
5719 2 2 -6.9284411645542920e-01 1.6848979890296814e+01 3.5104508877713052e+01 1.8794650339894062e+01 0 -1 0
972 1 3 1.7764830110719770e-01 1.9783554321157681e+01 3.3072463714296973e+01 1.5513042005663895e+01 0 0 0
5968 2 2 -7.4994828636727506e-01 1.1686805991489862e+01 3.4257490977812502e+01 1.7266941589375101e+01 0 0 0
5039 2 3 4.0313076724110108e-01 1.3866198703202700e+01 3.3616223078205174e+01 1.8951283761239949e+01 0 0 0
1936 1 1 3.4425609090199399e-01 1.0972797726305442e+01 3.7551200406883687e+01 1.8818897211315878e+01 1 0 0
309 1 1 9.8287296529216334e-02 1.6063572129127898e+01 3.8448514989409226e+01 1.5367656550940112e+01 0 0 0
301 1 1 1.0334553284898239e-01 1.6971132350595596e+01 3.3409559040919781e+01 1.3724041075049424e+01 0 0 0
250 1 1 -6.9276545496419983e-02 1.5030467673912808e+01 3.8436765870661880e+01 1.4333865916664179e+01 0 0 0
1824 1 2 -5.5197206852325198e-01 1.3102747267973751e+01 3.5140897546952971e+01 1.9373334233143666e+01 1 0 0
4247 2 3 3.9267584758485757e-01 1.5442625425175581e+01 3.4918918989903176e+01 1.6806648832938155e+01 0 -1 0
1873 1 3 4.4621811041631626e-01 1.3879994112919611e+01 3.6527290346181637e+01 1.8790206239455774e+01 1 0 0
1872 1 2 -5.4552718748889106e-01 1.4719025776235121e+01 3.6863033070462301e+01 1.9269077755886826e+01 1 0 0
5720 2 3 4.4709746124907485e-01 1.6179209971526411e+01 3.5746319830273066e+01 1.9049982639180463e+01 0 -1 0
304 1 2 -3.6939488990982233e-01 1.8747832621984038e+01 3.4844317434257569e+01 1.5128604085582383e+01 0 0 0
1009 1 1 1.2449838852729565e-01 2.1277228256799997e+01 3.4160806576883736e+01 2.0236233603396791e+01 0 0 0
933 1 3 4.0724888259036968e-01 1.7594049493321780e+01 3.7097411800575379e+01 1.2802290021522309e+01 0 0 0
4836 2 3 5.0671588761385844e-01 1.2248836356931509e+01 3.9162203481698512e+01 1.6957192773856153e+01 0 -1 0
1613 1 2 -3.7590376968694039e-01 1.6303777063386914e+01 2.1022207761950700e+01 2.1461081824040861e+01 1 0 0
1705 1 1 3.2494787242587742e-01 1.5410260576021193e+01 2.4403290644471653e+01 2.2714994915419751e+01 1 0 0
1706 1 2 -5.3272939131034280e-01 1.6056172238746761e+01 2.3135367159155049e+01 2.2817172588997614e+01 1 0 0
1707 1 2 -3.1655431268715889e-01 1.5363297455244352e+01 2.5380367651995709e+01 2.3555027687194006e+01 1 0 0
1708 1 3 4.1722339622232940e-01 1.6144162318047634e+01 2.2512886484256700e+01 2.2022635414583497e+01 1 0 0
5866 2 2 -6.2780050895745210e-01 1.7796998366860691e+01 2.2427538443781327e+01 2.4365195929965253e+01 0 0 0
2128 1 1 6.9822146572805402e-02 1.2586651953645935e+01 2.0486122233196596e+01 2.6416417629730510e+01 0 0 0
2132 1 1 -9.6228721943468931e-02 1.1998592774002434e+01 2.3547626876873878e+01 2.6127348249726644e+01 0 0 0
2189 1 1 -8.1218426409611175e-02 1.3902259239650011e+01 2.0614698024421173e+01 2.6794221283453943e+01 0 0 0
2191 1 1 1.4646905442773778e-01 1.4672516587847154e+01 2.1748151325269315e+01 2.6429498299038947e+01 0 0 0
2192 1 1 -8.2139795132673360e-02 1.5856841226640421e+01 2.2005430643456641e+01 2.7103440109257271e+01 0 0 0
2193 1 1 1.1884254638419785e-01 1.3397684569598692e+01 2.3701297759348048e+01 2.6093510217234382e+01 0 0 0
2194 1 1 2.1010804291651260e-02 1.6379212047861561e+01 2.3358218448820164e+01 2.7080697935938154e+01 0 0 0
2195 1 1 -4.8093728284994475e-02 1.4192742828721535e+01 2.4587036824143830e+01 2.6819187159122784e+01 0 0 0
2196 1 1 9.7809378412871614e-04 1.5635925403800353e+01 2.4540563389325960e+01 2.6949033490524762e+01 0 0 0
2253 1 1 -7.4527248079106323e-02 1.7806163820901748e+01 2.3339753084673010e+01 2.7481224473365579e+01 0 0 0
2255 1 1 9.0501173739006346e-02 1.8690503481928026e+01 2.4384087000176621e+01 2.6953928022356273e+01 0 0 0
2258 1 1 1.3806848082298090e-01 2.0896975994306985e+01 2.5406777695499382e+01 2.6819775309507975e+01 0 0 0
2705 1 2 -3.2096360304576427e-01 1.1727571973990843e+01 2.1167535776415747e+01 2.5403929001320243e+01 0 0 0
2706 1 2 -3.2110561941505184e-01 1.4279466308236382e+01 2.2724374474535452e+01 2.5439700207925249e+01 0 0 0
2711 1 2 -3.3606562977058430e-01 1.8190509009681968e+01 2.4815857971709800e+01 2.5645114078415155e+01 0 0 0
2768 1 2 -4.8511097955036370e-01 1.7622344649790154e+01 2.0400155617520955e+01 2.6889045069886116e+01 0 0 0
2769 1 3 3.8552334183915038e-01 1.8501965062929507e+01 2.0780700745741516e+01 2.7046975026021915e+01 0 0 0
5867 2 3 4.2411996505805083e-01 1.7199796976565533e+01 2.3130739101670471e+01 2.4632929967747039e+01 0 0 0
5868 2 3 3.2496400282434795e-01 1.8729376630612215e+01 2.2677192824500015e+01 2.4458719251579453e+01 0 0 0
1490 1 1 -2.9037112161334017e-01 1.4973687318571285e+01 2.4553682109756242e+01 2.1196629926649607e+01 1 0 0
1704 1 3 2.1757669702488011e-01 1.5447018571952839e+01 2.5380542431647218e+01 2.0726072576153111e+01 1 0 0
2136 1 1 -7.5654162736523270e-02 1.2011946590211247e+01 2.5674185224646553e+01 2.7400593063218956e+01 0 0 0
1605 1 2 -4.6395848302924353e-01 2.0292773168375895e+01 2.1238855854271833e+01 2.1328218946679009e+01 1 0 0
2198 1 1 1.1987811482103930e-01 1.6381183181601031e+01 2.5764735717787143e+01 2.7366571248309931e+01 0 0 0
2130 1 1 1.4559651712596516e-01 1.1231526339778359e+01 2.2409150406530369e+01 2.5937346159059942e+01 0 0 0
2257 1 1 1.4137295675126257e-01 1.7697858773881158e+01 2.5824341279330923e+01 2.6533033291449989e+01 0 0 0
2197 1 1 9.8154274350373466e-02 1.3462692333800140e+01 2.5563572566665570e+01 2.7671965208335095e+01 0 0 0
2134 1 1 1.4737624244171046e-01 1.1208801930967239e+01 2.4843900502124995e+01 2.6416527837643883e+01 0 0 0
1606 1 3 3.9844488794000099e-01 2.0070108251488737e+01 2.1177394793941247e+01 2.2297922771592479e+01 0 0 0
4787 2 3 4.2328590980579506e-01 1.2929026881144507e+01 2.3251585453203759e+01 2.3866644466397474e+01 0 0 0
4786 2 2 -6.0790063775915948e-01 1.2583607432797018e+01 2.3970099657546378e+01 2.3306750345269926e+01 0 0 0
4788 2 3 3.4576169713563187e-01 1.2873171112825924e+01 2.4919090921825312e+01 2.3458544609042264e+01 0 0 0
5545 2 2 -6.6151790936985411e-01 1.8481821963125270e+01 2.4445810313425195e+01 2.2271999104911707e+01 0 0 0
5547 2 3 3.4810363627373231e-01 1.9342951710264487e+01 2.4142204529378784e+01 2.2398775804893177e+01 0 0 0
5546 2 3 4.1162690852266776e-01 1.7782858466940020e+01 2.3844064162134615e+01 2.2528982185875059e+01 0 0 0
5196 2 3 3.8092510505164578e-01 2.0143227925725714e+01 2.4234242043104302e+01 2.4681072820300518e+01 0 0 0
1966 1 3 1.9705492798177174e-01 1.3933205507867783e+01 2.4788088263140434e+01 2.1104870809797632e+01 1 0 0
2925 1 1 3.1486519406536528e-01 2.0913937711456910e+01 2.0659877075241873e+01 2.7039507516502166e+01 0 0 0
2256 1 1 4.0198829538135764e-02 1.9965753681894885e+01 2.4623401241751193e+01 2.7715944323932781e+01 0 0 0
5542 2 2 -6.1608929383045452e-01 1.3372959228122285e+01 2.0856123781838349e+01 2.3327385942868712e+01 0 0 0
5194 2 2 -6.6580559783373094e-01 2.0711342611361079e+01 2.3820290799984562e+01 2.4013224600029691e+01 0 0 0
2190 1 1 2.3489350126069464e-01 1.6570299836772865e+01 2.0819493014776086e+01 2.7745711210802995e+01 0 0 0
5989 2 2 -6.9729237085702545e-01 1.9838254134806068e+01 2.0369712821152621e+01 2.3807320318151177e+01 0 0 0
5949 2 3 3.1829787884806399e-01 1.4281487217444660e+01 2.1148862625226620e+01 2.3241661727196124e+01 0 0 0
5990 2 3 3.7512020244757299e-01 2.0270635213891662e+01 2.0719773390508628e+01 2.4555194017141048e+01 0 0 0
2712 1 2 -3.4434466770853106e-01 2.0505413384952139e+01 2.6095423637322945e+01 2.5646477069547615e+01 0 0 0
3957 2 3 4.2204921355339198e-01 1.6482342412772717e+01 2.0922869816005733e+01 2.4401589521429312e+01 0 0 0
3955 2 2 -6.6693357582433666e-01 1.6532077368071171e+01 1.9999237029990770e+01 2.4125881567710664e+01 0 0 0
5630 2 3 4.0245997146937051e-01 1.1141832937083818e+01 2.1116970192630763e+01 2.3170919841437886e+01 0 0 0
5631 2 3 4.0273602884716281e-01 1.0869871155150877e+01 2.2402580488792221e+01 2.2226321876750095e+01 0 0 0
2928 1 2 -3.7593388540089107e-01 2.0964381625408656e+01 2.1633860155676707e+01 2.6223880288555272e+01 0 0 0
5195 2 3 3.4037765937152226e-01 2.1227229899990988e+01 2.4500682132051722e+01 2.3525777395330202e+01 0 0 0
1485 1 1 7.7948763178234126e-02 1.5057881042890015e+01 2.0847035251003430e+01 2.0600128532700850e+01 1 0 0
1546 1 1 1.4757336663260187e-01 1.9178968501285507e+01 2.1013052117233798e+01 2.0438384105220781e+01 1 0 0
5543 2 3 3.4687400615979169e-01 1.3215598987588642e+01 1.9991310846355407e+01 2.3617979140421287e+01 0 0 0
3956 2 3 4.5179613569167570e-01 1.5948127293682264e+01 1.9754610655695075e+01 2.3411137872737555e+01 0 0 0
995 1 1 -6.2729124360402511e-02 2.0713262998282513e+01 2.5837285436595209e+01 2.0406748639890573e+01 1 0 0
4647 2 3 3.8762405003626449e-01 1.8581969866866746e+01 2.6266130094107318e+01 2.2989402780623990e+01 0 0 0
6012 2 3 2.7428001707706695e-01 2.1235507529632208e+01 2.9108148308080885e+01 2.4137104371156386e+01 0 0 0
1005 1 1 1.2399532677952342e-01 2.1292050664042698e+01 3.1895869421165710e+01 2.1533086509190646e+01 0 0 0
1496 1 1 -6.3762740483246469e-02 1.2987057378841758e+01 2.9534456083482098e+01 2.0420922701286006e+01 1 0 0
4646 2 3 4.1790630103244514e-01 1.9373748017067097e+01 2.7533142394069046e+01 2.3002839541706891e+01 0 0 0
997 1 1 1.4205757736312427e-01 2.1065596626608656e+01 2.6879662378603381e+01 2.1239216642663884e+01 0 0 0
4645 2 2 -6.5421050287541427e-01 1.8583081213095422e+01 2.7208205200747599e+01 2.3310756507022859e+01 0 0 0
5385 2 3 4.0423313693794877e-01 1.5020726560923258e+01 2.8746602301250114e+01 2.4508701384024853e+01 0 0 0
5383 2 2 -6.6159068067889815e-01 1.5881357286895415e+01 2.8292727516250501e+01 2.4303836825614987e+01 0 0 0
5384 2 3 4.6344885440992095e-01 1.6679096061943074e+01 2.8800000607464664e+01 2.4657403375043856e+01 0 0 0
6171 2 3 3.9622222097742194e-01 1.4334414351472757e+01 2.7093298122562537e+01 2.2075567671597760e+01 0 0 0
2208 1 1 1.1367558887988483e-01 1.6225428387357208e+01 3.2052032497790144e+01 2.7418535891334368e+01 0 0 0
2206 1 1 -4.9370258885523106e-02 1.6488725723422426e+01 3.0708351699680023e+01 2.7537501701328100e+01 0 0 0
6169 2 2 -6.1564591455348017e-01 1.3296820106858549e+01 2.7258698346488462e+01 2.2233077660538513e+01 0 0 0
6170 2 3 4.1363195188764373e-01 1.3116975559577355e+01 2.8167555082087812e+01 2.2579823481819890e+01 0 0 0
1498 1 1 1.1786218891712057e-01 1.2276526438769650e+01 3.0451092917655306e+01 2.1307339145570332e+01 1 0 0
1499 1 1 -9.5156787566478773e-02 1.5018533313895444e+01 3.0482544823507375e+01 2.1505445921663899e+01 1 0 0
1500 1 1 -8.2328154336137466e-02 1.2934291157745962e+01 3.1677320832774342e+01 2.1701515120228354e+01 1 0 0
1501 1 1 1.6606804769324113e-01 1.4287456336909175e+01 3.1502943321355591e+01 2.2072729968653608e+01 1 0 0
1559 1 1 -7.9299002576008776e-02 1.7001635675339688e+01 2.9202307873551671e+01 2.1111497953065445e+01 1 0 0
1561 1 1 1.3088073486188909e-01 1.6340459120248621e+01 3.0198606713782087e+01 2.1919147805376085e+01 1 0 0
1562 1 1 -2.1274973473300846e-02 1.9086973062294668e+01 3.0599357348700646e+01 2.1227286339922564e+01 1 0 0
1563 1 1 1.6253882395229913e-01 1.7310030107004494e+01 3.2056350827557281e+01 2.2338645088755207e+01 1 0 0
1564 1 1 -1.6903417712554863e-02 1.8541379791647426e+01 3.1897797621490749e+01 2.1584148602036954e+01 1 0 0
1644 1 2 -5.8262189686562493e-01 1.2329297820449476e+01 2.9700114557401850e+01 2.2690581261816419e+01 1 0 0
1645 1 3 4.5980610627049212e-01 1.2609886846503677e+01 3.0307464073683001e+01 2.3396842978720642e+01 1 0 0
1738 1 2 -3.0721244732426123e-01 1.6748916522374000e+01 3.0978031561071049e+01 2.3077888719442768e+01 1 0 0
1739 1 2 -3.3042481075835739e-01 1.4526989292677497e+01 3.2541412756004114e+01 2.3039052139794897e+01 1 0 0
1914 1 2 -5.3401781996168163e-01 1.5969923885320847e+01 2.7215432330903916e+01 2.1919664259608169e+01 1 0 0
1915 1 3 4.7673203169257194e-01 1.6247320896883735e+01 2.7712206137877814e+01 2.2697332276755304e+01 1 0 0
2202 1 1 -3.2665035590640421e-02 1.6385703058121404e+01 2.8271061514137234e+01 2.7077875743341131e+01 0 0 0
2204 1 1 1.3218009127446795e-01 1.5701874376554333e+01 2.9607566116390096e+01 2.6906627010756281e+01 0 0 0
2259 1 1 -9.1289586581978124e-02 1.8522661505631987e+01 2.7004956989793246e+01 2.6816084920287551e+01 0 0 0
2260 1 1 1.5775327818065984e-01 1.9922916003591592e+01 2.7064172374998652e+01 2.6560975658797677e+01 0 0 0
2261 1 1 1.1797308475610865e-01 1.7808435063125962e+01 2.8264335421672278e+01 2.6951308396417943e+01 0 0 0
2262 1 1 -7.4302931889682330e-02 2.0595905608589796e+01 2.8336082393389052e+01 2.7011333147733048e+01 0 0 0
2672 1 2 -3.5774073670105766e-01 1.4711431204693486e+01 2.9877124773045647e+01 2.5829818300597921e+01 0 0 0
2796 1 2 -5.9015483572142080e-01 1.8093176523905306e+01 2.8928328876479576e+01 2.5505385663056039e+01 0 0 0
2797 1 3 4.3978688615208317e-01 1.8559992924640525e+01 2.8262825586954413e+01 2.5020065429348598e+01 0 0 0
2798 1 2 -4.9163123601785214e-01 1.9849194237963218e+01 3.0503088321951299e+01 2.6251698255324563e+01 0 0 0
2799 1 3 4.6258504188389449e-01 1.9020000551256778e+01 3.0263948029111624e+01 2.5747436246829828e+01 0 0 0
2200 1 1 -2.8005249987178227e-02 1.5702394073520798e+01 2.7067952519231682e+01 2.7386643011862020e+01 0 0 0
6538 2 2 -6.5563781798594634e-01 1.2648316031276304e+01 3.1467119689590213e+01 2.4672749580565387e+01 0 0 0
6539 2 3 3.5897423178090149e-01 1.3055636341880220e+01 3.1209161468779701e+01 2.5563976923913664e+01 0 0 0
2203 1 1 8.9394589010006797e-02 1.3969916873655009e+01 2.9657666802516804e+01 2.7056542179110131e+01 0 0 0
1003 1 1 -3.1244213405367333e-02 2.0498611380400195e+01 3.0634409942879817e+01 2.1420498204499310e+01 1 0 0
999 1 1 -8.8212947020458871e-02 2.0438195128952000e+01 2.8167014854798669e+01 2.1055069622488450e+01 1 0 0
3949 2 2 -5.3663461521830635e-01 1.2347953881216148e+01 2.7849256715240426e+01 2.4910273240431771e+01 0 0 0
2264 1 1 1.4175412847733831e-01 1.9850118546517226e+01 2.9540381504670915e+01 2.7343439306808047e+01 0 0 0
2671 1 2 -3.1895197179153412e-01 1.5029923711840631e+01 3.2501699506443998e+01 2.6551272014921565e+01 0 0 0
2207 1 1 7.7663283067079508e-02 1.3860975884503997e+01 3.2199160969118616e+01 2.7252631952711589e+01 0 0 0
6540 2 3 4.1499943022825053e-01 1.2911607022056016e+01 3.2345805802779310e+01 2.4447341403198813e+01 0 0 0
3951 2 3 3.4571750315685784e-01 1.2331186403334838e+01 2.7649565655316799e+01 2.5884038527022120e+01 0 0 0
4585 2 2 -6.6535743174571638e-01 2.0050258519714525e+01 3.1792552086975807e+01 2.3966278335839554e+01 0 0 0
6010 2 2 -6.1184924829937670e-01 2.0870388970592924e+01 2.8139868462406341e+01 2.4059556645728009e+01 0 0 0
3950 2 3 2.6907882890580359e-01 1.2804781012796417e+01 2.7040339083657603e+01 2.4413256901582827e+01 0 0 0
2205 1 1 1.7629076915723799e-01 1.3505658850368567e+01 3.0924102247535306e+01 2.7896146215468772e+01 0 0 0
1440 1 1 -5.9580614515471420e-02 1.0905381082692625e+01 3.0631417372127803e+01 2.0815244169384822e+01 1 0 0
4677 2 3 3.8968201907300087e-01 1.6868202890417454e+01 3.2778404711692787e+01 2.5033382902529542e+01 0 0 0
1557 1 1 1.4160121942274834e-01 1.6398965964313359e+01 2.7953304946530746e+01 2.0648336118147981e+01 1 0 0
1560 1 1 1.3588619566996385e-01 1.8345500102453592e+01 2.9502821409423863e+01 2.0574553849330421e+01 1 0 0
4586 2 3 4.1768569041767500e-01 2.0966679382340736e+01 3.1749423164277598e+01 2.3865136181093128e+01 0 0 0
2263 1 1 -6.8181130557680880e-02 1.8485645522652366e+01 2.9294996491406142e+01 2.7751796024646815e+01 0 0 0
1001 1 1 1.6459433643498098e-01 2.1067630083009995e+01 2.9362750407211234e+01 2.1600649338782105e+01 0 0 0
2201 1 1 -9.0782373154522561e-02 1.3660902222565845e+01 2.8417301661404753e+01 2.7813419437072682e+01 0 0 0
1558 1 1 -2.9549254497070777e-02 1.9128725911924942e+01 2.8248045969753395e+01 2.0454390444649206e+01 1 0 0
2199 1 1 9.1110983286810249e-02 1.4382917464724574e+01 2.7088561503074970e+01 2.7983045253877297e+01 0 0 0
2617 1 3 1.9847409560561960e-01 1.1054397334849572e+01 3.1692247565463994e+01 2.6599941970213376e+01 0 0 0
4587 2 3 4.7400814157894172e-01 1.9792574200601134e+01 3.2644143805985060e+01 2.4298630829810506e+01 0 0 0
2145 1 1 -2.2511508967925137e-01 1.0709981189376515e+01 3.2725398935473052e+01 2.6715303774417812e+01 0 0 0
1803 1 3 4.1495167976951014e-01 1.0707433151714190e+01 2.9466377810547048e+01 2.2778318847612361e+01 1 0 0
1569 1 1 4.2709143513417598e-02 1.6643396224624681e+01 3.6129729101026186e+01 2.1810457535132656e+01 1 0 0
1502 1 1 1.1997838659140431e-01 1.2202975754524113e+01 3.2954079044680931e+01 2.1773737093971487e+01 1 0 0
1574 1 2 -3.1751688807128664e-01 1.9551357472723915e+01 3.8159566478220619e+01 2.0450203347949323e+01 1 0 0
4658 2 3 4.7994518267092906e-01 1.0843559659243324e+01 3.4690522239304201e+01 2.3258307951204163e+01 0 -1 0
4827 2 3 4.0541023035090251e-01 2.0781340266312679e+01 3.6776665429090478e+01 2.3208978008794091e+01 0 0 0
1450 1 2 -3.4656120187528872e-01 1.1041920391024929e+01 3.8192848276171190e+01 2.1397315039519938e+01 1 0 0
2211 1 1 1.2703145990888987e-01 1.3851993373132263e+01 3.4557782237550519e+01 2.7590603298375576e+01 0 0 0
1573 1 2 -3.2086055499041932e-01 1.6658137456599878e+01 3.8391165322765126e+01 2.0867259808758021e+01 1 0 0
6321 2 3 3.8043779407788941e-01 2.1290541569135097e+01 3.9034098722249674e+01 2.4197708113336489e+01 0 0 0
4934 2 3 4.3635577358588440e-01 1.3213408024048695e+01 3.6122822467768295e+01 2.5186374145572728e+01 0 0 0
1509 1 1 1.0463425095159755e-01 1.4628041770044026e+01 3.6967068268282844e+01 2.0754082052704440e+01 1 0 0
2212 1 1 1.3297638877598247e-01 1.6357329569167451e+01 3.4382962529553005e+01 2.7824856359579819e+01 0 0 0
1448 1 1 -1.9274093112979635e-02 1.1060670449983631e+01 3.5493466065924530e+01 2.0547626673666429e+01 1 0 0
5668 2 2 -6.8381130800339429e-01 1.5728469653999939e+01 3.7621510318680031e+01 2.4442172265601485e+01 0 0 0
5669 2 3 3.6171199750364830e-01 1.5276834181371479e+01 3.7015949376028104e+01 2.5045237076327254e+01 0 0 0
2210 1 1 -1.1515361794128795e-01 1.6950653706398946e+01 3.3141677887389676e+01 2.7931131504966473e+01 0 0 0
1505 1 1 -2.8760489663523806e-02 1.4620553378512035e+01 3.4622798137560586e+01 2.1778478780072962e+01 1 0 0
5670 2 3 3.9274583093897081e-01 1.6126792080445444e+01 3.7204013584013495e+01 2.3661232053172704e+01 0 0 0
2616 1 1 2.9209430918998003e-01 1.0791516139657068e+01 3.3510841614743768e+01 2.5357393717694030e+01 0 0 0
6374 2 3 5.1863698508435707e-01 1.3648663135244586e+01 3.4450791462342607e+01 2.4123713830724572e+01 0 0 0
5652 2 3 3.6776725397515253e-01 1.9006294268088627e+01 3.8316461472292005e+01 2.3454902440568272e+01 0 0 0
6051 2 3 3.9463130804092011e-01 2.0909055875924675e+01 3.6490564939547120e+01 2.6850785781906140e+01 0 0 0
5782 2 2 -6.8048817482404889e-01 1.7243612272769017e+01 3.9189910137824313e+01 2.5590775460491443e+01 0 0 0
4675 2 2 -6.4160997044063817e-01 1.7532675485992232e+01 3.3467847698325954e+01 2.5129101387430044e+01 0 0 0
4665 2 3 3.6201428713219680e-01 1.1004917997031077e+01 3.7309784441794754e+01 2.4600080935345275e+01 0 -1 0
2618 1 2 -3.8042088500790633e-01 1.1649027039932941e+01 3.4453401745591101e+01 2.5220064570960986e+01 0 0 0
4695 2 3 3.8555436238440755e-01 1.9301163022640196e+01 3.5087741503885432e+01 2.4676294973524186e+01 0 0 0
2209 1 1 -6.4875802089262996e-02 1.3116649257676231e+01 3.3348209022869874e+01 2.7519962240446432e+01 0 0 0
1444 1 1 -7.8863841352073430e-02 1.0997119978603289e+01 3.3083857023209809e+01 2.0966393516179444e+01 1 0 0
1566 1 1 2.5169009898321677e-02 1.9221062434644448e+01 3.3118556230614971e+01 2.1123193858049504e+01 1 0 0
2670 1 2 -3.5153449736753506e-01 1.5226133756651866e+01 3.4768735294205527e+01 2.7022452291300873e+01 0 0 0
1503 1 1 1.4104460032466926e-01 1.5372743269028220e+01 3.3585479678537595e+01 2.2464221504035208e+01 1 0 0
4676 2 3 3.3871016965217354e-01 1.7167672558832887e+01 3.4366545110852904e+01 2.4888687105936675e+01 0 0 0
1572 1 1 6.9648542948626380e-02 1.8744768517118896e+01 3.7005566711844793e+01 2.0886571131497703e+01 1 0 0
1011 1 1 -2.8556982213906401e-02 2.0733592094199341e+01 3.5503538837240121e+01 2.0645799884701319e+01 0 0 0
4694 2 3 3.3771183344322536e-01 2.0761477770595025e+01 3.4457951497442615e+01 2.4940800730239481e+01 0 0 0
1508 1 1 8.1762576572017798e-02 1.3115395251548554e+01 3.6963484356858565e+01 2.1286450750411447e+01 1 0 0
2801 1 3 4.2419260092128880e-01 1.8714961009128196e+01 3.3347491192835911e+01 2.6516914746966521e+01 0 0 0
6100 2 2 -6.9043993062944065e-01 1.7822087765311363e+01 3.6232968970341645e+01 2.5922200137353151e+01 0 -1 0
1506 1 1 9.7647282211066791e-02 1.2499148933407199e+01 3.5493615444467963e+01 2.0701658858174120e+01 1 0 0
6375 2 3 4.2914416186010207e-01 1.4787609851115823e+01 3.4398933566176225e+01 2.5412069088396457e+01 0 0 0
4935 2 3 4.4819898406999842e-01 1.2901545003712494e+01 3.7443734764765495e+01 2.6330915422508362e+01 0 0 0
1510 1 1 1.1046821823334185e-01 1.2412194194078532e+01 3.8235627300840463e+01 2.1364423842369156e+01 1 0 0
1845 1 3 4.1149712597490862e-01 1.3120524220550436e+01 3.7515230223810093e+01 2.3313214789398359e+01 1 0 0
5784 2 3 3.6591566708573536e-01 1.6472239514032900e+01 3.9075512256271779e+01 2.4953732900996002e+01 0 0 0
1007 1 1 -5.3384035331067739e-02 2.0656748937393896e+01 3.3060688226565439e+01 2.0979381614725639e+01 1 0 0
1507 1 1 -8.9826726445395126e-03 1.5267508888104194e+01 3.5811560965697481e+01 2.1368083990414874e+01 1 0 0
2800 1 2 -4.7004203716692278e-01 1.9185531686965650e+01 3.3372612285464058e+01 2.7363128568349261e+01 0 0 0
2901 1 3 3.9912155441313985e-01 1.8755473775302004e+01 3.6368261207748695e+01 2.7399462008793634e+01 0 0 0
2868 1 2 -4.2404226877380397e-01 1.1674074372097875e+01 3.7656101526548063e+01 2.7434986358563837e+01 0 0 0
1570 1 1 -3.4108479354261777e-02 1.9355941305524915e+01 3.5713624297377102e+01 2.0977737345041632e+01 1 0 0
1740 1 2 -4.0009974675291499e-01 1.2458430928587045e+01 3.3972427383570711e+01 2.2858159863265755e+01 1 0 0
1511 1 1 8.3475135806983763e-02 1.5207488458148468e+01 3.8203833058490915e+01 2.1037266915813913e+01 1 0 0
4933 2 2 -6.7475461388753222e-01 1.2796183856642482e+01 3.7052938288358959e+01 2.5428469563449045e+01 0 0 0
1846 1 2 -5.4759449473720589e-01 1.3607401098047674e+01 3.9114541824406373e+01 2.3237434429543839e+01 1 0 0
2900 1 2 -5.6418655924617001e-01 1.9527542907565195e+01 3.6821484660715825e+01 2.7772058086470828e+01 0 0 0
6102 2 3 3.5572469572196708e-01 1.6956554162735099e+01 3.5968555947711067e+01 2.6196743031916839e+01 0 -1 0
1567 1 1 1.2526222680271568e-01 1.7564803333719464e+01 3.4638785905630868e+01 2.2214680410347711e+01 1 0 0
1568 1 1 -3.4165678755425082e-02 1.8723751136768037e+01 3.4455892760552260e+01 2.1369479707956028e+01 1 0 0
4077 2 3 4.0570630364889443e-01 1.9490178794276869e+01 3.8429323423389164e+01 2.7187850312873238e+01 0 0 0
1571 1 1 5.1479309576216728e-02 1.7414629365032059e+01 3.7228416373119231e+01 2.1175842809631011e+01 1 0 0
4236 2 3 4.4528895300260513e-01 1.0764553186191069e+01 3.8870904093460730e+01 2.6806772937420540e+01 0 0 0
5650 2 2 -6.8100244281821909e-01 1.9255395955144046e+01 3.7415819945857386e+01 2.3436898704535711e+01 0 0 0
5651 2 3 3.6069873200820207e-01 1.8433212732786068e+01 3.6840029762712739e+01 2.3133834821081404e+01 0 0 0
6373 2 2 -7.3800110877689296e-01 1.4216029014787875e+01 3.4870603180425370e+01 2.4713263111687017e+01 0 0 0
4693 2 2 -6.6503588182026097e-01 1.9889514430369683e+01 3.4334361142257691e+01 2.4560465022779958e+01 0 0 0
1504 1 1 1.3370273513271685e-01 1.3137818743581391e+01 3.4502348710600529e+01 2.1708011889960176e+01 1 0 0
1565 1 1 -6.6252894956857600e-02 1.6716883836907101e+01 3.3386864762517767e+01 2.2333567611317971e+01 1 0 0
6101 2 3 3.6265324807975596e-01 1.7876627017418038e+01 3.7160031203314119e+01 2.5653278156039171e+01 0 -1 0
2146 1 1 4.7648906977002685e-02 1.1635256172741407e+01 3.3423874061878578e+01 2.7678921331505009e+01 0 0 0
1879 1 2 -4.1367208731599686e-01 1.7223754000823774e+01 3.5744023266953583e+01 2.3114131357265620e+01 1 0 0
2669 1 2 -3.3213618659969668e-01 1.5124991895398436e+01 3.7150099094992918e+01 2.7392221125068019e+01 0 0 0
1844 1 2 -4.5624688741216451e-01 1.3305595572469878e+01 3.6714111736883304e+01 2.2718948351913859e+01 1 0 0
6399 2 3 3.6482251276893951e-01 2.1295540565316180e+01 3.4102871069505689e+01 2.7339275609891509e+01 0 0 0
2250 1 2 -3.9130394896744169e-01 1.7406578595115160e+01 2.1589158201812204e+01 2.8935234357162535e+01 0 0 0
2752 1 2 -5.1191722034469644e-01 1.6900860135813979e+01 2.5509526570542381e+01 2.8697818968168512e+01 0 0 0
2788 1 2 -4.8554748413102300e-01 1.9687018195984976e+01 2.5548816827574619e+01 2.8810723157152225e+01 0 0 0
2824 1 2 -5.5639829870936586e-01 1.3821044442235433e+01 2.0382120668284124e+01 2.9157480188057768e+01 0 0 0
5354 2 3 3.8821397694946441e-01 1.4761758750867559e+01 2.3551210300665307e+01 3.0234375539392587e+01 0 0 0
5353 2 2 -6.5962676764399175e-01 1.5789278202409452e+01 2.3560964648381056e+01 3.0134921625138013e+01 0 0 0
5355 2 3 3.4483592174257272e-01 1.5935625399268634e+01 2.2760815320445591e+01 2.9528836913694249e+01 0 0 0
3520 1 1 1.0201177788233888e-01 1.9320127226538734e+01 2.4331024810601789e+01 3.4908556428717930e+01 1 0 0
3521 1 1 2.4351714883444567e-01 1.7439353952409771e+01 2.5850651431264659e+01 3.4624855427807525e+01 1 0 0
3688 1 2 -3.3436030154628821e-01 2.0168785979015787e+01 2.5205511316118955e+01 3.4002994713353750e+01 1 0 0
3740 1 2 -5.0223060117138174e-01 1.7708569384642416e+01 2.1626107977566036e+01 3.3940423959688900e+01 1 0 0
3741 1 3 3.4462529297522243e-01 1.8512841350758507e+01 2.1752776691289789e+01 3.3366851718758880e+01 1 0 0
2789 1 3 4.6731235225449297e-01 1.8729055140329482e+01 2.5734367861438177e+01 2.8883923810799260e+01 0 0 0
6307 2 2 -6.7920557668594772e-01 1.3087004822820026e+01 2.3191240193293737e+01 2.9879779193077141e+01 0 0 0
5245 2 2 -6.6224238839302674e-01 1.8155034600869200e+01 2.3374282768331270e+01 3.1635889329455892e+01 0 0 0
3459 1 2 -4.0083891232758212e-01 1.5886352969481274e+01 2.5873774965576164e+01 3.4591922500261909e+01 1 0 0
5247 2 3 3.2104322542876640e-01 1.7851410030629662e+01 2.4137523342024434e+01 3.2096769736219954e+01 0 0 0
6079 2 2 -6.7394865555910100e-01 1.4916870944521564e+01 2.1318810418659137e+01 3.1191717574840247e+01 0 0 0
5836 2 2 -7.0478417038461594e-01 1.5233719687740392e+01 2.3471184275869064e+01 3.3166983455562750e+01 0 0 0
3977 2 3 3.5445301065792739e-01 1.7692288157951268e+01 2.3508151615412558e+01 3.0810910769923318e+01 0 0 0
6080 2 3 4.3517701251116137e-01 1.5421363193635420e+01 2.1026057480149674e+01 3.1950608369737964e+01 0 0 0
6081 2 3 3.2763171864952600e-01 1.3945504153882386e+01 2.1484820494329497e+01 3.1518746918289622e+01 0 0 0
3595 1 3 1.3867862760369948e-01 1.2402018467965775e+01 2.5425739874669677e+01 3.3870199758751859e+01 1 0 0
5837 2 3 3.6453560137020002e-01 1.5730439909719626e+01 2.2630764381585358e+01 3.3223082405699465e+01 0 0 0
5838 2 3 3.6560438471873308e-01 1.5555747780214956e+01 2.4206029094843426e+01 3.3717462523121220e+01 0 0 0
6559 2 2 -6.9418821862095326e-01 1.2707992922474801e+01 2.0898016727420089e+01 3.2303421629662239e+01 0 0 0
2252 1 2 -3.4086826796349223e-01 1.9687230621530958e+01 2.2505548448811442e+01 2.8881869992956560e+01 0 0 0
3522 1 1 1.1892429353945072e-01 2.0270450334167602e+01 2.5879295534719784e+01 3.5262156403842297e+01 1 0 0
3519 1 1 -6.4666939396113676e-02 1.7851011709018795e+01 2.4440842152583009e+01 3.5114093043142987e+01 1 0 0
5572 2 2 -6.9894712362583777e-01 1.2726487791535176e+01 2.3182292102679558e+01 3.3002757774841321e+01 0 0 0
6308 2 3 4.1418992359310713e-01 1.2593335165556988e+01 2.3600081242390154e+01 2.9199529411518384e+01 0 0 0
2251 1 1 2.2750536999012608e-01 1.8315150205041984e+01 2.2489111154004473e+01 2.8436971340343675e+01 0 0 0
4556 2 3 5.3477507389518164e-01 1.1716327855787192e+01 2.1131078332422089e+01 3.1789507637962004e+01 0 0 0
2825 1 3 4.3368177885530984e-01 1.4570921973279402e+01 2.0683582921510368e+01 2.9720724045032057e+01 0 0 0
5573 2 3 3.3199054301702818e-01 1.2531982124884285e+01 2.3515466568821640e+01 3.2096078742624265e+01 0 0 0
3398 1 2 -3.5838514841496322e-01 1.0905141818419203e+01 2.4425183607638481e+01 3.5051423191242151e+01 1 0 0
5574 2 3 4.7570130617323564e-01 1.3522927574682214e+01 2.3529577684978737e+01 3.3382777767788205e+01 0 0 0
3396 1 1 2.9381703074297699e-01 1.1586796193548935e+01 2.3212856148969163e+01 3.5289737224931812e+01 1 0 0
5571 2 3 4.2195588221503932e-01 1.2474146602806437e+01 1.9702875300100409e+01 2.9764478073447918e+01 0 0 0
4186 2 2 -5.7622072855321826e-01 2.1215500639313145e+01 2.5103772522782318e+01 3.0996500335736670e+01 0 0 0
2753 1 3 4.1829372702753614e-01 1.6366301260310557e+01 2.4918544943759571e+01 2.9301411577468919e+01 0 0 0
3597 1 2 -5.3065195243339058e-01 1.2471667070886575e+01 2.5669775172148388e+01 3.1267415444370684e+01 1 0 0
6309 2 3 3.0689492329550683e-01 1.2773850612451389e+01 2.2271193894520813e+01 2.9970007562886664e+01 0 0 0
4187 2 3 2.9803946786428004e-01 2.0500863240982305e+01 2.5587403903925544e+01 3.1479120638152843e+01 0 0 0
4969 2 2 -6.5809192186391330e-01 1.5422319377721744e+01 2.0321159960285883e+01 3.3453864328648400e+01 0 0 0
3394 1 1 -1.1717282995074432e-01 1.1020469063084629e+01 2.2013501832051631e+01 3.5421758317762070e+01 1 0 0
3890 1 2 -4.9643499655829260e-01 1.7781438933527230e+01 2.6026868684774449e+01 3.3232842210495001e+01 1 0 0
2936 1 3 1.5877932704991440e-01 2.1020998719496980e+01 2.0716801740003806e+01 2.9338917416446563e+01 0 0 0
6561 2 3 3.9323929039520705e-01 1.2874847942827214e+01 2.1533024208224628e+01 3.3073860461626879e+01 0 0 0
3515 1 1 1.1109745464640236e-01 1.7822016464164758e+01 2.1950494971562062e+01 3.5333204619993580e+01 1 0 0
2625 1 3 3.4404741321535370e-01 1.8371093485107636e+01 2.1235844079875257e+01 3.0795461990816605e+01 0 0 0
2624 1 2 -4.9746567983466528e-01 1.8002205101768805e+01 2.0474426001428920e+01 3.1388485264040163e+01 0 0 0
5509 2 2 -6.5608539626507012e-01 2.0567645710947158e+01 2.2251811225294482e+01 3.1842889925506640e+01 0 0 0
5274 2 3 3.5743313267878635e-01 1.5460302965794380e+01 2.4789270094489712e+01 3.1946635459477108e+01 0 0 0
2732 1 2 -3.6911744493351833e-01 1.3827860488502065e+01 2.6145754907527248e+01 2.8967013853078043e+01 0 0 0
3518 1 1 1.2754500057521961e-02 1.9971813056624672e+01 2.3164123140935413e+01 3.5518615426584745e+01 1 0 0
2254 1 1 1.5973227475477847e-01 2.0573426845163912e+01 2.3475664067688015e+01 2.8347348870871052e+01 0 0 0
5510 2 3 4.3661254358345863e-01 1.9787651399345680e+01 2.2770358339384480e+01 3.1705490663225206e+01 0 0 0
2935 1 3 1.5088044809548826e-01 1.8731144379715193e+01 1.9977146329695515e+01 2.9173598167715603e+01 0 0 0
3891 1 3 3.3217725200261372e-01 1.7056343433012852e+01 2.6027400101466927e+01 3.2488016812170329e+01 1 0 0
6346 2 2 -7.0899315232252902e-01 1.1074959319762279e+01 2.1454450687069624e+01 2.8841269952946206e+01 0 0 0
4557 2 3 4.1095122643716786e-01 1.0707627211139906e+01 2.0871897992053800e+01 3.0414995626966267e+01 0 0 0
6347 2 3 4.2179170867111343e-01 1.1054430245833746e+01 2.0792429962201240e+01 2.8180586721925899e+01 0 0 0
4970 2 3 3.6484283523552213e-01 1.6334057211633894e+01 2.0545133310847177e+01 3.3778999749302756e+01 0 0 0
3400 1 1 -1.7986578020625335e-01 1.1646490119588634e+01 2.6084656735580509e+01 3.3366304045643268e+01 1 0 0
5946 2 3 4.3856897791459909e-01 2.0479649752839254e+01 2.0085640087959746e+01 3.2005319651509687e+01 0 0 0
3599 1 3 4.2597018652186147e-01 1.2778254102339284e+01 2.5894373257701805e+01 3.0324809912281509e+01 1 0 0
3933 1 3 1.4334257368232503e-01 1.1048102944190799e+01 2.5260453743781873e+01 3.3023905027974827e+01 1 0 0
2874 1 2 -5.1308202814305504e-01 1.0731254762066362e+01 2.3953069788061089e+01 2.8451208341542902e+01 0 0 0
4555 2 2 -7.3882614125825308e-01 1.0770845820049651e+01 2.1153828953210045e+01 3.1356923887995961e+01 0 0 0
5272 2 2 -6.5381921421163336e-01 1.5535039388141609e+01 2.5764976802730693e+01 3.1830850825503546e+01 0 0 0
5273 2 3 3.4123304220386269e-01 1.4828175704536973e+01 2.6214051951673877e+01 3.2334924846533156e+01 0 0 0
3456 1 2 -3.5041956675243097e-01 1.3030027092599230e+01 2.3184579177097419e+01 3.5375902110276662e+01 1 0 0
5511 2 3 3.9390053449898255e-01 2.1206065908507298e+01 2.2823147810426928e+01 3.2320616524623581e+01 0 0 0
2144 1 2 -3.5307046639178646e-01 1.2021532302049881e+01 3.0931116681494302e+01 2.8107785334834098e+01 0 0 0
3465 1 1 1.5113468961635920e-01 1.5128341307478234e+01 2.9432960347799735e+01 3.5514340644320392e+01 1 0 0
5561 2 3 3.9631451703302428e-01 1.7365143953417210e+01 2.7400910491253217e+01 3.0439608655454926e+01 0 0 0
6293 2 3 3.6896379920314276e-01 1.9556085276935182e+01 2.7111311822305790e+01 3.3180995932897098e+01 0 0 0
3831 1 3 3.0912439029694982e-01 1.1373512049916654e+01 3.0796404853834545e+01 3.3163852884425687e+01 1 0 0
3463 1 1 -1.2663570223092344e-01 1.5835853639554372e+01 2.8126331318846489e+01 3.5315742523497320e+01 1 0 0
3830 1 2 -5.0936470324952587e-01 1.1269686236196657e+01 3.1677512218973330e+01 3.3514399086289160e+01 1 0 0
3598 1 2 -3.5731873719680496e-01 1.2332038773093814e+01 2.8055278557782511e+01 3.1774976318048253e+01 1 0 0
5562 2 3 3.5079330645853879e-01 1.8746085048378433e+01 2.7536021850817175e+01 3.1345600948416546e+01 0 0 0
3596 1 1 3.2559553356343895e-01 1.2238621439656873e+01 2.6811477071435867e+01 3.2074250662455256e+01 1 0 0
5427 2 3 3.8738417714913792e-01 1.4386434188583619e+01 3.0979501098189399e+01 3.2133463741520416e+01 0 0 0
6292 2 2 -6.2694292119055994e-01 2.0261871419453080e+01 2.7771775263525697e+01 3.3192720947607562e+01 0 0 0
5425 2 2 -6.6609436431429181e-01 1.4409052316752687e+01 3.0139790027679730e+01 3.1545848742288769e+01 0 0 0
4873 2 2 -6.5545384328944389e-01 1.6928364565071387e+01 2.8785886015191512e+01 3.2616416293264777e+01 0 0 0
4874 2 3 3.1283637157042199e-01 1.7621237837626527e+01 2.8348716939381063e+01 3.3107168805913062e+01 0 0 0
4875 2 3 2.8957335271929158e-01 1.6430627054312122e+01 2.8198496592185986e+01 3.2013860369628425e+01 0 0 0
2267 1 1 8.7853196899037880e-02 1.8621075065715797e+01 3.1670383518805053e+01 2.9033349645032395e+01 0 0 0
2268 1 1 4.5454157623155599e-02 2.0069502972539375e+01 3.1296626217563009e+01 2.9152488936301516e+01 0 0 0
2270 1 1 -2.3174746069889177e-01 2.0647843182686675e+01 3.1523074941429279e+01 3.0547865640166329e+01 0 0 0
2790 1 2 -5.1229192325018025e-01 1.4196469440271594e+01 3.0627623463733702e+01 2.9170550836710774e+01 0 0 0
2791 1 3 4.3140378298568033e-01 1.3588048568269825e+01 3.0446778220621169e+01 2.9850542289213507e+01 0 0 0
2913 1 2 -3.8150720995202264e-01 1.7686959662891173e+01 3.0904234998229754e+01 2.9826385675141999e+01 0 0 0
2930 1 1 3.1444112729666546e-01 2.0452328435114623e+01 3.0103795815573310e+01 3.1373181741197399e+01 0 0 0
2932 1 2 -5.4490310713272649e-01 1.9226046530382700e+01 2.9424277347970001e+01 3.1316806826551101e+01 0 0 0
2934 1 3 4.2266765601405337e-01 1.8510294863645036e+01 2.9832605524661584e+01 3.0766117511209551e+01 0 0 0
5560 2 2 -6.1056354722111994e-01 1.8313366232868304e+01 2.7017708692605790e+01 3.0652364213374163e+01 0 0 0
3404 1 1 -4.1293991915062805e-02 1.1635473360793796e+01 2.8096747590960316e+01 3.4841281275741146e+01 1 0 0
3460 1 2 -3.5418987895800413e-01 1.3903649444667634e+01 2.7394600201139852e+01 3.4093431419255609e+01 1 0 0
3461 1 1 2.6018577593779046e-01 1.5191372355657984e+01 2.7088964063508023e+01 3.4651161758003973e+01 1 0 0
3462 1 1 1.4508888402562514e-01 1.3010242775244199e+01 2.8297277019241900e+01 3.4822174876134376e+01 1 0 0
3743 1 3 4.2055845269714698e-01 1.9213438195410831e+01 3.0604421615034163e+01 3.4240403069880955e+01 1 0 0
3832 1 2 -5.3130910836780776e-01 1.5440305012396593e+01 3.0250030361014872e+01 3.4331088250416073e+01 1 0 0
3833 1 3 3.8144910887073646e-01 1.5991662174889287e+01 2.9651079338675956e+01 3.3740289904716562e+01 1 0 0
3742 1 2 -5.4305383370918292e-01 1.9240515612772153e+01 2.9664687469318299e+01 3.4562455511491244e+01 1 0 0
4490 2 3 4.2079922358876909e-01 1.5623962372061944e+01 2.9106820067138507e+01 3.0279196020964299e+01 0 -1 0
4489 2 2 -7.0030737313269331e-01 1.5933040023237345e+01 2.8244247909337023e+01 3.0046689460059866e+01 0 -1 0
4491 2 3 3.8627164112977835e-01 1.5199797925914414e+01 2.7695538785283606e+01 2.9739891867757969e+01 0 -1 0
2733 1 2 -3.2661960011290936e-01 1.1600529757466017e+01 2.7562675832043396e+01 2.9053728578649910e+01 0 0 0
4156 2 2 -6.2286772996737849e-01 1.7148986871703201e+01 3.1693530325146991e+01 3.2240091469045439e+01 0 0 0
5426 2 3 3.5596744241701667e-01 1.4081601298085234e+01 2.9331420924681115e+01 3.1963045725835521e+01 0 0 0
4750 2 2 -6.7704804439228727e-01 1.1460588701229748e+01 3.0483886592673315e+01 3.0800256380746333e+01 0 0 0
3410 1 1 1.2213496315453368e-01 1.1302590014962853e+01 3.1772713608197538e+01 3.5005621908602535e+01 1 0 0
2265 1 1 1.0516551378124517e-01 1.7675458234271058e+01 3.0298371963631670e+01 2.8412384861598788e+01 0 0 0
3402 1 1 3.7106013787463490e-02 1.0919981746520952e+01 2.6992656161150137e+01 3.4314736836682883e+01 1 0 0
4158 2 3 3.0289128184751241e-01 1.7611684577640517e+01 3.0843350111224265e+01 3.2472318089631059e+01 0 0 0
3523 1 1 -8.1638776252083808e-02 1.7987861750819942e+01 2.7020748386236441e+01 3.5436299070245099e+01 1 0 0
6054 2 3 3.3680186985248695e-01 1.2919642142796922e+01 3.2599604363044577e+01 3.0344617771193064e+01 0 0 0
2266 1 1 -2.3265700907235783e-02 2.0732396259698252e+01 3.0436202768794388e+01 2.8309455810901376e+01 0 0 0
4893 2 3 4.2810507560210265e-01 1.9940011997871402e+01 2.8702851856523939e+01 3.3485643064054386e+01 0 0 0
6053 2 3 4.9041339091583547e-01 1.1449835523559097e+01 3.2249829282753332e+01 3.0801143249979532e+01 0 0 0
2140 1 1 1.1785540413476833e-01 1.2429929551039796e+01 2.8562845629359824e+01 2.8367392043791053e+01 0 0 0
4157 2 3 3.3257271115732612e-01 1.6235795377757647e+01 3.1447645452584393e+01 3.1964890069230037e+01 0 0 0
4876 2 2 -6.5105818535409399e-01 1.9522594956843250e+01 3.2248055638403983e+01 3.3839631685709435e+01 0 -1 0
4752 2 3 4.5782784368789387e-01 1.1019378106731169e+01 2.9765072709925899e+01 3.1390861124100724e+01 0 0 0
4794 2 3 2.8977059489824830e-01 1.3696266824750667e+01 3.2009481976424489e+01 3.3853217788147774e+01 0 -1 0
4568 2 3 4.5409844187334819e-01 1.6124631819534304e+01 3.1760476703194470e+01 3.4362504634501875e+01 0 0 0
4792 2 2 -6.6342839556447353e-01 1.4095788138769828e+01 3.2390277858498926e+01 3.2992071603630272e+01 0 -1 0
4751 2 3 3.8254146699941083e-01 1.1191017675054850e+01 3.0355446414632492e+01 2.9843638034427372e+01 0 0 0
2940 1 3 1.0770932096772873e-01 1.9996212259753040e+01 3.2258279579757009e+01 3.1004919628231676e+01 0 0 0
2142 1 1 1.0126796590854605e-02 1.1477079587684090e+01 2.9617605171095349e+01 2.8181994317003891e+01 0 0 0
3406 1 1 1.4260277632830506e-01 1.0836453024261637e+01 2.9215730254032849e+01 3.5553902319271558e+01 1 0 0
6440 2 3 3.7407602493730979e-01 1.5270800417199847e+01 3.2468569614226539e+01 2.9459401154334600e+01 0 0 0
4877 2 3 3.5153630630786414e-01 1.8949710753828857e+01 3.2688105478154000e+01 3.3269934196663712e+01 0 -1 0
2138 1 1 1.1192019212842035e-01 1.1279397874153053e+01 2.6589595071493694e+01 2.8064380677117803e+01 0 0 0
3464 1 1 -6.7891166312439244e-02 1.3669843114536709e+01 2.9294770566727692e+01 3.5572961942191348e+01 1 0 0
4878 2 3 3.6354669837432801e-01 2.0375891308826244e+01 3.2760658218106215e+01 3.3798085899686100e+01 0 -1 0
4567 2 2 -5.9945772302214106e-01 1.6321594998465599e+01 3.2637409305112769e+01 3.4643684155864399e+01 0 0 0
2216 1 1 1.2075201489210753e-01 1.6029801998008438e+01 3.6849100137825133e+01 2.8514642891175960e+01 0 0 0
4821 2 3 3.3596926970139340e-01 2.1026974101349470e+01 3.4442712708384192e+01 3.2524121271384772e+01 0 0 0
4932 2 3 4.1701582528986236e-01 2.0486376041917545e+01 3.5997895287571247e+01 3.4513575869386223e+01 0 0 0
4820 2 3 4.3741770832858984e-01 1.6474146014554300e+01 3.9202262842982570e+01 3.1960215853765298e+01 0 0 0
4819 2 2 -6.9333838685630889e-01 1.5709834552873149e+01 3.8594893652252367e+01 3.2105841120509126e+01 0 0 0
3416 1 1 6.8228774707635581e-04 1.1827717696593599e+01 3.5413305888098286e+01 3.5331582052355465e+01 1 0 0
3622 1 3 3.9886231724698729e-01 1.4796255232023235e+01 3.9099737853044395e+01 3.3528800103956023e+01 1 0 0
6052 2 2 -6.7223073063579453e-01 1.2101214085631943e+01 3.2948712744725960e+01 3.0705914336141738e+01 0 0 0
2751 1 3 4.2974536690213500e-01 1.7642249075346001e+01 3.2854017774789448e+01 3.0922820710875811e+01 0 0 0
5267 2 3 4.1024398319805039e-01 1.7418362146330121e+01 3.5581127139766103e+01 3.2008426719977543e+01 0 0 0
4405 2 2 -6.3962037578767028e-01 1.8851040144248859e+01 3.5323779554082591e+01 3.4631036399484714e+01 0 0 0
6405 2 3 4.7762569552990425e-01 1.9184919065145746e+01 3.7650312924114779e+01 3.2349555818079757e+01 0 0 0
2276 1 1 3.2561282978348954e-02 1.9984270313314475e+01 3.6773789584724746e+01 2.9277984504699290e+01 0 0 0
3414 1 1 -1.2906533760264110e-02 1.0996682412874845e+01 3.4232307041170635e+01 3.5438766402795871e+01 1 0 0
5507 2 3 3.9676157496865211e-01 1.3510003530620315e+01 3.5296330363270314e+01 3.1188649434544431e+01 0 -1 0
2278 1 1 -5.9291887530345706e-03 2.0615955072172845e+01 3.8068638884437235e+01 2.9571188441180439e+01 0 0 0
6304 2 2 -6.9411803347778944e-01 1.7743058392096884e+01 3.7769304008057880e+01 3.3979466504754171e+01 0 0 0
2271 1 1 2.1629907287671812e-01 1.8632815525366347e+01 3.4104487827345309e+01 2.9470085870220650e+01 0 0 0
2275 1 1 1.0433240415953035e-01 1.8625725004119086e+01 3.6521698495445889e+01 2.9940690359165686e+01 0 0 0
2097 1 1 -7.2180343137733499e-02 1.1424337581233340e+01 3.9243377841889689e+01 2.9556112678114943e+01 0 -1 0
2154 1 1 8.1942877480900317e-02 1.2119925881680757e+01 3.8212432404566918e+01 2.8774700557303241e+01 0 0 0
3907 1 2 -5.4314919153731989e-01 1.0939790759810666e+01 3.6793243095114001e+01 3.2259493971079912e+01 1 0 0
2274 1 1 2.4120130151732561e-01 2.0757309220216605e+01 3.5597017944249195e+01 2.9248699637895584e+01 0 0 0
6441 2 3 3.8502687756958848e-01 1.5004517088662610e+01 3.3852250238298637e+01 3.0323978508544648e+01 0 0 0
3908 1 3 4.4333001445524689e-01 1.1181205484601339e+01 3.6619992446218767e+01 3.1347890685645289e+01 1 0 0
5157 2 3 3.2391919314570339e-01 1.6010902957040177e+01 3.7685041532342076e+01 3.2187391435002340e+01 0 0 0
2218 1 1 -5.2146869970435744e-02 1.6474368190440476e+01 3.7967379768675478e+01 2.9305243329896122e+01 0 0 0
3906 1 2 -3.9349864014598396e-01 1.1739691276377430e+01 3.4465666538017977e+01 3.2682259954340374e+01 1 0 0
6439 2 2 -6.3784020720272772e-01 1.5175388346117048e+01 3.2906365752922568e+01 3.0342773738562656e+01 0 0 0
2152 1 1 1.1752463392913294e-01 1.1173844850946359e+01 3.6807614951832022e+01 2.8532354096555991e+01 0 0 0
6154 2 2 -7.3402888919099263e-01 1.9745570819745154e+01 3.9249777372821548e+01 3.4810719356759037e+01 0 -1 0
2214 1 1 -7.7825186834348026e-02 1.6795967812285980e+01 3.5556739672243481e+01 2.8484582809771354e+01 0 0 0
2148 1 1 9.4002207541974525e-02 1.1169246899452164e+01 3.4512437579464198e+01 2.8304248867791447e+01 0 0 0
5508 2 3 2.3406485966968096e-01 1.4851487044507252e+01 3.5962591878958314e+01 3.1879248219868657e+01 0 -1 0
3793 1 3 3.2697351253305973e-01 1.3611130517467990e+01 3.4621860167726290e+01 3.3877148645200137e+01 1 0 0
6401 2 3 4.0166054021391218e-01 1.1254337582009169e+01 3.9052445845039117e+01 3.2114955073127284e+01 0 0 0
2750 1 2 -5.5005807410041174e-01 1.8371909657515058e+01 3.3527835371254064e+01 3.0772600664272275e+01 0 0 0
6403 2 2 -6.5864445845926678e-01 2.0101743856553426e+01 3.7668419151598698e+01 3.2669955212075550e+01 0 0 0
3792 1 2 -4.9785595400038613e-01 1.4143750644978150e+01 3.4876774370412718e+01 3.4635662661765949e+01 1 0 0
4407 2 3 4.0764359096410535e-01 1.9026840818865296e+01 3.4714494228852118e+01 3.3868582016091452e+01 0 0 0
5266 2 2 -6.5194654674429386e-01 1.7044613358497454e+01 3.5157602365302402e+01 3.2818058809906475e+01 0 0 0
2818 1 2 -4.6858919561074847e-01 1.3447873383869229e+01 3.7798082905221314e+01 3.0729485363534799e+01 0 0 0
2213 1 1 -6.6690766452641742e-02 1.3362481441198188e+01 3.5669734212868839e+01 2.8296485522999287e+01 0 0 0
2217 1 1 1.0033432301427342e-01 1.3526079004487263e+01 3.7961878914604753e+01 2.9298209857494825e+01 0 0 0
4793 2 3 3.9559779205648971e-01 1.3455739733350203e+01 3.2997747570254724e+01 3.2606192445146370e+01 0 -1 0
3904 1 1 2.7936030689487484e-01 1.1345839692495002e+01 3.5631198403467408e+01 3.3031739791776111e+01 1 0 0
6305 2 3 4.3259799358115197e-01 1.6866539187883177e+01 3.7746066228803706e+01 3.4523738571247243e+01 0 0 0
2832 1 2 -5.6166210350496748e-01 1.1999464840379465e+01 3.5543593460793389e+01 3.0343112697499038e+01 0 0 0
4569 2 3 3.5227141034738818e-01 1.5611605852253637e+01 3.3163061307278639e+01 3.4255516335972587e+01 0 0 0
2269 1 1 1.0626723772808111e-01 1.8397808380164651e+01 3.3005693486668321e+01 2.8496134344651900e+01 0 0 0
3929 1 3 1.6849874885955635e-01 1.2305123248074631e+01 3.7236389274347722e+01 3.4248997398502574e+01 1 0 0
6252 2 3 4.5021742383683805e-01 1.9724822653469975e+01 3.4394139845068246e+01 3.1532354003047317e+01 0 -1 0
6404 2 3 3.1875708927216601e-01 2.0584430500861373e+01 3.6909487134741170e+01 3.2439110559326153e+01 0 0 0
2155 1 1 -1.9216097784838952e-02 1.4270396180158357e+01 3.9160641715125919e+01 2.9136876495097638e+01 0 -1 0
6250 2 2 -7.0380173202220075e-01 2.0029035266724268e+01 3.4702519365462479e+01 3.2390733948514971e+01 0 -1 0
2220 1 1 -5.3253162851973693e-02 1.9884206390691325e+01 3.9169717601080094e+01 3.0093421487270575e+01 0 -1 0
2219 1 1 8.9236951586612212e-02 1.8462066338413077e+01 3.9212219259954125e+01 3.0400665146800549e+01 0 -1 0
2150 1 1 9.9320537291749791e-02 1.1989840000485566e+01 3.5603723965534009e+01 2.8858110080270094e+01 0 0 0
6306 2 3 4.4254931307203182e-01 1.8462065669439131e+01 3.8317046649505578e+01 3.4377049283626086e+01 0 0 0
3417 1 1 -2.0038817786028795e-01 1.1446501858914676e+01 3.6484669836331221e+01 3.4357268782277679e+01 1 0 0
2833 1 3 4.4331025041821265e-01 1.1587752006177229e+01 3.4775994393843938e+01 3.0742031062278265e+01 0 0 0
2710 1 2 -4.2341368974297405e-01 1.8121213724177810e+01 3.6985063633648494e+01 3.1229869280404323e+01 0 0 0
4889 2 3 4.2228456703011813e-01 1.8213992736871329e+01 3.6080102415368451e+01 3.4448071566559236e+01 0 0 0
3841 1 3 4.1316396713963327e-01 1.5331140353646669e+01 3.5983605372727489e+01 3.4150461358509794e+01 1 0 0
6251 2 3 3.3582674383971545e-01 1.6519356413923894e+01 3.4373663572149084e+01 3.2680313370748003e+01 0 -1 0
2272 1 2 -3.5886528028309533e-01 2.0291596526382765e+01 3.4365551567533146e+01 2.9427378658533030e+01 0 0 0
2156 1 1 8.5207575788585812e-03 1.5661812091207695e+01 3.9163462304041936e+01 2.9187923182772430e+01 0 -1 0
5506 2 2 -6.0827014565721393e-01 1.4445066473022628e+01 3.5081783517972426e+01 3.1571490753298711e+01 0 -1 0
2277 1 1 6.0585852021685635e-02 1.7659400810512242e+01 3.7936085954342182e+01 3.0116755340772912e+01 0 0 0
2273 1 1 -7.6738729281002005e-02 1.7965574090823292e+01 3.5393104468871421e+01 2.9251405003501048e+01 0 0 0
2819 1 3 4.0137571334208033e-01 1.3946063457401092e+01 3.8415474499196151e+01 3.1265655846396406e+01 0 0 0
3840 1 2 -5.1829678639069088e-01 1.5492478236492957e+01 3.6847890419194457e+01 3.4624808535846881e+01 1 0 0
2215 1 1 1.1203537319488065e-01 1.4160739739502047e+01 3.6884392499161599e+01 2.8402815897491564e+01 0 0 0
4931 2 3 3.6898555546400041e-01 2.1310886124599747e+01 3.7439112281204125e+01 3.4664074736752589e+01 0 0 0
3581 1 2 -3.6511762003167680e-01 1.6882806224278546e+01 2.0960740093817378e+01 3.7627518369353645e+01 1 0 0
3673 1 1 3.3594155645810653e-01 1.5309480523881323e+01 2.4354998238275687e+01 3.8373398824080638e+01 1 0 0
3674 1 2 -5.2324987812615209e-01 1.5863178696329115e+01 2.3123864375306610e+01 3.8827073191652602e+01 1 0 0
3675 1 2 -3.6826526453713165e-01 1.4777883412833878e+01 2.5305390922956128e+01 3.9044230958098566e+01 1 0 0
3676 1 3 3.9348952769553391e-01 1.6428292942761026e+01 2.2485157277980313e+01 3.8241088579960973e+01 1 0 0
223 1 1 1.5165650255496610e-01 1.3199506315976551e+01 2.2153177620349638e+01 4.1639730835493800e+01 0 0 -1
225 1 1 1.4783459701412799e-01 1.1915663537878030e+01 2.4109175584956354e+01 4.1450431121014951e+01 0 0 -1
287 1 1 9.8455028899196093e-02 1.7140477878019773e+01 2.4807263077112633e+01 4.2095090472776192e+01 0 0 -1
738 1 2 -3.0588705883668166e-01 1.2717246948581415e+01 2.3110098148934121e+01 4.0708497417920718e+01 0 0 -1
743 1 2 -3.4472737880697224e-01 1.6623499596996673e+01 2.5378978950874771e+01 4.0891664776373567e+01 0 0 -1
960 1 2 -5.3691694970208892e-01 1.9575185370314259e+01 2.3174866419129827e+01 4.0535779224181134e+01 0 0 -1
5776 2 2 -6.7630357140194075e-01 1.7491093506044759e+01 2.2393003638793228e+01 4.0654558550160388e+01 0 0 0
5778 2 3 4.3064975787620086e-01 1.6802610503445671e+01 2.3039237912054610e+01 4.0335006424291137e+01 0 0 0
4030 2 2 -6.7751519282025741e-01 1.8214151855547687e+01 2.5591671997829941e+01 3.8391487556583670e+01 0 0 0
3458 1 1 -2.5167047303417850e-01 1.5308494963177010e+01 2.4592411660414491e+01 3.6787375036533000e+01 1 0 0
3672 1 3 1.6341622543353973e-01 1.5992629928897093e+01 2.5380520030466915e+01 3.6440445865563277e+01 1 0 0
3453 1 1 8.8135643648239670e-02 1.5714463516622239e+01 2.0788655857294735e+01 3.6668200699702048e+01 1 0 0
160 1 1 1.0210875001588504e-01 1.1059591093272999e+01 2.0821957660462978e+01 4.1653477374503453e+01 0 0 -1
228 1 1 1.4748690155339576e-02 1.4150893877658424e+01 2.4890702362554929e+01 4.2306882490511498e+01 0 0 -1
227 1 1 -5.0975220018367753e-02 1.2712075308959957e+01 2.4990275617788409e+01 4.2197501859843960e+01 0 0 -1
3514 1 1 1.5219959673957670e-01 2.0038679591677585e+01 2.0840736179660830e+01 3.6192537867920073e+01 1 0 0
3513 1 1 9.5869859157793252e-02 1.7339849993953433e+01 2.0783556098863009e+01 3.6280168662550594e+01 1 0 0
221 1 1 -5.7418063389593835e-02 1.2420320796836746e+01 2.1014675178893871e+01 4.1966672472585984e+01 0 0 -1
800 1 2 -4.6018524663264249e-01 1.6299608892062611e+01 2.0807337668468964e+01 4.1877550319965771e+01 0 0 -1
3457 1 1 1.7744995280408425e-02 1.5851209826114408e+01 2.3310170954707736e+01 3.6196274419638883e+01 1 0 0
226 1 1 7.2908702322505237e-02 1.4923805702231714e+01 2.3699208091742950e+01 4.2441513967190254e+01 0 0 -1
224 1 1 -7.3991293858668233e-02 1.4434677693067115e+01 2.2371091239825375e+01 4.2302790323099977e+01 0 0 -1
957 1 1 4.2024981140954104e-01 2.0446114600169889e+01 2.2040964887423598e+01 4.0553997899127687e+01 0 0 -1
3455 1 1 -6.4606138939846472e-02 1.5066014786898874e+01 2.2054429209058377e+01 3.6188828401736231e+01 1 0 0
959 1 2 -5.5371220006913835e-01 1.9882343397168981e+01 2.0907838301028349e+01 3.9840896987159226e+01 0 0 -1
801 1 3 4.1070031044361960e-01 1.7064274497194656e+01 2.1468655359613493e+01 4.2054235447474291e+01 0 0 -1
5777 2 3 5.3556849387007355e-01 1.8525447097455832e+01 2.2831895933638812e+01 4.0679822531208067e+01 0 0 0
5536 2 2 -6.8280311960579454e-01 1.2053856943434308e+01 2.3663526288956202e+01 3.8135322762708078e+01 0 0 0
3934 1 3 1.6466915526739478e-01 1.4332251122140216e+01 2.4825029991050435e+01 3.6412290539768833e+01 1 0 0
4906 2 2 -5.9660647759388308e-01 1.9298162748828990e+01 2.3233982408816718e+01 3.8046144160021406e+01 0 0 0
345 1 1 -2.3022680974546073e-01 2.0661476313977751e+01 2.1476160896788979e+01 4.2050369924382927e+01 0 0 -1
353 1 1 -8.5962419645792598e-02 2.0781560249257144e+01 2.5942805203488017e+01 4.2107825590447732e+01 0 0 -1
290 1 1 1.3867127463780068e-01 1.9339537307596959e+01 2.5940578370197887e+01 4.1929663956596833e+01 0 0 -1
5538 2 3 4.9164030649585061e-01 1.2420063493330915e+01 2.2880381964652557e+01 3.8455858211961406e+01 0 0 0
968 1 3 1.5972872133114738e-01 1.9691106844822663e+01 2.1122154931436533e+01 4.2429004445663971e+01 0 0 -1
285 1 1 -7.0053558691352963e-02 1.6380539050113050e+01 2.3715105389718616e+01 4.2751468697977266e+01 0 0 -1
4031 2 3 4.1698389953915715e-01 1.7861313267573752e+01 2.6204444700601663e+01 3.7661919364035278e+01 0 0 0
288 1 1 4.1180986813065021e-02 1.8499877057955775e+01 2.5036549475956882e+01 4.2774559847202326e+01 0 0 -1
222 1 1 2.0721816216585023e-01 1.5187975652949140e+01 2.1160092018943356e+01 4.2755906952822073e+01 0 0 -1
5537 2 3 3.4742325127390528e-01 1.2652205790179206e+01 2.4454038731622397e+01 3.8206540678297756e+01 0 0 0
6166 2 2 -6.7312016130709207e-01 1.2264658006346204e+01 2.0862118978143595e+01 3.8714647142155677e+01 0 0 0
220 1 1 -4.4835425318454025e-02 1.4440135776807479e+01 1.9880745411457109e+01 4.2818622563037877e+01 0 0 -1
4032 2 3 3.9980512393618883e-01 1.7787012781903137e+01 2.5678351576330495e+01 3.9284651957937783e+01 0 0 0
4050 2 3 3.9326955181695039e-01 1.5878059113423459e+01 2.0112490980279290e+01 3.9290344302901723e+01 0 0 0
4789 2 2 -6.6324805876127380e-01 1.1103724164374890e+01 2.6090087142910022e+01 3.7351493412172999e+01 0 0 0
4048 2 2 -6.3942878570482053e-01 1.4956387655313080e+01 2.0039342830310993e+01 3.9544673306231594e+01 0 0 0
219 1 1 1.3950265369834774e-01 1.2979624676182137e+01 1.9973862977588382e+01 4.2913785334528598e+01 0 0 -1
347 1 1 4.9316208976371484e-02 2.1262874796881718e+01 2.2434391266626502e+01 4.3056634991501227e+01 0 0 -1
230 1 1 1.1478397846754716e-01 1.4902115882752344e+01 2.6069790764598253e+01 4.2768371209973779e+01 0 0 -1
6168 2 3 4.6641111767074817e-01 1.1392014724690810e+01 2.0674575098435326e+01 3.9030305430174060e+01 0 0 0
349 1 1 -3.1389232414438188e-02 2.0515738501204773e+01 2.3682339478910020e+01 4.3079375219908783e+01 0 0 -1
4907 2 3 4.0049301463193476e-01 1.8933567213715314e+01 2.4097713223325680e+01 3.8454352164756131e+01 0 0 0
4049 2 3 3.4405872395792375e-01 1.4706711031209702e+01 2.0949430959278857e+01 3.9908776688308905e+01 0 0 0
961 1 3 3.7406947834643989e-01 2.0403245741402525e+01 2.0308689845164484e+01 3.9335634735383778e+01 0 0 -1
4791 2 3 4.2968026412399946e-01 1.1566111931800021e+01 2.5787974797208051e+01 3.6553166325713313e+01 0 0 0
4908 2 3 4.1959350218080271e-01 1.9463108174965782e+01 2.2435660325303505e+01 3.8634326210160424e+01 0 0 0
286 1 1 1.2403380956309998e-01 1.9125037981012351e+01 2.3802299082127643e+01 4.3088636884956337e+01 0 0 -1
3452 1 1 -2.9788157644636125e-02 1.3054209377131178e+01 2.0783976046747380e+01 3.5896114965701386e+01 1 0 0
3454 1 1 1.3938307207546280e-01 1.3737835826172084e+01 2.2008615943488103e+01 3.5764072160346068e+01 1 0 0
4080 2 3 3.4502517651716624e-01 2.0674498014345051e+01 2.4927231445800583e+01 3.8995376868746845e+01 0 0 0
229 1 1 1.1910192621514876e-01 1.1938850856398101e+01 2.5962927980881442e+01 4.2999037567324280e+01 0 0 -1
4559 2 3 3.4465723024973499e-01 1.1079931028112004e+01 2.5800101375149321e+01 3.9135807663497211e+01 0 0 0
5727 2 3 3.9569137854735070e-01 1.7831845687884446e+01 1.9793668446201782e+01 4.0412874736522959e+01 0 0 0
3516 1 1 -2.8050166782337415e-02 1.9286383981676682e+01 2.1969563388887231e+01 3.5867417808601246e+01 1 0 0
6167 2 3 4.1300379167888157e-01 1.2754321916985507e+01 2.0046219994070448e+01 3.8739654213268658e+01 0 0 0
3392 1 1 1.7867231839294812e-02 1.1581486900689381e+01 2.0757412802806115e+01 3.5686076071175826e+01 1 0 0
958 1 3 1.7564574597325666e-01 2.1302724436051399e+01 2.0619861086033570e+01 4.1967299116856012e+01 0 0 -1
3517 1 1 -2.3090919954580430e-02 1.7135882073577047e+01 2.3382784137085061e+01 3.5628758998230872e+01 1 0 0
4014 2 3 4.3942925780304920e-01 1.0900573585750841e+01 3.1521806425167604e+01 3.9272559559826256e+01 0 0 0
238 1 1 -7.3215410676501377e-02 1.5157232151404324e+01 3.1025331100027376e+01 4.3186095081588562e+01 0 0 -1
2967 1 1 -6.2206289084671990e-02 2.1213288666657849e+01 2.8074642783063325e+01 3.6910771933526853e+01 1 0 0
293 1 1 2.6429379519349455e-02 1.6349403963994583e+01 2.8504951741587085e+01 4.3059621023400275e+01 0 0 -1
5111 2 3 3.7720611465669390e-01 2.1092234780828889e+01 3.0824771433341976e+01 4.0149277908727349e+01 0 0 0
5321 2 3 3.3461425463774425e-01 1.1319289518114873e+01 2.9425906522312051e+01 4.0784979958108821e+01 0 0 0
4558 2 2 -6.2611995916559027e-01 1.0789120193001592e+01 2.6647004918857562e+01 3.9633431868513291e+01 0 0 0
234 1 1 -3.2243889813901083e-02 1.4914481329368376e+01 2.8569261662899592e+01 4.2792264580741467e+01 0 0 -1
4079 2 3 3.6052083950422098e-01 2.0849867684689720e+01 2.6363223698390350e+01 3.9451519834850181e+01 0 0 0
289 1 1 6.4549034338304639e-02 1.6160306842585836e+01 2.6305779992870399e+01 4.1960713373915993e+01 0 0 -1
3771 1 3 3.9213452605157911e-01 1.1007417617037644e+01 2.9154790435363754e+01 3.7632107609116467e+01 1 0 0
2971 1 1 -3.1203119500484641e-02 2.1229017748702084e+01 3.0494174929771432e+01 3.7250070951713710e+01 1 0 0
5110 2 2 -6.1178241323410021e-01 2.0608333349493204e+01 3.1670410215604722e+01 4.0230462427635501e+01 0 0 0
4851 2 3 4.4510228370260918e-01 1.3794735371339355e+01 2.6672939204897943e+01 3.9982579810813199e+01 0 0 0
4993 2 2 -6.2187052659490616e-01 1.4068169905110834e+01 2.7182847099270600e+01 3.7592221042656419e+01 0 0 0
4995 2 3 4.1177577855325842e-01 1.3646237555163157e+01 2.8135560658364117e+01 3.7698108188754226e+01 0 0 0
4994 2 3 4.4207676220695946e-01 1.5022601895616299e+01 2.7159235524883751e+01 3.7368295200147514e+01 0 0 0
4716 2 3 4.3773939376786969e-01 1.8193883882397895e+01 2.9648955783105972e+01 3.9001669405854209e+01 0 0 0
4714 2 2 -6.4693565572233813e-01 1.9104730445741673e+01 2.9309285666949489e+01 3.8983166814769440e+01 0 0 0
744 1 2 -3.5089155996531934e-01 1.8888355716051020e+01 2.6751768677118541e+01 4.0836176202349243e+01 0 0 -1
3467 1 1 -6.6027055069103613e-02 1.5582220957459082e+01 3.0280769137943615e+01 3.6676428695014238e+01 1 0 0
3468 1 1 -9.4306676508102108e-02 1.3480671705401051e+01 3.1535127019188941e+01 3.6773640258753971e+01 1 0 0
3469 1 1 1.5981536720601242e-01 1.4797468229509574e+01 3.1295631992977270e+01 3.7234242563270563e+01 1 0 0
3527 1 1 -7.4224708898001535e-02 1.7799905899533940e+01 2.9291527652604564e+01 3.6326136813768649e+01 1 0 0
3528 1 1 1.4123168914299455e-01 1.9242870839535446e+01 2.9503028029513143e+01 3.6100488035281835e+01 1 0 0
3529 1 1 1.0105453520942488e-01 1.6957756112113476e+01 3.0138886739833609e+01 3.7096025442152005e+01 1 0 0
3530 1 1 3.8626335716979397e-03 1.9856991748153870e+01 3.0585723381962691e+01 3.6836354450924439e+01 1 0 0
3531 1 1 1.2290683329376155e-01 1.7946042191163670e+01 3.1910410381645857e+01 3.7741664957073461e+01 1 0 0
3532 1 1 -1.8995341283453926e-02 1.9249978995184417e+01 3.1871393531529517e+01 3.7195563148997302e+01 1 0 0
3612 1 2 -5.4504941426288978e-01 1.2636720680190750e+01 2.9444790822637543e+01 3.7676163158247590e+01 1 0 0
3613 1 3 3.6019338696792041e-01 1.2757807179595490e+01 2.9960780870725209e+01 3.8497256382554241e+01 1 0 0
3706 1 2 -3.5931019135457382e-01 1.7108064700177025e+01 3.0920996466374003e+01 3.8339240020867223e+01 1 0 0
3707 1 2 -3.4083555868325560e-01 1.5154771744110219e+01 3.2318973957393020e+01 3.8223286704269100e+01 1 0 0
3882 1 2 -5.6169368741807379e-01 1.6618379325561953e+01 2.7440600772670766e+01 3.7362659511450317e+01 1 0 0
3883 1 3 3.5360710223198633e-01 1.6718781505982943e+01 2.8167834358395783e+01 3.8036173758358082e+01 1 0 0
4849 2 2 -7.0240849341961642e-01 1.3207755286606025e+01 2.7384955696752041e+01 4.0167936506593357e+01 0 0 0
4850 2 3 3.9387581476343869e-01 1.3671094740122408e+01 2.8230234939240471e+01 4.0242368471806188e+01 0 0 0
6195 2 3 5.5627631473302730e-01 1.5825651637437621e+01 2.8916507802793582e+01 3.9664402264448839e+01 0 0 0
6193 2 2 -6.9214431625338857e-01 1.6728909441526671e+01 2.8318615948974177e+01 3.9725008078820984e+01 0 0 0
6194 2 3 3.4688307388667816e-01 1.6546362102865526e+01 2.7428571196119229e+01 4.0135020938209728e+01 0 0 0
236 1 1 1.1619524466607416e-01 1.4392332248601889e+01 2.9939465444379294e+01 4.2565737453821491e+01 0 0 -1
291 1 1 -6.4673051546472043e-02 1.6994244155513286e+01 2.7432909086255375e+01 4.2354652588606960e+01 0 0 -1
292 1 1 1.5165647289666706e-01 1.8336190353271164e+01 2.7586052791013614e+01 4.1879720104951282e+01 0 0 -1
294 1 1 -6.7826129496275131e-02 1.8988836696338492e+01 2.8849675457813163e+01 4.2220232376021116e+01 0 0 -1
704 1 2 -3.8512547960906285e-01 1.3225716598817399e+01 3.0122258491823526e+01 4.1579962665183359e+01 0 0 -1
828 1 2 -7.4524415551456857e-01 1.4936930082977286e+01 2.9497412399797486e+01 3.9519034521171797e+01 0 0 -1
829 1 3 5.2455679238996400e-01 1.5120140954408525e+01 3.0425185264955910e+01 3.9602519990259019e+01 0 0 -1
830 1 2 -5.4762480123525314e-01 1.8134230637292209e+01 3.1095901354009477e+01 4.1874655968369950e+01 0 0 -1
831 1 3 4.4967520290717161e-01 1.8307835878714496e+01 3.2007767835104140e+01 4.2206159609597648e+01 0 0 -1
3525 1 1 1.3022387563652665e-01 1.7147768284188025e+01 2.8013681467766016e+01 3.5995679673639074e+01 1 0 0
3526 1 1 3.0695123844016285e-03 1.9988575037793318e+01 2.8225284020180926e+01 3.6151346524536493e+01 1 0 0
3466 1 1 1.2791190500426514e-01 1.2840939629828346e+01 3.0308250992182160e+01 3.6307749947631748e+01 1 0 0
5839 2 2 -6.9434324792292224e-01 1.2554661358006999e+01 3.1544925810154616e+01 3.9504954899760818e+01 0 0 0
357 1 1 1.3081784652611811e-01 2.0310367879391066e+01 2.9007336981183521e+01 4.1809051170248836e+01 0 0 -1
5840 2 3 3.7072524007752877e-01 1.2961293796106309e+01 3.1311818287178049e+01 4.0444606706453790e+01 0 0 0
235 1 1 1.0459877788951025e-01 1.2678599565633730e+01 3.0036451032840009e+01 4.2887951121518611e+01 0 0 -1
4715 2 3 4.2400131395313889e-01 1.9337493756946731e+01 2.8569676110920277e+01 3.9556957271978078e+01 0 0 0
5112 2 3 3.9229373018284486e-01 1.9648526570851860e+01 3.1513533346982062e+01 4.0362857639435056e+01 0 0 0
239 1 1 8.8706485400304264e-02 1.2493660443341717e+01 3.2490273454184404e+01 4.2679767761168748e+01 0 0 -1
5641 2 2 -6.6949402129256375e-01 1.5873407734961447e+01 3.1571482223309690e+01 4.0532645674141023e+01 0 0 0
5643 2 3 4.1931171918755461e-01 1.6599733580608284e+01 3.1147757550478801e+01 4.1057725087969608e+01 0 0 0
5642 2 3 3.5953327622898179e-01 1.5256901382406626e+01 3.2298278848539823e+01 4.0898395682687344e+01 0 0 0
745 1 2 -3.2584972009578839e-01 2.0987762009058223e+01 2.8075867166311550e+01 4.0912266366197933e+01 0 0 -1
5841 2 3 3.9047717345696237e-01 1.3090400927588647e+01 3.2258407847689270e+01 3.9066856599907112e+01 0 0 0
359 1 1 -9.5232537479816221e-02 2.1212257985133515e+01 2.9939867714137517e+01 4.2396675357918014e+01 0 0 -1
232 1 1 -5.7386714540751782e-02 1.4197010853967095e+01 2.7350255114172366e+01 4.2844845702542798e+01 0 0 -1
4560 2 3 4.0576480701014256e-01 1.1512683831560100e+01 2.7370724392508748e+01 3.9738588999630039e+01 0 0 0
296 1 1 1.3665264999378077e-01 1.8365654304669192e+01 3.0011922773588989e+01 4.2917077023156999e+01 0 0 -1
240 1 1 1.2836997421391533e-01 1.4927890426659786e+01 3.2372490034262057e+01 4.3086435213434854e+01 0 0 -1
703 1 2 -3.3795804225020498e-01 1.3789869501884507e+01 3.2467442620679030e+01 4.2088203647640327e+01 0 0 -1
5061 2 3 4.0968108543164261e-01 1.7680647648550075e+01 3.2782412296874611e+01 3.9715861839114389e+01 0 0 0
3408 1 1 -8.6919222775227262e-02 1.1591178261054472e+01 3.0455973793350875e+01 3.5702934576027509e+01 1 0 0
3524 1 1 -2.8979490185082262e-02 1.9391252041026807e+01 2.7038121788117152e+01 3.5615913226501405e+01 1 0 0
4065 2 3 3.6636883393795638e-01 1.4408188284261094e+01 3.8813290241979004e+01 4.1581267095618017e+01 0 -1 0
5378 2 3 4.0219104986018045e-01 1.6304873952055122e+01 3.9126960105658185e+01 4.2425980073415772e+01 0 -1 0
5363 2 3 2.8761265727627672e-01 1.8292677828782168e+01 3.9117474473851580e+01 3.8866445465634875e+01 0 0 0
5125 2 2 -6.8715065248582363e-01 1.9481918226231979e+01 3.9149758480286636e+01 4.2302711384739183e+01 0 -1 0
3412 1 1 -1.9674443288833911e-02 1.1706093599095734e+01 3.2977032492187405e+01 3.5740126538758631e+01 1 0 0
3470 1 1 1.2115386242477386e-01 1.2761066172118856e+01 3.2840131465463081e+01 3.6747983670732971e+01 1 0 0
5142 2 3 3.6632803334081471e-01 1.6056793526111477e+01 3.5543383822928156e+01 4.1408889046209424e+01 0 0 0
6490 2 2 -6.1786032626886556e-01 1.4783693209130240e+01 3.4931053036924339e+01 3.9755125637829977e+01 0 0 0
3475 1 1 -1.7505750341003153e-02 1.5948192587431516e+01 3.5638777925919122e+01 3.6726404979090795e+01 1 0 0
6155 2 3 4.8832475869216341e-01 1.9970706922398275e+01 3.9344366776675784e+01 3.5751444753141740e+01 0 -1 0
4780 2 2 -6.6007923433295401e-01 1.8776708475508659e+01 3.7010569128645791e+01 4.0034956621270751e+01 0 0 0
4064 2 3 3.1584681229600264e-01 1.3438110970743814e+01 3.8325196506630398e+01 4.0340100308435858e+01 0 -1 0
3540 1 1 8.3286400263343829e-02 1.9468569031226650e+01 3.6881204190859336e+01 3.7130849429518634e+01 1 0 0
4781 2 3 4.2522204545731473e-01 1.8018257072139892e+01 3.6752642658550819e+01 3.9452494747584694e+01 0 0 0
3533 1 1 -7.0228347208891095e-02 1.7307219170997794e+01 3.3227358622270231e+01 3.7780592552090155e+01 1 0 0
3542 1 2 -3.9399831080391018e-01 2.0230241540046368e+01 3.8187410789297246e+01 3.6989203229710760e+01 1 0 0
3480 1 1 -2.0659181573088988e-02 1.3614573372562944e+01 3.9184265562470401e+01 3.6667997145249494e+01 1 0 0
832 1 2 -5.5854384009613323e-01 1.7979337088244911e+01 3.3529027845114300e+01 4.3123121365025000e+01 0 0 -1
3420 1 1 2.8998177755797350e-01 1.0803381854390395e+01 3.9145639368018493e+01 3.6299353367604034e+01 1 0 0
5513 2 3 3.6650457012436621e-01 1.5240913431120459e+01 3.7024428191710946e+01 3.9055953116991390e+01 0 -1 0
3847 1 2 -4.4722563694115380e-01 1.7295969916985225e+01 3.5404045799452078e+01 3.8896918805695222e+01 1 0 0
3536 1 1 -2.2739249218677746e-02 1.9449950622282422e+01 3.4384315894654300e+01 3.7471356582629632e+01 1 0 0
3954 2 3 3.7091961448138905e-01 2.0513615892815103e+01 3.4129299625683672e+01 3.9675086584434347e+01 0 0 0
5624 2 3 3.6173537754328078e-01 1.9642809543812497e+01 3.6295637649262630e+01 4.2778093004028342e+01 0 0 0
5623 2 2 -6.5809574111248881e-01 1.9843110387793296e+01 3.5388912883265725e+01 4.2471417042344768e+01 0 0 0
4412 2 3 3.4091320365245625e-01 1.2275014977868770e+01 3.3672434968911752e+01 4.0686016991197114e+01 0 0 0
5805 2 3 4.7425236083104977e-01 1.1655988222074688e+01 3.8885897556628450e+01 3.8828853676103677e+01 0 -1 0
6491 2 3 3.4688027671667682e-01 1.5807766607323185e+01 3.5106683169311978e+01 3.9447971193823854e+01 0 0 0
5741 2 3 4.0287151553061884e-01 1.3273465139287030e+01 3.6631626836422221e+01 4.1316347021446475e+01 0 0 0
3812 1 2 -5.5754815154069715e-01 1.3650837396884189e+01 3.6432785609253770e+01 3.7917936157607379e+01 1 0 0
4812 2 3 3.8367889250931053e-01 2.0438280837763202e+01 3.8230175964863761e+01 3.8732842100444941e+01 0 0 0
5379 2 3 4.2955811478277506e-01 1.6644361183109506e+01 3.7978343956627228e+01 4.1168857956513072e+01 0 -1 0
5803 2 2 -6.6768038205003821e-01 1.1578883378837590e+01 3.7824805257796832e+01 3.8542547405107960e+01 0 -1 0
5625 2 3 4.3500693591322914e-01 2.0494313628156132e+01 3.5343400069680648e+01 4.1716848537012474e+01 0 0 0
3541 1 2 -3.3905901198014204e-01 1.7249076082693119e+01 3.8139355583167927e+01 3.6791472291086613e+01 1 0 0
5377 2 2 -6.8218496754700064e-01 1.6942852805779037e+01 3.8574387840608090e+01 4.1884895761239271e+01 0 -1 0
4810 2 2 -7.0779760180066154e-01 2.0939207546120400e+01 3.8120783822315211e+01 3.9605611744339413e+01 0 0 0
5740 2 2 -7.0282435098736140e-01 1.2393162938607839e+01 3.6905340411063086e+01 4.0893833074170082e+01 0 0 0
5141 2 3 3.0612724555941145e-01 1.7480721189454169e+01 3.4999599935968575e+01 4.1667737856239107e+01 0 0 0
701 1 2 -3.9431338805283356e-01 1.4009627776021450e+01 3.7304460257526898e+01 4.2661059693789369e+01 0 0 -1
3477 1 1 1.1434882190211376e-01 1.5303293124087515e+01 3.6796771780218485e+01 3.6110880512401316e+01 1 0 0
3418 1 2 -3.4433265516159561e-01 1.1601195340760768e+01 3.8010372997728666e+01 3.6062576848708439e+01 1 0 0
5127 2 3 4.1850615486789261e-01 1.9344687278706861e+01 3.8284620809643435e+01 4.2760383911313930e+01 0 -1 0
3472 1 1 8.6848836122678477e-02 1.3739465690629823e+01 3.4301099554248616e+01 3.6813201803059563e+01 1 0 0
5512 2 2 -6.6256671789904031e-01 1.5836246311511028e+01 3.7605769321624173e+01 3.9525687249560860e+01 0 -1 0
3539 1 1 4.9612660366977930e-02 1.8106036966589190e+01 3.6942084221251818e+01 3.6945306607041438e+01 1 0 0
3476 1 1 5.2428660278926037e-02 1.3782862664127522e+01 3.6743445058778356e+01 3.6378979524109724e+01 1 0 0
5742 2 3 4.3915326968782648e-01 1.1828175915203900e+01 3.7471547967832450e+01 4.1499732709342837e+01 0 0 0
3534 1 1 7.3564608371004900e-03 2.0042317098654795e+01 3.3084861840642070e+01 3.7317008766404946e+01 1 0 0
3538 1 1 -7.7342496001045306e-03 2.0156467673718517e+01 3.5662044008461173e+01 3.7368460113150824e+01 1 0 0
5140 2 2 -6.5144410994652124e-01 1.6967297296036353e+01 3.5800671098251627e+01 4.1648437546692541e+01 0 0 0
3478 1 1 1.2169165795275826e-01 1.3023665003104099e+01 3.8002465065431039e+01 3.6289276664020115e+01 1 0 0
702 1 2 -3.0160095163943101e-01 1.4052178492336528e+01 3.4633628371531252e+01 4.2437502831981355e+01 0 0 -1
241 1 1 -8.0418416879264099e-02 1.1947490391038057e+01 3.3815132304130877e+01 4.2493096152612203e+01 0 0 -1
5060 2 3 3.8446784362054592e-01 1.8373502453324313e+01 3.4151103677929441e+01 4.0078866037104355e+01 0 0 0
3471 1 1 1.5094404046842139e-01 1.5895977160263628e+01 3.3420160264464222e+01 3.7697448039193546e+01 1 0 0
4411 2 2 -6.4956222179903100e-01 1.2107720908244506e+01 3.4229104435786034e+01 3.9922858527409197e+01 0 0 0
3537 1 1 6.6156703843400819e-02 1.7218889845348368e+01 3.5919633190089861e+01 3.7489114971998461e+01 1 0 0
3535 1 1 7.8936826536110991e-02 1.8093936099320889e+01 3.4436483453231091e+01 3.7964893374328653e+01 1 0 0
3481 1 1 2.1457667309612537e-03 1.5123398056476386e+01 3.9188375802798753e+01 3.6733456326968522e+01 1 0 0
5804 2 3 3.6521396450547244e-01 1.2565245587724709e+01 3.7441638365981532e+01 3.8577743486418697e+01 0 -1 0
3952 2 2 -6.7826610117932651e-01 2.0700138433645904e+01 3.5003586371198026e+01 4.0031483808838928e+01 0 0 0
3474 1 1 7.9069935428781213e-02 1.3242138299246848e+01 3.5373341381581291e+01 3.5757880152661052e+01 1 0 0
4413 2 3 3.5203368330096119e-01 1.2267687165591720e+01 3.5172487465899493e+01 4.0152237122850863e+01 0 0 0
4811 2 3 4.3434612904385944e-01 2.0428173605263201e+01 3.7518381965833406e+01 4.0150159098549715e+01 0 0 0
4782 2 3 3.0103462752525373e-01 1.8387884203970607e+01 3.7050961308610155e+01 4.0917710197711536e+01 0 0 0
243 1 1 1.2244673825330576e-01 1.2695161882531652e+01 3.5057610652960435e+01 4.2727218853759979e+01 0 0 -1
3813 1 3 4.2029868029160455e-01 1.3221411982455406e+01 3.5594329651701074e+01 3.7980759502656547e+01 1 0 0
3473 1 1 -2.1634893662724877e-02 1.5233016648852200e+01 3.4458074306243851e+01 3.7005877478559263e+01 1 0 0
5514 2 3 3.9188501486125049e-01 1.6359516872312582e+01 3.7946189727872600e+01 3.8778745589790880e+01 0 -1 0
3479 1 1 6.5949760738794605e-02 1.5854432983218283e+01 3.8005771476097088e+01 3.6628027709000094e+01 1 0 0
5059 2 2 -6.8947894193745074e-01 1.8300451936286407e+01 3.3226922017343071e+01 4.0229063271750810e+01 0 0 0
3708 1 2 -3.6985553950432359e-01 1.2836226626495298e+01 3.3877928312678151e+01 3.7815230071146168e+01 1 0 0
6492 2 3 3.7792287716681328e-01 1.4284229280991912e+01 3.4157844474873428e+01 3.9480000910720236e+01 0 0 0
4063 2 2 -6.0900999224749131e-01 1.3729405972019125e+01 3.9097788044500348e+01 4.0954038295705040e+01 0 -1 0
833 1 3 4.6674681081430669e-01 1.8499094417928383e+01 3.4297052887934946e+01 4.3169714842449423e+01 0 0 -1
312 1 1 -4.0171525535523694e-02 2.2481963868211587e+01 7.4158818112502145e-01 1.5127892632047324e+01 0 0 0
314 1 1 1.9959415114486267e-01 2.3126961932664692e+01 2.0183680679452136e+00 1.5023237918962367e+01 0 0 0
316 1 1 -3.3871786744879367e-02 2.2371864298434502e+01 3.1665316321315990e+00 1.4846797982419323e+01 0 0 0
748 1 2 -2.9772250812070883e-01 2.4489438168343732e+01 1.5919072069902596e+00 1.5306266338812721e+01 0 0 0
749 1 2 -2.6318688434859794e-01 2.4279512431171671e+01 4.1444697046271104e+00 1.4897615320372156e+01 0 0 0
1085 1 1 1.3102791595617022e-01 2.7238845821124148e+01 2.3677795400240300e+00 1.8422249190704093e+01 0 1 0
811 1 3 3.9247526385840814e-01 2.8200685452011871e+01 4.8138141964005801e+00 1.4448136133764503e+01 0 0 0
1143 1 1 1.4209745100772567e-01 2.9530022489654751e+01 1.2638825764021266e+00 1.8942201899225552e+01 0 1 0
1028 1 1 -4.7535758193008232e-02 2.3632715080692158e+01 5.9423255870314078e+00 1.8126564207405494e+01 0 1 0
1090 1 1 1.4746851646693307e-01 2.5102341297953128e+01 5.9293373241748268e+00 1.8072096984224402e+01 0 1 0
1145 1 1 -7.1829972153904423e-02 3.0067524838143008e+01 2.6289815773488185e+00 1.8755071076746049e+01 0 1 0
1856 1 2 -4.9439682061781076e-01 2.7059246203896500e+01 2.3950363421101528e+00 1.6974382428066104e+01 0 1 0
1857 1 3 3.8883975379972163e-01 2.6113275534451240e+01 2.2983228556676734e+00 1.6661770416546624e+01 0 1 0
1858 1 2 -4.8337981967895804e-01 3.0710166115081005e+01 5.9079759932144507e+00 1.7768953719438258e+01 0 1 0
1933 1 2 -2.3725653091439164e-01 2.2881844885456729e+01 3.7298422819844590e+00 1.7128528983018292e+01 0 1 0
1026 1 1 1.1963484733069242e-01 2.2836176481132661e+01 4.6547338217580636e+00 1.8221652979409630e+01 0 1 0
1087 1 1 4.9296979187539863e-03 2.7811569523233050e+01 3.7111585011021582e+00 1.8854856277339387e+01 0 1 0
1024 1 1 1.0743758202230588e-01 2.3783894609800733e+01 3.1866731168609816e+00 1.8181362559429626e+01 0 1 0
1147 1 1 -7.1874691076803422e-03 2.9203334997417247e+01 3.7446245652496315e+00 1.9110742086645878e+01 0 1 0
1083 1 1 -2.5242739098525840e-02 2.8147850020399076e+01 1.1617094015159786e+00 1.8897743318478955e+01 0 1 0
1089 1 1 -2.7800709586977765e-02 2.7046281736706511e+01 4.8589651023385088e+00 1.9042352211906287e+01 0 1 0
1088 1 1 8.7263387842206969e-02 2.5598554166516582e+01 4.8619921630860592e+00 1.9000215191712186e+01 0 1 0
1086 1 1 -8.5568485892937404e-02 2.5101525954694345e+01 3.5105522734933650e+00 1.8756448845403202e+01 0 1 0
318 1 1 1.7674934319455887e-01 2.2940257954840948e+01 4.4153709616056886e+00 1.4474444772190663e+01 0 0 0
808 1 2 -4.9675480472196243e-01 2.8261291568964531e+01 2.0060119155652827e+00 1.4397307716082750e+01 0 0 0
810 1 2 -4.7645472400612587e-01 2.7555625985218306e+01 5.4542903278276755e+00 1.4095449595575435e+01 0 0 0
1091 1 1 1.2675021326481115e-01 2.7710145536868023e+01 6.0144909780480633e+00 1.9747793900371978e+01 0 1 0
809 1 3 4.0119673427217717e-01 2.8066091489248645e+01 1.4525046449342136e+00 1.5160582504728271e+01 0 0 0
375 1 1 1.4829463644079360e-01 2.5408242797154319e+01 1.6196183557007640e+00 1.4215242915481346e+01 0 0 0
1084 1 1 1.1339854105222297e-01 2.5827578063657118e+01 2.3449863726436959e+00 1.9139816708264735e+01 0 1 0
379 1 1 1.6632681552188150e-01 2.5194163943322391e+01 4.0686889833739119e+00 1.3768830051736591e+01 0 0 0
373 1 1 -4.7434207286485085e-02 2.5950295825095495e+01 2.8738443505348404e-01 1.3988308078526563e+01 0 0 0
5637 2 3 3.6431926259028807e-01 3.0359910006705146e+01 3.6114474870015592e+00 1.6475390456266322e+01 0 0 0
5635 2 2 -6.1547592423793085e-01 2.9449034948501474e+01 3.8228661809816473e+00 1.6216587948070025e+01 0 0 0
5636 2 3 4.0900530513078182e-01 2.8748634688211268e+01 3.1635894822453792e+00 1.6453914152921175e+01 0 0 0
320 1 1 -2.2134371635808604e-02 2.2472139268276504e+01 5.4707063892645831e+00 1.3699625814566176e+01 0 0 0
1150 1 1 1.5381595018619554e-01 3.1370848872233985e+01 5.3313524680154432e+00 1.8901219754447297e+01 0 1 0
377 1 1 -6.1158462633693081e-02 2.5759077526655176e+01 2.7753240931874772e+00 1.3511845924432633e+01 0 0 0
1022 1 1 -4.4685288545900231e-04 2.3052949843905420e+01 2.0782937908112347e+00 1.8857881353263959e+01 0 1 0
1082 1 1 -2.9528709353673778e-02 2.5221811910730032e+01 1.0131241817968231e+00 1.8990896810020480e+01 0 1 0
1020 1 1 3.8530848956085800e-04 2.3769420076033040e+01 8.7164320010307506e-01 1.8969078845786481e+01 0 1 0
1025 1 1 9.9440111337574966e-02 2.1661912715915332e+01 4.7461451889810089e+00 1.9168505071660448e+01 0 1 0
1146 1 1 1.3241767298862997e-01 3.1423719118111240e+01 2.8980337448231350e+00 1.8402411926680955e+01 0 1 0
1021 1 1 2.3022677189091373e-03 2.1668907634698300e+01 2.2061283788511834e+00 1.9285204024006827e+01 0 1 0
1149 1 1 1.0454986019951339e-01 3.0003513666083485e+01 4.7876789010326579e+00 1.9794821275445383e+01 0 1 0
5932 2 2 -6.8598326508483687e-01 3.1412572417553442e+01 2.1150162432449209e+00 1.4776229399342460e+01 0 1 0
376 1 1 1.5550715530491901e-01 2.7858506681279657e+01 1.4982913933945545e+00 1.3101207340638046e+01 0 0 0
374 1 1 -4.2724036028836260e-02 2.7167754519705635e+01 2.5369195752909102e-01 1.3198373410745878e+01 0 0 0
5934 2 3 4.1401706901651486e-01 3.0574525815542895e+01 1.7707185943016659e+00 1.4607252021208041e+01 0 1 0
1151 1 1 -5.7936117484107319e-02 2.9192748897853214e+01 6.0115628768607490e+00 1.9908591661892107e+01 0 1 0
5933 2 3 3.4882389221956189e-01 3.1421427361793285e+01 3.0154760355635211e+00 1.4444113548815485e+01 0 1 0
381 1 1 -5.7828667015036493e-02 2.5523374541441644e+01 5.1868794470101740e+00 1.3022518216423496e+01 0 0 0
1910 1 2 -5.5594251213832169e-01 2.4836617315366055e+01 5.3562135690735913e+00 2.0264859727060312e+01 0 1 0
5074 2 2 -5.9884724842681425e-01 3.0241532703413235e+01 2.7384750721516593e-01 1.6273523019495535e+01 0 0 0
1141 1 2 -3.1515145413774875e-01 3.0273318008130744e+01 1.1322567175913452e-01 1.9339142128036439e+01 0 1 0
322 1 1 2.4801980372772293e-02 2.3272869456324678e+01 6.4965299000677410e+00 1.3086676717266108e+01 0 0 0
6414 2 3 3.6027263590408204e-01 3.1372128437835219e+01 6.0539143229525800e+00 1.5125100579379563e+01 0 0 0
6412 2 2 -6.4917322112871401e-01 3.0799727903868707e+01 6.4782530040888764e+00 1.4487413146875937e+01 0 0 0
383 1 1 1.5183372126342171e-01 2.4759691039265579e+01 6.4300748329904662e+00 1.2930345787831040e+01 0 0 0
5075 2 3 3.6576553576610454e-01 3.0951363387035492e+01 7.5503020983417723e-01 1.6659176336875628e+01 0 0 0
1719 1 2 -3.1019443695410392e-01 2.5931717452821573e+01 6.5540864067912414e+00 1.7081980535483268e+01 0 1 0
1142 1 1 8.3857807405429696e-02 3.1715567978613972e+01 6.8715516765194273e-02 1.9665573829077566e+01 0 1 0
1081 1 1 3.5059597925409046e-02 2.7441356656803261e+01 2.8253756269471658e-02 1.9358297179814489e+01 0 1 0
6352 2 2 -5.7749882702648814e-01 2.1386942572938054e+01 1.0643410109374503e+01 1.4445248811735830e+01 0 0 0
6413 2 3 3.6169253912461413e-01 3.1348880802290655e+01 7.1009920457756897e+00 1.3987081456404740e+01 0 0 0
1153 1 1 -3.6674052862067853e-02 2.9857541967333699e+01 7.1988957712019550e+00 2.0310643206807949e+01 0 1 0
1859 1 3 4.0993755232364337e-01 3.0031505939111188e+01 6.6129372511746984e+00 1.7957055419643169e+01 0 1 0
6354 2 3 4.4578286564011893e-01 2.2207571623531290e+01 1.1173746303426208e+01 1.4563856929904004e+01 0 0 0
4511 2 3 3.4589413087846327e-01 3.0656485096007010e+01 8.6186756322713318e+00 1.6589921738312480e+01 0 1 0
813 1 3 4.4960476664427207e-01 2.6052173426939319e+01 6.9618743052973864e+00 1.4414375614986900e+01 0 0 0
1029 1 1 -3.9018551331434052e-02 2.1405544376975314e+01 7.0286587095736719e+00 1.8084889179081802e+01 0 1 0
5973 2 3 4.7164801965689551e-01 2.9270452595144697e+01 7.2493108410544735e+00 1.4679848235594031e+01 0 0 0
1643 1 3 4.0277123708901469e-01 2.8292239963615913e+01 7.1846961325228511e+00 1.6863076555995683e+01 0 1 0
5423 2 3 4.1740892298052956e-01 2.9191817629654974e+01 1.0331040622059410e+01 1.7786031497472059e+01 0 0 0
5422 2 2 -7.0043640003131546e-01 2.8897284141727134e+01 1.0438935350080563e+01 1.6841096321540391e+01 0 0 0
5424 2 3 3.8942135613766521e-01 2.7924901747332132e+01 1.0511067751232689e+01 1.6784360952246132e+01 0 0 0
818 1 2 -4.9343608990010029e-01 3.0653398621557315e+01 9.1503573455277518e+00 1.3429120484641361e+01 0 0 0
4378 2 2 -6.0807365631270538e-01 3.0629529386726965e+01 1.1628726836428148e+01 1.5241375517872441e+01 0 0 0
904 1 2 -5.0213625022509500e-01 2.9515755466431386e+01 1.2778723195302664e+01 1.3391631968375034e+01 0 0 0
4325 2 3 4.0586797175362654e-01 2.5872937810524167e+01 8.4912723889820221e+00 1.6215617158606058e+01 0 0 0
1030 1 1 1.6954724942455510e-01 2.2792547846720115e+01 6.9727833168447466e+00 1.7733767223430966e+01 0 1 0
1032 1 1 1.5328394390880537e-01 2.4095096502597990e+01 8.9781626852127356e+00 1.7788933028715299e+01 0 1 0
1033 1 1 1.2950685884443314e-01 2.1883679176163987e+01 1.0189801965441962e+01 1.7768092707876132e+01 0 1 0
1034 1 1 -3.4189360079469044e-02 2.3268979053190701e+01 1.0097509087919528e+01 1.8137690377385603e+01 0 1 0
1036 1 1 -3.4583879794694697e-02 2.3941460708387584e+01 1.1259481636077023e+01 1.8626803585977044e+01 0 1 0
1038 1 1 8.9601040488273442e-02 2.3216402824428794e+01 1.2521432409319379e+01 1.8473788404856101e+01 0 1 0
1092 1 1 4.8595679283947625e-02 2.6128213600619784e+01 7.5041191883226714e+00 1.8154498250593221e+01 0 1 0
1094 1 1 -1.1263061647321360e-01 2.5411458427755210e+01 8.7520364922490064e+00 1.8250434353778353e+01 0 1 0
1096 1 1 1.3922479149301387e-01 2.6157667402023225e+01 1.0093370298259025e+01 1.8636575616290347e+01 0 1 0
1642 1 2 -4.9632764830460135e-01 2.8512360684467321e+01 7.3590800847615574e+00 1.7876514497541624e+01 0 1 0
1718 1 2 -2.6347309308502881e-01 2.3118420647501850e+01 8.1923094538526886e+00 1.7053427194958214e+01 0 1 0
1898 1 2 -5.4016058291771818e-01 2.6448768490450060e+01 1.0992370769581592e+01 1.7494267076898311e+01 0 1 0
1899 1 3 3.5281230725114421e-01 2.6187392202632267e+01 1.1974469268319128e+01 1.7379902436736817e+01 0 1 0
1934 1 2 -3.4964933943843085e-01 2.9997949320292104e+01 9.5804370125122240e+00 1.9358838989803434e+01 0 1 0
4324 2 2 -6.2947017101209390e-01 2.5683966923790742e+01 9.2897167614428806e+00 1.5675339164390982e+01 0 0 0
4326 2 3 3.3476764542581589e-01 2.5975329686708278e+01 1.0189318940767530e+01 1.5987135064920206e+01 0 0 0
1097 1 1 -6.6546524933475820e-02 2.7386273549612117e+01 9.9242595767403188e+00 1.9467186006510914e+01 0 1 0
1093 1 1 8.7033198665146527e-02 2.7509719392414610e+01 7.4816916812783081e+00 1.8896290044847945e+01 0 1 0
812 1 2 -4.9757423461001959e-01 2.5280513835349900e+01 7.2842827111479638e+00 1.4005134056879056e+01 0 0 0
1098 1 1 1.1614617607317017e-01 2.5163447035072664e+01 1.1022650949146730e+01 1.9393898143497967e+01 0 1 0
1095 1 1 1.1462871549876835e-01 2.7788729754496227e+01 8.5672680705779367e+00 1.9879436302615588e+01 0 1 0
5971 2 2 -6.9113011039559991e-01 2.8736159185121796e+01 7.8101220621062701e+00 1.5335680507587266e+01 0 0 0
5857 2 2 -6.2584931918909625e-01 2.7734082847004885e+01 9.5567728069479596e+00 1.3908212655050573e+01 0 0 0
6481 2 2 -5.8056192412752561e-01 2.3760113032631033e+01 1.1784985308337474e+01 1.5483241224362660e+01 0 0 0
819 1 3 4.4472732811705962e-01 3.1214139738190774e+01 9.5778074717489652e+00 1.4106020160279924e+01 0 0 0
1954 1 3 2.0824759287881528e-01 3.0026883228728458e+01 1.2438235251263475e+01 1.9666551937890908e+01 0 1 0
4380 2 3 3.8674145715120217e-01 2.9776740993824809e+01 1.1283322256771639e+01 1.5752365787869637e+01 0 0 0
1633 1 3 1.5270894445071218e-01 3.1344972574642767e+01 1.1957782498257496e+01 1.8583872670553845e+01 0 1 0
5972 2 3 4.0792006822828564e-01 2.8603547027109315e+01 8.7820092802300511e+00 1.5124802089594784e+01 0 0 0
6046 2 2 -6.0212082817856638e-01 2.4267119357077938e+01 9.9753959367847926e+00 1.3177251130239807e+01 0 0 0
1100 1 1 -3.5269964311950133e-02 2.5852021992203202e+01 1.2244405632978399e+01 1.9858907013067650e+01 0 1 0
5173 2 2 -6.9090790982425165e-01 2.7499538558694361e+01 1.2072137453294213e+01 1.4796309521905320e+01 0 0 0
1161 1 1 -2.2788723828563193e-01 3.0764769565887594e+01 1.2804786931652202e+01 1.8899006397850712e+01 0 1 0
5175 2 3 3.7487454844517237e-01 2.6916453703612714e+01 1.2615486595910459e+01 1.4282430674961464e+01 0 0 0
4379 2 3 4.4262641256604351e-01 3.0487424086214880e+01 1.2481408050570463e+01 1.4786858656241634e+01 0 0 0
6047 2 3 4.0948480102610058e-01 2.4740565171264546e+01 1.0810765336914733e+01 1.3012115339275310e+01 0 0 0
1037 1 1 -2.5026984902391254e-02 2.1739363648573587e+01 1.2477773469171607e+01 1.8629135361117484e+01 0 1 0
924 1 2 -5.3509395557415451e-01 2.5453831105600766e+01 1.2352099287893639e+01 1.2920253152925794e+01 0 0 0
1155 1 1 1.0980345033808597e-01 2.9240747468548431e+01 8.5479978286160474e+00 2.0114771843777028e+01 0 1 0
5174 2 3 3.3991247801109881e-01 2.7706670561705245e+01 1.2487745998936962e+01 1.5598115232850077e+01 0 0 0
6482 2 3 2.5029255274618811e-01 2.4724862825893570e+01 1.1615453317031559e+01 1.5354434302240843e+01 0 0 0
5859 2 3 3.9684094106427253e-01 2.8027236720928904e+01 1.0497953919253908e+01 1.4075875477943002e+01 0 0 0
6048 2 3 4.1649976230032698e-01 2.4746694494752184e+01 9.2030207329793239e+00 1.3646857451762980e+01 0 0 0
5858 2 3 3.2023699329076349e-01 2.6770116528768902e+01 9.4182673429883970e+00 1.3994430323832056e+01 0 0 0
1099 1 1 1.4818678823920131e-01 2.7941061649696671e+01 1.0946092235486882e+01 2.0237296232386274e+01 0 1 0
925 1 3 3.4689904249078762e-01 2.4726564230247956e+01 1.2920323327032522e+01 1.3351663375295411e+01 0 0 0
4510 2 2 -6.5216193598500771e-01 3.1599627991423137e+01 8.6162045938227525e+00 1.6560168170693398e+01 0 1 0
1634 1 2 -4.0045613227933013e-01 2.8827011343525420e+01 1.3004429510961556e+01 1.7475363220444137e+01 0 1 0
6483 2 3 2.8290943593049372e-01 2.3746358646593801e+01 1.2694963069722929e+01 1.5794992591597085e+01 0 0 0
5048 2 3 3.8658504539753957e-01 2.4713085760710012e+01 6.9848407942391564e+00 2.0341440775071643e+01 0 0 0
5232 2 3 3.6947857072510276e-01 2.6558894312626570e+01 1.4989059033730690e+01 1.3070212891611652e+01 0 0 0
404 1 1 -2.2263854925755339e-01 2.7185230930525421e+01 1.8299667423867341e+01 1.3722656546562741e+01 0 0 0
4832 2 3 3.0504781105093731e-01 2.9077203352551987e+01 1.4402911790187515e+01 1.5592201185340645e+01 0 0 0
4976 2 3 4.5142441505166048e-01 2.5688685373984526e+01 1.6506349546593480e+01 1.7987008895778196e+01 0 0 0
816 1 2 -5.2482973629105090e-01 2.3564403754372037e+01 1.4096438565346888e+01 1.2987544451903071e+01 0 0 0
4108 2 2 -6.4375291388258182e-01 2.8383615037503539e+01 1.8795543627749037e+01 1.8460324244009364e+01 0 0 0
1045 1 1 1.3604940433197851e-01 2.1670082475369700e+01 1.7177652209018042e+01 1.9406306058436556e+01 0 1 0
6303 2 3 3.1513526466133412e-01 3.1877785472625703e+01 1.6150960218968439e+01 1.4843735171799359e+01 0 0 0
5230 2 2 -7.0144002693293561e-01 2.6377150439944533e+01 1.5107192251527634e+01 1.3998490521388028e+01 0 0 0
4162 2 2 -6.5340722005823437e-01 2.1571370080578628e+01 1.4416278456106964e+01 1.6397163582444328e+01 0 0 0
467 1 2 -3.5092488097359725e-01 2.9729991143982250e+01 1.9643345274736923e+01 1.3285861348498631e+01 0 0 0
1636 1 3 4.3346991661664575e-01 3.1874457764565758e+01 1.4131231714957286e+01 1.6720797357482983e+01 0 1 0
4952 2 3 2.8150080696936142e-01 3.0383137359046284e+01 1.7496065696455727e+01 1.7599369907452299e+01 0 0 0
5821 2 2 -6.7774829165465467e-01 2.3673216533675298e+01 1.7786916965049830e+01 1.4914675802310301e+01 0 0 0
4833 2 3 4.5587527661504690e-01 2.9565605644441181e+01 1.5684375415512434e+01 1.4828342579883282e+01 0 0 0
1104 1 1 1.2394102260648657e-01 2.5830516951730676e+01 1.4826315834861420e+01 2.0196702109413621e+01 0 1 0
4163 2 3 4.1829528143001626e-01 2.2120755806839313e+01 1.4473682733207729e+01 1.7181422880334317e+01 0 0 0
6301 2 2 -6.7134284116921039e-01 3.0988567220130356e+01 1.6542859284156901e+01 1.4850063560762184e+01 0 0 0
1884 1 2 -4.4881888956188692e-01 3.1615685127098832e+01 1.8484567313008796e+01 1.9421805739583654e+01 0 1 0
4110 2 3 3.8887239746654018e-01 2.8140053340073191e+01 1.8602982193919001e+01 1.7570748016919520e+01 0 0 0
5328 2 3 3.6285338417110979e-01 2.9622559983503379e+01 1.8547824251146146e+01 1.5744856501877358e+01 0 0 0
814 1 2 -6.7285011530933225e-01 2.1600172903638267e+01 1.3822866913914432e+01 1.3874393117183725e+01 0 0 0
4977 2 3 4.1476193869637840e-01 2.4772278561541636e+01 1.5650336618619916e+01 1.6697813321075451e+01 0 0 0
6302 2 3 3.5587241750385890e-01 3.0991715428254288e+01 1.7387391049196939e+01 1.4355219378569391e+01 0 0 0
1635 1 2 -5.3254059000322640e-01 3.0865856838547334e+01 1.4018818322354516e+01 1.6656646377120552e+01 0 1 0
5823 2 3 3.7068599722923484e-01 2.2712269696256879e+01 1.8064584109856373e+01 1.4973022322287136e+01 0 0 0
5231 2 3 4.2570644583324835e-01 2.7118189703284880e+01 1.5326024648127776e+01 1.4575810953620408e+01 0 0 0
905 1 3 3.7487179432178908e-01 2.8957842861842575e+01 1.3532182828025213e+01 1.3705010242040267e+01 0 0 0
5326 2 2 -6.8736029769728124e-01 2.9822843429548438e+01 1.9384862671870351e+01 1.6117413713791301e+01 0 0 0
1162 1 1 1.6448276668516379e-03 3.1668501076132088e+01 1.3948549401404117e+01 1.9417241452124543e+01 0 1 0
1042 1 1 -4.2577609364302160e-02 2.3077733275062265e+01 1.4729195254405480e+01 1.9978593255820947e+01 0 1 0
1105 1 2 -3.0322735983109472e-01 2.7267476944944590e+01 1.4848231496768300e+01 2.0190937238467175e+01 0 1 0
817 1 3 5.8496343416791907e-01 2.2591103562087547e+01 1.3898798240027750e+01 1.3548869160208865e+01 0 0 0
1040 1 1 1.3354380222610046e-01 2.3987963720117136e+01 1.3851096351777242e+01 1.9317562857648497e+01 0 1 0
4098 2 3 4.4087003722456575e-01 2.6852716408628165e+01 1.3844204152844888e+01 1.7105275024561045e+01 0 0 0
5822 2 3 4.2102234696397189e-01 2.4197265157550650e+01 1.8236853080651304e+01 1.5576866951293793e+01 0 0 0
4951 2 2 -5.7879240878122762e-01 3.0249698770925455e+01 1.6507971322040341e+01 1.7538764467839357e+01 0 0 0
4097 2 3 3.4972283899311946e-01 2.5151015045697559e+01 1.3685300990206741e+01 1.6886317576290089e+01 0 0 0
4975 2 2 -6.8705532156381488e-01 2.4866450864212691e+01 1.6397882857781610e+01 1.7379486950522747e+01 0 0 0
5264 2 3 3.7016260684777780e-01 2.4877251204331301e+01 1.4873212778253146e+01 1.4838978243271015e+01 0 0 0
1919 1 3 4.2545321038140210e-01 2.7275968362142422e+01 1.7509723523123583e+01 1.9206998763713163e+01 0 1 0
4321 2 2 -6.7257520074493604e-01 2.4372739445632440e+01 1.8930493075071762e+01 1.7304312422598453e+01 0 0 0
5265 2 3 4.1312266930005598e-01 2.3902097892259864e+01 1.6126679837503339e+01 1.4709961238496721e+01 0 0 0
1102 1 1 -5.9249409789398591e-02 2.5231481581509208e+01 1.3539273591194091e+01 1.9988703943452258e+01 0 1 0
674 1 2 -4.2256868759707500e-01 2.7864370104168596e+01 1.7173962423437313e+01 1.5605536872763427e+01 0 0 0
4096 2 2 -7.1030681091855252e-01 2.6084007060019957e+01 1.3489665559557174e+01 1.6585877591707835e+01 0 0 0
978 1 3 1.9856681931829998e-01 2.8161737098620126e+01 1.8148704175786484e+01 1.3213114047272441e+01 0 0 0
1737 1 2 -4.1548635665199990e-01 2.3789035527980982e+01 1.3809709129475982e+01 1.7899295524544023e+01 0 1 0
1632 1 1 3.2596882171981933e-01 3.0046641496408490e+01 1.3357134460979086e+01 1.7610488660896515e+01 0 1 0
671 1 1 2.9564679461065074e-01 2.7330511371897821e+01 1.8296554552053728e+01 1.5308849600045201e+01 0 0 0
672 1 3 1.3169327744984613e-01 2.6404611800743442e+01 1.7535183383769034e+01 1.3386449903042971e+01 0 0 0
4739 2 3 4.2989130434881778e-01 2.1896706420525749e+01 1.7308170441748327e+01 1.6650405900304694e+01 0 0 0
5206 2 2 -6.9878375022719819e-01 2.7575005745383962e+01 1.5280652167231475e+01 1.7578164838887670e+01 0 0 0
1608 1 3 4.5355678213170847e-01 2.3339982469116233e+01 1.6731668247940149e+01 1.8092469976196465e+01 0 1 0
4953 2 3 3.6203622924505768e-01 3.0907973937378390e+01 1.6155849737415444e+01 1.6915353416649509e+01 0 0 0
1163 1 2 -3.0288025827035781e-01 2.9677847607617846e+01 1.5078322258565441e+01 2.0048186975254495e+01 0 1 0
5207 2 3 4.6537243436525383e-01 2.8366668332969635e+01 1.5261733632291179e+01 1.8123943925215052e+01 0 0 0
1607 1 2 -5.5888403795507247e-01 2.2421328237561493e+01 1.6940575239609480e+01 1.8164096770470383e+01 0 1 0
673 1 2 -4.9717429673004299e-01 2.6685206292601066e+01 1.9256011075379327e+01 1.6100931039637324e+01 0 0 0
1041 1 1 2.3319396210794013e-02 2.1687016180730037e+01 1.4717153915326868e+01 1.9685547147885494e+01 0 1 0
1048 1 1 -1.6499616689603234e-02 2.3675544189610157e+01 1.8586182367205794e+01 2.0381249453298764e+01 0 1 0
1164 1 1 1.0113586588472276e-01 3.1091376810895980e+01 1.5054620695686864e+01 2.0002712335620966e+01 0 1 0
5208 2 3 3.5594088173784899e-01 2.7844929616617254e+01 1.5661400275613836e+01 1.6754458228092535e+01 0 0 0
1918 1 2 -5.4737421526732410e-01 2.6305827431463467e+01 1.7465551414711555e+01 1.9155210013919170e+01 0 1 0
5263 2 2 -6.6394771956927201e-01 2.4072529211698743e+01 1.5283107392090164e+01 1.5266787590070502e+01 0 0 0
4831 2 2 -6.9170670740308748e-01 2.8878919655469332e+01 1.4909486907091789e+01 1.4809718153727584e+01 0 0 0
4323 2 3 3.9230116150431366e-01 2.4988185876156113e+01 1.8397080836491092e+01 1.7899413984004099e+01 0 0 0
4738 2 2 -7.4834838419621152e-01 2.1359104013616985e+01 1.7582078245235543e+01 1.5833537233753212e+01 0 0 0
406 1 1 3.2097292443490091e-02 2.6651839212153440e+01 1.9637462784417817e+01 1.3260918518230048e+01 0 0 0
985 1 1 1.2038498019438033e-02 2.1637942482474333e+01 1.9636536624460458e+01 1.9456686373806207e+01 0 1 0
1168 1 1 1.2496837633772416e-01 3.1196697691959596e+01 1.7437293171198142e+01 2.0337547946327810e+01 0 1 0
1763 1 3 3.8968980796496255e-01 2.2353930688922880e+01 4.2379573118288203e+00 2.0971652600497109e+01 0 1 0
1808 1 2 -7.1364154948087066e-01 2.4971548267168274e+01 3.8151908297379880e+00 2.2680242887595902e+01 0 1 0
1887 1 3 4.1544580622158100e-01 2.6268881793132859e+01 5.3329168044810400e+00 2.1180794610585629e+01 0 1 0
4390 2 2 -6.2709850271896772e-01 2.7814193694202061e+01 3.5501392744666735e+00 2.2650685575668710e+01 0 0 0
4391 2 3 2.9583318674581893e-01 2.8770281936733166e+01 3.6629702367269146e+00 2.2526540027949718e+01 0 0 0
4392 2 3 4.2798461219685607e-01 2.7605834350823635e+01 2.6245880946936282e+00 2.2609333769081498e+01 0 0 0
4336 2 2 -6.4891945405310236e-01 2.3230931172064071e+01 3.4380382346759077e+00 2.5788919861348852e+01 0 0 0
2352 1 1 -4.3812777688964133e-02 2.9080541414782907e+01 5.6847556768862146e+00 2.7188325078742082e+01 0 0 0
2407 1 1 -6.6513580136702305e-02 3.0540367138163354e+01 9.3082628072122120e-01 2.7311214335787511e+01 0 0 0
2409 1 1 1.4779961131146646e-01 3.1182640479085002e+01 2.1148367173316145e+00 2.6734773467913907e+01 0 0 0
2411 1 1 -6.6375332826761863e-02 3.0458082393453225e+01 3.3585829215532228e+00 2.7176686034050547e+01 0 0 0
2413 1 1 1.2767195530896108e-01 3.1224723267294213e+01 4.5188372919991107e+00 2.6965470873974176e+01 0 0 0
2415 1 1 -1.0933913914942500e-02 3.0515558095591501e+01 5.7292344783127103e+00 2.6808044476746627e+01 0 0 0
2760 1 2 -5.3571039280103339e-01 3.1213461649420324e+01 2.1702322049623461e+00 2.5244166631197224e+01 0 0 0
2850 1 2 -4.8848961166165600e-01 2.7772284722942398e+01 1.4572391431782732e+00 2.6609351734153030e+01 0 0 0
4337 2 3 3.2211393288612861e-01 2.2870896434358830e+01 3.0289374766153534e+00 2.4996211369717063e+01 0 0 0
4338 2 3 3.9086147411646605e-01 2.3558760385255887e+01 2.7970072442541363e+00 2.6403523084714131e+01 0 0 0
4207 2 2 -6.4895311630156638e-01 2.6285418233388086e+01 1.9117701538488061e+00 2.4415665115063241e+01 0 0 0
4209 2 3 4.0182335125948143e-01 2.6949654042090426e+01 2.2743172154858931e+00 2.5015326089427376e+01 0 0 0
5092 2 2 -5.7908413856872376e-01 2.6031715968210161e+01 4.7721906400270750e+00 2.5525467760656404e+01 0 0 0
5093 2 3 3.1257504744416481e-01 2.6509151210446891e+01 4.9030948918163837e+00 2.4679508829444622e+01 0 0 0
5094 2 3 3.6696214802969712e-01 2.5119781803238187e+01 5.0397056191135636e+00 2.5472628514448004e+01 0 0 0
5315 2 3 5.8853985389863794e-01 2.4501453334289923e+01 4.7216736244485462e+00 2.2968697386741404e+01 0 0 0
1809 1 3 3.6768353621031824e-01 2.5137606652843100e+01 3.2155567655254860e+00 2.3452862376633114e+01 0 1 0
5314 2 2 -7.1842987362749633e-01 2.3863363377238194e+01 5.5531844497465661e+00 2.3204852623498724e+01 0 0 0
1890 1 2 -5.2785167062086014e-01 3.0829921248953976e+01 4.3551339056622256e+00 2.1005551907968432e+01 0 1 0
2845 1 3 4.7655616543591101e-01 2.2443768350969755e+01 5.5215768291976408e+00 2.5769990606127656e+01 0 0 0
4396 2 2 -7.1041923697949461e-01 2.3582794929871525e+01 1.2499979737649030e+00 2.3964578606418698e+01 0 0 0
5152 2 2 -6.9708977815352058e-01 2.2669550216822145e+01 2.7566035851175417e+00 2.1630817521454805e+01 0 1 0
1886 1 2 -5.4167622931419845e-01 2.7025433586710950e+01 5.9778358351421375e+00 2.1082298755542809e+01 0 1 0
2851 1 3 3.8513867338773550e-01 2.8394871329850218e+01 8.4554472019926352e-01 2.6093619929448820e+01 0 0 0
5519 2 3 4.2556139735966675e-01 3.0407272344127456e+01 3.7674171604106599e+00 2.4926824123811056e+01 0 1 0
5518 2 2 -6.3902440760554025e-01 2.9481431665175219e+01 4.0012187565765700e+00 2.4732117930220120e+01 0 1 0
5443 2 2 -6.2555699293447131e-01 3.0978964272928284e+01 2.1288387113679890e+00 2.2191834315852596e+01 0 1 0
5153 2 3 3.6884096572564329e-01 2.3392440858264720e+01 2.3052085573511620e+00 2.2046137730440741e+01 0 1 0
4208 2 3 3.3751195215518831e-01 2.6433132534438926e+01 9.3191181036959747e-01 2.4276254245960434e+01 0 0 0
1891 1 3 4.0865490540978583e-01 3.0894118827354234e+01 5.0668558374317083e+00 2.1601406339790692e+01 0 1 0
1839 1 3 3.8888996543724191e-01 2.5690794645254591e+01 3.1000490104415337e+00 2.1083244776709019e+01 0 1 0
5520 2 3 3.1765619870938255e-01 2.9013992069970580e+01 3.1816550086940314e+00 2.4951939744447980e+01 0 1 0
3943 2 2 -5.5992158498069255e-01 2.5048368235853768e+01 1.1553838715644309e+00 2.7319498374859464e+01 0 0 0
1673 1 2 -4.2678661436728677e-01 2.8030423371024096e+01 9.2939620709176141e-01 2.1877473986120371e+01 0 1 0
5414 2 3 3.9592699491175243e-01 3.0036804938545565e+01 1.2184059164001644e+00 2.4609223988854328e+01 0 1 0
4198 2 2 -6.8266203399618219e-01 2.5038068182527116e+01 4.5734715926839675e-01 2.1647632816234690e+01 0 1 0
5154 2 3 4.2921461256360843e-01 2.1865775653029456e+01 2.4079852942579008e+00 2.2027332664069448e+01 0 1 0
5413 2 2 -6.9884823567246201e-01 2.9088343907719768e+01 8.3969841948580415e-01 2.4513932495488895e+01 0 1 0
4200 2 3 4.4296443025138948e-01 2.5805208011053079e+01 1.0007331123556789e+00 2.1249765360749088e+01 0 1 0
5445 2 3 3.7695782472956973e-01 3.0144671255035743e+01 1.7246088041095118e+00 2.1769439759904444e+01 0 1 0
2348 1 1 -5.0304971147288338e-02 2.9136232303935540e+01 3.4092964728787258e+00 2.7749037666006963e+01 0 0 0
5814 2 3 4.4708744714852261e-01 2.1836436404802065e+01 6.4340888554352942e+00 2.1237951278274771e+01 0 0 0
4397 2 3 4.3268346139916675e-01 2.2743303849864169e+01 8.3635788355290319e-01 2.3818284207771889e+01 0 0 0
2844 1 2 -5.5599580512026570e-01 2.2864665766519355e+01 6.3768505314325088e+00 2.5857104455197085e+01 0 0 0
5316 2 3 3.1319306840132038e-01 2.4095203199408886e+01 6.2951856920282854e+00 2.2595024401109058e+01 0 0 0
2346 1 1 1.3281726208356898e-01 2.8342325178588315e+01 2.1689873785877456e+00 2.7751420689728100e+01 0 0 0
5444 2 3 4.5498400451599724e-01 3.1433156396178749e+01 2.9748589754625234e+00 2.1883216694309894e+01 0 1 0
4760 2 3 4.6585977701739711e-01 2.9241525041564906e+01 5.6696265011345179e+00 2.3713849483228330e+01 0 0 0
6479 2 3 4.5959653383738930e-01 2.2244817510379857e+01 5.1511615238357207e+00 2.3334714659664620e+01 0 0 0
4040 2 3 4.3742301697499797e-01 2.8432431475469397e+01 5.7341458322292480e+00 2.2325837294170384e+01 0 0 0
4759 2 2 -6.9002138461442664e-01 2.9078113379949208e+01 6.1272561504582530e+00 2.2909830504377702e+01 0 0 0
1838 1 2 -5.1530849287400904e-01 2.6193001779081424e+01 2.4895999940886271e+00 2.0554183699989402e+01 0 1 0
6107 2 3 4.1630603520057230e-01 2.3359470851802474e+01 7.3411436919732218e-02 2.5828939287820958e+01 0 1 0
4398 2 3 3.6927364971249321e-01 2.4390051716837888e+01 9.7947851349981152e-01 2.3555653437153694e+01 0 0 0
5415 2 3 4.8910119651614398e-01 2.8875752914312979e+01 5.6135320116731377e-02 2.3923122763080183e+01 0 1 0
2289 1 1 -4.7375013471926339e-02 2.2023934657604009e+01 5.8057990401174155e+00 2.7933580410308252e+01 0 0 0
1762 1 2 -5.5236675499916899e-01 2.2374908377484378e+01 5.0977942752724612e+00 2.0439603362070670e+01 0 1 0
3944 2 3 3.5001722530236773e-01 2.5373094260072509e+01 6.0456712655009848e-01 2.6565866364975832e+01 0 0 0
1911 1 3 3.7783473325692929e-01 2.4038020121943976e+01 4.7818792406430219e+00 2.0450674734597399e+01 0 1 0
2853 1 3 4.1175352555786726e-01 2.1753209012290888e+01 7.1920485913093868e-01 2.7826518281676798e+01 0 0 0
6478 2 2 -7.5707475138613523e-01 2.1346607667195304e+01 4.8469327153726107e+00 2.3334840789133079e+01 0 0 0
5613 2 3 3.0377651505726544e-01 2.5312255299816616e+01 7.1602156993151693e+00 2.3708225853566976e+01 0 0 0
2614 1 2 -3.1058751160680675e-01 3.1680493398796770e+01 6.9025241651103793e+00 2.3493193933959269e+01 0 0 0
5480 2 3 3.7699454912841901e-01 2.2394834711740121e+01 9.8008130486704701e+00 2.0781978296844567e+01 0 0 0
2354 1 1 1.5144727003723615e-01 2.8133190609005503e+01 6.5660304281676476e+00 2.6584294022435778e+01 0 0 0
5611 2 2 -6.9034632224238524e-01 2.6169458947661592e+01 7.0402045588233229e+00 2.3266662981798405e+01 0 0 0
1154 1 1 1.4955669290841850e-01 3.1284270931652330e+01 7.1379970494266045e+00 2.0485516073385575e+01 0 1 0
4604 2 3 3.5948047113358961e-01 2.3034621199769585e+01 1.2762689374736141e+01 2.2203159869857032e+01 0 0 0
4603 2 2 -6.2085525781380368e-01 2.2443942997220031e+01 1.2394611717393053e+01 2.1587896941255316e+01 0 0 0
5602 2 2 -7.1891101278068759e-01 2.1842612977824064e+01 1.2708634726689718e+01 2.4700004355623886e+01 0 0 0
5612 2 3 4.3113023606341366e-01 2.6925447873385860e+01 7.2578178863035570e+00 2.3748894843796116e+01 0 0 0
2353 1 1 -9.6101491227065683e-02 2.6849772402235917e+01 6.7806963763501429e+00 2.7271380644385086e+01 0 0 0
2291 1 1 1.4555831289108237e-01 2.2813746256496891e+01 6.8378938000641902e+00 2.7265028011897478e+01 0 0 0
4627 2 2 -6.9453272243175690e-01 2.2574449349809832e+01 7.9564921266849620e+00 2.3837210867577490e+01 0 0 0
4628 2 3 4.6790799372723585e-01 2.2474113065937274e+01 7.3293078989014395e+00 2.4612458729054612e+01 0 0 0
4091 2 3 3.8965443777557707e-01 2.3921107616822496e+01 8.8060384907352098e+00 2.3201136818810618e+01 0 0 0
5047 2 2 -6.5451287504728506e-01 2.4660526839429302e+01 9.4314273773696176e+00 2.2910411813192766e+01 0 0 0
4761 2 3 3.7307335679271569e-01 2.5545842484597031e+01 9.0954009608431790e+00 2.3092797027849706e+01 0 0 0
1158 1 1 5.1029465931566723e-02 3.1576314366041622e+01 1.0168799465547476e+01 2.0781668999310561e+01 0 1 0
1749 1 2 -3.0024841879805148e-01 3.1727737456197247e+01 8.1005112711746481e+00 2.1480534674921053e+01 0 1 0
1699 1 1 3.1411489162239054e-01 2.7441977481157590e+01 1.2224319224993589e+01 2.2917442936999770e+01 0 1 0
1702 1 2 -3.8124711026497360e-01 2.6829173940484647e+01 1.1154867136712079e+01 2.3231904790214010e+01 0 1 0
1811 1 3 4.2315386988459430e-01 2.5115928903275822e+01 1.0490299657736966e+01 2.1411736650300661e+01 0 1 0
1842 1 2 -4.9858723402539212e-01 2.7294894136353541e+01 8.4523325161151242e+00 2.1253932843040488e+01 0 1 0
1843 1 3 4.0579783441102490e-01 2.6775428483082525e+01 7.5563801711758058e+00 2.1492420306617412e+01 0 1 0
4447 2 2 -6.9075479034283926e-01 2.9156382640795012e+01 9.0757847650878567e+00 2.3207014374907871e+01 0 0 0
4449 2 3 4.5941568716348491e-01 2.8476001080860499e+01 9.0424011129813913e+00 2.2512420472667685e+01 0 0 0
4448 2 3 4.6417535194771842e-01 2.9525895335635660e+01 8.2479727893371990e+00 2.3568346224377080e+01 0 0 0
5794 2 2 -7.5305079973510480e-01 2.4234436910147220e+01 1.2172426355116507e+01 2.3963646407592442e+01 0 0 0
2294 1 1 -3.1895107853298563e-02 2.4786819886592919e+01 7.9803472074657416e+00 2.7094959268099061e+01 0 0 0
2295 1 1 -4.4103987286872079e-02 2.2647863594199343e+01 9.3466676634783177e+00 2.7210759977943368e+01 0 0 0
2296 1 1 1.5713338152493928e-01 2.4018319067053287e+01 9.2165725259099176e+00 2.6626215346308975e+01 0 0 0
2298 1 1 1.1039419663432204e-01 2.4891024258630846e+01 1.0820288495873026e+01 2.6498554528246018e+01 0 0 0
2300 1 1 -8.2570217734494078e-02 2.4201252258871268e+01 1.1868966964483000e+01 2.7210946067917689e+01 0 0 0
2355 1 1 1.3100091937520181e-01 2.6066045621008740e+01 7.6796609958223563e+00 2.6610864420818096e+01 0 0 0
2356 1 1 1.2696579988258005e-01 2.9101976535069163e+01 8.2676548996661587e+00 2.5896088106253963e+01 0 0 0
2357 1 1 1.4983084009273379e-01 2.7086965587765288e+01 9.7481898381096403e+00 2.5888944277757361e+01 0 0 0
2358 1 1 -1.0112744866985730e-01 2.8483075169044128e+01 9.5789828783802058e+00 2.5939913171294791e+01 0 0 0
2359 1 1 -6.4414146763725921e-02 2.6368089000542927e+01 1.0763894940463192e+01 2.6462348536561151e+01 0 0 0
2360 1 1 1.3186621934722487e-01 2.9215177726504812e+01 1.0854272515173712e+01 2.6157736359677386e+01 0 0 0
2361 1 1 1.0620932146145827e-01 2.7101059040330099e+01 1.1881282484439915e+01 2.7170284678959042e+01 0 0 0
2362 1 1 -8.0394999148142660e-02 2.8469232329198700e+01 1.2002733174957481e+01 2.6687278250375478e+01 0 0 0
2417 1 1 1.1845207876671600e-02 3.1157288521426644e+01 6.9610945919058222e+00 2.6391787285502225e+01 0 0 0
2419 1 1 -3.3780868693168556e-02 3.0446977178936386e+01 8.2306336882296929e+00 2.6379082772447095e+01 0 0 0
2421 1 1 -1.7130025083681957e-02 3.1108917222033256e+01 9.3995419413526822e+00 2.6887996365422588e+01 0 0 0
2423 1 1 -4.5970104160091764e-02 3.0475108110718992e+01 1.0624461466875788e+01 2.6880456982443274e+01 0 0 0
2662 1 2 -3.3193520091520462e-01 2.4308165612789278e+01 9.9341547905698686e+00 2.5451447432851921e+01 0 0 0
2663 1 2 -3.0965384170755350e-01 2.6350425270203793e+01 8.5974980047074965e+00 2.5449314989503126e+01 0 0 0
2664 1 2 -3.4677066026308961e-01 2.8424114988587803e+01 7.1148629543387871e+00 2.5283859992360291e+01 0 0 0
2904 1 2 -5.5492841113811375e-01 2.9617172457806401e+01 1.1279993995702693e+01 2.4769591407026368e+01 0 0 0
2905 1 3 4.3294412749014821e-01 2.8994496670367177e+01 1.0843242775164137e+01 2.4168364467034536e+01 0 0 0
2425 1 1 8.1967230848237344e-02 3.1041704723348531e+01 1.1898433646156059e+01 2.7444115229428569e+01 0 0 0
2297 1 1 1.3883547547841751e-01 2.2093598353193165e+01 1.0604316525343791e+01 2.7425038220398218e+01 0 0 0
2293 1 1 -1.4113273458826028e-02 2.1988070308330091e+01 8.0577824646565865e+00 2.7175814538991396e+01 0 0 0
1159 1 2 -3.3542474864163868e-01 2.9111412257984117e+01 1.1054039524417407e+01 2.1042814840252937e+01 0 1 0
2301 1 1 -1.1420344551785779e-02 2.2043854030341670e+01 1.2994967412439221e+01 2.7294386873503996e+01 0 0 0
5069 2 3 3.8121532130477803e-01 3.1091394815580248e+01 1.0938679247989461e+01 2.3958612884059811e+01 0 0 0
5795 2 3 4.8950353196924673e-01 2.4774788249746198e+01 1.1415484494587437e+01 2.4149340183173130e+01 0 0 0
5103 2 3 3.4709479596726162e-01 2.2283091168645662e+01 1.0078948104804311e+01 2.3683223991126475e+01 0 0 0
2299 1 1 9.7725672565416893e-02 2.2824310594722036e+01 1.1759279105003472e+01 2.7703330555295747e+01 0 0 0
4629 2 3 3.5931965752456546e-01 2.2051541364590467e+01 7.6477827539728382e+00 2.3044918009999371e+01 0 0 0
4039 2 2 -6.4116935142703413e-01 2.4099923827530375e+01 7.6138535671402412e+00 2.0902036947639154e+01 0 0 0
1810 1 2 -5.3315769158633075e-01 2.4789886464626623e+01 1.0171035134648331e+01 2.0567213671682985e+01 0 1 0
5101 2 2 -6.7009506918051120e-01 2.1495734655399403e+01 1.0461094447537654e+01 2.3254744317452953e+01 0 0 0
5603 2 3 4.3276911545357821e-01 2.2637159370293940e+01 1.2180649537040333e+01 2.4530795367997200e+01 0 0 0
1157 1 1 2.0392836592420466e-01 3.0095353915521237e+01 1.0022000895623396e+01 2.0690945744402864e+01 0 1 0
2292 1 1 -9.0262161285747378e-03 2.4190162483636247e+01 6.9088907095375234e+00 2.7845237996509713e+01 0 0 0
5479 2 2 -6.4953503815062530e-01 2.1550343427576095e+01 9.4048232470237370e+00 2.0751023520324082e+01 0 0 0
6231 2 3 3.9601218011232969e-01 3.1550583149064035e+01 1.2487916908426124e+01 2.2003116578673737e+01 0 0 0
5070 2 3 3.8304590149947060e-01 3.1168947115762361e+01 1.0268505775095553e+01 2.2495485889247483e+01 0 0 0
5068 2 2 -6.5402162768882321e-01 3.1680338230769696e+01 1.0584877185180748e+01 2.3260662890627938e+01 0 0 0
1103 1 1 -1.9993085385991990e-01 2.7555347836104009e+01 1.3046587550381942e+01 2.1584634466765664e+01 0 1 0
4605 2 3 4.0722025551753238e-01 2.1865869351527824e+01 1.1794865594971387e+01 2.2018557258165139e+01 0 0 0
2363 1 1 5.5936094621022968e-02 2.6260931967138568e+01 1.3118714655199689e+01 2.6856015617236892e+01 0 0 0
2302 1 1 1.3748062174482864e-01 2.4901133161255629e+01 1.3115012202331908e+01 2.7515276998755340e+01 0 0 0
4041 2 3 4.1056082887564266e-01 2.4445528791249046e+01 8.5268785527396052e+00 2.0849893592570965e+01 0 0 0
5796 2 3 4.6472174995823573e-01 2.4674448417190245e+01 1.3065981938819100e+01 2.4068610403735313e+01 0 0 0
2811 1 3 4.4562561766665604e-01 3.0360766836157353e+01 1.3034145376260744e+01 2.4655505867870403e+01 0 0 0
1101 1 1 1.6735781385800081e-02 2.7127014018920242e+01 1.2073674048892713e+01 2.0449627955101381e+01 0 1 0
2305 1 1 1.4647072315866272e-01 2.1800419077757340e+01 1.6219972942006855e+01 2.7397501287199482e+01 0 0 0
5581 2 2 -7.4824491770294077e-01 2.2181163152330218e+01 1.4679909581762590e+01 2.3882507403171960e+01 0 0 0
2304 1 1 -4.6443258657210551e-02 2.4193581863728362e+01 1.4322364359939547e+01 2.6971478069285332e+01 0 0 0
4028 2 3 3.5151998307763949e-01 2.1606904893127876e+01 1.8589866312064284e+01 2.3066761463362415e+01 0 0 0
2310 1 1 -5.1411419097766475e-02 2.4864142668428205e+01 1.8354429642759303e+01 2.7399897507263468e+01 0 0 0
1703 1 3 4.2040132820371900e-01 2.7821524527525494e+01 1.3144306320231367e+01 2.4757849720179646e+01 0 1 0
1701 1 2 -5.2225950771060015e-01 2.8040045861419838e+01 1.3225731113573357e+01 2.3745976728300128e+01 0 1 0
1166 1 1 8.6223440168344767e-02 3.1897236679944648e+01 1.6115751501735314e+01 2.0565911537968866e+01 0 1 0
2365 1 1 1.1186577270604070e-01 2.7101247751503752e+01 1.4601710059917837e+01 2.6510307442802638e+01 0 0 0
2307 1 1 -1.1446506530775369e-01 2.2654016431995974e+01 1.7299896313421318e+01 2.7758543314756459e+01 0 0 0
5966 2 3 4.1845163316306622e-01 2.4053394636530065e+01 1.8314079435359019e+01 2.3348130234414860e+01 0 0 0
2303 1 1 1.4635883716258888e-01 2.2827692033101805e+01 1.4122674621205910e+01 2.6863475807718523e+01 0 0 0
5967 2 3 4.0789546436951130e-01 2.5749454192941410e+01 1.8393270370602671e+01 2.3347876878286804e+01 0 0 0
2810 1 2 -5.3742465732487055e-01 3.1006223076676175e+01 1.3214698880879805e+01 2.5308385124280875e+01 0 0 0
4435 2 2 -6.4741095519597824e-01 3.0733391628606764e+01 1.7223810298118504e+01 2.3723606269542618e+01 0 0 0
1167 1 1 -3.5143873416809954e-02 2.9792010145874677e+01 1.7446164410388302e+01 2.0948652224255337e+01 0 1 0
5433 2 3 3.1702167273861409e-01 2.1605791017077248e+01 1.8212377204157804e+01 2.5467240111468808e+01 0 0 0
1955 1 3 1.7096003243778032e-01 2.6839367170117292e+01 1.3874727083543924e+01 2.1627359123727430e+01 0 1 0
1111 1 1 9.0301107062421337e-02 2.7796596103827213e+01 1.8620098087559668e+01 2.1989429982287476e+01 0 1 0
1165 1 1 8.6284514364441497e-02 2.9053417804259951e+01 1.6245755348184314e+01 2.0713146474682830e+01 0 1 0
5295 2 3 3.5653992523132283e-01 2.5233033848672637e+01 1.5455273083829278e+01 2.3593074254537846e+01 0 0 0
2369 1 1 2.0602742085504760e-01 2.6927836068269350e+01 1.7096821494465459e+01 2.6734614633791999e+01 0 0 0
5432 2 3 4.3109895111210678e-01 2.1827863421358352e+01 1.6690138954590207e+01 2.5299539563734882e+01 0 0 0
2725 1 2 -4.8378275950063865e-01 2.6722397351689409e+01 1.7545569616771257e+01 2.5352714280758722e+01 0 0 0
5604 2 3 5.9847092878915664e-01 2.1985996066122702e+01 1.3742899339159765e+01 2.4332636030204561e+01 0 0 0
2727 1 2 -3.5014293770367844e-01 2.2000639753775186e+01 1.5243524525789617e+01 2.6356712145972626e+01 0 0 0
4027 2 2 -6.3630479290146613e-01 2.2416403796472085e+01 1.9080854996330213e+01 2.2832237422434147e+01 0 0 0
4949 2 3 4.5031815705809031e-01 3.1308801145520409e+01 1.6583049357853511e+01 2.3258990227258650e+01 0 0 0
2364 1 1 -1.0913618085427092e-02 2.9129661024929664e+01 1.3272208253974037e+01 2.6698820943085387e+01 0 0 0
2368 1 1 2.8911726669167703e-01 2.9286405109697526e+01 1.5801217690895136e+01 2.6891286658569332e+01 0 0 0
2427 1 1 9.0817297299238472e-02 3.0637431557863650e+01 1.3211383997386980e+01 2.6770337754530374e+01 0 0 0
2312 1 1 1.3833676971132999e-01 2.4328649612777742e+01 1.9681540567868570e+01 2.7417167674343055e+01 0 0 0
6229 2 2 -6.6852178318215283e-01 3.0939764393467279e+01 1.3235312682518389e+01 2.2421310299233866e+01 0 0 0
2865 1 2 -3.6209611657768487e-01 2.6444654271457033e+01 1.3681414021671907e+01 2.5524738124385081e+01 0 0 0
1615 1 2 -3.2720990252898391e-01 2.2790742890158203e+01 1.6638863565553194e+01 2.1687995654845714e+01 0 1 0
1108 1 1 1.1602615138320656e-01 2.5729362455885624e+01 1.7289278571588557e+01 2.0543674070714292e+01 0 1 0
1700 1 3 1.8521281715218457e-01 2.8571805589496797e+01 1.3439896269990536e+01 2.1503722990288281e+01 0 1 0
2367 1 1 -8.5709436061182032e-02 2.6256234666874018e+01 1.5781619802436190e+01 2.6777626477248532e+01 0 0 0
5087 2 3 3.6078067104320177e-01 2.5733660512570317e+01 1.7458349146140321e+01 2.5244201505709597e+01 0 0 0
2308 1 1 1.5041843729493556e-01 2.3878783609461017e+01 1.7351262864103493e+01 2.7024118405137799e+01 0 0 0
1046 1 1 1.0036928317051595e-01 2.2778686707188115e+01 1.7359115083943312e+01 2.0451880041417137e+01 0 1 0
5294 2 3 4.6765967725033697e-01 2.3819690095982146e+01 1.5058116171421263e+01 2.3405457404269111e+01 0 0 0
1169 1 1 -4.5065454352225739e-02 2.9234087082839885e+01 1.8586247900730353e+01 2.1604665060286059e+01 0 1 0
1877 1 2 -3.8057049946470545e-01 2.7124483853732261e+01 1.7592491630008070e+01 2.2820878572320083e+01 0 1 0
1106 1 1 -8.6977963799467831e-02 2.5082209205121114e+01 1.5962743397266721e+01 2.0537508383297975e+01 0 1 0
2431 1 2 -3.6435155905754374e-01 3.0651492037658286e+01 1.5631135761648418e+01 2.7354654402080111e+01 0 0 0
[truncated: 806,132 more chars]
