# Supplementary material for: Staggered structural dynamic-mediated selective adsorption of H2O/D2O on flexible graphene oxide nanosheets
Source: Nat Commun. 2024 Apr 27;15:3585. doi: 10.1038/s41467-024-47838-9 (PMC11055881; doi:10.1038/s41467-024-47838-9)
Supplement: Supplementary file 8 — Supplementary Data 5 [file 41467_2024_47838_MOESM8_ESM.txt]

# System description ###############################
10210 atoms

3 atom types

0.0000000 82.760000  xlo xhi
0.0000000 39.380000  ylo yhi
0.0000000 70.000000  zlo zhi

Masses

1 12.010700 # C
2 15.999400 # O
3 1.007940  # H

Atoms # full

1 1 1 0.014288 12.631239 55.574460 -0.818286 # C
2 1 1 0.020246 14.057991 55.682549 -0.503041 # C
3 1 1 0.196572 11.836262 17.507122 -0.933172 # C
4 1 1 -0.041688 14.744521 17.506510 -0.585149 # C
5 1 1 -0.035193 12.585537 18.738975 -0.653923 # C
6 1 1 0.125951 14.022253 18.731171 -1.188196 # C
7 1 1 -0.006635 12.106211 19.814822 0.097556 # C
8 1 1 -0.043018 14.817101 20.002986 -0.808752 # C
9 1 1 -0.012110 12.751977 21.088557 -0.043854 # C
10 1 1 -0.002978 14.144748 21.174305 -0.393118 # C
11 1 1 0.180203 11.994650 22.341797 0.077898 # C
12 1 1 -0.000160 14.883166 22.421301 -0.386276 # C
13 1 1 0.001144 12.724653 23.654901 0.032312 # C
14 1 1 0.002290 14.165466 23.644977 -0.129089 # C
15 1 1 -0.113961 11.999433 24.834471 0.157313 # C
16 1 1 0.017606 14.874637 24.889978 -0.119406 # C
17 1 1 0.053069 12.652310 26.089166 0.105427 # C
18 1 1 0.007710 14.119836 26.101441 -0.035131 # C
19 1 1 -0.097806 11.910533 27.326988 0.227559 # C
20 1 1 0.011832 14.829932 27.337685 -0.021840 # C
21 1 1 0.162453 12.640268 28.490677 0.441111 # C
22 1 1 -0.024788 14.055400 28.499450 0.332023 # C
23 1 2 -0.357556 11.896394 29.671203 0.772387 # O
24 1 1 0.017603 14.798846 29.686483 0.631456 # C
25 1 1 0.156719 12.653828 30.928111 0.822312 # C
26 1 1 -0.013621 14.048507 30.884189 0.741209 # C
27 1 1 -0.103749 11.978695 32.155232 0.867783 # C
28 1 1 0.099274 14.757904 32.205227 0.452796 # C
29 1 1 0.000997 12.692643 33.366336 0.937860 # C
30 1 1 0.098293 14.106924 33.367806 1.111942 # C
31 1 1 0.200685 12.055098 34.732584 0.788634 # C
32 1 1 0.103948 14.969769 34.765258 0.738751 # C
33 1 1 0.001512 12.782405 35.831978 0.130612 # C
34 1 1 0.109207 14.209720 35.721497 -0.155205 # C
35 1 1 -0.014278 12.070134 36.933545 -0.387986 # C
36 1 1 -0.031959 14.910643 37.050807 -0.136152 # C
37 1 1 -0.021070 12.723168 38.238810 -0.470037 # C
38 1 1 -0.012863 14.157230 38.188544 -0.482561 # C
39 1 1 0.148407 12.077622 39.509359 -0.428091 # C
40 1 1 0.094744 14.953294 39.358592 -0.988270 # C
41 1 1 -0.019191 12.682643 40.799520 -0.600914 # C
42 1 1 0.122972 14.050447 40.853825 -1.163438 # C
43 1 1 -0.073248 12.028803 42.033541 -0.326130 # C
44 1 1 -0.036335 14.804544 42.035940 -0.985883 # C
45 1 1 -0.007667 12.672421 43.250418 -0.571734 # C
46 1 1 0.125718 14.072572 43.287065 -1.160343 # C
47 1 1 0.135800 12.028185 44.489050 -0.315951 # C
48 1 1 0.115363 14.962507 44.784964 -0.923599 # C
49 1 1 -0.023210 12.684660 45.738934 -0.154412 # C
50 1 1 0.004607 14.142552 45.794049 -0.255089 # C
51 1 1 -0.061611 12.024455 46.965679 0.210087 # C
52 1 1 -0.022252 14.801549 47.025334 0.012586 # C
53 1 1 0.032125 12.677412 48.211333 -0.089557 # C
54 1 1 0.115270 14.109554 48.174953 -0.458201 # C
55 1 1 -0.094478 12.017711 49.471873 -0.084911 # C
56 1 1 0.104677 14.985852 49.656054 -0.335774 # C
57 1 1 0.076552 12.734135 50.704113 -0.003772 # C
58 1 1 -0.044665 14.170075 50.742928 0.170561 # C
59 1 1 -0.059620 12.083043 51.994162 0.047245 # C
60 1 1 0.106465 14.790962 51.903580 0.790061 # C
61 1 1 0.140114 12.775020 53.115257 -0.633596 # C
62 1 1 0.094872 13.910707 53.411231 0.493576 # C
63 1 1 -0.091814 11.980026 54.395827 -0.872099 # C
64 1 1 -0.033003 14.736028 54.528349 0.069025 # C
65 1 1 0.027115 16.831229 16.450017 0.192063 # C
66 1 1 0.030016 18.219752 16.565617 0.548090 # C
67 1 1 0.110793 16.086389 17.699457 -0.104142 # C
68 1 1 -0.057263 18.948561 17.747752 0.120922 # C
69 1 1 0.098761 16.807507 18.640006 -1.098810 # C
70 1 1 0.243043 18.502810 18.520701 -0.987585 # C
71 1 1 -0.019677 16.196592 20.018056 -1.076234 # C
72 1 2 -0.335372 19.172539 19.847469 -1.325515 # O
73 1 1 0.066877 16.792694 21.284564 -1.349923 # C
74 1 1 -0.293640 17.700629 21.416805 -2.544637 # C
75 1 1 -0.029459 16.290158 22.512144 -0.762731 # C
76 1 1 0.103012 16.953447 23.723765 -0.602233 # C
77 1 2 -0.353477 18.339077 23.776191 -0.905534 # O
78 1 1 0.087918 16.365230 24.901240 -0.056605 # C
79 1 1 0.271371 19.114902 24.971874 -0.704778 # C
80 1 1 0.015169 16.984955 26.171414 -0.463407 # C
81 1 1 -0.056710 18.406764 26.164943 -0.597604 # C
82 1 1 0.131952 16.258255 27.447471 -0.442294 # C
83 1 1 0.128037 19.107891 27.518352 -0.550839 # C
84 1 1 -0.066557 16.967865 28.475131 0.330957 # C
85 1 1 0.100273 18.392187 28.349736 0.521072 # C
86 1 1 0.129994 16.259827 29.580709 0.919448 # C
87 1 1 0.076472 19.311891 29.816319 0.893056 # C
88 1 1 0.125591 17.132428 31.157001 0.934988 # C
89 1 1 0.039026 18.620588 31.132673 0.321795 # C
90 1 1 0.084766 16.470546 32.274867 0.306763 # C
91 1 1 0.278529 19.296808 32.408415 0.387623 # C
92 1 1 0.152514 17.096151 33.518872 0.395799 # C
93 1 2 -0.315744 18.550188 33.586722 0.277637 # O
94 1 1 0.000548 16.460176 34.723027 0.409817 # C
95 1 1 -0.271621 19.582010 35.565789 1.265134 # C
96 1 1 0.007235 17.159768 35.975350 0.242308 # C
97 1 1 0.074894 18.595308 36.154937 0.258276 # C
98 1 1 -0.030914 16.331742 37.139991 0.058648 # C
99 1 1 -0.038728 19.228415 37.202571 -0.439181 # C
100 1 1 0.142409 16.994932 38.447694 0.144396 # C
101 1 1 0.137651 18.337291 38.407707 -0.828563 # C
102 1 1 -0.084983 16.235285 39.577689 -0.303480 # C
103 1 1 -0.018090 19.036641 39.734916 -0.528613 # C
104 1 1 0.109728 16.838721 40.889922 -0.137580 # C
105 1 1 -0.046005 18.307338 40.902017 -0.179858 # C
106 1 1 0.124073 16.260226 41.974404 -1.058768 # C
107 1 1 0.132103 18.992780 42.052459 0.416460 # C
108 1 1 0.145214 17.121348 43.535298 -0.941996 # C
109 1 1 0.106480 18.563895 43.422583 -0.305671 # C
110 1 1 -0.062989 16.366000 44.709269 -0.596390 # C
111 1 1 0.144445 19.024883 44.569076 0.584991 # C
112 1 1 0.161643 17.103461 45.944653 -0.391897 # C
113 1 1 -0.034225 18.439808 45.867454 0.202403 # C
114 1 1 0.124854 16.214648 47.014603 0.511978 # C
115 1 1 0.142354 19.056475 47.030061 0.723266 # C
116 1 1 -0.006412 16.996010 48.346191 0.559483 # C
117 1 1 0.011793 18.328092 48.196702 1.053882 # C
118 1 1 -0.043444 16.395181 49.596215 0.293924 # C
119 1 1 -0.243268 18.835862 49.017086 2.229416 # C
120 1 1 0.111579 17.004025 50.874978 0.390032 # C
121 1 2 -0.324503 18.458400 50.948495 0.425522 # O
122 1 1 -0.099369 16.235927 52.028375 0.421475 # C
123 1 1 0.079015 18.936544 52.225834 0.853579 # C
124 1 1 0.125463 16.920424 53.307605 0.208038 # C
125 1 1 0.075024 18.108597 53.366714 1.217281 # C
126 1 1 0.013814 16.156917 54.575854 0.243552 # C
127 1 1 0.139977 18.883072 54.922037 1.323155 # C
128 1 1 0.145258 21.099453 16.624184 1.365371 # C
129 1 1 -0.035545 22.511768 16.640344 1.016952 # C
130 1 1 0.158616 20.149061 18.195996 0.807188 # C
131 1 1 0.140056 23.281296 17.873137 1.097202 # C
132 1 1 -0.085318 20.965247 19.243714 0.144591 # C
133 1 1 0.138232 22.381244 19.371433 0.547521 # C
134 1 1 0.316316 20.405878 20.105326 -0.761281 # C
135 1 1 0.062479 23.130093 20.036514 -0.629184 # C
136 1 2 -0.324446 21.114799 21.342477 -0.945350 # O
137 1 1 0.143443 22.526681 21.311166 -0.807817 # C
138 1 1 -0.024666 23.151482 22.532196 -0.497258 # C
139 1 1 -0.268284 21.236815 23.196028 0.918253 # C
140 1 1 0.053479 22.491187 23.580050 0.165981 # C
141 1 2 -0.320966 20.501380 25.010239 -0.649475 # O
142 1 1 0.096395 23.194091 24.879830 0.414612 # C
143 1 1 0.142426 21.245388 26.275230 -0.265403 # C
144 1 1 -0.066074 22.568607 26.173815 0.133573 # C
145 1 1 -0.084278 20.539578 27.445608 -0.323557 # C
146 1 1 0.142326 23.403699 27.367446 0.455895 # C
147 1 1 0.128306 21.366740 28.729519 -0.289386 # C
148 1 1 -0.086167 22.777620 28.617704 0.109678 # C
149 1 1 0.092727 20.757526 29.825847 0.888268 # C
150 1 1 0.097975 23.432381 29.858497 0.423915 # C
151 1 1 0.139710 21.314607 31.083126 0.610933 # C
152 1 1 -0.037588 22.652176 31.225168 0.383621 # C
153 1 2 -0.312719 20.682112 32.405917 0.547823 # O
154 1 1 0.157861 23.332632 32.428169 0.188442 # C
155 1 2 -0.259300 22.692181 33.671276 0.368984 # O
156 1 1 0.124348 23.444107 34.886085 -0.059209 # C
157 1 2 -0.274232 21.273866 35.957440 -0.626440 # O
158 1 1 0.109604 22.749231 35.946910 -0.635960 # C
159 1 1 0.159753 20.611555 37.215711 -0.712337 # C
160 1 1 0.124098 23.534050 36.965348 -1.252808 # C
161 1 1 -0.049219 21.152178 38.521722 -0.948028 # C
162 1 1 0.156345 22.431467 38.797005 -1.587895 # C
163 1 1 -0.009187 20.419814 39.672923 -0.447450 # C
164 1 1 -0.077828 23.116253 40.045384 -1.394551 # C
165 1 1 0.123495 21.236501 40.777772 0.188763 # C
166 1 1 0.153297 22.422472 41.224795 -0.897434 # C
167 1 1 -0.034949 20.442787 42.040555 0.448831 # C
168 1 1 -0.057521 23.252811 42.181734 -0.189718 # C
169 1 1 -0.008520 21.148398 43.223985 0.618806 # C
170 1 1 0.138793 22.612209 43.139644 0.649156 # C
171 1 1 0.119241 20.539406 44.572924 0.490628 # C
172 1 1 0.112632 23.599076 45.030023 0.807402 # C
173 1 1 0.225050 21.330690 46.138138 0.737520 # C
174 1 1 0.077561 22.775545 46.217961 0.894459 # C
175 1 2 -0.315210 20.387156 47.137423 1.255906 # O
176 1 2 -0.317674 23.313715 47.498948 0.722502 # O
177 1 1 -0.272882 21.940702 48.875404 -0.872554 # C
178 1 1 0.034909 22.855949 49.934726 -0.278057 # C
179 1 2 -0.348457 20.896308 51.002814 0.491635 # O
180 1 1 0.083780 22.314525 51.033692 0.335696 # C
181 1 1 0.100643 20.283967 52.299068 0.806829 # C
182 1 1 0.091799 23.091567 52.168561 0.729546 # C
183 1 1 -0.027994 20.928637 53.538616 0.878275 # C
184 1 1 0.107036 22.343719 53.499280 0.339177 # C
185 1 1 -0.023736 20.317062 54.795198 1.150606 # C
186 1 1 0.096845 23.158301 54.871518 0.479654 # C
187 1 1 0.020730 25.344311 16.566882 0.816876 # C
188 1 1 0.003093 26.716050 16.449603 0.804692 # C
189 1 1 -0.024668 24.671938 17.782390 0.586786 # C
190 1 1 0.083003 27.496380 17.648043 0.267959 # C
191 1 1 0.011949 25.317135 18.951726 0.042050 # C
192 1 1 0.087883 26.769166 19.027171 0.219595 # C
193 1 1 -0.008410 24.616835 20.102142 -0.438727 # C
194 1 1 0.149066 27.509158 19.727083 -0.881904 # C
195 1 1 -0.053382 25.264973 21.274045 -0.883475 # C
196 1 1 0.113335 26.603696 21.245344 -1.483091 # C
197 1 1 0.133974 24.576713 22.562630 -1.063907 # C
198 1 1 -0.014435 27.386684 22.484490 -1.467540 # C
199 1 1 0.007946 25.394141 23.724793 -0.688457 # C
200 1 1 -0.042690 26.789985 23.745583 -1.074784 # C
201 1 1 0.095134 24.913309 24.895258 -0.010477 # C
202 1 1 0.293930 27.544630 24.925665 -1.071325 # C
203 1 1 0.124720 25.450135 26.131892 -0.373991 # C
204 1 2 -0.315153 26.791805 26.117687 -0.929255 # O
205 1 1 -0.023384 24.856616 27.318414 -0.036724 # C
206 1 1 -0.245874 27.710340 27.684526 1.160199 # C
207 1 1 -0.001275 25.653853 28.523246 -0.063924 # C
208 1 1 0.070496 27.053050 28.634360 0.191002 # C
209 1 1 0.087114 25.061697 29.848812 0.109527 # C
210 1 1 -0.023730 27.769738 29.820572 -0.203197 # C
211 1 1 0.092196 25.573227 30.942391 -0.745813 # C
212 1 1 -0.014548 27.031184 31.054140 -0.524404 # C
213 1 1 0.038242 24.671983 32.474188 -0.404544 # C
214 1 1 -0.009667 27.677270 32.298014 -0.480993 # C
215 1 1 0.126401 25.519209 33.580947 0.146699 # C
216 1 1 0.133746 26.912643 33.629604 -0.608978 # C
217 1 1 -0.008687 24.844605 34.866582 0.040439 # C
218 1 1 0.034634 27.670025 34.875304 -0.053077 # C
219 1 1 0.134189 25.569089 36.178023 -0.006959 # C
220 1 1 -0.044668 27.005735 36.113532 -0.163565 # C
221 1 1 -0.033167 24.932624 37.116652 -0.983625 # C
222 1 1 0.233603 27.697221 37.416134 -0.416859 # C
223 1 1 0.165305 25.607509 38.259902 -1.505496 # C
224 1 1 -0.025104 26.890092 38.572653 -0.984523 # C
225 1 1 0.150987 24.531882 40.121814 -1.669666 # C
226 1 1 0.069778 27.452498 39.867423 -1.033432 # C
227 1 1 -0.057765 25.346971 41.134328 -1.074123 # C
228 1 1 0.021080 26.775153 41.129878 -1.137548 # C
229 1 1 0.129677 24.714531 42.108373 -0.168412 # C
230 1 1 0.100611 27.514566 42.396029 -0.905423 # C
231 1 1 0.123281 25.572641 43.769502 -0.138772 # C
232 1 1 -0.038976 26.796287 43.688557 -0.940229 # C
233 1 1 -0.037099 24.779349 45.004224 -0.010343 # C
234 1 1 -0.009299 27.406982 44.875851 -1.323858 # C
235 1 1 0.116432 25.106089 46.197764 -0.713041 # C
236 1 1 0.150560 26.708834 46.194248 -1.368812 # C
237 1 1 0.181846 24.717705 47.450619 0.026447 # C
238 1 1 -0.031178 27.539897 47.332936 -0.913906 # C
239 1 1 0.119707 24.996099 48.669638 -0.798484 # C
240 1 1 0.162609 27.108367 48.670868 -0.992566 # C
241 1 1 -0.024071 24.269078 49.895954 -0.553080 # C
242 1 1 -0.056091 27.814905 49.762601 -0.395769 # C
243 1 1 0.152867 25.010347 51.143906 -0.573695 # C
244 1 1 0.150212 27.161234 51.042892 -0.437749 # C
245 1 1 -0.053808 24.451924 52.228613 0.136993 # C
246 1 1 -0.029169 27.658997 52.158031 0.334317 # C
247 1 1 0.123805 25.176674 53.480016 0.151043 # C
248 1 1 0.108682 26.979049 53.488526 0.286551 # C
249 1 1 0.097784 24.530653 54.636320 1.070445 # C
250 1 1 -0.034781 27.466881 54.623921 1.061200 # C
251 1 1 0.140615 29.428459 16.501288 1.929918 # C
252 1 1 -0.030819 30.867175 16.461313 1.659254 # C
253 1 1 0.075283 28.694599 18.001730 1.270321 # C
254 1 1 0.146528 31.573968 17.727463 1.776938 # C
255 1 1 -0.025777 29.450435 19.092413 0.665062 # C
256 1 1 0.144471 30.738837 19.408730 1.248708 # C
257 1 1 -0.001853 28.932237 19.773735 -0.479272 # C
258 1 1 -0.009845 31.511352 20.399130 0.515124 # C
259 1 1 0.122175 29.795924 20.634857 -1.222199 # C
260 1 1 -0.058781 31.048592 21.038359 -0.659997 # C
261 1 1 0.107827 28.781279 22.434708 -1.775632 # C
262 1 1 0.147812 31.796453 22.138117 -1.343656 # C
263 1 1 0.095719 29.602306 23.523540 -1.414578 # C
264 1 1 -0.038241 30.994483 23.465190 -1.354167 # C
265 1 2 -0.333535 28.920191 24.854764 -1.252335 # O
266 1 1 0.068261 31.737807 24.656467 -1.500194 # C
267 1 1 -0.269413 30.992767 25.738968 -2.294829 # C
268 1 2 -0.331416 31.916873 27.296792 -0.483677 # O
269 1 2 -0.345486 29.838147 28.626950 -0.117797 # O
270 1 1 0.240584 31.234471 28.534567 -0.365192 # C
271 1 1 0.138384 29.144428 29.866844 -0.358627 # C
272 1 1 -0.116911 31.913490 29.696891 -0.478412 # C
273 1 1 0.100353 29.792949 31.082553 -0.664122 # C
274 1 1 0.112841 31.218014 30.999233 0.053288 # C
275 1 1 0.024423 29.063889 32.309665 -0.255259 # C
276 1 1 -0.069259 31.828608 32.393389 -0.009371 # C
277 1 1 -0.033109 29.702734 33.467632 0.365716 # C
278 1 1 0.145882 31.095081 33.413223 0.633134 # C
279 1 1 0.047253 28.906288 34.666266 0.591606 # C
280 1 2 -0.365666 31.965648 34.394157 1.272593 # O
281 1 1 -0.243933 29.470834 35.707002 1.553064 # C
282 1 2 -0.368276 28.441247 38.197867 0.759772 # O
283 1 1 0.236377 29.387324 39.104116 0.326734 # C
284 1 2 -0.348039 30.733392 39.270055 0.809115 # O
285 1 1 -0.059019 28.888068 39.921197 -0.660003 # C
286 1 1 0.172827 31.593647 40.192299 0.143307 # C
287 1 1 0.120342 29.729961 40.947625 -1.291912 # C
288 1 1 0.036411 30.995447 41.294047 -0.515866 # C
289 1 1 0.108930 28.789870 42.445848 -1.732388 # C
290 1 1 0.156134 31.882172 42.073778 -1.437228 # C
291 1 1 -0.085167 29.533024 43.689131 -1.699105 # C
292 1 1 0.141064 30.944508 43.751463 -1.946344 # C
293 1 1 0.129608 28.842166 44.979875 -1.629787 # C
294 1 1 -0.097994 31.659153 44.974148 -1.627445 # C
295 1 1 -0.057873 29.562579 46.014554 -0.852564 # C
296 1 1 0.138543 30.948167 46.220242 -1.248343 # C
297 1 1 0.128077 28.766922 47.008517 -0.215545 # C
298 1 1 -0.041744 31.768956 47.102925 -0.284991 # C
299 1 1 0.029128 29.635831 48.263456 0.412257 # C
300 1 1 0.021057 31.106411 47.989134 0.583424 # C
301 1 1 0.086232 29.221630 49.683681 0.039859 # C
302 1 1 -0.300402 31.734760 48.285760 1.919524 # C
303 1 1 0.235726 29.510978 50.677735 1.139437 # C
304 1 2 -0.312478 31.091680 50.961145 1.442881 # O
305 1 1 -0.032162 28.861041 52.005615 1.021685 # C
306 1 1 0.280139 31.658413 52.158856 1.246299 # C
307 1 1 0.127650 29.486901 53.181124 1.701174 # C
308 1 1 0.030968 30.907873 53.323138 1.058155 # C
309 1 1 0.108622 28.648017 54.601524 1.862234 # C
310 1 1 0.029618 31.541458 54.646369 1.335268 # C
311 1 1 -0.025383 33.703473 16.579668 1.357012 # C
312 1 1 -0.032481 35.101408 16.617452 1.644936 # C
313 1 1 0.073400 32.913831 17.796029 1.119412 # C
314 1 1 0.163259 35.818560 17.877790 1.753417 # C
315 1 1 0.129318 33.643862 19.047983 1.530429 # C
316 1 1 -0.043000 35.114364 19.067383 1.439619 # C
317 1 1 0.123258 32.868530 20.637214 1.013044 # C
318 1 1 0.148272 35.718189 20.364274 1.251807 # C
319 1 1 -0.012871 33.745259 21.479593 0.172023 # C
320 1 1 -0.022093 35.162422 21.441339 0.455753 # C
321 1 1 -0.008095 33.152348 22.325177 -0.789047 # C
322 1 1 -0.030571 35.961780 22.508809 -0.063199 # C
323 1 1 0.136281 33.902082 23.483076 -1.284675 # C
324 1 1 0.002890 35.274098 23.575381 -0.693799 # C
325 1 1 -0.040015 33.108785 24.759368 -1.201364 # C
326 1 1 -0.033554 35.949031 24.712383 -1.263372 # C
327 1 1 -0.031754 33.812024 26.012130 -1.135940 # C
328 1 1 0.122155 35.225814 25.923421 -1.646397 # C
329 1 1 0.153150 33.323703 27.242820 -0.779265 # C
330 1 1 0.140040 36.165957 27.540674 -1.556820 # C
331 1 1 0.085257 34.015006 28.443102 -0.492496 # C
332 1 1 -0.064928 35.417513 28.562313 -0.838273 # C
333 1 1 -0.033267 33.289747 29.708928 -0.837792 # C
334 1 1 0.111703 36.053521 29.831520 -0.513682 # C
335 1 1 0.149225 33.997534 30.872960 -1.293741 # C
336 1 1 -0.026156 35.388645 31.021254 -1.086716 # C
337 1 1 0.141856 32.980285 32.679402 -0.796960 # C
338 1 1 0.175582 36.084468 32.272247 -1.337447 # C
339 1 1 -0.093636 33.793246 33.730320 -0.233996 # C
340 1 1 0.128029 35.151922 33.887169 -0.848466 # C
341 1 1 0.285085 33.323898 34.465304 0.848756 # C
342 1 1 -0.067298 35.946702 34.932360 -0.280145 # C
343 1 2 -0.296581 34.291121 35.297458 1.379291 # O
344 1 1 0.229605 35.087172 36.070005 0.234439 # C
345 1 1 -0.258143 32.590700 37.537402 0.604876 # C
346 1 1 -0.022881 35.718797 37.358930 0.634021 # C
347 1 1 0.059225 33.563096 38.694288 0.583563 # C
348 1 1 -0.022359 34.978306 38.537531 0.788528 # C
349 1 1 -0.046122 32.950660 39.933313 0.167999 # C
350 1 1 0.130822 35.688819 39.759906 1.241814 # C
351 1 1 0.110618 33.913312 40.941377 -0.435575 # C
352 1 1 0.132823 34.915212 41.326356 0.620117 # C
353 1 1 -0.033722 33.280083 42.100736 -1.091547 # C
354 1 1 -0.018601 35.734512 42.469656 0.195695 # C
355 1 1 0.175716 34.119943 43.164728 -1.539871 # C
356 1 1 -0.028856 35.377760 43.345063 -0.880571 # C
357 1 1 0.148203 33.056181 45.002462 -1.815303 # C
358 1 1 0.139352 36.191861 44.513532 -1.239731 # C
359 1 1 -0.081377 33.821590 46.095220 -1.218838 # C
360 1 1 0.164683 35.283896 46.187738 -1.361731 # C
361 1 1 0.145286 33.162306 47.027128 -0.415710 # C
362 1 1 -0.119466 35.909294 47.288779 -0.595861 # C
363 1 2 -0.328507 33.880693 48.069526 0.350691 # O
364 1 1 0.261736 35.268857 48.166393 0.228882 # C
365 1 2 -0.336199 36.000175 49.186421 0.898751 # O
366 1 1 -0.257613 35.223606 51.655642 -0.395628 # C
367 1 2 -0.316509 33.057857 52.208580 1.143548 # O
368 1 1 0.052291 35.888731 52.431565 0.707352 # C
369 1 1 0.139641 33.702004 53.503401 1.214658 # C
370 1 1 -0.050950 35.124375 53.529579 1.209768 # C
371 1 1 -0.042530 32.982840 54.693228 1.307696 # C
372 1 1 0.151611 35.765053 54.723038 1.771560 # C
373 1 1 -0.004385 38.470830 16.456456 0.823508 # C
374 1 1 -0.008479 39.697104 16.406483 0.120640 # C
375 1 1 0.159967 37.906084 17.746594 1.189676 # C
376 1 1 0.147408 40.495259 17.693671 0.246075 # C
377 1 1 -0.071683 38.350661 18.940562 0.534596 # C
378 1 1 0.115520 39.488415 18.882438 -0.389949 # C
379 1 1 0.124740 37.811001 20.239201 0.846925 # C
380 1 1 -0.064974 40.272219 20.090616 -0.464011 # C
381 1 1 -0.081411 38.251475 21.400127 0.165732 # C
382 1 1 0.129261 39.718658 21.388399 0.017844 # C
383 1 1 0.147449 37.447423 22.625857 0.066841 # C
384 1 1 -0.019269 40.317919 22.485969 -0.774928 # C
385 1 1 -0.054612 38.041750 23.486001 -1.015421 # C
386 1 1 0.142707 39.409090 23.356961 -1.414391 # C
387 1 1 0.163776 37.328427 24.541330 -1.634792 # C
388 1 1 0.149238 40.523059 25.136956 -1.766948 # C
389 1 1 0.161121 38.381354 26.383850 -1.840001 # C
390 1 1 -0.080480 39.794292 26.346902 -1.570966 # C
391 1 1 -0.045975 37.609550 27.428816 -1.294257 # C
392 1 1 0.131461 40.519001 27.600225 -1.243840 # C
393 1 1 0.131492 38.226113 28.503317 -0.508728 # C
394 1 1 -0.007300 39.675808 28.669558 -0.668364 # C
395 1 1 0.054137 37.508066 29.812424 -0.977459 # C
396 1 1 0.035025 40.280493 29.902851 -0.336083 # C
397 1 1 0.143312 38.302928 31.257095 -1.079137 # C
398 1 1 -0.065433 39.625636 31.213303 -0.409297 # C
399 1 1 -0.088775 37.500733 32.438389 -0.970531 # C
400 1 1 0.267676 40.280256 32.383173 -0.072684 # C
401 1 1 0.215379 38.230486 33.648873 -0.841172 # C
402 1 2 -0.345744 39.686102 33.587134 -0.430013 # O
403 1 1 0.093035 37.332342 35.123387 -0.431971 # C
404 1 1 -0.281371 39.809446 35.129812 1.889911 # C
405 1 1 -0.035875 37.873716 36.114407 0.466787 # C
406 1 1 0.066936 39.244578 36.126493 0.872647 # C
407 1 1 0.130297 37.125838 37.276090 1.011195 # C
408 1 1 -0.090127 40.023964 37.302048 0.690548 # C
409 1 1 -0.047110 37.858078 38.552230 0.814952 # C
410 1 1 0.138906 39.279735 38.617004 0.445293 # C
411 1 1 -0.039791 37.163850 39.724187 1.176704 # C
412 1 1 -0.028804 39.986847 39.741277 1.080789 # C
413 1 1 0.143949 37.886357 40.918752 1.540005 # C
414 1 1 -0.023844 39.312078 40.938113 1.432069 # C
415 1 1 0.151287 36.920156 42.716136 0.953185 # C
416 1 1 0.149740 40.026063 42.201422 1.729355 # C
417 1 1 -0.036943 37.826173 43.730803 0.504901 # C
418 1 1 0.129323 39.105373 43.805035 1.227652 # C
419 1 1 -0.025835 37.457476 44.616866 -0.541822 # C
420 1 1 -0.006102 40.027865 44.827188 0.737583 # C
421 1 1 0.135262 38.295672 45.777016 -0.845350 # C
422 1 1 -0.037306 39.571396 45.844167 -0.133794 # C
423 1 1 0.135698 37.370240 47.364740 -0.771567 # C
424 1 1 0.137274 40.285819 47.125683 -0.251170 # C
425 1 1 0.066193 38.036075 48.177294 0.336179 # C
426 1 1 -0.066793 39.469261 48.285656 0.132123 # C
427 1 1 0.074170 37.393571 49.401640 0.662941 # C
428 1 1 0.138772 40.138407 49.507460 0.589336 # C
429 1 1 0.098443 38.063542 50.596008 0.859354 # C
430 1 1 -0.012624 39.419411 50.753510 0.388028 # C
431 1 1 0.132005 37.295057 52.161624 1.109468 # C
432 1 1 0.120003 40.030854 51.859838 -0.351303 # C
433 1 1 -0.047043 38.205858 53.327376 0.725380 # C
434 1 1 0.122400 39.270462 53.184124 -0.290639 # C
435 1 1 0.147192 37.873273 54.573230 1.268301 # C
436 1 1 0.089916 40.106521 54.680694 -0.644943 # C
437 1 1 -0.013800 42.387919 16.402383 -0.713656 # C
438 1 1 0.013308 43.810633 55.698385 -0.516665 # C
439 1 1 -0.056051 41.773986 17.657051 -0.557668 # C
440 1 1 0.025458 44.502079 17.583880 -0.519662 # C
441 1 1 0.138494 42.401868 18.809742 -1.148474 # C
442 1 1 -0.059622 43.883139 18.870562 -0.765288 # C
443 1 1 -0.028232 41.656646 20.083840 -0.812864 # C
444 1 1 0.296816 44.573070 20.052182 -0.775157 # C
445 1 1 0.145390 42.402184 21.267834 -0.902513 # C
446 1 2 -0.344277 43.853272 21.240453 -1.056692 # O
447 1 1 0.016810 41.768730 22.525839 -0.972224 # C
448 1 1 -0.266647 44.651009 23.278057 -2.498424 # C
449 1 1 0.034391 42.522451 23.752691 -1.147063 # C
450 1 1 0.078221 43.938900 23.959438 -1.330819 # C
451 1 1 -0.016077 41.807541 25.016487 -1.128797 # C
452 1 1 -0.028301 44.600622 25.008933 -0.656284 # C
453 1 1 0.008440 42.414883 26.163430 -0.488309 # C
454 1 1 0.138696 43.760797 26.000986 0.156440 # C
455 1 1 -0.045100 41.757202 27.392055 -0.501015 # C
456 1 1 -0.067331 44.471166 27.263834 0.386735 # C
457 1 1 0.104498 42.343002 28.563726 0.227986 # C
458 1 1 0.148320 43.956459 28.567411 0.019430 # C
459 1 1 0.077579 41.750365 29.956383 -0.273618 # C
460 1 1 -0.043590 44.450782 29.706986 0.748018 # C
461 1 1 0.149608 42.288742 31.008797 0.474330 # C
462 1 1 -0.009351 43.699223 30.968018 0.654435 # C
463 1 2 -0.339736 41.560533 32.222233 0.577283 # O
464 1 1 0.060312 44.402767 32.153165 0.304705 # C
465 1 1 -0.270769 43.552967 32.971810 -0.640238 # C
466 1 2 -0.329372 44.423411 34.867246 0.527748 # O
467 1 2 -0.338707 42.194334 35.980208 0.661033 # O
468 1 1 0.293818 43.584387 36.018743 0.704013 # C
469 1 1 0.133737 41.428254 37.258612 0.758066 # C
470 1 1 -0.071597 44.296086 37.168980 0.967848 # C
471 1 1 -0.065253 42.127091 38.376227 1.161885 # C
472 1 1 0.153278 43.547906 38.375613 1.463511 # C
473 1 1 0.130354 41.368064 39.622303 1.520359 # C
474 1 1 0.114203 44.410019 39.994505 1.137346 # C
475 1 1 0.111585 42.290696 41.198782 1.505166 # C
476 1 1 -0.019045 43.568671 41.175774 0.848191 # C
477 1 1 -0.060719 41.429364 42.346776 1.412622 # C
478 1 1 -0.047805 44.029458 42.339380 0.193711 # C
479 1 1 0.130337 42.174127 43.602148 1.430570 # C
480 1 1 0.250102 43.238341 43.612634 0.270871 # C
481 1 1 0.001964 41.375382 44.831812 1.284871 # C
482 1 2 -0.328484 44.100059 44.895355 0.217272 # O
483 1 1 0.089360 42.021700 46.096250 1.373040 # C
484 1 1 -0.272668 42.977382 46.361392 2.517469 # C
485 1 1 -0.044734 41.598382 47.136561 0.518802 # C
486 1 1 0.166204 42.287312 48.369174 0.348526 # C
487 1 2 -0.312238 43.726842 48.224899 0.544532 # O
488 1 1 -0.051019 41.570592 49.541539 0.111179 # C
489 1 1 0.270779 44.417507 49.450254 0.709792 # C
490 1 1 0.138083 42.200506 50.767383 -0.345121 # C
491 1 1 0.057431 43.830282 50.636484 0.243204 # C
492 1 1 -0.075842 41.497261 51.999105 -0.203411 # C
493 1 1 0.142272 44.311152 52.099649 0.788921 # C
494 1 1 0.134768 42.393096 53.076166 -0.548486 # C
495 1 1 -0.012871 43.659225 53.254293 0.056418 # C
496 1 1 0.091239 41.560701 54.565308 -0.975754 # C
497 1 1 -0.004936 44.388615 54.455010 -0.027447 # C
498 1 1 0.013830 46.558803 55.696270 0.102183 # C
499 1 1 -0.013375 47.983608 55.704557 0.229637 # C
500 1 1 -0.027211 45.925450 17.580028 -0.235735 # C
501 1 1 0.103296 48.631918 17.586771 0.625714 # C
502 1 1 0.158719 46.638082 18.796418 -0.221377 # C
503 1 1 -0.051399 47.970508 18.853850 0.168268 # C
504 1 2 -0.319257 45.968933 20.044264 -0.577586 # O
505 1 1 0.051888 48.771522 20.056614 0.257696 # C
506 1 1 -0.295578 48.131767 21.232251 0.959687 # C
507 1 2 -0.348939 48.756490 22.756549 -0.970489 # O
508 1 2 -0.329171 46.869981 24.248192 -1.331984 # O
509 1 1 0.289242 48.159230 23.984191 -0.788289 # C
510 1 1 0.146524 45.996232 25.199643 -0.622264 # C
511 1 1 -0.111949 48.768881 24.978408 -0.077525 # C
512 1 1 -0.029682 46.656895 26.209058 0.060202 # C
513 1 1 0.158848 48.135633 26.330387 0.003817 # C
514 1 1 0.131776 45.829891 27.144216 0.889551 # C
515 1 1 -0.062392 48.638442 27.221153 1.069017 # C
516 1 1 -0.091156 46.490820 28.397579 1.230186 # C
517 1 1 0.135020 47.871544 28.311530 1.580893 # C
518 1 1 0.133546 45.704763 29.618442 1.456148 # C
519 1 1 0.169263 48.861079 30.215172 1.818890 # C
520 1 1 0.046361 46.622652 31.249297 1.392455 # C
521 1 1 -0.069017 48.088029 31.337278 1.318560 # C
522 1 1 0.073008 45.874047 32.176737 0.358085 # C
523 1 1 0.012657 48.710476 32.506956 0.817544 # C
524 1 1 0.062127 46.496482 33.651225 0.795144 # C
525 1 1 0.096390 47.997852 33.611546 0.188815 # C
526 1 1 0.114080 45.819816 34.918258 0.741573 # C
527 1 1 0.159758 48.598708 34.896463 0.249314 # C
528 1 1 0.105248 46.493244 36.067418 1.140083 # C
529 1 1 -0.057324 47.872585 36.053673 0.406913 # C
530 1 1 -0.034012 45.721613 37.294630 0.944166 # C
531 1 1 0.070883 48.279655 37.327499 -0.094429 # C
532 1 1 0.133255 46.457915 38.571886 1.073221 # C
533 1 1 -0.017655 47.810366 38.529525 0.471142 # C
534 1 1 -0.079235 45.707852 39.738337 0.559748 # C
535 1 1 0.098619 48.504259 39.811426 0.307164 # C
536 1 1 0.146986 46.286947 40.568263 -0.442366 # C
537 1 1 -0.073031 47.708567 40.770121 -0.431830 # C
538 1 1 0.165449 45.202312 42.411168 -0.622094 # C
539 1 1 0.103555 48.285814 41.909639 -1.136666 # C
540 1 1 -0.108679 45.957097 43.651100 -0.636235 # C
541 1 1 0.163753 47.361948 43.560713 -1.145851 # C
542 1 1 0.307060 45.412405 44.846492 -0.204706 # C
543 1 1 -0.108859 48.258182 44.625593 -0.702850 # C
544 1 2 -0.312769 46.204497 46.015288 -0.295697 # O
545 1 1 0.138620 47.649322 45.858804 -0.500825 # C
546 1 1 -0.050148 48.374911 47.052082 -0.651165 # C
547 1 1 -0.275187 46.606792 48.592178 -1.437697 # C
548 1 1 0.078656 47.856319 48.386105 -0.612466 # C
549 1 2 -0.296392 45.709898 49.530559 1.194721 # O
550 1 1 -0.009364 48.638476 49.489091 -0.072731 # C
551 1 1 0.185098 46.562050 50.677853 0.607049 # C
552 1 1 0.109084 48.019910 50.494834 0.758350 # C
553 1 1 0.066039 45.825370 52.011587 0.474685 # C
554 1 1 0.074835 48.853267 51.965934 0.771653 # C
555 1 1 0.062991 46.573354 53.191028 0.894971 # C
556 1 1 0.091570 47.978290 53.118300 0.247808 # C
557 1 1 0.127928 45.713037 54.615784 0.582878 # C
558 1 1 0.110226 48.760100 54.540179 -0.068125 # C
559 1 1 0.011777 50.967386 55.710225 -0.059377 # C
560 1 1 -0.020626 52.341022 55.679936 -0.497749 # C
561 1 1 0.115045 50.368446 17.634152 0.349588 # C
562 1 1 0.135933 52.993227 17.567877 -0.524134 # C
563 1 1 0.109159 50.801317 18.800719 -0.516858 # C
564 1 1 -0.035661 52.318160 18.829076 -0.453847 # C
565 1 1 0.000654 50.137280 20.084918 -0.140188 # C
566 1 1 -0.080794 53.008034 20.045786 -0.355465 # C
567 1 1 -0.027951 50.868586 21.286870 -0.306432 # C
568 1 1 0.029435 52.291721 21.276296 -0.288796 # C
569 1 1 0.219375 50.308662 22.629184 -0.729683 # C
570 1 1 0.138668 52.975546 22.526013 -0.150326 # C
571 1 1 -0.037689 50.911582 23.738112 0.064108 # C
572 1 1 -0.010389 52.335891 23.764231 0.171788 # C
573 1 1 0.144995 50.060859 24.750389 0.657655 # C
574 1 1 -0.075165 53.006705 24.962498 0.594342 # C
575 1 1 -0.070489 50.776895 26.000284 0.925273 # C
576 1 1 0.056293 52.195234 26.146778 0.759895 # C
577 1 1 0.117816 50.004409 27.086488 1.510861 # C
578 1 1 -0.079078 52.792425 27.439119 0.572676 # C
579 1 1 0.151365 50.958816 28.815559 1.614547 # C
580 1 1 -0.031091 52.149187 28.660864 0.788724 # C
581 1 1 -0.065444 50.249627 30.081801 1.506210 # C
582 1 1 0.167713 52.749990 29.854296 0.165380 # C
583 1 1 0.135166 51.053120 31.263371 1.278591 # C
584 1 1 -0.103781 52.183542 31.191078 0.378922 # C
585 1 1 0.086193 50.142429 32.783411 1.037500 # C
586 1 1 0.163882 52.707628 32.371803 -0.201953 # C
587 1 1 0.100640 50.751931 33.793053 0.149392 # C
588 1 1 0.121925 52.036271 33.617261 -0.315369 # C
589 1 2 -0.294086 49.972091 34.966646 -0.141611 # O
590 1 2 -0.400734 52.746285 34.668253 -0.978690 # O
591 1 1 -0.305482 48.902615 37.335442 -1.472322 # C
592 1 2 -0.347060 52.552671 37.258147 -1.262037 # O
593 1 2 -0.298914 50.814942 38.526015 -0.012151 # O
594 1 1 0.325412 51.939125 38.370578 -0.936145 # C
595 1 1 0.218188 50.058423 39.754045 -0.093219 # C
596 1 1 -0.125553 52.558349 39.571124 -1.476741 # C
597 1 1 0.079982 50.412108 40.721424 -1.225773 # C
598 1 1 0.013254 51.884988 40.767280 -1.377831 # C
599 1 1 -0.040648 49.761177 42.016979 -1.048835 # C
600 1 1 0.179498 52.587747 42.084090 -1.385507 # C
601 1 1 0.014281 50.417369 43.246980 -0.878233 # C
602 1 1 0.009208 51.843038 43.286231 -0.893821 # C
603 1 1 0.137455 49.717234 44.500750 -0.408223 # C
604 1 1 -0.022504 52.553738 44.433614 -0.464903 # C
605 1 1 -0.026511 50.480703 45.702864 -0.745035 # C
606 1 1 0.048957 51.906728 45.720813 -0.591842 # C
607 1 1 0.120368 49.813368 46.939374 -1.118947 # C
608 1 1 -0.098624 52.663177 46.930348 -0.414638 # C
609 1 1 0.111837 50.739577 48.430643 -0.882651 # C
610 1 1 -0.012378 52.080449 48.191150 -0.416627 # C
611 1 1 -0.056935 50.045129 49.561547 -0.326608 # C
612 1 1 0.155427 52.846049 49.432766 -0.028674 # C
613 1 1 0.131052 50.756658 50.850648 -0.467752 # C
614 1 1 -0.012800 52.217680 50.764315 -0.175608 # C
615 1 1 -0.036329 50.171314 52.033672 0.131169 # C
616 1 1 -0.053333 52.948138 51.937631 -0.200308 # C
617 1 1 0.128469 50.931774 53.258524 0.311999 # C
618 1 1 0.057522 52.290254 53.204941 -0.323028 # C
619 1 1 0.002983 50.210295 54.529222 0.062326 # C
620 1 1 -0.035935 52.915339 54.380328 -0.814475 # C
621 1 2 -0.445485 54.378750 17.810061 -0.647479 # O
622 1 3 0.436452 54.781206 17.293362 -1.428794 # H
623 1 2 -0.410030 13.655504 52.697490 -1.744639 # O
624 1 3 0.350826 14.597011 52.767525 -1.556110 # H
625 1 2 -0.418271 14.131900 18.478183 -2.648692 # O
626 1 2 -0.422043 51.229231 53.303355 1.771068 # O
627 1 3 0.382794 50.759701 52.626840 2.258912 # H
628 1 3 0.399424 14.658424 19.125155 -3.127133 # H
629 1 2 -0.321843 49.695010 17.758910 1.623578 # O
630 1 2 -0.270166 17.676784 18.124334 -2.118317 # O
631 1 2 -0.240391 14.048889 52.771330 1.744799 # O
632 1 2 -0.273831 48.643564 51.050043 1.906200 # O
633 1 1 0.349852 42.076473 46.311059 3.825474 # C
634 1 3 0.243900 43.761659 45.609675 2.572669 # H
635 1 2 -0.276201 42.680644 46.052974 4.919328 # O
636 1 2 -0.479906 40.695102 46.355727 3.476619 # O
637 1 3 0.383531 40.127340 45.703173 3.936575 # H
638 1 1 0.361821 20.851454 24.156032 2.115034 # C
639 1 3 0.261952 20.392320 23.082373 0.235353 # H
640 1 2 -0.305857 19.642438 23.791792 2.341837 # O
641 1 2 -0.459560 21.688061 25.067581 2.809561 # O
642 1 3 0.422227 22.576971 25.286424 2.458729 # H
643 1 3 0.196620 45.456181 23.918223 -2.857066 # H
644 1 1 0.356691 43.599094 23.059039 -3.675032 # C
645 1 2 -0.439027 43.348495 21.681737 -3.925876 # O
646 1 2 -0.254151 43.163100 24.127959 -4.222064 # O
647 1 3 0.391020 43.555960 21.039409 -3.213581 # H
648 1 1 0.370817 21.359265 49.426824 -2.251950 # C
649 1 3 0.240481 22.479600 47.945893 -1.070109 # H
650 1 2 -0.227728 21.814362 48.831864 -3.287580 # O
651 1 2 -0.451842 20.393370 50.449452 -2.069252 # O
652 1 3 0.439281 20.219875 50.731100 -1.132736 # H
653 1 1 0.334051 28.396186 36.106313 2.640395 # C
654 1 3 0.192356 30.338865 35.316453 2.081900 # H
655 1 2 -0.262326 27.374047 35.417395 2.974213 # O
656 1 2 -0.439763 28.952183 37.299321 3.194949 # O
657 1 3 0.383771 29.446751 37.870995 2.571974 # H
658 1 2 -0.422555 19.370384 43.354135 -1.510319 # O
659 1 3 0.437254 20.074892 42.680626 -1.670902 # H
660 1 2 -0.498584 45.786837 26.403402 2.213646 # O
661 1 3 0.375068 46.145666 26.955101 2.915434 # H
662 1 2 -0.510479 20.941230 29.654073 -1.369557 # O
663 1 3 0.345845 21.638400 30.157414 -1.827205 # H
664 1 2 -0.427808 40.288107 49.304218 2.058137 # O
665 1 3 0.409734 39.988535 48.452515 2.370502 # H
666 1 3 0.247499 49.361635 38.293862 -1.712101 # H
667 1 1 0.357414 47.706757 37.048956 -2.475073 # C
668 1 2 -0.415351 46.591850 36.214459 -2.192414 # O
669 1 2 -0.255294 48.007327 37.733715 -3.512866 # O
670 1 3 0.367897 46.635861 35.524640 -1.499008 # H
671 1 1 0.366090 38.658501 34.554117 2.826389 # C
672 1 3 0.208741 40.347859 34.322057 1.400969 # H
673 1 2 -0.412453 37.795278 33.702503 2.084665 # O
674 1 2 -0.244438 38.693365 34.864988 4.064877 # O
675 1 3 0.330937 38.039804 33.603303 1.142791 # H
676 1 1 0.362203 31.943002 26.510544 -3.292452 # C
677 1 3 0.185815 30.214313 25.254464 -2.877778 # H
678 1 2 -0.287984 32.832980 25.877254 -3.956876 # O
679 1 2 -0.422599 31.444532 27.840286 -3.402917 # O
680 1 3 0.341801 30.916238 28.208913 -2.660234 # H
681 1 1 0.348319 36.187527 51.635077 -1.681471 # C
682 1 3 0.188993 34.958305 50.651622 -0.077657 # H
683 1 2 -0.415533 36.387030 50.298259 -2.121689 # O
684 1 2 -0.240590 36.504375 52.771155 -2.162791 # O
685 1 3 0.330004 36.182903 49.572627 -1.490588 # H
686 1 1 0.364074 18.805063 35.194096 2.592619 # C
687 1 3 0.253623 20.145296 34.732427 0.844044 # H
688 1 2 -0.427611 19.596176 34.132556 3.112603 # O
689 1 2 -0.290581 17.836764 35.870707 3.082677 # O
690 1 3 0.368283 20.152546 33.632916 2.473072 # H
691 1 2 -0.233212 34.933575 40.771638 1.949488 # O
692 1 2 -0.231771 37.169696 41.994217 2.175763 # O
693 1 2 -0.261134 39.355941 43.209663 2.520809 # O
694 1 2 -0.221972 35.652152 26.792098 -2.704679 # O
695 1 2 -0.229395 37.844711 25.361721 -2.705168 # O
696 1 2 -0.240904 39.972340 24.067374 -2.549739 # O
697 1 2 -0.253656 26.126622 53.784728 -0.873899 # O
698 1 2 -0.213406 26.157830 51.256910 -1.449907 # O
699 1 2 -0.212637 25.942825 48.909777 -1.836279 # O
700 1 2 -0.230669 25.407937 46.248803 -2.084811 # O
701 1 3 0.199863 18.587679 22.011397 -2.324305 # H
702 1 1 0.352942 16.783988 22.107362 -3.666525 # C
703 1 2 -0.280228 15.866129 21.397882 -4.196642 # O
704 1 2 -0.430503 17.154355 23.474309 -3.784423 # O
705 1 3 0.370593 17.753737 23.829456 -3.091449 # H
706 1 1 0.344724 26.716213 27.505143 2.396941 # C
707 1 3 0.241482 27.941982 26.719965 0.715265 # H
708 1 2 -0.474233 26.414581 26.121998 2.223549 # O
709 1 2 -0.273373 26.164157 28.431434 3.077185 # O
710 1 3 0.477020 25.425774 25.888157 2.158792 # H
711 1 1 0.321311 18.099180 48.237235 3.405030 # C
712 1 3 0.185294 19.915801 48.961558 2.326923 # H
713 1 2 -0.433038 16.932136 48.993920 3.709107 # O
714 1 2 -0.312702 18.466823 47.071009 3.771940 # O
715 1 3 0.329346 16.774596 49.829489 3.215798 # H
716 1 3 0.212514 48.820744 22.071889 1.037064 # H
717 1 1 0.363013 47.683157 20.779938 2.413121 # C
718 1 2 -0.435223 48.178675 19.600005 3.018832 # O
719 1 2 -0.250256 46.934581 21.721572 2.857376 # O
720 1 3 0.430985 48.814308 19.015665 2.483851 # H
721 1 3 0.210142 46.199775 47.634841 -1.768826 # H
722 1 1 0.381712 47.015774 49.471139 -2.695584 # C
723 1 2 -0.446169 45.727830 49.856860 -3.175776 # O
724 1 2 -0.276203 48.187431 49.621798 -3.178538 # O
725 1 3 0.425848 45.055334 50.110480 -2.510794 # H
726 1 2 -0.230321 20.533836 17.743170 2.112830 # O
727 1 2 -0.240776 22.948678 19.121350 1.819043 # O
728 1 2 -0.317143 46.039514 54.110928 1.902571 # O
729 1 2 -0.241346 14.479487 44.277828 -2.165667 # O
730 1 2 -0.243243 16.983454 42.693126 -2.093182 # O
731 1 2 -0.241386 23.095102 37.809836 -2.375133 # O
732 1 2 -0.239697 25.206305 39.206578 -2.543290 # O
733 1 2 -0.256505 28.705382 17.566866 2.632033 # O
734 1 2 -0.226319 31.031474 18.802827 2.547153 # O
735 1 2 -0.231097 33.218513 20.157551 2.348776 # O
736 1 2 -0.228795 28.973767 53.715073 2.945278 # O
737 1 2 -0.228502 29.280190 41.376473 -2.589556 # O
738 1 2 -0.236977 31.568841 42.660478 -2.696039 # O
739 1 2 -0.236641 33.753985 44.043266 -2.628088 # O
740 1 2 -0.225499 35.938167 45.405643 -2.367094 # O
741 1 2 -0.315498 38.088880 46.818702 -1.885251 # O
742 1 2 -0.224282 37.114057 17.826622 2.387712 # O
743 1 2 -0.264416 36.945062 20.338697 2.000934 # O
744 1 2 -0.231369 37.018052 54.864198 2.428216 # O
745 1 2 -0.256197 50.351399 47.864939 -2.130552 # O
746 1 2 -0.248280 14.564946 48.958517 -1.560631 # O
747 1 2 -0.248604 50.535071 27.871238 2.612801 # O
748 1 2 -0.246962 48.196284 29.248935 2.646270 # O
749 1 2 -0.263502 45.989200 30.637247 2.500028 # O
750 1 2 -0.248040 38.073920 34.817761 -1.645345 # O
751 1 2 -0.243623 35.428479 33.281428 -2.133188 # O
752 1 2 -0.282386 33.226664 31.886365 -1.975649 # O
753 1 2 -0.258660 41.989584 40.351446 2.623419 # O
754 1 2 -0.325956 44.145435 39.297710 2.408934 # O
755 1 2 -0.243829 45.614212 41.329022 -1.473589 # O
756 1 2 -0.254053 47.581790 42.603567 -2.199992 # O
757 1 2 -0.329339 25.442742 42.766504 0.915098 # O
758 1 2 -0.261864 23.262682 43.912200 1.672771 # O
759 1 2 -0.262081 26.980456 20.015619 -2.185611 # O
760 1 2 -0.310221 29.278887 21.207792 -2.434024 # O
761 1 2 -0.415837 16.087304 18.491051 1.121681 # O
762 1 3 0.346286 15.206138 18.652850 1.469336 # H
763 1 2 -0.429285 16.685218 24.804659 1.424370 # O
764 1 3 0.429038 17.513505 24.377156 1.620125 # H
765 1 2 -0.430887 44.389127 52.246440 2.228595 # O
766 1 3 0.444351 45.125898 52.802712 2.604374 # H
767 1 2 -0.418025 30.675589 30.775100 1.395907 # O
768 1 3 0.321514 30.739831 29.884898 1.779619 # H
769 1 2 -0.416989 25.837869 33.238796 1.492250 # O
770 1 3 0.403440 25.462775 32.383898 1.767776 # H
771 1 2 -0.411915 49.792177 44.391821 1.060613 # O
772 1 3 0.345958 48.925987 44.388393 1.474635 # H
773 1 2 -0.447981 29.000366 49.864734 2.212370 # O
774 1 3 0.390367 28.411925 49.105416 2.034731 # H
775 1 2 -0.527233 27.898260 42.220203 0.511435 # O
776 1 3 0.447940 27.108411 42.404594 1.082305 # H
777 1 2 -0.412297 50.453145 18.472221 -1.870205 # O
778 1 3 0.339609 51.237284 18.370228 -2.434583 # H
779 1 2 -0.445326 42.474900 18.676790 -2.600033 # O
780 1 3 0.344951 42.145727 17.816801 -2.887295 # H
781 1 2 -0.415243 22.895291 19.140314 -1.761034 # O
782 1 3 0.354892 23.711837 18.764288 -2.100850 # H
783 1 2 -0.500063 18.949599 28.279103 -1.784839 # O
784 1 3 0.401892 19.854407 28.581613 -2.116624 # H
785 1 2 -0.434678 30.136208 31.171592 -2.069888 # O
786 1 3 0.406698 31.081980 31.254279 -2.231831 # H
787 1 2 -0.430458 28.724680 37.169200 -1.396455 # O
788 1 3 0.438795 29.610865 37.469200 -1.177919 # H
789 1 2 -0.420272 39.365743 38.772153 -1.005599 # O
790 1 3 0.367351 39.737769 37.997248 -1.439660 # H
791 1 2 -0.440969 42.288611 43.778434 -0.782079 # O
792 1 3 0.394569 42.303655 44.630237 -1.266423 # H
793 1 2 -0.425133 40.615259 18.376944 1.535280 # O
794 1 3 0.396494 40.290719 19.272774 1.691377 # H
795 1 2 -0.445432 40.273159 21.594911 1.374981 # O
796 1 3 0.389501 39.568251 21.854024 1.969721 # H
797 1 2 -0.443730 37.635124 23.339053 1.335956 # O
798 1 3 0.353717 36.827922 23.405407 1.853704 # H
799 1 2 -0.480590 33.897404 28.519786 1.076590 # O
800 1 3 0.326657 33.129299 29.047491 1.296141 # H
801 1 2 -0.481047 35.989444 30.026905 0.940530 # O
802 1 3 0.401392 35.284791 29.361899 1.307562 # H
803 1 2 -0.438696 43.618694 25.279235 1.405948 # O
804 1 3 0.441206 44.299299 25.628860 2.057090 # H
805 1 2 -0.432222 30.581254 42.222931 0.566636 # O
806 1 3 0.457635 29.604221 42.269293 0.664321 # H
807 1 2 -0.444399 25.597659 47.076286 1.124602 # O
808 1 3 0.362873 25.202724 46.823918 1.979762 # H
809 1 2 -0.447228 16.365804 46.120678 1.662097 # O
810 1 3 0.368137 16.743118 46.492114 2.471868 # H
811 1 2 -0.407310 28.822389 45.417538 -3.064098 # O
812 1 3 0.363325 29.232857 44.744133 -3.606988 # H
813 1 2 -0.446169 31.018600 47.068035 -2.441805 # O
814 1 3 0.361808 31.363337 46.569912 -3.181642 # H
815 1 2 -0.450194 30.056072 50.063458 -1.066715 # O
816 1 3 0.388125 30.531914 49.307262 -1.433984 # H
817 1 2 -0.427489 34.669774 40.215787 -1.442427 # O
818 1 3 0.402602 34.267811 39.356358 -1.625060 # H
819 1 2 -0.451532 40.604003 47.272105 -1.672001 # O
820 1 3 0.448090 39.750321 47.283488 -2.159287 # H
821 1 2 -0.412623 39.838360 51.517888 -1.771680 # O
822 1 3 0.425734 40.604995 51.744973 -2.299953 # H
823 1 2 -0.488692 46.423216 31.451627 -0.805048 # O
824 1 3 0.324940 46.980359 30.725408 -0.475332 # H
825 1 2 -0.467122 42.144243 30.133430 -1.674151 # O
826 1 3 0.496034 42.129479 29.285472 -2.169893 # H
827 1 2 -0.484483 34.117244 36.263796 -0.838795 # O
828 1 3 0.384623 34.379599 35.850464 -1.668927 # H
829 1 2 -0.428605 31.767275 21.833003 -2.758294 # O
830 1 3 0.439660 30.980773 21.302746 -2.991652 # H
831 1 2 -0.412451 24.364793 22.640815 -2.517330 # O
832 1 3 0.363823 24.738032 21.887674 -2.985472 # H
833 1 2 -0.416543 24.393986 54.395946 2.495685 # O
834 1 3 0.429195 24.111001 53.474525 2.807857 # H
835 1 2 -0.437902 26.990869 19.769283 1.429794 # O
836 1 3 0.423650 27.465425 19.272328 2.105365 # H
837 1 2 -0.466815 17.668068 38.611192 1.402070 # O
838 1 3 0.383752 17.607638 37.826975 1.969901 # H
839 1 2 -0.435276 25.335925 36.842440 1.297583 # O
840 1 3 0.420362 26.143800 36.896587 1.804931 # H
841 1 2 -0.402135 18.801555 44.394000 1.988746 # O
842 1 3 0.400867 18.581925 45.201076 2.473490 # H
843 1 2 -0.412292 46.938680 33.487048 2.191772 # O
844 1 3 0.432281 46.752253 32.643314 2.628711 # H
845 1 2 -0.401542 46.988592 36.143040 2.542398 # O
846 1 3 0.459368 46.875486 37.063274 2.886986 # H
847 1 2 -0.494249 23.110791 52.178144 2.197259 # O
848 1 3 0.335229 22.498087 51.527389 2.570921 # H
849 1 2 -0.402986 37.068694 37.104186 2.491591 # O
850 1 3 0.377965 37.416413 37.841913 2.990749 # H
851 1 2 -0.452800 37.793914 47.257902 1.503483 # O
852 1 3 0.401593 37.133868 47.644454 2.070222 # H
853 1 2 -0.411984 14.368364 35.213179 -1.513890 # O
854 1 3 0.377119 14.881285 35.804493 -2.074453 # H
855 1 2 -0.432402 17.511513 38.256510 -1.997933 # O
856 1 3 0.358653 17.275337 39.057059 -2.505035 # H
857 1 2 -0.494300 21.598381 41.787490 -1.924549 # O
858 1 3 0.340271 21.744384 41.319208 -2.771698 # H
859 1 2 -0.421197 34.119433 23.345331 -2.731962 # O
860 1 3 0.455855 33.815052 24.092520 -3.248909 # H
861 1 2 -0.455312 44.166435 28.804040 -1.386619 # O
862 1 3 0.364551 44.635430 29.640798 -1.525815 # H
863 1 2 -0.428040 48.452065 26.977167 -1.276532 # O
864 1 3 0.332672 48.875875 26.361360 -1.881733 # H
865 1 2 -0.419204 39.230203 18.270656 -1.646344 # O
866 1 3 0.343418 39.659220 18.752128 -2.377015 # H
867 1 2 -0.427125 32.593105 17.883320 -0.306121 # O
868 1 3 0.338000 32.848681 17.095109 -0.793691 # H
869 1 2 -0.416026 18.237853 30.767833 -1.078558 # O
870 1 3 0.394694 18.558595 29.870176 -1.305060 # H
871 1 2 -0.471087 47.914274 33.277089 -1.223987 # O
872 1 3 0.504876 47.060752 32.874287 -1.497307 # H
873 1 2 -0.233436 16.697486 30.442334 2.062090 # O
874 1 2 -0.294316 24.539704 30.224239 1.365951 # O
875 1 2 -0.242030 18.194718 54.238874 2.380610 # O
876 1 2 -0.236864 14.674284 34.271770 2.071405 # O
877 1 2 -0.231145 50.915212 32.321433 2.219675 # O
878 1 2 -0.234221 48.202307 53.604068 -1.066705 # O
879 1 2 -0.230197 38.047206 30.357927 -2.196771 # O
880 1 2 -0.329387 24.838271 31.779374 -1.691008 # O
881 1 2 -0.267515 42.206895 53.625696 -1.874127 # O
882 1 2 -0.243228 22.775077 54.325714 -0.789297 # O
883 1 2 -0.221509 39.240435 53.950563 -1.524268 # O
884 1 2 -0.393519 18.547636 42.148307 1.780793 # O
885 1 3 0.437037 17.793436 41.515007 1.974525 # H
886 1 2 -0.425110 42.483781 28.372126 1.663493 # O
887 1 3 0.350364 42.291233 27.503305 2.060740 # H
888 1 2 -0.436409 22.288658 40.309239 1.101370 # O
889 1 3 0.373429 22.555554 40.869595 1.843503 # H
890 1 2 -0.457949 43.043247 43.614695 2.589754 # O
891 1 3 0.385630 42.915416 42.814190 3.113266 # H
892 1 2 -0.489388 23.625027 27.345239 1.912830 # O
893 1 3 0.453943 23.474560 28.219842 2.265361 # H
894 1 2 -0.434718 50.745118 51.139773 -1.938192 # O
895 1 3 0.458842 50.171736 50.542505 -2.409156 # H
896 1 2 -0.429848 17.145860 46.705003 -1.603172 # O
897 1 3 0.413527 16.758318 46.221422 -2.347482 # H
898 1 2 -0.429206 28.210723 17.133272 -0.914116 # O
899 1 3 0.394867 28.022682 55.617840 -1.223660 # H
900 1 2 -0.468660 49.795583 40.036022 -2.373508 # O
901 1 3 0.406504 49.064784 40.527412 -2.757577 # H
902 1 2 -0.414918 16.213508 27.963093 -1.832574 # O
903 1 3 0.392219 16.740962 28.754420 -1.912538 # H
904 1 2 -0.495341 46.599902 38.721696 2.549918 # O
905 1 3 0.436116 45.781136 39.154494 2.895180 # H
906 1 2 -0.441235 37.960097 28.379383 0.903408 # O
907 1 3 0.409980 37.402639 29.133657 1.236496 # H
908 1 2 -0.476461 16.334396 41.377483 1.180106 # O
909 1 3 0.320678 15.786961 40.708473 1.622357 # H
910 1 2 -0.465069 21.277507 29.142584 2.037365 # O
911 1 3 0.448527 20.527614 28.686964 2.484440 # H
912 1 2 -0.437247 49.591408 24.274380 1.988472 # O
913 1 3 0.375851 49.755800 24.929861 2.666620 # H
914 1 2 -0.443216 30.574521 53.304443 -0.392526 # O
915 1 3 0.383821 30.648781 52.411692 -0.723543 # H
916 1 2 -0.432671 17.593925 53.226934 -1.080620 # O
917 1 3 0.374962 17.782998 52.326683 -1.367086 # H
918 1 2 -0.506331 40.969366 28.097334 -2.591157 # O
919 1 3 0.404118 40.716444 27.516905 -3.311402 # H
920 1 2 -0.433206 50.876728 22.801145 -2.067249 # O
921 1 3 0.366258 50.165680 22.903678 -2.713566 # H
922 1 2 -0.432928 26.236049 33.826165 -1.880985 # O
923 1 3 0.446613 25.814228 33.033302 -2.319863 # H
924 1 2 -0.229637 37.667963 51.208789 2.123930 # O
925 1 2 -0.233109 49.594520 40.109067 1.222330 # O
926 1 2 -0.297282 18.915930 28.814263 1.827062 # O
927 1 2 -0.373518 28.719714 47.401543 1.194707 # O
928 1 2 -0.352786 24.355259 24.840592 1.336269 # O
929 1 2 -0.239040 15.524909 32.100481 -0.778574 # O
930 1 2 -0.293164 46.071536 51.184841 -0.671921 # O
931 1 2 -0.254100 14.377508 39.939617 -2.212512 # O
932 1 2 -0.270447 20.818309 45.591536 -0.506564 # O
933 1 2 -0.295112 43.416173 50.752234 -1.143824 # O
934 1 1 0.377435 44.266159 33.759353 -1.810913 # C
935 1 3 0.187635 42.856137 32.295012 -1.141254 # H
936 1 2 -0.319747 45.450428 33.723857 -2.290304 # O
937 1 2 -0.422158 43.093392 34.425848 -2.271615 # O
938 1 3 0.351819 42.260140 34.374940 -1.751586 # H
939 1 1 0.337639 31.987629 37.471521 -0.869514 # C
940 1 3 0.222479 33.071805 36.624938 0.907097 # H
941 1 2 -0.491192 31.215413 36.274666 -0.830709 # O
942 1 2 -0.299636 32.162396 38.317657 -1.808210 # O
943 1 3 0.368567 31.511882 35.599580 -0.195652 # H
944 1 1 0.366031 31.957784 46.859158 2.624424 # C
945 1 3 0.260055 32.683185 48.815471 1.835757 # H
946 1 2 -0.439485 30.747002 46.139706 2.467934 # O
947 1 2 -0.247795 33.045107 46.600679 3.239953 # O
948 1 3 0.417310 29.942823 46.605100 2.017721 # H
949 1 3 0.101799 29.820220 36.581960 1.008556 # H
950 1 3 0.144806 31.810983 37.680461 1.352517 # H
951 1 3 0.152120 20.356551 36.302138 1.494286 # H
952 1 3 0.198985 21.122003 48.634542 -0.193989 # H
953 1 3 0.148952 18.552928 50.063834 2.206449 # H
954 1 3 0.225399 31.081917 48.921008 2.518816 # H
955 1 3 0.160783 34.277943 52.136266 -0.668879 # H
956 1 3 0.192955 45.813168 49.069179 -0.872964 # H
957 1 3 0.219211 43.469841 47.326759 2.433423 # H
958 1 3 0.214973 49.664003 36.565525 -1.576812 # H
959 1 3 0.223054 42.915134 33.638565 -0.057050 # H
960 1 3 0.185103 40.564482 35.629411 2.497571 # H
961 1 3 0.214997 30.448143 26.406090 -1.631417 # H
962 1 3 0.168076 28.656554 28.091253 1.509455 # H
963 1 3 0.201613 45.144432 22.354161 -2.197892 # H
964 1 3 0.263247 47.254076 21.597929 0.428706 # H
965 1 3 0.176739 21.371191 22.185233 1.320486 # H
966 1 3 0.249125 18.023622 20.442970 -2.913130 # H
967 1 3 0.217148 10.928659 54.366052 -1.057860 # H
968 1 1 0.305664 10.870356 52.165031 0.812195 # C
969 1 2 -0.262770 10.412948 51.109303 1.435345 # O
970 1 2 -0.465073 10.350992 53.515952 0.909432 # O
971 1 3 0.393209 9.682197 53.631555 1.598114 # H
972 1 1 0.306743 54.034796 54.268078 -1.748101 # C
973 1 2 -0.460599 54.170475 52.890545 -2.128220 # O
974 1 2 -0.367374 54.689965 55.265191 -2.292281 # O
975 1 3 0.368694 54.708723 52.767396 -2.929355 # H
976 1 3 0.181253 54.028519 51.892216 -0.193991 # H
977 1 2 -0.246878 54.097220 49.313567 0.343656 # O
978 1 3 0.217686 54.083631 20.060567 -0.317521 # H
979 1 2 -0.457930 54.320374 22.194497 -0.221053 # O
980 1 1 0.329694 54.435021 25.056364 0.911073 # C
981 1 2 -0.449023 55.310866 23.945858 0.728817 # O
982 1 2 -0.254664 54.789852 26.207664 1.416695 # O
983 1 3 0.582655 54.903861 23.054979 0.246790 # H
984 1 3 0.208825 53.771320 27.482822 0.135621 # H
985 1 2 -0.338962 53.818536 29.671984 -0.583867 # O
986 1 2 -0.383297 53.924407 32.232724 -0.888957 # O
987 1 3 0.434442 54.184176 31.200390 -0.935714 # H
988 1 3 0.482076 52.397185 35.613451 -0.885971 # H
989 1 3 0.188525 53.589061 39.534811 -1.795318 # H
990 1 2 -0.237535 53.859089 42.019708 -1.691900 # O
991 1 1 0.321899 53.872721 44.301729 0.198395 # C
992 1 2 -0.430711 53.989834 42.935503 0.648057 # O
993 1 2 -0.295962 54.672759 45.287495 0.472833 # O
994 1 3 0.378781 54.764647 42.770040 1.209531 # H
995 1 3 0.230247 53.720663 46.848883 -0.198487 # H
996 1 3 0.214820 10.941322 49.516889 -0.076017 # H
997 1 1 0.326469 10.767886 47.008215 0.969168 # C
998 1 2 -0.442228 10.100911 45.793927 1.317186 # O
999 1 2 -0.246179 10.403198 48.206843 1.339657 # O
1000 1 3 0.571543 10.330824 44.959673 0.635708 # H
1001 1 2 -0.452462 10.673774 44.201058 -0.116123 # O
1002 1 3 0.200861 11.026649 42.038153 0.065685 # H
1003 1 2 -0.445894 10.709612 39.675501 -0.131169 # O
1004 1 3 0.452080 10.125331 39.098275 -0.749780 # H
1005 1 1 0.323615 10.765660 36.708926 -1.027236 # C
1006 1 2 -0.433019 10.690261 35.303342 -1.312840 # O
1007 1 2 -0.357979 9.930107 37.623581 -1.454445 # O
1008 1 3 0.368488 9.938342 35.074844 -1.887879 # H
1009 1 2 -0.232854 10.787676 34.710659 1.121129 # O
1010 1 3 0.143446 10.897488 32.163768 0.823962 # H
1011 1 1 0.350721 10.422348 27.385381 0.119875 # C
1012 1 2 -0.279994 9.912832 26.213451 -0.106488 # O
1013 1 2 -0.441590 9.702180 28.621948 0.183540 # O
1014 1 3 0.422652 10.213126 29.444278 0.363425 # H
1015 1 3 0.262068 10.934753 24.747226 0.301835 # H
1016 1 2 -0.234450 10.704372 22.544476 0.212203 # O
1017 1 1 0.319944 11.068274 19.587406 1.165862 # C
1018 1 2 -0.261928 10.458056 18.462403 1.343590 # O
1019 1 2 -0.440558 11.037800 20.749799 2.012049 # O
1020 1 3 0.372911 10.375718 20.700185 2.723580 # H
1021 1 2 -0.227762 10.564295 17.193619 -1.021749 # O
1022 1 1 0.014288 54.011239 55.574460 6.181714 # C
1023 1 1 0.020246 55.437991 55.682549 6.496959 # C
1024 1 1 0.196572 53.216262 17.507122 6.066828 # C
1025 1 1 -0.041688 56.124521 17.506510 6.414851 # C
1026 1 1 -0.035193 53.965537 18.738975 6.346077 # C
1027 1 1 0.125951 55.402253 18.731171 5.811804 # C
1028 1 1 -0.006635 53.486211 19.814822 7.097556 # C
1029 1 1 -0.043018 56.197101 20.002986 6.191248 # C
1030 1 1 -0.012110 54.131977 21.088557 6.956146 # C
1031 1 1 -0.002978 55.524748 21.174305 6.606882 # C
1032 1 1 0.180203 53.374650 22.341797 7.077898 # C
1033 1 1 -0.000160 56.263166 22.421301 6.613724 # C
1034 1 1 0.001144 54.104653 23.654901 7.032312 # C
1035 1 1 0.002290 55.545466 23.644977 6.870911 # C
1036 1 1 -0.113961 53.379433 24.834471 7.157313 # C
1037 1 1 0.017606 56.254637 24.889978 6.880594 # C
1038 1 1 0.053069 54.032310 26.089166 7.105427 # C
1039 1 1 0.007710 55.499836 26.101441 6.964869 # C
1040 1 1 -0.097806 53.290533 27.326988 7.227559 # C
1041 1 1 0.011832 56.209932 27.337685 6.978160 # C
1042 1 1 0.162453 54.020268 28.490677 7.441111 # C
1043 1 1 -0.024788 55.435400 28.499450 7.332023 # C
1044 1 2 -0.357556 53.276394 29.671203 7.772387 # O
1045 1 1 0.017603 56.178846 29.686483 7.631456 # C
1046 1 1 0.156719 54.033828 30.928111 7.822312 # C
1047 1 1 -0.013621 55.428507 30.884189 7.741209 # C
1048 1 1 -0.103749 53.358695 32.155232 7.867783 # C
1049 1 1 0.099274 56.137904 32.205227 7.452796 # C
1050 1 1 0.000997 54.072643 33.366336 7.937860 # C
1051 1 1 0.098293 55.486924 33.367806 8.111942 # C
1052 1 1 0.200685 53.435098 34.732584 7.788634 # C
1053 1 1 0.103948 56.349769 34.765258 7.738751 # C
1054 1 1 0.001512 54.162405 35.831978 7.130612 # C
1055 1 1 0.109207 55.589720 35.721497 6.844795 # C
1056 1 1 -0.014278 53.450134 36.933545 6.612014 # C
1057 1 1 -0.031959 56.290643 37.050807 6.863848 # C
1058 1 1 -0.021070 54.103168 38.238810 6.529963 # C
1059 1 1 -0.012863 55.537230 38.188544 6.517439 # C
1060 1 1 0.148407 53.457622 39.509359 6.571909 # C
1061 1 1 0.094744 56.333294 39.358592 6.011730 # C
1062 1 1 -0.019191 54.062643 40.799520 6.399086 # C
1063 1 1 0.122972 55.430447 40.853825 5.836562 # C
1064 1 1 -0.073248 53.408803 42.033541 6.673870 # C
1065 1 1 -0.036335 56.184544 42.035940 6.014117 # C
1066 1 1 -0.007667 54.052421 43.250418 6.428266 # C
1067 1 1 0.125718 55.452572 43.287065 5.839657 # C
1068 1 1 0.135800 53.408185 44.489050 6.684049 # C
1069 1 1 0.115363 56.342507 44.784964 6.076401 # C
1070 1 1 -0.023210 54.064660 45.738934 6.845588 # C
1071 1 1 0.004607 55.522552 45.794049 6.744911 # C
1072 1 1 -0.061611 53.404455 46.965679 7.210087 # C
1073 1 1 -0.022252 56.181549 47.025334 7.012586 # C
1074 1 1 0.032125 54.057412 48.211333 6.910443 # C
1075 1 1 0.115270 55.489554 48.174953 6.541799 # C
1076 1 1 -0.094478 53.397711 49.471873 6.915089 # C
1077 1 1 0.104677 56.365852 49.656054 6.664226 # C
1078 1 1 0.076552 54.114135 50.704113 6.996228 # C
1079 1 1 -0.044665 55.550075 50.742928 7.170561 # C
1080 1 1 -0.059620 53.463043 51.994162 7.047245 # C
1081 1 1 0.106465 56.170962 51.903580 7.790061 # C
1082 1 1 0.140114 54.155020 53.115257 6.366404 # C
1083 1 1 0.094872 55.290707 53.411231 7.493576 # C
1084 1 1 -0.091814 53.360026 54.395827 6.127901 # C
1085 1 1 -0.033003 56.116028 54.528349 7.069025 # C
1086 1 1 0.027115 58.211229 16.450017 7.192063 # C
1087 1 1 0.030016 59.599752 16.565617 7.548090 # C
1088 1 1 0.110793 57.466389 17.699457 6.895858 # C
1089 1 1 -0.057263 60.328561 17.747752 7.120922 # C
1090 1 1 0.098761 58.187507 18.640006 5.901190 # C
1091 1 1 0.243043 59.882810 18.520701 6.012415 # C
1092 1 1 -0.019677 57.576592 20.018056 5.923766 # C
1093 1 2 -0.335372 60.552539 19.847469 5.674485 # O
1094 1 1 0.066877 58.172694 21.284564 5.650077 # C
1095 1 1 -0.293640 59.080629 21.416805 4.455363 # C
1096 1 1 -0.029459 57.670158 22.512144 6.237269 # C
1097 1 1 0.103012 58.333447 23.723765 6.397767 # C
1098 1 2 -0.353477 59.719077 23.776191 6.094466 # O
1099 1 1 0.087918 57.745230 24.901240 6.943395 # C
1100 1 1 0.271371 60.494902 24.971874 6.295222 # C
1101 1 1 0.015169 58.364955 26.171414 6.536593 # C
1102 1 1 -0.056710 59.786764 26.164943 6.402396 # C
1103 1 1 0.131952 57.638255 27.447471 6.557706 # C
1104 1 1 0.128037 60.487891 27.518352 6.449161 # C
1105 1 1 -0.066557 58.347865 28.475131 7.330957 # C
1106 1 1 0.100273 59.772187 28.349736 7.521072 # C
1107 1 1 0.129994 57.639827 29.580709 7.919448 # C
1108 1 1 0.076472 60.691891 29.816319 7.893056 # C
1109 1 1 0.125591 58.512428 31.157001 7.934988 # C
1110 1 1 0.039026 60.000588 31.132673 7.321795 # C
1111 1 1 0.084766 57.850546 32.274867 7.306763 # C
1112 1 1 0.278529 60.676808 32.408415 7.387623 # C
1113 1 1 0.152514 58.476151 33.518872 7.395799 # C
1114 1 2 -0.315744 59.930188 33.586722 7.277637 # O
1115 1 1 0.000548 57.840176 34.723027 7.409817 # C
1116 1 1 -0.271621 60.962010 35.565789 8.265134 # C
1117 1 1 0.007235 58.539768 35.975350 7.242308 # C
1118 1 1 0.074894 59.975308 36.154937 7.258276 # C
1119 1 1 -0.030914 57.711742 37.139991 7.058648 # C
1120 1 1 -0.038728 60.608415 37.202571 6.560819 # C
1121 1 1 0.142409 58.374932 38.447694 7.144396 # C
1122 1 1 0.137651 59.717291 38.407707 6.171437 # C
1123 1 1 -0.084983 57.615285 39.577689 6.696520 # C
1124 1 1 -0.018090 60.416641 39.734916 6.471387 # C
1125 1 1 0.109728 58.218721 40.889922 6.862420 # C
1126 1 1 -0.046005 59.687338 40.902017 6.820142 # C
1127 1 1 0.124073 57.640226 41.974404 5.941232 # C
1128 1 1 0.132103 60.372780 42.052459 7.416460 # C
1129 1 1 0.145214 58.501348 43.535298 6.058004 # C
1130 1 1 0.106480 59.943895 43.422583 6.694329 # C
1131 1 1 -0.062989 57.746000 44.709269 6.403610 # C
1132 1 1 0.144445 60.404883 44.569076 7.584991 # C
1133 1 1 0.161643 58.483461 45.944653 6.608103 # C
1134 1 1 -0.034225 59.819808 45.867454 7.202403 # C
1135 1 1 0.124854 57.594648 47.014603 7.511978 # C
1136 1 1 0.142354 60.436475 47.030061 7.723266 # C
1137 1 1 -0.006412 58.376010 48.346191 7.559483 # C
1138 1 1 0.011793 59.708092 48.196702 8.053882 # C
1139 1 1 -0.043444 57.775181 49.596215 7.293924 # C
1140 1 1 -0.243268 60.215862 49.017086 9.229416 # C
1141 1 1 0.111579 58.384025 50.874978 7.390032 # C
1142 1 2 -0.324503 59.838400 50.948495 7.425522 # O
1143 1 1 -0.099369 57.615927 52.028375 7.421475 # C
1144 1 1 0.079015 60.316544 52.225834 7.853579 # C
1145 1 1 0.125463 58.300424 53.307605 7.208038 # C
1146 1 1 0.075024 59.488597 53.366714 8.217281 # C
1147 1 1 0.013814 57.536917 54.575854 7.243552 # C
1148 1 1 0.139977 60.263072 54.922037 8.323155 # C
1149 1 1 0.145258 62.479453 16.624184 8.365371 # C
1150 1 1 -0.035545 63.891768 16.640344 8.016952 # C
1151 1 1 0.158616 61.529061 18.195996 7.807188 # C
1152 1 1 0.140056 64.661296 17.873137 8.097202 # C
1153 1 1 -0.085318 62.345247 19.243714 7.144591 # C
1154 1 1 0.138232 63.761244 19.371433 7.547521 # C
1155 1 1 0.316316 61.785878 20.105326 6.238719 # C
1156 1 1 0.062479 64.510093 20.036514 6.370816 # C
1157 1 2 -0.324446 62.494799 21.342477 6.054650 # O
1158 1 1 0.143443 63.906681 21.311166 6.192183 # C
1159 1 1 -0.024666 64.531482 22.532196 6.502742 # C
1160 1 1 -0.268284 62.616815 23.196028 7.918253 # C
1161 1 1 0.053479 63.871187 23.580050 7.165981 # C
1162 1 2 -0.320966 61.881380 25.010239 6.350525 # O
1163 1 1 0.096395 64.574091 24.879830 7.414612 # C
1164 1 1 0.142426 62.625388 26.275230 6.734597 # C
1165 1 1 -0.066074 63.948607 26.173815 7.133573 # C
1166 1 1 -0.084278 61.919578 27.445608 6.676443 # C
1167 1 1 0.142326 64.783699 27.367446 7.455895 # C
1168 1 1 0.128306 62.746740 28.729519 6.710614 # C
1169 1 1 -0.086167 64.157620 28.617704 7.109678 # C
1170 1 1 0.092727 62.137526 29.825847 7.888268 # C
1171 1 1 0.097975 64.812381 29.858497 7.423915 # C
1172 1 1 0.139710 62.694607 31.083126 7.610933 # C
1173 1 1 -0.037588 64.032176 31.225168 7.383621 # C
1174 1 2 -0.312719 62.062112 32.405917 7.547823 # O
1175 1 1 0.157861 64.712632 32.428169 7.188442 # C
1176 1 2 -0.259300 64.072181 33.671276 7.368984 # O
1177 1 1 0.124348 64.824107 34.886085 6.940791 # C
1178 1 2 -0.274232 62.653866 35.957440 6.373560 # O
1179 1 1 0.109604 64.129231 35.946910 6.364040 # C
1180 1 1 0.159753 61.991555 37.215711 6.287663 # C
1181 1 1 0.124098 64.914050 36.965348 5.747192 # C
1182 1 1 -0.049219 62.532178 38.521722 6.051972 # C
1183 1 1 0.156345 63.811467 38.797005 5.412105 # C
1184 1 1 -0.009187 61.799814 39.672923 6.552550 # C
1185 1 1 -0.077828 64.496253 40.045384 5.605449 # C
1186 1 1 0.123495 62.616501 40.777772 7.188763 # C
1187 1 1 0.153297 63.802472 41.224795 6.102566 # C
1188 1 1 -0.034949 61.822787 42.040555 7.448831 # C
1189 1 1 -0.057521 64.632811 42.181734 6.810282 # C
1190 1 1 -0.008520 62.528398 43.223985 7.618806 # C
1191 1 1 0.138793 63.992209 43.139644 7.649156 # C
1192 1 1 0.119241 61.919406 44.572924 7.490628 # C
1193 1 1 0.112632 64.979076 45.030023 7.807402 # C
1194 1 1 0.225050 62.710690 46.138138 7.737520 # C
1195 1 1 0.077561 64.155545 46.217961 7.894459 # C
1196 1 2 -0.315210 61.767156 47.137423 8.255906 # O
1197 1 2 -0.317674 64.693715 47.498948 7.722502 # O
1198 1 1 -0.272882 63.320702 48.875404 6.127446 # C
1199 1 1 0.034909 64.235949 49.934726 6.721943 # C
1200 1 2 -0.348457 62.276308 51.002814 7.491635 # O
1201 1 1 0.083780 63.694525 51.033692 7.335696 # C
1202 1 1 0.100643 61.663967 52.299068 7.806829 # C
1203 1 1 0.091799 64.471567 52.168561 7.729546 # C
1204 1 1 -0.027994 62.308637 53.538616 7.878275 # C
1205 1 1 0.107036 63.723719 53.499280 7.339177 # C
1206 1 1 -0.023736 61.697062 54.795198 8.150606 # C
1207 1 1 0.096845 64.538301 54.871518 7.479654 # C
1208 1 1 0.020730 66.724311 16.566882 7.816876 # C
1209 1 1 0.003093 68.096050 16.449603 7.804692 # C
1210 1 1 -0.024668 66.051938 17.782390 7.586786 # C
1211 1 1 0.083003 68.876380 17.648043 7.267959 # C
1212 1 1 0.011949 66.697135 18.951726 7.042050 # C
1213 1 1 0.087883 68.149166 19.027171 7.219595 # C
1214 1 1 -0.008410 65.996835 20.102142 6.561273 # C
1215 1 1 0.149066 68.889158 19.727083 6.118096 # C
1216 1 1 -0.053382 66.644973 21.274045 6.116525 # C
1217 1 1 0.113335 67.983696 21.245344 5.516909 # C
1218 1 1 0.133974 65.956713 22.562630 5.936093 # C
1219 1 1 -0.014435 68.766684 22.484490 5.532460 # C
1220 1 1 0.007946 66.774141 23.724793 6.311543 # C
1221 1 1 -0.042690 68.169985 23.745583 5.925216 # C
1222 1 1 0.095134 66.293309 24.895258 6.989523 # C
1223 1 1 0.293930 68.924630 24.925665 5.928675 # C
1224 1 1 0.124720 66.830135 26.131892 6.626009 # C
1225 1 2 -0.315153 68.171805 26.117687 6.070745 # O
1226 1 1 -0.023384 66.236616 27.318414 6.963276 # C
1227 1 1 -0.245874 69.090340 27.684526 8.160199 # C
1228 1 1 -0.001275 67.033853 28.523246 6.936076 # C
1229 1 1 0.070496 68.433050 28.634360 7.191002 # C
1230 1 1 0.087114 66.441697 29.848812 7.109527 # C
1231 1 1 -0.023730 69.149738 29.820572 6.796803 # C
1232 1 1 0.092196 66.953227 30.942391 6.254187 # C
1233 1 1 -0.014548 68.411184 31.054140 6.475596 # C
1234 1 1 0.038242 66.051983 32.474188 6.595456 # C
1235 1 1 -0.009667 69.057270 32.298014 6.519007 # C
1236 1 1 0.126401 66.899209 33.580947 7.146699 # C
1237 1 1 0.133746 68.292643 33.629604 6.391022 # C
1238 1 1 -0.008687 66.224605 34.866582 7.040439 # C
1239 1 1 0.034634 69.050025 34.875304 6.946923 # C
1240 1 1 0.134189 66.949089 36.178023 6.993041 # C
1241 1 1 -0.044668 68.385735 36.113532 6.836435 # C
1242 1 1 -0.033167 66.312624 37.116652 6.016375 # C
1243 1 1 0.233603 69.077221 37.416134 6.583141 # C
1244 1 1 0.165305 66.987509 38.259902 5.494504 # C
1245 1 1 -0.025104 68.270092 38.572653 6.015477 # C
1246 1 1 0.150987 65.911882 40.121814 5.330334 # C
1247 1 1 0.069778 68.832498 39.867423 5.966568 # C
1248 1 1 -0.057765 66.726971 41.134328 5.925877 # C
1249 1 1 0.021080 68.155153 41.129878 5.862452 # C
1250 1 1 0.129677 66.094531 42.108373 6.831588 # C
1251 1 1 0.100611 68.894566 42.396029 6.094577 # C
1252 1 1 0.123281 66.952641 43.769502 6.861228 # C
1253 1 1 -0.038976 68.176287 43.688557 6.059771 # C
1254 1 1 -0.037099 66.159349 45.004224 6.989657 # C
1255 1 1 -0.009299 68.786982 44.875851 5.676142 # C
1256 1 1 0.116432 66.486089 46.197764 6.286959 # C
1257 1 1 0.150560 68.088834 46.194248 5.631188 # C
1258 1 1 0.181846 66.097705 47.450619 7.026447 # C
1259 1 1 -0.031178 68.919897 47.332936 6.086094 # C
1260 1 1 0.119707 66.376099 48.669638 6.201516 # C
1261 1 1 0.162609 68.488367 48.670868 6.007434 # C
1262 1 1 -0.024071 65.649078 49.895954 6.446920 # C
1263 1 1 -0.056091 69.194905 49.762601 6.604231 # C
1264 1 1 0.152867 66.390347 51.143906 6.426305 # C
1265 1 1 0.150212 68.541234 51.042892 6.562251 # C
1266 1 1 -0.053808 65.831924 52.228613 7.136993 # C
1267 1 1 -0.029169 69.038997 52.158031 7.334317 # C
1268 1 1 0.123805 66.556674 53.480016 7.151043 # C
1269 1 1 0.108682 68.359049 53.488526 7.286551 # C
1270 1 1 0.097784 65.910653 54.636320 8.070445 # C
1271 1 1 -0.034781 68.846881 54.623921 8.061200 # C
1272 1 1 0.140615 70.808459 16.501288 8.929918 # C
1273 1 1 -0.030819 72.247175 16.461313 8.659254 # C
1274 1 1 0.075283 70.074599 18.001730 8.270321 # C
1275 1 1 0.146528 72.953968 17.727463 8.776938 # C
1276 1 1 -0.025777 70.830435 19.092413 7.665062 # C
1277 1 1 0.144471 72.118837 19.408730 8.248708 # C
1278 1 1 -0.001853 70.312237 19.773735 6.520728 # C
1279 1 1 -0.009845 72.891352 20.399130 7.515124 # C
1280 1 1 0.122175 71.175924 20.634857 5.777801 # C
1281 1 1 -0.058781 72.428592 21.038359 6.340003 # C
1282 1 1 0.107827 70.161279 22.434708 5.224368 # C
1283 1 1 0.147812 73.176453 22.138117 5.656344 # C
1284 1 1 0.095719 70.982306 23.523540 5.585422 # C
1285 1 1 -0.038241 72.374483 23.465190 5.645833 # C
1286 1 2 -0.333535 70.300191 24.854764 5.747665 # O
1287 1 1 0.068261 73.117807 24.656467 5.499806 # C
1288 1 1 -0.269413 72.372767 25.738968 4.705171 # C
1289 1 2 -0.331416 73.296873 27.296792 6.516323 # O
1290 1 2 -0.345486 71.218147 28.626950 6.882203 # O
1291 1 1 0.240584 72.614471 28.534567 6.634808 # C
1292 1 1 0.138384 70.524428 29.866844 6.641373 # C
1293 1 1 -0.116911 73.293490 29.696891 6.521588 # C
1294 1 1 0.100353 71.172949 31.082553 6.335878 # C
1295 1 1 0.112841 72.598014 30.999233 7.053288 # C
1296 1 1 0.024423 70.443889 32.309665 6.744741 # C
1297 1 1 -0.069259 73.208608 32.393389 6.990629 # C
1298 1 1 -0.033109 71.082734 33.467632 7.365716 # C
1299 1 1 0.145882 72.475081 33.413223 7.633134 # C
1300 1 1 0.047253 70.286288 34.666266 7.591606 # C
1301 1 2 -0.365666 73.345648 34.394157 8.272593 # O
1302 1 1 -0.243933 70.850834 35.707002 8.553064 # C
1303 1 2 -0.368276 69.821247 38.197867 7.759772 # O
1304 1 1 0.236377 70.767324 39.104116 7.326734 # C
1305 1 2 -0.348039 72.113392 39.270055 7.809115 # O
1306 1 1 -0.059019 70.268068 39.921197 6.339997 # C
1307 1 1 0.172827 72.973647 40.192299 7.143307 # C
1308 1 1 0.120342 71.109961 40.947625 5.708088 # C
1309 1 1 0.036411 72.375447 41.294047 6.484134 # C
1310 1 1 0.108930 70.169870 42.445848 5.267612 # C
1311 1 1 0.156134 73.262172 42.073778 5.562772 # C
1312 1 1 -0.085167 70.913024 43.689131 5.300895 # C
1313 1 1 0.141064 72.324508 43.751463 5.053656 # C
1314 1 1 0.129608 70.222166 44.979875 5.370213 # C
1315 1 1 -0.097994 73.039153 44.974148 5.372555 # C
1316 1 1 -0.057873 70.942579 46.014554 6.147436 # C
1317 1 1 0.138543 72.328167 46.220242 5.751657 # C
1318 1 1 0.128077 70.146922 47.008517 6.784455 # C
1319 1 1 -0.041744 73.148956 47.102925 6.715009 # C
1320 1 1 0.029128 71.015831 48.263456 7.412257 # C
1321 1 1 0.021057 72.486411 47.989134 7.583424 # C
1322 1 1 0.086232 70.601630 49.683681 7.039859 # C
1323 1 1 -0.300402 73.114760 48.285760 8.919524 # C
1324 1 1 0.235726 70.890978 50.677735 8.139437 # C
1325 1 2 -0.312478 72.471680 50.961145 8.442881 # O
1326 1 1 -0.032162 70.241041 52.005615 8.021685 # C
1327 1 1 0.280139 73.038413 52.158856 8.246299 # C
1328 1 1 0.127650 70.866901 53.181124 8.701174 # C
1329 1 1 0.030968 72.287873 53.323138 8.058155 # C
1330 1 1 0.108622 70.028017 54.601524 8.862234 # C
1331 1 1 0.029618 72.921458 54.646369 8.335268 # C
1332 1 1 -0.025383 75.083473 16.579668 8.357012 # C
1333 1 1 -0.032481 76.481408 16.617452 8.644936 # C
1334 1 1 0.073400 74.293831 17.796029 8.119412 # C
1335 1 1 0.163259 77.198560 17.877790 8.753417 # C
1336 1 1 0.129318 75.023862 19.047983 8.530429 # C
1337 1 1 -0.043000 76.494364 19.067383 8.439619 # C
1338 1 1 0.123258 74.248530 20.637214 8.013044 # C
1339 1 1 0.148272 77.098189 20.364274 8.251807 # C
1340 1 1 -0.012871 75.125259 21.479593 7.172023 # C
1341 1 1 -0.022093 76.542422 21.441339 7.455753 # C
1342 1 1 -0.008095 74.532348 22.325177 6.210953 # C
1343 1 1 -0.030571 77.341780 22.508809 6.936801 # C
1344 1 1 0.136281 75.282082 23.483076 5.715325 # C
1345 1 1 0.002890 76.654098 23.575381 6.306201 # C
1346 1 1 -0.040015 74.488785 24.759368 5.798636 # C
1347 1 1 -0.033554 77.329031 24.712383 5.736628 # C
1348 1 1 -0.031754 75.192024 26.012130 5.864060 # C
1349 1 1 0.122155 76.605814 25.923421 5.353603 # C
1350 1 1 0.153150 74.703703 27.242820 6.220735 # C
1351 1 1 0.140040 77.545957 27.540674 5.443180 # C
1352 1 1 0.085257 75.395006 28.443102 6.507504 # C
1353 1 1 -0.064928 76.797513 28.562313 6.161727 # C
1354 1 1 -0.033267 74.669747 29.708928 6.162208 # C
1355 1 1 0.111703 77.433521 29.831520 6.486318 # C
1356 1 1 0.149225 75.377534 30.872960 5.706259 # C
1357 1 1 -0.026156 76.768645 31.021254 5.913284 # C
1358 1 1 0.141856 74.360285 32.679402 6.203040 # C
1359 1 1 0.175582 77.464468 32.272247 5.662553 # C
1360 1 1 -0.093636 75.173246 33.730320 6.766004 # C
1361 1 1 0.128029 76.531922 33.887169 6.151534 # C
1362 1 1 0.285085 74.703898 34.465304 7.848756 # C
1363 1 1 -0.067298 77.326702 34.932360 6.719855 # C
1364 1 2 -0.296581 75.671121 35.297458 8.379291 # O
1365 1 1 0.229605 76.467172 36.070005 7.234439 # C
1366 1 1 -0.258143 73.970700 37.537402 7.604876 # C
1367 1 1 -0.022881 77.098797 37.358930 7.634021 # C
1368 1 1 0.059225 74.943096 38.694288 7.583563 # C
1369 1 1 -0.022359 76.358306 38.537531 7.788528 # C
1370 1 1 -0.046122 74.330660 39.933313 7.167999 # C
1371 1 1 0.130822 77.068819 39.759906 8.241814 # C
1372 1 1 0.110618 75.293312 40.941377 6.564425 # C
1373 1 1 0.132823 76.295212 41.326356 7.620117 # C
1374 1 1 -0.033722 74.660083 42.100736 5.908453 # C
1375 1 1 -0.018601 77.114512 42.469656 7.195695 # C
1376 1 1 0.175716 75.499943 43.164728 5.460129 # C
1377 1 1 -0.028856 76.757760 43.345063 6.119429 # C
1378 1 1 0.148203 74.436181 45.002462 5.184697 # C
1379 1 1 0.139352 77.571861 44.513532 5.760269 # C
1380 1 1 -0.081377 75.201590 46.095220 5.781162 # C
1381 1 1 0.164683 76.663896 46.187738 5.638269 # C
1382 1 1 0.145286 74.542306 47.027128 6.584290 # C
1383 1 1 -0.119466 77.289294 47.288779 6.404139 # C
1384 1 2 -0.328507 75.260693 48.069526 7.350691 # O
1385 1 1 0.261736 76.648857 48.166393 7.228882 # C
1386 1 2 -0.336199 77.380175 49.186421 7.898751 # O
1387 1 1 -0.257613 76.603606 51.655642 6.604372 # C
1388 1 2 -0.316509 74.437857 52.208580 8.143548 # O
1389 1 1 0.052291 77.268731 52.431565 7.707352 # C
1390 1 1 0.139641 75.082004 53.503401 8.214658 # C
1391 1 1 -0.050950 76.504375 53.529579 8.209768 # C
1392 1 1 -0.042530 74.362840 54.693228 8.307696 # C
1393 1 1 0.151611 77.145053 54.723038 8.771560 # C
1394 1 1 -0.004385 79.850830 16.456456 7.823508 # C
1395 1 1 -0.008479 81.077104 16.406483 7.120640 # C
1396 1 1 0.159967 79.286084 17.746594 8.189676 # C
1397 1 1 0.147408 81.875259 17.693671 7.246075 # C
1398 1 1 -0.071683 79.730661 18.940562 7.534596 # C
1399 1 1 0.115520 80.868415 18.882438 6.610051 # C
1400 1 1 0.124740 79.191001 20.239201 7.846925 # C
1401 1 1 -0.064974 81.652219 20.090616 6.535989 # C
1402 1 1 -0.081411 79.631475 21.400127 7.165732 # C
1403 1 1 0.129261 81.098658 21.388399 7.017844 # C
1404 1 1 0.147449 78.827423 22.625857 7.066841 # C
1405 1 1 -0.019269 81.697919 22.485969 6.225072 # C
1406 1 1 -0.054612 79.421750 23.486001 5.984579 # C
1407 1 1 0.142707 80.789090 23.356961 5.585609 # C
1408 1 1 0.163776 78.708427 24.541330 5.365208 # C
1409 1 1 0.149238 81.903059 25.136956 5.233052 # C
1410 1 1 0.161121 79.761354 26.383850 5.159999 # C
1411 1 1 -0.080480 81.174292 26.346902 5.429034 # C
1412 1 1 -0.045975 78.989550 27.428816 5.705743 # C
1413 1 1 0.131461 81.899001 27.600225 5.756160 # C
1414 1 1 0.131492 79.606113 28.503317 6.491272 # C
1415 1 1 -0.007300 81.055808 28.669558 6.331636 # C
1416 1 1 0.054137 78.888066 29.812424 6.022541 # C
1417 1 1 0.035025 81.660493 29.902851 6.663917 # C
1418 1 1 0.143312 79.682928 31.257095 5.920863 # C
1419 1 1 -0.065433 81.005636 31.213303 6.590703 # C
1420 1 1 -0.088775 78.880733 32.438389 6.029469 # C
1421 1 1 0.267676 81.660256 32.383173 6.927316 # C
1422 1 1 0.215379 79.610486 33.648873 6.158828 # C
1423 1 2 -0.345744 81.066102 33.587134 6.569987 # O
1424 1 1 0.093035 78.712342 35.123387 6.568029 # C
1425 1 1 -0.281371 81.189446 35.129812 8.889911 # C
1426 1 1 -0.035875 79.253716 36.114407 7.466787 # C
1427 1 1 0.066936 80.624578 36.126493 7.872647 # C
1428 1 1 0.130297 78.505838 37.276090 8.011195 # C
1429 1 1 -0.090127 81.403964 37.302048 7.690548 # C
1430 1 1 -0.047110 79.238078 38.552230 7.814952 # C
1431 1 1 0.138906 80.659735 38.617004 7.445293 # C
1432 1 1 -0.039791 78.543850 39.724187 8.176704 # C
1433 1 1 -0.028804 81.366847 39.741277 8.080789 # C
1434 1 1 0.143949 79.266357 40.918752 8.540005 # C
1435 1 1 -0.023844 80.692078 40.938113 8.432069 # C
1436 1 1 0.151287 78.300156 42.716136 7.953185 # C
1437 1 1 0.149740 81.406063 42.201422 8.729355 # C
1438 1 1 -0.036943 79.206173 43.730803 7.504901 # C
1439 1 1 0.129323 80.485373 43.805035 8.227652 # C
1440 1 1 -0.025835 78.837476 44.616866 6.458178 # C
1441 1 1 -0.006102 81.407865 44.827188 7.737583 # C
1442 1 1 0.135262 79.675672 45.777016 6.154650 # C
1443 1 1 -0.037306 80.951396 45.844167 6.866206 # C
1444 1 1 0.135698 78.750240 47.364740 6.228433 # C
1445 1 1 0.137274 81.665819 47.125683 6.748830 # C
1446 1 1 0.066193 79.416075 48.177294 7.336179 # C
1447 1 1 -0.066793 80.849261 48.285656 7.132123 # C
1448 1 1 0.074170 78.773571 49.401640 7.662941 # C
1449 1 1 0.138772 81.518407 49.507460 7.589336 # C
1450 1 1 0.098443 79.443542 50.596008 7.859354 # C
1451 1 1 -0.012624 80.799411 50.753510 7.388028 # C
1452 1 1 0.132005 78.675057 52.161624 8.109468 # C
1453 1 1 0.120003 81.410854 51.859838 6.648697 # C
1454 1 1 -0.047043 79.585858 53.327376 7.725380 # C
1455 1 1 0.122400 80.650462 53.184124 6.709361 # C
1456 1 1 0.147192 79.253273 54.573230 8.268301 # C
1457 1 1 0.089916 81.486521 54.680694 6.355057 # C
1458 1 1 -0.013800 83.767919 16.402383 6.286344 # C
1459 1 1 0.013308 85.190633 55.698385 6.483335 # C
1460 1 1 -0.056051 83.153986 17.657051 6.442332 # C
1461 1 1 0.025458 85.882079 17.583880 6.480338 # C
1462 1 1 0.138494 83.781868 18.809742 5.851526 # C
1463 1 1 -0.059622 85.263139 18.870562 6.234712 # C
1464 1 1 -0.028232 83.036646 20.083840 6.187136 # C
1465 1 1 0.296816 85.953070 20.052182 6.224843 # C
1466 1 1 0.145390 83.782184 21.267834 6.097487 # C
1467 1 2 -0.344277 85.233272 21.240453 5.943308 # O
1468 1 1 0.016810 83.148730 22.525839 6.027776 # C
1469 1 1 -0.266647 86.031009 23.278057 4.501576 # C
1470 1 1 0.034391 83.902451 23.752691 5.852937 # C
1471 1 1 0.078221 85.318900 23.959438 5.669181 # C
1472 1 1 -0.016077 83.187541 25.016487 5.871203 # C
1473 1 1 -0.028301 85.980622 25.008933 6.343716 # C
1474 1 1 0.008440 83.794883 26.163430 6.511691 # C
1475 1 1 0.138696 85.140797 26.000986 7.156440 # C
1476 1 1 -0.045100 83.137202 27.392055 6.498985 # C
1477 1 1 -0.067331 85.851166 27.263834 7.386735 # C
1478 1 1 0.104498 83.723002 28.563726 7.227986 # C
1479 1 1 0.148320 85.336459 28.567411 7.019430 # C
1480 1 1 0.077579 83.130365 29.956383 6.726382 # C
1481 1 1 -0.043590 85.830782 29.706986 7.748018 # C
1482 1 1 0.149608 83.668742 31.008797 7.474330 # C
1483 1 1 -0.009351 85.079223 30.968018 7.654435 # C
1484 1 2 -0.339736 82.940533 32.222233 7.577283 # O
1485 1 1 0.060312 85.782767 32.153165 7.304705 # C
1486 1 1 -0.270769 84.932967 32.971810 6.359762 # C
1487 1 2 -0.329372 85.803411 34.867246 7.527748 # O
1488 1 2 -0.338707 83.574334 35.980208 7.661033 # O
1489 1 1 0.293818 84.964387 36.018743 7.704013 # C
1490 1 1 0.133737 82.808254 37.258612 7.758066 # C
1491 1 1 -0.071597 85.676086 37.168980 7.967848 # C
1492 1 1 -0.065253 83.507091 38.376227 8.161885 # C
1493 1 1 0.153278 84.927906 38.375613 8.463511 # C
1494 1 1 0.130354 82.748064 39.622303 8.520359 # C
1495 1 1 0.114203 85.790019 39.994505 8.137346 # C
1496 1 1 0.111585 83.670696 41.198782 8.505166 # C
1497 1 1 -0.019045 84.948671 41.175774 7.848191 # C
1498 1 1 -0.060719 82.809364 42.346776 8.412622 # C
1499 1 1 -0.047805 85.409458 42.339380 7.193711 # C
1500 1 1 0.130337 83.554127 43.602148 8.430570 # C
1501 1 1 0.250102 84.618341 43.612634 7.270871 # C
1502 1 1 0.001964 82.755382 44.831812 8.284871 # C
1503 1 2 -0.328484 85.480059 44.895355 7.217272 # O
1504 1 1 0.089360 83.401700 46.096250 8.373040 # C
1505 1 1 -0.272668 84.357382 46.361392 9.517469 # C
1506 1 1 -0.044734 82.978382 47.136561 7.518802 # C
1507 1 1 0.166204 83.667312 48.369174 7.348526 # C
1508 1 2 -0.312238 85.106842 48.224899 7.544532 # O
1509 1 1 -0.051019 82.950592 49.541539 7.111179 # C
1510 1 1 0.270779 85.797507 49.450254 7.709792 # C
1511 1 1 0.138083 83.580506 50.767383 6.654879 # C
1512 1 1 0.057431 85.210282 50.636484 7.243204 # C
1513 1 1 -0.075842 82.877261 51.999105 6.796589 # C
1514 1 1 0.142272 85.691152 52.099649 7.788921 # C
1515 1 1 0.134768 83.773096 53.076166 6.451514 # C
1516 1 1 -0.012871 85.039225 53.254293 7.056418 # C
1517 1 1 0.091239 82.940701 54.565308 6.024246 # C
1518 1 1 -0.004936 85.768615 54.455010 6.972553 # C
1519 1 1 0.013830 87.938803 55.696270 7.102183 # C
1520 1 1 -0.013375 89.363608 55.704557 7.229637 # C
1521 1 1 -0.027211 87.305450 17.580028 6.764265 # C
1522 1 1 0.103296 90.011918 17.586771 7.625714 # C
1523 1 1 0.158719 88.018082 18.796418 6.778623 # C
1524 1 1 -0.051399 89.350508 18.853850 7.168268 # C
1525 1 2 -0.319257 87.348933 20.044264 6.422414 # O
1526 1 1 0.051888 90.151522 20.056614 7.257696 # C
1527 1 1 -0.295578 89.511767 21.232251 7.959687 # C
1528 1 2 -0.348939 90.136490 22.756549 6.029511 # O
1529 1 2 -0.329171 88.249981 24.248192 5.668016 # O
1530 1 1 0.289242 89.539230 23.984191 6.211711 # C
1531 1 1 0.146524 87.376232 25.199643 6.377736 # C
1532 1 1 -0.111949 90.148881 24.978408 6.922475 # C
1533 1 1 -0.029682 88.036895 26.209058 7.060202 # C
1534 1 1 0.158848 89.515633 26.330387 7.003817 # C
1535 1 1 0.131776 87.209891 27.144216 7.889551 # C
1536 1 1 -0.062392 90.018442 27.221153 8.069017 # C
1537 1 1 -0.091156 87.870820 28.397579 8.230186 # C
1538 1 1 0.135020 89.251544 28.311530 8.580893 # C
1539 1 1 0.133546 87.084763 29.618442 8.456148 # C
1540 1 1 0.169263 90.241079 30.215172 8.818890 # C
1541 1 1 0.046361 88.002652 31.249297 8.392455 # C
1542 1 1 -0.069017 89.468029 31.337278 8.318560 # C
1543 1 1 0.073008 87.254047 32.176737 7.358085 # C
1544 1 1 0.012657 90.090476 32.506956 7.817544 # C
1545 1 1 0.062127 87.876482 33.651225 7.795144 # C
1546 1 1 0.096390 89.377852 33.611546 7.188815 # C
1547 1 1 0.114080 87.199816 34.918258 7.741573 # C
1548 1 1 0.159758 89.978708 34.896463 7.249314 # C
1549 1 1 0.105248 87.873244 36.067418 8.140083 # C
1550 1 1 -0.057324 89.252585 36.053673 7.406913 # C
1551 1 1 -0.034012 87.101613 37.294630 7.944166 # C
1552 1 1 0.070883 89.659655 37.327499 6.905571 # C
1553 1 1 0.133255 87.837915 38.571886 8.073221 # C
1554 1 1 -0.017655 89.190366 38.529525 7.471142 # C
1555 1 1 -0.079235 87.087852 39.738337 7.559748 # C
1556 1 1 0.098619 89.884259 39.811426 7.307164 # C
1557 1 1 0.146986 87.666947 40.568263 6.557634 # C
1558 1 1 -0.073031 89.088567 40.770121 6.568170 # C
1559 1 1 0.165449 86.582312 42.411168 6.377906 # C
1560 1 1 0.103555 89.665814 41.909639 5.863334 # C
1561 1 1 -0.108679 87.337097 43.651100 6.363765 # C
1562 1 1 0.163753 88.741948 43.560713 5.854149 # C
1563 1 1 0.307060 86.792405 44.846492 6.795294 # C
1564 1 1 -0.108859 89.638182 44.625593 6.297150 # C
1565 1 2 -0.312769 87.584497 46.015288 6.704303 # O
1566 1 1 0.138620 89.029322 45.858804 6.499175 # C
1567 1 1 -0.050148 89.754911 47.052082 6.348835 # C
1568 1 1 -0.275187 87.986792 48.592178 5.562303 # C
1569 1 1 0.078656 89.236319 48.386105 6.387534 # C
1570 1 2 -0.296392 87.089898 49.530559 8.194721 # O
1571 1 1 -0.009364 90.018476 49.489091 6.927269 # C
1572 1 1 0.185098 87.942050 50.677853 7.607049 # C
1573 1 1 0.109084 89.399910 50.494834 7.758350 # C
1574 1 1 0.066039 87.205370 52.011587 7.474685 # C
1575 1 1 0.074835 90.233267 51.965934 7.771653 # C
1576 1 1 0.062991 87.953354 53.191028 7.894971 # C
1577 1 1 0.091570 89.358290 53.118300 7.247808 # C
1578 1 1 0.127928 87.093037 54.615784 7.582878 # C
1579 1 1 0.110226 90.140100 54.540179 6.931875 # C
1580 1 1 0.011777 92.347386 55.710225 6.940623 # C
1581 1 1 -0.020626 93.721022 55.679936 6.502251 # C
1582 1 1 0.115045 91.748446 17.634152 7.349588 # C
1583 1 1 0.135933 94.373227 17.567877 6.475866 # C
1584 1 1 0.109159 92.181317 18.800719 6.483142 # C
1585 1 1 -0.035661 93.698160 18.829076 6.546153 # C
1586 1 1 0.000654 91.517280 20.084918 6.859812 # C
1587 1 1 -0.080794 94.388034 20.045786 6.644535 # C
1588 1 1 -0.027951 92.248586 21.286870 6.693568 # C
1589 1 1 0.029435 93.671721 21.276296 6.711204 # C
1590 1 1 0.219375 91.688662 22.629184 6.270317 # C
1591 1 1 0.138668 94.355546 22.526013 6.849674 # C
1592 1 1 -0.037689 92.291582 23.738112 7.064108 # C
1593 1 1 -0.010389 93.715891 23.764231 7.171788 # C
1594 1 1 0.144995 91.440859 24.750389 7.657655 # C
1595 1 1 -0.075165 94.386705 24.962498 7.594342 # C
1596 1 1 -0.070489 92.156895 26.000284 7.925273 # C
1597 1 1 0.056293 93.575234 26.146778 7.759895 # C
1598 1 1 0.117816 91.384409 27.086488 8.510861 # C
1599 1 1 -0.079078 94.172425 27.439119 7.572676 # C
1600 1 1 0.151365 92.338816 28.815559 8.614547 # C
1601 1 1 -0.031091 93.529187 28.660864 7.788724 # C
1602 1 1 -0.065444 91.629627 30.081801 8.506210 # C
1603 1 1 0.167713 94.129990 29.854296 7.165380 # C
1604 1 1 0.135166 92.433120 31.263371 8.278591 # C
1605 1 1 -0.103781 93.563542 31.191078 7.378922 # C
1606 1 1 0.086193 91.522429 32.783411 8.037500 # C
1607 1 1 0.163882 94.087628 32.371803 6.798047 # C
1608 1 1 0.100640 92.131931 33.793053 7.149392 # C
1609 1 1 0.121925 93.416271 33.617261 6.684631 # C
1610 1 2 -0.294086 91.352091 34.966646 6.858389 # O
1611 1 2 -0.400734 94.126285 34.668253 6.021310 # O
1612 1 1 -0.305482 90.282615 37.335442 5.527678 # C
1613 1 2 -0.347060 93.932671 37.258147 5.737963 # O
1614 1 2 -0.298914 92.194942 38.526015 6.987849 # O
1615 1 1 0.325412 93.319125 38.370578 6.063855 # C
1616 1 1 0.218188 91.438423 39.754045 6.906781 # C
1617 1 1 -0.125553 93.938349 39.571124 5.523259 # C
1618 1 1 0.079982 91.792108 40.721424 5.774227 # C
1619 1 1 0.013254 93.264988 40.767280 5.622169 # C
1620 1 1 -0.040648 91.141177 42.016979 5.951165 # C
1621 1 1 0.179498 93.967747 42.084090 5.614493 # C
1622 1 1 0.014281 91.797369 43.246980 6.121767 # C
1623 1 1 0.009208 93.223038 43.286231 6.106179 # C
1624 1 1 0.137455 91.097234 44.500750 6.591777 # C
1625 1 1 -0.022504 93.933738 44.433614 6.535097 # C
1626 1 1 -0.026511 91.860703 45.702864 6.254965 # C
1627 1 1 0.048957 93.286728 45.720813 6.408158 # C
1628 1 1 0.120368 91.193368 46.939374 5.881053 # C
1629 1 1 -0.098624 94.043177 46.930348 6.585362 # C
1630 1 1 0.111837 92.119577 48.430643 6.117349 # C
1631 1 1 -0.012378 93.460449 48.191150 6.583373 # C
1632 1 1 -0.056935 91.425129 49.561547 6.673392 # C
1633 1 1 0.155427 94.226049 49.432766 6.971326 # C
1634 1 1 0.131052 92.136658 50.850648 6.532248 # C
1635 1 1 -0.012800 93.597680 50.764315 6.824392 # C
1636 1 1 -0.036329 91.551314 52.033672 7.131169 # C
1637 1 1 -0.053333 94.328138 51.937631 6.799692 # C
1638 1 1 0.128469 92.311774 53.258524 7.311999 # C
1639 1 1 0.057522 93.670254 53.204941 6.676972 # C
1640 1 1 0.002983 91.590295 54.529222 7.062326 # C
1641 1 1 -0.035935 94.295339 54.380328 6.185525 # C
1642 1 2 -0.445485 95.758750 17.810061 6.352521 # O
1643 1 3 0.436452 96.161206 17.293362 5.571206 # H
1644 1 2 -0.410030 55.035504 52.697490 5.255361 # O
1645 1 3 0.350826 55.977011 52.767525 5.443890 # H
1646 1 2 -0.418271 55.511900 18.478183 4.351308 # O
1647 1 2 -0.422043 92.609231 53.303355 8.771068 # O
1648 1 3 0.382794 92.139701 52.626840 9.258912 # H
1649 1 3 0.399424 56.038424 19.125155 3.872867 # H
1650 1 2 -0.321843 91.075010 17.758910 8.623578 # O
1651 1 2 -0.270166 59.056784 18.124334 4.881683 # O
1652 1 2 -0.240391 55.428889 52.771330 8.744799 # O
1653 1 2 -0.273831 90.023564 51.050043 8.906200 # O
1654 1 1 0.349852 83.456473 46.311059 10.825474 # C
1655 1 3 0.243900 85.141659 45.609675 9.572669 # H
1656 1 2 -0.276201 84.060644 46.052974 11.919328 # O
1657 1 2 -0.479906 82.075102 46.355727 10.476619 # O
1658 1 3 0.383531 81.507340 45.703173 10.936575 # H
1659 1 1 0.361821 62.231454 24.156032 9.115034 # C
1660 1 3 0.261952 61.772320 23.082373 7.235353 # H
1661 1 2 -0.305857 61.022438 23.791792 9.341837 # O
1662 1 2 -0.459560 63.068061 25.067581 9.809561 # O
1663 1 3 0.422227 63.956971 25.286424 9.458729 # H
1664 1 3 0.196620 86.836181 23.918223 4.142934 # H
1665 1 1 0.356691 84.979094 23.059039 3.324968 # C
1666 1 2 -0.439027 84.728495 21.681737 3.074124 # O
1667 1 2 -0.254151 84.543100 24.127959 2.777936 # O
1668 1 3 0.391020 84.935960 21.039409 3.786419 # H
1669 1 1 0.370817 62.739265 49.426824 4.748050 # C
1670 1 3 0.240481 63.859600 47.945893 5.929891 # H
1671 1 2 -0.227728 63.194362 48.831864 3.712420 # O
1672 1 2 -0.451842 61.773370 50.449452 4.930748 # O
1673 1 3 0.439281 61.599875 50.731100 5.867264 # H
1674 1 1 0.334051 69.776186 36.106313 9.640395 # C
1675 1 3 0.192356 71.718865 35.316453 9.081900 # H
1676 1 2 -0.262326 68.754047 35.417395 9.974213 # O
1677 1 2 -0.439763 70.332183 37.299321 10.194949 # O
1678 1 3 0.383771 70.826751 37.870995 9.571974 # H
1679 1 2 -0.422555 60.750384 43.354135 5.489681 # O
1680 1 3 0.437254 61.454892 42.680626 5.329098 # H
1681 1 2 -0.498584 87.166837 26.403402 9.213646 # O
1682 1 3 0.375068 87.525666 26.955101 9.915434 # H
1683 1 2 -0.510479 62.321230 29.654073 5.630443 # O
1684 1 3 0.345845 63.018400 30.157414 5.172795 # H
1685 1 2 -0.427808 81.668107 49.304218 9.058137 # O
1686 1 3 0.409734 81.368535 48.452515 9.370502 # H
1687 1 3 0.247499 90.741635 38.293862 5.287899 # H
1688 1 1 0.357414 89.086757 37.048956 4.524927 # C
1689 1 2 -0.415351 87.971850 36.214459 4.807586 # O
1690 1 2 -0.255294 89.387327 37.733715 3.487134 # O
1691 1 3 0.367897 88.015861 35.524640 5.500992 # H
1692 1 1 0.366090 80.038501 34.554117 9.826389 # C
1693 1 3 0.208741 81.727859 34.322057 8.400969 # H
1694 1 2 -0.412453 79.175278 33.702503 9.084665 # O
1695 1 2 -0.244438 80.073365 34.864988 11.064877 # O
1696 1 3 0.330937 79.419804 33.603303 8.142791 # H
1697 1 1 0.362203 73.323002 26.510544 3.707548 # C
1698 1 3 0.185815 71.594313 25.254464 4.122222 # H
1699 1 2 -0.287984 74.212980 25.877254 3.043124 # O
1700 1 2 -0.422599 72.824532 27.840286 3.597083 # O
1701 1 3 0.341801 72.296238 28.208913 4.339766 # H
1702 1 1 0.348319 77.567527 51.635077 5.318529 # C
1703 1 3 0.188993 76.338305 50.651622 6.922343 # H
1704 1 2 -0.415533 77.767030 50.298259 4.878311 # O
1705 1 2 -0.240590 77.884375 52.771155 4.837209 # O
1706 1 3 0.330004 77.562903 49.572627 5.509412 # H
1707 1 1 0.364074 60.185063 35.194096 9.592619 # C
1708 1 3 0.253623 61.525296 34.732427 7.844044 # H
1709 1 2 -0.427611 60.976176 34.132556 10.112603 # O
1710 1 2 -0.290581 59.216764 35.870707 10.082677 # O
1711 1 3 0.368283 61.532546 33.632916 9.473072 # H
1712 1 2 -0.233212 76.313575 40.771638 8.949488 # O
1713 1 2 -0.231771 78.549696 41.994217 9.175763 # O
1714 1 2 -0.261134 80.735941 43.209663 9.520809 # O
1715 1 2 -0.221972 77.032152 26.792098 4.295321 # O
1716 1 2 -0.229395 79.224711 25.361721 4.294832 # O
1717 1 2 -0.240904 81.352340 24.067374 4.450261 # O
1718 1 2 -0.253656 67.506622 53.784728 6.126101 # O
1719 1 2 -0.213406 67.537830 51.256910 5.550093 # O
1720 1 2 -0.212637 67.322825 48.909777 5.163721 # O
1721 1 2 -0.230669 66.787937 46.248803 4.915189 # O
1722 1 3 0.199863 59.967679 22.011397 4.675695 # H
1723 1 1 0.352942 58.163988 22.107362 3.333475 # C
1724 1 2 -0.280228 57.246129 21.397882 2.803358 # O
1725 1 2 -0.430503 58.534355 23.474309 3.215577 # O
1726 1 3 0.370593 59.133737 23.829456 3.908551 # H
1727 1 1 0.344724 68.096213 27.505143 9.396941 # C
1728 1 3 0.241482 69.321982 26.719965 7.715265 # H
1729 1 2 -0.474233 67.794581 26.121998 9.223549 # O
1730 1 2 -0.273373 67.544157 28.431434 10.077185 # O
1731 1 3 0.477020 66.805774 25.888157 9.158792 # H
1732 1 1 0.321311 59.479180 48.237235 10.405030 # C
1733 1 3 0.185294 61.295801 48.961558 9.326923 # H
1734 1 2 -0.433038 58.312136 48.993920 10.709107 # O
1735 1 2 -0.312702 59.846823 47.071009 10.771940 # O
1736 1 3 0.329346 58.154596 49.829489 10.215798 # H
1737 1 3 0.212514 90.200744 22.071889 8.037064 # H
1738 1 1 0.363013 89.063157 20.779938 9.413121 # C
1739 1 2 -0.435223 89.558675 19.600005 10.018832 # O
1740 1 2 -0.250256 88.314581 21.721572 9.857376 # O
1741 1 3 0.430985 90.194308 19.015665 9.483851 # H
1742 1 3 0.210142 87.579775 47.634841 5.231174 # H
1743 1 1 0.381712 88.395774 49.471139 4.304416 # C
1744 1 2 -0.446169 87.107830 49.856860 3.824224 # O
1745 1 2 -0.276203 89.567431 49.621798 3.821462 # O
1746 1 3 0.425848 86.435334 50.110480 4.489206 # H
1747 1 2 -0.230321 61.913836 17.743170 9.112830 # O
1748 1 2 -0.240776 64.328678 19.121350 8.819043 # O
1749 1 2 -0.317143 87.419514 54.110928 8.902571 # O
1750 1 2 -0.241346 55.859487 44.277828 4.834333 # O
1751 1 2 -0.243243 58.363454 42.693126 4.906818 # O
1752 1 2 -0.241386 64.475102 37.809836 4.624867 # O
1753 1 2 -0.239697 66.586305 39.206578 4.456710 # O
1754 1 2 -0.256505 70.085382 17.566866 9.632033 # O
1755 1 2 -0.226319 72.411474 18.802827 9.547153 # O
1756 1 2 -0.231097 74.598513 20.157551 9.348776 # O
1757 1 2 -0.228795 70.353767 53.715073 9.945278 # O
1758 1 2 -0.228502 70.660190 41.376473 4.410444 # O
1759 1 2 -0.236977 72.948841 42.660478 4.303961 # O
1760 1 2 -0.236641 75.133985 44.043266 4.371912 # O
1761 1 2 -0.225499 77.318167 45.405643 4.632906 # O
1762 1 2 -0.315498 79.468880 46.818702 5.114749 # O
1763 1 2 -0.224282 78.494057 17.826622 9.387712 # O
1764 1 2 -0.264416 78.325062 20.338697 9.000934 # O
1765 1 2 -0.231369 78.398052 54.864198 9.428216 # O
1766 1 2 -0.256197 91.731399 47.864939 4.869448 # O
1767 1 2 -0.248280 55.944946 48.958517 5.439369 # O
1768 1 2 -0.248604 91.915071 27.871238 9.612801 # O
1769 1 2 -0.246962 89.576284 29.248935 9.646270 # O
1770 1 2 -0.263502 87.369200 30.637247 9.500028 # O
1771 1 2 -0.248040 79.453920 34.817761 5.354655 # O
1772 1 2 -0.243623 76.808479 33.281428 4.866812 # O
1773 1 2 -0.282386 74.606664 31.886365 5.024351 # O
1774 1 2 -0.258660 83.369584 40.351446 9.623419 # O
1775 1 2 -0.325956 85.525435 39.297710 9.408934 # O
1776 1 2 -0.243829 86.994212 41.329022 5.526411 # O
1777 1 2 -0.254053 88.961790 42.603567 4.800008 # O
1778 1 2 -0.329339 66.822742 42.766504 7.915098 # O
1779 1 2 -0.261864 64.642682 43.912200 8.672771 # O
1780 1 2 -0.262081 68.360456 20.015619 4.814389 # O
1781 1 2 -0.310221 70.658887 21.207792 4.565976 # O
1782 1 2 -0.415837 57.467304 18.491051 8.121681 # O
1783 1 3 0.346286 56.586138 18.652850 8.469336 # H
1784 1 2 -0.429285 58.065218 24.804659 8.424370 # O
1785 1 3 0.429038 58.893505 24.377156 8.620125 # H
1786 1 2 -0.430887 85.769127 52.246440 9.228595 # O
1787 1 3 0.444351 86.505898 52.802712 9.604374 # H
1788 1 2 -0.418025 72.055589 30.775100 8.395907 # O
1789 1 3 0.321514 72.119831 29.884898 8.779619 # H
1790 1 2 -0.416989 67.217869 33.238796 8.492250 # O
1791 1 3 0.403440 66.842775 32.383898 8.767776 # H
1792 1 2 -0.411915 91.172177 44.391821 8.060613 # O
1793 1 3 0.345958 90.305987 44.388393 8.474635 # H
1794 1 2 -0.447981 70.380366 49.864734 9.212370 # O
1795 1 3 0.390367 69.791925 49.105416 9.034731 # H
1796 1 2 -0.527233 69.278260 42.220203 7.511435 # O
1797 1 3 0.447940 68.488411 42.404594 8.082305 # H
1798 1 2 -0.412297 91.833145 18.472221 5.129795 # O
1799 1 3 0.339609 92.617284 18.370228 4.565417 # H
1800 1 2 -0.445326 83.854900 18.676790 4.399967 # O
1801 1 3 0.344951 83.525727 17.816801 4.112705 # H
1802 1 2 -0.415243 64.275291 19.140314 5.238966 # O
1803 1 3 0.354892 65.091837 18.764288 4.899150 # H
1804 1 2 -0.500063 60.329599 28.279103 5.215161 # O
1805 1 3 0.401892 61.234407 28.581613 4.883376 # H
1806 1 2 -0.434678 71.516208 31.171592 4.930112 # O
1807 1 3 0.406698 72.461980 31.254279 4.768169 # H
1808 1 2 -0.430458 70.104680 37.169200 5.603545 # O
1809 1 3 0.438795 70.990865 37.469200 5.822081 # H
1810 1 2 -0.420272 80.745743 38.772153 5.994401 # O
1811 1 3 0.367351 81.117769 37.997248 5.560340 # H
1812 1 2 -0.440969 83.668611 43.778434 6.217921 # O
1813 1 3 0.394569 83.683655 44.630237 5.733577 # H
1814 1 2 -0.425133 81.995259 18.376944 8.535280 # O
1815 1 3 0.396494 81.670719 19.272774 8.691377 # H
1816 1 2 -0.445432 81.653159 21.594911 8.374981 # O
1817 1 3 0.389501 80.948251 21.854024 8.969721 # H
1818 1 2 -0.443730 79.015124 23.339053 8.335956 # O
1819 1 3 0.353717 78.207922 23.405407 8.853704 # H
1820 1 2 -0.480590 75.277404 28.519786 8.076590 # O
1821 1 3 0.326657 74.509299 29.047491 8.296141 # H
1822 1 2 -0.481047 77.369444 30.026905 7.940530 # O
1823 1 3 0.401392 76.664791 29.361899 8.307562 # H
1824 1 2 -0.438696 84.998694 25.279235 8.405948 # O
1825 1 3 0.441206 85.679299 25.628860 9.057090 # H
1826 1 2 -0.432222 71.961254 42.222931 7.566636 # O
1827 1 3 0.457635 70.984221 42.269293 7.664321 # H
1828 1 2 -0.444399 66.977659 47.076286 8.124602 # O
1829 1 3 0.362873 66.582724 46.823918 8.979762 # H
1830 1 2 -0.447228 57.745804 46.120678 8.662097 # O
1831 1 3 0.368137 58.123118 46.492114 9.471868 # H
1832 1 2 -0.407310 70.202389 45.417538 3.935902 # O
1833 1 3 0.363325 70.612857 44.744133 3.393012 # H
1834 1 2 -0.446169 72.398600 47.068035 4.558195 # O
1835 1 3 0.361808 72.743337 46.569912 3.818358 # H
1836 1 2 -0.450194 71.436072 50.063458 5.933285 # O
1837 1 3 0.388125 71.911914 49.307262 5.566016 # H
1838 1 2 -0.427489 76.049774 40.215787 5.557573 # O
1839 1 3 0.402602 75.647811 39.356358 5.374940 # H
1840 1 2 -0.451532 81.984003 47.272105 5.327999 # O
1841 1 3 0.448090 81.130321 47.283488 4.840713 # H
1842 1 2 -0.412623 81.218360 51.517888 5.228320 # O
1843 1 3 0.425734 81.984995 51.744973 4.700047 # H
1844 1 2 -0.488692 87.803216 31.451627 6.194952 # O
1845 1 3 0.324940 88.360359 30.725408 6.524668 # H
1846 1 2 -0.467122 83.524243 30.133430 5.325849 # O
1847 1 3 0.496034 83.509479 29.285472 4.830107 # H
1848 1 2 -0.484483 75.497244 36.263796 6.161205 # O
1849 1 3 0.384623 75.759599 35.850464 5.331073 # H
1850 1 2 -0.428605 73.147275 21.833003 4.241706 # O
1851 1 3 0.439660 72.360773 21.302746 4.008348 # H
1852 1 2 -0.412451 65.744793 22.640815 4.482670 # O
1853 1 3 0.363823 66.118032 21.887674 4.014528 # H
1854 1 2 -0.416543 65.773986 54.395946 9.495685 # O
1855 1 3 0.429195 65.491001 53.474525 9.807857 # H
1856 1 2 -0.437902 68.370869 19.769283 8.429794 # O
1857 1 3 0.423650 68.845425 19.272328 9.105365 # H
1858 1 2 -0.466815 59.048068 38.611192 8.402070 # O
1859 1 3 0.383752 58.987638 37.826975 8.969901 # H
1860 1 2 -0.435276 66.715925 36.842440 8.297583 # O
1861 1 3 0.420362 67.523800 36.896587 8.804931 # H
1862 1 2 -0.402135 60.181555 44.394000 8.988746 # O
1863 1 3 0.400867 59.961925 45.201076 9.473490 # H
1864 1 2 -0.412292 88.318680 33.487048 9.191772 # O
1865 1 3 0.432281 88.132253 32.643314 9.628711 # H
1866 1 2 -0.401542 88.368592 36.143040 9.542398 # O
1867 1 3 0.459368 88.255486 37.063274 9.886986 # H
1868 1 2 -0.494249 64.490791 52.178144 9.197259 # O
1869 1 3 0.335229 63.878087 51.527389 9.570921 # H
1870 1 2 -0.402986 78.448694 37.104186 9.491591 # O
1871 1 3 0.377965 78.796413 37.841913 9.990749 # H
1872 1 2 -0.452800 79.173914 47.257902 8.503483 # O
1873 1 3 0.401593 78.513868 47.644454 9.070222 # H
1874 1 2 -0.411984 55.748364 35.213179 5.486110 # O
1875 1 3 0.377119 56.261285 35.804493 4.925547 # H
1876 1 2 -0.432402 58.891513 38.256510 5.002067 # O
1877 1 3 0.358653 58.655337 39.057059 4.494965 # H
1878 1 2 -0.494300 62.978381 41.787490 5.075451 # O
1879 1 3 0.340271 63.124384 41.319208 4.228302 # H
1880 1 2 -0.421197 75.499433 23.345331 4.268038 # O
1881 1 3 0.455855 75.195052 24.092520 3.751091 # H
1882 1 2 -0.455312 85.546435 28.804040 5.613381 # O
1883 1 3 0.364551 86.015430 29.640798 5.474185 # H
1884 1 2 -0.428040 89.832065 26.977167 5.723468 # O
1885 1 3 0.332672 90.255875 26.361360 5.118267 # H
1886 1 2 -0.419204 80.610203 18.270656 5.353656 # O
1887 1 3 0.343418 81.039220 18.752128 4.622985 # H
1888 1 2 -0.427125 73.973105 17.883320 6.693879 # O
1889 1 3 0.338000 74.228681 17.095109 6.206309 # H
1890 1 2 -0.416026 59.617853 30.767833 5.921442 # O
1891 1 3 0.394694 59.938595 29.870176 5.694940 # H
1892 1 2 -0.471087 89.294274 33.277089 5.776013 # O
1893 1 3 0.504876 88.440752 32.874287 5.502693 # H
1894 1 2 -0.233436 58.077486 30.442334 9.062090 # O
1895 1 2 -0.294316 65.919704 30.224239 8.365951 # O
1896 1 2 -0.242030 59.574718 54.238874 9.380610 # O
1897 1 2 -0.236864 56.054284 34.271770 9.071405 # O
1898 1 2 -0.231145 92.295212 32.321433 9.219675 # O
1899 1 2 -0.234221 89.582307 53.604068 5.933295 # O
1900 1 2 -0.230197 79.427206 30.357927 4.803229 # O
1901 1 2 -0.329387 66.218271 31.779374 5.308992 # O
1902 1 2 -0.267515 83.586895 53.625696 5.125873 # O
1903 1 2 -0.243228 64.155077 54.325714 6.210703 # O
1904 1 2 -0.221509 80.620435 53.950563 5.475732 # O
1905 1 2 -0.393519 59.927636 42.148307 8.780793 # O
1906 1 3 0.437037 59.173436 41.515007 8.974525 # H
1907 1 2 -0.425110 83.863781 28.372126 8.663493 # O
1908 1 3 0.350364 83.671233 27.503305 9.060740 # H
1909 1 2 -0.436409 63.668658 40.309239 8.101370 # O
1910 1 3 0.373429 63.935554 40.869595 8.843503 # H
1911 1 2 -0.457949 84.423247 43.614695 9.589754 # O
1912 1 3 0.385630 84.295416 42.814190 10.113266 # H
1913 1 2 -0.489388 65.005027 27.345239 8.912830 # O
1914 1 3 0.453943 64.854560 28.219842 9.265361 # H
1915 1 2 -0.434718 92.125118 51.139773 5.061808 # O
1916 1 3 0.458842 91.551736 50.542505 4.590844 # H
1917 1 2 -0.429848 58.525860 46.705003 5.396828 # O
1918 1 3 0.413527 58.138318 46.221422 4.652518 # H
1919 1 2 -0.429206 69.590723 17.133272 6.085884 # O
1920 1 3 0.394867 69.402682 55.617840 5.776340 # H
1921 1 2 -0.468660 91.175583 40.036022 4.626492 # O
1922 1 3 0.406504 90.444784 40.527412 4.242423 # H
1923 1 2 -0.414918 57.593508 27.963093 5.167426 # O
1924 1 3 0.392219 58.120962 28.754420 5.087462 # H
1925 1 2 -0.495341 87.979902 38.721696 9.549918 # O
1926 1 3 0.436116 87.161136 39.154494 9.895180 # H
1927 1 2 -0.441235 79.340097 28.379383 7.903408 # O
1928 1 3 0.409980 78.782639 29.133657 8.236496 # H
1929 1 2 -0.476461 57.714396 41.377483 8.180106 # O
1930 1 3 0.320678 57.166961 40.708473 8.622357 # H
1931 1 2 -0.465069 62.657507 29.142584 9.037365 # O
1932 1 3 0.448527 61.907614 28.686964 9.484440 # H
1933 1 2 -0.437247 90.971408 24.274380 8.988472 # O
1934 1 3 0.375851 91.135800 24.929861 9.666620 # H
1935 1 2 -0.443216 71.954521 53.304443 6.607474 # O
1936 1 3 0.383821 72.028781 52.411692 6.276457 # H
1937 1 2 -0.432671 58.973925 53.226934 5.919380 # O
1938 1 3 0.374962 59.162998 52.326683 5.632914 # H
1939 1 2 -0.506331 82.349366 28.097334 4.408843 # O
1940 1 3 0.404118 82.096444 27.516905 3.688598 # H
1941 1 2 -0.433206 92.256728 22.801145 4.932751 # O
1942 1 3 0.366258 91.545680 22.903678 4.286434 # H
1943 1 2 -0.432928 67.616049 33.826165 5.119015 # O
1944 1 3 0.446613 67.194228 33.033302 4.680137 # H
1945 1 2 -0.229637 79.047963 51.208789 9.123930 # O
1946 1 2 -0.233109 90.974520 40.109067 8.222330 # O
1947 1 2 -0.297282 60.295930 28.814263 8.827062 # O
1948 1 2 -0.373518 70.099714 47.401543 8.194707 # O
1949 1 2 -0.352786 65.735259 24.840592 8.336269 # O
1950 1 2 -0.239040 56.904909 32.100481 6.221426 # O
1951 1 2 -0.293164 87.451536 51.184841 6.328079 # O
1952 1 2 -0.254100 55.757508 39.939617 4.787488 # O
1953 1 2 -0.270447 62.198309 45.591536 6.493436 # O
1954 1 2 -0.295112 84.796173 50.752234 5.856176 # O
1955 1 1 0.377435 85.646159 33.759353 5.189087 # C
1956 1 3 0.187635 84.236137 32.295012 5.858746 # H
1957 1 2 -0.319747 86.830428 33.723857 4.709696 # O
1958 1 2 -0.422158 84.473392 34.425848 4.728385 # O
1959 1 3 0.351819 83.640140 34.374940 5.248414 # H
1960 1 1 0.337639 73.367629 37.471521 6.130486 # C
1961 1 3 0.222479 74.451805 36.624938 7.907097 # H
1962 1 2 -0.491192 72.595413 36.274666 6.169291 # O
1963 1 2 -0.299636 73.542396 38.317657 5.191790 # O
1964 1 3 0.368567 72.891882 35.599580 6.804348 # H
1965 1 1 0.366031 73.337784 46.859158 9.624424 # C
1966 1 3 0.260055 74.063185 48.815471 8.835757 # H
1967 1 2 -0.439485 72.127002 46.139706 9.467934 # O
1968 1 2 -0.247795 74.425107 46.600679 10.239953 # O
1969 1 3 0.417310 71.322823 46.605100 9.017721 # H
1970 1 3 0.101799 71.200220 36.581960 8.008556 # H
1971 1 3 0.144806 73.190983 37.680461 8.352517 # H
1972 1 3 0.152120 61.736551 36.302138 8.494286 # H
1973 1 3 0.198985 62.502003 48.634542 6.806011 # H
1974 1 3 0.148952 59.932928 50.063834 9.206449 # H
1975 1 3 0.225399 72.461917 48.921008 9.518816 # H
1976 1 3 0.160783 75.657943 52.136266 6.331121 # H
1977 1 3 0.192955 87.193168 49.069179 6.127036 # H
1978 1 3 0.219211 84.849841 47.326759 9.433423 # H
1979 1 3 0.214973 91.044003 36.565525 5.423188 # H
1980 1 3 0.223054 84.295134 33.638565 6.942950 # H
1981 1 3 0.185103 81.944482 35.629411 9.497571 # H
1982 1 3 0.214997 71.828143 26.406090 5.368583 # H
1983 1 3 0.168076 70.036554 28.091253 8.509455 # H
1984 1 3 0.201613 86.524432 22.354161 4.802108 # H
1985 1 3 0.263247 88.634076 21.597929 7.428706 # H
1986 1 3 0.176739 62.751191 22.185233 8.320486 # H
1987 1 3 0.249125 59.403622 20.442970 4.086870 # H
1988 1 3 0.217148 52.308659 54.366052 5.942140 # H
1989 1 1 0.305664 52.250356 52.165031 7.812195 # C
1990 1 2 -0.262770 51.792948 51.109303 8.435345 # O
1991 1 2 -0.465073 51.730992 53.515952 7.909432 # O
1992 1 3 0.393209 51.062197 53.631555 8.598114 # H
1993 1 1 0.306743 95.414796 54.268078 5.251899 # C
1994 1 2 -0.460599 95.550475 52.890545 4.871780 # O
1995 1 2 -0.367374 96.069965 55.265191 4.707719 # O
1996 1 3 0.368694 96.088723 52.767396 4.070645 # H
1997 1 3 0.181253 95.408519 51.892216 6.806009 # H
1998 1 2 -0.246878 95.477220 49.313567 7.343656 # O
1999 1 3 0.217686 95.463631 20.060567 6.682479 # H
2000 1 2 -0.457930 95.700374 22.194497 6.778947 # O
2001 1 1 0.329694 95.815021 25.056364 7.911073 # C
2002 1 2 -0.449023 96.690866 23.945858 7.728817 # O
2003 1 2 -0.254664 96.169852 26.207664 8.416695 # O
2004 1 3 0.582655 96.283861 23.054979 7.246790 # H
2005 1 3 0.208825 95.151320 27.482822 7.135621 # H
2006 1 2 -0.338962 95.198536 29.671984 6.416133 # O
2007 1 2 -0.383297 95.304407 32.232724 6.111043 # O
2008 1 3 0.434442 95.564176 31.200390 6.064286 # H
2009 1 3 0.482076 93.777185 35.613451 6.114029 # H
2010 1 3 0.188525 94.969061 39.534811 5.204682 # H
2011 1 2 -0.237535 95.239089 42.019708 5.308100 # O
2012 1 1 0.321899 95.252721 44.301729 7.198395 # C
2013 1 2 -0.430711 95.369834 42.935503 7.648057 # O
2014 1 2 -0.295962 96.052759 45.287495 7.472833 # O
2015 1 3 0.378781 96.144647 42.770040 8.209531 # H
2016 1 3 0.230247 95.100663 46.848883 6.801513 # H
2017 1 3 0.214820 52.321322 49.516889 6.923983 # H
2018 1 1 0.326469 52.147886 47.008215 7.969168 # C
2019 1 2 -0.442228 51.480911 45.793927 8.317186 # O
2020 1 2 -0.246179 51.783198 48.206843 8.339657 # O
2021 1 3 0.571543 51.710824 44.959673 7.635708 # H
2022 1 2 -0.452462 52.053774 44.201058 6.883877 # O
2023 1 3 0.200861 52.406649 42.038153 7.065685 # H
2024 1 2 -0.445894 52.089612 39.675501 6.868831 # O
2025 1 3 0.452080 51.505331 39.098275 6.250220 # H
2026 1 1 0.323615 52.145660 36.708926 5.972764 # C
2027 1 2 -0.433019 52.070261 35.303342 5.687160 # O
2028 1 2 -0.357979 51.310107 37.623581 5.545555 # O
2029 1 3 0.368488 51.318342 35.074844 5.112121 # H
2030 1 2 -0.232854 52.167676 34.710659 8.121129 # O
2031 1 3 0.143446 52.277488 32.163768 7.823962 # H
2032 1 1 0.350721 51.802348 27.385381 7.119875 # C
2033 1 2 -0.279994 51.292832 26.213451 6.893512 # O
2034 1 2 -0.441590 51.082180 28.621948 7.183540 # O
2035 1 3 0.422652 51.593126 29.444278 7.363425 # H
2036 1 3 0.262068 52.314753 24.747226 7.301835 # H
2037 1 2 -0.234450 52.084372 22.544476 7.212203 # O
2038 1 1 0.319944 52.448274 19.587406 8.165862 # C
2039 1 2 -0.261928 51.838056 18.462403 8.343590 # O
2040 1 2 -0.440558 52.417800 20.749799 9.012049 # O
2041 1 3 0.372911 51.755718 20.700185 9.723580 # H
2042 1 2 -0.227762 51.944295 17.193619 5.978251 # O
2043 1 1 0.014288 11.306128 78.202169 13.181714 # C
2044 1 1 0.020246 12.732879 78.310258 13.496959 # C
2045 1 1 0.196572 10.511151 40.134830 13.066828 # C
2046 1 1 -0.041688 13.419409 40.134219 13.414851 # C
2047 1 1 -0.035193 11.260425 41.366684 13.346077 # C
2048 1 1 0.125951 12.697141 41.358880 12.811804 # C
2049 1 1 -0.006635 10.781099 42.442531 14.097556 # C
2050 1 1 -0.043018 13.491990 42.630694 13.191248 # C
2051 1 1 -0.012110 11.426865 43.716265 13.956146 # C
2052 1 1 -0.002978 12.819636 43.802014 13.606882 # C
2053 1 1 0.180203 10.669538 44.969505 14.077898 # C
2054 1 1 -0.000160 13.558054 45.049009 13.613724 # C
2055 1 1 0.001144 11.399541 46.282610 14.032312 # C
2056 1 1 0.002290 12.840354 46.272685 13.870911 # C
2057 1 1 -0.113961 10.674321 47.462179 14.157313 # C
2058 1 1 0.017606 13.549525 47.517687 13.880594 # C
2059 1 1 0.053069 11.327198 48.716875 14.105427 # C
2060 1 1 0.007710 12.794724 48.729150 13.964869 # C
2061 1 1 -0.097806 10.585421 49.954697 14.227559 # C
2062 1 1 0.011832 13.504820 49.965393 13.978160 # C
2063 1 1 0.162453 11.315156 51.118385 14.441111 # C
2064 1 1 -0.024788 12.730288 51.127159 14.332023 # C
2065 1 2 -0.357556 10.571282 52.298912 14.772387 # O
2066 1 1 0.017603 13.473734 52.314191 14.631456 # C
2067 1 1 0.156719 11.328717 53.555819 14.822312 # C
2068 1 1 -0.013621 12.723396 53.511897 14.741209 # C
2069 1 1 -0.103749 10.653583 54.782941 14.867783 # C
2070 1 1 0.099274 13.432793 54.832935 14.452796 # C
2071 1 1 0.000997 11.367532 55.994045 14.937860 # C
2072 1 1 0.098293 12.781812 55.995515 15.111942 # C
2073 1 1 0.200685 10.729987 57.360293 14.788634 # C
2074 1 1 0.103948 13.644657 57.392967 14.738751 # C
2075 1 1 0.001512 11.457294 58.459686 14.130612 # C
2076 1 1 0.109207 12.884608 58.349205 13.844795 # C
2077 1 1 -0.014278 10.745022 59.561254 13.612014 # C
2078 1 1 -0.031959 13.585531 59.678516 13.863848 # C
2079 1 1 -0.021070 11.398057 60.866519 13.529963 # C
2080 1 1 -0.012863 12.832119 60.816253 13.517439 # C
2081 1 1 0.148407 10.752511 62.137067 13.571909 # C
2082 1 1 0.094744 13.628182 61.986301 13.011730 # C
2083 1 1 -0.019191 11.357531 63.427229 13.399086 # C
2084 1 1 0.122972 12.725335 63.481533 12.836562 # C
2085 1 1 -0.073248 10.703691 64.661250 13.673870 # C
2086 1 1 -0.036335 13.479433 64.663648 13.014117 # C
2087 1 1 -0.007667 11.347309 65.878127 13.428266 # C
2088 1 1 0.125718 12.747461 65.914774 12.839657 # C
2089 1 1 0.135800 10.703074 67.116759 13.684049 # C
2090 1 1 0.115363 13.637395 67.412673 13.076401 # C
2091 1 1 -0.023210 11.359548 68.366643 13.845588 # C
2092 1 1 0.004607 12.817441 68.421757 13.744911 # C
2093 1 1 -0.061611 10.699344 69.593388 14.210087 # C
2094 1 1 -0.022252 13.476437 69.653043 14.012586 # C
2095 1 1 0.032125 11.352300 70.839042 13.910443 # C
2096 1 1 0.115270 12.784442 70.802662 13.541799 # C
2097 1 1 -0.094478 10.692599 72.099581 13.915089 # C
2098 1 1 0.104677 13.660741 72.283763 13.664226 # C
2099 1 1 0.076552 11.409023 73.331822 13.996228 # C
2100 1 1 -0.044665 12.844964 73.370637 14.170561 # C
2101 1 1 -0.059620 10.757931 74.621870 14.047245 # C
2102 1 1 0.106465 13.465850 74.531289 14.790061 # C
2103 1 1 0.140114 11.449908 75.742966 13.366404 # C
2104 1 1 0.094872 12.585595 76.038940 14.493576 # C
2105 1 1 -0.091814 10.654914 77.023535 13.127901 # C
2106 1 1 -0.033003 13.410917 77.156058 14.069025 # C
2107 1 1 0.027115 15.506118 39.077726 14.192063 # C
2108 1 1 0.030016 16.894640 39.193326 14.548090 # C
2109 1 1 0.110793 14.761277 40.327166 13.895858 # C
2110 1 1 -0.057263 17.623449 40.375460 14.120922 # C
2111 1 1 0.098761 15.482396 41.267715 12.901190 # C
2112 1 1 0.243043 17.177698 41.148410 13.012415 # C
2113 1 1 -0.019677 14.871481 42.645764 12.923766 # C
2114 1 2 -0.335372 17.847427 42.475178 12.674485 # O
2115 1 1 0.066877 15.467583 43.912272 12.650077 # C
2116 1 1 -0.293640 16.375517 44.044514 11.455363 # C
2117 1 1 -0.029459 14.965046 45.139852 13.237269 # C
2118 1 1 0.103012 15.628336 46.351473 13.397767 # C
2119 1 2 -0.353477 17.013966 46.403900 13.094466 # O
2120 1 1 0.087918 15.040119 47.528949 13.943395 # C
2121 1 1 0.271371 17.789791 47.599583 13.295222 # C
2122 1 1 0.015169 15.659843 48.799123 13.536593 # C
2123 1 1 -0.056710 17.081652 48.792651 13.402396 # C
2124 1 1 0.131952 14.933144 50.075180 13.557706 # C
2125 1 1 0.128037 17.782779 50.146060 13.449161 # C
2126 1 1 -0.066557 15.642753 51.102839 14.330957 # C
2127 1 1 0.100273 17.067075 50.977445 14.521072 # C
2128 1 1 0.129994 14.934716 52.208417 14.919448 # C
2129 1 1 0.076472 17.986780 52.444028 14.893056 # C
2130 1 1 0.125591 15.807317 53.784710 14.934988 # C
2131 1 1 0.039026 17.295476 53.760382 14.321795 # C
2132 1 1 0.084766 15.145434 54.902575 14.306763 # C
2133 1 1 0.278529 17.971696 55.036124 14.387623 # C
2134 1 1 0.152514 15.771039 56.146581 14.395799 # C
2135 1 2 -0.315744 17.225076 56.214431 14.277637 # O
2136 1 1 0.000548 15.135064 57.350736 14.409817 # C
2137 1 1 -0.271621 18.256898 58.193498 15.265134 # C
2138 1 1 0.007235 15.834656 58.603059 14.242308 # C
2139 1 1 0.074894 17.270197 58.782645 14.258276 # C
2140 1 1 -0.030914 15.006631 59.767699 14.058648 # C
2141 1 1 -0.038728 17.903303 59.830279 13.560819 # C
2142 1 1 0.142409 15.669820 61.075403 14.144396 # C
2143 1 1 0.137651 17.012179 61.035416 13.171437 # C
2144 1 1 -0.084983 14.910174 62.205397 13.696520 # C
2145 1 1 -0.018090 17.711530 62.362625 13.471387 # C
2146 1 1 0.109728 15.513609 63.517630 13.862420 # C
2147 1 1 -0.046005 16.982227 63.529725 13.820142 # C
2148 1 1 0.124073 14.935115 64.602113 12.941232 # C
2149 1 1 0.132103 17.667669 64.680168 14.416460 # C
2150 1 1 0.145214 15.796236 66.163007 13.058004 # C
2151 1 1 0.106480 17.238784 66.050292 13.694329 # C
2152 1 1 -0.062989 15.040888 67.336978 13.403610 # C
2153 1 1 0.144445 17.699771 67.196785 14.584991 # C
2154 1 1 0.161643 15.778350 68.572362 13.608103 # C
2155 1 1 -0.034225 17.114696 68.495162 14.202403 # C
2156 1 1 0.124854 14.889536 69.642311 14.511978 # C
2157 1 1 0.142354 17.731363 69.657769 14.723266 # C
2158 1 1 -0.006412 15.670898 70.973900 14.559483 # C
2159 1 1 0.011793 17.002980 70.824411 15.053882 # C
2160 1 1 -0.043444 15.070070 72.223924 14.293924 # C
2161 1 1 -0.243268 17.510751 71.644795 16.229416 # C
2162 1 1 0.111579 15.678914 73.502686 14.390032 # C
2163 1 2 -0.324503 17.133288 73.576204 14.425522 # O
2164 1 1 -0.099369 14.910815 74.656083 14.421475 # C
2165 1 1 0.079015 17.611432 74.853542 14.853579 # C
2166 1 1 0.125463 15.595312 75.935313 14.208038 # C
2167 1 1 0.075024 16.783486 75.994423 15.217281 # C
2168 1 1 0.013814 14.831805 77.203562 14.243552 # C
2169 1 1 0.139977 17.557961 77.549745 15.323155 # C
2170 1 1 0.145258 19.774341 39.251893 15.365371 # C
2171 1 1 -0.035545 21.186657 39.268053 15.016952 # C
2172 1 1 0.158616 18.823949 40.823705 14.807188 # C
2173 1 1 0.140056 21.956184 40.500845 15.097202 # C
2174 1 1 -0.085318 19.640135 41.871422 14.144591 # C
2175 1 1 0.138232 21.056133 41.999141 14.547521 # C
2176 1 1 0.316316 19.080766 42.733035 13.238719 # C
2177 1 1 0.062479 21.804981 42.664222 13.370816 # C
2178 1 2 -0.324446 19.789687 43.970185 13.054650 # O
2179 1 1 0.143443 21.201569 43.938875 13.192183 # C
2180 1 1 -0.024666 21.826371 45.159904 13.502742 # C
2181 1 1 -0.268284 19.911703 45.823737 14.918253 # C
2182 1 1 0.053479 21.166075 46.207759 14.165981 # C
2183 1 2 -0.320966 19.176269 47.637948 13.350525 # O
2184 1 1 0.096395 21.868980 47.507538 14.414612 # C
2185 1 1 0.142426 19.920276 48.902939 13.734597 # C
2186 1 1 -0.066074 21.243496 48.801524 14.133573 # C
2187 1 1 -0.084278 19.214467 50.073317 13.676443 # C
2188 1 1 0.142326 22.078588 49.995155 14.455895 # C
2189 1 1 0.128306 20.041629 51.357228 13.710614 # C
2190 1 1 -0.086167 21.452509 51.245412 14.109678 # C
2191 1 1 0.092727 19.432414 52.453555 14.888268 # C
2192 1 1 0.097975 22.107269 52.486206 14.423915 # C
2193 1 1 0.139710 19.989496 53.710835 14.610933 # C
2194 1 1 -0.037588 21.327064 53.852877 14.383621 # C
2195 1 2 -0.312719 19.357000 55.033626 14.547823 # O
2196 1 1 0.157861 22.007521 55.055878 14.188442 # C
2197 1 2 -0.259300 21.367069 56.298985 14.368984 # O
2198 1 1 0.124348 22.118996 57.513794 13.940791 # C
2199 1 2 -0.274232 19.948754 58.585149 13.373560 # O
2200 1 1 0.109604 21.424119 58.574618 13.364040 # C
2201 1 1 0.159753 19.286444 59.843420 13.287663 # C
2202 1 1 0.124098 22.208938 59.593057 12.747192 # C
2203 1 1 -0.049219 19.827066 61.149431 13.051972 # C
2204 1 1 0.156345 21.106355 61.424714 12.412105 # C
2205 1 1 -0.009187 19.094702 62.300631 13.552550 # C
2206 1 1 -0.077828 21.791142 62.673093 12.605449 # C
2207 1 1 0.123495 19.911389 63.405481 14.188763 # C
2208 1 1 0.153297 21.097360 63.852504 13.102566 # C
2209 1 1 -0.034949 19.117675 64.668264 14.448831 # C
2210 1 1 -0.057521 21.927700 64.809443 13.810282 # C
2211 1 1 -0.008520 19.823286 65.851694 14.618806 # C
2212 1 1 0.138793 21.287097 65.767353 14.649156 # C
2213 1 1 0.119241 19.214295 67.200633 14.490628 # C
2214 1 1 0.112632 22.273964 67.657732 14.807402 # C
2215 1 1 0.225050 20.005579 68.765847 14.737520 # C
2216 1 1 0.077561 21.450433 68.845670 14.894459 # C
2217 1 2 -0.315210 19.062044 69.765131 15.255906 # O
2218 1 2 -0.317674 21.988603 70.126657 14.722502 # O
2219 1 1 -0.272882 20.615591 71.503112 13.127446 # C
2220 1 1 0.034909 21.530837 72.562435 13.721943 # C
2221 1 2 -0.348457 19.571196 73.630522 14.491635 # O
2222 1 1 0.083780 20.989413 73.661401 14.335696 # C
2223 1 1 0.100643 18.958855 74.926777 14.806829 # C
2224 1 1 0.091799 21.766455 74.796270 14.729546 # C
2225 1 1 -0.027994 19.603525 76.166325 14.878275 # C
2226 1 1 0.107036 21.018607 76.126989 14.339177 # C
2227 1 1 -0.023736 18.991950 77.422906 15.150606 # C
2228 1 1 0.096845 21.833189 77.499227 14.479654 # C
2229 1 1 0.020730 24.019199 39.194590 14.816876 # C
2230 1 1 0.003093 25.390938 39.077312 14.804692 # C
2231 1 1 -0.024668 23.346826 40.410099 14.586786 # C
2232 1 1 0.083003 26.171268 40.275752 14.267959 # C
2233 1 1 0.011949 23.992023 41.579435 14.042050 # C
2234 1 1 0.087883 25.444054 41.654880 14.219595 # C
2235 1 1 -0.008410 23.291723 42.729851 13.561273 # C
2236 1 1 0.149066 26.184046 42.354792 13.118096 # C
2237 1 1 -0.053382 23.939861 43.901754 13.116525 # C
2238 1 1 0.113335 25.278584 43.873053 12.516909 # C
2239 1 1 0.133974 23.251601 45.190339 12.936093 # C
2240 1 1 -0.014435 26.061572 45.112199 12.532460 # C
2241 1 1 0.007946 24.069029 46.352502 13.311543 # C
2242 1 1 -0.042690 25.464874 46.373291 12.925216 # C
2243 1 1 0.095134 23.588197 47.522966 13.989523 # C
2244 1 1 0.293930 26.219518 47.553374 12.928675 # C
2245 1 1 0.124720 24.125023 48.759601 13.626009 # C
2246 1 2 -0.315153 25.466693 48.745396 13.070745 # O
2247 1 1 -0.023384 23.531504 49.946122 13.963276 # C
2248 1 1 -0.245874 26.385228 50.312234 15.160199 # C
2249 1 1 -0.001275 24.328742 51.150954 13.936076 # C
2250 1 1 0.070496 25.727938 51.262068 14.191002 # C
2251 1 1 0.087114 23.736586 52.476520 14.109527 # C
2252 1 1 -0.023730 26.444627 52.448281 13.796803 # C
2253 1 1 0.092196 24.248115 53.570100 13.254187 # C
2254 1 1 -0.014548 25.706073 53.681849 13.475596 # C
2255 1 1 0.038242 23.346871 55.101897 13.595456 # C
2256 1 1 -0.009667 26.352158 54.925722 13.519007 # C
2257 1 1 0.126401 24.194097 56.208656 14.146699 # C
2258 1 1 0.133746 25.587531 56.257313 13.391022 # C
2259 1 1 -0.008687 23.519493 57.494290 14.040439 # C
2260 1 1 0.034634 26.344914 57.503013 13.946923 # C
2261 1 1 0.134189 24.243977 58.805732 13.993041 # C
2262 1 1 -0.044668 25.680624 58.741241 13.836435 # C
2263 1 1 -0.033167 23.607513 59.744361 13.016375 # C
2264 1 1 0.233603 26.372109 60.043842 13.583141 # C
2265 1 1 0.165305 24.282397 60.887611 12.494504 # C
2266 1 1 -0.025104 25.564981 61.200362 13.015477 # C
2267 1 1 0.150987 23.206770 62.749523 12.330334 # C
2268 1 1 0.069778 26.127387 62.495132 12.966568 # C
2269 1 1 -0.057765 24.021859 63.762036 12.925877 # C
2270 1 1 0.021080 25.450041 63.757586 12.862452 # C
2271 1 1 0.129677 23.389419 64.736081 13.831588 # C
2272 1 1 0.100611 26.189454 65.023737 13.094577 # C
2273 1 1 0.123281 24.247529 66.397211 13.861228 # C
2274 1 1 -0.038976 25.471175 66.316265 13.059771 # C
2275 1 1 -0.037099 23.454237 67.631933 13.989657 # C
2276 1 1 -0.009299 26.081870 67.503560 12.676142 # C
2277 1 1 0.116432 23.780977 68.825472 13.286959 # C
2278 1 1 0.150560 25.383722 68.821957 12.631188 # C
2279 1 1 0.181846 23.392593 70.078328 14.026447 # C
2280 1 1 -0.031178 26.214786 69.960644 13.086094 # C
2281 1 1 0.119707 23.670987 71.297347 13.201516 # C
2282 1 1 0.162609 25.783255 71.298577 13.007434 # C
2283 1 1 -0.024071 22.943966 72.523663 13.446920 # C
2284 1 1 -0.056091 26.489793 72.390309 13.604231 # C
2285 1 1 0.152867 23.685236 73.771614 13.426305 # C
2286 1 1 0.150212 25.836122 73.670601 13.562251 # C
2287 1 1 -0.053808 23.126813 74.856322 14.136993 # C
2288 1 1 -0.029169 26.333885 74.785740 14.334317 # C
2289 1 1 0.123805 23.851562 76.107724 14.151043 # C
2290 1 1 0.108682 25.653937 76.116235 14.286551 # C
2291 1 1 0.097784 23.205541 77.264029 15.070445 # C
2292 1 1 -0.034781 26.141769 77.251629 15.061200 # C
2293 1 1 0.140615 28.103348 39.128996 15.929918 # C
2294 1 1 -0.030819 29.542063 39.089021 15.659254 # C
2295 1 1 0.075283 27.369487 40.629439 15.270321 # C
2296 1 1 0.146528 30.248856 40.355172 15.776938 # C
2297 1 1 -0.025777 28.125323 41.720122 14.665062 # C
2298 1 1 0.144471 29.413725 42.036439 15.248708 # C
2299 1 1 -0.001853 27.607125 42.401444 13.520728 # C
2300 1 1 -0.009845 30.186240 43.026839 14.515124 # C
2301 1 1 0.122175 28.470812 43.262566 12.777801 # C
2302 1 1 -0.058781 29.723481 43.666068 13.340003 # C
2303 1 1 0.107827 27.456168 45.062417 12.224368 # C
2304 1 1 0.147812 30.471341 44.765825 12.656344 # C
2305 1 1 0.095719 28.277195 46.151249 12.585422 # C
2306 1 1 -0.038241 29.669371 46.092899 12.645833 # C
2307 1 2 -0.333535 27.595080 47.482473 12.747665 # O
2308 1 1 0.068261 30.412695 47.284176 12.499806 # C
2309 1 1 -0.269413 29.667655 48.366676 11.705171 # C
2310 1 2 -0.331416 30.591761 49.924500 13.516323 # O
2311 1 2 -0.345486 28.513036 51.254659 13.882203 # O
2312 1 1 0.240584 29.909359 51.162276 13.634808 # C
2313 1 1 0.138384 27.819316 52.494553 13.641373 # C
2314 1 1 -0.116911 30.588378 52.324600 13.521588 # C
2315 1 1 0.100353 28.467837 53.710261 13.335878 # C
2316 1 1 0.112841 29.892903 53.626942 14.053288 # C
2317 1 1 0.024423 27.738777 54.937373 13.744741 # C
2318 1 1 -0.069259 30.503497 55.021097 13.990629 # C
2319 1 1 -0.033109 28.377623 56.095341 14.365716 # C
2320 1 1 0.145882 29.769969 56.040932 14.633134 # C
2321 1 1 0.047253 27.581176 57.293974 14.591606 # C
2322 1 2 -0.365666 30.640536 57.021866 15.272593 # O
2323 1 1 -0.243933 28.145722 58.334711 15.553064 # C
2324 1 2 -0.368276 27.116136 60.825576 14.759772 # O
2325 1 1 0.236377 28.062213 61.731825 14.326734 # C
2326 1 2 -0.348039 29.408280 61.897763 14.809115 # O
2327 1 1 -0.059019 27.562956 62.548906 13.339997 # C
2328 1 1 0.172827 30.268535 62.820008 14.143307 # C
2329 1 1 0.120342 28.404850 63.575333 12.708088 # C
2330 1 1 0.036411 29.670335 63.921756 13.484134 # C
2331 1 1 0.108930 27.464758 65.073557 12.267612 # C
2332 1 1 0.156134 30.557060 64.701486 12.562772 # C
2333 1 1 -0.085167 28.207913 66.316840 12.300895 # C
2334 1 1 0.141064 29.619396 66.379172 12.053656 # C
2335 1 1 0.129608 27.517054 67.607583 12.370213 # C
2336 1 1 -0.097994 30.334041 67.601856 12.372555 # C
2337 1 1 -0.057873 28.237467 68.642263 13.147436 # C
2338 1 1 0.138543 29.623055 68.847951 12.751657 # C
2339 1 1 0.128077 27.441810 69.636226 13.784455 # C
2340 1 1 -0.041744 30.443844 69.730633 13.715009 # C
2341 1 1 0.029128 28.310719 70.891164 14.412257 # C
2342 1 1 0.021057 29.781299 70.616843 14.583424 # C
2343 1 1 0.086232 27.896519 72.311390 14.039859 # C
2344 1 1 -0.300402 30.409648 70.913469 15.919524 # C
2345 1 1 0.235726 28.185866 73.305444 15.139437 # C
2346 1 2 -0.312478 29.766568 73.588854 15.442881 # O
2347 1 1 -0.032162 27.535930 74.633324 15.021685 # C
2348 1 1 0.280139 30.333301 74.786565 15.246299 # C
2349 1 1 0.127650 28.161789 75.808832 15.701174 # C
2350 1 1 0.030968 29.582761 75.950847 15.058155 # C
2351 1 1 0.108622 27.322905 77.229233 15.862234 # C
2352 1 1 0.029618 30.216346 77.274077 15.335268 # C
2353 1 1 -0.025383 32.378362 39.207377 15.357012 # C
2354 1 1 -0.032481 33.776296 39.245161 15.644936 # C
2355 1 1 0.073400 31.588720 40.423737 15.119412 # C
2356 1 1 0.163259 34.493448 40.505498 15.753417 # C
2357 1 1 0.129318 32.318750 41.675692 15.530429 # C
2358 1 1 -0.043000 33.789252 41.695091 15.439619 # C
2359 1 1 0.123258 31.543419 43.264923 15.013044 # C
2360 1 1 0.148272 34.393077 42.991983 15.251807 # C
2361 1 1 -0.012871 32.420148 44.107302 14.172023 # C
2362 1 1 -0.022093 33.837311 44.069048 14.455753 # C
2363 1 1 -0.008095 31.827236 44.952885 13.210953 # C
2364 1 1 -0.030571 34.636668 45.136518 13.936801 # C
2365 1 1 0.136281 32.576971 46.110784 12.715325 # C
2366 1 1 0.002890 33.948987 46.203090 13.306201 # C
2367 1 1 -0.040015 31.783674 47.387077 12.798636 # C
2368 1 1 -0.033554 34.623920 47.340092 12.736628 # C
2369 1 1 -0.031754 32.486913 48.639839 12.864060 # C
2370 1 1 0.122155 33.900703 48.551129 12.353603 # C
2371 1 1 0.153150 31.998591 49.870529 13.220735 # C
2372 1 1 0.140040 34.840846 50.168383 12.443180 # C
2373 1 1 0.085257 32.689894 51.070811 13.507504 # C
2374 1 1 -0.064928 34.092401 51.190021 13.161727 # C
2375 1 1 -0.033267 31.964635 52.336637 13.162208 # C
2376 1 1 0.111703 34.728410 52.459229 13.486318 # C
2377 1 1 0.149225 32.672423 53.500668 12.706259 # C
2378 1 1 -0.026156 34.063533 53.648963 12.913284 # C
2379 1 1 0.141856 31.655174 55.307111 13.203040 # C
2380 1 1 0.175582 34.759356 54.899956 12.662553 # C
2381 1 1 -0.093636 32.468135 56.358029 13.766004 # C
2382 1 1 0.128029 33.826810 56.514878 13.151534 # C
2383 1 1 0.285085 31.998786 57.093013 14.848756 # C
2384 1 1 -0.067298 34.621590 57.560069 13.719855 # C
2385 1 2 -0.296581 32.966009 57.925167 15.379291 # O
2386 1 1 0.229605 33.762060 58.697713 14.234439 # C
2387 1 1 -0.258143 31.265588 60.165110 14.604876 # C
2388 1 1 -0.022881 34.393685 59.986639 14.634021 # C
2389 1 1 0.059225 32.237984 61.321997 14.583563 # C
2390 1 1 -0.022359 33.653194 61.165239 14.788528 # C
2391 1 1 -0.046122 31.625548 62.561021 14.167999 # C
2392 1 1 0.130822 34.363707 62.387614 15.241814 # C
2393 1 1 0.110618 32.588201 63.569086 13.564425 # C
2394 1 1 0.132823 33.590100 63.954064 14.620117 # C
2395 1 1 -0.033722 31.954972 64.728445 12.908453 # C
2396 1 1 -0.018601 34.409401 65.097365 14.195695 # C
2397 1 1 0.175716 32.794832 65.792437 12.460129 # C
2398 1 1 -0.028856 34.052648 65.972772 13.119429 # C
2399 1 1 0.148203 31.731069 67.630170 12.184697 # C
2400 1 1 0.139352 34.866749 67.141241 12.760269 # C
2401 1 1 -0.081377 32.496478 68.722928 12.781162 # C
2402 1 1 0.164683 33.958784 68.815446 12.638269 # C
2403 1 1 0.145286 31.837194 69.654837 13.584290 # C
2404 1 1 -0.119466 34.584182 69.916487 13.404139 # C
2405 1 2 -0.328507 32.555581 70.697235 14.350691 # O
2406 1 1 0.261736 33.943745 70.794102 14.228882 # C
2407 1 2 -0.336199 34.675064 71.814130 14.898751 # O
2408 1 1 -0.257613 33.898495 74.283351 13.604372 # C
2409 1 2 -0.316509 31.732745 74.836288 15.143548 # O
2410 1 1 0.052291 34.563619 75.059273 14.707352 # C
2411 1 1 0.139641 32.376892 76.131110 15.214658 # C
2412 1 1 -0.050950 33.799263 76.157288 15.209768 # C
2413 1 1 -0.042530 31.657729 77.320936 15.307696 # C
2414 1 1 0.151611 34.439942 77.350747 15.771560 # C
2415 1 1 -0.004385 37.145718 39.084165 14.823508 # C
2416 1 1 -0.008479 38.371993 39.034191 14.120640 # C
2417 1 1 0.159967 36.580973 40.374303 15.189676 # C
2418 1 1 0.147408 39.170147 40.321379 14.246075 # C
2419 1 1 -0.071683 37.025549 41.568270 14.534596 # C
2420 1 1 0.115520 38.163303 41.510147 13.610051 # C
2421 1 1 0.124740 36.485889 42.866910 14.846925 # C
2422 1 1 -0.064974 38.947107 42.718325 13.535989 # C
2423 1 1 -0.081411 36.926363 44.027836 14.165732 # C
2424 1 1 0.129261 38.393547 44.016107 14.017844 # C
2425 1 1 0.147449 36.122311 45.253565 14.066841 # C
2426 1 1 -0.019269 38.992808 45.113677 13.225072 # C
2427 1 1 -0.054612 36.716638 46.113709 12.984579 # C
2428 1 1 0.142707 38.083978 45.984669 12.585609 # C
2429 1 1 0.163776 36.003315 47.169039 12.365208 # C
2430 1 1 0.149238 39.197947 47.764664 12.233052 # C
2431 1 1 0.161121 37.056242 49.011558 12.159999 # C
2432 1 1 -0.080480 38.469180 48.974611 12.429034 # C
2433 1 1 -0.045975 36.284438 50.056524 12.705743 # C
2434 1 1 0.131461 39.193889 50.227933 12.756160 # C
2435 1 1 0.131492 36.901002 51.131025 13.491272 # C
2436 1 1 -0.007300 38.350697 51.297266 13.331636 # C
2437 1 1 0.054137 36.182954 52.440133 13.022541 # C
2438 1 1 0.035025 38.955381 52.530560 13.663917 # C
2439 1 1 0.143312 36.977816 53.884804 12.920863 # C
2440 1 1 -0.065433 38.300524 53.841012 13.590703 # C
2441 1 1 -0.088775 36.175621 55.066097 13.029469 # C
2442 1 1 0.267676 38.955144 55.010881 13.927316 # C
2443 1 1 0.215379 36.905374 56.276582 13.158828 # C
2444 1 2 -0.345744 38.360990 56.214842 13.569987 # O
2445 1 1 0.093035 36.007231 57.751096 13.568029 # C
2446 1 1 -0.281371 38.484335 57.757520 15.889911 # C
2447 1 1 -0.035875 36.548605 58.742116 14.466787 # C
2448 1 1 0.066936 37.919466 58.754202 14.872647 # C
2449 1 1 0.130297 35.800726 59.903799 15.011195 # C
2450 1 1 -0.090127 38.698852 59.929757 14.690548 # C
2451 1 1 -0.047110 36.532966 61.179939 14.814952 # C
2452 1 1 0.138906 37.954623 61.244712 14.445293 # C
2453 1 1 -0.039791 35.838739 62.351896 15.176704 # C
2454 1 1 -0.028804 38.661736 62.368986 15.080789 # C
2455 1 1 0.143949 36.561245 63.546460 15.540005 # C
2456 1 1 -0.023844 37.986966 63.565822 15.432069 # C
2457 1 1 0.151287 35.595044 65.343845 14.953185 # C
2458 1 1 0.149740 38.700951 64.829131 15.729355 # C
2459 1 1 -0.036943 36.501062 66.358511 14.504901 # C
2460 1 1 0.129323 37.780261 66.432744 15.227652 # C
2461 1 1 -0.025835 36.132364 67.244574 13.458178 # C
2462 1 1 -0.006102 38.702754 67.454896 14.737583 # C
2463 1 1 0.135262 36.970561 68.404725 13.154650 # C
2464 1 1 -0.037306 38.246284 68.471876 13.866206 # C
2465 1 1 0.135698 36.045128 69.992449 13.228433 # C
2466 1 1 0.137274 38.960707 69.753392 13.748830 # C
2467 1 1 0.066193 36.710964 70.805003 14.336179 # C
2468 1 1 -0.066793 38.144149 70.913365 14.132123 # C
2469 1 1 0.074170 36.068459 72.029349 14.662941 # C
2470 1 1 0.138772 38.813295 72.135169 14.589336 # C
2471 1 1 0.098443 36.738430 73.223716 14.859354 # C
2472 1 1 -0.012624 38.094300 73.381219 14.388028 # C
2473 1 1 0.132005 35.969945 74.789333 15.109468 # C
2474 1 1 0.120003 38.705742 74.487547 13.648697 # C
2475 1 1 -0.047043 36.880746 75.955084 14.725380 # C
2476 1 1 0.122400 37.945351 75.811833 13.709361 # C
2477 1 1 0.147192 36.548161 77.200939 15.268301 # C
2478 1 1 0.089916 38.781410 77.308403 13.355057 # C
2479 1 1 -0.013800 41.062807 39.030092 13.286344 # C
2480 1 1 0.013308 42.485521 78.326094 13.483335 # C
2481 1 1 -0.056051 40.448875 40.284759 13.442332 # C
2482 1 1 0.025458 43.176967 40.211589 13.480338 # C
2483 1 1 0.138494 41.076756 41.437451 12.851526 # C
2484 1 1 -0.059622 42.558027 41.498271 13.234712 # C
2485 1 1 -0.028232 40.331534 42.711548 13.187136 # C
2486 1 1 0.296816 43.247958 42.679890 13.224843 # C
2487 1 1 0.145390 41.077073 43.895543 13.097487 # C
2488 1 2 -0.344277 42.528160 43.868161 12.943308 # O
2489 1 1 0.016810 40.443618 45.153547 13.027776 # C
2490 1 1 -0.266647 43.325897 45.905765 11.501576 # C
2491 1 1 0.034391 41.197339 46.380399 12.852937 # C
2492 1 1 0.078221 42.613788 46.587146 12.669181 # C
2493 1 1 -0.016077 40.482429 47.644196 12.871203 # C
2494 1 1 -0.028301 43.275510 47.636641 13.343716 # C
2495 1 1 0.008440 41.089771 48.791138 13.511691 # C
2496 1 1 0.138696 42.435685 48.628695 14.156440 # C
2497 1 1 -0.045100 40.432090 50.019763 13.498985 # C
2498 1 1 -0.067331 43.146055 49.891542 14.386735 # C
2499 1 1 0.104498 41.017891 51.191434 14.227986 # C
2500 1 1 0.148320 42.631347 51.195120 14.019430 # C
2501 1 1 0.077579 40.425253 52.584092 13.726382 # C
2502 1 1 -0.043590 43.125671 52.334695 14.748018 # C
2503 1 1 0.149608 40.963630 53.636506 14.474330 # C
2504 1 1 -0.009351 42.374111 53.595727 14.654435 # C
2505 1 2 -0.339736 40.235421 54.849942 14.577283 # O
2506 1 1 0.060312 43.077655 54.780874 14.304705 # C
2507 1 1 -0.270769 42.227855 55.599519 13.359762 # C
2508 1 2 -0.329372 43.098299 57.494954 14.527748 # O
2509 1 2 -0.338707 40.869222 58.607917 14.661033 # O
2510 1 1 0.293818 42.259275 58.646452 14.704013 # C
2511 1 1 0.133737 40.103143 59.886321 14.758066 # C
2512 1 1 -0.071597 42.970974 59.796689 14.967848 # C
2513 1 1 -0.065253 40.801979 61.003936 15.161885 # C
2514 1 1 0.153278 42.222794 61.003322 15.463511 # C
2515 1 1 0.130354 40.042952 62.250012 15.520359 # C
2516 1 1 0.114203 43.084908 62.622213 15.137346 # C
2517 1 1 0.111585 40.965585 63.826491 15.505166 # C
2518 1 1 -0.019045 42.243559 63.803483 14.848191 # C
2519 1 1 -0.060719 40.104253 64.974484 15.412622 # C
2520 1 1 -0.047805 42.704346 64.967088 14.193711 # C
2521 1 1 0.130337 40.849015 66.229857 15.430570 # C
2522 1 1 0.250102 41.913229 66.240343 14.270871 # C
2523 1 1 0.001964 40.050270 67.459521 15.284871 # C
2524 1 2 -0.328484 42.774947 67.523064 14.217272 # O
2525 1 1 0.089360 40.696588 68.723958 15.373040 # C
2526 1 1 -0.272668 41.652270 68.989101 16.517469 # C
2527 1 1 -0.044734 40.273270 69.764270 14.518802 # C
2528 1 1 0.166204 40.962200 70.996883 14.348526 # C
2529 1 2 -0.312238 42.401730 70.852607 14.544532 # O
2530 1 1 -0.051019 40.245481 72.169248 14.111179 # C
2531 1 1 0.270779 43.092396 72.077963 14.709792 # C
2532 1 1 0.138083 40.875394 73.395091 13.654879 # C
2533 1 1 0.057431 42.505170 73.264193 14.243204 # C
2534 1 1 -0.075842 40.172149 74.626814 13.796589 # C
2535 1 1 0.142272 42.986041 74.727357 14.788921 # C
2536 1 1 0.134768 41.067985 75.703874 13.451514 # C
2537 1 1 -0.012871 42.334113 75.882002 14.056418 # C
2538 1 1 0.091239 40.235589 77.193017 13.024246 # C
2539 1 1 -0.004936 43.063503 77.082718 13.972553 # C
2540 1 1 0.013830 45.233691 78.323978 14.102183 # C
2541 1 1 -0.013375 46.658497 78.332265 14.229637 # C
2542 1 1 -0.027211 44.600338 40.207737 13.764265 # C
2543 1 1 0.103296 47.306806 40.214480 14.625714 # C
2544 1 1 0.158719 45.312970 41.424127 13.778623 # C
2545 1 1 -0.051399 46.645396 41.481559 14.168268 # C
2546 1 2 -0.319257 44.643821 42.671972 13.422414 # O
2547 1 1 0.051888 47.446411 42.684322 14.257696 # C
2548 1 1 -0.295578 46.806655 43.859959 14.959687 # C
2549 1 2 -0.348939 47.431378 45.384257 13.029511 # O
2550 1 2 -0.329171 45.544870 46.875901 12.668016 # O
2551 1 1 0.289242 46.834118 46.611900 13.211711 # C
2552 1 1 0.146524 44.671120 47.827352 13.377736 # C
2553 1 1 -0.111949 47.443769 47.606117 13.922475 # C
2554 1 1 -0.029682 45.331783 48.836767 14.060202 # C
2555 1 1 0.158848 46.810521 48.958096 14.003817 # C
2556 1 1 0.131776 44.504779 49.771925 14.889551 # C
2557 1 1 -0.062392 47.313331 49.848862 15.069017 # C
2558 1 1 -0.091156 45.165709 51.025288 15.230186 # C
2559 1 1 0.135020 46.546432 50.939238 15.580893 # C
2560 1 1 0.133546 44.379651 52.246151 15.456148 # C
2561 1 1 0.169263 47.535967 52.842881 15.818890 # C
2562 1 1 0.046361 45.297540 53.877006 15.392455 # C
2563 1 1 -0.069017 46.762917 53.964986 15.318560 # C
2564 1 1 0.073008 44.548936 54.804446 14.358085 # C
2565 1 1 0.012657 47.385364 55.134665 14.817544 # C
2566 1 1 0.062127 45.171370 56.278934 14.795144 # C
2567 1 1 0.096390 46.672741 56.239254 14.188815 # C
2568 1 1 0.114080 44.494704 57.545966 14.741573 # C
2569 1 1 0.159758 47.273596 57.524171 14.249314 # C
2570 1 1 0.105248 45.168133 58.695126 15.140083 # C
2571 1 1 -0.057324 46.547473 58.681381 14.406913 # C
2572 1 1 -0.034012 44.396501 59.922339 14.944166 # C
2573 1 1 0.070883 46.954543 59.955207 13.905571 # C
2574 1 1 0.133255 45.132803 61.199595 15.073221 # C
2575 1 1 -0.017655 46.485254 61.157234 14.471142 # C
2576 1 1 -0.079235 44.382740 62.366046 14.559748 # C
2577 1 1 0.098619 47.179147 62.439134 14.307164 # C
2578 1 1 0.146986 44.961835 63.195972 13.557634 # C
2579 1 1 -0.073031 46.383456 63.397830 13.568170 # C
2580 1 1 0.165449 43.877200 65.038877 13.377906 # C
2581 1 1 0.103555 46.960702 64.537348 12.863334 # C
2582 1 1 -0.108679 44.631986 66.278808 13.363765 # C
2583 1 1 0.163753 46.036836 66.188422 12.854149 # C
2584 1 1 0.307060 44.087293 67.474201 13.795294 # C
2585 1 1 -0.108859 46.933070 67.253302 13.297150 # C
2586 1 2 -0.312769 44.879385 68.642997 13.704303 # O
2587 1 1 0.138620 46.324211 68.486513 13.499175 # C
2588 1 1 -0.050148 47.049799 69.679791 13.348835 # C
2589 1 1 -0.275187 45.281680 71.219887 12.562303 # C
2590 1 1 0.078656 46.531208 71.013814 13.387534 # C
2591 1 2 -0.296392 44.384786 72.158268 15.194721 # O
2592 1 1 -0.009364 47.313364 72.116800 13.927269 # C
2593 1 1 0.185098 45.236938 73.305561 14.607049 # C
2594 1 1 0.109084 46.694798 73.122543 14.758350 # C
2595 1 1 0.066039 44.500258 74.639296 14.474685 # C
2596 1 1 0.074835 47.528156 74.593642 14.771653 # C
2597 1 1 0.062991 45.248243 75.818737 14.894971 # C
2598 1 1 0.091570 46.653179 75.746008 14.247808 # C
2599 1 1 0.127928 44.387925 77.243492 14.582878 # C
2600 1 1 0.110226 47.434988 77.167888 13.931875 # C
2601 1 1 0.011777 49.642275 78.337934 13.940623 # C
2602 1 1 -0.020626 51.015911 78.307645 13.502251 # C
2603 1 1 0.115045 49.043334 40.261861 14.349588 # C
2604 1 1 0.135933 51.668115 40.195585 13.475866 # C
2605 1 1 0.109159 49.476205 41.428428 13.483142 # C
2606 1 1 -0.035661 50.993049 41.456784 13.546153 # C
2607 1 1 0.000654 48.812169 42.712627 13.859812 # C
2608 1 1 -0.080794 51.682922 42.673494 13.644535 # C
2609 1 1 -0.027951 49.543474 43.914579 13.693568 # C
2610 1 1 0.029435 50.966609 43.904004 13.711204 # C
2611 1 1 0.219375 48.983550 45.256893 13.270317 # C
2612 1 1 0.138668 51.650434 45.153722 13.849674 # C
2613 1 1 -0.037689 49.586470 46.365820 14.064108 # C
2614 1 1 -0.010389 51.010780 46.391939 14.171788 # C
2615 1 1 0.144995 48.735747 47.378098 14.657655 # C
2616 1 1 -0.075165 51.681593 47.590206 14.594342 # C
2617 1 1 -0.070489 49.451783 48.627992 14.925273 # C
2618 1 1 0.056293 50.870122 48.774487 14.759895 # C
2619 1 1 0.117816 48.679298 49.714197 15.510861 # C
2620 1 1 -0.079078 51.467313 50.066828 14.572676 # C
2621 1 1 0.151365 49.633704 51.443268 15.614547 # C
2622 1 1 -0.031091 50.824075 51.288572 14.788724 # C
2623 1 1 -0.065444 48.924515 52.709509 15.506210 # C
2624 1 1 0.167713 51.424878 52.482004 14.165380 # C
2625 1 1 0.135166 49.728008 53.891080 15.278591 # C
2626 1 1 -0.103781 50.858431 53.818786 14.378922 # C
2627 1 1 0.086193 48.817317 55.411120 15.037500 # C
2628 1 1 0.163882 51.382516 54.999512 13.798047 # C
2629 1 1 0.100640 49.426819 56.420761 14.149392 # C
2630 1 1 0.121925 50.711159 56.244969 13.684631 # C
2631 1 2 -0.294086 48.646979 57.594355 13.858389 # O
2632 1 2 -0.400734 51.421173 57.295962 13.021310 # O
2633 1 1 -0.305482 47.577504 59.963151 12.527678 # C
2634 1 2 -0.347060 51.227559 59.885856 12.737963 # O
2635 1 2 -0.298914 49.489831 61.153723 13.987849 # O
2636 1 1 0.325412 50.614014 60.998286 13.063855 # C
2637 1 1 0.218188 48.733311 62.381754 13.906781 # C
2638 1 1 -0.125553 51.233237 62.198833 12.523259 # C
2639 1 1 0.079982 49.086996 63.349133 12.774227 # C
2640 1 1 0.013254 50.559876 63.394989 12.622169 # C
2641 1 1 -0.040648 48.436065 64.644688 12.951165 # C
2642 1 1 0.179498 51.262635 64.711798 12.614493 # C
2643 1 1 0.014281 49.092257 65.874689 13.121767 # C
2644 1 1 0.009208 50.517926 65.913940 13.106179 # C
2645 1 1 0.137455 48.392122 67.128459 13.591777 # C
2646 1 1 -0.022504 51.228626 67.061323 13.535097 # C
2647 1 1 -0.026511 49.155591 68.330572 13.254965 # C
2648 1 1 0.048957 50.581616 68.348522 13.408158 # C
2649 1 1 0.120368 48.488257 69.567083 12.881053 # C
2650 1 1 -0.098624 51.338066 69.558057 13.585362 # C
2651 1 1 0.111837 49.414465 71.058351 13.117349 # C
2652 1 1 -0.012378 50.755337 70.818858 13.583373 # C
2653 1 1 -0.056935 48.720017 72.189256 13.673392 # C
2654 1 1 0.155427 51.520937 72.060474 13.971326 # C
2655 1 1 0.131052 49.431546 73.478356 13.532248 # C
2656 1 1 -0.012800 50.892568 73.392023 13.824392 # C
2657 1 1 -0.036329 48.846202 74.661381 14.131169 # C
2658 1 1 -0.053333 51.623026 74.565340 13.799692 # C
2659 1 1 0.128469 49.606663 75.886233 14.311999 # C
2660 1 1 0.057522 50.965142 75.832649 13.676972 # C
2661 1 1 0.002983 48.885184 77.156930 14.062326 # C
2662 1 1 -0.035935 51.590227 77.008036 13.185525 # C
2663 1 2 -0.445485 53.053639 40.437770 13.352521 # O
2664 1 3 0.436452 53.456094 39.921070 12.571206 # H
2665 1 2 -0.410030 12.330392 75.325199 12.255361 # O
2666 1 3 0.350826 13.271900 75.395233 12.443890 # H
2667 1 2 -0.418271 12.806788 41.105891 11.351308 # O
2668 1 2 -0.422043 49.904119 75.931063 15.771068 # O
2669 1 3 0.382794 49.434589 75.254549 16.258912 # H
2670 1 3 0.399424 13.333313 41.752864 10.872867 # H
2671 1 2 -0.321843 48.369899 40.386619 15.623578 # O
2672 1 2 -0.270166 16.351672 40.752042 11.881683 # O
2673 1 2 -0.240391 12.723778 75.399038 15.744799 # O
2674 1 2 -0.273831 47.318453 73.677751 15.906200 # O
2675 1 1 0.349852 40.751362 68.938768 17.825474 # C
2676 1 3 0.243900 42.436548 68.237383 16.572669 # H
2677 1 2 -0.276201 41.355532 68.680683 18.919328 # O
2678 1 2 -0.479906 39.369990 68.983435 17.476619 # O
2679 1 3 0.383531 38.802228 68.330881 17.936575 # H
2680 1 1 0.361821 19.526343 46.783740 16.115034 # C
2681 1 3 0.261952 19.067209 45.710082 14.235353 # H
2682 1 2 -0.305857 18.317326 46.419500 16.341837 # O
2683 1 2 -0.459560 20.362950 47.695290 16.809561 # O
2684 1 3 0.422227 21.251860 47.914133 16.458729 # H
2685 1 3 0.196620 44.131069 46.545931 11.142934 # H
2686 1 1 0.356691 42.273983 45.686747 10.324968 # C
2687 1 2 -0.439027 42.023383 44.309446 10.074124 # O
2688 1 2 -0.254151 41.837988 46.755668 9.777936 # O
2689 1 3 0.391020 42.230849 43.667117 10.786419 # H
2690 1 1 0.370817 20.034153 72.054532 11.748050 # C
2691 1 3 0.240481 21.154488 70.573602 12.929891 # H
2692 1 2 -0.227728 20.489251 71.459572 10.712420 # O
2693 1 2 -0.451842 19.068259 73.077161 11.930748 # O
2694 1 3 0.439281 18.894763 73.358808 12.867264 # H
2695 1 1 0.334051 27.071075 58.734022 16.640395 # C
2696 1 3 0.192356 29.013753 57.944161 16.081900 # H
2697 1 2 -0.262326 26.048936 58.045104 16.974213 # O
2698 1 2 -0.439763 27.627071 59.927030 17.194949 # O
2699 1 3 0.383771 28.121639 60.498704 16.571974 # H
2700 1 2 -0.422555 18.045272 65.981843 12.489681 # O
2701 1 3 0.437254 18.749780 65.308335 12.329098 # H
2702 1 2 -0.498584 44.461725 49.031111 16.213646 # O
2703 1 3 0.375068 44.820554 49.582810 16.915434 # H
2704 1 2 -0.510479 19.616118 52.281782 12.630443 # O
2705 1 3 0.345845 20.313288 52.785123 12.172795 # H
2706 1 2 -0.427808 38.962995 71.931927 16.058137 # O
2707 1 3 0.409734 38.663424 71.080224 16.370502 # H
2708 1 3 0.247499 48.036523 60.921571 12.287899 # H
2709 1 1 0.357414 46.381646 59.676664 11.524927 # C
2710 1 2 -0.415351 45.266739 58.842168 11.807586 # O
2711 1 2 -0.255294 46.682215 60.361424 10.487134 # O
2712 1 3 0.367897 45.310750 58.152348 12.500992 # H
2713 1 1 0.366090 37.333389 57.181825 16.826389 # C
2714 1 3 0.208741 39.022747 56.949766 15.400969 # H
2715 1 2 -0.412453 36.470166 56.330211 16.084665 # O
2716 1 2 -0.244438 37.368253 57.492697 18.064877 # O
2717 1 3 0.330937 36.714692 56.231012 15.142791 # H
2718 1 1 0.362203 30.617891 49.138253 10.707548 # C
2719 1 3 0.185815 28.889202 47.882173 11.122222 # H
2720 1 2 -0.287984 31.507869 48.504963 10.043124 # O
2721 1 2 -0.422599 30.119420 50.467994 10.597083 # O
2722 1 3 0.341801 29.591126 50.836622 11.339766 # H
2723 1 1 0.348319 34.862415 74.262786 12.318529 # C
2724 1 3 0.188993 33.633193 73.279330 13.922343 # H
2725 1 2 -0.415533 35.061918 72.925968 11.878311 # O
2726 1 2 -0.240590 35.179263 75.398863 11.837209 # O
2727 1 3 0.330004 34.857791 72.200336 12.509412 # H
2728 1 1 0.364074 17.479952 57.821805 16.592619 # C
2729 1 3 0.253623 18.820185 57.360135 14.844044 # H
2730 1 2 -0.427611 18.271064 56.760264 17.112603 # O
2731 1 2 -0.290581 16.511652 58.498415 17.082677 # O
2732 1 3 0.368283 18.827434 56.260624 16.473072 # H
2733 1 2 -0.233212 33.608463 63.399346 15.949488 # O
2734 1 2 -0.231771 35.844585 64.621926 16.175763 # O
2735 1 2 -0.261134 38.030829 65.837372 16.520809 # O
2736 1 2 -0.221972 34.327041 49.419807 11.295321 # O
2737 1 2 -0.229395 36.519599 47.989430 11.294832 # O
2738 1 2 -0.240904 38.647228 46.695083 11.450261 # O
2739 1 2 -0.253656 24.801510 76.412437 13.126101 # O
2740 1 2 -0.213406 24.832718 73.884619 12.550093 # O
2741 1 2 -0.212637 24.617713 71.537486 12.163721 # O
2742 1 2 -0.230669 24.082825 68.876512 11.915189 # O
2743 1 3 0.199863 17.262567 44.639106 11.675695 # H
2744 1 1 0.352942 15.458876 44.735070 10.333475 # C
2745 1 2 -0.280228 14.541017 44.025590 9.803358 # O
2746 1 2 -0.430503 15.829244 46.102017 10.215577 # O
2747 1 3 0.370593 16.428625 46.457164 10.908551 # H
2748 1 1 0.344724 25.391101 50.132852 16.396941 # C
2749 1 3 0.241482 26.616871 49.347674 14.715265 # H
2750 1 2 -0.474233 25.089469 48.749706 16.223549 # O
2751 1 2 -0.273373 24.839045 51.059143 17.077185 # O
2752 1 3 0.477020 24.100662 48.515865 16.158792 # H
2753 1 1 0.321311 16.774068 70.864943 17.405030 # C
2754 1 3 0.185294 18.590689 71.589266 16.326923 # H
2755 1 2 -0.433038 15.607024 71.621629 17.709107 # O
2756 1 2 -0.312702 17.141711 69.698717 17.771940 # O
2757 1 3 0.329346 15.449485 72.457198 17.215798 # H
2758 1 3 0.212514 47.495632 44.699597 15.037064 # H
2759 1 1 0.363013 46.358045 43.407646 16.413121 # C
2760 1 2 -0.435223 46.853564 42.227714 17.018832 # O
2761 1 2 -0.250256 45.609470 44.349281 16.857376 # O
2762 1 3 0.430985 47.489196 41.643373 16.483851 # H
2763 1 3 0.210142 44.874664 70.262550 12.231174 # H
2764 1 1 0.381712 45.690662 72.098848 11.304416 # C
2765 1 2 -0.446169 44.402718 72.484569 10.824224 # O
2766 1 2 -0.276203 46.862319 72.249506 10.821462 # O
2767 1 3 0.425848 43.730223 72.738188 11.489206 # H
2768 1 2 -0.230321 19.208724 40.370879 16.112830 # O
2769 1 2 -0.240776 21.623566 41.749059 15.819043 # O
2770 1 2 -0.317143 44.714402 76.738637 15.902571 # O
2771 1 2 -0.241346 13.154375 66.905537 11.834333 # O
2772 1 2 -0.243243 15.658342 65.320835 11.906818 # O
2773 1 2 -0.241386 21.769990 60.437544 11.624867 # O
2774 1 2 -0.239697 23.881193 61.834287 11.456710 # O
2775 1 2 -0.256505 27.380270 40.194575 16.632033 # O
2776 1 2 -0.226319 29.706362 41.430536 16.547153 # O
2777 1 2 -0.231097 31.893402 42.785260 16.348776 # O
2778 1 2 -0.228795 27.648655 76.342782 16.945278 # O
2779 1 2 -0.228502 27.955078 64.004181 11.410444 # O
2780 1 2 -0.236977 30.243729 65.288187 11.303961 # O
2781 1 2 -0.236641 32.428874 66.670974 11.371912 # O
2782 1 2 -0.225499 34.613055 68.033351 11.632906 # O
2783 1 2 -0.315498 36.763769 69.446411 12.114749 # O
2784 1 2 -0.224282 35.788945 40.454331 16.387712 # O
2785 1 2 -0.264416 35.619951 42.966406 16.000934 # O
2786 1 2 -0.231369 35.692941 77.491907 16.428216 # O
2787 1 2 -0.256197 49.026287 70.492647 11.869448 # O
2788 1 2 -0.248280 13.239834 71.586226 12.439369 # O
2789 1 2 -0.248604 49.209959 50.498947 16.612801 # O
2790 1 2 -0.246962 46.871172 51.876644 16.646270 # O
2791 1 2 -0.263502 44.664088 53.264956 16.500028 # O
2792 1 2 -0.248040 36.748808 57.445470 12.354655 # O
2793 1 2 -0.243623 34.103367 55.909137 11.866812 # O
2794 1 2 -0.282386 31.901552 54.514074 12.024351 # O
2795 1 2 -0.258660 40.664473 62.979155 16.623419 # O
2796 1 2 -0.325956 42.820324 61.925418 16.408934 # O
2797 1 2 -0.243829 44.289100 63.956731 12.526411 # O
2798 1 2 -0.254053 46.256678 65.231276 11.800008 # O
2799 1 2 -0.329339 24.117630 65.394213 14.915098 # O
2800 1 2 -0.261864 21.937570 66.539908 15.672771 # O
2801 1 2 -0.262081 25.655345 42.643327 11.814389 # O
2802 1 2 -0.310221 27.953775 43.835501 11.565976 # O
2803 1 2 -0.415837 14.762193 41.118760 15.121681 # O
2804 1 3 0.346286 13.881026 41.280559 15.469336 # H
2805 1 2 -0.429285 15.360106 47.432368 15.424370 # O
2806 1 3 0.429038 16.188393 47.004864 15.620125 # H
2807 1 2 -0.430887 43.064015 74.874149 16.228595 # O
2808 1 3 0.444351 43.800786 75.430421 16.604374 # H
2809 1 2 -0.418025 29.350477 53.402809 15.395907 # O
2810 1 3 0.321514 29.414719 52.512606 15.779619 # H
2811 1 2 -0.416989 24.512758 55.866504 15.492250 # O
2812 1 3 0.403440 24.137664 55.011607 15.767776 # H
2813 1 2 -0.411915 48.467066 67.019530 15.060613 # O
2814 1 3 0.345958 47.600875 67.016101 15.474635 # H
2815 1 2 -0.447981 27.675254 72.492442 16.212370 # O
2816 1 3 0.390367 27.086813 71.733125 16.034731 # H
2817 1 2 -0.527233 26.573148 64.847911 14.511435 # O
2818 1 3 0.447940 25.783299 65.032303 15.082305 # H
2819 1 2 -0.412297 49.128033 41.099930 12.129795 # O
2820 1 3 0.339609 49.912173 40.997936 11.565417 # H
2821 1 2 -0.445326 41.149788 41.304499 11.399967 # O
2822 1 3 0.344951 40.820615 40.444510 11.112705 # H
2823 1 2 -0.415243 21.570179 41.768023 12.238966 # O
2824 1 3 0.354892 22.386725 41.391997 11.899150 # H
2825 1 2 -0.500063 17.624487 50.906812 12.215161 # O
2826 1 3 0.401892 18.529295 51.209322 11.883376 # H
2827 1 2 -0.434678 28.811096 53.799300 11.930112 # O
2828 1 3 0.406698 29.756868 53.881988 11.768169 # H
2829 1 2 -0.430458 27.399568 59.796908 12.603545 # O
2830 1 3 0.438795 28.285754 60.096908 12.822081 # H
2831 1 2 -0.420272 38.040631 61.399862 12.994401 # O
2832 1 3 0.367351 38.412657 60.624957 12.560340 # H
2833 1 2 -0.440969 40.963500 66.406143 13.217921 # O
2834 1 3 0.394569 40.978543 67.257946 12.733577 # H
2835 1 2 -0.425133 39.290148 41.004653 15.535280 # O
2836 1 3 0.396494 38.965607 41.900483 15.691377 # H
2837 1 2 -0.445432 38.948047 44.222619 15.374981 # O
2838 1 3 0.389501 38.243140 44.481733 15.969721 # H
2839 1 2 -0.443730 36.310012 45.966762 15.335956 # O
2840 1 3 0.353717 35.502810 46.033116 15.853704 # H
2841 1 2 -0.480590 32.572292 51.147494 15.076590 # O
2842 1 3 0.326657 31.804187 51.675200 15.296141 # H
2843 1 2 -0.481047 34.664332 52.654614 14.940530 # O
2844 1 3 0.401392 33.959679 51.989607 15.307562 # H
2845 1 2 -0.438696 42.293582 47.906944 15.405948 # O
2846 1 3 0.441206 42.974188 48.256569 16.057090 # H
2847 1 2 -0.432222 29.256142 64.850639 14.566636 # O
2848 1 3 0.457635 28.279109 64.897001 14.664321 # H
2849 1 2 -0.444399 24.272548 69.703995 15.124602 # O
2850 1 3 0.362873 23.877612 69.451626 15.979762 # H
2851 1 2 -0.447228 15.040692 68.748387 15.662097 # O
2852 1 3 0.368137 15.418006 69.119822 16.471868 # H
2853 1 2 -0.407310 27.497277 68.045247 10.935902 # O
2854 1 3 0.363325 27.907746 67.371841 10.393012 # H
2855 1 2 -0.446169 29.693488 69.695744 11.558195 # O
2856 1 3 0.361808 30.038225 69.197620 10.818358 # H
2857 1 2 -0.450194 28.730961 72.691167 12.933285 # O
2858 1 3 0.388125 29.206802 71.934971 12.566016 # H
2859 1 2 -0.427489 33.344663 62.843496 12.557573 # O
2860 1 3 0.402602 32.942699 61.984066 12.374940 # H
2861 1 2 -0.451532 39.278891 69.899814 12.327999 # O
2862 1 3 0.448090 38.425210 69.911197 11.840713 # H
2863 1 2 -0.412623 38.513248 74.145596 12.228320 # O
2864 1 3 0.425734 39.279883 74.372682 11.700047 # H
2865 1 2 -0.488692 45.098105 54.079335 13.194952 # O
2866 1 3 0.324940 45.655247 53.353117 13.524668 # H
2867 1 2 -0.467122 40.819131 52.761139 12.325849 # O
2868 1 3 0.496034 40.804368 51.913181 11.830107 # H
2869 1 2 -0.484483 32.792133 58.891505 13.161205 # O
2870 1 3 0.384623 33.054487 58.478172 12.331073 # H
2871 1 2 -0.428605 30.442163 44.460711 11.241706 # O
2872 1 3 0.439660 29.655662 43.930455 11.008348 # H
2873 1 2 -0.412451 23.039681 45.268523 11.482670 # O
2874 1 3 0.363823 23.412920 44.515383 11.014528 # H
2875 1 2 -0.416543 23.068875 77.023655 16.495685 # O
2876 1 3 0.429195 22.785890 76.102234 16.807857 # H
2877 1 2 -0.437902 25.665757 42.396991 15.429794 # O
2878 1 3 0.423650 26.140313 41.900037 16.105365 # H
2879 1 2 -0.466815 16.342956 61.238901 15.402070 # O
2880 1 3 0.383752 16.282526 60.454683 15.969901 # H
2881 1 2 -0.435276 24.010814 59.470148 15.297583 # O
2882 1 3 0.420362 24.818688 59.524295 15.804931 # H
2883 1 2 -0.402135 17.476443 67.021709 15.988746 # O
2884 1 3 0.400867 17.256813 67.828784 16.473490 # H
2885 1 2 -0.412292 45.613568 56.114756 16.191772 # O
2886 1 3 0.432281 45.427141 55.271023 16.628711 # H
2887 1 2 -0.401542 45.663480 58.770748 16.542398 # O
2888 1 3 0.459368 45.550374 59.690983 16.886986 # H
2889 1 2 -0.494249 21.785679 74.805852 16.197259 # O
2890 1 3 0.335229 21.172975 74.155098 16.570921 # H
2891 1 2 -0.402986 35.743582 59.731894 16.491591 # O
2892 1 3 0.377965 36.091301 60.469622 16.990749 # H
2893 1 2 -0.452800 36.468802 69.885611 15.503483 # O
2894 1 3 0.401593 35.808756 70.272162 16.070222 # H
2895 1 2 -0.411984 13.043253 57.840888 12.486110 # O
2896 1 3 0.377119 13.556173 58.432202 11.925547 # H
2897 1 2 -0.432402 16.186401 60.884218 12.002067 # O
2898 1 3 0.358653 15.950225 61.684767 11.494965 # H
2899 1 2 -0.494300 20.273269 64.415199 12.075451 # O
2900 1 3 0.340271 20.419272 63.946916 11.228302 # H
2901 1 2 -0.421197 32.794322 45.973040 11.268038 # O
2902 1 3 0.455855 32.489940 46.720229 10.751091 # H
2903 1 2 -0.455312 42.841323 51.431748 12.613381 # O
2904 1 3 0.364551 43.310318 52.268506 12.474185 # H
2905 1 2 -0.428040 47.126954 49.604876 12.723468 # O
2906 1 3 0.332672 47.550764 48.989068 12.118267 # H
2907 1 2 -0.419204 37.905091 40.898364 12.353656 # O
2908 1 3 0.343418 38.334108 41.379836 11.622985 # H
2909 1 2 -0.427125 31.267993 40.511029 13.693879 # O
2910 1 3 0.338000 31.523569 39.722817 13.206309 # H
2911 1 2 -0.416026 16.912742 53.395541 12.921442 # O
2912 1 3 0.394694 17.233483 52.497885 12.694940 # H
2913 1 2 -0.471087 46.589163 55.904798 12.776013 # O
2914 1 3 0.504876 45.735641 55.501995 12.502693 # H
2915 1 2 -0.233436 15.372375 53.070043 16.062090 # O
2916 1 2 -0.294316 23.214593 52.851948 15.365951 # O
2917 1 2 -0.242030 16.869606 76.866583 16.380610 # O
2918 1 2 -0.236864 13.349172 56.899479 16.071405 # O
2919 1 2 -0.231145 49.590100 54.949142 16.219675 # O
2920 1 2 -0.234221 46.877195 76.231777 12.933295 # O
2921 1 2 -0.230197 36.722095 52.985635 11.803229 # O
2922 1 2 -0.329387 23.513160 54.407083 12.308992 # O
2923 1 2 -0.267515 40.881783 76.253404 12.125873 # O
2924 1 2 -0.243228 21.449965 76.953422 13.210703 # O
2925 1 2 -0.221509 37.915323 76.578272 12.475732 # O
2926 1 2 -0.393519 17.222525 64.776016 15.780793 # O
2927 1 3 0.437037 16.468324 64.142716 15.974525 # H
2928 1 2 -0.425110 41.158669 50.999835 15.663493 # O
2929 1 3 0.350364 40.966121 50.131013 16.060740 # H
2930 1 2 -0.436409 20.963546 62.936948 15.101370 # O
2931 1 3 0.373429 21.230442 63.497304 15.843503 # H
2932 1 2 -0.457949 41.718135 66.242404 16.589754 # O
2933 1 3 0.385630 41.590304 65.441898 17.113266 # H
2934 1 2 -0.489388 22.299916 49.972947 15.912830 # O
2935 1 3 0.453943 22.149448 50.847550 16.265361 # H
2936 1 2 -0.434718 49.420006 73.767481 12.061808 # O
2937 1 3 0.458842 48.846624 73.170213 11.590844 # H
2938 1 2 -0.429848 15.820748 69.332711 12.396828 # O
2939 1 3 0.413527 15.433206 68.849131 11.652518 # H
2940 1 2 -0.429206 26.885611 39.760981 13.085884 # O
2941 1 3 0.394867 26.697570 78.245549 12.776340 # H
2942 1 2 -0.468660 48.470471 62.663731 11.626492 # O
2943 1 3 0.406504 47.739672 63.155120 11.242423 # H
2944 1 2 -0.414918 14.888396 50.590802 12.167426 # O
2945 1 3 0.392219 15.415850 51.382128 12.087462 # H
2946 1 2 -0.495341 45.274790 61.349404 16.549918 # O
2947 1 3 0.436116 44.456025 61.782202 16.895180 # H
2948 1 2 -0.441235 36.634985 51.007091 14.903408 # O
2949 1 3 0.409980 36.077527 51.761366 15.236496 # H
2950 1 2 -0.476461 15.009284 64.005191 15.180106 # O
2951 1 3 0.320678 14.461850 63.336181 15.622357 # H
2952 1 2 -0.465069 19.952395 51.770293 16.037365 # O
2953 1 3 0.448527 19.202502 51.314673 16.484440 # H
2954 1 2 -0.437247 48.266296 46.902088 15.988472 # O
2955 1 3 0.375851 48.430688 47.557570 16.666620 # H
2956 1 2 -0.443216 29.249410 75.932151 13.607474 # O
2957 1 3 0.383821 29.323669 75.039400 13.276457 # H
2958 1 2 -0.432671 16.268813 75.854642 12.919380 # O
2959 1 3 0.374962 16.457886 74.954391 12.632914 # H
2960 1 2 -0.506331 39.644255 50.725043 11.408843 # O
2961 1 3 0.404118 39.391332 50.144614 10.688598 # H
2962 1 2 -0.433206 49.551616 45.428854 11.932751 # O
2963 1 3 0.366258 48.840568 45.531387 11.286434 # H
2964 1 2 -0.432928 24.910938 56.453874 12.119015 # O
2965 1 3 0.446613 24.489116 55.661011 11.680137 # H
2966 1 2 -0.229637 36.342851 73.836497 16.123930 # O
2967 1 2 -0.233109 48.269408 62.736775 15.222330 # O
2968 1 2 -0.297282 17.590818 51.441972 15.827062 # O
2969 1 2 -0.373518 27.394602 70.029252 15.194707 # O
2970 1 2 -0.352786 23.030147 47.468301 15.336269 # O
2971 1 2 -0.239040 14.199798 54.728190 13.221426 # O
2972 1 2 -0.293164 44.746425 73.812550 13.328079 # O
2973 1 2 -0.254100 13.052396 62.567325 11.787488 # O
2974 1 2 -0.270447 19.493197 68.219244 13.493436 # O
2975 1 2 -0.295112 42.091061 73.379942 12.856176 # O
2976 1 1 0.377435 42.941048 56.387062 12.189087 # C
2977 1 3 0.187635 41.531025 54.922721 12.858746 # H
2978 1 2 -0.319747 44.125317 56.351565 11.709696 # O
2979 1 2 -0.422158 41.768280 57.053556 11.728385 # O
2980 1 3 0.351819 40.935028 57.002648 12.248414 # H
2981 1 1 0.337639 30.662517 60.099230 13.130486 # C
2982 1 3 0.222479 31.746693 59.252647 14.907097 # H
2983 1 2 -0.491192 29.890301 58.902375 13.169291 # O
2984 1 2 -0.299636 30.837284 60.945366 12.191790 # O
2985 1 3 0.368567 30.186770 58.227289 13.804348 # H
2986 1 1 0.366031 30.632672 69.486866 16.624424 # C
2987 1 3 0.260055 31.358073 71.443180 15.835757 # H
2988 1 2 -0.439485 29.421891 68.767414 16.467934 # O
2989 1 2 -0.247795 31.719995 69.228387 17.239953 # O
2990 1 3 0.417310 28.617712 69.232809 16.017721 # H
2991 1 3 0.101799 28.495108 59.209669 15.008556 # H
2992 1 3 0.144806 30.485871 60.308170 15.352517 # H
2993 1 3 0.152120 19.031439 58.929847 15.494286 # H
2994 1 3 0.198985 19.796891 71.262251 13.806011 # H
2995 1 3 0.148952 17.227817 72.691543 16.206449 # H
2996 1 3 0.225399 29.756805 71.548717 16.518816 # H
2997 1 3 0.160783 32.952831 74.763975 13.331121 # H
2998 1 3 0.192955 44.488056 71.696888 13.127036 # H
2999 1 3 0.219211 42.144729 69.954468 16.433423 # H
3000 1 3 0.214973 48.338891 59.193234 12.423188 # H
3001 1 3 0.223054 41.590023 56.266274 13.942950 # H
3002 1 3 0.185103 39.239370 58.257119 16.497571 # H
3003 1 3 0.214997 29.123032 49.033798 12.368583 # H
3004 1 3 0.168076 27.331442 50.718961 15.509455 # H
3005 1 3 0.201613 43.819320 44.981869 11.802108 # H
3006 1 3 0.263247 45.928964 44.225638 14.428706 # H
3007 1 3 0.176739 20.046079 44.812942 15.320486 # H
3008 1 3 0.249125 16.698510 43.070678 11.086870 # H
3009 1 3 0.217148 9.603547 76.993760 12.942140 # H
3010 1 1 0.305664 9.545244 74.792740 14.812195 # C
3011 1 2 -0.262770 9.087836 73.737012 15.435345 # O
3012 1 2 -0.465073 9.025881 76.143660 14.909432 # O
3013 1 3 0.393209 8.357085 76.259263 15.598114 # H
3014 1 1 0.306743 52.709684 76.895787 12.251899 # C
3015 1 2 -0.460599 52.845364 75.518254 11.871780 # O
3016 1 2 -0.367374 53.364854 77.892900 11.707719 # O
3017 1 3 0.368694 53.383611 75.395105 11.070645 # H
3018 1 3 0.181253 52.703407 74.519925 13.806009 # H
3019 1 2 -0.246878 52.772108 71.941275 14.343656 # O
3020 1 3 0.217686 52.758519 42.688276 13.682479 # H
3021 1 2 -0.457930 52.995262 44.822206 13.778947 # O
3022 1 1 0.329694 53.109909 47.684073 14.911073 # C
3023 1 2 -0.449023 53.985754 46.573566 14.728817 # O
3024 1 2 -0.254664 53.464740 48.835373 15.416695 # O
3025 1 3 0.582655 53.578750 45.682688 14.246790 # H
3026 1 3 0.208825 52.446208 50.110530 14.135621 # H
3027 1 2 -0.338962 52.493424 52.299692 13.416133 # O
3028 1 2 -0.383297 52.599295 54.860433 13.111043 # O
3029 1 3 0.434442 52.859064 53.828098 13.064286 # H
3030 1 3 0.482076 51.072074 58.241160 13.114029 # H
3031 1 3 0.188525 52.263949 62.162520 12.204682 # H
3032 1 2 -0.237535 52.533977 64.647417 12.308100 # O
3033 1 1 0.321899 52.547610 66.929437 14.198395 # C
3034 1 2 -0.430711 52.664723 65.563211 14.648057 # O
3035 1 2 -0.295962 53.347647 67.915203 14.472833 # O
3036 1 3 0.378781 53.439536 65.397748 15.209531 # H
3037 1 3 0.230247 52.395551 69.476592 13.801513 # H
3038 1 3 0.214820 9.616210 72.144598 13.923983 # H
3039 1 1 0.326469 9.442774 69.635923 14.969168 # C
3040 1 2 -0.442228 8.775799 68.421636 15.317186 # O
3041 1 2 -0.246179 9.078086 70.834551 15.339657 # O
3042 1 3 0.571543 9.005712 67.587382 14.635708 # H
3043 1 2 -0.452462 9.348662 66.828767 13.883877 # O
3044 1 3 0.200861 9.701538 64.665862 14.065685 # H
3045 1 2 -0.445894 9.384501 62.303210 13.868831 # O
3046 1 3 0.452080 8.800220 61.725983 13.250220 # H
3047 1 1 0.323615 9.440548 59.336635 12.972764 # C
3048 1 2 -0.433019 9.365149 57.931051 12.687160 # O
3049 1 2 -0.357979 8.604995 60.251289 12.545555 # O
3050 1 3 0.368488 8.613230 57.702553 12.112121 # H
3051 1 2 -0.232854 9.462564 57.338368 15.121129 # O
3052 1 3 0.143446 9.572376 54.791476 14.823962 # H
3053 1 1 0.350721 9.097236 50.013090 14.119875 # C
3054 1 2 -0.279994 8.587721 48.841160 13.893512 # O
3055 1 2 -0.441590 8.377069 51.249657 14.183540 # O
3056 1 3 0.422652 8.888014 52.071987 14.363425 # H
3057 1 3 0.262068 9.609641 47.374934 14.301835 # H
3058 1 2 -0.234450 9.379261 45.172185 14.212203 # O
3059 1 1 0.319944 9.743163 42.215115 15.165862 # C
3060 1 2 -0.261928 9.132944 41.090111 15.343590 # O
3061 1 2 -0.440558 9.712689 43.377508 16.012049 # O
3062 1 3 0.372911 9.050606 43.327894 16.723580 # H
3063 1 2 -0.227762 9.239183 39.821328 12.978251 # O
3064 1 1 0.014288 52.686128 78.202169 20.181714 # C
3065 1 1 0.020246 54.112879 78.310258 20.496959 # C
3066 1 1 0.196572 51.891151 40.134830 20.066828 # C
3067 1 1 -0.041688 54.799409 40.134219 20.414851 # C
3068 1 1 -0.035193 52.640425 41.366684 20.346077 # C
3069 1 1 0.125951 54.077141 41.358880 19.811804 # C
3070 1 1 -0.006635 52.161099 42.442531 21.097556 # C
3071 1 1 -0.043018 54.871990 42.630694 20.191248 # C
3072 1 1 -0.012110 52.806865 43.716265 20.956146 # C
3073 1 1 -0.002978 54.199636 43.802014 20.606882 # C
3074 1 1 0.180203 52.049538 44.969505 21.077898 # C
3075 1 1 -0.000160 54.938054 45.049009 20.613724 # C
3076 1 1 0.001144 52.779541 46.282610 21.032312 # C
3077 1 1 0.002290 54.220354 46.272685 20.870911 # C
3078 1 1 -0.113961 52.054321 47.462179 21.157313 # C
3079 1 1 0.017606 54.929525 47.517687 20.880594 # C
3080 1 1 0.053069 52.707198 48.716875 21.105427 # C
3081 1 1 0.007710 54.174724 48.729150 20.964869 # C
3082 1 1 -0.097806 51.965421 49.954697 21.227559 # C
3083 1 1 0.011832 54.884820 49.965393 20.978160 # C
3084 1 1 0.162453 52.695156 51.118385 21.441111 # C
3085 1 1 -0.024788 54.110288 51.127159 21.332023 # C
3086 1 2 -0.357556 51.951282 52.298912 21.772387 # O
3087 1 1 0.017603 54.853734 52.314191 21.631456 # C
3088 1 1 0.156719 52.708717 53.555819 21.822312 # C
3089 1 1 -0.013621 54.103396 53.511897 21.741209 # C
3090 1 1 -0.103749 52.033583 54.782941 21.867783 # C
3091 1 1 0.099274 54.812793 54.832935 21.452796 # C
3092 1 1 0.000997 52.747532 55.994045 21.937860 # C
3093 1 1 0.098293 54.161812 55.995515 22.111942 # C
3094 1 1 0.200685 52.109987 57.360293 21.788634 # C
3095 1 1 0.103948 55.024657 57.392967 21.738751 # C
3096 1 1 0.001512 52.837294 58.459686 21.130612 # C
3097 1 1 0.109207 54.264608 58.349205 20.844795 # C
3098 1 1 -0.014278 52.125022 59.561254 20.612014 # C
3099 1 1 -0.031959 54.965531 59.678516 20.863848 # C
3100 1 1 -0.021070 52.778057 60.866519 20.529963 # C
3101 1 1 -0.012863 54.212119 60.816253 20.517439 # C
3102 1 1 0.148407 52.132511 62.137067 20.571909 # C
3103 1 1 0.094744 55.008182 61.986301 20.011730 # C
3104 1 1 -0.019191 52.737531 63.427229 20.399086 # C
3105 1 1 0.122972 54.105335 63.481533 19.836562 # C
3106 1 1 -0.073248 52.083691 64.661250 20.673870 # C
3107 1 1 -0.036335 54.859433 64.663648 20.014117 # C
3108 1 1 -0.007667 52.727309 65.878127 20.428266 # C
3109 1 1 0.125718 54.127461 65.914774 19.839657 # C
3110 1 1 0.135800 52.083074 67.116759 20.684049 # C
3111 1 1 0.115363 55.017395 67.412673 20.076401 # C
3112 1 1 -0.023210 52.739548 68.366643 20.845588 # C
3113 1 1 0.004607 54.197441 68.421757 20.744911 # C
3114 1 1 -0.061611 52.079344 69.593388 21.210087 # C
3115 1 1 -0.022252 54.856437 69.653043 21.012586 # C
3116 1 1 0.032125 52.732300 70.839042 20.910443 # C
3117 1 1 0.115270 54.164442 70.802662 20.541799 # C
3118 1 1 -0.094478 52.072599 72.099581 20.915089 # C
3119 1 1 0.104677 55.040741 72.283763 20.664226 # C
3120 1 1 0.076552 52.789023 73.331822 20.996228 # C
3121 1 1 -0.044665 54.224964 73.370637 21.170561 # C
3122 1 1 -0.059620 52.137931 74.621870 21.047245 # C
3123 1 1 0.106465 54.845850 74.531289 21.790061 # C
3124 1 1 0.140114 52.829908 75.742966 20.366404 # C
3125 1 1 0.094872 53.965595 76.038940 21.493576 # C
3126 1 1 -0.091814 52.034914 77.023535 20.127901 # C
3127 1 1 -0.033003 54.790917 77.156058 21.069025 # C
3128 1 1 0.027115 56.886118 39.077726 21.192063 # C
3129 1 1 0.030016 58.274640 39.193326 21.548090 # C
3130 1 1 0.110793 56.141277 40.327166 20.895858 # C
3131 1 1 -0.057263 59.003449 40.375460 21.120922 # C
3132 1 1 0.098761 56.862396 41.267715 19.901190 # C
3133 1 1 0.243043 58.557698 41.148410 20.012415 # C
3134 1 1 -0.019677 56.251481 42.645764 19.923766 # C
3135 1 2 -0.335372 59.227427 42.475178 19.674485 # O
3136 1 1 0.066877 56.847583 43.912272 19.650077 # C
3137 1 1 -0.293640 57.755517 44.044514 18.455363 # C
3138 1 1 -0.029459 56.345046 45.139852 20.237269 # C
3139 1 1 0.103012 57.008336 46.351473 20.397767 # C
3140 1 2 -0.353477 58.393966 46.403900 20.094466 # O
3141 1 1 0.087918 56.420119 47.528949 20.943395 # C
3142 1 1 0.271371 59.169791 47.599583 20.295222 # C
3143 1 1 0.015169 57.039843 48.799123 20.536593 # C
3144 1 1 -0.056710 58.461652 48.792651 20.402396 # C
3145 1 1 0.131952 56.313144 50.075180 20.557706 # C
3146 1 1 0.128037 59.162779 50.146060 20.449161 # C
3147 1 1 -0.066557 57.022753 51.102839 21.330957 # C
3148 1 1 0.100273 58.447075 50.977445 21.521072 # C
3149 1 1 0.129994 56.314716 52.208417 21.919448 # C
3150 1 1 0.076472 59.366780 52.444028 21.893056 # C
3151 1 1 0.125591 57.187317 53.784710 21.934988 # C
3152 1 1 0.039026 58.675476 53.760382 21.321795 # C
3153 1 1 0.084766 56.525434 54.902575 21.306763 # C
3154 1 1 0.278529 59.351696 55.036124 21.387623 # C
3155 1 1 0.152514 57.151039 56.146581 21.395799 # C
3156 1 2 -0.315744 58.605076 56.214431 21.277637 # O
3157 1 1 0.000548 56.515064 57.350736 21.409817 # C
3158 1 1 -0.271621 59.636898 58.193498 22.265134 # C
3159 1 1 0.007235 57.214656 58.603059 21.242308 # C
3160 1 1 0.074894 58.650197 58.782645 21.258276 # C
3161 1 1 -0.030914 56.386631 59.767699 21.058648 # C
3162 1 1 -0.038728 59.283303 59.830279 20.560819 # C
3163 1 1 0.142409 57.049820 61.075403 21.144396 # C
3164 1 1 0.137651 58.392179 61.035416 20.171437 # C
3165 1 1 -0.084983 56.290174 62.205397 20.696520 # C
3166 1 1 -0.018090 59.091530 62.362625 20.471387 # C
3167 1 1 0.109728 56.893609 63.517630 20.862420 # C
3168 1 1 -0.046005 58.362227 63.529725 20.820142 # C
3169 1 1 0.124073 56.315115 64.602113 19.941232 # C
3170 1 1 0.132103 59.047669 64.680168 21.416460 # C
3171 1 1 0.145214 57.176236 66.163007 20.058004 # C
3172 1 1 0.106480 58.618784 66.050292 20.694329 # C
3173 1 1 -0.062989 56.420888 67.336978 20.403610 # C
3174 1 1 0.144445 59.079771 67.196785 21.584991 # C
3175 1 1 0.161643 57.158350 68.572362 20.608103 # C
3176 1 1 -0.034225 58.494696 68.495162 21.202403 # C
3177 1 1 0.124854 56.269536 69.642311 21.511978 # C
3178 1 1 0.142354 59.111363 69.657769 21.723266 # C
3179 1 1 -0.006412 57.050898 70.973900 21.559483 # C
3180 1 1 0.011793 58.382980 70.824411 22.053882 # C
3181 1 1 -0.043444 56.450070 72.223924 21.293924 # C
3182 1 1 -0.243268 58.890751 71.644795 23.229416 # C
3183 1 1 0.111579 57.058914 73.502686 21.390032 # C
3184 1 2 -0.324503 58.513288 73.576204 21.425522 # O
3185 1 1 -0.099369 56.290815 74.656083 21.421475 # C
3186 1 1 0.079015 58.991432 74.853542 21.853579 # C
3187 1 1 0.125463 56.975312 75.935313 21.208038 # C
3188 1 1 0.075024 58.163486 75.994423 22.217281 # C
3189 1 1 0.013814 56.211805 77.203562 21.243552 # C
3190 1 1 0.139977 58.937961 77.549745 22.323155 # C
3191 1 1 0.145258 61.154341 39.251893 22.365371 # C
3192 1 1 -0.035545 62.566657 39.268053 22.016952 # C
3193 1 1 0.158616 60.203949 40.823705 21.807188 # C
3194 1 1 0.140056 63.336184 40.500845 22.097202 # C
3195 1 1 -0.085318 61.020135 41.871422 21.144591 # C
3196 1 1 0.138232 62.436133 41.999141 21.547521 # C
3197 1 1 0.316316 60.460766 42.733035 20.238719 # C
3198 1 1 0.062479 63.184981 42.664222 20.370816 # C
3199 1 2 -0.324446 61.169687 43.970185 20.054650 # O
3200 1 1 0.143443 62.581569 43.938875 20.192183 # C
3201 1 1 -0.024666 63.206371 45.159904 20.502742 # C
3202 1 1 -0.268284 61.291703 45.823737 21.918253 # C
3203 1 1 0.053479 62.546075 46.207759 21.165981 # C
3204 1 2 -0.320966 60.556269 47.637948 20.350525 # O
3205 1 1 0.096395 63.248980 47.507538 21.414612 # C
3206 1 1 0.142426 61.300276 48.902939 20.734597 # C
3207 1 1 -0.066074 62.623496 48.801524 21.133573 # C
3208 1 1 -0.084278 60.594467 50.073317 20.676443 # C
3209 1 1 0.142326 63.458588 49.995155 21.455895 # C
3210 1 1 0.128306 61.421629 51.357228 20.710614 # C
3211 1 1 -0.086167 62.832509 51.245412 21.109678 # C
3212 1 1 0.092727 60.812414 52.453555 21.888268 # C
3213 1 1 0.097975 63.487269 52.486206 21.423915 # C
3214 1 1 0.139710 61.369496 53.710835 21.610933 # C
3215 1 1 -0.037588 62.707064 53.852877 21.383621 # C
3216 1 2 -0.312719 60.737000 55.033626 21.547823 # O
3217 1 1 0.157861 63.387521 55.055878 21.188442 # C
3218 1 2 -0.259300 62.747069 56.298985 21.368984 # O
3219 1 1 0.124348 63.498996 57.513794 20.940791 # C
3220 1 2 -0.274232 61.328754 58.585149 20.373560 # O
3221 1 1 0.109604 62.804119 58.574618 20.364040 # C
3222 1 1 0.159753 60.666444 59.843420 20.287663 # C
3223 1 1 0.124098 63.588938 59.593057 19.747192 # C
3224 1 1 -0.049219 61.207066 61.149431 20.051972 # C
3225 1 1 0.156345 62.486355 61.424714 19.412105 # C
3226 1 1 -0.009187 60.474702 62.300631 20.552550 # C
3227 1 1 -0.077828 63.171142 62.673093 19.605449 # C
3228 1 1 0.123495 61.291389 63.405481 21.188763 # C
3229 1 1 0.153297 62.477360 63.852504 20.102566 # C
3230 1 1 -0.034949 60.497675 64.668264 21.448831 # C
3231 1 1 -0.057521 63.307700 64.809443 20.810282 # C
3232 1 1 -0.008520 61.203286 65.851694 21.618806 # C
3233 1 1 0.138793 62.667097 65.767353 21.649156 # C
3234 1 1 0.119241 60.594295 67.200633 21.490628 # C
3235 1 1 0.112632 63.653964 67.657732 21.807402 # C
3236 1 1 0.225050 61.385579 68.765847 21.737520 # C
3237 1 1 0.077561 62.830433 68.845670 21.894459 # C
3238 1 2 -0.315210 60.442044 69.765131 22.255906 # O
3239 1 2 -0.317674 63.368603 70.126657 21.722502 # O
3240 1 1 -0.272882 61.995591 71.503112 20.127446 # C
3241 1 1 0.034909 62.910837 72.562435 20.721943 # C
3242 1 2 -0.348457 60.951196 73.630522 21.491635 # O
3243 1 1 0.083780 62.369413 73.661401 21.335696 # C
3244 1 1 0.100643 60.338855 74.926777 21.806829 # C
3245 1 1 0.091799 63.146455 74.796270 21.729546 # C
3246 1 1 -0.027994 60.983525 76.166325 21.878275 # C
3247 1 1 0.107036 62.398607 76.126989 21.339177 # C
3248 1 1 -0.023736 60.371950 77.422906 22.150606 # C
3249 1 1 0.096845 63.213189 77.499227 21.479654 # C
3250 1 1 0.020730 65.399199 39.194590 21.816876 # C
3251 1 1 0.003093 66.770938 39.077312 21.804692 # C
3252 1 1 -0.024668 64.726826 40.410099 21.586786 # C
3253 1 1 0.083003 67.551268 40.275752 21.267959 # C
3254 1 1 0.011949 65.372023 41.579435 21.042050 # C
3255 1 1 0.087883 66.824054 41.654880 21.219595 # C
3256 1 1 -0.008410 64.671723 42.729851 20.561273 # C
3257 1 1 0.149066 67.564046 42.354792 20.118096 # C
3258 1 1 -0.053382 65.319861 43.901754 20.116525 # C
3259 1 1 0.113335 66.658584 43.873053 19.516909 # C
3260 1 1 0.133974 64.631601 45.190339 19.936093 # C
3261 1 1 -0.014435 67.441572 45.112199 19.532460 # C
3262 1 1 0.007946 65.449029 46.352502 20.311543 # C
3263 1 1 -0.042690 66.844874 46.373291 19.925216 # C
3264 1 1 0.095134 64.968197 47.522966 20.989523 # C
3265 1 1 0.293930 67.599518 47.553374 19.928675 # C
3266 1 1 0.124720 65.505023 48.759601 20.626009 # C
3267 1 2 -0.315153 66.846693 48.745396 20.070745 # O
3268 1 1 -0.023384 64.911504 49.946122 20.963276 # C
3269 1 1 -0.245874 67.765228 50.312234 22.160199 # C
3270 1 1 -0.001275 65.708742 51.150954 20.936076 # C
3271 1 1 0.070496 67.107938 51.262068 21.191002 # C
3272 1 1 0.087114 65.116586 52.476520 21.109527 # C
3273 1 1 -0.023730 67.824627 52.448281 20.796803 # C
3274 1 1 0.092196 65.628115 53.570100 20.254187 # C
3275 1 1 -0.014548 67.086073 53.681849 20.475596 # C
3276 1 1 0.038242 64.726871 55.101897 20.595456 # C
3277 1 1 -0.009667 67.732158 54.925722 20.519007 # C
3278 1 1 0.126401 65.574097 56.208656 21.146699 # C
3279 1 1 0.133746 66.967531 56.257313 20.391022 # C
3280 1 1 -0.008687 64.899493 57.494290 21.040439 # C
3281 1 1 0.034634 67.724914 57.503013 20.946923 # C
3282 1 1 0.134189 65.623977 58.805732 20.993041 # C
3283 1 1 -0.044668 67.060624 58.741241 20.836435 # C
3284 1 1 -0.033167 64.987513 59.744361 20.016375 # C
3285 1 1 0.233603 67.752109 60.043842 20.583141 # C
3286 1 1 0.165305 65.662397 60.887611 19.494504 # C
3287 1 1 -0.025104 66.944981 61.200362 20.015477 # C
3288 1 1 0.150987 64.586770 62.749523 19.330334 # C
3289 1 1 0.069778 67.507387 62.495132 19.966568 # C
3290 1 1 -0.057765 65.401859 63.762036 19.925877 # C
3291 1 1 0.021080 66.830041 63.757586 19.862452 # C
3292 1 1 0.129677 64.769419 64.736081 20.831588 # C
3293 1 1 0.100611 67.569454 65.023737 20.094577 # C
3294 1 1 0.123281 65.627529 66.397211 20.861228 # C
3295 1 1 -0.038976 66.851175 66.316265 20.059771 # C
3296 1 1 -0.037099 64.834237 67.631933 20.989657 # C
3297 1 1 -0.009299 67.461870 67.503560 19.676142 # C
3298 1 1 0.116432 65.160977 68.825472 20.286959 # C
3299 1 1 0.150560 66.763722 68.821957 19.631188 # C
3300 1 1 0.181846 64.772593 70.078328 21.026447 # C
3301 1 1 -0.031178 67.594786 69.960644 20.086094 # C
3302 1 1 0.119707 65.050987 71.297347 20.201516 # C
3303 1 1 0.162609 67.163255 71.298577 20.007434 # C
3304 1 1 -0.024071 64.323966 72.523663 20.446920 # C
3305 1 1 -0.056091 67.869793 72.390309 20.604231 # C
3306 1 1 0.152867 65.065236 73.771614 20.426305 # C
3307 1 1 0.150212 67.216122 73.670601 20.562251 # C
3308 1 1 -0.053808 64.506813 74.856322 21.136993 # C
3309 1 1 -0.029169 67.713885 74.785740 21.334317 # C
3310 1 1 0.123805 65.231562 76.107724 21.151043 # C
3311 1 1 0.108682 67.033937 76.116235 21.286551 # C
3312 1 1 0.097784 64.585541 77.264029 22.070445 # C
3313 1 1 -0.034781 67.521769 77.251629 22.061200 # C
3314 1 1 0.140615 69.483348 39.128996 22.929918 # C
3315 1 1 -0.030819 70.922063 39.089021 22.659254 # C
3316 1 1 0.075283 68.749487 40.629439 22.270321 # C
3317 1 1 0.146528 71.628856 40.355172 22.776938 # C
3318 1 1 -0.025777 69.505323 41.720122 21.665062 # C
3319 1 1 0.144471 70.793725 42.036439 22.248708 # C
3320 1 1 -0.001853 68.987125 42.401444 20.520728 # C
3321 1 1 -0.009845 71.566240 43.026839 21.515124 # C
3322 1 1 0.122175 69.850812 43.262566 19.777801 # C
3323 1 1 -0.058781 71.103481 43.666068 20.340003 # C
3324 1 1 0.107827 68.836168 45.062417 19.224368 # C
3325 1 1 0.147812 71.851341 44.765825 19.656344 # C
3326 1 1 0.095719 69.657195 46.151249 19.585422 # C
3327 1 1 -0.038241 71.049371 46.092899 19.645833 # C
3328 1 2 -0.333535 68.975080 47.482473 19.747665 # O
3329 1 1 0.068261 71.792695 47.284176 19.499806 # C
3330 1 1 -0.269413 71.047655 48.366676 18.705171 # C
3331 1 2 -0.331416 71.971761 49.924500 20.516323 # O
3332 1 2 -0.345486 69.893036 51.254659 20.882203 # O
3333 1 1 0.240584 71.289359 51.162276 20.634808 # C
3334 1 1 0.138384 69.199316 52.494553 20.641373 # C
3335 1 1 -0.116911 71.968378 52.324600 20.521588 # C
3336 1 1 0.100353 69.847837 53.710261 20.335878 # C
3337 1 1 0.112841 71.272903 53.626942 21.053288 # C
3338 1 1 0.024423 69.118777 54.937373 20.744741 # C
3339 1 1 -0.069259 71.883497 55.021097 20.990629 # C
3340 1 1 -0.033109 69.757623 56.095341 21.365716 # C
3341 1 1 0.145882 71.149969 56.040932 21.633134 # C
3342 1 1 0.047253 68.961176 57.293974 21.591606 # C
3343 1 2 -0.365666 72.020536 57.021866 22.272593 # O
3344 1 1 -0.243933 69.525722 58.334711 22.553064 # C
3345 1 2 -0.368276 68.496136 60.825576 21.759772 # O
3346 1 1 0.236377 69.442213 61.731825 21.326734 # C
3347 1 2 -0.348039 70.788280 61.897763 21.809115 # O
3348 1 1 -0.059019 68.942956 62.548906 20.339997 # C
3349 1 1 0.172827 71.648535 62.820008 21.143307 # C
3350 1 1 0.120342 69.784850 63.575333 19.708088 # C
3351 1 1 0.036411 71.050335 63.921756 20.484134 # C
3352 1 1 0.108930 68.844758 65.073557 19.267612 # C
3353 1 1 0.156134 71.937060 64.701486 19.562772 # C
3354 1 1 -0.085167 69.587913 66.316840 19.300895 # C
3355 1 1 0.141064 70.999396 66.379172 19.053656 # C
3356 1 1 0.129608 68.897054 67.607583 19.370213 # C
3357 1 1 -0.097994 71.714041 67.601856 19.372555 # C
3358 1 1 -0.057873 69.617467 68.642263 20.147436 # C
3359 1 1 0.138543 71.003055 68.847951 19.751657 # C
3360 1 1 0.128077 68.821810 69.636226 20.784455 # C
3361 1 1 -0.041744 71.823844 69.730633 20.715009 # C
3362 1 1 0.029128 69.690719 70.891164 21.412257 # C
3363 1 1 0.021057 71.161299 70.616843 21.583424 # C
3364 1 1 0.086232 69.276519 72.311390 21.039859 # C
3365 1 1 -0.300402 71.789648 70.913469 22.919524 # C
3366 1 1 0.235726 69.565866 73.305444 22.139437 # C
3367 1 2 -0.312478 71.146568 73.588854 22.442881 # O
3368 1 1 -0.032162 68.915930 74.633324 22.021685 # C
3369 1 1 0.280139 71.713301 74.786565 22.246299 # C
3370 1 1 0.127650 69.541789 75.808832 22.701174 # C
3371 1 1 0.030968 70.962761 75.950847 22.058155 # C
3372 1 1 0.108622 68.702905 77.229233 22.862234 # C
3373 1 1 0.029618 71.596346 77.274077 22.335268 # C
3374 1 1 -0.025383 73.758362 39.207377 22.357012 # C
3375 1 1 -0.032481 75.156296 39.245161 22.644936 # C
3376 1 1 0.073400 72.968720 40.423737 22.119412 # C
3377 1 1 0.163259 75.873448 40.505498 22.753417 # C
3378 1 1 0.129318 73.698750 41.675692 22.530429 # C
3379 1 1 -0.043000 75.169252 41.695091 22.439619 # C
3380 1 1 0.123258 72.923419 43.264923 22.013044 # C
3381 1 1 0.148272 75.773077 42.991983 22.251807 # C
3382 1 1 -0.012871 73.800148 44.107302 21.172023 # C
3383 1 1 -0.022093 75.217311 44.069048 21.455753 # C
3384 1 1 -0.008095 73.207236 44.952885 20.210953 # C
3385 1 1 -0.030571 76.016668 45.136518 20.936801 # C
3386 1 1 0.136281 73.956971 46.110784 19.715325 # C
3387 1 1 0.002890 75.328987 46.203090 20.306201 # C
3388 1 1 -0.040015 73.163674 47.387077 19.798636 # C
3389 1 1 -0.033554 76.003920 47.340092 19.736628 # C
3390 1 1 -0.031754 73.866913 48.639839 19.864060 # C
3391 1 1 0.122155 75.280703 48.551129 19.353603 # C
3392 1 1 0.153150 73.378591 49.870529 20.220735 # C
3393 1 1 0.140040 76.220846 50.168383 19.443180 # C
3394 1 1 0.085257 74.069894 51.070811 20.507504 # C
3395 1 1 -0.064928 75.472401 51.190021 20.161727 # C
3396 1 1 -0.033267 73.344635 52.336637 20.162208 # C
3397 1 1 0.111703 76.108410 52.459229 20.486318 # C
3398 1 1 0.149225 74.052423 53.500668 19.706259 # C
3399 1 1 -0.026156 75.443533 53.648963 19.913284 # C
3400 1 1 0.141856 73.035174 55.307111 20.203040 # C
3401 1 1 0.175582 76.139356 54.899956 19.662553 # C
3402 1 1 -0.093636 73.848135 56.358029 20.766004 # C
3403 1 1 0.128029 75.206810 56.514878 20.151534 # C
3404 1 1 0.285085 73.378786 57.093013 21.848756 # C
3405 1 1 -0.067298 76.001590 57.560069 20.719855 # C
3406 1 2 -0.296581 74.346009 57.925167 22.379291 # O
3407 1 1 0.229605 75.142060 58.697713 21.234439 # C
3408 1 1 -0.258143 72.645588 60.165110 21.604876 # C
3409 1 1 -0.022881 75.773685 59.986639 21.634021 # C
3410 1 1 0.059225 73.617984 61.321997 21.583563 # C
3411 1 1 -0.022359 75.033194 61.165239 21.788528 # C
3412 1 1 -0.046122 73.005548 62.561021 21.167999 # C
3413 1 1 0.130822 75.743707 62.387614 22.241814 # C
3414 1 1 0.110618 73.968201 63.569086 20.564425 # C
3415 1 1 0.132823 74.970100 63.954064 21.620117 # C
3416 1 1 -0.033722 73.334972 64.728445 19.908453 # C
3417 1 1 -0.018601 75.789401 65.097365 21.195695 # C
3418 1 1 0.175716 74.174832 65.792437 19.460129 # C
3419 1 1 -0.028856 75.432648 65.972772 20.119429 # C
3420 1 1 0.148203 73.111069 67.630170 19.184697 # C
3421 1 1 0.139352 76.246749 67.141241 19.760269 # C
3422 1 1 -0.081377 73.876478 68.722928 19.781162 # C
3423 1 1 0.164683 75.338784 68.815446 19.638269 # C
3424 1 1 0.145286 73.217194 69.654837 20.584290 # C
3425 1 1 -0.119466 75.964182 69.916487 20.404139 # C
3426 1 2 -0.328507 73.935581 70.697235 21.350691 # O
3427 1 1 0.261736 75.323745 70.794102 21.228882 # C
3428 1 2 -0.336199 76.055064 71.814130 21.898751 # O
3429 1 1 -0.257613 75.278495 74.283351 20.604372 # C
3430 1 2 -0.316509 73.112745 74.836288 22.143548 # O
3431 1 1 0.052291 75.943619 75.059273 21.707352 # C
3432 1 1 0.139641 73.756892 76.131110 22.214658 # C
3433 1 1 -0.050950 75.179263 76.157288 22.209768 # C
3434 1 1 -0.042530 73.037729 77.320936 22.307696 # C
3435 1 1 0.151611 75.819942 77.350747 22.771560 # C
3436 1 1 -0.004385 78.525718 39.084165 21.823508 # C
3437 1 1 -0.008479 79.751993 39.034191 21.120640 # C
3438 1 1 0.159967 77.960973 40.374303 22.189676 # C
3439 1 1 0.147408 80.550147 40.321379 21.246075 # C
3440 1 1 -0.071683 78.405549 41.568270 21.534596 # C
3441 1 1 0.115520 79.543303 41.510147 20.610051 # C
3442 1 1 0.124740 77.865889 42.866910 21.846925 # C
3443 1 1 -0.064974 80.327107 42.718325 20.535989 # C
3444 1 1 -0.081411 78.306363 44.027836 21.165732 # C
3445 1 1 0.129261 79.773547 44.016107 21.017844 # C
3446 1 1 0.147449 77.502311 45.253565 21.066841 # C
3447 1 1 -0.019269 80.372808 45.113677 20.225072 # C
3448 1 1 -0.054612 78.096638 46.113709 19.984579 # C
3449 1 1 0.142707 79.463978 45.984669 19.585609 # C
3450 1 1 0.163776 77.383315 47.169039 19.365208 # C
3451 1 1 0.149238 80.577947 47.764664 19.233052 # C
3452 1 1 0.161121 78.436242 49.011558 19.159999 # C
3453 1 1 -0.080480 79.849180 48.974611 19.429034 # C
3454 1 1 -0.045975 77.664438 50.056524 19.705743 # C
3455 1 1 0.131461 80.573889 50.227933 19.756160 # C
3456 1 1 0.131492 78.281002 51.131025 20.491272 # C
3457 1 1 -0.007300 79.730697 51.297266 20.331636 # C
3458 1 1 0.054137 77.562954 52.440133 20.022541 # C
3459 1 1 0.035025 80.335381 52.530560 20.663917 # C
3460 1 1 0.143312 78.357816 53.884804 19.920863 # C
3461 1 1 -0.065433 79.680524 53.841012 20.590703 # C
3462 1 1 -0.088775 77.555621 55.066097 20.029469 # C
3463 1 1 0.267676 80.335144 55.010881 20.927316 # C
3464 1 1 0.215379 78.285374 56.276582 20.158828 # C
3465 1 2 -0.345744 79.740990 56.214842 20.569987 # O
3466 1 1 0.093035 77.387231 57.751096 20.568029 # C
3467 1 1 -0.281371 79.864335 57.757520 22.889911 # C
3468 1 1 -0.035875 77.928605 58.742116 21.466787 # C
3469 1 1 0.066936 79.299466 58.754202 21.872647 # C
3470 1 1 0.130297 77.180726 59.903799 22.011195 # C
3471 1 1 -0.090127 80.078852 59.929757 21.690548 # C
3472 1 1 -0.047110 77.912966 61.179939 21.814952 # C
3473 1 1 0.138906 79.334623 61.244712 21.445293 # C
3474 1 1 -0.039791 77.218739 62.351896 22.176704 # C
3475 1 1 -0.028804 80.041736 62.368986 22.080789 # C
3476 1 1 0.143949 77.941245 63.546460 22.540005 # C
3477 1 1 -0.023844 79.366966 63.565822 22.432069 # C
3478 1 1 0.151287 76.975044 65.343845 21.953185 # C
3479 1 1 0.149740 80.080951 64.829131 22.729355 # C
3480 1 1 -0.036943 77.881062 66.358511 21.504901 # C
3481 1 1 0.129323 79.160261 66.432744 22.227652 # C
3482 1 1 -0.025835 77.512364 67.244574 20.458178 # C
3483 1 1 -0.006102 80.082754 67.454896 21.737583 # C
3484 1 1 0.135262 78.350561 68.404725 20.154650 # C
3485 1 1 -0.037306 79.626284 68.471876 20.866206 # C
3486 1 1 0.135698 77.425128 69.992449 20.228433 # C
3487 1 1 0.137274 80.340707 69.753392 20.748830 # C
3488 1 1 0.066193 78.090964 70.805003 21.336179 # C
3489 1 1 -0.066793 79.524149 70.913365 21.132123 # C
3490 1 1 0.074170 77.448459 72.029349 21.662941 # C
3491 1 1 0.138772 80.193295 72.135169 21.589336 # C
3492 1 1 0.098443 78.118430 73.223716 21.859354 # C
3493 1 1 -0.012624 79.474300 73.381219 21.388028 # C
3494 1 1 0.132005 77.349945 74.789333 22.109468 # C
3495 1 1 0.120003 80.085742 74.487547 20.648697 # C
3496 1 1 -0.047043 78.260746 75.955084 21.725380 # C
3497 1 1 0.122400 79.325351 75.811833 20.709361 # C
3498 1 1 0.147192 77.928161 77.200939 22.268301 # C
3499 1 1 0.089916 80.161410 77.308403 20.355057 # C
3500 1 1 -0.013800 82.442807 39.030092 20.286344 # C
3501 1 1 0.013308 83.865521 78.326094 20.483335 # C
3502 1 1 -0.056051 81.828875 40.284759 20.442332 # C
3503 1 1 0.025458 84.556967 40.211589 20.480338 # C
3504 1 1 0.138494 82.456756 41.437451 19.851526 # C
3505 1 1 -0.059622 83.938027 41.498271 20.234712 # C
3506 1 1 -0.028232 81.711534 42.711548 20.187136 # C
3507 1 1 0.296816 84.627958 42.679890 20.224843 # C
3508 1 1 0.145390 82.457073 43.895543 20.097487 # C
3509 1 2 -0.344277 83.908160 43.868161 19.943308 # O
3510 1 1 0.016810 81.823618 45.153547 20.027776 # C
3511 1 1 -0.266647 84.705897 45.905765 18.501576 # C
3512 1 1 0.034391 82.577339 46.380399 19.852937 # C
3513 1 1 0.078221 83.993788 46.587146 19.669181 # C
3514 1 1 -0.016077 81.862429 47.644196 19.871203 # C
3515 1 1 -0.028301 84.655510 47.636641 20.343716 # C
3516 1 1 0.008440 82.469771 48.791138 20.511691 # C
3517 1 1 0.138696 83.815685 48.628695 21.156440 # C
3518 1 1 -0.045100 81.812090 50.019763 20.498985 # C
3519 1 1 -0.067331 84.526055 49.891542 21.386735 # C
3520 1 1 0.104498 82.397891 51.191434 21.227986 # C
3521 1 1 0.148320 84.011347 51.195120 21.019430 # C
3522 1 1 0.077579 81.805253 52.584092 20.726382 # C
3523 1 1 -0.043590 84.505671 52.334695 21.748018 # C
3524 1 1 0.149608 82.343630 53.636506 21.474330 # C
3525 1 1 -0.009351 83.754111 53.595727 21.654435 # C
3526 1 2 -0.339736 81.615421 54.849942 21.577283 # O
3527 1 1 0.060312 84.457655 54.780874 21.304705 # C
3528 1 1 -0.270769 83.607855 55.599519 20.359762 # C
3529 1 2 -0.329372 84.478299 57.494954 21.527748 # O
3530 1 2 -0.338707 82.249222 58.607917 21.661033 # O
3531 1 1 0.293818 83.639275 58.646452 21.704013 # C
3532 1 1 0.133737 81.483143 59.886321 21.758066 # C
3533 1 1 -0.071597 84.350974 59.796689 21.967848 # C
3534 1 1 -0.065253 82.181979 61.003936 22.161885 # C
3535 1 1 0.153278 83.602794 61.003322 22.463511 # C
3536 1 1 0.130354 81.422952 62.250012 22.520359 # C
3537 1 1 0.114203 84.464908 62.622213 22.137346 # C
3538 1 1 0.111585 82.345585 63.826491 22.505166 # C
3539 1 1 -0.019045 83.623559 63.803483 21.848191 # C
3540 1 1 -0.060719 81.484253 64.974484 22.412622 # C
3541 1 1 -0.047805 84.084346 64.967088 21.193711 # C
3542 1 1 0.130337 82.229015 66.229857 22.430570 # C
3543 1 1 0.250102 83.293229 66.240343 21.270871 # C
3544 1 1 0.001964 81.430270 67.459521 22.284871 # C
3545 1 2 -0.328484 84.154947 67.523064 21.217272 # O
3546 1 1 0.089360 82.076588 68.723958 22.373040 # C
3547 1 1 -0.272668 83.032270 68.989101 23.517469 # C
3548 1 1 -0.044734 81.653270 69.764270 21.518802 # C
3549 1 1 0.166204 82.342200 70.996883 21.348526 # C
3550 1 2 -0.312238 83.781730 70.852607 21.544532 # O
3551 1 1 -0.051019 81.625481 72.169248 21.111179 # C
3552 1 1 0.270779 84.472396 72.077963 21.709792 # C
3553 1 1 0.138083 82.255394 73.395091 20.654879 # C
3554 1 1 0.057431 83.885170 73.264193 21.243204 # C
3555 1 1 -0.075842 81.552149 74.626814 20.796589 # C
3556 1 1 0.142272 84.366041 74.727357 21.788921 # C
3557 1 1 0.134768 82.447985 75.703874 20.451514 # C
3558 1 1 -0.012871 83.714113 75.882002 21.056418 # C
3559 1 1 0.091239 81.615589 77.193017 20.024246 # C
3560 1 1 -0.004936 84.443503 77.082718 20.972553 # C
3561 1 1 0.013830 86.613691 78.323978 21.102183 # C
3562 1 1 -0.013375 88.038497 78.332265 21.229637 # C
3563 1 1 -0.027211 85.980338 40.207737 20.764265 # C
3564 1 1 0.103296 88.686806 40.214480 21.625714 # C
3565 1 1 0.158719 86.692970 41.424127 20.778623 # C
3566 1 1 -0.051399 88.025396 41.481559 21.168268 # C
3567 1 2 -0.319257 86.023821 42.671972 20.422414 # O
3568 1 1 0.051888 88.826411 42.684322 21.257696 # C
3569 1 1 -0.295578 88.186655 43.859959 21.959687 # C
3570 1 2 -0.348939 88.811378 45.384257 20.029511 # O
3571 1 2 -0.329171 86.924870 46.875901 19.668016 # O
3572 1 1 0.289242 88.214118 46.611900 20.211711 # C
3573 1 1 0.146524 86.051120 47.827352 20.377736 # C
3574 1 1 -0.111949 88.823769 47.606117 20.922475 # C
3575 1 1 -0.029682 86.711783 48.836767 21.060202 # C
3576 1 1 0.158848 88.190521 48.958096 21.003817 # C
3577 1 1 0.131776 85.884779 49.771925 21.889551 # C
3578 1 1 -0.062392 88.693331 49.848862 22.069017 # C
3579 1 1 -0.091156 86.545709 51.025288 22.230186 # C
3580 1 1 0.135020 87.926432 50.939238 22.580893 # C
3581 1 1 0.133546 85.759651 52.246151 22.456148 # C
3582 1 1 0.169263 88.915967 52.842881 22.818890 # C
3583 1 1 0.046361 86.677540 53.877006 22.392455 # C
3584 1 1 -0.069017 88.142917 53.964986 22.318560 # C
3585 1 1 0.073008 85.928936 54.804446 21.358085 # C
3586 1 1 0.012657 88.765364 55.134665 21.817544 # C
3587 1 1 0.062127 86.551370 56.278934 21.795144 # C
3588 1 1 0.096390 88.052741 56.239254 21.188815 # C
3589 1 1 0.114080 85.874704 57.545966 21.741573 # C
3590 1 1 0.159758 88.653596 57.524171 21.249314 # C
3591 1 1 0.105248 86.548133 58.695126 22.140083 # C
3592 1 1 -0.057324 87.927473 58.681381 21.406913 # C
3593 1 1 -0.034012 85.776501 59.922339 21.944166 # C
3594 1 1 0.070883 88.334543 59.955207 20.905571 # C
3595 1 1 0.133255 86.512803 61.199595 22.073221 # C
3596 1 1 -0.017655 87.865254 61.157234 21.471142 # C
3597 1 1 -0.079235 85.762740 62.366046 21.559748 # C
3598 1 1 0.098619 88.559147 62.439134 21.307164 # C
3599 1 1 0.146986 86.341835 63.195972 20.557634 # C
3600 1 1 -0.073031 87.763456 63.397830 20.568170 # C
3601 1 1 0.165449 85.257200 65.038877 20.377906 # C
3602 1 1 0.103555 88.340702 64.537348 19.863334 # C
3603 1 1 -0.108679 86.011986 66.278808 20.363765 # C
3604 1 1 0.163753 87.416836 66.188422 19.854149 # C
3605 1 1 0.307060 85.467293 67.474201 20.795294 # C
3606 1 1 -0.108859 88.313070 67.253302 20.297150 # C
3607 1 2 -0.312769 86.259385 68.642997 20.704303 # O
3608 1 1 0.138620 87.704211 68.486513 20.499175 # C
3609 1 1 -0.050148 88.429799 69.679791 20.348835 # C
3610 1 1 -0.275187 86.661680 71.219887 19.562303 # C
3611 1 1 0.078656 87.911208 71.013814 20.387534 # C
3612 1 2 -0.296392 85.764786 72.158268 22.194721 # O
3613 1 1 -0.009364 88.693364 72.116800 20.927269 # C
3614 1 1 0.185098 86.616938 73.305561 21.607049 # C
3615 1 1 0.109084 88.074798 73.122543 21.758350 # C
3616 1 1 0.066039 85.880258 74.639296 21.474685 # C
3617 1 1 0.074835 88.908156 74.593642 21.771653 # C
3618 1 1 0.062991 86.628243 75.818737 21.894971 # C
3619 1 1 0.091570 88.033179 75.746008 21.247808 # C
3620 1 1 0.127928 85.767925 77.243492 21.582878 # C
3621 1 1 0.110226 88.814988 77.167888 20.931875 # C
3622 1 1 0.011777 91.022275 78.337934 20.940623 # C
3623 1 1 -0.020626 92.395911 78.307645 20.502251 # C
3624 1 1 0.115045 90.423334 40.261861 21.349588 # C
3625 1 1 0.135933 93.048115 40.195585 20.475866 # C
3626 1 1 0.109159 90.856205 41.428428 20.483142 # C
3627 1 1 -0.035661 92.373049 41.456784 20.546153 # C
3628 1 1 0.000654 90.192169 42.712627 20.859812 # C
3629 1 1 -0.080794 93.062922 42.673494 20.644535 # C
3630 1 1 -0.027951 90.923474 43.914579 20.693568 # C
3631 1 1 0.029435 92.346609 43.904004 20.711204 # C
3632 1 1 0.219375 90.363550 45.256893 20.270317 # C
3633 1 1 0.138668 93.030434 45.153722 20.849674 # C
3634 1 1 -0.037689 90.966470 46.365820 21.064108 # C
3635 1 1 -0.010389 92.390780 46.391939 21.171788 # C
3636 1 1 0.144995 90.115747 47.378098 21.657655 # C
3637 1 1 -0.075165 93.061593 47.590206 21.594342 # C
3638 1 1 -0.070489 90.831783 48.627992 21.925273 # C
3639 1 1 0.056293 92.250122 48.774487 21.759895 # C
3640 1 1 0.117816 90.059298 49.714197 22.510861 # C
3641 1 1 -0.079078 92.847313 50.066828 21.572676 # C
3642 1 1 0.151365 91.013704 51.443268 22.614547 # C
3643 1 1 -0.031091 92.204075 51.288572 21.788724 # C
3644 1 1 -0.065444 90.304515 52.709509 22.506210 # C
3645 1 1 0.167713 92.804878 52.482004 21.165380 # C
3646 1 1 0.135166 91.108008 53.891080 22.278591 # C
3647 1 1 -0.103781 92.238431 53.818786 21.378922 # C
3648 1 1 0.086193 90.197317 55.411120 22.037500 # C
3649 1 1 0.163882 92.762516 54.999512 20.798047 # C
3650 1 1 0.100640 90.806819 56.420761 21.149392 # C
3651 1 1 0.121925 92.091159 56.244969 20.684631 # C
3652 1 2 -0.294086 90.026979 57.594355 20.858389 # O
3653 1 2 -0.400734 92.801173 57.295962 20.021310 # O
3654 1 1 -0.305482 88.957504 59.963151 19.527678 # C
3655 1 2 -0.347060 92.607559 59.885856 19.737963 # O
3656 1 2 -0.298914 90.869831 61.153723 20.987849 # O
3657 1 1 0.325412 91.994014 60.998286 20.063855 # C
3658 1 1 0.218188 90.113311 62.381754 20.906781 # C
3659 1 1 -0.125553 92.613237 62.198833 19.523259 # C
3660 1 1 0.079982 90.466996 63.349133 19.774227 # C
3661 1 1 0.013254 91.939876 63.394989 19.622169 # C
3662 1 1 -0.040648 89.816065 64.644688 19.951165 # C
3663 1 1 0.179498 92.642635 64.711798 19.614493 # C
3664 1 1 0.014281 90.472257 65.874689 20.121767 # C
3665 1 1 0.009208 91.897926 65.913940 20.106179 # C
3666 1 1 0.137455 89.772122 67.128459 20.591777 # C
3667 1 1 -0.022504 92.608626 67.061323 20.535097 # C
3668 1 1 -0.026511 90.535591 68.330572 20.254965 # C
3669 1 1 0.048957 91.961616 68.348522 20.408158 # C
3670 1 1 0.120368 89.868257 69.567083 19.881053 # C
3671 1 1 -0.098624 92.718066 69.558057 20.585362 # C
3672 1 1 0.111837 90.794465 71.058351 20.117349 # C
3673 1 1 -0.012378 92.135337 70.818858 20.583373 # C
3674 1 1 -0.056935 90.100017 72.189256 20.673392 # C
3675 1 1 0.155427 92.900937 72.060474 20.971326 # C
3676 1 1 0.131052 90.811546 73.478356 20.532248 # C
3677 1 1 -0.012800 92.272568 73.392023 20.824392 # C
3678 1 1 -0.036329 90.226202 74.661381 21.131169 # C
3679 1 1 -0.053333 93.003026 74.565340 20.799692 # C
3680 1 1 0.128469 90.986663 75.886233 21.311999 # C
3681 1 1 0.057522 92.345142 75.832649 20.676972 # C
3682 1 1 0.002983 90.265184 77.156930 21.062326 # C
3683 1 1 -0.035935 92.970227 77.008036 20.185525 # C
3684 1 2 -0.445485 94.433639 40.437770 20.352521 # O
3685 1 3 0.436452 94.836094 39.921070 19.571206 # H
3686 1 2 -0.410030 53.710392 75.325199 19.255361 # O
3687 1 3 0.350826 54.651900 75.395233 19.443890 # H
3688 1 2 -0.418271 54.186788 41.105891 18.351308 # O
3689 1 2 -0.422043 91.284119 75.931063 22.771068 # O
3690 1 3 0.382794 90.814589 75.254549 23.258912 # H
3691 1 3 0.399424 54.713313 41.752864 17.872867 # H
3692 1 2 -0.321843 89.749899 40.386619 22.623578 # O
3693 1 2 -0.270166 57.731672 40.752042 18.881683 # O
3694 1 2 -0.240391 54.103778 75.399038 22.744799 # O
3695 1 2 -0.273831 88.698453 73.677751 22.906200 # O
3696 1 1 0.349852 82.131362 68.938768 24.825474 # C
3697 1 3 0.243900 83.816548 68.237383 23.572669 # H
3698 1 2 -0.276201 82.735532 68.680683 25.919328 # O
3699 1 2 -0.479906 80.749990 68.983435 24.476619 # O
3700 1 3 0.383531 80.182228 68.330881 24.936575 # H
3701 1 1 0.361821 60.906343 46.783740 23.115034 # C
3702 1 3 0.261952 60.447209 45.710082 21.235353 # H
3703 1 2 -0.305857 59.697326 46.419500 23.341837 # O
3704 1 2 -0.459560 61.742950 47.695290 23.809561 # O
3705 1 3 0.422227 62.631860 47.914133 23.458729 # H
3706 1 3 0.196620 85.511069 46.545931 18.142934 # H
3707 1 1 0.356691 83.653983 45.686747 17.324968 # C
3708 1 2 -0.439027 83.403383 44.309446 17.074124 # O
3709 1 2 -0.254151 83.217988 46.755668 16.777936 # O
3710 1 3 0.391020 83.610849 43.667117 17.786419 # H
3711 1 1 0.370817 61.414153 72.054532 18.748050 # C
3712 1 3 0.240481 62.534488 70.573602 19.929891 # H
3713 1 2 -0.227728 61.869251 71.459572 17.712420 # O
3714 1 2 -0.451842 60.448259 73.077161 18.930748 # O
3715 1 3 0.439281 60.274763 73.358808 19.867264 # H
3716 1 1 0.334051 68.451075 58.734022 23.640395 # C
3717 1 3 0.192356 70.393753 57.944161 23.081900 # H
3718 1 2 -0.262326 67.428936 58.045104 23.974213 # O
3719 1 2 -0.439763 69.007071 59.927030 24.194949 # O
3720 1 3 0.383771 69.501639 60.498704 23.571974 # H
3721 1 2 -0.422555 59.425272 65.981843 19.489681 # O
3722 1 3 0.437254 60.129780 65.308335 19.329098 # H
3723 1 2 -0.498584 85.841725 49.031111 23.213646 # O
3724 1 3 0.375068 86.200554 49.582810 23.915434 # H
3725 1 2 -0.510479 60.996118 52.281782 19.630443 # O
3726 1 3 0.345845 61.693288 52.785123 19.172795 # H
3727 1 2 -0.427808 80.342995 71.931927 23.058137 # O
3728 1 3 0.409734 80.043424 71.080224 23.370502 # H
3729 1 3 0.247499 89.416523 60.921571 19.287899 # H
3730 1 1 0.357414 87.761646 59.676664 18.524927 # C
3731 1 2 -0.415351 86.646739 58.842168 18.807586 # O
3732 1 2 -0.255294 88.062215 60.361424 17.487134 # O
3733 1 3 0.367897 86.690750 58.152348 19.500992 # H
3734 1 1 0.366090 78.713389 57.181825 23.826389 # C
3735 1 3 0.208741 80.402747 56.949766 22.400969 # H
3736 1 2 -0.412453 77.850166 56.330211 23.084665 # O
3737 1 2 -0.244438 78.748253 57.492697 25.064877 # O
3738 1 3 0.330937 78.094692 56.231012 22.142791 # H
3739 1 1 0.362203 71.997891 49.138253 17.707548 # C
3740 1 3 0.185815 70.269202 47.882173 18.122222 # H
3741 1 2 -0.287984 72.887869 48.504963 17.043124 # O
3742 1 2 -0.422599 71.499420 50.467994 17.597083 # O
3743 1 3 0.341801 70.971126 50.836622 18.339766 # H
3744 1 1 0.348319 76.242415 74.262786 19.318529 # C
3745 1 3 0.188993 75.013193 73.279330 20.922343 # H
3746 1 2 -0.415533 76.441918 72.925968 18.878311 # O
3747 1 2 -0.240590 76.559263 75.398863 18.837209 # O
3748 1 3 0.330004 76.237791 72.200336 19.509412 # H
3749 1 1 0.364074 58.859952 57.821805 23.592619 # C
3750 1 3 0.253623 60.200185 57.360135 21.844044 # H
3751 1 2 -0.427611 59.651064 56.760264 24.112603 # O
3752 1 2 -0.290581 57.891652 58.498415 24.082677 # O
3753 1 3 0.368283 60.207434 56.260624 23.473072 # H
3754 1 2 -0.233212 74.988463 63.399346 22.949488 # O
3755 1 2 -0.231771 77.224585 64.621926 23.175763 # O
3756 1 2 -0.261134 79.410829 65.837372 23.520809 # O
3757 1 2 -0.221972 75.707041 49.419807 18.295321 # O
3758 1 2 -0.229395 77.899599 47.989430 18.294832 # O
3759 1 2 -0.240904 80.027228 46.695083 18.450261 # O
3760 1 2 -0.253656 66.181510 76.412437 20.126101 # O
3761 1 2 -0.213406 66.212718 73.884619 19.550093 # O
3762 1 2 -0.212637 65.997713 71.537486 19.163721 # O
3763 1 2 -0.230669 65.462825 68.876512 18.915189 # O
3764 1 3 0.199863 58.642567 44.639106 18.675695 # H
3765 1 1 0.352942 56.838876 44.735070 17.333475 # C
3766 1 2 -0.280228 55.921017 44.025590 16.803358 # O
3767 1 2 -0.430503 57.209244 46.102017 17.215577 # O
3768 1 3 0.370593 57.808625 46.457164 17.908551 # H
3769 1 1 0.344724 66.771101 50.132852 23.396941 # C
3770 1 3 0.241482 67.996871 49.347674 21.715265 # H
3771 1 2 -0.474233 66.469469 48.749706 23.223549 # O
3772 1 2 -0.273373 66.219045 51.059143 24.077185 # O
3773 1 3 0.477020 65.480662 48.515865 23.158792 # H
3774 1 1 0.321311 58.154068 70.864943 24.405030 # C
3775 1 3 0.185294 59.970689 71.589266 23.326923 # H
3776 1 2 -0.433038 56.987024 71.621629 24.709107 # O
3777 1 2 -0.312702 58.521711 69.698717 24.771940 # O
3778 1 3 0.329346 56.829485 72.457198 24.215798 # H
3779 1 3 0.212514 88.875632 44.699597 22.037064 # H
3780 1 1 0.363013 87.738045 43.407646 23.413121 # C
3781 1 2 -0.435223 88.233564 42.227714 24.018832 # O
3782 1 2 -0.250256 86.989470 44.349281 23.857376 # O
3783 1 3 0.430985 88.869196 41.643373 23.483851 # H
3784 1 3 0.210142 86.254664 70.262550 19.231174 # H
3785 1 1 0.381712 87.070662 72.098848 18.304416 # C
3786 1 2 -0.446169 85.782718 72.484569 17.824224 # O
3787 1 2 -0.276203 88.242319 72.249506 17.821462 # O
3788 1 3 0.425848 85.110223 72.738188 18.489206 # H
3789 1 2 -0.230321 60.588724 40.370879 23.112830 # O
3790 1 2 -0.240776 63.003566 41.749059 22.819043 # O
3791 1 2 -0.317143 86.094402 76.738637 22.902571 # O
3792 1 2 -0.241346 54.534375 66.905537 18.834333 # O
3793 1 2 -0.243243 57.038342 65.320835 18.906818 # O
3794 1 2 -0.241386 63.149990 60.437544 18.624867 # O
3795 1 2 -0.239697 65.261193 61.834287 18.456710 # O
3796 1 2 -0.256505 68.760270 40.194575 23.632033 # O
3797 1 2 -0.226319 71.086362 41.430536 23.547153 # O
3798 1 2 -0.231097 73.273402 42.785260 23.348776 # O
3799 1 2 -0.228795 69.028655 76.342782 23.945278 # O
3800 1 2 -0.228502 69.335078 64.004181 18.410444 # O
3801 1 2 -0.236977 71.623729 65.288187 18.303961 # O
3802 1 2 -0.236641 73.808874 66.670974 18.371912 # O
3803 1 2 -0.225499 75.993055 68.033351 18.632906 # O
3804 1 2 -0.315498 78.143769 69.446411 19.114749 # O
3805 1 2 -0.224282 77.168945 40.454331 23.387712 # O
3806 1 2 -0.264416 76.999951 42.966406 23.000934 # O
3807 1 2 -0.231369 77.072941 77.491907 23.428216 # O
3808 1 2 -0.256197 90.406287 70.492647 18.869448 # O
3809 1 2 -0.248280 54.619834 71.586226 19.439369 # O
3810 1 2 -0.248604 90.589959 50.498947 23.612801 # O
3811 1 2 -0.246962 88.251172 51.876644 23.646270 # O
3812 1 2 -0.263502 86.044088 53.264956 23.500028 # O
3813 1 2 -0.248040 78.128808 57.445470 19.354655 # O
3814 1 2 -0.243623 75.483367 55.909137 18.866812 # O
3815 1 2 -0.282386 73.281552 54.514074 19.024351 # O
3816 1 2 -0.258660 82.044473 62.979155 23.623419 # O
3817 1 2 -0.325956 84.200324 61.925418 23.408934 # O
3818 1 2 -0.243829 85.669100 63.956731 19.526411 # O
3819 1 2 -0.254053 87.636678 65.231276 18.800008 # O
3820 1 2 -0.329339 65.497630 65.394213 21.915098 # O
3821 1 2 -0.261864 63.317570 66.539908 22.672771 # O
3822 1 2 -0.262081 67.035345 42.643327 18.814389 # O
3823 1 2 -0.310221 69.333775 43.835501 18.565976 # O
3824 1 2 -0.415837 56.142193 41.118760 22.121681 # O
3825 1 3 0.346286 55.261026 41.280559 22.469336 # H
3826 1 2 -0.429285 56.740106 47.432368 22.424370 # O
3827 1 3 0.429038 57.568393 47.004864 22.620125 # H
3828 1 2 -0.430887 84.444015 74.874149 23.228595 # O
3829 1 3 0.444351 85.180786 75.430421 23.604374 # H
3830 1 2 -0.418025 70.730477 53.402809 22.395907 # O
3831 1 3 0.321514 70.794719 52.512606 22.779619 # H
3832 1 2 -0.416989 65.892758 55.866504 22.492250 # O
3833 1 3 0.403440 65.517664 55.011607 22.767776 # H
3834 1 2 -0.411915 89.847066 67.019530 22.060613 # O
3835 1 3 0.345958 88.980875 67.016101 22.474635 # H
3836 1 2 -0.447981 69.055254 72.492442 23.212370 # O
3837 1 3 0.390367 68.466813 71.733125 23.034731 # H
3838 1 2 -0.527233 67.953148 64.847911 21.511435 # O
3839 1 3 0.447940 67.163299 65.032303 22.082305 # H
3840 1 2 -0.412297 90.508033 41.099930 19.129795 # O
3841 1 3 0.339609 91.292173 40.997936 18.565417 # H
3842 1 2 -0.445326 82.529788 41.304499 18.399967 # O
3843 1 3 0.344951 82.200615 40.444510 18.112705 # H
3844 1 2 -0.415243 62.950179 41.768023 19.238966 # O
3845 1 3 0.354892 63.766725 41.391997 18.899150 # H
3846 1 2 -0.500063 59.004487 50.906812 19.215161 # O
3847 1 3 0.401892 59.909295 51.209322 18.883376 # H
3848 1 2 -0.434678 70.191096 53.799300 18.930112 # O
3849 1 3 0.406698 71.136868 53.881988 18.768169 # H
3850 1 2 -0.430458 68.779568 59.796908 19.603545 # O
3851 1 3 0.438795 69.665754 60.096908 19.822081 # H
3852 1 2 -0.420272 79.420631 61.399862 19.994401 # O
3853 1 3 0.367351 79.792657 60.624957 19.560340 # H
3854 1 2 -0.440969 82.343500 66.406143 20.217921 # O
3855 1 3 0.394569 82.358543 67.257946 19.733577 # H
3856 1 2 -0.425133 80.670148 41.004653 22.535280 # O
3857 1 3 0.396494 80.345607 41.900483 22.691377 # H
3858 1 2 -0.445432 80.328047 44.222619 22.374981 # O
3859 1 3 0.389501 79.623140 44.481733 22.969721 # H
3860 1 2 -0.443730 77.690012 45.966762 22.335956 # O
3861 1 3 0.353717 76.882810 46.033116 22.853704 # H
3862 1 2 -0.480590 73.952292 51.147494 22.076590 # O
3863 1 3 0.326657 73.184187 51.675200 22.296141 # H
3864 1 2 -0.481047 76.044332 52.654614 21.940530 # O
3865 1 3 0.401392 75.339679 51.989607 22.307562 # H
3866 1 2 -0.438696 83.673582 47.906944 22.405948 # O
3867 1 3 0.441206 84.354188 48.256569 23.057090 # H
3868 1 2 -0.432222 70.636142 64.850639 21.566636 # O
3869 1 3 0.457635 69.659109 64.897001 21.664321 # H
3870 1 2 -0.444399 65.652548 69.703995 22.124602 # O
3871 1 3 0.362873 65.257612 69.451626 22.979762 # H
3872 1 2 -0.447228 56.420692 68.748387 22.662097 # O
3873 1 3 0.368137 56.798006 69.119822 23.471868 # H
3874 1 2 -0.407310 68.877277 68.045247 17.935902 # O
3875 1 3 0.363325 69.287746 67.371841 17.393012 # H
3876 1 2 -0.446169 71.073488 69.695744 18.558195 # O
3877 1 3 0.361808 71.418225 69.197620 17.818358 # H
3878 1 2 -0.450194 70.110961 72.691167 19.933285 # O
3879 1 3 0.388125 70.586802 71.934971 19.566016 # H
3880 1 2 -0.427489 74.724663 62.843496 19.557573 # O
3881 1 3 0.402602 74.322699 61.984066 19.374940 # H
3882 1 2 -0.451532 80.658891 69.899814 19.327999 # O
3883 1 3 0.448090 79.805210 69.911197 18.840713 # H
3884 1 2 -0.412623 79.893248 74.145596 19.228320 # O
3885 1 3 0.425734 80.659883 74.372682 18.700047 # H
3886 1 2 -0.488692 86.478105 54.079335 20.194952 # O
3887 1 3 0.324940 87.035247 53.353117 20.524668 # H
3888 1 2 -0.467122 82.199131 52.761139 19.325849 # O
3889 1 3 0.496034 82.184368 51.913181 18.830107 # H
3890 1 2 -0.484483 74.172133 58.891505 20.161205 # O
3891 1 3 0.384623 74.434487 58.478172 19.331073 # H
3892 1 2 -0.428605 71.822163 44.460711 18.241706 # O
3893 1 3 0.439660 71.035662 43.930455 18.008348 # H
3894 1 2 -0.412451 64.419681 45.268523 18.482670 # O
3895 1 3 0.363823 64.792920 44.515383 18.014528 # H
3896 1 2 -0.416543 64.448875 77.023655 23.495685 # O
3897 1 3 0.429195 64.165890 76.102234 23.807857 # H
3898 1 2 -0.437902 67.045757 42.396991 22.429794 # O
3899 1 3 0.423650 67.520313 41.900037 23.105365 # H
3900 1 2 -0.466815 57.722956 61.238901 22.402070 # O
3901 1 3 0.383752 57.662526 60.454683 22.969901 # H
3902 1 2 -0.435276 65.390814 59.470148 22.297583 # O
3903 1 3 0.420362 66.198688 59.524295 22.804931 # H
3904 1 2 -0.402135 58.856443 67.021709 22.988746 # O
3905 1 3 0.400867 58.636813 67.828784 23.473490 # H
3906 1 2 -0.412292 86.993568 56.114756 23.191772 # O
3907 1 3 0.432281 86.807141 55.271023 23.628711 # H
3908 1 2 -0.401542 87.043480 58.770748 23.542398 # O
3909 1 3 0.459368 86.930374 59.690983 23.886986 # H
3910 1 2 -0.494249 63.165679 74.805852 23.197259 # O
3911 1 3 0.335229 62.552975 74.155098 23.570921 # H
3912 1 2 -0.402986 77.123582 59.731894 23.491591 # O
3913 1 3 0.377965 77.471301 60.469622 23.990749 # H
3914 1 2 -0.452800 77.848802 69.885611 22.503483 # O
3915 1 3 0.401593 77.188756 70.272162 23.070222 # H
3916 1 2 -0.411984 54.423253 57.840888 19.486110 # O
3917 1 3 0.377119 54.936173 58.432202 18.925547 # H
3918 1 2 -0.432402 57.566401 60.884218 19.002067 # O
3919 1 3 0.358653 57.330225 61.684767 18.494965 # H
3920 1 2 -0.494300 61.653269 64.415199 19.075451 # O
3921 1 3 0.340271 61.799272 63.946916 18.228302 # H
3922 1 2 -0.421197 74.174322 45.973040 18.268038 # O
3923 1 3 0.455855 73.869940 46.720229 17.751091 # H
3924 1 2 -0.455312 84.221323 51.431748 19.613381 # O
3925 1 3 0.364551 84.690318 52.268506 19.474185 # H
3926 1 2 -0.428040 88.506954 49.604876 19.723468 # O
3927 1 3 0.332672 88.930764 48.989068 19.118267 # H
3928 1 2 -0.419204 79.285091 40.898364 19.353656 # O
3929 1 3 0.343418 79.714108 41.379836 18.622985 # H
3930 1 2 -0.427125 72.647993 40.511029 20.693879 # O
3931 1 3 0.338000 72.903569 39.722817 20.206309 # H
3932 1 2 -0.416026 58.292742 53.395541 19.921442 # O
3933 1 3 0.394694 58.613483 52.497885 19.694940 # H
3934 1 2 -0.471087 87.969163 55.904798 19.776013 # O
3935 1 3 0.504876 87.115641 55.501995 19.502693 # H
3936 1 2 -0.233436 56.752375 53.070043 23.062090 # O
3937 1 2 -0.294316 64.594593 52.851948 22.365951 # O
3938 1 2 -0.242030 58.249606 76.866583 23.380610 # O
3939 1 2 -0.236864 54.729172 56.899479 23.071405 # O
3940 1 2 -0.231145 90.970100 54.949142 23.219675 # O
3941 1 2 -0.234221 88.257195 76.231777 19.933295 # O
3942 1 2 -0.230197 78.102095 52.985635 18.803229 # O
3943 1 2 -0.329387 64.893160 54.407083 19.308992 # O
3944 1 2 -0.267515 82.261783 76.253404 19.125873 # O
3945 1 2 -0.243228 62.829965 76.953422 20.210703 # O
3946 1 2 -0.221509 79.295323 76.578272 19.475732 # O
3947 1 2 -0.393519 58.602525 64.776016 22.780793 # O
3948 1 3 0.437037 57.848324 64.142716 22.974525 # H
3949 1 2 -0.425110 82.538669 50.999835 22.663493 # O
3950 1 3 0.350364 82.346121 50.131013 23.060740 # H
3951 1 2 -0.436409 62.343546 62.936948 22.101370 # O
3952 1 3 0.373429 62.610442 63.497304 22.843503 # H
3953 1 2 -0.457949 83.098135 66.242404 23.589754 # O
3954 1 3 0.385630 82.970304 65.441898 24.113266 # H
3955 1 2 -0.489388 63.679916 49.972947 22.912830 # O
3956 1 3 0.453943 63.529448 50.847550 23.265361 # H
3957 1 2 -0.434718 90.800006 73.767481 19.061808 # O
3958 1 3 0.458842 90.226624 73.170213 18.590844 # H
3959 1 2 -0.429848 57.200748 69.332711 19.396828 # O
3960 1 3 0.413527 56.813206 68.849131 18.652518 # H
3961 1 2 -0.429206 68.265611 39.760981 20.085884 # O
3962 1 3 0.394867 68.077570 78.245549 19.776340 # H
3963 1 2 -0.468660 89.850471 62.663731 18.626492 # O
3964 1 3 0.406504 89.119672 63.155120 18.242423 # H
3965 1 2 -0.414918 56.268396 50.590802 19.167426 # O
3966 1 3 0.392219 56.795850 51.382128 19.087462 # H
3967 1 2 -0.495341 86.654790 61.349404 23.549918 # O
3968 1 3 0.436116 85.836025 61.782202 23.895180 # H
3969 1 2 -0.441235 78.014985 51.007091 21.903408 # O
3970 1 3 0.409980 77.457527 51.761366 22.236496 # H
3971 1 2 -0.476461 56.389284 64.005191 22.180106 # O
3972 1 3 0.320678 55.841850 63.336181 22.622357 # H
3973 1 2 -0.465069 61.332395 51.770293 23.037365 # O
3974 1 3 0.448527 60.582502 51.314673 23.484440 # H
3975 1 2 -0.437247 89.646296 46.902088 22.988472 # O
3976 1 3 0.375851 89.810688 47.557570 23.666620 # H
3977 1 2 -0.443216 70.629410 75.932151 20.607474 # O
3978 1 3 0.383821 70.703669 75.039400 20.276457 # H
3979 1 2 -0.432671 57.648813 75.854642 19.919380 # O
3980 1 3 0.374962 57.837886 74.954391 19.632914 # H
3981 1 2 -0.506331 81.024255 50.725043 18.408843 # O
3982 1 3 0.404118 80.771332 50.144614 17.688598 # H
3983 1 2 -0.433206 90.931616 45.428854 18.932751 # O
3984 1 3 0.366258 90.220568 45.531387 18.286434 # H
3985 1 2 -0.432928 66.290938 56.453874 19.119015 # O
3986 1 3 0.446613 65.869116 55.661011 18.680137 # H
3987 1 2 -0.229637 77.722851 73.836497 23.123930 # O
3988 1 2 -0.233109 89.649408 62.736775 22.222330 # O
3989 1 2 -0.297282 58.970818 51.441972 22.827062 # O
3990 1 2 -0.373518 68.774602 70.029252 22.194707 # O
3991 1 2 -0.352786 64.410147 47.468301 22.336269 # O
3992 1 2 -0.239040 55.579798 54.728190 20.221426 # O
3993 1 2 -0.293164 86.126425 73.812550 20.328079 # O
3994 1 2 -0.254100 54.432396 62.567325 18.787488 # O
3995 1 2 -0.270447 60.873197 68.219244 20.493436 # O
3996 1 2 -0.295112 83.471061 73.379942 19.856176 # O
3997 1 1 0.377435 84.321048 56.387062 19.189087 # C
3998 1 3 0.187635 82.911025 54.922721 19.858746 # H
3999 1 2 -0.319747 85.505317 56.351565 18.709696 # O
4000 1 2 -0.422158 83.148280 57.053556 18.728385 # O
4001 1 3 0.351819 82.315028 57.002648 19.248414 # H
4002 1 1 0.337639 72.042517 60.099230 20.130486 # C
4003 1 3 0.222479 73.126693 59.252647 21.907097 # H
4004 1 2 -0.491192 71.270301 58.902375 20.169291 # O
4005 1 2 -0.299636 72.217284 60.945366 19.191790 # O
4006 1 3 0.368567 71.566770 58.227289 20.804348 # H
4007 1 1 0.366031 72.012672 69.486866 23.624424 # C
4008 1 3 0.260055 72.738073 71.443180 22.835757 # H
4009 1 2 -0.439485 70.801891 68.767414 23.467934 # O
4010 1 2 -0.247795 73.099995 69.228387 24.239953 # O
4011 1 3 0.417310 69.997712 69.232809 23.017721 # H
4012 1 3 0.101799 69.875108 59.209669 22.008556 # H
4013 1 3 0.144806 71.865871 60.308170 22.352517 # H
4014 1 3 0.152120 60.411439 58.929847 22.494286 # H
4015 1 3 0.198985 61.176891 71.262251 20.806011 # H
4016 1 3 0.148952 58.607817 72.691543 23.206449 # H
4017 1 3 0.225399 71.136805 71.548717 23.518816 # H
4018 1 3 0.160783 74.332831 74.763975 20.331121 # H
4019 1 3 0.192955 85.868056 71.696888 20.127036 # H
4020 1 3 0.219211 83.524729 69.954468 23.433423 # H
4021 1 3 0.214973 89.718891 59.193234 19.423188 # H
4022 1 3 0.223054 82.970023 56.266274 20.942950 # H
4023 1 3 0.185103 80.619370 58.257119 23.497571 # H
4024 1 3 0.214997 70.503032 49.033798 19.368583 # H
4025 1 3 0.168076 68.711442 50.718961 22.509455 # H
4026 1 3 0.201613 85.199320 44.981869 18.802108 # H
4027 1 3 0.263247 87.308964 44.225638 21.428706 # H
4028 1 3 0.176739 61.426079 44.812942 22.320486 # H
4029 1 3 0.249125 58.078510 43.070678 18.086870 # H
4030 1 3 0.217148 50.983547 76.993760 19.942140 # H
4031 1 1 0.305664 50.925244 74.792740 21.812195 # C
4032 1 2 -0.262770 50.467836 73.737012 22.435345 # O
4033 1 2 -0.465073 50.405881 76.143660 21.909432 # O
4034 1 3 0.393209 49.737085 76.259263 22.598114 # H
4035 1 1 0.306743 94.089684 76.895787 19.251899 # C
4036 1 2 -0.460599 94.225364 75.518254 18.871780 # O
4037 1 2 -0.367374 94.744854 77.892900 18.707719 # O
4038 1 3 0.368694 94.763611 75.395105 18.070645 # H
4039 1 3 0.181253 94.083407 74.519925 20.806009 # H
4040 1 2 -0.246878 94.152108 71.941275 21.343656 # O
4041 1 3 0.217686 94.138519 42.688276 20.682479 # H
4042 1 2 -0.457930 94.375262 44.822206 20.778947 # O
4043 1 1 0.329694 94.489909 47.684073 21.911073 # C
4044 1 2 -0.449023 95.365754 46.573566 21.728817 # O
4045 1 2 -0.254664 94.844740 48.835373 22.416695 # O
4046 1 3 0.582655 94.958750 45.682688 21.246790 # H
4047 1 3 0.208825 93.826208 50.110530 21.135621 # H
4048 1 2 -0.338962 93.873424 52.299692 20.416133 # O
4049 1 2 -0.383297 93.979295 54.860433 20.111043 # O
4050 1 3 0.434442 94.239064 53.828098 20.064286 # H
4051 1 3 0.482076 92.452074 58.241160 20.114029 # H
4052 1 3 0.188525 93.643949 62.162520 19.204682 # H
4053 1 2 -0.237535 93.913977 64.647417 19.308100 # O
4054 1 1 0.321899 93.927610 66.929437 21.198395 # C
4055 1 2 -0.430711 94.044723 65.563211 21.648057 # O
4056 1 2 -0.295962 94.727647 67.915203 21.472833 # O
4057 1 3 0.378781 94.819536 65.397748 22.209531 # H
4058 1 3 0.230247 93.775551 69.476592 20.801513 # H
4059 1 3 0.214820 50.996210 72.144598 20.923983 # H
4060 1 1 0.326469 50.822774 69.635923 21.969168 # C
4061 1 2 -0.442228 50.155799 68.421636 22.317186 # O
4062 1 2 -0.246179 50.458086 70.834551 22.339657 # O
4063 1 3 0.571543 50.385712 67.587382 21.635708 # H
4064 1 2 -0.452462 50.728662 66.828767 20.883877 # O
4065 1 3 0.200861 51.081538 64.665862 21.065685 # H
4066 1 2 -0.445894 50.764501 62.303210 20.868831 # O
4067 1 3 0.452080 50.180220 61.725983 20.250220 # H
4068 1 1 0.323615 50.820548 59.336635 19.972764 # C
4069 1 2 -0.433019 50.745149 57.931051 19.687160 # O
4070 1 2 -0.357979 49.984995 60.251289 19.545555 # O
4071 1 3 0.368488 49.993230 57.702553 19.112121 # H
4072 1 2 -0.232854 50.842564 57.338368 22.121129 # O
4073 1 3 0.143446 50.952376 54.791476 21.823962 # H
4074 1 1 0.350721 50.477236 50.013090 21.119875 # C
4075 1 2 -0.279994 49.967721 48.841160 20.893512 # O
4076 1 2 -0.441590 49.757069 51.249657 21.183540 # O
4077 1 3 0.422652 50.268014 52.071987 21.363425 # H
4078 1 3 0.262068 50.989641 47.374934 21.301835 # H
4079 1 2 -0.234450 50.759261 45.172185 21.212203 # O
4080 1 1 0.319944 51.123163 42.215115 22.165862 # C
4081 1 2 -0.261928 50.512944 41.090111 22.343590 # O
4082 1 2 -0.440558 51.092689 43.377508 23.012049 # O
4083 1 3 0.372911 50.430606 43.327894 23.723580 # H
4084 1 2 -0.227762 50.619183 39.821328 19.978251 # O
4085 1 1 0.014288 4.689921 69.725860 27.181714 # C
4086 1 1 0.020246 6.116672 69.833949 27.496959 # C
4087 1 1 0.196572 3.894944 31.658521 27.066828 # C
4088 1 1 -0.041688 6.803202 31.657910 27.414851 # C
4089 1 1 -0.035193 4.644218 32.890375 27.346077 # C
4090 1 1 0.125951 6.080935 32.882571 26.811804 # C
4091 1 1 -0.006635 4.164893 33.966222 28.097556 # C
4092 1 1 -0.043018 6.875783 34.154386 27.191248 # C
4093 1 1 -0.012110 4.810658 35.239957 27.956146 # C
4094 1 1 -0.002978 6.203429 35.325705 27.606882 # C
4095 1 1 0.180203 4.053331 36.493197 28.077898 # C
4096 1 1 -0.000160 6.941847 36.572700 27.613724 # C
4097 1 1 0.001144 4.783334 37.806301 28.032312 # C
4098 1 1 0.002290 6.224147 37.796377 27.870911 # C
4099 1 1 -0.113961 4.058114 38.985870 28.157313 # C
4100 1 1 0.017606 6.933318 39.041378 27.880594 # C
4101 1 1 0.053069 4.710991 40.240566 28.105427 # C
4102 1 1 0.007710 6.178517 40.252841 27.964869 # C
4103 1 1 -0.097806 3.969215 41.478388 28.227559 # C
4104 1 1 0.011832 6.888613 41.489084 27.978160 # C
4105 1 1 0.162453 4.698949 42.642076 28.441111 # C
4106 1 1 -0.024788 6.114082 42.650850 28.332023 # C
4107 1 2 -0.357556 3.955075 43.822603 28.772387 # O
4108 1 1 0.017603 6.857527 43.837883 28.631456 # C
4109 1 1 0.156719 4.712510 45.079511 28.822312 # C
4110 1 1 -0.013621 6.107189 45.035589 28.741209 # C
4111 1 1 -0.103749 4.037376 46.306632 28.867783 # C
4112 1 1 0.099274 6.816586 46.356626 28.452796 # C
4113 1 1 0.000997 4.751325 47.517736 28.937860 # C
4114 1 1 0.098293 6.165606 47.519206 29.111942 # C
4115 1 1 0.200685 4.113780 48.883984 28.788634 # C
4116 1 1 0.103948 7.028450 48.916658 28.738751 # C
4117 1 1 0.001512 4.841087 49.983378 28.130612 # C
4118 1 1 0.109207 6.268401 49.872896 27.844795 # C
4119 1 1 -0.014278 4.128815 51.084945 27.612014 # C
4120 1 1 -0.031959 6.969324 51.202207 27.863848 # C
4121 1 1 -0.021070 4.781850 52.390210 27.529963 # C
4122 1 1 -0.012863 6.215912 52.339944 27.517439 # C
4123 1 1 0.148407 4.136304 53.660759 27.571909 # C
4124 1 1 0.094744 7.011976 53.509992 27.011730 # C
4125 1 1 -0.019191 4.741324 54.950920 27.399086 # C
4126 1 1 0.122972 6.109128 55.005224 26.836562 # C
4127 1 1 -0.073248 4.087484 56.184941 27.673870 # C
4128 1 1 -0.036335 6.863226 56.187339 27.014117 # C
4129 1 1 -0.007667 4.731102 57.401818 27.428266 # C
4130 1 1 0.125718 6.131254 57.438465 26.839657 # C
4131 1 1 0.135800 4.086867 58.640450 27.684049 # C
4132 1 1 0.115363 7.021188 58.936364 27.076401 # C
4133 1 1 -0.023210 4.743341 59.890334 27.845588 # C
4134 1 1 0.004607 6.201234 59.945448 27.744911 # C
4135 1 1 -0.061611 4.083137 61.117079 28.210087 # C
4136 1 1 -0.022252 6.860231 61.176734 28.012586 # C
4137 1 1 0.032125 4.736094 62.362733 27.910443 # C
4138 1 1 0.115270 6.168235 62.326353 27.541799 # C
4139 1 1 -0.094478 4.076393 63.623273 27.915089 # C
4140 1 1 0.104677 7.044534 63.807454 27.664226 # C
4141 1 1 0.076552 4.792817 64.855513 27.996228 # C
4142 1 1 -0.044665 6.228757 64.894328 28.170561 # C
4143 1 1 -0.059620 4.141725 66.145562 28.047245 # C
4144 1 1 0.106465 6.849644 66.054980 28.790061 # C
4145 1 1 0.140114 4.833701 67.266657 27.366404 # C
4146 1 1 0.094872 5.969388 67.562631 28.493576 # C
4147 1 1 -0.091814 4.038707 68.547227 27.127901 # C
4148 1 1 -0.033003 6.794710 68.679749 28.069025 # C
4149 1 1 0.027115 8.889911 30.601417 28.192063 # C
4150 1 1 0.030016 10.278433 30.717017 28.548090 # C
4151 1 1 0.110793 8.145070 31.850857 27.895858 # C
4152 1 1 -0.057263 11.007243 31.899151 28.120922 # C
4153 1 1 0.098761 8.866189 32.791406 26.901190 # C
4154 1 1 0.243043 10.561491 32.672101 27.012415 # C
4155 1 1 -0.019677 8.255274 34.169456 26.923766 # C
4156 1 2 -0.335372 11.231220 33.998869 26.674485 # O
4157 1 1 0.066877 8.851376 35.435963 26.650077 # C
4158 1 1 -0.293640 9.759310 35.568205 25.455363 # C
4159 1 1 -0.029459 8.348840 36.663544 27.237269 # C
4160 1 1 0.103012 9.012129 37.875165 27.397767 # C
4161 1 2 -0.353477 10.397759 37.927591 27.094466 # O
4162 1 1 0.087918 8.423912 39.052640 27.943395 # C
4163 1 1 0.271371 11.173584 39.123274 27.295222 # C
4164 1 1 0.015169 9.043637 40.322814 27.536593 # C
4165 1 1 -0.056710 10.465446 40.316343 27.402396 # C
4166 1 1 0.131952 8.316937 41.598871 27.557706 # C
4167 1 1 0.128037 11.166572 41.669752 27.449161 # C
4168 1 1 -0.066557 9.026546 42.626530 28.330957 # C
4169 1 1 0.100273 10.450869 42.501136 28.521072 # C
4170 1 1 0.129994 8.318509 43.732109 28.919448 # C
4171 1 1 0.076472 11.370573 43.967719 28.893056 # C
4172 1 1 0.125591 9.191110 45.308401 28.934988 # C
4173 1 1 0.039026 10.679270 45.284073 28.321795 # C
4174 1 1 0.084766 8.529227 46.426266 28.306763 # C
4175 1 1 0.278529 11.355489 46.559815 28.387623 # C
4176 1 1 0.152514 9.154832 47.670272 28.395799 # C
4177 1 2 -0.315744 10.608869 47.738122 28.277637 # O
4178 1 1 0.000548 8.518858 48.874427 28.409817 # C
4179 1 1 -0.271621 11.640691 49.717189 29.265134 # C
4180 1 1 0.007235 9.218450 50.126750 28.242308 # C
4181 1 1 0.074894 10.653990 50.306337 28.258276 # C
4182 1 1 -0.030914 8.390424 51.291391 28.058648 # C
4183 1 1 -0.038728 11.287096 51.353971 27.560819 # C
4184 1 1 0.142409 9.053613 52.599094 28.144396 # C
4185 1 1 0.137651 10.395972 52.559107 27.171437 # C
4186 1 1 -0.084983 8.293967 53.729088 27.696520 # C
4187 1 1 -0.018090 11.095323 53.886316 27.471387 # C
4188 1 1 0.109728 8.897402 55.041321 27.862420 # C
4189 1 1 -0.046005 10.366020 55.053417 27.820142 # C
4190 1 1 0.124073 8.318908 56.125804 26.941232 # C
4191 1 1 0.132103 11.051462 56.203859 28.416460 # C
4192 1 1 0.145214 9.180029 57.686698 27.058004 # C
4193 1 1 0.106480 10.622577 57.573983 27.694329 # C
4194 1 1 -0.062989 8.424681 58.860669 27.403610 # C
4195 1 1 0.144445 11.083564 58.720476 28.584991 # C
4196 1 1 0.161643 9.162143 60.096053 27.608103 # C
4197 1 1 -0.034225 10.498489 60.018854 28.202403 # C
4198 1 1 0.124854 8.273329 61.166002 28.511978 # C
4199 1 1 0.142354 11.115156 61.181461 28.723266 # C
4200 1 1 -0.006412 9.054691 62.497591 28.559483 # C
4201 1 1 0.011793 10.386773 62.348102 29.053882 # C
4202 1 1 -0.043444 8.453863 63.747615 28.293924 # C
4203 1 1 -0.243268 10.894544 63.168486 30.229416 # C
4204 1 1 0.111579 9.062707 65.026378 28.390032 # C
4205 1 2 -0.324503 10.517082 65.099895 28.425522 # O
4206 1 1 -0.099369 8.294608 66.179775 28.421475 # C
4207 1 1 0.079015 10.995225 66.377234 28.853579 # C
4208 1 1 0.125463 8.979105 67.459005 28.208038 # C
4209 1 1 0.075024 10.167279 67.518114 29.217281 # C
4210 1 1 0.013814 8.215598 68.727253 28.243552 # C
4211 1 1 0.139977 10.941754 69.073437 29.323155 # C
4212 1 1 0.145258 13.158134 30.775584 29.365371 # C
4213 1 1 -0.035545 14.570450 30.791744 29.016952 # C
4214 1 1 0.158616 12.207742 32.347396 28.807188 # C
4215 1 1 0.140056 15.339977 32.024537 29.097202 # C
4216 1 1 -0.085318 13.023928 33.395114 28.144591 # C
4217 1 1 0.138232 14.439926 33.522833 28.547521 # C
4218 1 1 0.316316 12.464559 34.256726 27.238719 # C
4219 1 1 0.062479 15.188775 34.187913 27.370816 # C
4220 1 2 -0.324446 13.173481 35.493877 27.054650 # O
4221 1 1 0.143443 14.585363 35.462566 27.192183 # C
4222 1 1 -0.024666 15.210164 36.683596 27.502742 # C
4223 1 1 -0.268284 13.295496 37.347428 28.918253 # C
4224 1 1 0.053479 14.549868 37.731450 28.165981 # C
4225 1 2 -0.320966 12.560062 39.161639 27.350525 # O
4226 1 1 0.096395 15.252773 39.031229 28.414612 # C
4227 1 1 0.142426 13.304069 40.426630 27.734597 # C
4228 1 1 -0.066074 14.627289 40.325215 28.133573 # C
4229 1 1 -0.084278 12.598260 41.597008 27.676443 # C
4230 1 1 0.142326 15.462381 41.518846 28.455895 # C
4231 1 1 0.128306 13.425422 42.880919 27.710614 # C
4232 1 1 -0.086167 14.836302 42.769104 28.109678 # C
4233 1 1 0.092727 12.816208 43.977247 28.888268 # C
4234 1 1 0.097975 15.491062 44.009897 28.423915 # C
4235 1 1 0.139710 13.373289 45.234526 28.610933 # C
4236 1 1 -0.037588 14.710858 45.376568 28.383621 # C
4237 1 2 -0.312719 12.740793 46.557317 28.547823 # O
4238 1 1 0.157861 15.391314 46.579569 28.188442 # C
4239 1 2 -0.259300 14.750862 47.822676 28.368984 # O
4240 1 1 0.124348 15.502789 49.037485 27.940791 # C
4241 1 2 -0.274232 13.332547 50.108840 27.373560 # O
4242 1 1 0.109604 14.807912 50.098309 27.364040 # C
4243 1 1 0.159753 12.670237 51.367111 27.287663 # C
4244 1 1 0.124098 15.592731 51.116748 26.747192 # C
4245 1 1 -0.049219 13.210859 52.673122 27.051972 # C
4246 1 1 0.156345 14.490149 52.948405 26.412105 # C
4247 1 1 -0.009187 12.478496 53.824323 27.552550 # C
4248 1 1 -0.077828 15.174935 54.196784 26.605449 # C
4249 1 1 0.123495 13.295182 54.929172 28.188763 # C
4250 1 1 0.153297 14.481153 55.376195 27.102566 # C
4251 1 1 -0.034949 12.501469 56.191955 28.448831 # C
4252 1 1 -0.057521 15.311493 56.333134 27.810282 # C
4253 1 1 -0.008520 13.207079 57.375385 28.618806 # C
4254 1 1 0.138793 14.670890 57.291044 28.649156 # C
4255 1 1 0.119241 12.598088 58.724324 28.490628 # C
4256 1 1 0.112632 15.657757 59.181423 28.807402 # C
4257 1 1 0.225050 13.389372 60.289538 28.737520 # C
4258 1 1 0.077561 14.834226 60.369361 28.894459 # C
4259 1 2 -0.315210 12.445838 61.288822 29.255906 # O
4260 1 2 -0.317674 15.372396 61.650348 28.722502 # O
4261 1 1 -0.272882 13.999384 63.026803 27.127446 # C
4262 1 1 0.034909 14.914630 64.086126 27.721943 # C
4263 1 2 -0.348457 12.954989 65.154214 28.491635 # O
4264 1 1 0.083780 14.373207 65.185092 28.335696 # C
4265 1 1 0.100643 12.342648 66.450468 28.806829 # C
4266 1 1 0.091799 15.150248 66.319961 28.729546 # C
4267 1 1 -0.027994 12.987318 67.690016 28.878275 # C
4268 1 1 0.107036 14.402400 67.650680 28.339177 # C
4269 1 1 -0.023736 12.375743 68.946598 29.150606 # C
4270 1 1 0.096845 15.216982 69.022918 28.479654 # C
4271 1 1 0.020730 17.402992 30.718282 28.816876 # C
4272 1 1 0.003093 18.774731 30.601003 28.804692 # C
4273 1 1 -0.024668 16.730620 31.933790 28.586786 # C
4274 1 1 0.083003 19.555061 31.799443 28.267959 # C
4275 1 1 0.011949 17.375816 33.103126 28.042050 # C
4276 1 1 0.087883 18.827848 33.178571 28.219595 # C
4277 1 1 -0.008410 16.675516 34.253542 27.561273 # C
4278 1 1 0.149066 19.567840 33.878483 27.118096 # C
4279 1 1 -0.053382 17.323655 35.425445 27.116525 # C
4280 1 1 0.113335 18.662377 35.396744 26.516909 # C
4281 1 1 0.133974 16.635394 36.714030 26.936093 # C
4282 1 1 -0.014435 19.445365 36.635890 26.532460 # C
4283 1 1 0.007946 17.452822 37.876193 27.311543 # C
4284 1 1 -0.042690 18.848667 37.896983 26.925216 # C
4285 1 1 0.095134 16.971990 39.046658 27.989523 # C
4286 1 1 0.293930 19.603311 39.077065 26.928675 # C
4287 1 1 0.124720 17.508816 40.283292 27.626009 # C
4288 1 2 -0.315153 18.850487 40.269087 27.070745 # O
4289 1 1 -0.023384 16.915297 41.469814 27.963276 # C
4290 1 1 -0.245874 19.769021 41.835926 29.160199 # C
4291 1 1 -0.001275 17.712535 42.674645 27.936076 # C
4292 1 1 0.070496 19.111731 42.785760 28.191002 # C
4293 1 1 0.087114 17.120379 44.000212 28.109527 # C
4294 1 1 -0.023730 19.828420 43.971972 27.796803 # C
4295 1 1 0.092196 17.631909 45.093791 27.254187 # C
4296 1 1 -0.014548 19.089866 45.205540 27.475596 # C
4297 1 1 0.038242 16.730664 46.625588 27.595456 # C
4298 1 1 -0.009667 19.735951 46.449414 27.519007 # C
4299 1 1 0.126401 17.577891 47.732347 28.146699 # C
4300 1 1 0.133746 18.971324 47.781004 27.391022 # C
4301 1 1 -0.008687 16.903286 49.017981 28.040439 # C
4302 1 1 0.034634 19.728707 49.026704 27.946923 # C
4303 1 1 0.134189 17.627770 50.329423 27.993041 # C
4304 1 1 -0.044668 19.064417 50.264932 27.836435 # C
4305 1 1 -0.033167 16.991306 51.268052 27.016375 # C
4306 1 1 0.233603 19.755902 51.567534 27.583141 # C
4307 1 1 0.165305 17.666190 52.411302 26.494504 # C
4308 1 1 -0.025104 18.948774 52.724053 27.015477 # C
4309 1 1 0.150987 16.590563 54.273214 26.330334 # C
4310 1 1 0.069778 19.511180 54.018823 26.966568 # C
4311 1 1 -0.057765 17.405652 55.285728 26.925877 # C
4312 1 1 0.021080 18.833834 55.281278 26.862452 # C
4313 1 1 0.129677 16.773212 56.259772 27.831588 # C
4314 1 1 0.100611 19.573247 56.547429 27.094577 # C
4315 1 1 0.123281 17.631322 57.920902 27.861228 # C
4316 1 1 -0.038976 18.854968 57.839956 27.059771 # C
4317 1 1 -0.037099 16.838030 59.155624 27.989657 # C
4318 1 1 -0.009299 19.465663 59.027251 26.676142 # C
4319 1 1 0.116432 17.164770 60.349164 27.286959 # C
4320 1 1 0.150560 18.767516 60.345648 26.631188 # C
4321 1 1 0.181846 16.776386 61.602019 28.026447 # C
4322 1 1 -0.031178 19.598579 61.484336 27.086094 # C
4323 1 1 0.119707 17.054780 62.821038 27.201516 # C
4324 1 1 0.162609 19.167048 62.822268 27.007434 # C
4325 1 1 -0.024071 16.327759 64.047354 27.446920 # C
4326 1 1 -0.056091 19.873587 63.914001 27.604231 # C
4327 1 1 0.152867 17.069029 65.295306 27.426305 # C
4328 1 1 0.150212 19.219915 65.194292 27.562251 # C
4329 1 1 -0.053808 16.510606 66.380013 28.136993 # C
4330 1 1 -0.029169 19.717679 66.309431 28.334317 # C
4331 1 1 0.123805 17.235355 67.631416 28.151043 # C
4332 1 1 0.108682 19.037730 67.639926 28.286551 # C
4333 1 1 0.097784 16.589334 68.787720 29.070445 # C
4334 1 1 -0.034781 19.525562 68.775321 29.061200 # C
4335 1 1 0.140615 21.487141 30.652688 29.929918 # C
4336 1 1 -0.030819 22.925856 30.612712 29.659254 # C
4337 1 1 0.075283 20.753280 32.153130 29.270321 # C
4338 1 1 0.146528 23.632649 31.878863 29.776938 # C
4339 1 1 -0.025777 21.509116 33.243813 28.665062 # C
4340 1 1 0.144471 22.797518 33.560130 29.248708 # C
4341 1 1 -0.001853 20.990918 33.925135 27.520728 # C
4342 1 1 -0.009845 23.570033 34.550530 28.515124 # C
4343 1 1 0.122175 21.854605 34.786257 26.777801 # C
4344 1 1 -0.058781 23.107274 35.189759 27.340003 # C
4345 1 1 0.107827 20.839961 36.586108 26.224368 # C
4346 1 1 0.147812 23.855134 36.289517 26.656344 # C
4347 1 1 0.095719 21.660988 37.674940 26.585422 # C
4348 1 1 -0.038241 23.053164 37.616590 26.645833 # C
4349 1 2 -0.333535 20.978873 39.006164 26.747665 # O
4350 1 1 0.068261 23.796488 38.807867 26.499806 # C
4351 1 1 -0.269413 23.051448 39.890368 25.705171 # C
4352 1 2 -0.331416 23.975554 41.448191 27.516323 # O
4353 1 2 -0.345486 21.896829 42.778350 27.882203 # O
4354 1 1 0.240584 23.293152 42.685967 27.634808 # C
4355 1 1 0.138384 21.203110 44.018244 27.641373 # C
4356 1 1 -0.116911 23.972171 43.848291 27.521588 # C
4357 1 1 0.100353 21.851631 45.233953 27.335878 # C
4358 1 1 0.112841 23.276696 45.150633 28.053288 # C
4359 1 1 0.024423 21.122571 46.461065 27.744741 # C
4360 1 1 -0.069259 23.887290 46.544789 27.990629 # C
4361 1 1 -0.033109 21.761416 47.619032 28.365716 # C
4362 1 1 0.145882 23.153762 47.564623 28.633134 # C
4363 1 1 0.047253 20.964969 48.817666 28.591606 # C
4364 1 2 -0.365666 24.024329 48.545557 29.272593 # O
4365 1 1 -0.243933 21.529515 49.858402 29.553064 # C
4366 1 2 -0.368276 20.499929 52.349267 28.759772 # O
4367 1 1 0.236377 21.446006 53.255516 28.326734 # C
4368 1 2 -0.348039 22.792074 53.421455 28.809115 # O
4369 1 1 -0.059019 20.946749 54.072597 27.339997 # C
4370 1 1 0.172827 23.652328 54.343699 28.143307 # C
4371 1 1 0.120342 21.788643 55.099025 26.708088 # C
4372 1 1 0.036411 23.054128 55.445447 27.484134 # C
4373 1 1 0.108930 20.848551 56.597248 26.267612 # C
4374 1 1 0.156134 23.940853 56.225177 26.562772 # C
4375 1 1 -0.085167 21.591706 57.840531 26.300895 # C
4376 1 1 0.141064 23.003189 57.902863 26.053656 # C
4377 1 1 0.129608 20.900847 59.131275 26.370213 # C
4378 1 1 -0.097994 23.717834 59.125548 26.372555 # C
4379 1 1 -0.057873 21.621260 60.165954 27.147436 # C
4380 1 1 0.138543 23.006849 60.371642 26.751657 # C
4381 1 1 0.128077 20.825603 61.159917 27.784455 # C
4382 1 1 -0.041744 23.827638 61.254325 27.715009 # C
4383 1 1 0.029128 21.694512 62.414855 28.412257 # C
4384 1 1 0.021057 23.165093 62.140534 28.583424 # C
4385 1 1 0.086232 21.280312 63.835081 28.039859 # C
4386 1 1 -0.300402 23.793441 62.437160 29.919524 # C
4387 1 1 0.235726 21.569659 64.829135 29.139437 # C
4388 1 2 -0.312478 23.150361 65.112545 29.442881 # O
4389 1 1 -0.032162 20.919723 66.157015 29.021685 # C
4390 1 1 0.280139 23.717095 66.310256 29.246299 # C
4391 1 1 0.127650 21.545582 67.332524 29.701174 # C
4392 1 1 0.030968 22.966554 67.474538 29.058155 # C
4393 1 1 0.108622 20.706698 68.752924 29.862234 # C
4394 1 1 0.029618 23.600139 68.797769 29.335268 # C
4395 1 1 -0.025383 25.762155 30.731068 29.357012 # C
4396 1 1 -0.032481 27.160089 30.768852 29.644936 # C
4397 1 1 0.073400 24.972513 31.947429 29.119412 # C
4398 1 1 0.163259 27.877241 32.029189 29.753417 # C
4399 1 1 0.129318 25.702543 33.199383 29.530429 # C
4400 1 1 -0.043000 27.173045 33.218783 29.439619 # C
4401 1 1 0.123258 24.927212 34.788614 29.013044 # C
4402 1 1 0.148272 27.776870 34.515674 29.251807 # C
4403 1 1 -0.012871 25.803941 35.630993 28.172023 # C
4404 1 1 -0.022093 27.221104 35.592739 28.455753 # C
4405 1 1 -0.008095 25.211029 36.476577 27.210953 # C
4406 1 1 -0.030571 28.020461 36.660209 27.936801 # C
4407 1 1 0.136281 25.960764 37.634475 26.715325 # C
4408 1 1 0.002890 27.332780 37.726781 27.306201 # C
4409 1 1 -0.040015 25.167467 38.910768 26.798636 # C
4410 1 1 -0.033554 28.007713 38.863783 26.736628 # C
4411 1 1 -0.031754 25.870706 40.163530 26.864060 # C
4412 1 1 0.122155 27.284496 40.074821 26.353603 # C
4413 1 1 0.153150 25.382384 41.394220 27.220735 # C
4414 1 1 0.140040 28.224639 41.692074 26.443180 # C
4415 1 1 0.085257 26.073687 42.594502 27.507504 # C
4416 1 1 -0.064928 27.476194 42.713713 27.161727 # C
4417 1 1 -0.033267 25.348429 43.860328 27.162208 # C
4418 1 1 0.111703 28.112203 43.982920 27.486318 # C
4419 1 1 0.149225 26.056216 45.024360 26.706259 # C
4420 1 1 -0.026156 27.447326 45.172654 26.913284 # C
4421 1 1 0.141856 25.038967 46.830802 27.203040 # C
4422 1 1 0.175582 28.143149 46.423647 26.662553 # C
4423 1 1 -0.093636 25.851928 47.881720 27.766004 # C
4424 1 1 0.128029 27.210604 48.038569 27.151534 # C
4425 1 1 0.285085 25.382579 48.616704 28.848756 # C
4426 1 1 -0.067298 28.005384 49.083760 27.719855 # C
4427 1 2 -0.296581 26.349802 49.448858 29.379291 # O
4428 1 1 0.229605 27.145853 50.221405 28.234439 # C
4429 1 1 -0.258143 24.649381 51.688801 28.604876 # C
4430 1 1 -0.022881 27.777478 51.510330 28.634021 # C
4431 1 1 0.059225 25.621777 52.845688 28.583563 # C
4432 1 1 -0.022359 27.036987 52.688931 28.788528 # C
4433 1 1 -0.046122 25.009341 54.084713 28.167999 # C
4434 1 1 0.130822 27.747500 53.911306 29.241814 # C
4435 1 1 0.110618 25.971994 55.092777 27.564425 # C
4436 1 1 0.132823 26.973893 55.477756 28.620117 # C
4437 1 1 -0.033722 25.338765 56.252136 26.908453 # C
4438 1 1 -0.018601 27.793194 56.621056 28.195695 # C
4439 1 1 0.175716 26.178625 57.316128 26.460129 # C
4440 1 1 -0.028856 27.436441 57.496463 27.119429 # C
4441 1 1 0.148203 25.114863 59.153862 26.184697 # C
4442 1 1 0.139352 28.250543 58.664932 26.760269 # C
4443 1 1 -0.081377 25.880271 60.246620 26.781162 # C
4444 1 1 0.164683 27.342577 60.339137 26.638269 # C
4445 1 1 0.145286 25.220987 61.178528 27.584290 # C
4446 1 1 -0.119466 27.967975 61.440178 27.404139 # C
4447 1 2 -0.328507 25.939375 62.220926 28.350691 # O
4448 1 1 0.261736 27.327539 62.317793 28.228882 # C
4449 1 2 -0.336199 28.058857 63.337821 28.898751 # O
4450 1 1 -0.257613 27.282288 65.807042 27.604372 # C
4451 1 2 -0.316509 25.116539 66.359979 29.143548 # O
4452 1 1 0.052291 27.947412 66.582964 28.707352 # C
4453 1 1 0.139641 25.760685 67.654801 29.214658 # C
4454 1 1 -0.050950 27.183057 67.680979 29.209768 # C
4455 1 1 -0.042530 25.041522 68.844628 29.307696 # C
4456 1 1 0.151611 27.823735 68.874438 29.771560 # C
4457 1 1 -0.004385 30.529512 30.607856 28.823508 # C
4458 1 1 -0.008479 31.755786 30.557883 28.120640 # C
4459 1 1 0.159967 29.964766 31.897994 29.189676 # C
4460 1 1 0.147408 32.553940 31.845070 28.246075 # C
4461 1 1 -0.071683 30.409342 33.091962 28.534596 # C
4462 1 1 0.115520 31.547097 33.033838 27.610051 # C
4463 1 1 0.124740 29.869682 34.390601 28.846925 # C
4464 1 1 -0.064974 32.330900 34.242016 27.535989 # C
4465 1 1 -0.081411 30.310157 35.551527 28.165732 # C
4466 1 1 0.129261 31.777340 35.539799 28.017844 # C
4467 1 1 0.147449 29.506105 36.777256 28.066841 # C
4468 1 1 -0.019269 32.376601 36.637369 27.225072 # C
4469 1 1 -0.054612 30.100431 37.637401 26.984579 # C
4470 1 1 0.142707 31.467772 37.508361 26.585609 # C
4471 1 1 0.163776 29.387109 38.692730 26.365208 # C
4472 1 1 0.149238 32.581741 39.288355 26.233052 # C
4473 1 1 0.161121 30.440035 40.535249 26.159999 # C
4474 1 1 -0.080480 31.852973 40.498302 26.429034 # C
4475 1 1 -0.045975 29.668232 41.580215 26.705743 # C
4476 1 1 0.131461 32.577682 41.751625 26.756160 # C
4477 1 1 0.131492 30.284795 42.654716 27.491272 # C
4478 1 1 -0.007300 31.734490 42.820958 27.331636 # C
4479 1 1 0.054137 29.566748 43.963824 27.022541 # C
4480 1 1 0.035025 32.339175 44.054251 27.663917 # C
4481 1 1 0.143312 30.361609 45.408495 26.920863 # C
4482 1 1 -0.065433 31.684317 45.364703 27.590703 # C
4483 1 1 -0.088775 29.559414 46.589789 27.029469 # C
4484 1 1 0.267676 32.338937 46.534572 27.927316 # C
4485 1 1 0.215379 30.289167 47.800273 27.158828 # C
4486 1 2 -0.345744 31.744783 47.738534 27.569987 # O
4487 1 1 0.093035 29.391024 49.274787 27.568029 # C
4488 1 1 -0.281371 31.868128 49.281211 29.889911 # C
4489 1 1 -0.035875 29.932398 50.265807 28.466787 # C
4490 1 1 0.066936 31.303259 50.277893 28.872647 # C
4491 1 1 0.130297 29.184520 51.427490 29.011195 # C
4492 1 1 -0.090127 32.082645 51.453448 28.690548 # C
4493 1 1 -0.047110 29.916759 52.703630 28.814952 # C
4494 1 1 0.138906 31.338416 52.768404 28.445293 # C
4495 1 1 -0.039791 29.222532 53.875587 29.176704 # C
4496 1 1 -0.028804 32.045529 53.892677 29.080789 # C
4497 1 1 0.143949 29.945038 55.070152 29.540005 # C
4498 1 1 -0.023844 31.370759 55.089513 29.432069 # C
4499 1 1 0.151287 28.978837 56.867536 28.953185 # C
4500 1 1 0.149740 32.084744 56.352822 29.729355 # C
4501 1 1 -0.036943 29.884855 57.882202 28.504901 # C
4502 1 1 0.129323 31.164055 57.956435 29.227652 # C
4503 1 1 -0.025835 29.516157 58.768266 27.458178 # C
4504 1 1 -0.006102 32.086547 58.978587 28.737583 # C
4505 1 1 0.135262 30.354354 59.928416 27.154650 # C
4506 1 1 -0.037306 31.630077 59.995567 27.866206 # C
4507 1 1 0.135698 29.428921 61.516140 27.228433 # C
4508 1 1 0.137274 32.344501 61.277083 27.748830 # C
4509 1 1 0.066193 30.094757 62.328694 28.336179 # C
4510 1 1 -0.066793 31.527943 62.437056 28.132123 # C
4511 1 1 0.074170 29.452252 63.553040 28.662941 # C
4512 1 1 0.138772 32.197088 63.658860 28.589336 # C
4513 1 1 0.098443 30.122224 64.747407 28.859354 # C
4514 1 1 -0.012624 31.478093 64.904910 28.388028 # C
4515 1 1 0.132005 29.353738 66.313024 29.109468 # C
4516 1 1 0.120003 32.089536 66.011238 27.648697 # C
4517 1 1 -0.047043 30.264540 67.478776 28.725380 # C
4518 1 1 0.122400 31.329144 67.335524 27.709361 # C
4519 1 1 0.147192 29.931954 68.724630 29.268301 # C
4520 1 1 0.089916 32.165203 68.832094 27.355057 # C
4521 1 1 -0.013800 34.446600 30.553783 27.286344 # C
4522 1 1 0.013308 35.869314 69.849785 27.483335 # C
4523 1 1 -0.056051 33.832668 31.808450 27.442332 # C
4524 1 1 0.025458 36.560761 31.735280 27.480338 # C
4525 1 1 0.138494 34.460549 32.961142 26.851526 # C
4526 1 1 -0.059622 35.941820 33.021962 27.234712 # C
4527 1 1 -0.028232 33.715328 34.235240 27.187136 # C
4528 1 1 0.296816 36.631751 34.203582 27.224843 # C
4529 1 1 0.145390 34.460866 35.419234 27.097487 # C
4530 1 2 -0.344277 35.911953 35.391853 26.943308 # O
4531 1 1 0.016810 33.827412 36.677239 27.027776 # C
4532 1 1 -0.266647 36.709690 37.429457 25.501576 # C
4533 1 1 0.034391 34.581133 37.904091 26.852937 # C
4534 1 1 0.078221 35.997581 38.110838 26.669181 # C
4535 1 1 -0.016077 33.866222 39.167887 26.871203 # C
4536 1 1 -0.028301 36.659303 39.160333 27.343716 # C
4537 1 1 0.008440 34.473564 40.314830 27.511691 # C
4538 1 1 0.138696 35.819478 40.152386 28.156440 # C
4539 1 1 -0.045100 33.815883 41.543454 27.498985 # C
4540 1 1 -0.067331 36.529848 41.415233 28.386735 # C
4541 1 1 0.104498 34.401684 42.715126 28.227986 # C
4542 1 1 0.148320 36.015140 42.718811 28.019430 # C
4543 1 1 0.077579 33.809046 44.107783 27.726382 # C
4544 1 1 -0.043590 36.509464 43.858386 28.748018 # C
4545 1 1 0.149608 34.347424 45.160197 28.474330 # C
4546 1 1 -0.009351 35.757904 45.119418 28.654435 # C
4547 1 2 -0.339736 33.619214 46.373633 28.577283 # O
4548 1 1 0.060312 36.461448 46.304565 28.304705 # C
4549 1 1 -0.270769 35.611649 47.123210 27.359762 # C
4550 1 2 -0.329372 36.482092 49.018646 28.527748 # O
4551 1 2 -0.338707 34.253015 50.131608 28.661033 # O
4552 1 1 0.293818 35.643069 50.170143 28.704013 # C
4553 1 1 0.133737 33.486936 51.410012 28.758066 # C
4554 1 1 -0.071597 36.354767 51.320380 28.967848 # C
4555 1 1 -0.065253 34.185773 52.527627 29.161885 # C
4556 1 1 0.153278 35.606587 52.527013 29.463511 # C
4557 1 1 0.130354 33.426745 53.773703 29.520359 # C
4558 1 1 0.114203 36.468701 54.145905 29.137346 # C
4559 1 1 0.111585 34.349378 55.350182 29.505166 # C
4560 1 1 -0.019045 35.627352 55.327174 28.848191 # C
4561 1 1 -0.060719 33.488046 56.498176 29.412622 # C
4562 1 1 -0.047805 36.088139 56.490780 28.193711 # C
4563 1 1 0.130337 34.232808 57.753548 29.430570 # C
4564 1 1 0.250102 35.297022 57.764034 28.270871 # C
4565 1 1 0.001964 33.434063 58.983212 29.284871 # C
4566 1 2 -0.328484 36.158741 59.046755 28.217272 # O
4567 1 1 0.089360 34.080381 60.247650 29.373040 # C
4568 1 1 -0.272668 35.036064 60.512792 30.517469 # C
4569 1 1 -0.044734 33.657063 61.287961 28.518802 # C
4570 1 1 0.166204 34.345993 62.520574 28.348526 # C
4571 1 2 -0.312238 35.785523 62.376299 28.544532 # O
4572 1 1 -0.051019 33.629274 63.692939 28.111179 # C
4573 1 1 0.270779 36.476189 63.601654 28.709792 # C
4574 1 1 0.138083 34.259187 64.918783 27.654879 # C
4575 1 1 0.057431 35.888963 64.787884 28.243204 # C
4576 1 1 -0.075842 33.555942 66.150505 27.796589 # C
4577 1 1 0.142272 36.369834 66.251049 28.788921 # C
4578 1 1 0.134768 34.451778 67.227566 27.451514 # C
4579 1 1 -0.012871 35.717906 67.405693 28.056418 # C
4580 1 1 0.091239 33.619382 68.716708 27.024246 # C
4581 1 1 -0.004936 36.447296 68.606409 27.972553 # C
4582 1 1 0.013830 38.617485 69.847670 28.102183 # C
4583 1 1 -0.013375 40.042290 69.855956 28.229637 # C
4584 1 1 -0.027211 37.984132 31.731428 27.764265 # C
4585 1 1 0.103296 40.690599 31.738171 28.625714 # C
4586 1 1 0.158719 38.696763 32.947818 27.778623 # C
4587 1 1 -0.051399 40.029189 33.005250 28.168268 # C
4588 1 2 -0.319257 38.027614 34.195664 27.422414 # O
4589 1 1 0.051888 40.830204 34.208014 28.257696 # C
4590 1 1 -0.295578 40.190448 35.383651 28.959687 # C
4591 1 2 -0.348939 40.815171 36.907949 27.029511 # O
4592 1 2 -0.329171 38.928663 38.399592 26.668016 # O
4593 1 1 0.289242 40.217911 38.135591 27.211711 # C
4594 1 1 0.146524 38.054913 39.351043 27.377736 # C
4595 1 1 -0.111949 40.827563 39.129808 27.922475 # C
4596 1 1 -0.029682 38.715576 40.360458 28.060202 # C
4597 1 1 0.158848 40.194314 40.481787 28.003817 # C
4598 1 1 0.131776 37.888573 41.295616 28.889551 # C
4599 1 1 -0.062392 40.697124 41.372553 29.069017 # C
4600 1 1 -0.091156 38.549502 42.548979 29.230186 # C
4601 1 1 0.135020 39.930225 42.462929 29.580893 # C
4602 1 1 0.133546 37.763444 43.769842 29.456148 # C
4603 1 1 0.169263 40.919761 44.366572 29.818890 # C
4604 1 1 0.046361 38.681333 45.400697 29.392455 # C
4605 1 1 -0.069017 40.146710 45.488678 29.318560 # C
4606 1 1 0.073008 37.932729 46.328137 28.358085 # C
4607 1 1 0.012657 40.769157 46.658356 28.817544 # C
4608 1 1 0.062127 38.555164 47.802625 28.795144 # C
4609 1 1 0.096390 40.056534 47.762945 28.188815 # C
4610 1 1 0.114080 37.878497 49.069657 28.741573 # C
4611 1 1 0.159758 40.657389 49.047863 28.249314 # C
4612 1 1 0.105248 38.551926 50.218818 29.140083 # C
4613 1 1 -0.057324 39.931266 50.205073 28.406913 # C
4614 1 1 -0.034012 37.780294 51.446030 28.944166 # C
4615 1 1 0.070883 40.338336 51.478899 27.905571 # C
4616 1 1 0.133255 38.516596 52.723286 29.073221 # C
4617 1 1 -0.017655 39.869047 52.680925 28.471142 # C
4618 1 1 -0.079235 37.766533 53.889737 28.559748 # C
4619 1 1 0.098619 40.562940 53.962826 28.307164 # C
4620 1 1 0.146986 38.345629 54.719663 27.557634 # C
4621 1 1 -0.073031 39.767249 54.921521 27.568170 # C
4622 1 1 0.165449 37.260993 56.562568 27.377906 # C
4623 1 1 0.103555 40.344495 56.061039 26.863334 # C
4624 1 1 -0.108679 38.015779 57.802500 27.363765 # C
4625 1 1 0.163753 39.420629 57.712113 26.854149 # C
4626 1 1 0.307060 37.471087 58.997892 27.795294 # C
4627 1 1 -0.108859 40.316863 58.776993 27.297150 # C
4628 1 2 -0.312769 38.263178 60.166688 27.704303 # O
4629 1 1 0.138620 39.708004 60.010204 27.499175 # C
4630 1 1 -0.050148 40.433592 61.203482 27.348835 # C
4631 1 1 -0.275187 38.665474 62.743578 26.562303 # C
4632 1 1 0.078656 39.915001 62.537505 27.387534 # C
4633 1 2 -0.296392 37.768579 63.681959 29.194721 # O
4634 1 1 -0.009364 40.697157 63.640491 27.927269 # C
4635 1 1 0.185098 38.620731 64.829252 28.607049 # C
4636 1 1 0.109084 40.078591 64.646234 28.758350 # C
4637 1 1 0.066039 37.884051 66.162987 28.474685 # C
4638 1 1 0.074835 40.911949 66.117334 28.771653 # C
4639 1 1 0.062991 38.632036 67.342428 28.894971 # C
4640 1 1 0.091570 40.036972 67.269700 28.247808 # C
4641 1 1 0.127928 37.771718 68.767184 28.582878 # C
4642 1 1 0.110226 40.818782 68.691579 27.931875 # C
4643 1 1 0.011777 43.026068 69.861625 27.940623 # C
4644 1 1 -0.020626 44.399704 69.831336 27.502251 # C
4645 1 1 0.115045 42.427128 31.785552 28.349588 # C
4646 1 1 0.135933 45.051909 31.719277 27.475866 # C
4647 1 1 0.109159 42.859998 32.952119 27.483142 # C
4648 1 1 -0.035661 44.376842 32.980476 27.546153 # C
4649 1 1 0.000654 42.195962 34.236318 27.859812 # C
4650 1 1 -0.080794 45.066715 34.197186 27.644535 # C
4651 1 1 -0.027951 42.927267 35.438270 27.693568 # C
4652 1 1 0.029435 44.350402 35.427696 27.711204 # C
4653 1 1 0.219375 42.367343 36.780584 27.270317 # C
4654 1 1 0.138668 45.034227 36.677413 27.849674 # C
4655 1 1 -0.037689 42.970264 37.889512 28.064108 # C
4656 1 1 -0.010389 44.394573 37.915630 28.171788 # C
4657 1 1 0.144995 42.119540 38.901789 28.657655 # C
4658 1 1 -0.075165 45.065386 39.113897 28.594342 # C
4659 1 1 -0.070489 42.835577 40.151684 28.925273 # C
4660 1 1 0.056293 44.253915 40.298178 28.759895 # C
4661 1 1 0.117816 42.063091 41.237888 29.510861 # C
4662 1 1 -0.079078 44.851106 41.590519 28.572676 # C
4663 1 1 0.151365 43.017498 42.966959 29.614547 # C
4664 1 1 -0.031091 44.207868 42.812264 28.788724 # C
4665 1 1 -0.065444 42.308308 44.233201 29.506210 # C
4666 1 1 0.167713 44.808671 44.005696 28.165380 # C
4667 1 1 0.135166 43.111801 45.414771 29.278591 # C
4668 1 1 -0.103781 44.242224 45.342478 28.378922 # C
4669 1 1 0.086193 42.201110 46.934811 29.037500 # C
4670 1 1 0.163882 44.766309 46.523203 27.798047 # C
4671 1 1 0.100640 42.810612 47.944453 28.149392 # C
4672 1 1 0.121925 44.094952 47.768660 27.684631 # C
4673 1 2 -0.294086 42.030772 49.118046 27.858389 # O
4674 1 2 -0.400734 44.804967 48.819653 27.021310 # O
4675 1 1 -0.305482 40.961297 51.486842 26.527678 # C
4676 1 2 -0.347060 44.611353 51.409547 26.737963 # O
4677 1 2 -0.298914 42.873624 52.677415 27.987849 # O
4678 1 1 0.325412 43.997807 52.521978 27.063855 # C
4679 1 1 0.218188 42.117105 53.905445 27.906781 # C
4680 1 1 -0.125553 44.617031 53.722524 26.523259 # C
4681 1 1 0.079982 42.470789 54.872824 26.774227 # C
4682 1 1 0.013254 43.943669 54.918680 26.622169 # C
4683 1 1 -0.040648 41.819858 56.168379 26.951165 # C
4684 1 1 0.179498 44.646428 56.235490 26.614493 # C
4685 1 1 0.014281 42.476050 57.398380 27.121767 # C
4686 1 1 0.009208 43.901719 57.437631 27.106179 # C
4687 1 1 0.137455 41.775916 58.652150 27.591777 # C
4688 1 1 -0.022504 44.612419 58.585014 27.535097 # C
4689 1 1 -0.026511 42.539384 59.854263 27.254965 # C
4690 1 1 0.048957 43.965409 59.872213 27.408158 # C
4691 1 1 0.120368 41.872050 61.090774 26.881053 # C
4692 1 1 -0.098624 44.721859 61.081748 27.585362 # C
4693 1 1 0.111837 42.798258 62.582043 27.117349 # C
4694 1 1 -0.012378 44.139130 62.342550 27.583373 # C
4695 1 1 -0.056935 42.103811 63.712947 27.673392 # C
4696 1 1 0.155427 44.904730 63.584166 27.971326 # C
4697 1 1 0.131052 42.815339 65.002048 27.532248 # C
4698 1 1 -0.012800 44.276361 64.915715 27.824392 # C
4699 1 1 -0.036329 42.229995 66.185072 28.131169 # C
4700 1 1 -0.053333 45.006819 66.089031 27.799692 # C
4701 1 1 0.128469 42.990456 67.409924 28.311999 # C
4702 1 1 0.057522 44.348936 67.356341 27.676972 # C
4703 1 1 0.002983 42.268977 68.680622 28.062326 # C
4704 1 1 -0.035935 44.974020 68.531728 27.185525 # C
4705 1 2 -0.445485 46.437432 31.961461 27.352521 # O
4706 1 3 0.436452 46.839887 31.444761 26.571206 # H
4707 1 2 -0.410030 5.714185 66.848890 26.255361 # O
4708 1 3 0.350826 6.655693 66.918925 26.443890 # H
4709 1 2 -0.418271 6.190581 32.629583 25.351308 # O
4710 1 2 -0.422043 43.287912 67.454755 29.771068 # O
4711 1 3 0.382794 42.818382 66.778240 30.258912 # H
4712 1 3 0.399424 6.717106 33.276555 24.872867 # H
4713 1 2 -0.321843 41.753692 31.910310 29.623578 # O
4714 1 2 -0.270166 9.735465 32.275734 25.881683 # O
4715 1 2 -0.240391 6.107571 66.922729 29.744799 # O
4716 1 2 -0.273831 40.702246 65.201443 29.906200 # O
4717 1 1 0.349852 34.135155 60.462459 31.825474 # C
4718 1 3 0.243900 35.820341 59.761074 30.572669 # H
4719 1 2 -0.276201 34.739325 60.204374 32.919328 # O
4720 1 2 -0.479906 32.753783 60.507126 31.476619 # O
4721 1 3 0.383531 32.186021 59.854572 31.936575 # H
4722 1 1 0.361821 12.910136 38.307431 30.115034 # C
4723 1 3 0.261952 12.451002 37.233773 28.235353 # H
4724 1 2 -0.305857 11.701120 37.943192 30.341837 # O
4725 1 2 -0.459560 13.746743 39.218981 30.809561 # O
4726 1 3 0.422227 14.635653 39.437824 30.458729 # H
4727 1 3 0.196620 37.514862 38.069623 25.142934 # H
4728 1 1 0.356691 35.657776 37.210439 24.324968 # C
4729 1 2 -0.439027 35.407177 35.833137 24.074124 # O
4730 1 2 -0.254151 35.221782 38.279359 23.777936 # O
4731 1 3 0.391020 35.614642 35.190809 24.786419 # H
4732 1 1 0.370817 13.417946 63.578224 25.748050 # C
4733 1 3 0.240481 14.538281 62.097293 26.929891 # H
4734 1 2 -0.227728 13.873044 62.983264 24.712420 # O
4735 1 2 -0.451842 12.452052 64.600852 25.930748 # O
4736 1 3 0.439281 12.278556 64.882500 26.867264 # H
4737 1 1 0.334051 20.454868 50.257713 30.640395 # C
4738 1 3 0.192356 22.397546 49.467852 30.081900 # H
4739 1 2 -0.262326 19.432729 49.568795 30.974213 # O
4740 1 2 -0.439763 21.010865 51.450721 31.194949 # O
4741 1 3 0.383771 21.505432 52.022395 30.571974 # H
4742 1 2 -0.422555 11.429065 57.505535 26.489681 # O
4743 1 3 0.437254 12.133573 56.832026 26.329098 # H
4744 1 2 -0.498584 37.845518 40.554802 30.213646 # O
4745 1 3 0.375068 38.204347 41.106501 30.915434 # H
4746 1 2 -0.510479 12.999911 43.805473 26.630443 # O
4747 1 3 0.345845 13.697081 44.308814 26.172795 # H
4748 1 2 -0.427808 32.346788 63.455618 30.058137 # O
4749 1 3 0.409734 32.047217 62.603915 30.370502 # H
4750 1 3 0.247499 41.420316 52.445262 26.287899 # H
4751 1 1 0.357414 39.765439 51.200356 25.524927 # C
4752 1 2 -0.415351 38.650532 50.365859 25.807586 # O
4753 1 2 -0.255294 40.066008 51.885115 24.487134 # O
4754 1 3 0.367897 38.694543 49.676040 26.500992 # H
4755 1 1 0.366090 30.717182 48.705517 30.826389 # C
4756 1 3 0.208741 32.406540 48.473457 29.400969 # H
4757 1 2 -0.412453 29.853959 47.853903 30.084665 # O
4758 1 2 -0.244438 30.752046 49.016388 32.064877 # O
4759 1 3 0.330937 30.098485 47.754703 29.142791 # H
4760 1 1 0.362203 24.001684 40.661944 24.707548 # C
4761 1 3 0.185815 22.272995 39.405864 25.122222 # H
4762 1 2 -0.287984 24.891662 40.028654 24.043124 # O
4763 1 2 -0.422599 23.503213 41.991686 24.597083 # O
4764 1 3 0.341801 22.974920 42.360313 25.339766 # H
4765 1 1 0.348319 28.246208 65.786477 26.318529 # C
4766 1 3 0.188993 27.016987 64.803021 27.922343 # H
4767 1 2 -0.415533 28.445711 64.449659 25.878311 # O
4768 1 2 -0.240590 28.563056 66.922555 25.837209 # O
4769 1 3 0.330004 28.241584 63.724027 26.509412 # H
4770 1 1 0.364074 10.863745 49.345496 30.592619 # C
4771 1 3 0.253623 12.203978 48.883827 28.844044 # H
4772 1 2 -0.427611 11.654857 48.283956 31.112603 # O
4773 1 2 -0.290581 9.895446 50.022107 31.082677 # O
4774 1 3 0.368283 12.211227 47.784316 30.473072 # H
4775 1 2 -0.233212 26.992256 54.923038 29.949488 # O
4776 1 2 -0.231771 29.228378 56.145617 30.175763 # O
4777 1 2 -0.261134 31.414622 57.361063 30.520809 # O
4778 1 2 -0.221972 27.710834 40.943498 25.295321 # O
4779 1 2 -0.229395 29.903392 39.513121 25.294832 # O
4780 1 2 -0.240904 32.031021 38.218774 25.450261 # O
4781 1 2 -0.253656 18.185303 67.936128 27.126101 # O
4782 1 2 -0.213406 18.216511 65.408310 26.550093 # O
4783 1 2 -0.212637 18.001507 63.061177 26.163721 # O
4784 1 2 -0.230669 17.466619 60.400203 25.915189 # O
4785 1 3 0.199863 10.646360 36.162797 25.675695 # H
4786 1 1 0.352942 8.842669 36.258762 24.333475 # C
4787 1 2 -0.280228 7.924811 35.549282 23.803358 # O
4788 1 2 -0.430503 9.213037 37.625709 24.215577 # O
4789 1 3 0.370593 9.812418 37.980856 24.908551 # H
4790 1 1 0.344724 18.774894 41.656543 30.396941 # C
4791 1 3 0.241482 20.000664 40.871365 28.715265 # H
4792 1 2 -0.474233 18.473263 40.273398 30.223549 # O
4793 1 2 -0.273373 18.222838 42.582834 31.077185 # O
4794 1 3 0.477020 17.484455 40.039556 30.158792 # H
4795 1 1 0.321311 10.157862 62.388635 31.405030 # C
4796 1 3 0.185294 11.974482 63.112957 30.326923 # H
4797 1 2 -0.433038 8.990818 63.145320 31.709107 # O
4798 1 2 -0.312702 10.525504 61.222409 31.771940 # O
4799 1 3 0.329346 8.833278 63.980889 31.215798 # H
4800 1 3 0.212514 40.879425 36.223289 29.037064 # H
4801 1 1 0.363013 39.741839 34.931338 30.413121 # C
4802 1 2 -0.435223 40.237357 33.751405 31.018832 # O
4803 1 2 -0.250256 38.993263 35.872972 30.857376 # O
4804 1 3 0.430985 40.872990 33.167065 30.483851 # H
4805 1 3 0.210142 38.258457 61.786241 26.231174 # H
4806 1 1 0.381712 39.074455 63.622539 25.304416 # C
4807 1 2 -0.446169 37.786511 64.008260 24.824224 # O
4808 1 2 -0.276203 40.246112 63.773197 24.821462 # O
4809 1 3 0.425848 37.114016 64.261880 25.489206 # H
4810 1 2 -0.230321 12.592517 31.894570 30.112830 # O
4811 1 2 -0.240776 15.007360 33.272750 29.819043 # O
4812 1 2 -0.317143 38.098196 68.262328 29.902571 # O
4813 1 2 -0.241346 6.538169 58.429228 25.834333 # O
4814 1 2 -0.243243 9.042136 56.844526 25.906818 # O
4815 1 2 -0.241386 15.153783 51.961236 25.624867 # O
4816 1 2 -0.239697 17.264986 53.357978 25.456710 # O
4817 1 2 -0.256505 20.764063 31.718266 30.632033 # O
4818 1 2 -0.226319 23.090156 32.954227 30.547153 # O
4819 1 2 -0.231097 25.277195 34.308951 30.348776 # O
4820 1 2 -0.228795 21.032448 67.866473 30.945278 # O
4821 1 2 -0.228502 21.338871 55.527873 25.410444 # O
4822 1 2 -0.236977 23.627522 56.811878 25.303961 # O
4823 1 2 -0.236641 25.812667 58.194666 25.371912 # O
4824 1 2 -0.225499 27.996848 59.557043 25.632906 # O
4825 1 2 -0.315498 30.147562 60.970102 26.114749 # O
4826 1 2 -0.224282 29.172738 31.978022 30.387712 # O
4827 1 2 -0.264416 29.003744 34.490097 30.000934 # O
4828 1 2 -0.231369 29.076734 69.015598 30.428216 # O
4829 1 2 -0.256197 42.410081 62.016339 25.869448 # O
4830 1 2 -0.248280 6.623627 63.109917 26.439369 # O
4831 1 2 -0.248604 42.593752 42.022638 30.612801 # O
4832 1 2 -0.246962 40.254966 43.400335 30.646270 # O
4833 1 2 -0.263502 38.047881 44.788647 30.500028 # O
4834 1 2 -0.248040 30.132601 48.969161 26.354655 # O
4835 1 2 -0.243623 27.487161 47.432828 25.866812 # O
4836 1 2 -0.282386 25.285345 46.037765 26.024351 # O
4837 1 2 -0.258660 34.048266 54.502846 30.623419 # O
4838 1 2 -0.325956 36.204117 53.449110 30.408934 # O
4839 1 2 -0.243829 37.672894 55.480422 26.526411 # O
4840 1 2 -0.254053 39.640472 56.754967 25.800008 # O
4841 1 2 -0.329339 17.501423 56.917904 28.915098 # O
4842 1 2 -0.261864 15.321363 58.063600 29.672771 # O
4843 1 2 -0.262081 19.039138 34.167019 25.814389 # O
4844 1 2 -0.310221 21.337568 35.359192 25.565976 # O
4845 1 2 -0.415837 8.145986 32.642451 29.121681 # O
4846 1 3 0.346286 7.264820 32.804250 29.469336 # H
4847 1 2 -0.429285 8.743899 38.956059 29.424370 # O
4848 1 3 0.429038 9.572186 38.528556 29.620125 # H
4849 1 2 -0.430887 36.447808 66.397840 30.228595 # O
4850 1 3 0.444351 37.184579 66.954112 30.604374 # H
4851 1 2 -0.418025 22.734271 44.926500 29.395907 # O
4852 1 3 0.321514 22.798512 44.036297 29.779619 # H
4853 1 2 -0.416989 17.896551 47.390195 29.492250 # O
4854 1 3 0.403440 17.521457 46.535298 29.767776 # H
4855 1 2 -0.411915 41.850859 58.543221 29.060613 # O
4856 1 3 0.345958 40.984668 58.539792 29.474635 # H
4857 1 2 -0.447981 21.059047 64.016134 30.212370 # O
4858 1 3 0.390367 20.470607 63.256816 30.034731 # H
4859 1 2 -0.527233 19.956941 56.371603 28.511435 # O
4860 1 3 0.447940 19.167092 56.555994 29.082305 # H
4861 1 2 -0.412297 42.511826 32.623621 26.129795 # O
4862 1 3 0.339609 43.295966 32.521628 25.565417 # H
4863 1 2 -0.445326 34.533581 32.828190 25.399967 # O
4864 1 3 0.344951 34.204409 31.968201 25.112705 # H
4865 1 2 -0.415243 14.953972 33.291714 26.238966 # O
4866 1 3 0.354892 15.770519 32.915688 25.899150 # H
4867 1 2 -0.500063 11.008280 42.430503 26.215161 # O
4868 1 3 0.401892 11.913089 42.733013 25.883376 # H
4869 1 2 -0.434678 22.194890 45.322991 25.930112 # O
4870 1 3 0.406698 23.140661 45.405679 25.768169 # H
4871 1 2 -0.430458 20.783361 51.320600 26.603545 # O
4872 1 3 0.438795 21.669547 51.620600 26.822081 # H
4873 1 2 -0.420272 31.424424 52.923553 26.994401 # O
4874 1 3 0.367351 31.796451 52.148648 26.560340 # H
4875 1 2 -0.440969 34.347293 57.929834 27.217921 # O
4876 1 3 0.394569 34.362336 58.781637 26.733577 # H
4877 1 2 -0.425133 32.673941 32.528344 29.535280 # O
4878 1 3 0.396494 32.349401 33.424174 29.691377 # H
4879 1 2 -0.445432 32.331840 35.746310 29.374981 # O
4880 1 3 0.389501 31.626933 36.005424 29.969721 # H
4881 1 2 -0.443730 29.693805 37.490453 29.335956 # O
4882 1 3 0.353717 28.886604 37.556807 29.853704 # H
4883 1 2 -0.480590 25.956085 42.671186 29.076590 # O
4884 1 3 0.326657 25.187980 43.198891 29.296141 # H
4885 1 2 -0.481047 28.048125 44.178305 28.940530 # O
4886 1 3 0.401392 27.343472 43.513299 29.307562 # H
4887 1 2 -0.438696 35.677375 39.430635 29.405948 # O
4888 1 3 0.441206 36.357981 39.780260 30.057090 # H
4889 1 2 -0.432222 22.639935 56.374331 28.566636 # O
4890 1 3 0.457635 21.662902 56.420692 28.664321 # H
4891 1 2 -0.444399 17.656341 61.227686 29.124602 # O
4892 1 3 0.362873 17.261405 60.975318 29.979762 # H
4893 1 2 -0.447228 8.424485 60.272078 29.662097 # O
4894 1 3 0.368137 8.801799 60.643513 30.471868 # H
4895 1 2 -0.407310 20.881070 59.568938 24.935902 # O
4896 1 3 0.363325 21.291539 58.895532 24.393012 # H
4897 1 2 -0.446169 23.077281 61.219435 25.558195 # O
4898 1 3 0.361808 23.422018 60.721312 24.818358 # H
4899 1 2 -0.450194 22.114754 64.214858 26.933285 # O
4900 1 3 0.388125 22.590595 63.458662 26.566016 # H
4901 1 2 -0.427489 26.728456 54.367187 26.557573 # O
4902 1 3 0.402602 26.326492 53.507757 26.374940 # H
4903 1 2 -0.451532 32.662685 61.423505 26.327999 # O
4904 1 3 0.448090 31.809003 61.434888 25.840713 # H
4905 1 2 -0.412623 31.897042 65.669288 26.228320 # O
4906 1 3 0.425734 32.663676 65.896373 25.700047 # H
4907 1 2 -0.488692 38.481898 45.603027 27.194952 # O
4908 1 3 0.324940 39.039040 44.876808 27.524668 # H
4909 1 2 -0.467122 34.202924 44.284830 26.325849 # O
4910 1 3 0.496034 34.188161 43.436872 25.830107 # H
4911 1 2 -0.484483 26.175926 50.415196 27.161205 # O
4912 1 3 0.384623 26.438280 50.001863 26.331073 # H
4913 1 2 -0.428605 23.825956 35.984403 25.241706 # O
4914 1 3 0.439660 23.039455 35.454146 25.008348 # H
4915 1 2 -0.412451 16.423474 36.792215 25.482670 # O
4916 1 3 0.363823 16.796713 36.039074 25.014528 # H
4917 1 2 -0.416543 16.452668 68.547346 30.495685 # O
4918 1 3 0.429195 16.169683 67.625925 30.807857 # H
4919 1 2 -0.437902 19.049550 33.920683 29.429794 # O
4920 1 3 0.423650 19.524106 33.423728 30.105365 # H
4921 1 2 -0.466815 9.726749 52.762592 29.402070 # O
4922 1 3 0.383752 9.666319 51.978375 29.969901 # H
4923 1 2 -0.435276 17.394607 50.993839 29.297583 # O
4924 1 3 0.420362 18.202482 51.047987 29.804931 # H
4925 1 2 -0.402135 10.860236 58.545400 29.988746 # O
4926 1 3 0.400867 10.640606 59.352476 30.473490 # H
4927 1 2 -0.412292 38.997361 47.638448 30.191772 # O
4928 1 3 0.432281 38.810934 46.794714 30.628711 # H
4929 1 2 -0.401542 39.047274 50.294440 30.542398 # O
4930 1 3 0.459368 38.934168 51.214674 30.886986 # H
4931 1 2 -0.494249 15.169472 66.329544 30.197259 # O
4932 1 3 0.335229 14.556769 65.678789 30.570921 # H
4933 1 2 -0.402986 29.127376 51.255586 30.491591 # O
4934 1 3 0.377965 29.475095 51.993313 30.990749 # H
4935 1 2 -0.452800 29.852595 61.409302 29.503483 # O
4936 1 3 0.401593 29.192550 61.795854 30.070222 # H
4937 1 2 -0.411984 6.427046 49.364579 26.486110 # O
4938 1 3 0.377119 6.939966 49.955893 25.925547 # H
4939 1 2 -0.432402 9.570194 52.407910 26.002067 # O
4940 1 3 0.358653 9.334018 53.208459 25.494965 # H
4941 1 2 -0.494300 13.657063 55.938890 26.075451 # O
4942 1 3 0.340271 13.803066 55.470608 25.228302 # H
4943 1 2 -0.421197 26.178115 37.496731 25.268038 # O
4944 1 3 0.455855 25.873733 38.243920 24.751091 # H
4945 1 2 -0.455312 36.225117 42.955439 26.613381 # O
4946 1 3 0.364551 36.694112 43.792198 26.474185 # H
4947 1 2 -0.428040 40.510747 41.128567 26.723468 # O
4948 1 3 0.332672 40.934557 40.512760 26.118267 # H
4949 1 2 -0.419204 31.288884 32.422056 26.353656 # O
4950 1 3 0.343418 31.717902 32.903528 25.622985 # H
4951 1 2 -0.427125 24.651786 32.034720 27.693879 # O
4952 1 3 0.338000 24.907362 31.246509 27.206309 # H
4953 1 2 -0.416026 10.296535 44.919233 26.921442 # O
4954 1 3 0.394694 10.617277 44.021576 26.694940 # H
4955 1 2 -0.471087 39.972956 47.428489 26.776013 # O
4956 1 3 0.504876 39.119434 47.025686 26.502693 # H
4957 1 2 -0.233436 8.756168 44.593734 30.062090 # O
4958 1 2 -0.294316 16.598386 44.375639 29.365951 # O
4959 1 2 -0.242030 10.253400 68.390274 30.380610 # O
4960 1 2 -0.236864 6.732965 48.423170 30.071405 # O
4961 1 2 -0.231145 42.973893 46.472833 30.219675 # O
4962 1 2 -0.234221 40.260988 67.755468 26.933295 # O
4963 1 2 -0.230197 30.105888 44.509327 25.803229 # O
4964 1 2 -0.329387 16.896953 45.930774 26.308992 # O
4965 1 2 -0.267515 34.265577 67.777096 26.125873 # O
4966 1 2 -0.243228 14.833758 68.477114 27.210703 # O
4967 1 2 -0.221509 31.299116 68.101963 26.475732 # O
4968 1 2 -0.393519 10.606318 56.299707 29.780793 # O
4969 1 3 0.437037 9.852118 55.666407 29.974525 # H
4970 1 2 -0.425110 34.542462 42.523526 29.663493 # O
4971 1 3 0.350364 34.349914 41.654705 30.060740 # H
4972 1 2 -0.436409 14.347339 54.460639 29.101370 # O
4973 1 3 0.373429 14.614235 55.020995 29.843503 # H
4974 1 2 -0.457949 35.101928 57.766095 30.589754 # O
4975 1 3 0.385630 34.974098 56.965590 31.113266 # H
4976 1 2 -0.489388 15.683709 41.496639 29.912830 # O
4977 1 3 0.453943 15.533241 42.371241 30.265361 # H
4978 1 2 -0.434718 42.803800 65.291173 26.061808 # O
4979 1 3 0.458842 42.230418 64.693905 25.590844 # H
4980 1 2 -0.429848 9.204541 60.856403 26.396828 # O
4981 1 3 0.413527 8.816999 60.372822 25.652518 # H
4982 1 2 -0.429206 20.269405 31.284672 27.085884 # O
4983 1 3 0.394867 20.081363 69.769240 26.776340 # H
4984 1 2 -0.468660 41.854265 54.187422 25.626492 # O
4985 1 3 0.406504 41.123465 54.678812 25.242423 # H
4986 1 2 -0.414918 8.272189 42.114493 26.167426 # O
4987 1 3 0.392219 8.799643 42.905820 26.087462 # H
4988 1 2 -0.495341 38.658583 52.873096 30.549918 # O
4989 1 3 0.436116 37.839818 53.305894 30.895180 # H
4990 1 2 -0.441235 30.018779 42.530783 28.903408 # O
4991 1 3 0.409980 29.461320 43.285057 29.236496 # H
4992 1 2 -0.476461 8.393077 55.528883 29.180106 # O
4993 1 3 0.320678 7.845643 54.859873 29.622357 # H
4994 1 2 -0.465069 13.336188 43.293984 30.037365 # O
4995 1 3 0.448527 12.586295 42.838364 30.484440 # H
4996 1 2 -0.437247 41.650089 38.425779 29.988472 # O
4997 1 3 0.375851 41.814481 39.081261 30.666620 # H
4998 1 2 -0.443216 22.633203 67.455843 27.607474 # O
4999 1 3 0.383821 22.707462 66.563092 27.276457 # H
5000 1 2 -0.432671 9.652606 67.378333 26.919380 # O
5001 1 3 0.374962 9.841680 66.478083 26.632914 # H
5002 1 2 -0.506331 33.028048 42.248734 25.408843 # O
5003 1 3 0.404118 32.775125 41.668305 24.688598 # H
5004 1 2 -0.433206 42.935410 36.952545 25.932751 # O
5005 1 3 0.366258 42.224362 37.055078 25.286434 # H
5006 1 2 -0.432928 18.294731 47.977565 26.119015 # O
5007 1 3 0.446613 17.872909 47.184702 25.680137 # H
5008 1 2 -0.229637 29.726645 65.360188 30.123930 # O
5009 1 2 -0.233109 41.653202 54.260466 29.222330 # O
5010 1 2 -0.297282 10.974611 42.965663 29.827062 # O
5011 1 2 -0.373518 20.778396 61.552943 29.194707 # O
5012 1 2 -0.352786 16.413940 38.991992 29.336269 # O
5013 1 2 -0.239040 7.583591 46.251881 27.221426 # O
5014 1 2 -0.293164 38.130218 65.336241 27.328079 # O
5015 1 2 -0.254100 6.436190 54.091017 25.787488 # O
5016 1 2 -0.270447 12.876990 59.742936 27.493436 # O
5017 1 2 -0.295112 35.474855 64.903633 26.856176 # O
5018 1 1 0.377435 36.324841 47.910753 26.189087 # C
5019 1 3 0.187635 34.914819 46.446412 26.858746 # H
5020 1 2 -0.319747 37.509110 47.875257 25.709696 # O
5021 1 2 -0.422158 35.152073 48.577247 25.728385 # O
5022 1 3 0.351819 34.318822 48.526340 26.248414 # H
5023 1 1 0.337639 24.046310 51.622921 27.130486 # C
5024 1 3 0.222479 25.130486 50.776338 28.907097 # H
5025 1 2 -0.491192 23.274094 50.426066 27.169291 # O
5026 1 2 -0.299636 24.221078 52.469057 26.191790 # O
5027 1 3 0.368567 23.570563 49.750980 27.804348 # H
5028 1 1 0.366031 24.016465 61.010558 30.624424 # C
5029 1 3 0.260055 24.741867 62.966871 29.835757 # H
5030 1 2 -0.439485 22.805684 60.291106 30.467934 # O
5031 1 2 -0.247795 25.103788 60.752078 31.239953 # O
5032 1 3 0.417310 22.001505 60.756500 30.017721 # H
5033 1 3 0.101799 21.878901 50.733360 29.008556 # H
5034 1 3 0.144806 23.869665 51.831861 29.352517 # H
5035 1 3 0.152120 12.415232 50.453538 29.494286 # H
5036 1 3 0.198985 13.180684 62.785942 27.806011 # H
5037 1 3 0.148952 10.611610 64.215234 30.206449 # H
5038 1 3 0.225399 23.140598 63.072408 30.518816 # H
5039 1 3 0.160783 26.336624 66.287666 27.331121 # H
5040 1 3 0.192955 37.871849 63.220579 27.127036 # H
5041 1 3 0.219211 35.528522 61.478159 30.433423 # H
5042 1 3 0.214973 41.722684 50.716925 26.423188 # H
5043 1 3 0.223054 34.973816 47.789965 27.942950 # H
5044 1 3 0.185103 32.623163 49.780811 30.497571 # H
5045 1 3 0.214997 22.506825 40.557489 26.368583 # H
5046 1 3 0.168076 20.715235 42.242652 29.509455 # H
5047 1 3 0.201613 37.203114 36.505561 25.802108 # H
5048 1 3 0.263247 39.312757 35.749329 28.428706 # H
5049 1 3 0.176739 13.429872 36.336633 29.320486 # H
5050 1 3 0.249125 10.082303 34.594369 25.086870 # H
5051 1 3 0.217148 2.987341 68.517451 26.942140 # H
5052 1 1 0.305664 2.929038 66.316431 28.812195 # C
5053 1 2 -0.262770 2.471629 65.260703 29.435345 # O
5054 1 2 -0.465073 2.409674 67.667351 28.909432 # O
5055 1 3 0.393209 1.740878 67.782955 29.598114 # H
5056 1 1 0.306743 46.093478 68.419478 26.251899 # C
5057 1 2 -0.460599 46.229157 67.041945 25.871780 # O
5058 1 2 -0.367374 46.748647 69.416591 25.707719 # O
5059 1 3 0.368694 46.767404 66.918796 25.070645 # H
5060 1 3 0.181253 46.087200 66.043616 27.806009 # H
5061 1 2 -0.246878 46.155901 63.464967 28.343656 # O
5062 1 3 0.217686 46.142313 34.211967 27.682479 # H
5063 1 2 -0.457930 46.379056 36.345897 27.778947 # O
5064 1 1 0.329694 46.493702 39.207764 28.911073 # C
5065 1 2 -0.449023 47.369547 38.097257 28.728817 # O
5066 1 2 -0.254664 46.848533 40.359064 29.416695 # O
5067 1 3 0.582655 46.962543 37.206379 28.246790 # H
5068 1 3 0.208825 45.830001 41.634221 28.135621 # H
5069 1 2 -0.338962 45.877217 43.823384 27.416133 # O
5070 1 2 -0.383297 45.983088 46.384124 27.111043 # O
5071 1 3 0.434442 46.242858 45.351790 27.064286 # H
5072 1 3 0.482076 44.455867 49.764851 27.114029 # H
5073 1 3 0.188525 45.647742 53.686211 26.204682 # H
5074 1 2 -0.237535 45.917771 56.171108 26.308100 # O
5075 1 1 0.321899 45.931403 58.453129 28.198395 # C
5076 1 2 -0.430711 46.048516 57.086902 28.648057 # O
5077 1 2 -0.295962 46.731440 59.438895 28.472833 # O
5078 1 3 0.378781 46.823329 56.921440 29.209531 # H
5079 1 3 0.230247 45.779344 61.000283 27.801513 # H
5080 1 3 0.214820 3.000003 63.668289 27.923983 # H
5081 1 1 0.326469 2.826567 61.159614 28.969168 # C
5082 1 2 -0.442228 2.159593 59.945327 29.317186 # O
5083 1 2 -0.246179 2.461879 62.358242 29.339657 # O
5084 1 3 0.571543 2.389505 59.111073 28.635708 # H
5085 1 2 -0.452462 2.732455 58.352458 27.883877 # O
5086 1 3 0.200861 3.085331 56.189553 28.065685 # H
5087 1 2 -0.445894 2.768294 53.826901 27.868831 # O
5088 1 3 0.452080 2.184013 53.249675 27.250220 # H
5089 1 1 0.323615 2.824341 50.860326 26.972764 # C
5090 1 2 -0.433019 2.748942 49.454742 26.687160 # O
5091 1 2 -0.357979 1.988788 51.774981 26.545555 # O
5092 1 3 0.368488 1.997024 49.226244 26.112121 # H
5093 1 2 -0.232854 2.846357 48.862059 29.121129 # O
5094 1 3 0.143446 2.956169 46.315168 28.823962 # H
5095 1 1 0.350721 2.481029 41.536781 28.119875 # C
5096 1 2 -0.279994 1.971514 40.364851 27.893512 # O
5097 1 2 -0.441590 1.760862 42.773348 28.183540 # O
5098 1 3 0.422652 2.271808 43.595678 28.363425 # H
5099 1 3 0.262068 2.993435 38.898625 28.301835 # H
5100 1 2 -0.234450 2.763054 36.695876 28.212203 # O
5101 1 1 0.319944 3.126956 33.738806 29.165862 # C
5102 1 2 -0.261928 2.516737 32.613803 29.343590 # O
5103 1 2 -0.440558 3.096482 34.901199 30.012049 # O
5104 1 3 0.372911 2.434400 34.851585 30.723580 # H
5105 1 2 -0.227762 2.622977 31.345019 26.978251 # O
5106 1 1 0.014288 46.069921 69.725860 34.181714 # C
5107 1 1 0.020246 47.496672 69.833949 34.496959 # C
5108 1 1 0.196572 45.274944 31.658521 34.066828 # C
5109 1 1 -0.041688 48.183202 31.657910 34.414851 # C
5110 1 1 -0.035193 46.024218 32.890375 34.346077 # C
5111 1 1 0.125951 47.460935 32.882571 33.811804 # C
5112 1 1 -0.006635 45.544893 33.966222 35.097556 # C
5113 1 1 -0.043018 48.255783 34.154386 34.191248 # C
5114 1 1 -0.012110 46.190658 35.239957 34.956146 # C
5115 1 1 -0.002978 47.583429 35.325705 34.606882 # C
5116 1 1 0.180203 45.433331 36.493197 35.077898 # C
5117 1 1 -0.000160 48.321847 36.572700 34.613724 # C
5118 1 1 0.001144 46.163334 37.806301 35.032312 # C
5119 1 1 0.002290 47.604147 37.796377 34.870911 # C
5120 1 1 -0.113961 45.438114 38.985870 35.157313 # C
5121 1 1 0.017606 48.313318 39.041378 34.880594 # C
5122 1 1 0.053069 46.090991 40.240566 35.105427 # C
5123 1 1 0.007710 47.558517 40.252841 34.964869 # C
5124 1 1 -0.097806 45.349215 41.478388 35.227559 # C
5125 1 1 0.011832 48.268613 41.489084 34.978160 # C
5126 1 1 0.162453 46.078949 42.642076 35.441111 # C
5127 1 1 -0.024788 47.494082 42.650850 35.332023 # C
5128 1 2 -0.357556 45.335075 43.822603 35.772387 # O
5129 1 1 0.017603 48.237527 43.837883 35.631456 # C
5130 1 1 0.156719 46.092510 45.079511 35.822312 # C
5131 1 1 -0.013621 47.487189 45.035589 35.741209 # C
5132 1 1 -0.103749 45.417376 46.306632 35.867783 # C
5133 1 1 0.099274 48.196586 46.356626 35.452796 # C
5134 1 1 0.000997 46.131325 47.517736 35.937860 # C
5135 1 1 0.098293 47.545606 47.519206 36.111942 # C
5136 1 1 0.200685 45.493780 48.883984 35.788634 # C
5137 1 1 0.103948 48.408450 48.916658 35.738751 # C
5138 1 1 0.001512 46.221087 49.983378 35.130612 # C
5139 1 1 0.109207 47.648401 49.872896 34.844795 # C
5140 1 1 -0.014278 45.508815 51.084945 34.612014 # C
5141 1 1 -0.031959 48.349324 51.202207 34.863848 # C
5142 1 1 -0.021070 46.161850 52.390210 34.529963 # C
5143 1 1 -0.012863 47.595912 52.339944 34.517439 # C
5144 1 1 0.148407 45.516304 53.660759 34.571909 # C
5145 1 1 0.094744 48.391976 53.509992 34.011730 # C
5146 1 1 -0.019191 46.121324 54.950920 34.399086 # C
5147 1 1 0.122972 47.489128 55.005224 33.836562 # C
5148 1 1 -0.073248 45.467484 56.184941 34.673870 # C
5149 1 1 -0.036335 48.243226 56.187339 34.014117 # C
5150 1 1 -0.007667 46.111102 57.401818 34.428266 # C
5151 1 1 0.125718 47.511254 57.438465 33.839657 # C
5152 1 1 0.135800 45.466867 58.640450 34.684049 # C
5153 1 1 0.115363 48.401188 58.936364 34.076401 # C
5154 1 1 -0.023210 46.123341 59.890334 34.845588 # C
5155 1 1 0.004607 47.581234 59.945448 34.744911 # C
5156 1 1 -0.061611 45.463137 61.117079 35.210087 # C
5157 1 1 -0.022252 48.240231 61.176734 35.012586 # C
5158 1 1 0.032125 46.116094 62.362733 34.910443 # C
5159 1 1 0.115270 47.548235 62.326353 34.541799 # C
5160 1 1 -0.094478 45.456393 63.623273 34.915089 # C
5161 1 1 0.104677 48.424534 63.807454 34.664226 # C
5162 1 1 0.076552 46.172817 64.855513 34.996228 # C
5163 1 1 -0.044665 47.608757 64.894328 35.170561 # C
5164 1 1 -0.059620 45.521725 66.145562 35.047245 # C
5165 1 1 0.106465 48.229644 66.054980 35.790061 # C
5166 1 1 0.140114 46.213701 67.266657 34.366404 # C
5167 1 1 0.094872 47.349388 67.562631 35.493576 # C
5168 1 1 -0.091814 45.418707 68.547227 34.127901 # C
5169 1 1 -0.033003 48.174710 68.679749 35.069025 # C
5170 1 1 0.027115 50.269911 30.601417 35.192063 # C
5171 1 1 0.030016 51.658433 30.717017 35.548090 # C
5172 1 1 0.110793 49.525070 31.850857 34.895858 # C
5173 1 1 -0.057263 52.387243 31.899151 35.120922 # C
5174 1 1 0.098761 50.246189 32.791406 33.901190 # C
5175 1 1 0.243043 51.941491 32.672101 34.012415 # C
5176 1 1 -0.019677 49.635274 34.169456 33.923766 # C
5177 1 2 -0.335372 52.611220 33.998869 33.674485 # O
5178 1 1 0.066877 50.231376 35.435963 33.650077 # C
5179 1 1 -0.293640 51.139310 35.568205 32.455363 # C
5180 1 1 -0.029459 49.728840 36.663544 34.237269 # C
5181 1 1 0.103012 50.392129 37.875165 34.397767 # C
5182 1 2 -0.353477 51.777759 37.927591 34.094466 # O
5183 1 1 0.087918 49.803912 39.052640 34.943395 # C
5184 1 1 0.271371 52.553584 39.123274 34.295222 # C
5185 1 1 0.015169 50.423637 40.322814 34.536593 # C
5186 1 1 -0.056710 51.845446 40.316343 34.402396 # C
5187 1 1 0.131952 49.696937 41.598871 34.557706 # C
5188 1 1 0.128037 52.546572 41.669752 34.449161 # C
5189 1 1 -0.066557 50.406546 42.626530 35.330957 # C
5190 1 1 0.100273 51.830869 42.501136 35.521072 # C
5191 1 1 0.129994 49.698509 43.732109 35.919448 # C
5192 1 1 0.076472 52.750573 43.967719 35.893056 # C
5193 1 1 0.125591 50.571110 45.308401 35.934988 # C
5194 1 1 0.039026 52.059270 45.284073 35.321795 # C
5195 1 1 0.084766 49.909227 46.426266 35.306763 # C
5196 1 1 0.278529 52.735489 46.559815 35.387623 # C
5197 1 1 0.152514 50.534832 47.670272 35.395799 # C
5198 1 2 -0.315744 51.988869 47.738122 35.277637 # O
5199 1 1 0.000548 49.898858 48.874427 35.409817 # C
5200 1 1 -0.271621 53.020691 49.717189 36.265134 # C
5201 1 1 0.007235 50.598450 50.126750 35.242308 # C
5202 1 1 0.074894 52.033990 50.306337 35.258276 # C
5203 1 1 -0.030914 49.770424 51.291391 35.058648 # C
5204 1 1 -0.038728 52.667096 51.353971 34.560819 # C
5205 1 1 0.142409 50.433613 52.599094 35.144396 # C
5206 1 1 0.137651 51.775972 52.559107 34.171437 # C
5207 1 1 -0.084983 49.673967 53.729088 34.696520 # C
5208 1 1 -0.018090 52.475323 53.886316 34.471387 # C
5209 1 1 0.109728 50.277402 55.041321 34.862420 # C
5210 1 1 -0.046005 51.746020 55.053417 34.820142 # C
5211 1 1 0.124073 49.698908 56.125804 33.941232 # C
5212 1 1 0.132103 52.431462 56.203859 35.416460 # C
5213 1 1 0.145214 50.560029 57.686698 34.058004 # C
5214 1 1 0.106480 52.002577 57.573983 34.694329 # C
5215 1 1 -0.062989 49.804681 58.860669 34.403610 # C
5216 1 1 0.144445 52.463564 58.720476 35.584991 # C
5217 1 1 0.161643 50.542143 60.096053 34.608103 # C
5218 1 1 -0.034225 51.878489 60.018854 35.202403 # C
5219 1 1 0.124854 49.653329 61.166002 35.511978 # C
5220 1 1 0.142354 52.495156 61.181461 35.723266 # C
5221 1 1 -0.006412 50.434691 62.497591 35.559483 # C
5222 1 1 0.011793 51.766773 62.348102 36.053882 # C
5223 1 1 -0.043444 49.833863 63.747615 35.293924 # C
5224 1 1 -0.243268 52.274544 63.168486 37.229416 # C
5225 1 1 0.111579 50.442707 65.026378 35.390032 # C
5226 1 2 -0.324503 51.897082 65.099895 35.425522 # O
5227 1 1 -0.099369 49.674608 66.179775 35.421475 # C
5228 1 1 0.079015 52.375225 66.377234 35.853579 # C
5229 1 1 0.125463 50.359105 67.459005 35.208038 # C
5230 1 1 0.075024 51.547279 67.518114 36.217281 # C
5231 1 1 0.013814 49.595598 68.727253 35.243552 # C
5232 1 1 0.139977 52.321754 69.073437 36.323155 # C
5233 1 1 0.145258 54.538134 30.775584 36.365371 # C
5234 1 1 -0.035545 55.950450 30.791744 36.016952 # C
5235 1 1 0.158616 53.587742 32.347396 35.807188 # C
5236 1 1 0.140056 56.719977 32.024537 36.097202 # C
5237 1 1 -0.085318 54.403928 33.395114 35.144591 # C
5238 1 1 0.138232 55.819926 33.522833 35.547521 # C
5239 1 1 0.316316 53.844559 34.256726 34.238719 # C
5240 1 1 0.062479 56.568775 34.187913 34.370816 # C
5241 1 2 -0.324446 54.553481 35.493877 34.054650 # O
5242 1 1 0.143443 55.965363 35.462566 34.192183 # C
5243 1 1 -0.024666 56.590164 36.683596 34.502742 # C
5244 1 1 -0.268284 54.675496 37.347428 35.918253 # C
5245 1 1 0.053479 55.929868 37.731450 35.165981 # C
5246 1 2 -0.320966 53.940062 39.161639 34.350525 # O
5247 1 1 0.096395 56.632773 39.031229 35.414612 # C
5248 1 1 0.142426 54.684069 40.426630 34.734597 # C
5249 1 1 -0.066074 56.007289 40.325215 35.133573 # C
5250 1 1 -0.084278 53.978260 41.597008 34.676443 # C
5251 1 1 0.142326 56.842381 41.518846 35.455895 # C
5252 1 1 0.128306 54.805422 42.880919 34.710614 # C
5253 1 1 -0.086167 56.216302 42.769104 35.109678 # C
5254 1 1 0.092727 54.196208 43.977247 35.888268 # C
5255 1 1 0.097975 56.871062 44.009897 35.423915 # C
5256 1 1 0.139710 54.753289 45.234526 35.610933 # C
5257 1 1 -0.037588 56.090858 45.376568 35.383621 # C
5258 1 2 -0.312719 54.120793 46.557317 35.547823 # O
5259 1 1 0.157861 56.771314 46.579569 35.188442 # C
5260 1 2 -0.259300 56.130862 47.822676 35.368984 # O
5261 1 1 0.124348 56.882789 49.037485 34.940791 # C
5262 1 2 -0.274232 54.712547 50.108840 34.373560 # O
5263 1 1 0.109604 56.187912 50.098309 34.364040 # C
5264 1 1 0.159753 54.050237 51.367111 34.287663 # C
5265 1 1 0.124098 56.972731 51.116748 33.747192 # C
5266 1 1 -0.049219 54.590859 52.673122 34.051972 # C
5267 1 1 0.156345 55.870149 52.948405 33.412105 # C
5268 1 1 -0.009187 53.858496 53.824323 34.552550 # C
5269 1 1 -0.077828 56.554935 54.196784 33.605449 # C
5270 1 1 0.123495 54.675182 54.929172 35.188763 # C
5271 1 1 0.153297 55.861153 55.376195 34.102566 # C
5272 1 1 -0.034949 53.881469 56.191955 35.448831 # C
5273 1 1 -0.057521 56.691493 56.333134 34.810282 # C
5274 1 1 -0.008520 54.587079 57.375385 35.618806 # C
5275 1 1 0.138793 56.050890 57.291044 35.649156 # C
5276 1 1 0.119241 53.978088 58.724324 35.490628 # C
5277 1 1 0.112632 57.037757 59.181423 35.807402 # C
5278 1 1 0.225050 54.769372 60.289538 35.737520 # C
5279 1 1 0.077561 56.214226 60.369361 35.894459 # C
5280 1 2 -0.315210 53.825838 61.288822 36.255906 # O
5281 1 2 -0.317674 56.752396 61.650348 35.722502 # O
5282 1 1 -0.272882 55.379384 63.026803 34.127446 # C
5283 1 1 0.034909 56.294630 64.086126 34.721943 # C
5284 1 2 -0.348457 54.334989 65.154214 35.491635 # O
5285 1 1 0.083780 55.753207 65.185092 35.335696 # C
5286 1 1 0.100643 53.722648 66.450468 35.806829 # C
5287 1 1 0.091799 56.530248 66.319961 35.729546 # C
5288 1 1 -0.027994 54.367318 67.690016 35.878275 # C
5289 1 1 0.107036 55.782400 67.650680 35.339177 # C
5290 1 1 -0.023736 53.755743 68.946598 36.150606 # C
5291 1 1 0.096845 56.596982 69.022918 35.479654 # C
5292 1 1 0.020730 58.782992 30.718282 35.816876 # C
5293 1 1 0.003093 60.154731 30.601003 35.804692 # C
5294 1 1 -0.024668 58.110620 31.933790 35.586786 # C
5295 1 1 0.083003 60.935061 31.799443 35.267959 # C
5296 1 1 0.011949 58.755816 33.103126 35.042050 # C
5297 1 1 0.087883 60.207848 33.178571 35.219595 # C
5298 1 1 -0.008410 58.055516 34.253542 34.561273 # C
5299 1 1 0.149066 60.947840 33.878483 34.118096 # C
5300 1 1 -0.053382 58.703655 35.425445 34.116525 # C
5301 1 1 0.113335 60.042377 35.396744 33.516909 # C
5302 1 1 0.133974 58.015394 36.714030 33.936093 # C
5303 1 1 -0.014435 60.825365 36.635890 33.532460 # C
5304 1 1 0.007946 58.832822 37.876193 34.311543 # C
5305 1 1 -0.042690 60.228667 37.896983 33.925216 # C
5306 1 1 0.095134 58.351990 39.046658 34.989523 # C
5307 1 1 0.293930 60.983311 39.077065 33.928675 # C
5308 1 1 0.124720 58.888816 40.283292 34.626009 # C
5309 1 2 -0.315153 60.230487 40.269087 34.070745 # O
5310 1 1 -0.023384 58.295297 41.469814 34.963276 # C
5311 1 1 -0.245874 61.149021 41.835926 36.160199 # C
5312 1 1 -0.001275 59.092535 42.674645 34.936076 # C
5313 1 1 0.070496 60.491731 42.785760 35.191002 # C
5314 1 1 0.087114 58.500379 44.000212 35.109527 # C
5315 1 1 -0.023730 61.208420 43.971972 34.796803 # C
5316 1 1 0.092196 59.011909 45.093791 34.254187 # C
5317 1 1 -0.014548 60.469866 45.205540 34.475596 # C
5318 1 1 0.038242 58.110664 46.625588 34.595456 # C
5319 1 1 -0.009667 61.115951 46.449414 34.519007 # C
5320 1 1 0.126401 58.957891 47.732347 35.146699 # C
5321 1 1 0.133746 60.351324 47.781004 34.391022 # C
5322 1 1 -0.008687 58.283286 49.017981 35.040439 # C
5323 1 1 0.034634 61.108707 49.026704 34.946923 # C
5324 1 1 0.134189 59.007770 50.329423 34.993041 # C
5325 1 1 -0.044668 60.444417 50.264932 34.836435 # C
5326 1 1 -0.033167 58.371306 51.268052 34.016375 # C
5327 1 1 0.233603 61.135902 51.567534 34.583141 # C
5328 1 1 0.165305 59.046190 52.411302 33.494504 # C
5329 1 1 -0.025104 60.328774 52.724053 34.015477 # C
5330 1 1 0.150987 57.970563 54.273214 33.330334 # C
5331 1 1 0.069778 60.891180 54.018823 33.966568 # C
5332 1 1 -0.057765 58.785652 55.285728 33.925877 # C
5333 1 1 0.021080 60.213834 55.281278 33.862452 # C
5334 1 1 0.129677 58.153212 56.259772 34.831588 # C
5335 1 1 0.100611 60.953247 56.547429 34.094577 # C
5336 1 1 0.123281 59.011322 57.920902 34.861228 # C
5337 1 1 -0.038976 60.234968 57.839956 34.059771 # C
5338 1 1 -0.037099 58.218030 59.155624 34.989657 # C
5339 1 1 -0.009299 60.845663 59.027251 33.676142 # C
5340 1 1 0.116432 58.544770 60.349164 34.286959 # C
5341 1 1 0.150560 60.147516 60.345648 33.631188 # C
5342 1 1 0.181846 58.156386 61.602019 35.026447 # C
5343 1 1 -0.031178 60.978579 61.484336 34.086094 # C
5344 1 1 0.119707 58.434780 62.821038 34.201516 # C
5345 1 1 0.162609 60.547048 62.822268 34.007434 # C
5346 1 1 -0.024071 57.707759 64.047354 34.446920 # C
5347 1 1 -0.056091 61.253587 63.914001 34.604231 # C
5348 1 1 0.152867 58.449029 65.295306 34.426305 # C
5349 1 1 0.150212 60.599915 65.194292 34.562251 # C
5350 1 1 -0.053808 57.890606 66.380013 35.136993 # C
5351 1 1 -0.029169 61.097679 66.309431 35.334317 # C
5352 1 1 0.123805 58.615355 67.631416 35.151043 # C
5353 1 1 0.108682 60.417730 67.639926 35.286551 # C
5354 1 1 0.097784 57.969334 68.787720 36.070445 # C
5355 1 1 -0.034781 60.905562 68.775321 36.061200 # C
5356 1 1 0.140615 62.867141 30.652688 36.929918 # C
5357 1 1 -0.030819 64.305856 30.612712 36.659254 # C
5358 1 1 0.075283 62.133280 32.153130 36.270321 # C
5359 1 1 0.146528 65.012649 31.878863 36.776938 # C
5360 1 1 -0.025777 62.889116 33.243813 35.665062 # C
5361 1 1 0.144471 64.177518 33.560130 36.248708 # C
5362 1 1 -0.001853 62.370918 33.925135 34.520728 # C
5363 1 1 -0.009845 64.950033 34.550530 35.515124 # C
5364 1 1 0.122175 63.234605 34.786257 33.777801 # C
5365 1 1 -0.058781 64.487274 35.189759 34.340003 # C
5366 1 1 0.107827 62.219961 36.586108 33.224368 # C
5367 1 1 0.147812 65.235134 36.289517 33.656344 # C
5368 1 1 0.095719 63.040988 37.674940 33.585422 # C
5369 1 1 -0.038241 64.433164 37.616590 33.645833 # C
5370 1 2 -0.333535 62.358873 39.006164 33.747665 # O
5371 1 1 0.068261 65.176488 38.807867 33.499806 # C
5372 1 1 -0.269413 64.431448 39.890368 32.705171 # C
5373 1 2 -0.331416 65.355554 41.448191 34.516323 # O
5374 1 2 -0.345486 63.276829 42.778350 34.882203 # O
5375 1 1 0.240584 64.673152 42.685967 34.634808 # C
5376 1 1 0.138384 62.583110 44.018244 34.641373 # C
5377 1 1 -0.116911 65.352171 43.848291 34.521588 # C
5378 1 1 0.100353 63.231631 45.233953 34.335878 # C
5379 1 1 0.112841 64.656696 45.150633 35.053288 # C
5380 1 1 0.024423 62.502571 46.461065 34.744741 # C
5381 1 1 -0.069259 65.267290 46.544789 34.990629 # C
5382 1 1 -0.033109 63.141416 47.619032 35.365716 # C
5383 1 1 0.145882 64.533762 47.564623 35.633134 # C
5384 1 1 0.047253 62.344969 48.817666 35.591606 # C
5385 1 2 -0.365666 65.404329 48.545557 36.272593 # O
5386 1 1 -0.243933 62.909515 49.858402 36.553064 # C
5387 1 2 -0.368276 61.879929 52.349267 35.759772 # O
5388 1 1 0.236377 62.826006 53.255516 35.326734 # C
5389 1 2 -0.348039 64.172074 53.421455 35.809115 # O
5390 1 1 -0.059019 62.326749 54.072597 34.339997 # C
5391 1 1 0.172827 65.032328 54.343699 35.143307 # C
5392 1 1 0.120342 63.168643 55.099025 33.708088 # C
5393 1 1 0.036411 64.434128 55.445447 34.484134 # C
5394 1 1 0.108930 62.228551 56.597248 33.267612 # C
5395 1 1 0.156134 65.320853 56.225177 33.562772 # C
5396 1 1 -0.085167 62.971706 57.840531 33.300895 # C
5397 1 1 0.141064 64.383189 57.902863 33.053656 # C
5398 1 1 0.129608 62.280847 59.131275 33.370213 # C
5399 1 1 -0.097994 65.097834 59.125548 33.372555 # C
5400 1 1 -0.057873 63.001260 60.165954 34.147436 # C
5401 1 1 0.138543 64.386849 60.371642 33.751657 # C
5402 1 1 0.128077 62.205603 61.159917 34.784455 # C
5403 1 1 -0.041744 65.207638 61.254325 34.715009 # C
5404 1 1 0.029128 63.074512 62.414855 35.412257 # C
5405 1 1 0.021057 64.545093 62.140534 35.583424 # C
5406 1 1 0.086232 62.660312 63.835081 35.039859 # C
5407 1 1 -0.300402 65.173441 62.437160 36.919524 # C
5408 1 1 0.235726 62.949659 64.829135 36.139437 # C
5409 1 2 -0.312478 64.530361 65.112545 36.442881 # O
5410 1 1 -0.032162 62.299723 66.157015 36.021685 # C
5411 1 1 0.280139 65.097095 66.310256 36.246299 # C
5412 1 1 0.127650 62.925582 67.332524 36.701174 # C
5413 1 1 0.030968 64.346554 67.474538 36.058155 # C
5414 1 1 0.108622 62.086698 68.752924 36.862234 # C
5415 1 1 0.029618 64.980139 68.797769 36.335268 # C
5416 1 1 -0.025383 67.142155 30.731068 36.357012 # C
5417 1 1 -0.032481 68.540089 30.768852 36.644936 # C
5418 1 1 0.073400 66.352513 31.947429 36.119412 # C
5419 1 1 0.163259 69.257241 32.029189 36.753417 # C
5420 1 1 0.129318 67.082543 33.199383 36.530429 # C
5421 1 1 -0.043000 68.553045 33.218783 36.439619 # C
5422 1 1 0.123258 66.307212 34.788614 36.013044 # C
5423 1 1 0.148272 69.156870 34.515674 36.251807 # C
5424 1 1 -0.012871 67.183941 35.630993 35.172023 # C
5425 1 1 -0.022093 68.601104 35.592739 35.455753 # C
5426 1 1 -0.008095 66.591029 36.476577 34.210953 # C
5427 1 1 -0.030571 69.400461 36.660209 34.936801 # C
5428 1 1 0.136281 67.340764 37.634475 33.715325 # C
5429 1 1 0.002890 68.712780 37.726781 34.306201 # C
5430 1 1 -0.040015 66.547467 38.910768 33.798636 # C
5431 1 1 -0.033554 69.387713 38.863783 33.736628 # C
5432 1 1 -0.031754 67.250706 40.163530 33.864060 # C
5433 1 1 0.122155 68.664496 40.074821 33.353603 # C
5434 1 1 0.153150 66.762384 41.394220 34.220735 # C
5435 1 1 0.140040 69.604639 41.692074 33.443180 # C
5436 1 1 0.085257 67.453687 42.594502 34.507504 # C
5437 1 1 -0.064928 68.856194 42.713713 34.161727 # C
5438 1 1 -0.033267 66.728429 43.860328 34.162208 # C
5439 1 1 0.111703 69.492203 43.982920 34.486318 # C
5440 1 1 0.149225 67.436216 45.024360 33.706259 # C
5441 1 1 -0.026156 68.827326 45.172654 33.913284 # C
5442 1 1 0.141856 66.418967 46.830802 34.203040 # C
5443 1 1 0.175582 69.523149 46.423647 33.662553 # C
5444 1 1 -0.093636 67.231928 47.881720 34.766004 # C
5445 1 1 0.128029 68.590604 48.038569 34.151534 # C
5446 1 1 0.285085 66.762579 48.616704 35.848756 # C
5447 1 1 -0.067298 69.385384 49.083760 34.719855 # C
5448 1 2 -0.296581 67.729802 49.448858 36.379291 # O
5449 1 1 0.229605 68.525853 50.221405 35.234439 # C
5450 1 1 -0.258143 66.029381 51.688801 35.604876 # C
5451 1 1 -0.022881 69.157478 51.510330 35.634021 # C
5452 1 1 0.059225 67.001777 52.845688 35.583563 # C
5453 1 1 -0.022359 68.416987 52.688931 35.788528 # C
5454 1 1 -0.046122 66.389341 54.084713 35.167999 # C
5455 1 1 0.130822 69.127500 53.911306 36.241814 # C
5456 1 1 0.110618 67.351994 55.092777 34.564425 # C
5457 1 1 0.132823 68.353893 55.477756 35.620117 # C
5458 1 1 -0.033722 66.718765 56.252136 33.908453 # C
5459 1 1 -0.018601 69.173194 56.621056 35.195695 # C
5460 1 1 0.175716 67.558625 57.316128 33.460129 # C
5461 1 1 -0.028856 68.816441 57.496463 34.119429 # C
5462 1 1 0.148203 66.494863 59.153862 33.184697 # C
5463 1 1 0.139352 69.630543 58.664932 33.760269 # C
5464 1 1 -0.081377 67.260271 60.246620 33.781162 # C
5465 1 1 0.164683 68.722577 60.339137 33.638269 # C
5466 1 1 0.145286 66.600987 61.178528 34.584290 # C
5467 1 1 -0.119466 69.347975 61.440178 34.404139 # C
5468 1 2 -0.328507 67.319375 62.220926 35.350691 # O
5469 1 1 0.261736 68.707539 62.317793 35.228882 # C
5470 1 2 -0.336199 69.438857 63.337821 35.898751 # O
5471 1 1 -0.257613 68.662288 65.807042 34.604372 # C
5472 1 2 -0.316509 66.496539 66.359979 36.143548 # O
5473 1 1 0.052291 69.327412 66.582964 35.707352 # C
5474 1 1 0.139641 67.140685 67.654801 36.214658 # C
5475 1 1 -0.050950 68.563057 67.680979 36.209768 # C
5476 1 1 -0.042530 66.421522 68.844628 36.307696 # C
5477 1 1 0.151611 69.203735 68.874438 36.771560 # C
5478 1 1 -0.004385 71.909512 30.607856 35.823508 # C
5479 1 1 -0.008479 73.135786 30.557883 35.120640 # C
5480 1 1 0.159967 71.344766 31.897994 36.189676 # C
5481 1 1 0.147408 73.933940 31.845070 35.246075 # C
5482 1 1 -0.071683 71.789342 33.091962 35.534596 # C
5483 1 1 0.115520 72.927097 33.033838 34.610051 # C
5484 1 1 0.124740 71.249682 34.390601 35.846925 # C
5485 1 1 -0.064974 73.710900 34.242016 34.535989 # C
5486 1 1 -0.081411 71.690157 35.551527 35.165732 # C
5487 1 1 0.129261 73.157340 35.539799 35.017844 # C
5488 1 1 0.147449 70.886105 36.777256 35.066841 # C
5489 1 1 -0.019269 73.756601 36.637369 34.225072 # C
5490 1 1 -0.054612 71.480431 37.637401 33.984579 # C
5491 1 1 0.142707 72.847772 37.508361 33.585609 # C
5492 1 1 0.163776 70.767109 38.692730 33.365208 # C
5493 1 1 0.149238 73.961741 39.288355 33.233052 # C
5494 1 1 0.161121 71.820035 40.535249 33.159999 # C
5495 1 1 -0.080480 73.232973 40.498302 33.429034 # C
5496 1 1 -0.045975 71.048232 41.580215 33.705743 # C
5497 1 1 0.131461 73.957682 41.751625 33.756160 # C
5498 1 1 0.131492 71.664795 42.654716 34.491272 # C
5499 1 1 -0.007300 73.114490 42.820958 34.331636 # C
5500 1 1 0.054137 70.946748 43.963824 34.022541 # C
5501 1 1 0.035025 73.719175 44.054251 34.663917 # C
5502 1 1 0.143312 71.741609 45.408495 33.920863 # C
5503 1 1 -0.065433 73.064317 45.364703 34.590703 # C
5504 1 1 -0.088775 70.939414 46.589789 34.029469 # C
5505 1 1 0.267676 73.718937 46.534572 34.927316 # C
5506 1 1 0.215379 71.669167 47.800273 34.158828 # C
5507 1 2 -0.345744 73.124783 47.738534 34.569987 # O
5508 1 1 0.093035 70.771024 49.274787 34.568029 # C
5509 1 1 -0.281371 73.248128 49.281211 36.889911 # C
5510 1 1 -0.035875 71.312398 50.265807 35.466787 # C
5511 1 1 0.066936 72.683259 50.277893 35.872647 # C
5512 1 1 0.130297 70.564520 51.427490 36.011195 # C
5513 1 1 -0.090127 73.462645 51.453448 35.690548 # C
5514 1 1 -0.047110 71.296759 52.703630 35.814952 # C
5515 1 1 0.138906 72.718416 52.768404 35.445293 # C
5516 1 1 -0.039791 70.602532 53.875587 36.176704 # C
5517 1 1 -0.028804 73.425529 53.892677 36.080789 # C
5518 1 1 0.143949 71.325038 55.070152 36.540005 # C
5519 1 1 -0.023844 72.750759 55.089513 36.432069 # C
5520 1 1 0.151287 70.358837 56.867536 35.953185 # C
5521 1 1 0.149740 73.464744 56.352822 36.729355 # C
5522 1 1 -0.036943 71.264855 57.882202 35.504901 # C
5523 1 1 0.129323 72.544055 57.956435 36.227652 # C
5524 1 1 -0.025835 70.896157 58.768266 34.458178 # C
5525 1 1 -0.006102 73.466547 58.978587 35.737583 # C
5526 1 1 0.135262 71.734354 59.928416 34.154650 # C
5527 1 1 -0.037306 73.010077 59.995567 34.866206 # C
5528 1 1 0.135698 70.808921 61.516140 34.228433 # C
5529 1 1 0.137274 73.724501 61.277083 34.748830 # C
5530 1 1 0.066193 71.474757 62.328694 35.336179 # C
5531 1 1 -0.066793 72.907943 62.437056 35.132123 # C
5532 1 1 0.074170 70.832252 63.553040 35.662941 # C
5533 1 1 0.138772 73.577088 63.658860 35.589336 # C
5534 1 1 0.098443 71.502224 64.747407 35.859354 # C
5535 1 1 -0.012624 72.858093 64.904910 35.388028 # C
5536 1 1 0.132005 70.733738 66.313024 36.109468 # C
5537 1 1 0.120003 73.469536 66.011238 34.648697 # C
5538 1 1 -0.047043 71.644540 67.478776 35.725380 # C
5539 1 1 0.122400 72.709144 67.335524 34.709361 # C
5540 1 1 0.147192 71.311954 68.724630 36.268301 # C
5541 1 1 0.089916 73.545203 68.832094 34.355057 # C
5542 1 1 -0.013800 75.826600 30.553783 34.286344 # C
5543 1 1 0.013308 77.249314 69.849785 34.483335 # C
5544 1 1 -0.056051 75.212668 31.808450 34.442332 # C
5545 1 1 0.025458 77.940761 31.735280 34.480338 # C
5546 1 1 0.138494 75.840549 32.961142 33.851526 # C
5547 1 1 -0.059622 77.321820 33.021962 34.234712 # C
5548 1 1 -0.028232 75.095328 34.235240 34.187136 # C
5549 1 1 0.296816 78.011751 34.203582 34.224843 # C
5550 1 1 0.145390 75.840866 35.419234 34.097487 # C
5551 1 2 -0.344277 77.291953 35.391853 33.943308 # O
5552 1 1 0.016810 75.207412 36.677239 34.027776 # C
5553 1 1 -0.266647 78.089690 37.429457 32.501576 # C
5554 1 1 0.034391 75.961133 37.904091 33.852937 # C
5555 1 1 0.078221 77.377581 38.110838 33.669181 # C
5556 1 1 -0.016077 75.246222 39.167887 33.871203 # C
5557 1 1 -0.028301 78.039303 39.160333 34.343716 # C
5558 1 1 0.008440 75.853564 40.314830 34.511691 # C
5559 1 1 0.138696 77.199478 40.152386 35.156440 # C
5560 1 1 -0.045100 75.195883 41.543454 34.498985 # C
5561 1 1 -0.067331 77.909848 41.415233 35.386735 # C
5562 1 1 0.104498 75.781684 42.715126 35.227986 # C
5563 1 1 0.148320 77.395140 42.718811 35.019430 # C
5564 1 1 0.077579 75.189046 44.107783 34.726382 # C
5565 1 1 -0.043590 77.889464 43.858386 35.748018 # C
5566 1 1 0.149608 75.727424 45.160197 35.474330 # C
5567 1 1 -0.009351 77.137904 45.119418 35.654435 # C
5568 1 2 -0.339736 74.999214 46.373633 35.577283 # O
5569 1 1 0.060312 77.841448 46.304565 35.304705 # C
5570 1 1 -0.270769 76.991649 47.123210 34.359762 # C
5571 1 2 -0.329372 77.862092 49.018646 35.527748 # O
5572 1 2 -0.338707 75.633015 50.131608 35.661033 # O
5573 1 1 0.293818 77.023069 50.170143 35.704013 # C
5574 1 1 0.133737 74.866936 51.410012 35.758066 # C
5575 1 1 -0.071597 77.734767 51.320380 35.967848 # C
5576 1 1 -0.065253 75.565773 52.527627 36.161885 # C
5577 1 1 0.153278 76.986587 52.527013 36.463511 # C
5578 1 1 0.130354 74.806745 53.773703 36.520359 # C
5579 1 1 0.114203 77.848701 54.145905 36.137346 # C
5580 1 1 0.111585 75.729378 55.350182 36.505166 # C
5581 1 1 -0.019045 77.007352 55.327174 35.848191 # C
5582 1 1 -0.060719 74.868046 56.498176 36.412622 # C
5583 1 1 -0.047805 77.468139 56.490780 35.193711 # C
5584 1 1 0.130337 75.612808 57.753548 36.430570 # C
5585 1 1 0.250102 76.677022 57.764034 35.270871 # C
5586 1 1 0.001964 74.814063 58.983212 36.284871 # C
5587 1 2 -0.328484 77.538741 59.046755 35.217272 # O
5588 1 1 0.089360 75.460381 60.247650 36.373040 # C
5589 1 1 -0.272668 76.416064 60.512792 37.517469 # C
5590 1 1 -0.044734 75.037063 61.287961 35.518802 # C
5591 1 1 0.166204 75.725993 62.520574 35.348526 # C
5592 1 2 -0.312238 77.165523 62.376299 35.544532 # O
5593 1 1 -0.051019 75.009274 63.692939 35.111179 # C
5594 1 1 0.270779 77.856189 63.601654 35.709792 # C
5595 1 1 0.138083 75.639187 64.918783 34.654879 # C
5596 1 1 0.057431 77.268963 64.787884 35.243204 # C
5597 1 1 -0.075842 74.935942 66.150505 34.796589 # C
5598 1 1 0.142272 77.749834 66.251049 35.788921 # C
5599 1 1 0.134768 75.831778 67.227566 34.451514 # C
5600 1 1 -0.012871 77.097906 67.405693 35.056418 # C
5601 1 1 0.091239 74.999382 68.716708 34.024246 # C
5602 1 1 -0.004936 77.827296 68.606409 34.972553 # C
5603 1 1 0.013830 79.997485 69.847670 35.102183 # C
5604 1 1 -0.013375 81.422290 69.855956 35.229637 # C
5605 1 1 -0.027211 79.364132 31.731428 34.764265 # C
5606 1 1 0.103296 82.070599 31.738171 35.625714 # C
5607 1 1 0.158719 80.076763 32.947818 34.778623 # C
5608 1 1 -0.051399 81.409189 33.005250 35.168268 # C
5609 1 2 -0.319257 79.407614 34.195664 34.422414 # O
5610 1 1 0.051888 82.210204 34.208014 35.257696 # C
5611 1 1 -0.295578 81.570448 35.383651 35.959687 # C
5612 1 2 -0.348939 82.195171 36.907949 34.029511 # O
5613 1 2 -0.329171 80.308663 38.399592 33.668016 # O
5614 1 1 0.289242 81.597911 38.135591 34.211711 # C
5615 1 1 0.146524 79.434913 39.351043 34.377736 # C
5616 1 1 -0.111949 82.207563 39.129808 34.922475 # C
5617 1 1 -0.029682 80.095576 40.360458 35.060202 # C
5618 1 1 0.158848 81.574314 40.481787 35.003817 # C
5619 1 1 0.131776 79.268573 41.295616 35.889551 # C
5620 1 1 -0.062392 82.077124 41.372553 36.069017 # C
5621 1 1 -0.091156 79.929502 42.548979 36.230186 # C
5622 1 1 0.135020 81.310225 42.462929 36.580893 # C
5623 1 1 0.133546 79.143444 43.769842 36.456148 # C
5624 1 1 0.169263 82.299761 44.366572 36.818890 # C
5625 1 1 0.046361 80.061333 45.400697 36.392455 # C
5626 1 1 -0.069017 81.526710 45.488678 36.318560 # C
5627 1 1 0.073008 79.312729 46.328137 35.358085 # C
5628 1 1 0.012657 82.149157 46.658356 35.817544 # C
5629 1 1 0.062127 79.935164 47.802625 35.795144 # C
5630 1 1 0.096390 81.436534 47.762945 35.188815 # C
5631 1 1 0.114080 79.258497 49.069657 35.741573 # C
5632 1 1 0.159758 82.037389 49.047863 35.249314 # C
5633 1 1 0.105248 79.931926 50.218818 36.140083 # C
5634 1 1 -0.057324 81.311266 50.205073 35.406913 # C
5635 1 1 -0.034012 79.160294 51.446030 35.944166 # C
5636 1 1 0.070883 81.718336 51.478899 34.905571 # C
5637 1 1 0.133255 79.896596 52.723286 36.073221 # C
5638 1 1 -0.017655 81.249047 52.680925 35.471142 # C
5639 1 1 -0.079235 79.146533 53.889737 35.559748 # C
5640 1 1 0.098619 81.942940 53.962826 35.307164 # C
5641 1 1 0.146986 79.725629 54.719663 34.557634 # C
5642 1 1 -0.073031 81.147249 54.921521 34.568170 # C
5643 1 1 0.165449 78.640993 56.562568 34.377906 # C
5644 1 1 0.103555 81.724495 56.061039 33.863334 # C
5645 1 1 -0.108679 79.395779 57.802500 34.363765 # C
5646 1 1 0.163753 80.800629 57.712113 33.854149 # C
5647 1 1 0.307060 78.851087 58.997892 34.795294 # C
5648 1 1 -0.108859 81.696863 58.776993 34.297150 # C
5649 1 2 -0.312769 79.643178 60.166688 34.704303 # O
5650 1 1 0.138620 81.088004 60.010204 34.499175 # C
5651 1 1 -0.050148 81.813592 61.203482 34.348835 # C
5652 1 1 -0.275187 80.045474 62.743578 33.562303 # C
5653 1 1 0.078656 81.295001 62.537505 34.387534 # C
5654 1 2 -0.296392 79.148579 63.681959 36.194721 # O
5655 1 1 -0.009364 82.077157 63.640491 34.927269 # C
5656 1 1 0.185098 80.000731 64.829252 35.607049 # C
5657 1 1 0.109084 81.458591 64.646234 35.758350 # C
5658 1 1 0.066039 79.264051 66.162987 35.474685 # C
5659 1 1 0.074835 82.291949 66.117334 35.771653 # C
5660 1 1 0.062991 80.012036 67.342428 35.894971 # C
5661 1 1 0.091570 81.416972 67.269700 35.247808 # C
5662 1 1 0.127928 79.151718 68.767184 35.582878 # C
5663 1 1 0.110226 82.198782 68.691579 34.931875 # C
5664 1 1 0.011777 84.406068 69.861625 34.940623 # C
5665 1 1 -0.020626 85.779704 69.831336 34.502251 # C
5666 1 1 0.115045 83.807128 31.785552 35.349588 # C
5667 1 1 0.135933 86.431909 31.719277 34.475866 # C
5668 1 1 0.109159 84.239998 32.952119 34.483142 # C
5669 1 1 -0.035661 85.756842 32.980476 34.546153 # C
5670 1 1 0.000654 83.575962 34.236318 34.859812 # C
5671 1 1 -0.080794 86.446715 34.197186 34.644535 # C
5672 1 1 -0.027951 84.307267 35.438270 34.693568 # C
5673 1 1 0.029435 85.730402 35.427696 34.711204 # C
5674 1 1 0.219375 83.747343 36.780584 34.270317 # C
5675 1 1 0.138668 86.414227 36.677413 34.849674 # C
5676 1 1 -0.037689 84.350264 37.889512 35.064108 # C
5677 1 1 -0.010389 85.774573 37.915630 35.171788 # C
5678 1 1 0.144995 83.499540 38.901789 35.657655 # C
5679 1 1 -0.075165 86.445386 39.113897 35.594342 # C
5680 1 1 -0.070489 84.215577 40.151684 35.925273 # C
5681 1 1 0.056293 85.633915 40.298178 35.759895 # C
5682 1 1 0.117816 83.443091 41.237888 36.510861 # C
5683 1 1 -0.079078 86.231106 41.590519 35.572676 # C
5684 1 1 0.151365 84.397498 42.966959 36.614547 # C
5685 1 1 -0.031091 85.587868 42.812264 35.788724 # C
5686 1 1 -0.065444 83.688308 44.233201 36.506210 # C
5687 1 1 0.167713 86.188671 44.005696 35.165380 # C
5688 1 1 0.135166 84.491801 45.414771 36.278591 # C
5689 1 1 -0.103781 85.622224 45.342478 35.378922 # C
5690 1 1 0.086193 83.581110 46.934811 36.037500 # C
5691 1 1 0.163882 86.146309 46.523203 34.798047 # C
5692 1 1 0.100640 84.190612 47.944453 35.149392 # C
5693 1 1 0.121925 85.474952 47.768660 34.684631 # C
5694 1 2 -0.294086 83.410772 49.118046 34.858389 # O
5695 1 2 -0.400734 86.184967 48.819653 34.021310 # O
5696 1 1 -0.305482 82.341297 51.486842 33.527678 # C
5697 1 2 -0.347060 85.991353 51.409547 33.737963 # O
5698 1 2 -0.298914 84.253624 52.677415 34.987849 # O
5699 1 1 0.325412 85.377807 52.521978 34.063855 # C
5700 1 1 0.218188 83.497105 53.905445 34.906781 # C
5701 1 1 -0.125553 85.997031 53.722524 33.523259 # C
5702 1 1 0.079982 83.850789 54.872824 33.774227 # C
5703 1 1 0.013254 85.323669 54.918680 33.622169 # C
5704 1 1 -0.040648 83.199858 56.168379 33.951165 # C
5705 1 1 0.179498 86.026428 56.235490 33.614493 # C
5706 1 1 0.014281 83.856050 57.398380 34.121767 # C
5707 1 1 0.009208 85.281719 57.437631 34.106179 # C
5708 1 1 0.137455 83.155916 58.652150 34.591777 # C
5709 1 1 -0.022504 85.992419 58.585014 34.535097 # C
5710 1 1 -0.026511 83.919384 59.854263 34.254965 # C
5711 1 1 0.048957 85.345409 59.872213 34.408158 # C
5712 1 1 0.120368 83.252050 61.090774 33.881053 # C
5713 1 1 -0.098624 86.101859 61.081748 34.585362 # C
5714 1 1 0.111837 84.178258 62.582043 34.117349 # C
5715 1 1 -0.012378 85.519130 62.342550 34.583373 # C
5716 1 1 -0.056935 83.483811 63.712947 34.673392 # C
5717 1 1 0.155427 86.284730 63.584166 34.971326 # C
5718 1 1 0.131052 84.195339 65.002048 34.532248 # C
5719 1 1 -0.012800 85.656361 64.915715 34.824392 # C
5720 1 1 -0.036329 83.609995 66.185072 35.131169 # C
5721 1 1 -0.053333 86.386819 66.089031 34.799692 # C
5722 1 1 0.128469 84.370456 67.409924 35.311999 # C
5723 1 1 0.057522 85.728936 67.356341 34.676972 # C
5724 1 1 0.002983 83.648977 68.680622 35.062326 # C
5725 1 1 -0.035935 86.354020 68.531728 34.185525 # C
5726 1 2 -0.445485 87.817432 31.961461 34.352521 # O
5727 1 3 0.436452 88.219887 31.444761 33.571206 # H
5728 1 2 -0.410030 47.094185 66.848890 33.255361 # O
5729 1 3 0.350826 48.035693 66.918925 33.443890 # H
5730 1 2 -0.418271 47.570581 32.629583 32.351308 # O
5731 1 2 -0.422043 84.667912 67.454755 36.771068 # O
5732 1 3 0.382794 84.198382 66.778240 37.258912 # H
5733 1 3 0.399424 48.097106 33.276555 31.872867 # H
5734 1 2 -0.321843 83.133692 31.910310 36.623578 # O
5735 1 2 -0.270166 51.115465 32.275734 32.881683 # O
5736 1 2 -0.240391 47.487571 66.922729 36.744799 # O
5737 1 2 -0.273831 82.082246 65.201443 36.906200 # O
5738 1 1 0.349852 75.515155 60.462459 38.825474 # C
5739 1 3 0.243900 77.200341 59.761074 37.572669 # H
5740 1 2 -0.276201 76.119325 60.204374 39.919328 # O
5741 1 2 -0.479906 74.133783 60.507126 38.476619 # O
5742 1 3 0.383531 73.566021 59.854572 38.936575 # H
5743 1 1 0.361821 54.290136 38.307431 37.115034 # C
5744 1 3 0.261952 53.831002 37.233773 35.235353 # H
5745 1 2 -0.305857 53.081120 37.943192 37.341837 # O
5746 1 2 -0.459560 55.126743 39.218981 37.809561 # O
5747 1 3 0.422227 56.015653 39.437824 37.458729 # H
5748 1 3 0.196620 78.894862 38.069623 32.142934 # H
5749 1 1 0.356691 77.037776 37.210439 31.324968 # C
5750 1 2 -0.439027 76.787177 35.833137 31.074124 # O
5751 1 2 -0.254151 76.601782 38.279359 30.777936 # O
5752 1 3 0.391020 76.994642 35.190809 31.786419 # H
5753 1 1 0.370817 54.797946 63.578224 32.748050 # C
5754 1 3 0.240481 55.918281 62.097293 33.929891 # H
5755 1 2 -0.227728 55.253044 62.983264 31.712420 # O
5756 1 2 -0.451842 53.832052 64.600852 32.930748 # O
5757 1 3 0.439281 53.658556 64.882500 33.867264 # H
5758 1 1 0.334051 61.834868 50.257713 37.640395 # C
5759 1 3 0.192356 63.777546 49.467852 37.081900 # H
5760 1 2 -0.262326 60.812729 49.568795 37.974213 # O
5761 1 2 -0.439763 62.390865 51.450721 38.194949 # O
5762 1 3 0.383771 62.885432 52.022395 37.571974 # H
5763 1 2 -0.422555 52.809065 57.505535 33.489681 # O
5764 1 3 0.437254 53.513573 56.832026 33.329098 # H
5765 1 2 -0.498584 79.225518 40.554802 37.213646 # O
5766 1 3 0.375068 79.584347 41.106501 37.915434 # H
5767 1 2 -0.510479 54.379911 43.805473 33.630443 # O
5768 1 3 0.345845 55.077081 44.308814 33.172795 # H
5769 1 2 -0.427808 73.726788 63.455618 37.058137 # O
5770 1 3 0.409734 73.427217 62.603915 37.370502 # H
5771 1 3 0.247499 82.800316 52.445262 33.287899 # H
5772 1 1 0.357414 81.145439 51.200356 32.524927 # C
5773 1 2 -0.415351 80.030532 50.365859 32.807586 # O
5774 1 2 -0.255294 81.446008 51.885115 31.487134 # O
5775 1 3 0.367897 80.074543 49.676040 33.500992 # H
5776 1 1 0.366090 72.097182 48.705517 37.826389 # C
5777 1 3 0.208741 73.786540 48.473457 36.400969 # H
5778 1 2 -0.412453 71.233959 47.853903 37.084665 # O
5779 1 2 -0.244438 72.132046 49.016388 39.064877 # O
5780 1 3 0.330937 71.478485 47.754703 36.142791 # H
5781 1 1 0.362203 65.381684 40.661944 31.707548 # C
5782 1 3 0.185815 63.652995 39.405864 32.122222 # H
5783 1 2 -0.287984 66.271662 40.028654 31.043124 # O
5784 1 2 -0.422599 64.883213 41.991686 31.597083 # O
5785 1 3 0.341801 64.354920 42.360313 32.339766 # H
5786 1 1 0.348319 69.626208 65.786477 33.318529 # C
5787 1 3 0.188993 68.396987 64.803021 34.922343 # H
5788 1 2 -0.415533 69.825711 64.449659 32.878311 # O
5789 1 2 -0.240590 69.943056 66.922555 32.837209 # O
5790 1 3 0.330004 69.621584 63.724027 33.509412 # H
5791 1 1 0.364074 52.243745 49.345496 37.592619 # C
5792 1 3 0.253623 53.583978 48.883827 35.844044 # H
5793 1 2 -0.427611 53.034857 48.283956 38.112603 # O
5794 1 2 -0.290581 51.275446 50.022107 38.082677 # O
5795 1 3 0.368283 53.591227 47.784316 37.473072 # H
5796 1 2 -0.233212 68.372256 54.923038 36.949488 # O
5797 1 2 -0.231771 70.608378 56.145617 37.175763 # O
5798 1 2 -0.261134 72.794622 57.361063 37.520809 # O
5799 1 2 -0.221972 69.090834 40.943498 32.295321 # O
5800 1 2 -0.229395 71.283392 39.513121 32.294832 # O
5801 1 2 -0.240904 73.411021 38.218774 32.450261 # O
5802 1 2 -0.253656 59.565303 67.936128 34.126101 # O
5803 1 2 -0.213406 59.596511 65.408310 33.550093 # O
5804 1 2 -0.212637 59.381507 63.061177 33.163721 # O
5805 1 2 -0.230669 58.846619 60.400203 32.915189 # O
5806 1 3 0.199863 52.026360 36.162797 32.675695 # H
5807 1 1 0.352942 50.222669 36.258762 31.333475 # C
5808 1 2 -0.280228 49.304811 35.549282 30.803358 # O
5809 1 2 -0.430503 50.593037 37.625709 31.215577 # O
5810 1 3 0.370593 51.192418 37.980856 31.908551 # H
5811 1 1 0.344724 60.154894 41.656543 37.396941 # C
5812 1 3 0.241482 61.380664 40.871365 35.715265 # H
5813 1 2 -0.474233 59.853263 40.273398 37.223549 # O
5814 1 2 -0.273373 59.602838 42.582834 38.077185 # O
5815 1 3 0.477020 58.864455 40.039556 37.158792 # H
5816 1 1 0.321311 51.537862 62.388635 38.405030 # C
5817 1 3 0.185294 53.354482 63.112957 37.326923 # H
5818 1 2 -0.433038 50.370818 63.145320 38.709107 # O
5819 1 2 -0.312702 51.905504 61.222409 38.771940 # O
5820 1 3 0.329346 50.213278 63.980889 38.215798 # H
5821 1 3 0.212514 82.259425 36.223289 36.037064 # H
5822 1 1 0.363013 81.121839 34.931338 37.413121 # C
5823 1 2 -0.435223 81.617357 33.751405 38.018832 # O
5824 1 2 -0.250256 80.373263 35.872972 37.857376 # O
5825 1 3 0.430985 82.252990 33.167065 37.483851 # H
5826 1 3 0.210142 79.638457 61.786241 33.231174 # H
5827 1 1 0.381712 80.454455 63.622539 32.304416 # C
5828 1 2 -0.446169 79.166511 64.008260 31.824224 # O
5829 1 2 -0.276203 81.626112 63.773197 31.821462 # O
5830 1 3 0.425848 78.494016 64.261880 32.489206 # H
5831 1 2 -0.230321 53.972517 31.894570 37.112830 # O
5832 1 2 -0.240776 56.387360 33.272750 36.819043 # O
5833 1 2 -0.317143 79.478196 68.262328 36.902571 # O
5834 1 2 -0.241346 47.918169 58.429228 32.834333 # O
5835 1 2 -0.243243 50.422136 56.844526 32.906818 # O
5836 1 2 -0.241386 56.533783 51.961236 32.624867 # O
5837 1 2 -0.239697 58.644986 53.357978 32.456710 # O
5838 1 2 -0.256505 62.144063 31.718266 37.632033 # O
5839 1 2 -0.226319 64.470156 32.954227 37.547153 # O
5840 1 2 -0.231097 66.657195 34.308951 37.348776 # O
5841 1 2 -0.228795 62.412448 67.866473 37.945278 # O
5842 1 2 -0.228502 62.718871 55.527873 32.410444 # O
5843 1 2 -0.236977 65.007522 56.811878 32.303961 # O
5844 1 2 -0.236641 67.192667 58.194666 32.371912 # O
5845 1 2 -0.225499 69.376848 59.557043 32.632906 # O
5846 1 2 -0.315498 71.527562 60.970102 33.114749 # O
5847 1 2 -0.224282 70.552738 31.978022 37.387712 # O
5848 1 2 -0.264416 70.383744 34.490097 37.000934 # O
5849 1 2 -0.231369 70.456734 69.015598 37.428216 # O
5850 1 2 -0.256197 83.790081 62.016339 32.869448 # O
5851 1 2 -0.248280 48.003627 63.109917 33.439369 # O
5852 1 2 -0.248604 83.973752 42.022638 37.612801 # O
5853 1 2 -0.246962 81.634966 43.400335 37.646270 # O
5854 1 2 -0.263502 79.427881 44.788647 37.500028 # O
5855 1 2 -0.248040 71.512601 48.969161 33.354655 # O
5856 1 2 -0.243623 68.867161 47.432828 32.866812 # O
5857 1 2 -0.282386 66.665345 46.037765 33.024351 # O
5858 1 2 -0.258660 75.428266 54.502846 37.623419 # O
5859 1 2 -0.325956 77.584117 53.449110 37.408934 # O
5860 1 2 -0.243829 79.052894 55.480422 33.526411 # O
5861 1 2 -0.254053 81.020472 56.754967 32.800008 # O
5862 1 2 -0.329339 58.881423 56.917904 35.915098 # O
5863 1 2 -0.261864 56.701363 58.063600 36.672771 # O
5864 1 2 -0.262081 60.419138 34.167019 32.814389 # O
5865 1 2 -0.310221 62.717568 35.359192 32.565976 # O
5866 1 2 -0.415837 49.525986 32.642451 36.121681 # O
5867 1 3 0.346286 48.644820 32.804250 36.469336 # H
5868 1 2 -0.429285 50.123899 38.956059 36.424370 # O
5869 1 3 0.429038 50.952186 38.528556 36.620125 # H
5870 1 2 -0.430887 77.827808 66.397840 37.228595 # O
5871 1 3 0.444351 78.564579 66.954112 37.604374 # H
5872 1 2 -0.418025 64.114271 44.926500 36.395907 # O
5873 1 3 0.321514 64.178512 44.036297 36.779619 # H
5874 1 2 -0.416989 59.276551 47.390195 36.492250 # O
5875 1 3 0.403440 58.901457 46.535298 36.767776 # H
5876 1 2 -0.411915 83.230859 58.543221 36.060613 # O
5877 1 3 0.345958 82.364668 58.539792 36.474635 # H
5878 1 2 -0.447981 62.439047 64.016134 37.212370 # O
5879 1 3 0.390367 61.850607 63.256816 37.034731 # H
5880 1 2 -0.527233 61.336941 56.371603 35.511435 # O
5881 1 3 0.447940 60.547092 56.555994 36.082305 # H
5882 1 2 -0.412297 83.891826 32.623621 33.129795 # O
5883 1 3 0.339609 84.675966 32.521628 32.565417 # H
5884 1 2 -0.445326 75.913581 32.828190 32.399967 # O
5885 1 3 0.344951 75.584409 31.968201 32.112705 # H
5886 1 2 -0.415243 56.333972 33.291714 33.238966 # O
5887 1 3 0.354892 57.150519 32.915688 32.899150 # H
5888 1 2 -0.500063 52.388280 42.430503 33.215161 # O
5889 1 3 0.401892 53.293089 42.733013 32.883376 # H
5890 1 2 -0.434678 63.574890 45.322991 32.930112 # O
5891 1 3 0.406698 64.520661 45.405679 32.768169 # H
5892 1 2 -0.430458 62.163361 51.320600 33.603545 # O
5893 1 3 0.438795 63.049547 51.620600 33.822081 # H
5894 1 2 -0.420272 72.804424 52.923553 33.994401 # O
5895 1 3 0.367351 73.176451 52.148648 33.560340 # H
5896 1 2 -0.440969 75.727293 57.929834 34.217921 # O
5897 1 3 0.394569 75.742336 58.781637 33.733577 # H
5898 1 2 -0.425133 74.053941 32.528344 36.535280 # O
5899 1 3 0.396494 73.729401 33.424174 36.691377 # H
5900 1 2 -0.445432 73.711840 35.746310 36.374981 # O
5901 1 3 0.389501 73.006933 36.005424 36.969721 # H
5902 1 2 -0.443730 71.073805 37.490453 36.335956 # O
5903 1 3 0.353717 70.266604 37.556807 36.853704 # H
5904 1 2 -0.480590 67.336085 42.671186 36.076590 # O
5905 1 3 0.326657 66.567980 43.198891 36.296141 # H
5906 1 2 -0.481047 69.428125 44.178305 35.940530 # O
5907 1 3 0.401392 68.723472 43.513299 36.307562 # H
5908 1 2 -0.438696 77.057375 39.430635 36.405948 # O
5909 1 3 0.441206 77.737981 39.780260 37.057090 # H
5910 1 2 -0.432222 64.019935 56.374331 35.566636 # O
5911 1 3 0.457635 63.042902 56.420692 35.664321 # H
5912 1 2 -0.444399 59.036341 61.227686 36.124602 # O
5913 1 3 0.362873 58.641405 60.975318 36.979762 # H
5914 1 2 -0.447228 49.804485 60.272078 36.662097 # O
5915 1 3 0.368137 50.181799 60.643513 37.471868 # H
5916 1 2 -0.407310 62.261070 59.568938 31.935902 # O
5917 1 3 0.363325 62.671539 58.895532 31.393012 # H
5918 1 2 -0.446169 64.457281 61.219435 32.558195 # O
5919 1 3 0.361808 64.802018 60.721312 31.818358 # H
5920 1 2 -0.450194 63.494754 64.214858 33.933285 # O
5921 1 3 0.388125 63.970595 63.458662 33.566016 # H
5922 1 2 -0.427489 68.108456 54.367187 33.557573 # O
5923 1 3 0.402602 67.706492 53.507757 33.374940 # H
5924 1 2 -0.451532 74.042685 61.423505 33.327999 # O
5925 1 3 0.448090 73.189003 61.434888 32.840713 # H
5926 1 2 -0.412623 73.277042 65.669288 33.228320 # O
5927 1 3 0.425734 74.043676 65.896373 32.700047 # H
5928 1 2 -0.488692 79.861898 45.603027 34.194952 # O
5929 1 3 0.324940 80.419040 44.876808 34.524668 # H
5930 1 2 -0.467122 75.582924 44.284830 33.325849 # O
5931 1 3 0.496034 75.568161 43.436872 32.830107 # H
5932 1 2 -0.484483 67.555926 50.415196 34.161205 # O
5933 1 3 0.384623 67.818280 50.001863 33.331073 # H
5934 1 2 -0.428605 65.205956 35.984403 32.241706 # O
5935 1 3 0.439660 64.419455 35.454146 32.008348 # H
5936 1 2 -0.412451 57.803474 36.792215 32.482670 # O
5937 1 3 0.363823 58.176713 36.039074 32.014528 # H
5938 1 2 -0.416543 57.832668 68.547346 37.495685 # O
5939 1 3 0.429195 57.549683 67.625925 37.807857 # H
5940 1 2 -0.437902 60.429550 33.920683 36.429794 # O
5941 1 3 0.423650 60.904106 33.423728 37.105365 # H
5942 1 2 -0.466815 51.106749 52.762592 36.402070 # O
5943 1 3 0.383752 51.046319 51.978375 36.969901 # H
5944 1 2 -0.435276 58.774607 50.993839 36.297583 # O
5945 1 3 0.420362 59.582482 51.047987 36.804931 # H
5946 1 2 -0.402135 52.240236 58.545400 36.988746 # O
5947 1 3 0.400867 52.020606 59.352476 37.473490 # H
5948 1 2 -0.412292 80.377361 47.638448 37.191772 # O
5949 1 3 0.432281 80.190934 46.794714 37.628711 # H
5950 1 2 -0.401542 80.427274 50.294440 37.542398 # O
5951 1 3 0.459368 80.314168 51.214674 37.886986 # H
5952 1 2 -0.494249 56.549472 66.329544 37.197259 # O
5953 1 3 0.335229 55.936769 65.678789 37.570921 # H
5954 1 2 -0.402986 70.507376 51.255586 37.491591 # O
5955 1 3 0.377965 70.855095 51.993313 37.990749 # H
5956 1 2 -0.452800 71.232595 61.409302 36.503483 # O
5957 1 3 0.401593 70.572550 61.795854 37.070222 # H
5958 1 2 -0.411984 47.807046 49.364579 33.486110 # O
5959 1 3 0.377119 48.319966 49.955893 32.925547 # H
5960 1 2 -0.432402 50.950194 52.407910 33.002067 # O
5961 1 3 0.358653 50.714018 53.208459 32.494965 # H
5962 1 2 -0.494300 55.037063 55.938890 33.075451 # O
5963 1 3 0.340271 55.183066 55.470608 32.228302 # H
5964 1 2 -0.421197 67.558115 37.496731 32.268038 # O
5965 1 3 0.455855 67.253733 38.243920 31.751091 # H
5966 1 2 -0.455312 77.605117 42.955439 33.613381 # O
5967 1 3 0.364551 78.074112 43.792198 33.474185 # H
5968 1 2 -0.428040 81.890747 41.128567 33.723468 # O
5969 1 3 0.332672 82.314557 40.512760 33.118267 # H
5970 1 2 -0.419204 72.668884 32.422056 33.353656 # O
5971 1 3 0.343418 73.097902 32.903528 32.622985 # H
5972 1 2 -0.427125 66.031786 32.034720 34.693879 # O
5973 1 3 0.338000 66.287362 31.246509 34.206309 # H
5974 1 2 -0.416026 51.676535 44.919233 33.921442 # O
5975 1 3 0.394694 51.997277 44.021576 33.694940 # H
5976 1 2 -0.471087 81.352956 47.428489 33.776013 # O
5977 1 3 0.504876 80.499434 47.025686 33.502693 # H
5978 1 2 -0.233436 50.136168 44.593734 37.062090 # O
5979 1 2 -0.294316 57.978386 44.375639 36.365951 # O
5980 1 2 -0.242030 51.633400 68.390274 37.380610 # O
5981 1 2 -0.236864 48.112965 48.423170 37.071405 # O
5982 1 2 -0.231145 84.353893 46.472833 37.219675 # O
5983 1 2 -0.234221 81.640988 67.755468 33.933295 # O
5984 1 2 -0.230197 71.485888 44.509327 32.803229 # O
5985 1 2 -0.329387 58.276953 45.930774 33.308992 # O
5986 1 2 -0.267515 75.645577 67.777096 33.125873 # O
5987 1 2 -0.243228 56.213758 68.477114 34.210703 # O
5988 1 2 -0.221509 72.679116 68.101963 33.475732 # O
5989 1 2 -0.393519 51.986318 56.299707 36.780793 # O
5990 1 3 0.437037 51.232118 55.666407 36.974525 # H
5991 1 2 -0.425110 75.922462 42.523526 36.663493 # O
5992 1 3 0.350364 75.729914 41.654705 37.060740 # H
5993 1 2 -0.436409 55.727339 54.460639 36.101370 # O
5994 1 3 0.373429 55.994235 55.020995 36.843503 # H
5995 1 2 -0.457949 76.481928 57.766095 37.589754 # O
5996 1 3 0.385630 76.354098 56.965590 38.113266 # H
5997 1 2 -0.489388 57.063709 41.496639 36.912830 # O
5998 1 3 0.453943 56.913241 42.371241 37.265361 # H
5999 1 2 -0.434718 84.183800 65.291173 33.061808 # O
6000 1 3 0.458842 83.610418 64.693905 32.590844 # H
6001 1 2 -0.429848 50.584541 60.856403 33.396828 # O
6002 1 3 0.413527 50.196999 60.372822 32.652518 # H
6003 1 2 -0.429206 61.649405 31.284672 34.085884 # O
6004 1 3 0.394867 61.461363 69.769240 33.776340 # H
6005 1 2 -0.468660 83.234265 54.187422 32.626492 # O
6006 1 3 0.406504 82.503465 54.678812 32.242423 # H
6007 1 2 -0.414918 49.652189 42.114493 33.167426 # O
6008 1 3 0.392219 50.179643 42.905820 33.087462 # H
6009 1 2 -0.495341 80.038583 52.873096 37.549918 # O
6010 1 3 0.436116 79.219818 53.305894 37.895180 # H
6011 1 2 -0.441235 71.398779 42.530783 35.903408 # O
6012 1 3 0.409980 70.841320 43.285057 36.236496 # H
6013 1 2 -0.476461 49.773077 55.528883 36.180106 # O
6014 1 3 0.320678 49.225643 54.859873 36.622357 # H
6015 1 2 -0.465069 54.716188 43.293984 37.037365 # O
6016 1 3 0.448527 53.966295 42.838364 37.484440 # H
6017 1 2 -0.437247 83.030089 38.425779 36.988472 # O
6018 1 3 0.375851 83.194481 39.081261 37.666620 # H
6019 1 2 -0.443216 64.013203 67.455843 34.607474 # O
6020 1 3 0.383821 64.087462 66.563092 34.276457 # H
6021 1 2 -0.432671 51.032606 67.378333 33.919380 # O
6022 1 3 0.374962 51.221680 66.478083 33.632914 # H
6023 1 2 -0.506331 74.408048 42.248734 32.408843 # O
6024 1 3 0.404118 74.155125 41.668305 31.688598 # H
6025 1 2 -0.433206 84.315410 36.952545 32.932751 # O
6026 1 3 0.366258 83.604362 37.055078 32.286434 # H
6027 1 2 -0.432928 59.674731 47.977565 33.119015 # O
6028 1 3 0.446613 59.252909 47.184702 32.680137 # H
6029 1 2 -0.229637 71.106645 65.360188 37.123930 # O
6030 1 2 -0.233109 83.033202 54.260466 36.222330 # O
6031 1 2 -0.297282 52.354611 42.965663 36.827062 # O
6032 1 2 -0.373518 62.158396 61.552943 36.194707 # O
6033 1 2 -0.352786 57.793940 38.991992 36.336269 # O
6034 1 2 -0.239040 48.963591 46.251881 34.221426 # O
6035 1 2 -0.293164 79.510218 65.336241 34.328079 # O
6036 1 2 -0.254100 47.816190 54.091017 32.787488 # O
6037 1 2 -0.270447 54.256990 59.742936 34.493436 # O
6038 1 2 -0.295112 76.854855 64.903633 33.856176 # O
6039 1 1 0.377435 77.704841 47.910753 33.189087 # C
6040 1 3 0.187635 76.294819 46.446412 33.858746 # H
6041 1 2 -0.319747 78.889110 47.875257 32.709696 # O
6042 1 2 -0.422158 76.532073 48.577247 32.728385 # O
6043 1 3 0.351819 75.698822 48.526340 33.248414 # H
6044 1 1 0.337639 65.426310 51.622921 34.130486 # C
6045 1 3 0.222479 66.510486 50.776338 35.907097 # H
6046 1 2 -0.491192 64.654094 50.426066 34.169291 # O
6047 1 2 -0.299636 65.601078 52.469057 33.191790 # O
6048 1 3 0.368567 64.950563 49.750980 34.804348 # H
6049 1 1 0.366031 65.396465 61.010558 37.624424 # C
6050 1 3 0.260055 66.121867 62.966871 36.835757 # H
6051 1 2 -0.439485 64.185684 60.291106 37.467934 # O
6052 1 2 -0.247795 66.483788 60.752078 38.239953 # O
6053 1 3 0.417310 63.381505 60.756500 37.017721 # H
6054 1 3 0.101799 63.258901 50.733360 36.008556 # H
6055 1 3 0.144806 65.249665 51.831861 36.352517 # H
6056 1 3 0.152120 53.795232 50.453538 36.494286 # H
6057 1 3 0.198985 54.560684 62.785942 34.806011 # H
6058 1 3 0.148952 51.991610 64.215234 37.206449 # H
6059 1 3 0.225399 64.520598 63.072408 37.518816 # H
6060 1 3 0.160783 67.716624 66.287666 34.331121 # H
6061 1 3 0.192955 79.251849 63.220579 34.127036 # H
6062 1 3 0.219211 76.908522 61.478159 37.433423 # H
6063 1 3 0.214973 83.102684 50.716925 33.423188 # H
6064 1 3 0.223054 76.353816 47.789965 34.942950 # H
6065 1 3 0.185103 74.003163 49.780811 37.497571 # H
6066 1 3 0.214997 63.886825 40.557489 33.368583 # H
6067 1 3 0.168076 62.095235 42.242652 36.509455 # H
6068 1 3 0.201613 78.583114 36.505561 32.802108 # H
6069 1 3 0.263247 80.692757 35.749329 35.428706 # H
6070 1 3 0.176739 54.809872 36.336633 36.320486 # H
6071 1 3 0.249125 51.462303 34.594369 32.086870 # H
6072 1 3 0.217148 44.367341 68.517451 33.942140 # H
6073 1 1 0.305664 44.309038 66.316431 35.812195 # C
6074 1 2 -0.262770 43.851629 65.260703 36.435345 # O
6075 1 2 -0.465073 43.789674 67.667351 35.909432 # O
6076 1 3 0.393209 43.120878 67.782955 36.598114 # H
6077 1 1 0.306743 87.473478 68.419478 33.251899 # C
6078 1 2 -0.460599 87.609157 67.041945 32.871780 # O
6079 1 2 -0.367374 88.128647 69.416591 32.707719 # O
6080 1 3 0.368694 88.147404 66.918796 32.070645 # H
6081 1 3 0.181253 87.467200 66.043616 34.806009 # H
6082 1 2 -0.246878 87.535901 63.464967 35.343656 # O
6083 1 3 0.217686 87.522313 34.211967 34.682479 # H
6084 1 2 -0.457930 87.759056 36.345897 34.778947 # O
6085 1 1 0.329694 87.873702 39.207764 35.911073 # C
6086 1 2 -0.449023 88.749547 38.097257 35.728817 # O
6087 1 2 -0.254664 88.228533 40.359064 36.416695 # O
6088 1 3 0.582655 88.342543 37.206379 35.246790 # H
6089 1 3 0.208825 87.210001 41.634221 35.135621 # H
6090 1 2 -0.338962 87.257217 43.823384 34.416133 # O
6091 1 2 -0.383297 87.363088 46.384124 34.111043 # O
6092 1 3 0.434442 87.622858 45.351790 34.064286 # H
6093 1 3 0.482076 85.835867 49.764851 34.114029 # H
6094 1 3 0.188525 87.027742 53.686211 33.204682 # H
6095 1 2 -0.237535 87.297771 56.171108 33.308100 # O
6096 1 1 0.321899 87.311403 58.453129 35.198395 # C
6097 1 2 -0.430711 87.428516 57.086902 35.648057 # O
6098 1 2 -0.295962 88.111440 59.438895 35.472833 # O
6099 1 3 0.378781 88.203329 56.921440 36.209531 # H
6100 1 3 0.230247 87.159344 61.000283 34.801513 # H
6101 1 3 0.214820 44.380003 63.668289 34.923983 # H
6102 1 1 0.326469 44.206567 61.159614 35.969168 # C
6103 1 2 -0.442228 43.539593 59.945327 36.317186 # O
6104 1 2 -0.246179 43.841879 62.358242 36.339657 # O
6105 1 3 0.571543 43.769505 59.111073 35.635708 # H
6106 1 2 -0.452462 44.112455 58.352458 34.883877 # O
6107 1 3 0.200861 44.465331 56.189553 35.065685 # H
6108 1 2 -0.445894 44.148294 53.826901 34.868831 # O
6109 1 3 0.452080 43.564013 53.249675 34.250220 # H
6110 1 1 0.323615 44.204341 50.860326 33.972764 # C
6111 1 2 -0.433019 44.128942 49.454742 33.687160 # O
6112 1 2 -0.357979 43.368788 51.774981 33.545555 # O
6113 1 3 0.368488 43.377024 49.226244 33.112121 # H
6114 1 2 -0.232854 44.226357 48.862059 36.121129 # O
6115 1 3 0.143446 44.336169 46.315168 35.823962 # H
6116 1 1 0.350721 43.861029 41.536781 35.119875 # C
6117 1 2 -0.279994 43.351514 40.364851 34.893512 # O
6118 1 2 -0.441590 43.140862 42.773348 35.183540 # O
6119 1 3 0.422652 43.651808 43.595678 35.363425 # H
6120 1 3 0.262068 44.373435 38.898625 35.301835 # H
6121 1 2 -0.234450 44.143054 36.695876 35.212203 # O
6122 1 1 0.319944 44.506956 33.738806 36.165862 # C
6123 1 2 -0.261928 43.896737 32.613803 36.343590 # O
6124 1 2 -0.440558 44.476482 34.901199 37.012049 # O
6125 1 3 0.372911 43.814400 34.851585 37.723580 # H
6126 1 2 -0.227762 44.002977 31.345019 33.978251 # O
6127 1 1 0.014288 26.001780 48.511342 41.181714 # C
6128 1 1 0.020246 27.428531 48.619431 41.496959 # C
6129 1 1 0.196572 25.206803 10.444003 41.066828 # C
6130 1 1 -0.041688 28.115061 10.443392 41.414851 # C
6131 1 1 -0.035193 25.956077 11.675857 41.346077 # C
6132 1 1 0.125951 27.392793 11.668053 40.811804 # C
6133 1 1 -0.006635 25.476751 12.751704 42.097556 # C
6134 1 1 -0.043018 28.187641 12.939868 41.191248 # C
6135 1 1 -0.012110 26.122517 14.025439 41.956146 # C
6136 1 1 -0.002978 27.515288 14.111187 41.606882 # C
6137 1 1 0.180203 25.365190 15.278679 42.077898 # C
6138 1 1 -0.000160 28.253706 15.358182 41.613724 # C
6139 1 1 0.001144 26.095193 16.591783 42.032312 # C
6140 1 1 0.002290 27.536006 16.581859 41.870911 # C
6141 1 1 -0.113961 25.369973 17.771353 42.157313 # C
6142 1 1 0.017606 28.245177 17.826860 41.880594 # C
6143 1 1 0.053069 26.022850 19.026048 42.105427 # C
6144 1 1 0.007710 27.490376 19.038323 41.964869 # C
6145 1 1 -0.097806 25.281073 20.263870 42.227559 # C
6146 1 1 0.011832 28.200472 20.274566 41.978160 # C
6147 1 1 0.162453 26.010808 21.427559 42.441111 # C
6148 1 1 -0.024788 27.425940 21.436332 42.332023 # C
6149 1 2 -0.357556 25.266934 22.608085 42.772387 # O
6150 1 1 0.017603 28.169386 22.623365 42.631456 # C
6151 1 1 0.156719 26.024368 23.864993 42.822312 # C
6152 1 1 -0.013621 27.419047 23.821071 42.741209 # C
6153 1 1 -0.103749 25.349235 25.092114 42.867783 # C
6154 1 1 0.099274 28.128445 25.142109 42.452796 # C
6155 1 1 0.000997 26.063183 26.303218 42.937860 # C
6156 1 1 0.098293 27.477464 26.304688 43.111942 # C
6157 1 1 0.200685 25.425638 27.669466 42.788634 # C
6158 1 1 0.103948 28.340309 27.702140 42.738751 # C
6159 1 1 0.001512 26.152946 28.768860 42.130612 # C
6160 1 1 0.109207 27.580260 28.658378 41.844795 # C
6161 1 1 -0.014278 25.440674 29.870427 41.612014 # C
6162 1 1 -0.031959 28.281183 29.987689 41.863848 # C
6163 1 1 -0.021070 26.093708 31.175692 41.529963 # C
6164 1 1 -0.012863 27.527770 31.125426 41.517439 # C
6165 1 1 0.148407 25.448163 32.446241 41.571909 # C
6166 1 1 0.094744 28.323834 32.295474 41.011730 # C
6167 1 1 -0.019191 26.053183 33.736402 41.399086 # C
6168 1 1 0.122972 27.420987 33.790707 40.836562 # C
6169 1 1 -0.073248 25.399343 34.970423 41.673870 # C
6170 1 1 -0.036335 28.175084 34.972822 41.014117 # C
6171 1 1 -0.007667 26.042961 36.187300 41.428266 # C
6172 1 1 0.125718 27.443112 36.223947 40.839657 # C
6173 1 1 0.135800 25.398725 37.425932 41.684049 # C
6174 1 1 0.115363 28.333047 37.721846 41.076401 # C
6175 1 1 -0.023210 26.055200 38.675816 41.845588 # C
6176 1 1 0.004607 27.513092 38.730930 41.744911 # C
6177 1 1 -0.061611 25.394996 39.902561 42.210087 # C
6178 1 1 -0.022252 28.172089 39.962216 42.012586 # C
6179 1 1 0.032125 26.047952 41.148215 41.910443 # C
6180 1 1 0.115270 27.480094 41.111835 41.541799 # C
6181 1 1 -0.094478 25.388251 42.408755 41.915089 # C
6182 1 1 0.104677 28.356393 42.592936 41.664226 # C
6183 1 1 0.076552 26.104675 43.640995 41.996228 # C
6184 1 1 -0.044665 27.540615 43.679810 42.170561 # C
6185 1 1 -0.059620 25.453583 44.931044 42.047245 # C
6186 1 1 0.106465 28.161502 44.840462 42.790061 # C
6187 1 1 0.140114 26.145560 46.052139 41.366404 # C
6188 1 1 0.094872 27.281247 46.348113 42.493576 # C
6189 1 1 -0.091814 25.350566 47.332709 41.127901 # C
6190 1 1 -0.033003 28.106568 47.465231 42.069025 # C
6191 1 1 0.027115 30.201770 9.386899 42.192063 # C
6192 1 1 0.030016 31.590292 9.502499 42.548090 # C
6193 1 1 0.110793 29.456929 10.636339 41.895858 # C
6194 1 1 -0.057263 32.319101 10.684634 42.120922 # C
6195 1 1 0.098761 30.178047 11.576888 40.901190 # C
6196 1 1 0.243043 31.873350 11.457583 41.012415 # C
6197 1 1 -0.019677 29.567132 12.954938 40.923766 # C
6198 1 2 -0.335372 32.543079 12.784351 40.674485 # O
6199 1 1 0.066877 30.163234 14.221446 40.650077 # C
6200 1 1 -0.293640 31.071169 14.353687 39.455363 # C
6201 1 1 -0.029459 29.660698 15.449026 41.237269 # C
6202 1 1 0.103012 30.323987 16.660647 41.397767 # C
6203 1 2 -0.353477 31.709617 16.713073 41.094466 # O
6204 1 1 0.087918 29.735770 17.838122 41.943395 # C
6205 1 1 0.271371 32.485443 17.908756 41.295222 # C
6206 1 1 0.015169 30.355495 19.108296 41.536593 # C
6207 1 1 -0.056710 31.777304 19.101825 41.402396 # C
6208 1 1 0.131952 29.628795 20.384353 41.557706 # C
6209 1 1 0.128037 32.478431 20.455234 41.449161 # C
6210 1 1 -0.066557 30.338405 21.412012 42.330957 # C
6211 1 1 0.100273 31.762727 21.286618 42.521072 # C
6212 1 1 0.129994 29.630367 22.517591 42.919448 # C
6213 1 1 0.076472 32.682431 22.753201 42.893056 # C
6214 1 1 0.125591 30.502968 24.093883 42.934988 # C
6215 1 1 0.039026 31.991128 24.069555 42.321795 # C
6216 1 1 0.084766 29.841086 25.211748 42.306763 # C
6217 1 1 0.278529 32.667348 25.345297 42.387623 # C
6218 1 1 0.152514 30.466691 26.455754 42.395799 # C
6219 1 2 -0.315744 31.920728 26.523604 42.277637 # O
6220 1 1 0.000548 29.830716 27.659909 42.409817 # C
6221 1 1 -0.271621 32.952550 28.502671 43.265134 # C
6222 1 1 0.007235 30.530308 28.912232 42.242308 # C
6223 1 1 0.074894 31.965849 29.091819 42.258276 # C
6224 1 1 -0.030914 29.702282 30.076873 42.058648 # C
6225 1 1 -0.038728 32.598955 30.139453 41.560819 # C
6226 1 1 0.142409 30.365472 31.384576 42.144396 # C
6227 1 1 0.137651 31.707831 31.344589 41.171437 # C
6228 1 1 -0.084983 29.605825 32.514571 41.696520 # C
6229 1 1 -0.018090 32.407181 32.671798 41.471387 # C
6230 1 1 0.109728 30.209261 33.826804 41.862420 # C
6231 1 1 -0.046005 31.677879 33.838899 41.820142 # C
6232 1 1 0.124073 29.630767 34.911286 40.941232 # C
6233 1 1 0.132103 32.363321 34.989341 42.416460 # C
6234 1 1 0.145214 30.491888 36.472180 41.058004 # C
6235 1 1 0.106480 31.934436 36.359465 41.694329 # C
6236 1 1 -0.062989 29.736540 37.646151 41.403610 # C
6237 1 1 0.144445 32.395423 37.505958 42.584991 # C
6238 1 1 0.161643 30.474001 38.881535 41.608103 # C
6239 1 1 -0.034225 31.810348 38.804336 42.202403 # C
6240 1 1 0.124854 29.585188 39.951484 42.511978 # C
6241 1 1 0.142354 32.427015 39.966943 42.723266 # C
6242 1 1 -0.006412 30.366550 41.283073 42.559483 # C
6243 1 1 0.011793 31.698632 41.133584 43.053882 # C
6244 1 1 -0.043444 29.765722 42.533097 42.293924 # C
6245 1 1 -0.243268 32.206403 41.953968 44.229416 # C
6246 1 1 0.111579 30.374565 43.811860 42.390032 # C
6247 1 2 -0.324503 31.828940 43.885377 42.425522 # O
6248 1 1 -0.099369 29.606467 44.965257 42.421475 # C
6249 1 1 0.079015 32.307084 45.162716 42.853579 # C
6250 1 1 0.125463 30.290964 46.244487 42.208038 # C
6251 1 1 0.075024 31.479138 46.303596 43.217281 # C
6252 1 1 0.013814 29.527457 47.512736 42.243552 # C
6253 1 1 0.139977 32.253612 47.858919 43.323155 # C
6254 1 1 0.145258 34.469993 9.561066 43.365371 # C
6255 1 1 -0.035545 35.882308 9.577226 43.016952 # C
6256 1 1 0.158616 33.519601 11.132878 42.807188 # C
6257 1 1 0.140056 36.651836 10.810019 43.097202 # C
6258 1 1 -0.085318 34.335787 12.180596 42.144591 # C
6259 1 1 0.138232 35.751784 12.308315 42.547521 # C
6260 1 1 0.316316 33.776418 13.042208 41.238719 # C
6261 1 1 0.062479 36.500633 12.973396 41.370816 # C
6262 1 2 -0.324446 34.485339 14.279359 41.054650 # O
6263 1 1 0.143443 35.897221 14.248048 41.192183 # C
6264 1 1 -0.024666 36.522023 15.469078 41.502742 # C
6265 1 1 -0.268284 34.607355 16.132910 42.918253 # C
6266 1 1 0.053479 35.861727 16.516932 42.165981 # C
6267 1 2 -0.320966 33.871921 17.947121 41.350525 # O
6268 1 1 0.096395 36.564631 17.816711 42.414612 # C
6269 1 1 0.142426 34.615928 19.212112 41.734597 # C
6270 1 1 -0.066074 35.939148 19.110697 42.133573 # C
6271 1 1 -0.084278 33.910118 20.382490 41.676443 # C
6272 1 1 0.142326 36.774239 20.304328 42.455895 # C
6273 1 1 0.128306 34.737280 21.666401 41.710614 # C
6274 1 1 -0.086167 36.148160 21.554586 42.109678 # C
6275 1 1 0.092727 34.128066 22.762729 42.888268 # C
6276 1 1 0.097975 36.802921 22.795379 42.423915 # C
6277 1 1 0.139710 34.685147 24.020008 42.610933 # C
6278 1 1 -0.037588 36.022716 24.162050 42.383621 # C
6279 1 2 -0.312719 34.052652 25.342799 42.547823 # O
6280 1 1 0.157861 36.703172 25.365051 42.188442 # C
6281 1 2 -0.259300 36.062721 26.608158 42.368984 # O
6282 1 1 0.124348 36.814647 27.822967 41.940791 # C
6283 1 2 -0.274232 34.644406 28.894322 41.373560 # O
6284 1 1 0.109604 36.119771 28.883791 41.364040 # C
6285 1 1 0.159753 33.982095 30.152593 41.287663 # C
6286 1 1 0.124098 36.904590 29.902230 40.747192 # C
6287 1 1 -0.049219 34.522718 31.458604 41.051972 # C
6288 1 1 0.156345 35.802007 31.733887 40.412105 # C
6289 1 1 -0.009187 33.790354 32.609805 41.552550 # C
6290 1 1 -0.077828 36.486793 32.982266 40.605449 # C
6291 1 1 0.123495 34.607041 33.714654 42.188763 # C
6292 1 1 0.153297 35.793012 34.161677 41.102566 # C
6293 1 1 -0.034949 33.813327 34.977437 42.448831 # C
6294 1 1 -0.057521 36.623351 35.118616 41.810282 # C
6295 1 1 -0.008520 34.518938 36.160867 42.618806 # C
6296 1 1 0.138793 35.982749 36.076526 42.649156 # C
6297 1 1 0.119241 33.909946 37.509806 42.490628 # C
6298 1 1 0.112632 36.969616 37.966905 42.807402 # C
6299 1 1 0.225050 34.701230 39.075020 42.737520 # C
6300 1 1 0.077561 36.146085 39.154843 42.894459 # C
6301 1 2 -0.315210 33.757696 40.074305 43.255906 # O
6302 1 2 -0.317674 36.684255 40.435830 42.722502 # O
6303 1 1 -0.272882 35.311242 41.812285 41.127446 # C
6304 1 1 0.034909 36.226489 42.871608 41.721943 # C
6305 1 2 -0.348457 34.266848 43.939696 42.491635 # O
6306 1 1 0.083780 35.685065 43.970574 42.335696 # C
6307 1 1 0.100643 33.654507 45.235950 42.806829 # C
6308 1 1 0.091799 36.462107 45.105443 42.729546 # C
6309 1 1 -0.027994 34.299177 46.475498 42.878275 # C
6310 1 1 0.107036 35.714259 46.436162 42.339177 # C
6311 1 1 -0.023736 33.687602 47.732080 43.150606 # C
6312 1 1 0.096845 36.528841 47.808400 42.479654 # C
6313 1 1 0.020730 38.714851 9.503764 42.816876 # C
6314 1 1 0.003093 40.086590 9.386485 42.804692 # C
6315 1 1 -0.024668 38.042478 10.719272 42.586786 # C
6316 1 1 0.083003 40.866920 10.584925 42.267959 # C
6317 1 1 0.011949 38.687675 11.888608 42.042050 # C
6318 1 1 0.087883 40.139706 11.964053 42.219595 # C
6319 1 1 -0.008410 37.987375 13.039024 41.561273 # C
6320 1 1 0.149066 40.879698 12.663965 41.118096 # C
6321 1 1 -0.053382 38.635513 14.210927 41.116525 # C
6322 1 1 0.113335 39.974236 14.182226 40.516909 # C
6323 1 1 0.133974 37.947253 15.499512 40.936093 # C
6324 1 1 -0.014435 40.757224 15.421372 40.532460 # C
6325 1 1 0.007946 38.764681 16.661675 41.311543 # C
6326 1 1 -0.042690 40.160525 16.682465 40.925216 # C
6327 1 1 0.095134 38.283849 17.832140 41.989523 # C
6328 1 1 0.293930 40.915170 17.862547 40.928675 # C
6329 1 1 0.124720 38.820675 19.068774 41.626009 # C
6330 1 2 -0.315153 40.162345 19.054569 41.070745 # O
6331 1 1 -0.023384 38.227156 20.255296 41.963276 # C
6332 1 1 -0.245874 41.080880 20.621408 43.160199 # C
6333 1 1 -0.001275 39.024394 21.460127 41.936076 # C
6334 1 1 0.070496 40.423590 21.571242 42.191002 # C
6335 1 1 0.087114 38.432237 22.785694 42.109527 # C
6336 1 1 -0.023730 41.140278 22.757454 41.796803 # C
6337 1 1 0.092196 38.943767 23.879273 41.254187 # C
6338 1 1 -0.014548 40.401724 23.991022 41.475596 # C
6339 1 1 0.038242 38.042523 25.411070 41.595456 # C
6340 1 1 -0.009667 41.047810 25.234896 41.519007 # C
6341 1 1 0.126401 38.889749 26.517829 42.146699 # C
6342 1 1 0.133746 40.283183 26.566486 41.391022 # C
6343 1 1 -0.008687 38.215145 27.803463 42.040439 # C
6344 1 1 0.034634 41.040566 27.812186 41.946923 # C
6345 1 1 0.134189 38.939629 29.114905 41.993041 # C
6346 1 1 -0.044668 40.376275 29.050414 41.836435 # C
6347 1 1 -0.033167 38.303164 30.053534 41.016375 # C
6348 1 1 0.233603 41.067761 30.353016 41.583141 # C
6349 1 1 0.165305 38.978049 31.196784 40.494504 # C
6350 1 1 -0.025104 40.260632 31.509535 41.015477 # C
6351 1 1 0.150987 37.902422 33.058696 40.330334 # C
6352 1 1 0.069778 40.823038 32.804305 40.966568 # C
6353 1 1 -0.057765 38.717511 34.071210 40.925877 # C
6354 1 1 0.021080 40.145693 34.066760 40.862452 # C
6355 1 1 0.129677 38.085071 35.045255 41.831588 # C
6356 1 1 0.100611 40.885106 35.332911 41.094577 # C
6357 1 1 0.123281 38.943181 36.706384 41.861228 # C
6358 1 1 -0.038976 40.166827 36.625439 41.059771 # C
6359 1 1 -0.037099 38.149889 37.941106 41.989657 # C
6360 1 1 -0.009299 40.777522 37.812733 40.676142 # C
6361 1 1 0.116432 38.476629 39.134646 41.286959 # C
6362 1 1 0.150560 40.079374 39.131130 40.631188 # C
6363 1 1 0.181846 38.088245 40.387501 42.026447 # C
6364 1 1 -0.031178 40.910437 40.269818 41.086094 # C
6365 1 1 0.119707 38.366639 41.606520 41.201516 # C
6366 1 1 0.162609 40.478907 41.607750 41.007434 # C
6367 1 1 -0.024071 37.639618 42.832836 41.446920 # C
6368 1 1 -0.056091 41.185445 42.699483 41.604231 # C
6369 1 1 0.152867 38.380888 44.080788 41.426305 # C
6370 1 1 0.150212 40.531774 43.979774 41.562251 # C
6371 1 1 -0.053808 37.822464 45.165495 42.136993 # C
6372 1 1 -0.029169 41.029537 45.094913 42.334317 # C
6373 1 1 0.123805 38.547214 46.416898 42.151043 # C
6374 1 1 0.108682 40.349589 46.425408 42.286551 # C
6375 1 1 0.097784 37.901193 47.573202 43.070445 # C
6376 1 1 -0.034781 40.837421 47.560803 43.061200 # C
6377 1 1 0.140615 42.798999 9.438170 43.929918 # C
6378 1 1 -0.030819 44.237715 9.398195 43.659254 # C
6379 1 1 0.075283 42.065139 10.938612 43.270321 # C
6380 1 1 0.146528 44.944508 10.664345 43.776938 # C
6381 1 1 -0.025777 42.820975 12.029295 42.665062 # C
6382 1 1 0.144471 44.109377 12.345612 43.248708 # C
6383 1 1 -0.001853 42.302777 12.710617 41.520728 # C
6384 1 1 -0.009845 44.881892 13.336012 42.515124 # C
6385 1 1 0.122175 43.166464 13.571739 40.777801 # C
6386 1 1 -0.058781 44.419132 13.975241 41.340003 # C
6387 1 1 0.107827 42.151820 15.371590 40.224368 # C
6388 1 1 0.147812 45.166993 15.074999 40.656344 # C
6389 1 1 0.095719 42.972846 16.460422 40.585422 # C
6390 1 1 -0.038241 44.365023 16.402072 40.645833 # C
6391 1 2 -0.333535 42.290732 17.791646 40.747665 # O
6392 1 1 0.068261 45.108347 17.593349 40.499806 # C
6393 1 1 -0.269413 44.363307 18.675850 39.705171 # C
6394 1 2 -0.331416 45.287413 20.233674 41.516323 # O
6395 1 2 -0.345486 43.208687 21.563832 41.882203 # O
6396 1 1 0.240584 44.605011 21.471449 41.634808 # C
6397 1 1 0.138384 42.514968 22.803726 41.641373 # C
6398 1 1 -0.116911 45.284030 22.633773 41.521588 # C
6399 1 1 0.100353 43.163489 24.019435 41.335878 # C
6400 1 1 0.112841 44.588555 23.936115 42.053288 # C
6401 1 1 0.024423 42.434429 25.246547 41.744741 # C
6402 1 1 -0.069259 45.199148 25.330271 41.990629 # C
6403 1 1 -0.033109 43.073274 26.404514 42.365716 # C
6404 1 1 0.145882 44.465621 26.350105 42.633134 # C
6405 1 1 0.047253 42.276828 27.603148 42.591606 # C
6406 1 2 -0.365666 45.336188 27.331039 43.272593 # O
6407 1 1 -0.243933 42.841374 28.643884 43.553064 # C
6408 1 2 -0.368276 41.811788 31.134749 42.759772 # O
6409 1 1 0.236377 42.757865 32.040998 42.326734 # C
6410 1 2 -0.348039 44.103932 32.206937 42.809115 # O
6411 1 1 -0.059019 42.258608 32.858079 41.339997 # C
6412 1 1 0.172827 44.964187 33.129181 42.143307 # C
6413 1 1 0.120342 43.100501 33.884507 40.708088 # C
6414 1 1 0.036411 44.365987 34.230929 41.484134 # C
6415 1 1 0.108930 42.160410 35.382730 40.267612 # C
6416 1 1 0.156134 45.252712 35.010660 40.562772 # C
6417 1 1 -0.085167 42.903564 36.626013 40.300895 # C
6418 1 1 0.141064 44.315048 36.688345 40.053656 # C
6419 1 1 0.129608 42.212706 37.916757 40.370213 # C
6420 1 1 -0.097994 45.029693 37.911030 40.372555 # C
6421 1 1 -0.057873 42.933119 38.951436 41.147436 # C
6422 1 1 0.138543 44.318707 39.157124 40.751657 # C
6423 1 1 0.128077 42.137462 39.945399 41.784455 # C
6424 1 1 -0.041744 45.139496 40.039807 41.715009 # C
6425 1 1 0.029128 43.006371 41.200338 42.412257 # C
6426 1 1 0.021057 44.476951 40.926016 42.583424 # C
6427 1 1 0.086232 42.592170 42.620563 42.039859 # C
6428 1 1 -0.300402 45.105300 41.222642 43.919524 # C
6429 1 1 0.235726 42.881518 43.614617 43.139437 # C
6430 1 2 -0.312478 44.462220 43.898027 43.442881 # O
6431 1 1 -0.032162 42.231581 44.942497 43.021685 # C
6432 1 1 0.280139 45.028953 45.095738 43.246299 # C
6433 1 1 0.127650 42.857441 46.118006 43.701174 # C
6434 1 1 0.030968 44.278413 46.260020 43.058155 # C
6435 1 1 0.108622 42.018557 47.538406 43.862234 # C
6436 1 1 0.029618 44.911998 47.583251 43.335268 # C
6437 1 1 -0.025383 47.074014 9.516550 43.357012 # C
6438 1 1 -0.032481 48.471948 9.554334 43.644936 # C
6439 1 1 0.073400 46.284371 10.732911 43.119412 # C
6440 1 1 0.163259 49.189100 10.814672 43.753417 # C
6441 1 1 0.129318 47.014402 11.984865 43.530429 # C
6442 1 1 -0.043000 48.484904 12.004265 43.439619 # C
6443 1 1 0.123258 46.239070 13.574096 43.013044 # C
6444 1 1 0.148272 49.088729 13.301156 43.251807 # C
6445 1 1 -0.012871 47.115799 14.416475 42.172023 # C
6446 1 1 -0.022093 48.532962 14.378221 42.455753 # C
6447 1 1 -0.008095 46.522888 15.262059 41.210953 # C
6448 1 1 -0.030571 49.332320 15.445691 41.936801 # C
6449 1 1 0.136281 47.272622 16.419957 40.715325 # C
6450 1 1 0.002890 48.644638 16.512263 41.306201 # C
6451 1 1 -0.040015 46.479326 17.696250 40.798636 # C
6452 1 1 -0.033554 49.319571 17.649265 40.736628 # C
6453 1 1 -0.031754 47.182564 18.949012 40.864060 # C
6454 1 1 0.122155 48.596355 18.860303 40.353603 # C
6455 1 1 0.153150 46.694243 20.179702 41.220735 # C
6456 1 1 0.140040 49.536498 20.477556 40.443180 # C
6457 1 1 0.085257 47.385546 21.379984 41.507504 # C
6458 1 1 -0.064928 48.788053 21.499195 41.161727 # C
6459 1 1 -0.033267 46.660287 22.645810 41.162208 # C
6460 1 1 0.111703 49.424061 22.768402 41.486318 # C
6461 1 1 0.149225 47.368074 23.809842 40.706259 # C
6462 1 1 -0.026156 48.759185 23.958136 40.913284 # C
6463 1 1 0.141856 46.350826 25.616284 41.203040 # C
6464 1 1 0.175582 49.455008 25.209129 40.662553 # C
6465 1 1 -0.093636 47.163786 26.667202 41.766004 # C
6466 1 1 0.128029 48.522462 26.824051 41.151534 # C
6467 1 1 0.285085 46.694438 27.402186 42.848756 # C
6468 1 1 -0.067298 49.317242 27.869242 41.719855 # C
6469 1 2 -0.296581 47.661661 28.234340 43.379291 # O
6470 1 1 0.229605 48.457712 29.006887 42.234439 # C
6471 1 1 -0.258143 45.961240 30.474284 42.604876 # C
6472 1 1 -0.022881 49.089337 30.295812 42.634021 # C
6473 1 1 0.059225 46.933636 31.631170 42.583563 # C
6474 1 1 -0.022359 48.348846 31.474413 42.788528 # C
6475 1 1 -0.046122 46.321200 32.870195 42.167999 # C
6476 1 1 0.130822 49.059359 32.696788 43.241814 # C
6477 1 1 0.110618 47.283853 33.878259 41.564425 # C
6478 1 1 0.132823 48.285752 34.263238 42.620117 # C
6479 1 1 -0.033722 46.650623 35.037618 40.908453 # C
6480 1 1 -0.018601 49.105052 35.406538 42.195695 # C
6481 1 1 0.175716 47.490483 36.101610 40.460129 # C
6482 1 1 -0.028856 48.748300 36.281945 41.119429 # C
6483 1 1 0.148203 46.426721 37.939344 40.184697 # C
6484 1 1 0.139352 49.562401 37.450414 40.760269 # C
6485 1 1 -0.081377 47.192130 39.032102 40.781162 # C
6486 1 1 0.164683 48.654436 39.124620 40.638269 # C
6487 1 1 0.145286 46.532846 39.964010 41.584290 # C
6488 1 1 -0.119466 49.279834 40.225660 41.404139 # C
6489 1 2 -0.328507 47.251233 41.006408 42.350691 # O
6490 1 1 0.261736 48.639397 41.103275 42.228882 # C
6491 1 2 -0.336199 49.370715 42.123303 42.898751 # O
6492 1 1 -0.257613 48.594147 44.592524 41.604372 # C
6493 1 2 -0.316509 46.428397 45.145462 43.143548 # O
6494 1 1 0.052291 49.259271 45.368446 42.707352 # C
6495 1 1 0.139641 47.072544 46.440283 43.214658 # C
6496 1 1 -0.050950 48.494915 46.466461 43.209768 # C
6497 1 1 -0.042530 46.353381 47.630110 43.307696 # C
6498 1 1 0.151611 49.135593 47.659920 43.771560 # C
6499 1 1 -0.004385 51.841370 9.393338 42.823508 # C
6500 1 1 -0.008479 53.067645 9.343365 42.120640 # C
6501 1 1 0.159967 51.276624 10.683476 43.189676 # C
6502 1 1 0.147408 53.865799 10.630553 42.246075 # C
6503 1 1 -0.071683 51.721201 11.877444 42.534596 # C
6504 1 1 0.115520 52.858955 11.819320 41.610051 # C
6505 1 1 0.124740 51.181541 13.176083 42.846925 # C
6506 1 1 -0.064974 53.642759 13.027498 41.535989 # C
6507 1 1 -0.081411 51.622015 14.337009 42.165732 # C
6508 1 1 0.129261 53.089198 14.325281 42.017844 # C
6509 1 1 0.147449 50.817963 15.562739 42.066841 # C
6510 1 1 -0.019269 53.688460 15.422851 41.225072 # C
6511 1 1 -0.054612 51.412290 16.422883 40.984579 # C
6512 1 1 0.142707 52.779630 16.293843 40.585609 # C
6513 1 1 0.163776 50.698967 17.478212 40.365208 # C
6514 1 1 0.149238 53.893599 18.073837 40.233052 # C
6515 1 1 0.161121 51.751894 19.320731 40.159999 # C
6516 1 1 -0.080480 53.164832 19.283784 40.429034 # C
6517 1 1 -0.045975 50.980090 20.365697 40.705743 # C
6518 1 1 0.131461 53.889541 20.537107 40.756160 # C
6519 1 1 0.131492 51.596654 21.440199 41.491272 # C
6520 1 1 -0.007300 53.046348 21.606440 41.331636 # C
6521 1 1 0.054137 50.878606 22.749306 41.022541 # C
6522 1 1 0.035025 53.651033 22.839733 41.663917 # C
6523 1 1 0.143312 51.673468 24.193977 40.920863 # C
6524 1 1 -0.065433 52.996176 24.150185 41.590703 # C
6525 1 1 -0.088775 50.871273 25.375271 41.029469 # C
6526 1 1 0.267676 53.650796 25.320054 41.927316 # C
6527 1 1 0.215379 51.601026 26.585755 41.158828 # C
6528 1 2 -0.345744 53.056642 26.524016 41.569987 # O
6529 1 1 0.093035 50.702882 28.060269 41.568029 # C
6530 1 1 -0.281371 53.179986 28.066693 43.889911 # C
6531 1 1 -0.035875 51.244256 29.051289 42.466787 # C
6532 1 1 0.066936 52.615118 29.063375 42.872647 # C
6533 1 1 0.130297 50.496378 30.212972 43.011195 # C
6534 1 1 -0.090127 53.394504 30.238930 42.690548 # C
6535 1 1 -0.047110 51.228618 31.489112 42.814952 # C
6536 1 1 0.138906 52.650275 31.553886 42.445293 # C
6537 1 1 -0.039791 50.534390 32.661069 43.176704 # C
6538 1 1 -0.028804 53.357387 32.678159 43.080789 # C
6539 1 1 0.143949 51.256897 33.855634 43.540005 # C
6540 1 1 -0.023844 52.682618 33.874995 43.432069 # C
6541 1 1 0.151287 50.290696 35.653018 42.953185 # C
6542 1 1 0.149740 53.396603 35.138304 43.729355 # C
6543 1 1 -0.036943 51.196713 36.667685 42.504901 # C
6544 1 1 0.129323 52.475913 36.741917 43.227652 # C
6545 1 1 -0.025835 50.828016 37.553748 41.458178 # C
6546 1 1 -0.006102 53.398405 37.764069 42.737583 # C
6547 1 1 0.135262 51.666212 38.713898 41.154650 # C
6548 1 1 -0.037306 52.941936 38.781049 41.866206 # C
6549 1 1 0.135698 50.740780 40.301622 41.228433 # C
6550 1 1 0.137274 53.656359 40.062565 41.748830 # C
6551 1 1 0.066193 51.406615 41.114176 42.336179 # C
6552 1 1 -0.066793 52.839801 41.222538 42.132123 # C
6553 1 1 0.074170 50.764111 42.338522 42.662941 # C
6554 1 1 0.138772 53.508947 42.444342 42.589336 # C
6555 1 1 0.098443 51.434082 43.532890 42.859354 # C
6556 1 1 -0.012624 52.789951 43.690392 42.388028 # C
6557 1 1 0.132005 50.665597 45.098506 43.109468 # C
6558 1 1 0.120003 53.401394 44.796720 41.648697 # C
6559 1 1 -0.047043 51.576398 46.264258 42.725380 # C
6560 1 1 0.122400 52.641003 46.121006 41.709361 # C
6561 1 1 0.147192 51.243813 47.510112 43.268301 # C
6562 1 1 0.089916 53.477061 47.617576 41.355057 # C
6563 1 1 -0.013800 55.758459 9.339265 41.286344 # C
6564 1 1 0.013308 57.181173 48.635267 41.483335 # C
6565 1 1 -0.056051 55.144526 10.593933 41.442332 # C
6566 1 1 0.025458 57.872619 10.520762 41.480338 # C
6567 1 1 0.138494 55.772408 11.746624 40.851526 # C
6568 1 1 -0.059622 57.253679 11.807444 41.234712 # C
6569 1 1 -0.028232 55.027186 13.020722 41.187136 # C
6570 1 1 0.296816 57.943610 12.989064 41.224843 # C
6571 1 1 0.145390 55.772724 14.204716 41.097487 # C
6572 1 2 -0.344277 57.223812 14.177335 40.943308 # O
6573 1 1 0.016810 55.139270 15.462721 41.027776 # C
6574 1 1 -0.266647 58.021549 16.214939 39.501576 # C
6575 1 1 0.034391 55.892991 16.689573 40.852937 # C
6576 1 1 0.078221 57.309440 16.896320 40.669181 # C
6577 1 1 -0.016077 55.178081 17.953369 40.871203 # C
6578 1 1 -0.028301 57.971162 17.945815 41.343716 # C
6579 1 1 0.008440 55.785423 19.100312 41.511691 # C
6580 1 1 0.138696 57.131337 18.937868 42.156440 # C
6581 1 1 -0.045100 55.127742 20.328937 41.498985 # C
6582 1 1 -0.067331 57.841706 20.200715 42.386735 # C
6583 1 1 0.104498 55.713542 21.500608 42.227986 # C
6584 1 1 0.148320 57.326999 21.504293 42.019430 # C
6585 1 1 0.077579 55.120905 22.893265 41.726382 # C
6586 1 1 -0.043590 57.821322 22.643868 42.748018 # C
6587 1 1 0.149608 55.659282 23.945679 42.474330 # C
6588 1 1 -0.009351 57.069763 23.904900 42.654435 # C
6589 1 2 -0.339736 54.931073 25.159115 42.577283 # O
6590 1 1 0.060312 57.773307 25.090047 42.304705 # C
6591 1 1 -0.270769 56.923507 25.908692 41.359762 # C
6592 1 2 -0.329372 57.793951 27.804128 42.527748 # O
6593 1 2 -0.338707 55.564874 28.917090 42.661033 # O
6594 1 1 0.293818 56.954927 28.955625 42.704013 # C
6595 1 1 0.133737 54.798794 30.195494 42.758066 # C
6596 1 1 -0.071597 57.666626 30.105862 42.967848 # C
6597 1 1 -0.065253 55.497631 31.313109 43.161885 # C
6598 1 1 0.153278 56.918446 31.312495 43.463511 # C
6599 1 1 0.130354 54.738604 32.559185 43.520359 # C
6600 1 1 0.114203 57.780560 32.931387 43.137346 # C
6601 1 1 0.111585 55.661237 34.135664 43.505166 # C
6602 1 1 -0.019045 56.939211 34.112656 42.848191 # C
6603 1 1 -0.060719 54.799904 35.283658 43.412622 # C
6604 1 1 -0.047805 57.399998 35.276262 42.193711 # C
6605 1 1 0.130337 55.544667 36.539030 43.430570 # C
6606 1 1 0.250102 56.608881 36.549516 42.270871 # C
6607 1 1 0.001964 54.745922 37.768694 43.284871 # C
6608 1 2 -0.328484 57.470599 37.832237 42.217272 # O
6609 1 1 0.089360 55.392240 39.033132 43.373040 # C
6610 1 1 -0.272668 56.347922 39.298274 44.517469 # C
6611 1 1 -0.044734 54.968922 40.073443 42.518802 # C
6612 1 1 0.166204 55.657852 41.306056 42.348526 # C
6613 1 2 -0.312238 57.097382 41.161781 42.544532 # O
6614 1 1 -0.051019 54.941132 42.478421 42.111179 # C
6615 1 1 0.270779 57.788047 42.387136 42.709792 # C
6616 1 1 0.138083 55.571046 43.704265 41.654879 # C
6617 1 1 0.057431 57.200822 43.573366 42.243204 # C
6618 1 1 -0.075842 54.867801 44.935987 41.796589 # C
6619 1 1 0.142272 57.681692 45.036531 42.788921 # C
6620 1 1 0.134768 55.763636 46.013048 41.451514 # C
6621 1 1 -0.012871 57.029765 46.191175 42.056418 # C
6622 1 1 0.091239 54.931241 47.502190 41.024246 # C
6623 1 1 -0.004936 57.759155 47.391891 41.972553 # C
6624 1 1 0.013830 59.929343 48.633152 42.102183 # C
6625 1 1 -0.013375 61.354148 48.641439 42.229637 # C
6626 1 1 -0.027211 59.295990 10.516910 41.764265 # C
6627 1 1 0.103296 62.002458 10.523653 42.625714 # C
6628 1 1 0.158719 60.008622 11.733300 41.778623 # C
6629 1 1 -0.051399 61.341048 11.790732 42.168268 # C
6630 1 2 -0.319257 59.339473 12.981146 41.422414 # O
6631 1 1 0.051888 62.142062 12.993496 42.257696 # C
6632 1 1 -0.295578 61.502307 14.169133 42.959687 # C
6633 1 2 -0.348939 62.127030 15.693431 41.029511 # O
6634 1 2 -0.329171 60.240521 17.185074 40.668016 # O
6635 1 1 0.289242 61.529770 16.921073 41.211711 # C
6636 1 1 0.146524 59.366772 18.136525 41.377736 # C
6637 1 1 -0.111949 62.139421 17.915290 41.922475 # C
6638 1 1 -0.029682 60.027435 19.145940 42.060202 # C
6639 1 1 0.158848 61.506173 19.267269 42.003817 # C
6640 1 1 0.131776 59.200431 20.081098 42.889551 # C
6641 1 1 -0.062392 62.008982 20.158035 43.069017 # C
6642 1 1 -0.091156 59.861360 21.334461 43.230186 # C
6643 1 1 0.135020 61.242084 21.248411 43.580893 # C
6644 1 1 0.133546 59.075303 22.555324 43.456148 # C
6645 1 1 0.169263 62.231619 23.152054 43.818890 # C
6646 1 1 0.046361 59.993192 24.186179 43.392455 # C
6647 1 1 -0.069017 61.458569 24.274160 43.318560 # C
6648 1 1 0.073008 59.244587 25.113619 42.358085 # C
6649 1 1 0.012657 62.081016 25.443838 42.817544 # C
6650 1 1 0.062127 59.867022 26.588107 42.795144 # C
6651 1 1 0.096390 61.368392 26.548428 42.188815 # C
6652 1 1 0.114080 59.190356 27.855140 42.741573 # C
6653 1 1 0.159758 61.969248 27.833345 42.249314 # C
6654 1 1 0.105248 59.863784 29.004300 43.140083 # C
6655 1 1 -0.057324 61.243125 28.990555 42.406913 # C
6656 1 1 -0.034012 59.092153 30.231512 42.944166 # C
6657 1 1 0.070883 61.650195 30.264381 41.905571 # C
6658 1 1 0.133255 59.828455 31.508768 43.073221 # C
6659 1 1 -0.017655 61.180906 31.466407 42.471142 # C
6660 1 1 -0.079235 59.078392 32.675219 42.559748 # C
6661 1 1 0.098619 61.874799 32.748308 42.307164 # C
6662 1 1 0.146986 59.657487 33.505145 41.557634 # C
6663 1 1 -0.073031 61.079107 33.707003 41.568170 # C
6664 1 1 0.165449 58.572852 35.348050 41.377906 # C
6665 1 1 0.103555 61.656354 34.846521 40.863334 # C
6666 1 1 -0.108679 59.327638 36.587982 41.363765 # C
6667 1 1 0.163753 60.732488 36.497595 40.854149 # C
6668 1 1 0.307060 58.782945 37.783374 41.795294 # C
6669 1 1 -0.108859 61.628722 37.562475 41.297150 # C
6670 1 2 -0.312769 59.575037 38.952170 41.704303 # O
6671 1 1 0.138620 61.019863 38.795686 41.499175 # C
6672 1 1 -0.050148 61.745451 39.988964 41.348835 # C
6673 1 1 -0.275187 59.977332 41.529060 40.562303 # C
6674 1 1 0.078656 61.226859 41.322987 41.387534 # C
6675 1 2 -0.296392 59.080438 42.467441 43.194721 # O
6676 1 1 -0.009364 62.009016 42.425973 41.927269 # C
6677 1 1 0.185098 59.932590 43.614735 42.607049 # C
6678 1 1 0.109084 61.390450 43.431716 42.758350 # C
6679 1 1 0.066039 59.195910 44.948469 42.474685 # C
6680 1 1 0.074835 62.223807 44.902816 42.771653 # C
6681 1 1 0.062991 59.943894 46.127910 42.894971 # C
6682 1 1 0.091570 61.348830 46.055182 42.247808 # C
6683 1 1 0.127928 59.083577 47.552666 42.582878 # C
6684 1 1 0.110226 62.130640 47.477061 41.931875 # C
6685 1 1 0.011777 64.337926 48.647107 41.940623 # C
6686 1 1 -0.020626 65.711562 48.616818 41.502251 # C
6687 1 1 0.115045 63.738986 10.571034 42.349588 # C
6688 1 1 0.135933 66.363767 10.504759 41.475866 # C
6689 1 1 0.109159 64.171857 11.737601 41.483142 # C
6690 1 1 -0.035661 65.688700 11.765958 41.546153 # C
6691 1 1 0.000654 63.507820 13.021800 41.859812 # C
6692 1 1 -0.080794 66.378574 12.982668 41.644535 # C
6693 1 1 -0.027951 64.239126 14.223752 41.693568 # C
6694 1 1 0.029435 65.662261 14.213178 41.711204 # C
6695 1 1 0.219375 63.679202 15.566066 41.270317 # C
6696 1 1 0.138668 66.346086 15.462895 41.849674 # C
6697 1 1 -0.037689 64.282122 16.674994 42.064108 # C
6698 1 1 -0.010389 65.706431 16.701112 42.171788 # C
6699 1 1 0.144995 63.431399 17.687271 42.657655 # C
6700 1 1 -0.075165 66.377245 17.899380 42.594342 # C
6701 1 1 -0.070489 64.147435 18.937166 42.925273 # C
6702 1 1 0.056293 65.565774 19.083660 42.759895 # C
6703 1 1 0.117816 63.374949 20.023370 43.510861 # C
6704 1 1 -0.079078 66.162965 20.376001 42.572676 # C
6705 1 1 0.151365 64.329356 21.752441 43.614547 # C
6706 1 1 -0.031091 65.519727 21.597746 42.788724 # C
6707 1 1 -0.065444 63.620167 23.018683 43.506210 # C
6708 1 1 0.167713 66.120530 22.791178 42.165380 # C
6709 1 1 0.135166 64.423660 24.200253 43.278591 # C
6710 1 1 -0.103781 65.554082 24.127960 42.378922 # C
6711 1 1 0.086193 63.512969 25.720293 43.037500 # C
6712 1 1 0.163882 66.078168 25.308685 41.798047 # C
6713 1 1 0.100640 64.122471 26.729935 42.149392 # C
6714 1 1 0.121925 65.406811 26.554142 41.684631 # C
6715 1 2 -0.294086 63.342631 27.903528 41.858389 # O
6716 1 2 -0.400734 66.116825 27.605135 41.021310 # O
6717 1 1 -0.305482 62.273155 30.272324 40.527678 # C
6718 1 2 -0.347060 65.923211 30.195029 40.737963 # O
6719 1 2 -0.298914 64.185482 31.462897 41.987849 # O
6720 1 1 0.325412 65.309665 31.307460 41.063855 # C
6721 1 1 0.218188 63.428963 32.690927 41.906781 # C
6722 1 1 -0.125553 65.928889 32.508006 40.523259 # C
6723 1 1 0.079982 63.782648 33.658306 40.774227 # C
6724 1 1 0.013254 65.255528 33.704162 40.622169 # C
6725 1 1 -0.040648 63.131717 34.953861 40.951165 # C
6726 1 1 0.179498 65.958287 35.020972 40.614493 # C
6727 1 1 0.014281 63.787909 36.183862 41.121767 # C
6728 1 1 0.009208 65.213578 36.223113 41.106179 # C
6729 1 1 0.137455 63.087774 37.437632 41.591777 # C
6730 1 1 -0.022504 65.924278 37.370496 41.535097 # C
6731 1 1 -0.026511 63.851243 38.639746 41.254965 # C
6732 1 1 0.048957 65.277268 38.657695 41.408158 # C
6733 1 1 0.120368 63.183908 39.876256 40.881053 # C
6734 1 1 -0.098624 66.033717 39.867230 41.585362 # C
6735 1 1 0.111837 64.110117 41.367525 41.117349 # C
6736 1 1 -0.012378 65.450989 41.128032 41.583373 # C
6737 1 1 -0.056935 63.415669 42.498429 41.673392 # C
6738 1 1 0.155427 66.216589 42.369648 41.971326 # C
6739 1 1 0.131052 64.127198 43.787530 41.532248 # C
6740 1 1 -0.012800 65.588220 43.701197 41.824392 # C
6741 1 1 -0.036329 63.541854 44.970554 42.131169 # C
6742 1 1 -0.053333 66.318678 44.874513 41.799692 # C
6743 1 1 0.128469 64.302314 46.195406 42.311999 # C
6744 1 1 0.057522 65.660794 46.141823 41.676972 # C
6745 1 1 0.002983 63.580836 47.466104 42.062326 # C
6746 1 1 -0.035935 66.285879 47.317210 41.185525 # C
6747 1 2 -0.445485 67.749290 10.746943 41.352521 # O
6748 1 3 0.436452 68.151746 10.230244 40.571206 # H
6749 1 2 -0.410030 27.026044 45.634372 40.255361 # O
6750 1 3 0.350826 27.967551 45.704407 40.443890 # H
6751 1 2 -0.418271 27.502440 11.415065 39.351308 # O
6752 1 2 -0.422043 64.599771 46.240237 43.771068 # O
6753 1 3 0.382794 64.130241 45.563722 44.258912 # H
6754 1 3 0.399424 28.028964 12.062037 38.872867 # H
6755 1 2 -0.321843 63.065551 10.695792 43.623578 # O
6756 1 2 -0.270166 31.047324 11.061216 39.881683 # O
6757 1 2 -0.240391 27.419430 45.708212 43.744799 # O
6758 1 2 -0.273831 62.014104 43.986925 43.906200 # O
6759 1 1 0.349852 55.447013 39.247941 45.825474 # C
6760 1 3 0.243900 57.132200 38.546557 44.572669 # H
6761 1 2 -0.276201 56.051184 38.989856 46.919328 # O
6762 1 2 -0.479906 54.065642 39.292608 45.476619 # O
6763 1 3 0.383531 53.497880 38.640054 45.936575 # H
6764 1 1 0.361821 34.221994 17.092913 44.115034 # C
6765 1 3 0.261952 33.762860 16.019255 42.235353 # H
6766 1 2 -0.305857 33.012978 16.728674 44.341837 # O
6767 1 2 -0.459560 35.058602 18.004463 44.809561 # O
6768 1 3 0.422227 35.947511 18.223306 44.458729 # H
6769 1 3 0.196620 58.826721 16.855105 39.142934 # H
6770 1 1 0.356691 56.969634 15.995921 38.324968 # C
6771 1 2 -0.439027 56.719035 14.618619 38.074124 # O
6772 1 2 -0.254151 56.533640 17.064841 37.777936 # O
6773 1 3 0.391020 56.926501 13.976291 38.786419 # H
6774 1 1 0.370817 34.729805 42.363706 39.748050 # C
6775 1 3 0.240481 35.850140 40.882775 40.929891 # H
6776 1 2 -0.227728 35.184903 41.768746 38.712420 # O
6777 1 2 -0.451842 33.763911 43.386334 39.930748 # O
6778 1 3 0.439281 33.590415 43.667982 40.867264 # H
6779 1 1 0.334051 41.766727 29.043195 44.640395 # C
6780 1 3 0.192356 43.709405 28.253335 44.081900 # H
6781 1 2 -0.262326 40.744588 28.354277 44.974213 # O
6782 1 2 -0.439763 42.322723 30.236203 45.194949 # O
6783 1 3 0.383771 42.817291 30.807877 44.571974 # H
6784 1 2 -0.422555 32.740924 36.291017 40.489681 # O
6785 1 3 0.437254 33.445432 35.617508 40.329098 # H
6786 1 2 -0.498584 59.157377 19.340284 44.213646 # O
6787 1 3 0.375068 59.516206 19.891983 44.915434 # H
6788 1 2 -0.510479 34.311770 22.590955 40.630443 # O
6789 1 3 0.345845 35.008940 23.094296 40.172795 # H
6790 1 2 -0.427808 53.658647 42.241100 44.058137 # O
6791 1 3 0.409734 53.359076 41.389397 44.370502 # H
6792 1 3 0.247499 62.732175 31.230744 40.287899 # H
6793 1 1 0.357414 61.077298 29.985838 39.524927 # C
6794 1 2 -0.415351 59.962391 29.151341 39.807586 # O
6795 1 2 -0.255294 61.377867 30.670597 38.487134 # O
6796 1 3 0.367897 60.006401 28.461522 40.500992 # H
6797 1 1 0.366090 52.029041 27.490999 44.826389 # C
6798 1 3 0.208741 53.718399 27.258939 43.400969 # H
6799 1 2 -0.412453 51.165818 26.639385 44.084665 # O
6800 1 2 -0.244438 52.063905 27.801870 46.064877 # O
6801 1 3 0.330937 51.410344 26.540185 43.142791 # H
6802 1 1 0.362203 45.313542 19.447426 38.707548 # C
6803 1 3 0.185815 43.584853 18.191346 39.122222 # H
6804 1 2 -0.287984 46.203520 18.814136 38.043124 # O
6805 1 2 -0.422599 44.815072 20.777168 38.597083 # O
6806 1 3 0.341801 44.286778 21.145795 39.339766 # H
6807 1 1 0.348319 49.558067 44.571959 40.318529 # C
6808 1 3 0.188993 48.328845 43.588503 41.922343 # H
6809 1 2 -0.415533 49.757570 43.235141 39.878311 # O
6810 1 2 -0.240590 49.874915 45.708037 39.837209 # O
6811 1 3 0.330004 49.553443 42.509509 40.509412 # H
6812 1 1 0.364074 32.175603 28.130978 44.592619 # C
6813 1 3 0.253623 33.515837 27.669309 42.844044 # H
6814 1 2 -0.427611 32.966716 27.069438 45.112603 # O
6815 1 2 -0.290581 31.207304 28.807589 45.082677 # O
6816 1 3 0.368283 33.523086 26.569798 44.473072 # H
6817 1 2 -0.233212 48.304115 33.708520 43.949488 # O
6818 1 2 -0.231771 50.540237 34.931099 44.175763 # O
6819 1 2 -0.261134 52.726481 36.146545 44.520809 # O
6820 1 2 -0.221972 49.022692 19.728980 39.295321 # O
6821 1 2 -0.229395 51.215251 18.298603 39.294832 # O
6822 1 2 -0.240904 53.342880 17.004256 39.450261 # O
6823 1 2 -0.253656 39.497162 46.721610 41.126101 # O
6824 1 2 -0.213406 39.528370 44.193792 40.550093 # O
6825 1 2 -0.212637 39.313365 41.846659 40.163721 # O
6826 1 2 -0.230669 38.778477 39.185685 39.915189 # O
6827 1 3 0.199863 31.958219 14.948279 39.675695 # H
6828 1 1 0.352942 30.154528 15.044244 38.333475 # C
6829 1 2 -0.280228 29.236669 14.334764 37.803358 # O
6830 1 2 -0.430503 30.524895 16.411191 38.215577 # O
6831 1 3 0.370593 31.124277 16.766338 38.908551 # H
6832 1 1 0.344724 40.086753 20.442025 44.396941 # C
6833 1 3 0.241482 41.312522 19.656847 42.715265 # H
6834 1 2 -0.474233 39.785121 19.058880 44.223549 # O
6835 1 2 -0.273373 39.534697 21.368316 45.077185 # O
6836 1 3 0.477020 38.796314 18.825039 44.158792 # H
6837 1 1 0.321311 31.469720 41.174117 45.405030 # C
6838 1 3 0.185294 33.286341 41.898440 44.326923 # H
6839 1 2 -0.433038 30.302676 41.930802 45.709107 # O
6840 1 2 -0.312702 31.837363 40.007891 45.771940 # O
6841 1 3 0.329346 30.145136 42.766371 45.215798 # H
6842 1 3 0.212514 62.191284 15.008771 43.037064 # H
6843 1 1 0.363013 61.053697 13.716820 44.413121 # C
6844 1 2 -0.435223 61.549215 12.536887 45.018832 # O
6845 1 2 -0.250256 60.305121 14.658454 44.857376 # O
6846 1 3 0.430985 62.184848 11.952547 44.483851 # H
6847 1 3 0.210142 59.570315 40.571723 40.231174 # H
6848 1 1 0.381712 60.386314 42.408021 39.304416 # C
6849 1 2 -0.446169 59.098370 42.793742 38.824224 # O
6850 1 2 -0.276203 61.557971 42.558679 38.821462 # O
6851 1 3 0.425848 58.425874 43.047362 39.489206 # H
6852 1 2 -0.230321 33.904376 10.680052 44.112830 # O
6853 1 2 -0.240776 36.319218 12.058232 43.819043 # O
6854 1 2 -0.317143 59.410054 47.047810 43.902571 # O
6855 1 2 -0.241346 27.850027 37.214710 39.834333 # O
6856 1 2 -0.243243 30.353994 35.630008 39.906818 # O
6857 1 2 -0.241386 36.465642 30.746718 39.624867 # O
6858 1 2 -0.239697 38.576845 32.143460 39.456710 # O
6859 1 2 -0.256505 42.075922 10.503748 44.632033 # O
6860 1 2 -0.226319 44.402014 11.739709 44.547153 # O
6861 1 2 -0.231097 46.589053 13.094433 44.348776 # O
6862 1 2 -0.228795 42.344307 46.651955 44.945278 # O
6863 1 2 -0.228502 42.650730 34.313355 39.410444 # O
6864 1 2 -0.236977 44.939381 35.597360 39.303961 # O
6865 1 2 -0.236641 47.124525 36.980148 39.371912 # O
6866 1 2 -0.225499 49.308707 38.342525 39.632906 # O
6867 1 2 -0.315498 51.459421 39.755584 40.114749 # O
6868 1 2 -0.224282 50.484597 10.763504 44.387712 # O
6869 1 2 -0.264416 50.315603 13.275579 44.000934 # O
6870 1 2 -0.231369 50.388592 47.801080 44.428216 # O
6871 1 2 -0.256197 63.721939 40.801821 39.869448 # O
6872 1 2 -0.248280 27.935486 41.895399 40.439369 # O
6873 1 2 -0.248604 63.905611 20.808120 44.612801 # O
6874 1 2 -0.246962 61.566824 22.185817 44.646270 # O
6875 1 2 -0.263502 59.359740 23.574129 44.500028 # O
6876 1 2 -0.248040 51.444460 27.754643 40.354655 # O
6877 1 2 -0.243623 48.799019 26.218310 39.866812 # O
6878 1 2 -0.282386 46.597204 24.823247 40.024351 # O
6879 1 2 -0.258660 55.360124 33.288328 44.623419 # O
6880 1 2 -0.325956 57.515975 32.234592 44.408934 # O
6881 1 2 -0.243829 58.984752 34.265904 40.526411 # O
6882 1 2 -0.254053 60.952330 35.540449 39.800008 # O
6883 1 2 -0.329339 38.813282 35.703386 42.915098 # O
6884 1 2 -0.261864 36.633222 36.849082 43.672771 # O
6885 1 2 -0.262081 40.350996 12.952501 39.814389 # O
6886 1 2 -0.310221 42.649427 14.144674 39.565976 # O
6887 1 2 -0.415837 29.457844 11.427933 43.121681 # O
6888 1 3 0.346286 28.576678 11.589732 43.469336 # H
6889 1 2 -0.429285 30.055758 17.741541 43.424370 # O
6890 1 3 0.429038 30.884045 17.314038 43.620125 # H
6891 1 2 -0.430887 57.759667 45.183322 44.228595 # O
6892 1 3 0.444351 58.496438 45.739594 44.604374 # H
6893 1 2 -0.418025 44.046129 23.711982 43.395907 # O
6894 1 3 0.321514 44.110371 22.821780 43.779619 # H
6895 1 2 -0.416989 39.208409 26.175678 43.492250 # O
6896 1 3 0.403440 38.833315 25.320780 43.767776 # H
6897 1 2 -0.411915 63.162718 37.328703 43.060613 # O
6898 1 3 0.345958 62.296527 37.325275 43.474635 # H
6899 1 2 -0.447981 42.370906 42.801616 44.212370 # O
6900 1 3 0.390367 41.782465 42.042298 44.034731 # H
6901 1 2 -0.527233 41.268800 35.157085 42.511435 # O
6902 1 3 0.447940 40.478951 35.341476 43.082305 # H
6903 1 2 -0.412297 63.823685 11.409103 40.129795 # O
6904 1 3 0.339609 64.607825 11.307110 39.565417 # H
6905 1 2 -0.445326 55.845440 11.613672 39.399967 # O
6906 1 3 0.344951 55.516267 10.753683 39.112705 # H
6907 1 2 -0.415243 36.265831 12.077196 40.238966 # O
6908 1 3 0.354892 37.082377 11.701170 39.899150 # H
6909 1 2 -0.500063 32.320139 21.215985 40.215161 # O
6910 1 3 0.401892 33.224947 21.518495 39.883376 # H
6911 1 2 -0.434678 43.506748 24.108473 39.930112 # O
6912 1 3 0.406698 44.452520 24.191161 39.768169 # H
6913 1 2 -0.430458 42.095220 30.106082 40.603545 # O
6914 1 3 0.438795 42.981406 30.406082 40.822081 # H
6915 1 2 -0.420272 52.736283 31.709035 40.994401 # O
6916 1 3 0.367351 53.108309 30.934130 40.560340 # H
6917 1 2 -0.440969 55.659151 36.715316 41.217921 # O
6918 1 3 0.394569 55.674195 37.567119 40.733577 # H
6919 1 2 -0.425133 53.985799 11.313826 43.535280 # O
6920 1 3 0.396494 53.661259 12.209656 43.691377 # H
6921 1 2 -0.445432 53.643699 14.531793 43.374981 # O
6922 1 3 0.389501 52.938791 14.790906 43.969721 # H
6923 1 2 -0.443730 51.005664 16.275935 43.335956 # O
6924 1 3 0.353717 50.198462 16.342289 43.853704 # H
6925 1 2 -0.480590 47.267944 21.456668 43.076590 # O
6926 1 3 0.326657 46.499839 21.984373 43.296141 # H
6927 1 2 -0.481047 49.359984 22.963787 42.940530 # O
6928 1 3 0.401392 48.655331 22.298781 43.307562 # H
6929 1 2 -0.438696 56.989234 18.216117 43.405948 # O
6930 1 3 0.441206 57.669839 18.565742 44.057090 # H
6931 1 2 -0.432222 43.951794 35.159813 42.566636 # O
6932 1 3 0.457635 42.974761 35.206175 42.664321 # H
6933 1 2 -0.444399 38.968200 40.013168 43.124602 # O
6934 1 3 0.362873 38.573264 39.760800 43.979762 # H
6935 1 2 -0.447228 29.736344 39.057560 43.662097 # O
6936 1 3 0.368137 30.113658 39.428996 44.471868 # H
6937 1 2 -0.407310 42.192929 38.354420 38.935902 # O
6938 1 3 0.363325 42.603397 37.681014 38.393012 # H
6939 1 2 -0.446169 44.389140 40.004917 39.558195 # O
6940 1 3 0.361808 44.733877 39.506794 38.818358 # H
6941 1 2 -0.450194 43.426612 43.000340 40.933285 # O
6942 1 3 0.388125 43.902454 42.244144 40.566016 # H
6943 1 2 -0.427489 48.040314 33.152669 40.557573 # O
6944 1 3 0.402602 47.638351 32.293240 40.374940 # H
6945 1 2 -0.451532 53.974543 40.208987 40.327999 # O
6946 1 3 0.448090 53.120861 40.220370 39.840713 # H
6947 1 2 -0.412623 53.208900 44.454770 40.228320 # O
6948 1 3 0.425734 53.975535 44.681855 39.700047 # H
6949 1 2 -0.488692 59.793756 24.388509 41.194952 # O
6950 1 3 0.324940 60.350899 23.662290 41.524668 # H
6951 1 2 -0.467122 55.514783 23.070312 40.325849 # O
6952 1 3 0.496034 55.500020 22.222354 39.830107 # H
6953 1 2 -0.484483 47.487785 29.200678 41.161205 # O
6954 1 3 0.384623 47.750139 28.787346 40.331073 # H
6955 1 2 -0.428605 45.137815 14.769885 39.241706 # O
6956 1 3 0.439660 44.351313 14.239628 39.008348 # H
6957 1 2 -0.412451 37.735333 15.577697 39.482670 # O
6958 1 3 0.363823 38.108572 14.824556 39.014528 # H
6959 1 2 -0.416543 37.764527 47.332828 44.495685 # O
6960 1 3 0.429195 37.481542 46.411407 44.807857 # H
6961 1 2 -0.437902 40.361409 12.706165 43.429794 # O
6962 1 3 0.423650 40.835965 12.209210 44.105365 # H
6963 1 2 -0.466815 31.038608 31.548074 43.402070 # O
6964 1 3 0.383752 30.978178 30.763857 43.969901 # H
6965 1 2 -0.435276 38.706465 29.779322 43.297583 # O
6966 1 3 0.420362 39.514340 29.833469 43.804931 # H
6967 1 2 -0.402135 32.172095 37.330882 43.988746 # O
6968 1 3 0.400867 31.952465 38.137958 44.473490 # H
6969 1 2 -0.412292 60.309220 26.423930 44.191772 # O
6970 1 3 0.432281 60.122793 25.580196 44.628711 # H
6971 1 2 -0.401542 60.359132 29.079922 44.542398 # O
6972 1 3 0.459368 60.246026 30.000156 44.886986 # H
6973 1 2 -0.494249 36.481331 45.115026 44.197259 # O
6974 1 3 0.335229 35.868627 44.464271 44.570921 # H
6975 1 2 -0.402986 50.439234 30.041068 44.491591 # O
6976 1 3 0.377965 50.786953 30.778795 44.990749 # H
6977 1 2 -0.452800 51.164454 40.194784 43.503483 # O
6978 1 3 0.401593 50.504408 40.581336 44.070222 # H
6979 1 2 -0.411984 27.738904 28.150061 40.486110 # O
6980 1 3 0.377119 28.251825 28.741375 39.925547 # H
6981 1 2 -0.432402 30.882053 31.193392 40.002067 # O
6982 1 3 0.358653 30.645877 31.993941 39.494965 # H
6983 1 2 -0.494300 34.968921 34.724372 40.075451 # O
6984 1 3 0.340271 35.114924 34.256090 39.228302 # H
6985 1 2 -0.421197 47.489973 16.282213 39.268038 # O
6986 1 3 0.455855 47.185592 17.029402 38.751091 # H
6987 1 2 -0.455312 57.536975 21.740921 40.613381 # O
6988 1 3 0.364551 58.005970 22.577680 40.474185 # H
6989 1 2 -0.428040 61.822605 19.914049 40.723468 # O
6990 1 3 0.332672 62.246416 19.298242 40.118267 # H
6991 1 2 -0.419204 52.600743 11.207538 40.353656 # O
6992 1 3 0.343418 53.029760 11.689010 39.622985 # H
6993 1 2 -0.427125 45.963645 10.820202 41.693879 # O
6994 1 3 0.338000 46.219221 10.031991 41.206309 # H
6995 1 2 -0.416026 31.608393 23.704715 40.921442 # O
6996 1 3 0.394694 31.929135 22.807058 40.694940 # H
6997 1 2 -0.471087 61.284815 26.213971 40.776013 # O
6998 1 3 0.504876 60.431293 25.811169 40.502693 # H
6999 1 2 -0.233436 30.068026 23.379216 44.062090 # O
7000 1 2 -0.294316 37.910244 23.161121 43.365951 # O
7001 1 2 -0.242030 31.565258 47.175756 44.380610 # O
7002 1 2 -0.236864 28.044824 27.208652 44.071405 # O
7003 1 2 -0.231145 64.285752 25.258315 44.219675 # O
7004 1 2 -0.234221 61.572847 46.540950 40.933295 # O
7005 1 2 -0.230197 51.417747 23.294809 39.803229 # O
7006 1 2 -0.329387 38.208811 24.716256 40.308992 # O
7007 1 2 -0.267515 55.577435 46.562578 40.125873 # O
7008 1 2 -0.243228 36.145617 47.262596 41.210703 # O
7009 1 2 -0.221509 52.610975 46.887445 40.475732 # O
7010 1 2 -0.393519 31.918176 35.085189 43.780793 # O
7011 1 3 0.437037 31.163976 34.451889 43.974525 # H
7012 1 2 -0.425110 55.854321 21.309008 43.663493 # O
7013 1 3 0.350364 55.661773 20.440187 44.060740 # H
7014 1 2 -0.436409 35.659198 33.246121 43.101370 # O
7015 1 3 0.373429 35.926094 33.806477 43.843503 # H
7016 1 2 -0.457949 56.413787 36.551577 44.589754 # O
7017 1 3 0.385630 56.285956 35.751072 45.113266 # H
7018 1 2 -0.489388 36.995567 20.282121 43.912830 # O
7019 1 3 0.453943 36.845100 21.156724 44.265361 # H
7020 1 2 -0.434718 64.115658 44.076655 40.061808 # O
7021 1 3 0.458842 63.542276 43.479387 39.590844 # H
7022 1 2 -0.429848 30.516400 39.641885 40.396828 # O
7023 1 3 0.413527 30.128858 39.158304 39.652518 # H
7024 1 2 -0.429206 41.581263 10.070154 41.085884 # O
7025 1 3 0.394867 41.393222 48.554722 40.776340 # H
7026 1 2 -0.468660 63.166123 32.972904 39.626492 # O
7027 1 3 0.406504 62.435324 33.464294 39.242423 # H
7028 1 2 -0.414918 29.584048 20.899975 40.167426 # O
7029 1 3 0.392219 30.111502 21.691302 40.087462 # H
7030 1 2 -0.495341 59.970442 31.658578 44.549918 # O
7031 1 3 0.436116 59.151676 32.091376 44.895180 # H
7032 1 2 -0.441235 51.330637 21.316265 42.903408 # O
7033 1 3 0.409980 50.773179 22.070539 43.236496 # H
7034 1 2 -0.476461 29.704936 34.314365 43.180106 # O
7035 1 3 0.320678 29.157502 33.645355 43.622357 # H
7036 1 2 -0.465069 34.648047 22.079466 44.037365 # O
7037 1 3 0.448527 33.898154 21.623846 44.484440 # H
7038 1 2 -0.437247 62.961948 17.211262 43.988472 # O
7039 1 3 0.375851 63.126340 17.866743 44.666620 # H
7040 1 2 -0.443216 43.945061 46.241325 41.607474 # O
7041 1 3 0.383821 44.019321 45.348574 41.276457 # H
7042 1 2 -0.432671 30.964465 46.163816 40.919380 # O
7043 1 3 0.374962 31.153538 45.263565 40.632914 # H
7044 1 2 -0.506331 54.339906 21.034216 39.408843 # O
7045 1 3 0.404118 54.086984 20.453787 38.688598 # H
7046 1 2 -0.433206 64.247268 15.738027 39.932751 # O
7047 1 3 0.366258 63.536220 15.840560 39.286434 # H
7048 1 2 -0.432928 39.606589 26.763047 40.119015 # O
7049 1 3 0.446613 39.184768 25.970184 39.680137 # H
7050 1 2 -0.229637 51.038503 44.145670 44.123930 # O
7051 1 2 -0.233109 62.965060 33.045949 43.222330 # O
7052 1 2 -0.297282 32.286470 21.751145 43.827062 # O
7053 1 2 -0.373518 42.090254 40.338425 43.194707 # O
7054 1 2 -0.352786 37.725799 17.777474 43.336269 # O
7055 1 2 -0.239040 28.895449 25.037363 41.221426 # O
7056 1 2 -0.293164 59.442076 44.121723 41.328079 # O
7057 1 2 -0.254100 27.748048 32.876499 39.787488 # O
7058 1 2 -0.270447 34.188849 38.528418 41.493436 # O
7059 1 2 -0.295112 56.786713 43.689115 40.856176 # O
7060 1 1 0.377435 57.636699 26.696235 40.189087 # C
7061 1 3 0.187635 56.226677 25.231894 40.858746 # H
7062 1 2 -0.319747 58.820969 26.660739 39.709696 # O
7063 1 2 -0.422158 56.463932 27.362730 39.728385 # O
7064 1 3 0.351819 55.630680 27.311822 40.248414 # H
7065 1 1 0.337639 45.358169 30.408403 41.130486 # C
7066 1 3 0.222479 46.442345 29.561820 42.907097 # H
7067 1 2 -0.491192 44.585953 29.211548 41.169291 # O
7068 1 2 -0.299636 45.532936 31.254539 40.191790 # O
7069 1 3 0.368567 44.882422 28.536462 41.804348 # H
7070 1 1 0.366031 45.328324 39.796040 44.624424 # C
7071 1 3 0.260055 46.053725 41.752353 43.835757 # H
7072 1 2 -0.439485 44.117542 39.076588 44.467934 # O
7073 1 2 -0.247795 46.415647 39.537561 45.239953 # O
7074 1 3 0.417310 43.313363 39.541982 44.017721 # H
7075 1 3 0.101799 43.190760 29.518842 43.008556 # H
7076 1 3 0.144806 45.181523 30.617343 43.352517 # H
7077 1 3 0.152120 33.727091 29.239020 43.494286 # H
7078 1 3 0.198985 34.492543 41.571424 41.806011 # H
7079 1 3 0.148952 31.923468 43.000716 44.206449 # H
7080 1 3 0.225399 44.452457 41.857890 44.518816 # H
7081 1 3 0.160783 47.648483 45.073148 41.331121 # H
7082 1 3 0.192955 59.183708 42.006061 41.127036 # H
7083 1 3 0.219211 56.840381 40.263641 44.433423 # H
7084 1 3 0.214973 63.034543 29.502407 40.423188 # H
7085 1 3 0.223054 56.285674 26.575447 41.942950 # H
7086 1 3 0.185103 53.935022 28.566293 44.497571 # H
7087 1 3 0.214997 43.818683 19.342971 40.368583 # H
7088 1 3 0.168076 42.027094 21.028134 43.509455 # H
7089 1 3 0.201613 58.514972 15.291043 39.802108 # H
7090 1 3 0.263247 60.624616 14.534811 42.428706 # H
7091 1 3 0.176739 34.741731 15.122115 43.320486 # H
7092 1 3 0.249125 31.394162 13.379852 39.086870 # H
7093 1 3 0.217148 24.299199 47.302934 40.942140 # H
7094 1 1 0.305664 24.240896 45.101913 42.812195 # C
7095 1 2 -0.262770 23.783488 44.046185 43.435345 # O
7096 1 2 -0.465073 23.721532 46.452834 42.909432 # O
7097 1 3 0.393209 23.052737 46.568437 43.598114 # H
7098 1 1 0.306743 67.405336 47.204960 40.251899 # C
7099 1 2 -0.460599 67.541015 45.827427 39.871780 # O
7100 1 2 -0.367374 68.060506 48.202073 39.707719 # O
7101 1 3 0.368694 68.079263 45.704278 39.070645 # H
7102 1 3 0.181253 67.399059 44.829098 41.806009 # H
7103 1 2 -0.246878 67.467760 42.250449 42.343656 # O
7104 1 3 0.217686 67.454171 12.997449 41.682479 # H
7105 1 2 -0.457930 67.690914 15.131379 41.778947 # O
7106 1 1 0.329694 67.805561 17.993246 42.911073 # C
7107 1 2 -0.449023 68.681406 16.882739 42.728817 # O
7108 1 2 -0.254664 68.160392 19.144546 43.416695 # O
7109 1 3 0.582655 68.274401 15.991861 42.246790 # H
7110 1 3 0.208825 67.141860 20.419703 42.135621 # H
7111 1 2 -0.338962 67.189076 22.608866 41.416133 # O
7112 1 2 -0.383297 67.294947 25.169606 41.111043 # O
7113 1 3 0.434442 67.554716 24.137272 41.064286 # H
7114 1 3 0.482076 65.767725 28.550333 41.114029 # H
7115 1 3 0.188525 66.959601 32.471693 40.204682 # H
7116 1 2 -0.237535 67.229629 34.956590 40.308100 # O
7117 1 1 0.321899 67.243261 37.238611 42.198395 # C
7118 1 2 -0.430711 67.360375 35.872385 42.648057 # O
7119 1 2 -0.295962 68.043299 38.224377 42.472833 # O
7120 1 3 0.378781 68.135187 35.706922 43.209531 # H
7121 1 3 0.230247 67.091203 39.785765 41.801513 # H
7122 1 3 0.214820 24.311862 42.453771 41.923983 # H
7123 1 1 0.326469 24.138426 39.945096 42.969168 # C
7124 1 2 -0.442228 23.471451 38.730809 43.317186 # O
7125 1 2 -0.246179 23.773738 41.143725 43.339657 # O
7126 1 3 0.571543 23.701364 37.896555 42.635708 # H
7127 1 2 -0.452462 24.044314 37.137940 41.883877 # O
7128 1 3 0.200861 24.397190 34.975035 42.065685 # H
7129 1 2 -0.445894 24.080152 32.612383 41.868831 # O
7130 1 3 0.452080 23.495871 32.035157 41.250220 # H
7131 1 1 0.323615 24.136200 29.645808 40.972764 # C
7132 1 2 -0.433019 24.060801 28.240224 40.687160 # O
7133 1 2 -0.357979 23.300647 30.560463 40.545555 # O
7134 1 3 0.368488 23.308882 28.011726 40.112121 # H
7135 1 2 -0.232854 24.158216 27.647541 43.121129 # O
7136 1 3 0.143446 24.268028 25.100650 42.823962 # H
7137 1 1 0.350721 23.792888 20.322263 42.119875 # C
7138 1 2 -0.279994 23.283372 19.150333 41.893512 # O
7139 1 2 -0.441590 23.072720 21.558830 42.183540 # O
7140 1 3 0.422652 23.583666 22.381160 42.363425 # H
7141 1 3 0.262068 24.305293 17.684108 42.301835 # H
7142 1 2 -0.234450 24.074912 15.481358 42.212203 # O
7143 1 1 0.319944 24.438814 12.524288 43.165862 # C
7144 1 2 -0.261928 23.828596 11.399285 43.343590 # O
7145 1 2 -0.440558 24.408340 13.686681 44.012049 # O
7146 1 3 0.372911 23.746258 13.637067 44.723580 # H
7147 1 2 -0.227762 23.934835 10.130501 40.978251 # O
7148 1 1 0.014288 67.381780 48.511342 48.181714 # C
7149 1 1 0.020246 68.808531 48.619431 48.496959 # C
7150 1 1 0.196572 66.586803 10.444003 48.066828 # C
7151 1 1 -0.041688 69.495061 10.443392 48.414851 # C
7152 1 1 -0.035193 67.336077 11.675857 48.346077 # C
7153 1 1 0.125951 68.772793 11.668053 47.811804 # C
7154 1 1 -0.006635 66.856751 12.751704 49.097556 # C
7155 1 1 -0.043018 69.567641 12.939868 48.191248 # C
7156 1 1 -0.012110 67.502517 14.025439 48.956146 # C
7157 1 1 -0.002978 68.895288 14.111187 48.606882 # C
7158 1 1 0.180203 66.745190 15.278679 49.077898 # C
7159 1 1 -0.000160 69.633706 15.358182 48.613724 # C
7160 1 1 0.001144 67.475193 16.591783 49.032312 # C
7161 1 1 0.002290 68.916006 16.581859 48.870911 # C
7162 1 1 -0.113961 66.749973 17.771353 49.157313 # C
7163 1 1 0.017606 69.625177 17.826860 48.880594 # C
7164 1 1 0.053069 67.402850 19.026048 49.105427 # C
7165 1 1 0.007710 68.870376 19.038323 48.964869 # C
7166 1 1 -0.097806 66.661073 20.263870 49.227559 # C
7167 1 1 0.011832 69.580472 20.274566 48.978160 # C
7168 1 1 0.162453 67.390808 21.427559 49.441111 # C
7169 1 1 -0.024788 68.805940 21.436332 49.332023 # C
7170 1 2 -0.357556 66.646934 22.608085 49.772387 # O
7171 1 1 0.017603 69.549386 22.623365 49.631456 # C
7172 1 1 0.156719 67.404368 23.864993 49.822312 # C
7173 1 1 -0.013621 68.799047 23.821071 49.741209 # C
7174 1 1 -0.103749 66.729235 25.092114 49.867783 # C
7175 1 1 0.099274 69.508445 25.142109 49.452796 # C
7176 1 1 0.000997 67.443183 26.303218 49.937860 # C
7177 1 1 0.098293 68.857464 26.304688 50.111942 # C
7178 1 1 0.200685 66.805638 27.669466 49.788634 # C
7179 1 1 0.103948 69.720309 27.702140 49.738751 # C
7180 1 1 0.001512 67.532946 28.768860 49.130612 # C
7181 1 1 0.109207 68.960260 28.658378 48.844795 # C
7182 1 1 -0.014278 66.820674 29.870427 48.612014 # C
7183 1 1 -0.031959 69.661183 29.987689 48.863848 # C
7184 1 1 -0.021070 67.473708 31.175692 48.529963 # C
7185 1 1 -0.012863 68.907770 31.125426 48.517439 # C
7186 1 1 0.148407 66.828163 32.446241 48.571909 # C
7187 1 1 0.094744 69.703834 32.295474 48.011730 # C
7188 1 1 -0.019191 67.433183 33.736402 48.399086 # C
7189 1 1 0.122972 68.800987 33.790707 47.836562 # C
7190 1 1 -0.073248 66.779343 34.970423 48.673870 # C
7191 1 1 -0.036335 69.555084 34.972822 48.014117 # C
7192 1 1 -0.007667 67.422961 36.187300 48.428266 # C
7193 1 1 0.125718 68.823112 36.223947 47.839657 # C
7194 1 1 0.135800 66.778725 37.425932 48.684049 # C
7195 1 1 0.115363 69.713047 37.721846 48.076401 # C
7196 1 1 -0.023210 67.435200 38.675816 48.845588 # C
7197 1 1 0.004607 68.893092 38.730930 48.744911 # C
7198 1 1 -0.061611 66.774996 39.902561 49.210087 # C
7199 1 1 -0.022252 69.552089 39.962216 49.012586 # C
7200 1 1 0.032125 67.427952 41.148215 48.910443 # C
7201 1 1 0.115270 68.860094 41.111835 48.541799 # C
7202 1 1 -0.094478 66.768251 42.408755 48.915089 # C
7203 1 1 0.104677 69.736393 42.592936 48.664226 # C
7204 1 1 0.076552 67.484675 43.640995 48.996228 # C
7205 1 1 -0.044665 68.920615 43.679810 49.170561 # C
7206 1 1 -0.059620 66.833583 44.931044 49.047245 # C
7207 1 1 0.106465 69.541502 44.840462 49.790061 # C
7208 1 1 0.140114 67.525560 46.052139 48.366404 # C
7209 1 1 0.094872 68.661247 46.348113 49.493576 # C
7210 1 1 -0.091814 66.730566 47.332709 48.127901 # C
7211 1 1 -0.033003 69.486568 47.465231 49.069025 # C
7212 1 1 0.027115 71.581770 9.386899 49.192063 # C
7213 1 1 0.030016 72.970292 9.502499 49.548090 # C
7214 1 1 0.110793 70.836929 10.636339 48.895858 # C
7215 1 1 -0.057263 73.699101 10.684634 49.120922 # C
7216 1 1 0.098761 71.558047 11.576888 47.901190 # C
7217 1 1 0.243043 73.253350 11.457583 48.012415 # C
7218 1 1 -0.019677 70.947132 12.954938 47.923766 # C
7219 1 2 -0.335372 73.923079 12.784351 47.674485 # O
7220 1 1 0.066877 71.543234 14.221446 47.650077 # C
7221 1 1 -0.293640 72.451169 14.353687 46.455363 # C
7222 1 1 -0.029459 71.040698 15.449026 48.237269 # C
7223 1 1 0.103012 71.703987 16.660647 48.397767 # C
7224 1 2 -0.353477 73.089617 16.713073 48.094466 # O
7225 1 1 0.087918 71.115770 17.838122 48.943395 # C
7226 1 1 0.271371 73.865443 17.908756 48.295222 # C
7227 1 1 0.015169 71.735495 19.108296 48.536593 # C
7228 1 1 -0.056710 73.157304 19.101825 48.402396 # C
7229 1 1 0.131952 71.008795 20.384353 48.557706 # C
7230 1 1 0.128037 73.858431 20.455234 48.449161 # C
7231 1 1 -0.066557 71.718405 21.412012 49.330957 # C
7232 1 1 0.100273 73.142727 21.286618 49.521072 # C
7233 1 1 0.129994 71.010367 22.517591 49.919448 # C
7234 1 1 0.076472 74.062431 22.753201 49.893056 # C
7235 1 1 0.125591 71.882968 24.093883 49.934988 # C
7236 1 1 0.039026 73.371128 24.069555 49.321795 # C
7237 1 1 0.084766 71.221086 25.211748 49.306763 # C
7238 1 1 0.278529 74.047348 25.345297 49.387623 # C
7239 1 1 0.152514 71.846691 26.455754 49.395799 # C
7240 1 2 -0.315744 73.300728 26.523604 49.277637 # O
7241 1 1 0.000548 71.210716 27.659909 49.409817 # C
7242 1 1 -0.271621 74.332550 28.502671 50.265134 # C
7243 1 1 0.007235 71.910308 28.912232 49.242308 # C
7244 1 1 0.074894 73.345849 29.091819 49.258276 # C
7245 1 1 -0.030914 71.082282 30.076873 49.058648 # C
7246 1 1 -0.038728 73.978955 30.139453 48.560819 # C
7247 1 1 0.142409 71.745472 31.384576 49.144396 # C
7248 1 1 0.137651 73.087831 31.344589 48.171437 # C
7249 1 1 -0.084983 70.985825 32.514571 48.696520 # C
7250 1 1 -0.018090 73.787181 32.671798 48.471387 # C
7251 1 1 0.109728 71.589261 33.826804 48.862420 # C
7252 1 1 -0.046005 73.057879 33.838899 48.820142 # C
7253 1 1 0.124073 71.010767 34.911286 47.941232 # C
7254 1 1 0.132103 73.743321 34.989341 49.416460 # C
7255 1 1 0.145214 71.871888 36.472180 48.058004 # C
7256 1 1 0.106480 73.314436 36.359465 48.694329 # C
7257 1 1 -0.062989 71.116540 37.646151 48.403610 # C
7258 1 1 0.144445 73.775423 37.505958 49.584991 # C
7259 1 1 0.161643 71.854001 38.881535 48.608103 # C
7260 1 1 -0.034225 73.190348 38.804336 49.202403 # C
7261 1 1 0.124854 70.965188 39.951484 49.511978 # C
7262 1 1 0.142354 73.807015 39.966943 49.723266 # C
7263 1 1 -0.006412 71.746550 41.283073 49.559483 # C
7264 1 1 0.011793 73.078632 41.133584 50.053882 # C
7265 1 1 -0.043444 71.145722 42.533097 49.293924 # C
7266 1 1 -0.243268 73.586403 41.953968 51.229416 # C
7267 1 1 0.111579 71.754565 43.811860 49.390032 # C
7268 1 2 -0.324503 73.208940 43.885377 49.425522 # O
7269 1 1 -0.099369 70.986467 44.965257 49.421475 # C
7270 1 1 0.079015 73.687084 45.162716 49.853579 # C
7271 1 1 0.125463 71.670964 46.244487 49.208038 # C
7272 1 1 0.075024 72.859138 46.303596 50.217281 # C
7273 1 1 0.013814 70.907457 47.512736 49.243552 # C
7274 1 1 0.139977 73.633612 47.858919 50.323155 # C
7275 1 1 0.145258 75.849993 9.561066 50.365371 # C
7276 1 1 -0.035545 77.262308 9.577226 50.016952 # C
7277 1 1 0.158616 74.899601 11.132878 49.807188 # C
7278 1 1 0.140056 78.031836 10.810019 50.097202 # C
7279 1 1 -0.085318 75.715787 12.180596 49.144591 # C
7280 1 1 0.138232 77.131784 12.308315 49.547521 # C
7281 1 1 0.316316 75.156418 13.042208 48.238719 # C
7282 1 1 0.062479 77.880633 12.973396 48.370816 # C
7283 1 2 -0.324446 75.865339 14.279359 48.054650 # O
7284 1 1 0.143443 77.277221 14.248048 48.192183 # C
7285 1 1 -0.024666 77.902023 15.469078 48.502742 # C
7286 1 1 -0.268284 75.987355 16.132910 49.918253 # C
7287 1 1 0.053479 77.241727 16.516932 49.165981 # C
7288 1 2 -0.320966 75.251921 17.947121 48.350525 # O
7289 1 1 0.096395 77.944631 17.816711 49.414612 # C
7290 1 1 0.142426 75.995928 19.212112 48.734597 # C
7291 1 1 -0.066074 77.319148 19.110697 49.133573 # C
7292 1 1 -0.084278 75.290118 20.382490 48.676443 # C
7293 1 1 0.142326 78.154239 20.304328 49.455895 # C
7294 1 1 0.128306 76.117280 21.666401 48.710614 # C
7295 1 1 -0.086167 77.528160 21.554586 49.109678 # C
7296 1 1 0.092727 75.508066 22.762729 49.888268 # C
7297 1 1 0.097975 78.182921 22.795379 49.423915 # C
7298 1 1 0.139710 76.065147 24.020008 49.610933 # C
7299 1 1 -0.037588 77.402716 24.162050 49.383621 # C
7300 1 2 -0.312719 75.432652 25.342799 49.547823 # O
7301 1 1 0.157861 78.083172 25.365051 49.188442 # C
7302 1 2 -0.259300 77.442721 26.608158 49.368984 # O
7303 1 1 0.124348 78.194647 27.822967 48.940791 # C
7304 1 2 -0.274232 76.024406 28.894322 48.373560 # O
7305 1 1 0.109604 77.499771 28.883791 48.364040 # C
7306 1 1 0.159753 75.362095 30.152593 48.287663 # C
7307 1 1 0.124098 78.284590 29.902230 47.747192 # C
7308 1 1 -0.049219 75.902718 31.458604 48.051972 # C
7309 1 1 0.156345 77.182007 31.733887 47.412105 # C
7310 1 1 -0.009187 75.170354 32.609805 48.552550 # C
7311 1 1 -0.077828 77.866793 32.982266 47.605449 # C
7312 1 1 0.123495 75.987041 33.714654 49.188763 # C
7313 1 1 0.153297 77.173012 34.161677 48.102566 # C
7314 1 1 -0.034949 75.193327 34.977437 49.448831 # C
7315 1 1 -0.057521 78.003351 35.118616 48.810282 # C
7316 1 1 -0.008520 75.898938 36.160867 49.618806 # C
7317 1 1 0.138793 77.362749 36.076526 49.649156 # C
7318 1 1 0.119241 75.289946 37.509806 49.490628 # C
7319 1 1 0.112632 78.349616 37.966905 49.807402 # C
7320 1 1 0.225050 76.081230 39.075020 49.737520 # C
7321 1 1 0.077561 77.526085 39.154843 49.894459 # C
7322 1 2 -0.315210 75.137696 40.074305 50.255906 # O
7323 1 2 -0.317674 78.064255 40.435830 49.722502 # O
7324 1 1 -0.272882 76.691242 41.812285 48.127446 # C
7325 1 1 0.034909 77.606489 42.871608 48.721943 # C
7326 1 2 -0.348457 75.646848 43.939696 49.491635 # O
7327 1 1 0.083780 77.065065 43.970574 49.335696 # C
7328 1 1 0.100643 75.034507 45.235950 49.806829 # C
7329 1 1 0.091799 77.842107 45.105443 49.729546 # C
7330 1 1 -0.027994 75.679177 46.475498 49.878275 # C
7331 1 1 0.107036 77.094259 46.436162 49.339177 # C
7332 1 1 -0.023736 75.067602 47.732080 50.150606 # C
7333 1 1 0.096845 77.908841 47.808400 49.479654 # C
7334 1 1 0.020730 80.094851 9.503764 49.816876 # C
7335 1 1 0.003093 81.466590 9.386485 49.804692 # C
7336 1 1 -0.024668 79.422478 10.719272 49.586786 # C
7337 1 1 0.083003 82.246920 10.584925 49.267959 # C
7338 1 1 0.011949 80.067675 11.888608 49.042050 # C
7339 1 1 0.087883 81.519706 11.964053 49.219595 # C
7340 1 1 -0.008410 79.367375 13.039024 48.561273 # C
7341 1 1 0.149066 82.259698 12.663965 48.118096 # C
7342 1 1 -0.053382 80.015513 14.210927 48.116525 # C
7343 1 1 0.113335 81.354236 14.182226 47.516909 # C
7344 1 1 0.133974 79.327253 15.499512 47.936093 # C
7345 1 1 -0.014435 82.137224 15.421372 47.532460 # C
7346 1 1 0.007946 80.144681 16.661675 48.311543 # C
7347 1 1 -0.042690 81.540525 16.682465 47.925216 # C
7348 1 1 0.095134 79.663849 17.832140 48.989523 # C
7349 1 1 0.293930 82.295170 17.862547 47.928675 # C
7350 1 1 0.124720 80.200675 19.068774 48.626009 # C
7351 1 2 -0.315153 81.542345 19.054569 48.070745 # O
7352 1 1 -0.023384 79.607156 20.255296 48.963276 # C
7353 1 1 -0.245874 82.460880 20.621408 50.160199 # C
7354 1 1 -0.001275 80.404394 21.460127 48.936076 # C
7355 1 1 0.070496 81.803590 21.571242 49.191002 # C
7356 1 1 0.087114 79.812237 22.785694 49.109527 # C
7357 1 1 -0.023730 82.520278 22.757454 48.796803 # C
7358 1 1 0.092196 80.323767 23.879273 48.254187 # C
7359 1 1 -0.014548 81.781724 23.991022 48.475596 # C
7360 1 1 0.038242 79.422523 25.411070 48.595456 # C
7361 1 1 -0.009667 82.427810 25.234896 48.519007 # C
7362 1 1 0.126401 80.269749 26.517829 49.146699 # C
7363 1 1 0.133746 81.663183 26.566486 48.391022 # C
7364 1 1 -0.008687 79.595145 27.803463 49.040439 # C
7365 1 1 0.034634 82.420566 27.812186 48.946923 # C
7366 1 1 0.134189 80.319629 29.114905 48.993041 # C
7367 1 1 -0.044668 81.756275 29.050414 48.836435 # C
7368 1 1 -0.033167 79.683164 30.053534 48.016375 # C
7369 1 1 0.233603 82.447761 30.353016 48.583141 # C
7370 1 1 0.165305 80.358049 31.196784 47.494504 # C
7371 1 1 -0.025104 81.640632 31.509535 48.015477 # C
7372 1 1 0.150987 79.282422 33.058696 47.330334 # C
7373 1 1 0.069778 82.203038 32.804305 47.966568 # C
7374 1 1 -0.057765 80.097511 34.071210 47.925877 # C
7375 1 1 0.021080 81.525693 34.066760 47.862452 # C
7376 1 1 0.129677 79.465071 35.045255 48.831588 # C
7377 1 1 0.100611 82.265106 35.332911 48.094577 # C
7378 1 1 0.123281 80.323181 36.706384 48.861228 # C
7379 1 1 -0.038976 81.546827 36.625439 48.059771 # C
7380 1 1 -0.037099 79.529889 37.941106 48.989657 # C
7381 1 1 -0.009299 82.157522 37.812733 47.676142 # C
7382 1 1 0.116432 79.856629 39.134646 48.286959 # C
7383 1 1 0.150560 81.459374 39.131130 47.631188 # C
7384 1 1 0.181846 79.468245 40.387501 49.026447 # C
7385 1 1 -0.031178 82.290437 40.269818 48.086094 # C
7386 1 1 0.119707 79.746639 41.606520 48.201516 # C
7387 1 1 0.162609 81.858907 41.607750 48.007434 # C
7388 1 1 -0.024071 79.019618 42.832836 48.446920 # C
7389 1 1 -0.056091 82.565445 42.699483 48.604231 # C
7390 1 1 0.152867 79.760888 44.080788 48.426305 # C
7391 1 1 0.150212 81.911774 43.979774 48.562251 # C
7392 1 1 -0.053808 79.202464 45.165495 49.136993 # C
7393 1 1 -0.029169 82.409537 45.094913 49.334317 # C
7394 1 1 0.123805 79.927214 46.416898 49.151043 # C
7395 1 1 0.108682 81.729589 46.425408 49.286551 # C
7396 1 1 0.097784 79.281193 47.573202 50.070445 # C
7397 1 1 -0.034781 82.217421 47.560803 50.061200 # C
7398 1 1 0.140615 84.178999 9.438170 50.929918 # C
7399 1 1 -0.030819 85.617715 9.398195 50.659254 # C
7400 1 1 0.075283 83.445139 10.938612 50.270321 # C
7401 1 1 0.146528 86.324508 10.664345 50.776938 # C
7402 1 1 -0.025777 84.200975 12.029295 49.665062 # C
7403 1 1 0.144471 85.489377 12.345612 50.248708 # C
7404 1 1 -0.001853 83.682777 12.710617 48.520728 # C
7405 1 1 -0.009845 86.261892 13.336012 49.515124 # C
7406 1 1 0.122175 84.546464 13.571739 47.777801 # C
7407 1 1 -0.058781 85.799132 13.975241 48.340003 # C
7408 1 1 0.107827 83.531820 15.371590 47.224368 # C
7409 1 1 0.147812 86.546993 15.074999 47.656344 # C
7410 1 1 0.095719 84.352846 16.460422 47.585422 # C
7411 1 1 -0.038241 85.745023 16.402072 47.645833 # C
7412 1 2 -0.333535 83.670732 17.791646 47.747665 # O
7413 1 1 0.068261 86.488347 17.593349 47.499806 # C
7414 1 1 -0.269413 85.743307 18.675850 46.705171 # C
7415 1 2 -0.331416 86.667413 20.233674 48.516323 # O
7416 1 2 -0.345486 84.588687 21.563832 48.882203 # O
7417 1 1 0.240584 85.985011 21.471449 48.634808 # C
7418 1 1 0.138384 83.894968 22.803726 48.641373 # C
7419 1 1 -0.116911 86.664030 22.633773 48.521588 # C
7420 1 1 0.100353 84.543489 24.019435 48.335878 # C
7421 1 1 0.112841 85.968555 23.936115 49.053288 # C
7422 1 1 0.024423 83.814429 25.246547 48.744741 # C
7423 1 1 -0.069259 86.579148 25.330271 48.990629 # C
7424 1 1 -0.033109 84.453274 26.404514 49.365716 # C
7425 1 1 0.145882 85.845621 26.350105 49.633134 # C
7426 1 1 0.047253 83.656828 27.603148 49.591606 # C
7427 1 2 -0.365666 86.716188 27.331039 50.272593 # O
7428 1 1 -0.243933 84.221374 28.643884 50.553064 # C
7429 1 2 -0.368276 83.191788 31.134749 49.759772 # O
7430 1 1 0.236377 84.137865 32.040998 49.326734 # C
7431 1 2 -0.348039 85.483932 32.206937 49.809115 # O
7432 1 1 -0.059019 83.638608 32.858079 48.339997 # C
7433 1 1 0.172827 86.344187 33.129181 49.143307 # C
7434 1 1 0.120342 84.480501 33.884507 47.708088 # C
7435 1 1 0.036411 85.745987 34.230929 48.484134 # C
7436 1 1 0.108930 83.540410 35.382730 47.267612 # C
7437 1 1 0.156134 86.632712 35.010660 47.562772 # C
7438 1 1 -0.085167 84.283564 36.626013 47.300895 # C
7439 1 1 0.141064 85.695048 36.688345 47.053656 # C
7440 1 1 0.129608 83.592706 37.916757 47.370213 # C
7441 1 1 -0.097994 86.409693 37.911030 47.372555 # C
7442 1 1 -0.057873 84.313119 38.951436 48.147436 # C
7443 1 1 0.138543 85.698707 39.157124 47.751657 # C
7444 1 1 0.128077 83.517462 39.945399 48.784455 # C
7445 1 1 -0.041744 86.519496 40.039807 48.715009 # C
7446 1 1 0.029128 84.386371 41.200338 49.412257 # C
7447 1 1 0.021057 85.856951 40.926016 49.583424 # C
7448 1 1 0.086232 83.972170 42.620563 49.039859 # C
7449 1 1 -0.300402 86.485300 41.222642 50.919524 # C
7450 1 1 0.235726 84.261518 43.614617 50.139437 # C
7451 1 2 -0.312478 85.842220 43.898027 50.442881 # O
7452 1 1 -0.032162 83.611581 44.942497 50.021685 # C
7453 1 1 0.280139 86.408953 45.095738 50.246299 # C
7454 1 1 0.127650 84.237441 46.118006 50.701174 # C
7455 1 1 0.030968 85.658413 46.260020 50.058155 # C
7456 1 1 0.108622 83.398557 47.538406 50.862234 # C
7457 1 1 0.029618 86.291998 47.583251 50.335268 # C
7458 1 1 -0.025383 88.454014 9.516550 50.357012 # C
7459 1 1 -0.032481 89.851948 9.554334 50.644936 # C
7460 1 1 0.073400 87.664371 10.732911 50.119412 # C
7461 1 1 0.163259 90.569100 10.814672 50.753417 # C
7462 1 1 0.129318 88.394402 11.984865 50.530429 # C
7463 1 1 -0.043000 89.864904 12.004265 50.439619 # C
7464 1 1 0.123258 87.619070 13.574096 50.013044 # C
7465 1 1 0.148272 90.468729 13.301156 50.251807 # C
7466 1 1 -0.012871 88.495799 14.416475 49.172023 # C
7467 1 1 -0.022093 89.912962 14.378221 49.455753 # C
7468 1 1 -0.008095 87.902888 15.262059 48.210953 # C
7469 1 1 -0.030571 90.712320 15.445691 48.936801 # C
7470 1 1 0.136281 88.652622 16.419957 47.715325 # C
7471 1 1 0.002890 90.024638 16.512263 48.306201 # C
7472 1 1 -0.040015 87.859326 17.696250 47.798636 # C
7473 1 1 -0.033554 90.699571 17.649265 47.736628 # C
7474 1 1 -0.031754 88.562564 18.949012 47.864060 # C
7475 1 1 0.122155 89.976355 18.860303 47.353603 # C
7476 1 1 0.153150 88.074243 20.179702 48.220735 # C
7477 1 1 0.140040 90.916498 20.477556 47.443180 # C
7478 1 1 0.085257 88.765546 21.379984 48.507504 # C
7479 1 1 -0.064928 90.168053 21.499195 48.161727 # C
7480 1 1 -0.033267 88.040287 22.645810 48.162208 # C
7481 1 1 0.111703 90.804061 22.768402 48.486318 # C
7482 1 1 0.149225 88.748074 23.809842 47.706259 # C
7483 1 1 -0.026156 90.139185 23.958136 47.913284 # C
7484 1 1 0.141856 87.730826 25.616284 48.203040 # C
7485 1 1 0.175582 90.835008 25.209129 47.662553 # C
7486 1 1 -0.093636 88.543786 26.667202 48.766004 # C
7487 1 1 0.128029 89.902462 26.824051 48.151534 # C
7488 1 1 0.285085 88.074438 27.402186 49.848756 # C
7489 1 1 -0.067298 90.697242 27.869242 48.719855 # C
7490 1 2 -0.296581 89.041661 28.234340 50.379291 # O
7491 1 1 0.229605 89.837712 29.006887 49.234439 # C
7492 1 1 -0.258143 87.341240 30.474284 49.604876 # C
7493 1 1 -0.022881 90.469337 30.295812 49.634021 # C
7494 1 1 0.059225 88.313636 31.631170 49.583563 # C
7495 1 1 -0.022359 89.728846 31.474413 49.788528 # C
7496 1 1 -0.046122 87.701200 32.870195 49.167999 # C
7497 1 1 0.130822 90.439359 32.696788 50.241814 # C
7498 1 1 0.110618 88.663853 33.878259 48.564425 # C
7499 1 1 0.132823 89.665752 34.263238 49.620117 # C
7500 1 1 -0.033722 88.030623 35.037618 47.908453 # C
7501 1 1 -0.018601 90.485052 35.406538 49.195695 # C
7502 1 1 0.175716 88.870483 36.101610 47.460129 # C
7503 1 1 -0.028856 90.128300 36.281945 48.119429 # C
7504 1 1 0.148203 87.806721 37.939344 47.184697 # C
7505 1 1 0.139352 90.942401 37.450414 47.760269 # C
7506 1 1 -0.081377 88.572130 39.032102 47.781162 # C
7507 1 1 0.164683 90.034436 39.124620 47.638269 # C
7508 1 1 0.145286 87.912846 39.964010 48.584290 # C
7509 1 1 -0.119466 90.659834 40.225660 48.404139 # C
7510 1 2 -0.328507 88.631233 41.006408 49.350691 # O
7511 1 1 0.261736 90.019397 41.103275 49.228882 # C
7512 1 2 -0.336199 90.750715 42.123303 49.898751 # O
7513 1 1 -0.257613 89.974147 44.592524 48.604372 # C
7514 1 2 -0.316509 87.808397 45.145462 50.143548 # O
7515 1 1 0.052291 90.639271 45.368446 49.707352 # C
7516 1 1 0.139641 88.452544 46.440283 50.214658 # C
7517 1 1 -0.050950 89.874915 46.466461 50.209768 # C
7518 1 1 -0.042530 87.733381 47.630110 50.307696 # C
7519 1 1 0.151611 90.515593 47.659920 50.771560 # C
7520 1 1 -0.004385 93.221370 9.393338 49.823508 # C
7521 1 1 -0.008479 94.447645 9.343365 49.120640 # C
7522 1 1 0.159967 92.656624 10.683476 50.189676 # C
7523 1 1 0.147408 95.245799 10.630553 49.246075 # C
7524 1 1 -0.071683 93.101201 11.877444 49.534596 # C
7525 1 1 0.115520 94.238955 11.819320 48.610051 # C
7526 1 1 0.124740 92.561541 13.176083 49.846925 # C
7527 1 1 -0.064974 95.022759 13.027498 48.535989 # C
7528 1 1 -0.081411 93.002015 14.337009 49.165732 # C
7529 1 1 0.129261 94.469198 14.325281 49.017844 # C
7530 1 1 0.147449 92.197963 15.562739 49.066841 # C
7531 1 1 -0.019269 95.068460 15.422851 48.225072 # C
7532 1 1 -0.054612 92.792290 16.422883 47.984579 # C
7533 1 1 0.142707 94.159630 16.293843 47.585609 # C
7534 1 1 0.163776 92.078967 17.478212 47.365208 # C
7535 1 1 0.149238 95.273599 18.073837 47.233052 # C
7536 1 1 0.161121 93.131894 19.320731 47.159999 # C
7537 1 1 -0.080480 94.544832 19.283784 47.429034 # C
7538 1 1 -0.045975 92.360090 20.365697 47.705743 # C
7539 1 1 0.131461 95.269541 20.537107 47.756160 # C
7540 1 1 0.131492 92.976654 21.440199 48.491272 # C
7541 1 1 -0.007300 94.426348 21.606440 48.331636 # C
7542 1 1 0.054137 92.258606 22.749306 48.022541 # C
7543 1 1 0.035025 95.031033 22.839733 48.663917 # C
7544 1 1 0.143312 93.053468 24.193977 47.920863 # C
7545 1 1 -0.065433 94.376176 24.150185 48.590703 # C
7546 1 1 -0.088775 92.251273 25.375271 48.029469 # C
7547 1 1 0.267676 95.030796 25.320054 48.927316 # C
7548 1 1 0.215379 92.981026 26.585755 48.158828 # C
7549 1 2 -0.345744 94.436642 26.524016 48.569987 # O
7550 1 1 0.093035 92.082882 28.060269 48.568029 # C
7551 1 1 -0.281371 94.559986 28.066693 50.889911 # C
7552 1 1 -0.035875 92.624256 29.051289 49.466787 # C
7553 1 1 0.066936 93.995118 29.063375 49.872647 # C
7554 1 1 0.130297 91.876378 30.212972 50.011195 # C
7555 1 1 -0.090127 94.774504 30.238930 49.690548 # C
7556 1 1 -0.047110 92.608618 31.489112 49.814952 # C
7557 1 1 0.138906 94.030275 31.553886 49.445293 # C
7558 1 1 -0.039791 91.914390 32.661069 50.176704 # C
7559 1 1 -0.028804 94.737387 32.678159 50.080789 # C
7560 1 1 0.143949 92.636897 33.855634 50.540005 # C
7561 1 1 -0.023844 94.062618 33.874995 50.432069 # C
7562 1 1 0.151287 91.670696 35.653018 49.953185 # C
7563 1 1 0.149740 94.776603 35.138304 50.729355 # C
7564 1 1 -0.036943 92.576713 36.667685 49.504901 # C
7565 1 1 0.129323 93.855913 36.741917 50.227652 # C
7566 1 1 -0.025835 92.208016 37.553748 48.458178 # C
7567 1 1 -0.006102 94.778405 37.764069 49.737583 # C
7568 1 1 0.135262 93.046212 38.713898 48.154650 # C
7569 1 1 -0.037306 94.321936 38.781049 48.866206 # C
7570 1 1 0.135698 92.120780 40.301622 48.228433 # C
7571 1 1 0.137274 95.036359 40.062565 48.748830 # C
7572 1 1 0.066193 92.786615 41.114176 49.336179 # C
7573 1 1 -0.066793 94.219801 41.222538 49.132123 # C
7574 1 1 0.074170 92.144111 42.338522 49.662941 # C
7575 1 1 0.138772 94.888947 42.444342 49.589336 # C
7576 1 1 0.098443 92.814082 43.532890 49.859354 # C
7577 1 1 -0.012624 94.169951 43.690392 49.388028 # C
7578 1 1 0.132005 92.045597 45.098506 50.109468 # C
7579 1 1 0.120003 94.781394 44.796720 48.648697 # C
7580 1 1 -0.047043 92.956398 46.264258 49.725380 # C
7581 1 1 0.122400 94.021003 46.121006 48.709361 # C
7582 1 1 0.147192 92.623813 47.510112 50.268301 # C
7583 1 1 0.089916 94.857061 47.617576 48.355057 # C
7584 1 1 -0.013800 97.138459 9.339265 48.286344 # C
7585 1 1 0.013308 98.561173 48.635267 48.483335 # C
7586 1 1 -0.056051 96.524526 10.593933 48.442332 # C
7587 1 1 0.025458 99.252619 10.520762 48.480338 # C
7588 1 1 0.138494 97.152408 11.746624 47.851526 # C
7589 1 1 -0.059622 98.633679 11.807444 48.234712 # C
7590 1 1 -0.028232 96.407186 13.020722 48.187136 # C
7591 1 1 0.296816 99.323610 12.989064 48.224843 # C
7592 1 1 0.145390 97.152724 14.204716 48.097487 # C
7593 1 2 -0.344277 98.603812 14.177335 47.943308 # O
7594 1 1 0.016810 96.519270 15.462721 48.027776 # C
7595 1 1 -0.266647 99.401549 16.214939 46.501576 # C
7596 1 1 0.034391 97.272991 16.689573 47.852937 # C
7597 1 1 0.078221 98.689440 16.896320 47.669181 # C
7598 1 1 -0.016077 96.558081 17.953369 47.871203 # C
7599 1 1 -0.028301 99.351162 17.945815 48.343716 # C
7600 1 1 0.008440 97.165423 19.100312 48.511691 # C
7601 1 1 0.138696 98.511337 18.937868 49.156440 # C
7602 1 1 -0.045100 96.507742 20.328937 48.498985 # C
7603 1 1 -0.067331 99.221706 20.200715 49.386735 # C
7604 1 1 0.104498 97.093542 21.500608 49.227986 # C
7605 1 1 0.148320 98.706999 21.504293 49.019430 # C
7606 1 1 0.077579 96.500905 22.893265 48.726382 # C
7607 1 1 -0.043590 99.201322 22.643868 49.748018 # C
7608 1 1 0.149608 97.039282 23.945679 49.474330 # C
7609 1 1 -0.009351 98.449763 23.904900 49.654435 # C
7610 1 2 -0.339736 96.311073 25.159115 49.577283 # O
7611 1 1 0.060312 99.153307 25.090047 49.304705 # C
7612 1 1 -0.270769 98.303507 25.908692 48.359762 # C
7613 1 2 -0.329372 99.173951 27.804128 49.527748 # O
7614 1 2 -0.338707 96.944874 28.917090 49.661033 # O
7615 1 1 0.293818 98.334927 28.955625 49.704013 # C
7616 1 1 0.133737 96.178794 30.195494 49.758066 # C
7617 1 1 -0.071597 99.046626 30.105862 49.967848 # C
7618 1 1 -0.065253 96.877631 31.313109 50.161885 # C
7619 1 1 0.153278 98.298446 31.312495 50.463511 # C
7620 1 1 0.130354 96.118604 32.559185 50.520359 # C
7621 1 1 0.114203 99.160560 32.931387 50.137346 # C
7622 1 1 0.111585 97.041237 34.135664 50.505166 # C
7623 1 1 -0.019045 98.319211 34.112656 49.848191 # C
7624 1 1 -0.060719 96.179904 35.283658 50.412622 # C
7625 1 1 -0.047805 98.779998 35.276262 49.193711 # C
7626 1 1 0.130337 96.924667 36.539030 50.430570 # C
7627 1 1 0.250102 97.988881 36.549516 49.270871 # C
7628 1 1 0.001964 96.125922 37.768694 50.284871 # C
7629 1 2 -0.328484 98.850599 37.832237 49.217272 # O
7630 1 1 0.089360 96.772240 39.033132 50.373040 # C
7631 1 1 -0.272668 97.727922 39.298274 51.517469 # C
7632 1 1 -0.044734 96.348922 40.073443 49.518802 # C
7633 1 1 0.166204 97.037852 41.306056 49.348526 # C
7634 1 2 -0.312238 98.477382 41.161781 49.544532 # O
7635 1 1 -0.051019 96.321132 42.478421 49.111179 # C
7636 1 1 0.270779 99.168047 42.387136 49.709792 # C
7637 1 1 0.138083 96.951046 43.704265 48.654879 # C
7638 1 1 0.057431 98.580822 43.573366 49.243204 # C
7639 1 1 -0.075842 96.247801 44.935987 48.796589 # C
7640 1 1 0.142272 99.061692 45.036531 49.788921 # C
7641 1 1 0.134768 97.143636 46.013048 48.451514 # C
7642 1 1 -0.012871 98.409765 46.191175 49.056418 # C
7643 1 1 0.091239 96.311241 47.502190 48.024246 # C
7644 1 1 -0.004936 99.139155 47.391891 48.972553 # C
7645 1 1 0.013830 101.309343 48.633152 49.102183 # C
7646 1 1 -0.013375 102.734148 48.641439 49.229637 # C
7647 1 1 -0.027211 100.675990 10.516910 48.764265 # C
7648 1 1 0.103296 103.382458 10.523653 49.625714 # C
7649 1 1 0.158719 101.388622 11.733300 48.778623 # C
7650 1 1 -0.051399 102.721048 11.790732 49.168268 # C
7651 1 2 -0.319257 100.719473 12.981146 48.422414 # O
7652 1 1 0.051888 103.522062 12.993496 49.257696 # C
7653 1 1 -0.295578 102.882307 14.169133 49.959687 # C
7654 1 2 -0.348939 103.507030 15.693431 48.029511 # O
7655 1 2 -0.329171 101.620521 17.185074 47.668016 # O
7656 1 1 0.289242 102.909770 16.921073 48.211711 # C
7657 1 1 0.146524 100.746772 18.136525 48.377736 # C
7658 1 1 -0.111949 103.519421 17.915290 48.922475 # C
7659 1 1 -0.029682 101.407435 19.145940 49.060202 # C
7660 1 1 0.158848 102.886173 19.267269 49.003817 # C
7661 1 1 0.131776 100.580431 20.081098 49.889551 # C
7662 1 1 -0.062392 103.388982 20.158035 50.069017 # C
7663 1 1 -0.091156 101.241360 21.334461 50.230186 # C
7664 1 1 0.135020 102.622084 21.248411 50.580893 # C
7665 1 1 0.133546 100.455303 22.555324 50.456148 # C
7666 1 1 0.169263 103.611619 23.152054 50.818890 # C
7667 1 1 0.046361 101.373192 24.186179 50.392455 # C
7668 1 1 -0.069017 102.838569 24.274160 50.318560 # C
7669 1 1 0.073008 100.624587 25.113619 49.358085 # C
7670 1 1 0.012657 103.461016 25.443838 49.817544 # C
7671 1 1 0.062127 101.247022 26.588107 49.795144 # C
7672 1 1 0.096390 102.748392 26.548428 49.188815 # C
[truncated: 133,679 more chars]
