# Supplementary material for: Staggered structural dynamic-mediated selective adsorption of H2O/D2O on flexible graphene oxide nanosheets
Source: Nat Commun. 2024 Apr 27;15:3585. doi: 10.1038/s41467-024-47838-9 (PMC11055881; doi:10.1038/s41467-024-47838-9)
Supplement: Supplementary file 9 — Supplementary Data 6 [file 41467_2024_47838_MOESM9_ESM.txt]

LAMMPS data file via write_data, version 7 Aug 2019

10210 atoms
3 atom types

2.2724221453768929e+00 8.0487577854628611e+01 xlo xhi
-1.7676555674703536e-02 3.9397676555674266e+01 ylo yhi
1.7356355560144593e+01 5.2643644439852551e+01 zlo zhi

Masses

1 12.0107
2 15.9994
3 1.00794

Atoms # full

1560 1 1 1.4886776732379198e-01 1.0774599095362538e+01 1.0492139265702716e+00 1.8801118355169972e+01 1 1 0
1562 1 1 1.7042581306012772e-01 9.5702063594188402e+00 2.7899813335354096e+00 1.8529921976367344e+01 1 1 0
1564 1 1 -1.1318044333225226e-01 1.0326143209886927e+01 3.8399728010793885e+00 1.9092987302596999e+01 1 1 0
1812 1 2 -4.3195627409218890e-01 4.9491996527513855e+00 3.2390696022746961e+00 1.8632992233028283e+01 1 1 0
1559 1 1 1.7829631989092876e-01 7.4544977682902198e+00 1.6875263045463624e+00 1.9125951189717497e+01 1 1 0
1561 1 1 -9.7197953894521141e-02 8.1842043344361564e+00 2.9017850441554125e+00 1.8985965135872387e+01 1 1 0
1567 1 1 -4.8455603751656695e-02 1.0210013012892686e+01 6.3312895605043247e+00 1.8956922188848385e+01 1 1 0
1566 1 1 1.0910057038616917e-01 9.5774438566370534e+00 5.0950205818163150e+00 1.9196325224964351e+01 1 1 0
1563 1 1 2.7830695928779886e-01 7.7059281602671703e+00 4.1518263153854402e+00 1.9422401493242962e+01 1 1 0
1565 1 2 -2.9453218599385350e-01 8.1818843825734948e+00 5.4869576131733657e+00 1.9379636417812936e+01 1 1 0
1506 1 1 -3.9068496315558914e-02 3.5932278007610869e+00 6.2386454485151130e+00 1.9556578455705981e+01 1 1 0
1499 1 1 -2.0505029626586194e-02 6.2388313785099054e+00 1.5308257447161566e+00 1.9786201272283719e+01 1 1 0
1503 1 2 -3.3087290126082475e-01 6.4872702661193369e+00 4.0345007819051384e+00 2.0091549937942816e+01 1 1 0
1501 1 1 2.2968817883975146e-01 5.5116955996845842e+00 2.8605185934054256e+00 1.9877261069077623e+01 1 1 0
1504 1 1 6.6211792184345322e-02 4.1273465930879274e+00 5.3824369707569142e+00 2.0585937919594915e+01 1 1 0
1502 1 1 1.3766261012518675e-02 3.6406611944378455e+00 4.0749800968310641e+00 2.0759582694125911e+01 1 1 0
1500 1 1 1.2397683617716741e-01 4.4925702701868149e+00 2.8793107910756111e+00 2.1139362086187500e+01 1 1 0
3842 1 2 -4.1349306165375688e-01 3.4213591994942614e+00 7.4889576501037336e-01 2.4357120623256595e+01 1 1 0
3511 1 1 -2.6276701571604527e-01 5.7617192329294751e+00 5.0532647319944575e+00 2.4689708018716072e+01 1 1 0
4026 1 3 2.1009022122313514e-01 5.2925880855557388e+00 4.2383032138732606e+00 2.4222764154681727e+01 1 1 0
1498 1 1 -7.1521776902104331e-02 3.8744006616568183e+00 1.4653310099564518e+00 2.1501623563041250e+01 1 1 0
1655 1 3 2.0370322505843005e-01 5.3728659367880400e+00 5.2602153715551223e+00 2.2216010138419549e+01 1 1 0
1911 1 2 -4.1537668354872515e-01 5.2286111661826435e+00 2.8145055019933314e+00 2.2379128569046202e+01 1 1 0
1912 1 3 3.3612923496204034e-01 4.8158463838406540e+00 2.0309962813051525e+00 2.2907661436119604e+01 1 1 0
3708 1 2 -4.6264667455573144e-01 7.5727427231007711e+00 4.8097447644225904e+00 2.3207897275086353e+01 1 1 0
3710 1 3 3.8758159035947887e-01 8.3941851586655840e+00 5.1198202591613011e+00 2.2758170220008896e+01 1 1 0
1437 1 1 1.3382325295564396e-01 2.5372464614160664e+00 1.1575132232940266e+00 2.1824208411996853e+01 1 1 0
1505 1 1 -2.7208399929993815e-01 4.9857455900046155e+00 6.0676163823803169e+00 2.1643699008246596e+01 1 1 0
3512 1 1 2.4861058832573883e-02 3.2724159806608344e+00 5.8318617207373080e+00 2.5193688863345347e+01 1 1 0
3513 1 1 7.2914651530211233e-02 4.7146910719073762e+00 5.9723557525587117e+00 2.5371255129074402e+01 1 1 0
3706 1 3 2.5304573838825262e-01 6.4164528551474778e+00 4.5353415329638311e+00 2.5437868954651300e+01 1 1 0
1777 1 2 -2.4120971302562944e-01 9.8641338971293617e+00 1.5896345730671344e+00 1.7802973457811142e+01 1 1 0
1813 1 3 4.3016318289086636e-01 5.3000100008603050e+00 4.1044911538216864e+00 1.8421470043299273e+01 1 1 0
1496 1 1 1.3086612524255606e-01 4.8372351833810159e+00 4.7160511121838544e-01 2.1432519465065845e+01 1 1 0
1497 1 1 -3.0595288751954025e-02 6.0288515945699475e+00 4.0071158941047785e-01 2.0674330894685657e+01 1 1 0
3510 1 1 7.6353223369168190e-03 2.5662666076547689e+00 4.6258862825439380e+00 2.5565142517684013e+01 1 1 0
1628 1 1 1.3275348897782382e-01 1.1584971642432356e+01 6.1642709227025874e+00 1.8494170634054520e+01 1 1 0
3707 1 1 3.4288844120809392e-01 6.7319876217066152e+00 5.7962764175359629e+00 2.3764452362890371e+01 1 1 0
1776 1 2 -2.4012831391324155e-01 7.8923676968538761e+00 3.9774695098901069e-01 1.8572250709148161e+01 1 1 0
3504 1 1 1.6879130798463648e-01 3.2892578675238084e+00 9.3931207492300861e-01 2.5781130786736611e+01 1 1 0
3509 1 2 -3.3771248014503630e-01 4.6793590259056472e+00 3.3139413900219847e+00 2.5936071526023010e+01 1 1 0
3060 1 2 -3.9101363574333708e-01 1.1081792637254241e+01 5.5839448094585036e+00 2.3652568123306498e+01 0 1 0
3508 1 1 1.4551056488971501e-01 3.2402962208021857e+00 3.4357978934603781e+00 2.5925650614433781e+01 1 1 0
3061 1 2 -2.5012272877320774e-01 1.2026726258227736e+01 3.5285149604102832e+00 2.2867247871446846e+01 0 1 0
3841 1 3 5.4454592571140659e-01 1.1955341470764168e+01 1.4679475575806367e+00 2.5761200687544985e+01 1 1 0
3843 1 3 3.7175079807275935e-01 2.8975074977098045e+00 1.4063355297050921e+00 2.3833158191425266e+01 1 1 0
3984 1 3 4.1277379124662561e-01 1.1361853180277450e+01 4.2302144296996564e+00 2.5368765757089129e+01 1 1 0
1793 1 3 4.1185196933316509e-01 1.1414082894753729e+01 4.7012861378657114e+00 2.1383203335045703e+01 1 1 0
1624 1 1 1.2789025651737498e-01 1.1815777634278106e+01 3.8826886735058226e+00 1.9407855816606759e+01 1 1 0
3506 1 1 -5.2023382107832430e-02 2.5336912551005804e+00 2.2166599699830303e+00 2.6042798741635519e+01 1 1 0
1657 1 2 -4.6711478999464084e-01 2.7363810482243145e+00 6.5025831386084079e+00 2.2175434301758365e+01 1 1 0
1840 1 2 -4.4726030583088860e-01 2.3550375582037613e+00 6.2307273929746776e+00 1.7567724986065851e+01 1 1 0
3571 1 2 -3.1929259834025714e-01 7.6397875910114408e+00 6.0666166872921803e+00 2.6107640826935082e+01 1 1 0
1978 1 3 2.5005025103397005e-01 5.8178914106677162e+00 6.5810107043106001e+00 2.1148515257297053e+01 1 1 0
3927 1 3 4.1705174692829744e-01 9.9496725159429982e+00 9.5410739604430859e+00 2.6120443189835811e+01 1 1 0
1916 1 3 4.6411975584521536e-01 1.1351269976906345e+01 1.1133022578188585e+01 1.8108556163365517e+01 1 1 0
3520 1 1 1.0286416606673533e-01 3.2753226733637617e+00 1.0776804684203716e+01 2.5765338223987982e+01 1 1 0
3062 1 3 4.5066186687851284e-01 1.1386186094991443e+01 6.7220178963175616e+00 2.4732786824799469e+01 0 1 0
1636 1 1 -7.7581216355827173e-03 1.1845233059763437e+01 1.1201791321378376e+01 2.0854562327115662e+01 1 1 0
1654 1 1 3.2558090011622653e-01 4.0339733942589220e+00 7.0422318095212457e+00 2.2465125060443309e+01 1 1 0
1568 1 1 -2.3158025021491691e-01 8.7182122243093367e+00 7.9237488625434134e+00 1.7834024700492090e+01 1 1 0
3709 1 2 -2.9870374533949806e-01 6.5657928960962968e+00 7.0185199133881531e+00 2.3415150322530323e+01 1 1 0
3516 1 1 7.9648773568182420e-03 3.1799024737100701e+00 8.3343032273047761e+00 2.5467911309299790e+01 1 1 0
3522 1 1 1.0920840317110012e-01 2.8324456833612781e+00 1.2153538806240766e+01 2.5002049687058893e+01 1 1 0
1515 1 1 1.2213522158197633e-01 4.3773195677423704e+00 1.2309488913721589e+01 1.8669611118448298e+01 1 1 0
1951 1 2 -2.7118335655991649e-01 8.1296123064404355e+00 1.0580546467506926e+01 1.8989347323850087e+01 1 1 0
1569 1 1 9.6983809139966279e-02 9.7674301428524259e+00 7.7128972529977897e+00 1.8896415257757535e+01 1 1 0
1511 1 1 1.1228843961786267e-01 4.1525008879558181e+00 9.8764248245208925e+00 1.8628511098042868e+01 1 1 0
1509 1 1 -1.1223884980854501e-01 3.4691311407920917e+00 8.6498629946061367e+00 1.9045970332587899e+01 1 1 0
1507 1 1 1.4573636788351096e-01 4.2114142284666451e+00 7.4867202533945072e+00 1.9254212062536354e+01 1 1 0
1508 1 2 -3.1937394296508714e-01 5.6723360426737335e+00 7.3713909534932025e+00 1.9191689453397696e+01 1 1 0
1571 1 1 4.0947356052352529e-03 1.0402935584576461e+01 8.7997728315344617e+00 1.9629968102831178e+01 1 1 0
1513 1 1 -5.2710702689213219e-02 3.4814818803719394e+00 1.1133586140175291e+01 1.8873427776199087e+01 1 1 0
1512 1 1 7.8958425766043158e-02 5.8013738000469077e+00 9.7721037152461676e+00 1.9320340388837018e+01 1 1 0
1516 1 1 -1.2718453528111743e-02 5.4657595011254685e+00 1.2466813517379645e+01 1.9632041957475341e+01 1 1 0
1510 1 1 2.4879966361343084e-01 6.3543358542531401e+00 8.5120751951380829e+00 1.9621275138089359e+01 1 1 0
1574 1 1 3.4975290577096689e-02 7.5524491268497025e+00 1.1107412161442928e+01 2.0253432799521477e+01 1 1 0
1572 1 1 2.0295250389186767e-01 8.3397156033445796e+00 9.8002801170013427e+00 2.0168327067040451e+01 1 1 0
1514 1 1 1.4946447511162703e-01 6.0540084219936370e+00 1.1102465433399535e+01 2.0200133369307178e+01 1 1 0
1570 1 2 -3.0891488216096258e-01 7.5724521009459966e+00 8.4455504884097543e+00 2.0245590644853447e+01 1 1 0
1577 1 1 1.0079976709327598e-01 9.6662237254226504e+00 1.2157053952622828e+01 2.0902194922449315e+01 1 1 0
1576 1 1 1.0837502945306551e-01 8.1095818632032088e+00 1.2142333097696254e+01 2.1092315117349845e+01 1 1 0
3514 1 1 -1.0308298243910928e-02 2.5492591790212931e+00 7.1253420563470176e+00 2.5001727530795137e+01 1 1 0
1575 1 1 1.0844057106549827e-01 1.0481865845395534e+01 1.0917874594296903e+01 2.1333742516529483e+01 1 1 0
3925 1 3 3.6457857982231473e-01 5.6356884396685301e+00 9.4661882316300971e+00 2.4367150557032900e+01 1 1 0
3888 1 2 -4.7453082082016851e-01 3.3731503427094811e+00 1.2035330081006991e+01 2.3680877834637151e+01 1 1 0
1573 1 1 1.0326880509478291e-01 9.7299041386727225e+00 9.5039554191803095e+00 2.0766920096993953e+01 1 1 0
1656 1 2 -3.5473847095200212e-01 4.3536243503302190e+00 8.2360181134298092e+00 2.2825176785106372e+01 1 1 0
1653 1 2 -2.2770682602252831e-01 9.8893119031232999e+00 9.8360849112961777e+00 2.2169204495959249e+01 1 1 0
3924 1 2 -4.4543826370850470e-01 5.2922669346968423e+00 1.0442671646900056e+01 2.4479774762824228e+01 1 1 0
1786 1 2 -4.5762164791443632e-01 5.2744527694808303e+00 1.0772326736078201e+01 2.1375026233748052e+01 1 1 0
1787 1 3 3.9696068635037152e-01 5.5539503822002780e+00 1.0700443198157902e+01 2.2323898972169953e+01 1 1 0
3518 1 1 -3.5513236327717169e-02 2.6780093899562210e+00 9.5806095004394596e+00 2.5161069123369408e+01 1 1 0
1899 1 2 -3.1678779478378327e-01 1.0016441343581498e+01 1.2903296217671388e+01 1.9756957419550151e+01 1 1 0
1749 1 2 -2.5766270019819848e-01 7.3030359447318896e+00 1.2926727479518952e+01 2.1966924227330185e+01 1 1 0
1977 1 3 2.1815107846506265e-01 7.6860333700921517e+00 8.1980192913245364e+00 1.8242307191841324e+01 1 1 0
1686 1 3 3.4718130316384954e-01 3.1514106990007620e+00 9.0068481118236274e+00 2.1243146656550618e+01 1 1 0
1954 1 2 -3.2037675908582747e-01 5.4447711480741257e+00 9.9536621591219667e+00 1.7948984833353020e+01 1 1 0
3889 1 3 4.5267075865558160e-01 4.2624355106209384e+00 1.2489447233294902e+01 2.3669299251179787e+01 1 1 0
1632 1 1 -4.8003814617927805e-02 1.1773480509444314e+01 9.1977801435923698e+00 1.9401107801573051e+01 1 1 0
3982 1 3 4.1429232681907402e-01 2.7735045869509727e+00 1.0335470477864934e+01 2.2984397009590538e+01 1 1 0
3521 1 1 1.1787457217620566e-01 4.8889490368759683e+00 1.0688995458604206e+01 2.5843647450544598e+01 1 1 0
3926 1 2 -4.3329683248466477e-01 9.3928337969723703e+00 8.7563085147623507e+00 2.6035864798777354e+01 1 1 0
3515 1 1 -2.6687157933436356e-02 5.2742831744336600e+00 7.0938929103938833e+00 2.6002574191631922e+01 1 1 0
3054 1 2 -3.4802414361317247e-01 1.1519500947620500e+01 1.0826912571873930e+01 2.5553066406846369e+01 0 1 0
1800 1 2 -4.4650802413074320e-01 4.9320512651623876e+00 1.7673782405978702e+01 1.7391925812824454e+01 1 0 0
3999 1 2 -3.4145355174389896e-01 4.9687072138869368e+00 1.4086080604031260e+01 2.3218754778915450e+01 1 1 0
3050 1 3 5.5152073844084104e-01 1.1972869288848495e+01 1.9632287681624327e+01 2.4044626816970389e+01 0 1 0
971 1 3 4.4002673530236230e-01 1.0434007751789887e+01 1.4327280700550547e+01 1.8575597772574113e+01 0 1 0
3055 1 2 -4.6959215273230603e-01 1.1431913710295438e+01 1.3252528470385020e+01 2.5664812025703842e+01 0 1 0
970 1 2 -4.7377510207374773e-01 1.1192167075905367e+01 1.4572306157437209e+01 1.8004137919954115e+01 0 1 0
3527 1 1 7.5429463222062093e-02 5.4906072483458166e+00 1.4429952009075071e+01 2.6146437036921451e+01 1 1 0
3056 1 3 3.7789867645622560e-01 1.1920893546840617e+01 1.4137403615298254e+01 2.5851698490701054e+01 0 1 0
1817 1 3 4.2269412605965567e-01 3.1903564688808697e+00 1.9145967140109974e+01 2.1691119678790919e+01 1 0 0
1459 1 1 -2.5628702811371481e-04 5.7987916150735401e+00 1.4914034845954262e+01 1.9220656175815932e+01 1 1 0
3525 1 1 2.7481057192744687e-04 4.7264170231991809e+00 1.3196923720783573e+01 2.6129215551922162e+01 1 1 0
1741 1 3 3.7807731193683580e-01 1.0471526083826149e+01 1.8356680320913334e+01 2.3941836206431287e+01 1 0 0
1463 1 1 -7.0484463269782929e-02 5.9419935329692031e+00 1.7506544237370079e+01 1.9382511394660575e+01 1 0 0
1586 1 1 5.3637334527602656e-04 1.1725767303660740e+01 1.8583662273909731e+01 2.1333801957496021e+01 1 0 0
3935 1 3 4.2046052757485880e-01 9.4612144745041959e+00 1.6245962531631182e+01 2.4716085916489124e+01 1 1 0
3886 1 2 -4.2591211496059911e-01 7.6767215701775591e+00 1.3525726212969817e+01 2.5425299385234307e+01 1 1 0
1526 1 1 6.9812554289941903e-02 1.0300213404824706e+01 1.8590853952563624e+01 2.1427795991493912e+01 1 0 0
1523 1 1 1.5175267591229244e-01 8.4839715452434952e+00 1.7309130404382547e+01 2.0321946202782673e+01 1 0 0
1739 1 2 -4.8627395783909300e-01 9.5191965839939670e+00 1.8364209217825938e+01 2.4041843748267876e+01 1 0 0
1461 1 1 2.3103016604581188e-02 6.4915187269340491e+00 1.6140778763702993e+01 1.9532439044605500e+01 1 0 0
1740 1 2 -2.8691069061456581e-01 7.5644185104157939e+00 1.9669900885448627e+01 2.3218507361499793e+01 1 0 0
4022 1 3 1.9860551420982064e-01 5.7479027246144687e+00 1.6473240533341489e+01 2.5317955893590955e+01 1 1 0
4000 1 2 -4.7700045206944081e-01 4.7268035110623767e+00 1.6566314084640439e+01 2.3319435109096229e+01 1 1 0
1521 1 1 -3.9642788779902335e-02 7.8279460480354865e+00 1.6096486633972273e+01 2.0057908294762466e+01 1 0 0
1519 1 1 -4.2308950305874789e-03 8.3421758990252695e+00 1.4803609456030218e+01 2.0514131661005905e+01 1 1 0
3997 1 1 3.2319563405752949e-01 4.8264140234576320e+00 1.5216358102980537e+01 2.3822347294197353e+01 1 1 0
1815 1 3 3.7003620633785617e-01 2.8017749941110077e+00 1.5756344298285113e+01 2.1815218747003378e+01 1 0 0
1738 1 1 3.6111290274010460e-01 8.7624762854868070e+00 1.9220100679037621e+01 2.3236032740646678e+01 1 0 0
1458 1 1 -5.7949363300955192e-03 4.4700130670390807e+00 1.5032958861071172e+01 1.8688378852943117e+01 1 0 0
1650 1 2 -3.4079962462550623e-01 1.0876888347345551e+01 1.6406674936762926e+01 2.3052072557989771e+01 1 0 0
1397 1 1 1.3278222110056967e-01 2.5836233692234920e+00 1.6189461966007226e+01 1.9744137390657144e+01 1 0 0
1525 1 2 -3.1289748544957857e-01 7.9492096076067318e+00 1.8597963242114687e+01 1.9903750285060450e+01 1 0 0
4001 1 3 3.5325070094899291e-01 5.0103549203386590e+00 1.6681566987170093e+01 2.2388419433311022e+01 1 1 0
1518 1 1 -3.8908516972438662e-03 6.1982427317041555e+00 1.3620930699611721e+01 1.9775081105332205e+01 1 1 0
1814 1 2 -4.6914973662172327e-01 3.0169722966988233e+00 1.6389545680488062e+01 2.1098200850598946e+01 1 0 0
3998 1 3 2.4797744642415592e-01 4.1207314781987527e+00 1.6126879313709505e+01 2.5624969866686303e+01 1 1 0
1464 1 1 -6.5461583113931632e-02 3.8372028919240435e+00 1.8745505798189033e+01 1.9364725788130830e+01 1 0 0
3526 1 2 -3.1549856696334649e-01 2.7517051900000453e+00 1.4509937628343858e+01 2.5771846722433562e+01 1 1 0
1522 1 1 1.2012583051763855e-01 1.0096894918916455e+01 1.6091429953363463e+01 2.1840900485459851e+01 1 0 0
1517 1 1 1.1399573220718950e-01 3.6552832623925360e+00 1.3951726155118005e+01 1.8159870861950019e+01 1 1 0
3887 1 3 4.6762064568197204e-01 8.5800665281560811e+00 1.3886908147507526e+01 2.5201171236703203e+01 1 1 0
3524 1 1 1.1323180698800657e-01 3.3882999632240307e+00 1.3235058870935973e+01 2.5681755392704261e+01 1 1 0
3934 1 2 -5.0373165244740992e-01 8.9443585671562413e+00 1.5558408332047986e+01 2.5241919563787363e+01 1 1 0
1582 1 1 9.4225106918668533e-02 1.1863344486778397e+01 1.6082633674534822e+01 2.2079077866569133e+01 1 0 0
1578 1 1 1.1310690241760385e-01 7.4101756416543827e+00 1.3718283049357488e+01 2.0718138986126458e+01 1 1 0
1524 1 1 -3.6086965000487151e-02 9.6222270070919826e+00 1.7343300818220083e+01 2.1157995659760015e+01 1 0 0
1401 1 1 -5.8183196781356805e-02 2.4459861308735364e+00 1.8678965787913747e+01 1.9650349978052954e+01 1 0 0
1640 1 1 -4.5115329554323971e-02 1.1879565751940483e+01 1.3696773840821264e+01 2.1386323551011696e+01 1 1 0
1460 1 1 -8.1573202014429812e-03 3.7983452727921723e+00 1.6289676463467472e+01 1.8893798278031962e+01 1 0 0
1462 1 1 1.5657503765050465e-01 4.5685141326161922e+00 1.7499013935201649e+01 1.8808488976460460e+01 1 0 0
1520 1 1 -4.7588023199120179e-02 9.6310980912053896e+00 1.4891236532475356e+01 2.1131314264640867e+01 1 1 0
1579 1 1 9.6488724255159780e-02 1.0490531073539568e+01 1.3745081667135256e+01 2.0899384971824876e+01 1 1 0
1465 1 1 3.0474299108220915e-01 6.5978454579579884e+00 1.8706729165661113e+01 1.9464646293301215e+01 1 0 0
3528 1 1 -2.4251599602576235e-01 5.0648569881993097e+00 1.5639325795619918e+01 2.5340302995796559e+01 1 1 0
3565 1 1 1.5182602135144330e-01 7.4483964659213235e+00 7.8925746032223421e-01 2.6910851189322045e+01 1 1 0
3566 1 1 -6.5453432307641488e-02 8.5693397563629645e+00 9.2617782707102636e-01 2.7701171241354505e+01 1 1 0
3568 1 1 4.4764652326183943e-02 9.1937654283515009e+00 2.1964459214587886e+00 2.8057605526389150e+01 1 1 0
3569 1 1 -2.7123100322646465e-01 8.3542373303691910e+00 3.4634138396376550e+00 2.8138144440473962e+01 1 1 0
3626 1 1 1.1772862667047085e-01 1.1471438123049152e+01 1.0165151785346092e+00 2.7801276124711638e+01 1 1 0
3628 1 1 -3.8301221612450344e-02 1.0624642556946101e+01 2.2782388831362543e+00 2.8140723346176490e+01 1 1 0
3630 1 1 -2.0743239544543914e-02 1.1365569115097516e+01 3.4574911134054047e+00 2.8142560891878528e+01 1 1 0
3632 1 1 2.3665513479826328e-01 1.0989725651121820e+01 4.6867844970541750e+00 2.7296413344795091e+01 1 1 0
3779 1 3 1.9043966469464260e-01 8.7835235842887034e+00 4.3199464260820681e+00 2.8670160300988222e+01 1 1 0
3780 1 1 3.6795028785023809e-01 6.9624330827630194e+00 3.3378231565641654e+00 2.8905895019218708e+01 1 1 0
3781 1 2 -4.2128131017220100e-01 6.6227349062382039e+00 2.1316100821335304e+00 2.9538941919693610e+01 1 1 0
3782 1 2 -2.6198931292688127e-01 6.2814389640597321e+00 4.4293687127068093e+00 2.8825571370434002e+01 1 1 0
3783 1 3 3.9415926653994648e-01 7.4791889622220937e+00 1.5310430237773394e+00 2.9902500505217610e+01 1 1 0
4027 1 3 2.6353327577017660e-01 8.1638356691833120e+00 3.8036282974351083e+00 2.7108335626137862e+01 1 1 0
4986 1 2 -5.3608001752237788e-01 8.7904083088923528e+00 1.6824018249845223e+00 3.0814535376245590e+01 0 1 0
4987 1 3 4.8955335378743398e-01 9.5420092321970973e+00 1.1943584118951895e+00 3.0440272801557185e+01 0 1 0
4103 1 1 -7.8417570903517475e-02 4.1283360942603613e+00 1.1438533544279386e+00 3.1621014414530755e+01 0 1 0
3634 1 1 -3.6258866489654457e-02 1.1531771607294822e+01 5.8904590209437080e+00 2.7995024795022267e+01 1 1 0
4867 1 2 -4.7794020814686494e-01 1.1157466710572589e+01 1.8963563514004256e+00 3.1360298303324900e+01 0 1 0
4954 1 3 4.1402357052663158e-01 1.0545065238934260e+01 5.3708971715367291e+00 3.0756945137758418e+01 0 1 0
4953 1 2 -4.8537430734024950e-01 1.0615408834444981e+01 4.5471952694854760e+00 3.1433494626705873e+01 0 1 0
4105 1 1 1.6497995003082180e-01 4.7309379041581661e+00 2.3320947686533113e+00 3.2013509242020277e+01 0 1 0
4104 1 1 -5.4373376460053200e-03 6.9550989941986607e+00 1.1838536750066844e+00 3.2245275026349120e+01 0 1 0
4107 1 2 -3.4144031379256057e-01 3.8730377397202655e+00 3.4972506818492990e+00 3.2085619249814094e+01 0 1 0
4106 1 1 -7.4468435629168328e-03 6.1379102052280876e+00 2.3798729415706865e+00 3.2303665149261235e+01 0 1 0
4166 1 1 1.3537721771987776e-01 8.4638471731193672e+00 1.3181387787345862e+00 3.2239197906791269e+01 0 1 0
4109 1 1 1.6161893016781190e-01 4.5069896428295388e+00 4.8151452550377494e+00 3.2254543587997325e+01 0 1 0
4110 1 1 -8.1500548520924282e-03 5.8939426606940071e+00 4.7343196064510016e+00 3.2558333417848743e+01 0 1 0
4108 1 1 2.3709635857690519e-02 6.7222908531106471e+00 3.6071735725816216e+00 3.2731475792552466e+01 0 1 0
4167 1 1 1.4397487642798742e-01 1.1269180468882739e+01 1.3195497003317105e+00 3.2688196727631663e+01 0 1 0
4168 1 1 -4.0080157399797971e-02 8.9916306655100016e+00 2.4306462761328103e+00 3.3035669588245042e+01 0 1 0
4170 1 1 1.1981355369406521e-01 8.1614065507235320e+00 3.5949876044709468e+00 3.3180477930844553e+01 0 1 0
4169 1 1 1.0738634494944004e-01 1.0347287057163133e+01 2.3352337709510635e+00 3.3532922461538533e+01 0 1 0
4172 1 1 1.2765955735913259e-01 9.1290421209530486e+00 5.0898734348780881e+00 3.3178181842789641e+01 0 1 0
4173 1 1 1.4492350861329216e-02 1.0610634704804040e+01 5.0121278175369204e+00 3.2879236975479749e+01 0 1 0
4171 1 1 9.3088674879185526e-02 1.1231858367227543e+01 3.8717181828832490e+00 3.3649487506208608e+01 0 1 0
4957 1 2 -2.8065171973329689e-01 8.4895132800201090e+00 4.5112004924130877e+00 3.4306109928726350e+01 0 1 0
3572 1 1 3.0538287373348655e-01 8.8568259705457919e+00 6.0031133652920348e+00 2.6749742387584185e+01 1 1 0
3570 1 2 -3.7112843216365832e-01 9.6150136199991874e+00 4.8073014221054855e+00 2.6661404487540686e+01 1 1 0
4111 1 1 -1.1187897158715243e-01 3.8685225991893941e+00 6.0425615694715082e+00 3.2155742449354065e+01 0 1 0
5094 1 3 1.4544414066463371e-01 2.8422117687402682e+00 6.1483144967556953e+00 3.1930063736293022e+01 0 1 0
5095 1 1 3.1033171260838688e-01 2.6690936437094299e+00 1.1401611193754306e+00 3.1244755695963793e+01 0 1 0
4112 1 1 1.1742422604764984e-01 6.6712591152121297e+00 6.0190854127571045e+00 3.2314407984261834e+01 0 1 0
4174 1 1 5.5990819762780378e-02 8.4587022233854459e+00 6.1591531437792106e+00 3.2285095730502533e+01 0 1 0
4175 1 1 2.6823448035389730e-01 1.1281933014662798e+01 6.2218934496837219e+00 3.2832745156697307e+01 0 1 0
5013 1 2 -2.5918606682622469e-01 7.5456750212346586e+00 5.8880281032404342e+00 3.1179238368871136e+01 0 1 0
4868 1 3 4.7458703257612345e-01 1.1025502222679471e+01 2.8940942146816870e+00 3.1317457396660391e+01 0 1 0
3840 1 2 -4.5872095304827271e-01 1.1741250883214525e+01 6.4861265916695976e-01 2.6442685460637900e+01 1 1 0
5010 1 2 -3.4347337856628829e-01 1.0748360796531943e+01 3.0201543601391410e+00 3.4729568641508834e+01 0 1 0
3567 1 2 -3.2456118943873946e-01 6.7538685927286588e+00 2.0677863517028903e+00 2.6620490668723185e+01 1 1 0
3975 1 2 -4.9812530472902400e-01 9.9724940901847603e+00 6.4192406627130625e+00 2.9652729461207478e+01 1 1 0
5098 1 3 3.8900637913410252e-01 2.6789944299291482e+00 3.2256528186186380e+00 3.0814478338089035e+01 0 1 0
4164 1 1 8.9399327283226681e-04 9.1384240347015702e+00 5.4601211203441191e-02 3.2517748783381009e+01 0 1 0
3505 1 1 -6.5278958971007550e-02 4.7222182804155333e+00 9.4798219590012733e-01 2.6261198106889360e+01 1 1 0
3507 1 1 3.0345078987225588e-01 5.3811940035503856e+00 2.1340157469905434e+00 2.6322833908475165e+01 1 1 0
3983 1 2 -4.5487401060744115e-01 1.1890330792730236e+01 4.3778686377541760e+00 2.6184623884719592e+01 1 1 0
5773 1 2 -4.8886882753589261e-01 2.4895072028224572e+00 1.0870462872767732e+01 3.3380273354223547e+01 1 1 0
3976 1 3 3.7632071262280931e-01 9.5587143696811605e+00 7.1449697261922207e+00 3.0180601636874144e+01 1 1 0
3573 1 1 1.5500624297474919e-01 6.6552021910169143e+00 7.2520690364704974e+00 2.6365083152363191e+01 1 1 0
3517 1 1 1.4142389877658093e-01 4.3701739207683366e+00 8.2528071601345641e+00 2.6396747928272671e+01 1 1 0
5089 1 1 2.3835350753830872e-01 3.7578326039002143e+00 1.0788804838799633e+01 2.9976789599804349e+01 0 1 0
3574 1 1 -7.0622003349548615e-02 9.3978580707849169e+00 7.0219002934797565e+00 2.7514916472064886e+01 1 1 0
3575 1 1 -2.4177048580232903e-02 7.2935479437117365e+00 8.2748223641447165e+00 2.6978035451493604e+01 1 1 0
3576 1 1 1.5737083123265835e-01 8.7262250464515194e+00 8.3127832232701593e+00 2.7273130479098221e+01 1 1 0
3577 1 1 1.3674252190203531e-01 6.3234774732969958e+00 9.3760997677241651e+00 2.7451305507046467e+01 1 1 0
3578 1 1 -1.0174374310654022e-01 9.1068791704817365e+00 9.3485824517145204e+00 2.8278718019130093e+01 1 1 0
3579 1 1 -6.7046927390661107e-02 7.0299705173603195e+00 1.0610450351492892e+01 2.7781259919824780e+01 1 1 0
3580 1 1 1.2721466816842861e-01 8.2397074416926017e+00 1.0422974366850431e+01 2.8451445507018306e+01 1 1 0
3581 1 1 1.6632263892416840e-01 6.3929787823909248e+00 1.1911834580787243e+01 2.7440617964571540e+01 1 1 0
3636 1 1 1.3920114677948398e-01 1.0639328461536820e+01 6.9565125191605617e+00 2.8368464000327748e+01 1 1 0
3638 1 1 -5.8045573137748260e-02 1.1252794120761635e+01 8.2137965373047130e+00 2.8717986374193323e+01 1 1 0
3640 1 1 1.1662471306551969e-01 1.0369157679874636e+01 9.3152754813794640e+00 2.9005383589244655e+01 1 1 0
3642 1 1 1.5679313429618652e-01 1.1236131642999904e+01 1.1032274951517602e+01 2.9485797644382430e+01 1 1 0
3723 1 2 -5.1034055248898169e-01 5.9113183128267321e+00 8.8003519203816065e+00 2.8800001762467783e+01 1 1 0
3724 1 3 4.3312124138029734e-01 6.1121759794749551e+00 9.3157955934795478e+00 2.9609687504395392e+01 1 1 0
3810 1 2 -2.7788802870791479e-01 1.0417659450859562e+01 1.0103467888150723e+01 3.0215625881708252e+01 1 1 0
3811 1 2 -2.9029867191701747e-01 8.4401063413716564e+00 1.1615792235080090e+01 2.9338927529427291e+01 1 1 0
3866 1 2 -4.2479224469551624e-01 3.8480029328904251e+00 7.8673625055014194e+00 2.7687110855785576e+01 1 1 0
3867 1 3 4.4971078095361305e-01 4.3540336277511580e+00 8.2718966123196225e+00 2.8475212647786400e+01 1 1 0
4938 1 3 4.3185902484846361e-01 7.9586051431698754e+00 1.0173748349636893e+01 3.0730387374720380e+01 0 1 0
4937 1 2 -5.0398598834244990e-01 7.2738788233297553e+00 9.4854218011170506e+00 3.0941142223933795e+01 0 1 0
4119 1 1 -4.4518091468331848e-02 4.5460271177418994e+00 1.0868091320490826e+01 3.1199265484325128e+01 0 1 0
3644 1 1 -7.2299983922577166e-02 1.0746917213192244e+01 1.2341272178281598e+01 2.9148866372139008e+01 1 1 0
3582 1 1 1.5286050158447276e-01 9.4000216477552225e+00 1.2593461748298418e+01 2.8854805623728513e+01 1 1 0
4117 1 1 -5.1704826477391753e-02 5.0379036962534922e+00 9.6855299456701616e+00 3.1894118449839620e+01 0 1 0
4118 1 1 1.1401761558801252e-01 6.4577413229312324e+00 9.6764803936089976e+00 3.2167389594624296e+01 0 1 0
4122 1 1 3.9037111854341926e-03 6.3975410662447230e+00 1.2164845564622061e+01 3.2241051639296742e+01 0 1 0
4115 1 1 1.4301029500726428e-01 4.1874172444133428e+00 8.5487936784099308e+00 3.2050486554004600e+01 0 1 0
4113 1 1 -8.4008735259264843e-03 4.6548827340377539e+00 7.2280446786134496e+00 3.2333360835517091e+01 0 1 0
4120 1 1 -1.3031204029558090e-02 7.0664654559676032e+00 1.0966624611417645e+01 3.2638841200254753e+01 0 1 0
4114 1 1 8.6891379065705515e-02 5.9802430130015551e+00 7.1383143655648604e+00 3.3062808166692228e+01 0 1 0
4176 1 1 1.0566017430655029e-01 9.0883021287216970e+00 7.3989534131540591e+00 3.2683757531729007e+01 0 1 0
4177 1 2 -3.2682887374864439e-01 1.0589426866732277e+01 7.3876430887793934e+00 3.2563925701417453e+01 0 1 0
4116 1 1 1.1479244461131927e-01 6.9645475656511104e+00 8.5636590829622818e+00 3.3018407725837832e+01 0 1 0
4178 1 1 1.3145144291361741e-02 8.4697683218940298e+00 8.6021389107914299e+00 3.2942473824357954e+01 0 1 0
4182 1 1 1.6941159386089748e-02 8.3655139130537588e+00 1.0985413820123073e+01 3.3208416873968446e+01 0 1 0
4183 1 1 -3.8652503446769258e-02 1.1324161045541857e+01 1.1113626171231450e+01 3.2830003913834780e+01 0 1 0
4180 1 1 3.3060210007303477e-02 9.2214187199360129e+00 9.8728653523395522e+00 3.3203022164907630e+01 0 1 0
4960 1 2 -2.3666049133653952e-01 6.3246244142918284e+00 7.9636184627118851e+00 3.4194469292800484e+01 0 1 0
4181 1 1 9.3940290049057573e-02 1.0675936004507898e+01 9.9776658975110273e+00 3.3326292531653237e+01 0 1 0
4121 1 1 3.6088983729941791e-03 5.0900117552483524e+00 1.2149396324254370e+01 3.1569025394106024e+01 0 1 0
4185 1 1 1.4165863216509769e-01 1.0360330180205358e+01 1.2341905314992207e+01 3.2614540215446297e+01 0 1 0
4184 1 1 1.3788650053990642e-01 8.9705613169397953e+00 1.2314862366698680e+01 3.3668283943035831e+01 0 1 0
3950 1 3 4.5886819129017287e-01 3.0803283310703748e+00 1.1153582901499977e+01 2.7820692111744748e+01 1 1 0
5090 1 2 -5.1217708548379270e-01 2.9035008575420864e+00 9.6447926193837201e+00 2.9706541199362004e+01 0 1 0
5093 1 2 -4.7606898689039362e-01 2.8480522162552879e+00 8.5433815056727855e+00 3.1605354183405534e+01 0 1 0
5091 1 2 -3.3780067520265783e-01 3.7904543361363872e+00 1.1844306707766737e+01 2.9211492494424899e+01 0 1 0
4939 1 2 -4.2189730914348972e-01 9.5023347727836782e+00 1.2430773161715898e+01 3.1489226740584641e+01 0 1 0
3523 1 1 -3.1516836081219898e-02 5.3901078897573935e+00 1.1931707596530304e+01 2.6419667642227896e+01 1 1 0
3519 1 1 -1.0460504976670873e-01 5.1733369883396412e+00 9.4662407184020392e+00 2.6603803353659018e+01 1 1 0
5092 1 3 5.6815175581324429e-01 2.7494322011161301e+00 9.0311863577221043e+00 3.0573658379848268e+01 0 1 0
3949 1 2 -5.1567292755349625e-01 2.5120373807648266e+00 1.1121630784233904e+01 2.6987771546551109e+01 1 1 0
4179 1 1 -2.8804427462178106e-01 1.1530286244757139e+01 9.0711657835821882e+00 3.4167734412777634e+01 0 1 0
3812 1 2 -2.9210280351023959e-01 6.4666988038467679e+00 1.3014535603853606e+01 2.8410012348574480e+01 1 1 0
5088 1 3 4.1674075627884249e-01 2.5238968971423139e+00 1.2617132185763525e+01 3.1094953251542826e+01 0 1 0
5705 1 1 1.6524391947203795e-01 5.1985465656887300e+00 1.7736541768412287e+01 3.4991493656900488e+01 1 1 0
3590 1 1 1.2423338680050180e-01 9.7322860022560782e+00 1.6979181165476682e+01 2.7022559109192787e+01 1 1 0
3906 1 2 -5.0846912863281224e-01 7.6831403744526350e+00 1.5455086620358379e+01 2.8562075427265547e+01 1 1 0
3908 1 2 -3.9988144918165147e-01 7.7904747208875378e+00 1.7687390698279351e+01 2.9462678409922699e+01 1 1 0
3730 1 1 3.0752405678149269e-01 1.1953481484512432e+01 1.9374837535051537e+01 2.7285705821738919e+01 1 1 0
3592 1 1 -1.5108706275300738e-02 9.1716656720581309e+00 1.8111808686343949e+01 2.7595672239252181e+01 1 1 0
4993 1 3 3.3111181511086157e-01 7.7013247396070428e+00 1.6138820306608221e+01 3.4857642288853647e+01 0 1 0
4187 1 1 -3.0024821824169948e-02 1.0953779836275139e+01 1.3704225528467187e+01 3.3007688907202635e+01 0 1 0
4742 1 2 -5.0536077233834376e-01 1.1676549106311636e+01 1.7658361720395856e+01 3.2131442963204577e+01 0 1 0
3585 1 1 1.0952066844147275e-01 6.9633522510795123e+00 1.4379520834441568e+01 2.6387574777108458e+01 1 1 0
5703 1 1 -8.9199363948643667e-03 4.5521023709718627e+00 1.6463166879294995e+01 3.4941256407223207e+01 1 1 0
4132 1 1 1.2432482088317144e-01 7.2871837545265530e+00 1.9049580657130488e+01 3.2237515503783406e+01 0 1 0
3729 1 3 1.7587347909113657e-01 1.1614995201881678e+01 1.9379959122910808e+01 2.9484290887125230e+01 1 1 0
5087 1 2 -4.4320015708162008e-01 2.9773582903657414e+00 1.3423954005592407e+01 3.1240283955799917e+01 0 1 0
3650 1 1 3.3516719081909271e-02 1.1899741116116386e+01 1.5854489938548989e+01 2.7633935437503069e+01 1 1 0
3646 1 1 1.1795388103191978e-01 1.1660829447690565e+01 1.3502777281112589e+01 2.9001562614380244e+01 1 1 0
3648 1 1 9.9086870226599927e-02 1.0872062897891098e+01 1.4943535753826954e+01 2.8122207115122965e+01 1 1 0
4186 1 1 -4.9585678571006479e-02 8.2671027034646158e+00 1.3503803925401254e+01 3.3235526102111095e+01 0 1 0
4125 1 1 -1.4153019288501758e-02 4.8645740583966752e+00 1.4704430599252579e+01 3.1746421616894128e+01 0 1 0
3531 1 1 2.9523477876722959e-01 4.7658789128705168e+00 1.8173973769838206e+01 2.7665955893994958e+01 1 1 0
5015 1 2 -3.0562752953357142e-01 7.3093699543887531e+00 1.4064947000760508e+01 3.0853385186941900e+01 0 1 0
4814 1 2 -2.5553061614901795e-01 9.3627114889854131e+00 1.6430112983734066e+01 3.1485615064056383e+01 0 1 0
6095 1 2 -4.8650653731082288e-01 6.5826251736199595e+00 1.7781800492088806e+01 3.4836988025573731e+01 1 1 0
4123 1 1 1.7433756778860246e-01 4.3673949280936384e+00 1.3372259463129929e+01 3.1479700586553090e+01 0 1 0
3586 1 1 -2.0621991160253883e-03 9.6027760731264564e+00 1.4677431719967977e+01 2.7429399782204431e+01 1 1 0
3530 1 2 -3.2226829856499833e-01 3.3857566934128949e+00 1.7962360265288865e+01 2.7669055948192689e+01 1 1 0
4194 1 1 -6.2316534092819620e-02 8.6143800850539201e+00 1.8781388757352506e+01 3.2605576614298307e+01 0 1 0
3588 1 1 9.6298452138745078e-02 8.9857512265830746e+00 1.5784140807614790e+01 2.6677295740047665e+01 1 1 0
4193 1 1 7.8167547767357015e-02 1.0715892231891706e+01 1.7433640334070127e+01 3.3199384469225748e+01 0 1 0
5701 1 1 -1.1535537912755156e-01 5.2740238657201655e+00 1.5271370073769640e+01 3.4625640935411731e+01 1 1 0
3593 1 1 5.8393432387900263e-03 7.0250003323431578e+00 1.9342420903739821e+01 2.8001603617661484e+01 1 1 0
3652 1 2 -3.0294626574913419e-01 1.1123652555998676e+01 1.6871940130811787e+01 2.6857578839763502e+01 1 1 0
4195 1 1 1.0953297541983367e-01 1.1100112437313106e+01 1.8523020192027090e+01 3.4183497561189284e+01 0 1 0
4191 1 1 1.4235230165800500e-01 1.1008131539016452e+01 1.6034935529818803e+01 3.4030222967393797e+01 0 1 0
3654 1 1 -2.4989291385963355e-01 1.1298800449835632e+01 1.8856979019998281e+01 2.8609507733958939e+01 1 1 0
4130 1 1 1.2253430970794149e-01 6.1706887405628690e+00 1.6986521808688753e+01 3.1703692160262747e+01 0 1 0
3940 1 2 -2.9193850173719643e-01 1.0925266030940382e+01 1.4603527040844186e+01 2.9558173276431503e+01 1 1 0
4131 1 1 1.3779661901670801e-01 4.1702323694232968e+00 1.8505284009017572e+01 3.1935165918651851e+01 0 1 0
4940 1 3 3.9640145082976069e-01 9.5633070150713202e+00 1.3289899521093817e+01 3.0927358587143669e+01 0 1 0
4126 1 1 9.8934586750383233e-02 6.3784551337468862e+00 1.4792198658201572e+01 3.1688222811733791e+01 0 1 0
6005 1 2 -4.7506874547742528e-01 2.3617781475933106e+00 1.5830487264167726e+01 3.3892671766579035e+01 1 1 0
3907 1 3 4.8667286668964893e-01 7.3731577105182744e+00 1.4567480465377278e+01 2.8859637389722213e+01 1 1 0
3533 1 1 -7.7805883342355470e-02 5.5574705893220404e+00 1.9276709509454488e+01 2.7961940190920931e+01 1 1 0
3591 1 1 1.0490064178451818e-01 7.6891449842168758e+00 1.8057347002760714e+01 2.7985701194785317e+01 1 1 0
3532 1 1 1.5043446522439399e-01 2.3801857408928497e+00 1.8988094587896235e+01 2.7896312670826216e+01 1 1 0
4128 1 1 -7.3480106702578235e-02 7.0122408085634653e+00 1.6006480736269260e+01 3.2218299951300153e+01 0 1 0
6094 1 3 1.3130742896277112e-01 6.0724897821152641e+00 1.5305915730894210e+01 3.3906564689609695e+01 1 1 0
5086 1 3 2.4321169459747316e-01 3.0827835420966174e+00 1.5878435830910309e+01 3.1990655676517839e+01 0 1 0
3594 1 1 8.7086994812000593e-02 9.8869080364491726e+00 1.9216123812114937e+01 2.8143874652379072e+01 1 1 0
4124 1 1 1.3621124340585886e-01 7.3432401708786594e+00 1.3295267162094936e+01 3.2117944166323070e+01 0 1 0
4992 1 2 -4.8675137285635456e-01 8.2054687967206306e+00 1.5253991547291129e+01 3.4765099642869501e+01 0 1 0
4813 1 2 -2.9146470848028527e-01 6.4601339805372477e+00 1.8328217701993935e+01 3.1230962274404103e+01 0 1 0
3583 1 1 8.3498391017442553e-02 7.4618272094125624e+00 1.3483116350370656e+01 2.7511813457670307e+01 1 1 0
4190 1 1 1.0121024644055691e-01 8.4775967986963785e+00 1.6000386211777176e+01 3.2520845123796406e+01 0 1 0
3909 1 3 4.8297147509162403e-01 7.4044099427654162e+00 1.6780902664265728e+01 2.9627484761344757e+01 1 1 0
4189 1 1 -4.1445111501255329e-02 1.0254126086557942e+01 1.4830406199945690e+01 3.3468992072671433e+01 0 1 0
4192 1 1 1.1874698082559075e-01 9.3479361992834349e+00 1.7509460382669442e+01 3.2472249919186424e+01 0 1 0
5085 1 2 -4.7531849874602328e-01 2.7979972718671755e+00 1.8237877296137817e+01 3.1754216464130170e+01 0 1 0
3589 1 1 9.3856601161958486e-02 6.9731906867288060e+00 1.7120250180008860e+01 2.7264385304910519e+01 1 1 0
4127 1 1 -9.7457618171759589e-02 4.1400731043243457e+00 1.5893883519820283e+01 3.1843588373090949e+01 0 1 0
4129 1 1 2.0253542274248217e-02 4.7306774115190020e+00 1.7162871781365919e+01 3.1830707985760721e+01 0 1 0
3529 1 2 -3.1695071861394486e-01 5.5458158412470189e+00 1.7039958966542628e+01 2.7377648545001048e+01 1 1 0
3584 1 1 -4.1503880470822235e-02 8.9041927277102104e+00 1.3512017625748252e+01 2.7866696116201680e+01 1 1 0
4188 1 1 1.1564501680297223e-01 8.8097074204908452e+00 1.4829620403534507e+01 3.3487600448214231e+01 0 1 0
4021 1 3 1.6502485873838768e-01 1.1557657064559935e+01 1.7789432117676618e+01 2.8911868942338788e+01 1 1 0
3587 1 1 9.0462054714369258e-02 7.5555677093509708e+00 1.5815663241731500e+01 2.7103881735795547e+01 1 1 0
5084 1 3 5.0749678383756736e-01 2.4219008631411589e+00 1.9037487993592919e+01 3.2451944966576228e+01 0 1 0
7828 1 1 3.2531259895334969e-01 9.2514322863397442e+00 3.8618975761035608e+00 3.7735760658048086e+01 1 1 0
7829 1 3 1.9398959577899022e-01 9.5311808313404640e+00 2.1376681136445379e+00 3.9144167974023077e+01 1 1 0
7513 1 1 -2.5486088771494014e-01 9.0722013322769879e+00 3.1519889838856336e+00 3.9129785651798265e+01 1 1 0
7574 1 1 1.0723329602958223e-01 1.1327931746164101e+01 9.5253687446105650e-01 4.0832263192271526e+01 1 1 0
7512 1 2 -2.9675424288070013e-01 1.0033039607256384e+01 6.9295713243090085e-01 4.1403999472564585e+01 1 1 0
8102 1 3 2.4578623293006890e-01 8.0033848766832474e+00 2.9601838020711830e+00 3.9207723021987960e+01 1 1 0
7515 1 1 6.0388185043560499e-02 9.6354317223122017e+00 4.1192388453624122e+00 4.0116660935873107e+01 1 1 0
7514 1 2 -3.1089323104413263e-01 6.7617091830008773e+00 3.8267028171793203e+00 4.0877527161102194e+01 1 1 0
7578 1 1 1.3128446595437981e-01 1.1009825871002237e+01 3.8574661607891505e+00 4.0556261535539974e+01 1 1 0
8071 1 2 -2.7729693369741965e-01 1.1348666656522974e+01 3.0696522277535054e+00 4.1692329787582423e+01 1 1 0
7453 1 1 3.1877559467532279e-01 5.4731632529964456e+00 3.7638685725848045e+00 4.1373558252400883e+01 1 1 0
7451 1 2 -3.2545530419865609e-01 5.0267265912642163e+00 2.5330037828132501e+00 4.1679992955636351e+01 1 1 0
7962 1 2 -4.6504319674995015e-01 3.9357915895932161e+00 1.1072218766307054e+00 3.9958478801951216e+01 1 1 0
7830 1 2 -4.7636645761699564e-01 8.9828256586784914e+00 2.8465418855126683e+00 3.6772226734701199e+01 1 1 0
7454 1 1 9.3954185766985984e-02 3.4595825226432200e+00 4.7376938584233805e+00 4.2408399907251201e+01 1 1 0
7450 1 1 2.1809387247100057e-01 3.4735047431540336e+00 2.2894199373416115e+00 4.2021767253778421e+01 1 1 0
5685 1 1 -3.1679749807490963e-02 4.6065742791015172e+00 3.7672777394492534e+00 3.7172208446782093e+01 1 1 0
6087 1 2 -3.1440853241081507e-01 6.8111100873077861e+00 1.1480722054166694e+00 3.8520446782030071e+01 1 1 0
7832 1 3 4.8481585635124019e-01 9.3402704277136621e+00 3.1706615540606653e+00 3.5911368129427409e+01 1 1 0
5681 1 1 4.7998531113425884e-02 4.5012835979265375e+00 1.2924840563471578e+00 3.6881883298465517e+01 1 1 0
5687 1 1 1.7199912842293677e-01 5.3607114826861801e+00 4.9623356295060388e+00 3.6933512799623443e+01 1 1 0
5683 1 1 -1.0424607691711488e-01 5.1746926229030938e+00 2.5671450140247272e+00 3.6897266335896603e+01 1 1 0
6089 1 3 1.9381322022586456e-01 6.2063719456327364e+00 2.6147690297796409e+00 3.6726013306245626e+01 1 1 0
6090 1 2 -4.2823826957434619e-01 6.6842478654367774e+00 5.1801349062314230e+00 3.6613646193775132e+01 1 1 0
7455 1 1 2.2669411875267886e-02 4.6576185213626085e+00 4.9235999319135697e+00 4.1424495574114076e+01 1 1 0
8061 1 2 -4.4527526020951202e-01 4.0941820674188687e+00 4.9825877186131011e+00 4.0048926531843662e+01 1 1 0
7517 1 1 -5.2952866229246567e-02 8.8992651513580263e+00 5.1601783933066363e+00 4.0755251433739112e+01 1 1 0
7516 1 1 1.4615544877770356e-01 7.4551075242449532e+00 5.1239050135992077e+00 4.0870910545149023e+01 1 1 0
5680 1 1 -5.9882671246764115e-02 3.0849250068470000e+00 1.0877764574321167e+00 3.6734755252002429e+01 1 1 0
5684 1 1 1.3370710927796656e-01 3.0899265314666198e+00 3.7443685374312881e+00 3.7514599114323971e+01 1 1 0
7831 1 2 -3.0745604156443074e-01 9.8034372721764740e+00 5.0141023183265947e+00 3.7654867233239969e+01 1 1 0
7963 1 3 4.1578904070786010e-01 4.6221973207500691e+00 1.7666978820076125e+00 3.9728334963916183e+01 1 1 0
7448 1 1 1.3090500284982010e-01 3.1502516705522989e+00 1.0667249076563396e+00 4.1158432497521559e+01 1 1 0
7920 1 2 -4.4223456677112166e-01 3.4034715736305188e+00 1.7540345999064877e+00 4.3374780952955597e+01 1 1 0
8062 1 3 3.9156653793039620e-01 3.1741004290608119e+00 5.0330484260009483e+00 4.0077900788794707e+01 1 1 0
6085 1 1 2.8823184324065398e-01 6.5911343610647375e+00 1.1056642353967006e-01 3.7775557858921118e+01 1 1 0
5679 1 1 -8.6709377456929929e-02 5.3516333713208049e+00 1.4364707256481590e-01 3.6948343118232131e+01 1 1 0
8092 1 3 2.8226557144586290e-01 6.8982915412874179e+00 2.7509986655411489e-01 4.3019145649201931e+01 1 1 0
7457 1 1 1.1897987102286187e-02 5.3147262954804004e+00 6.2199956655350590e+00 4.1680205785822011e+01 1 1 0
7518 1 1 -2.9142988100567844e-02 6.7384115900368542e+00 6.2648630970855432e+00 4.1310611810218028e+01 1 1 0
7582 1 1 1.4765411489757116e-01 1.1757962729569595e+01 6.1573785559825529e+00 4.0356112317323579e+01 1 1 0
7519 1 1 1.7181483541881895e-01 9.5690162430077255e+00 6.2992734075686716e+00 4.1327110151107767e+01 1 1 0
6092 1 3 5.6255088428864697e-01 6.9893289986263047e+00 6.2261003408720814e+00 3.6949515051813655e+01 1 1 0
5689 1 1 -9.0032997861253364e-02 4.7563067663384366e+00 6.2304229194112128e+00 3.7159252005788296e+01 1 1 0
5688 1 1 1.3039083038056010e-01 3.3318268559323911e+00 6.1870162150731716e+00 3.7452074413733712e+01 1 1 0
7883 1 2 -2.5708983669471919e-01 3.1516039294165776e+00 5.3012483425858887e+00 4.3684563269468541e+01 1 1 0
7452 1 1 -6.3111666600285832e-02 2.6951826790416358e+00 3.5341371617304271e+00 4.1911472427158905e+01 1 1 0
9948 1 2 -2.4773486516510662e-01 1.0612904826857227e+01 6.3824819153782659e+00 4.3605925943262783e+01 1 0 0
8101 1 3 2.3303266060218006e-01 5.4259484407807435e+00 9.0331050014180103e-01 4.3574876328826747e+01 1 1 0
5686 1 1 -5.4048482840966167e-02 2.4604149460817752e+00 4.9986821650497184e+00 3.7266569815885894e+01 1 1 0
7456 1 1 8.6054732180266394e-02 2.5503207108275587e+00 6.1438217742812036e+00 4.2626712692921579e+01 1 1 0
5852 1 2 -2.6530131315320266e-01 2.4587221303966498e+00 2.7824039117706678e+00 3.8399345284855372e+01 1 1 0
7580 1 1 -8.0047662440041314e-02 1.1947473240128598e+01 4.8725434617965560e+00 3.9891465205195374e+01 1 1 0
7576 1 1 8.5579031057700733e-02 1.1972588727184565e+01 2.1967044474572113e+00 4.0616190516112724e+01 1 1 0
4774 1 3 4.2656766003419078e-01 1.1631933157106911e+01 6.6169154917529802e+00 3.5991947099235610e+01 0 1 0
5697 1 2 -3.0927474395098237e-01 5.6321260908813171e+00 1.2957107687127186e+01 3.5038715350380208e+01 1 1 0
7891 1 2 -2.5027818656521095e-01 1.0917168664287441e+01 6.7426406535095200e+00 4.1410299209594754e+01 1 1 0
5694 1 2 -2.8264068544887389e-01 2.5907800320525256e+00 1.0086832402159501e+01 3.6048482880459503e+01 1 1 0
4773 1 2 -2.6567119830976038e-01 9.6152369096227872e+00 7.9627015018093283e+00 3.5598088953348864e+01 0 1 0
6091 1 2 -4.1826452090972643e-01 6.7178714113194538e+00 7.3188631513549627e+00 3.7234752782582184e+01 1 1 0
6093 1 3 4.3110761648000734e-01 5.2728413688324371e+00 1.0790760924306294e+01 3.6611002038743024e+01 1 1 0
5695 1 2 -4.1173532733433588e-01 5.5632788608069008e+00 9.9399871282635619e+00 3.6971644458528388e+01 1 1 0
7890 1 2 -2.7219469564962656e-01 1.0986615307129544e+01 1.1442121834255021e+01 4.1483361432691503e+01 1 0 0
8015 1 3 3.7793365601159040e-01 6.4290565498151864e+00 8.4318908385270568e+00 3.9465107195207246e+01 1 0 0
8014 1 2 -4.1893534831616580e-01 6.1979670912633695e+00 9.0839529372272843e+00 4.0198426719162796e+01 1 0 0
7522 1 1 1.6277960255345320e-01 1.1804770057199562e+01 8.6799739395566551e+00 4.0326095266567201e+01 1 0 0
7526 1 1 1.7887056177460364e-01 1.1756002182705927e+01 1.1089849377024750e+01 4.0313211023716320e+01 1 0 0
7458 1 1 -3.1791756415091868e-02 7.4767700431295463e+00 7.4934564119635878e+00 4.1498127100261470e+01 1 0 0
7459 1 1 -2.8213800161271611e-02 8.9280062538901355e+00 7.5118251538931533e+00 4.1541731318373103e+01 1 0 0
7460 1 1 6.5796274916912742e-02 6.7212733151796673e+00 8.7424535709148987e+00 4.1550403230690605e+01 1 0 0
7463 1 1 -3.2210986488726827e-02 9.0077803672871060e+00 1.0012510530634351e+01 4.1691781590534887e+01 1 0 0
7462 1 1 1.2297907940185009e-01 7.5404541039915918e+00 9.9966014317103333e+00 4.1867073773716143e+01 1 0 0
7889 1 2 -2.5356283778326993e-01 1.0997058226242320e+01 9.0776955747937436e+00 4.1485033386975715e+01 1 0 0
7403 1 1 1.6215250161187145e-01 4.5963556023275389e+00 1.0323662414867377e+01 4.2063734469775795e+01 1 0 0
7461 1 1 1.8928540762352136e-01 9.6239759024874107e+00 8.7540628261227287e+00 4.1612564546455594e+01 1 0 0
7465 1 1 1.7821059737616585e-01 9.5627219615706736e+00 1.1278619009981915e+01 4.1387034259378659e+01 1 0 0
7401 1 1 1.0002906580145660e-01 5.5027532270380490e+00 8.6504515371216382e+00 4.2336492523293472e+01 1 0 0
7399 1 1 -4.5575551440669743e-02 4.7436726290173352e+00 7.3885847663557538e+00 4.2150556910130859e+01 1 0 0
7882 1 2 -2.4560758496142615e-01 7.4087184198226037e+00 1.1066468317327523e+01 4.2818412700793061e+01 1 0 0
7881 1 2 -2.5486065415530346e-01 4.9810877966962979e+00 9.6210606397714802e+00 4.3289915986666493e+01 1 0 0
7398 1 1 1.2270164888299460e-01 3.3564394843450911e+00 7.4604207787871371e+00 4.2573416741139212e+01 1 0 0
5692 1 1 9.7199281205229054e-02 3.3164329444637470e+00 8.9169783094795498e+00 3.6643908558624979e+01 1 1 0
5691 1 1 1.7315580891646185e-01 5.3658258837975250e+00 7.5357569101216360e+00 3.7126823453347342e+01 1 1 0
5693 1 1 1.2726569931514728e-01 4.7016169679772339e+00 8.8001027794828897e+00 3.6885536180389671e+01 1 1 0
7405 1 1 -1.5588180872730430e-02 5.3369472102831583e+00 1.1372558222932216e+01 4.1323487938755484e+01 1 0 0
7464 1 1 1.2573412474942519e-01 6.7293548091446489e+00 1.1595959133210529e+01 4.1627914364177379e+01 1 0 0
7406 1 1 1.5190791052100114e-01 3.4324091850625433e+00 1.1894494021921437e+01 3.9863306457861711e+01 1 0 0
7407 1 1 -3.0785323024252215e-02 4.7208755280995618e+00 1.2110848822183415e+01 4.0284433328442120e+01 1 0 0
7402 1 1 -1.6818579051313873e-02 3.2562375811839175e+00 1.0152111873791725e+01 4.1598250134806108e+01 1 0 0
7467 1 1 -1.9881234943332615e-02 9.0063750555453232e+00 1.2413967315986552e+01 4.0732534146051300e+01 1 0 0
4770 1 1 3.0280561479417084e-01 1.0823520978063470e+01 8.1135731558075737e+00 3.5205513462986460e+01 0 1 0
7466 1 1 -2.9339841145745089e-03 7.5351124139518095e+00 1.2507100899617456e+01 4.0718862595399941e+01 1 0 0
4772 1 2 -5.0612363185006348e-01 1.2007515402212473e+01 7.3880636066374157e+00 3.5610422835238616e+01 0 1 0
7907 1 2 -2.6255865627363295e-01 2.7733302669048507e+00 1.2732131138912056e+01 3.8847909393583151e+01 1 0 0
7404 1 1 -1.1028749810634180e-02 2.6305318901613983e+00 1.0978592188086285e+01 4.0580729942627229e+01 1 0 0
7880 1 2 -2.5077659591568235e-01 2.7780027982925368e+00 8.5032301341224468e+00 4.3411861583163088e+01 1 0 0
7400 1 1 8.4174522083448722e-02 2.5942858048366744e+00 8.9304182698348793e+00 4.2038307180542319e+01 1 0 0
5982 1 2 -3.2764311247655675e-01 2.5588422914402451e+00 7.1579485083916747e+00 3.8238901527099351e+01 1 1 0
5690 1 1 9.2978454784556117e-02 2.4456588512170971e+00 7.7960837554699953e+00 3.6944867811662128e+01 1 1 0
4921 1 2 -4.0911044057805929e-01 9.4889308238987997e+00 1.2166199025091309e+01 3.5011510515353464e+01 0 1 0
6063 1 3 2.5086455100991301e-01 3.0867974532794147e+00 1.2251983100715321e+01 3.5111752920208872e+01 1 1 0
4922 1 3 3.3060702013170412e-01 9.1480790627284385e+00 1.2955433338469849e+01 3.5522678761602243e+01 0 1 0
8054 1 3 3.9518312544962758e-01 1.1930275423489602e+01 1.9492607972488631e+01 4.1935313271266516e+01 1 0 0
7976 1 2 -5.1140749521741258e-01 5.3461286924029645e+00 1.3198038215658912e+01 3.8052501304325581e+01 1 0 0
7826 1 2 -5.2263635837917122e-01 5.3962750790335594e+00 1.9185534994879664e+01 3.8617329288977480e+01 1 0 0
7475 1 1 1.3344122829850022e-01 8.8669884965621826e+00 1.7021683309401041e+01 3.9093571633138971e+01 1 0 0
7841 1 2 -2.6974315662437426e-01 9.0871476794841044e+00 1.8020325770152105e+01 3.8085016857053908e+01 1 0 0
5877 1 3 3.9876376866448010e-01 3.3958441605048106e+00 1.9497237474764177e+01 3.8003223063505835e+01 1 1 0
7472 1 1 1.0991283288918066e-03 6.8338377388924743e+00 1.5841424833798571e+01 3.9858397678692064e+01 1 0 0
7477 1 1 1.4449893523696236e-01 9.7874763382828345e+00 1.8617669371321174e+01 3.9256190411548829e+01 1 0 0
7534 1 1 1.5426458162880724e-01 1.0868106264582645e+01 1.5568159663639561e+01 3.8434336967069015e+01 1 0 0
8109 1 3 2.5693776972685284e-01 2.5520401881941690e+00 1.8321381180472088e+01 4.2535900179803782e+01 1 0 0
7411 1 1 -7.2292221599893416e-02 4.6316485534767047e+00 1.4611667742456623e+01 3.9859144151878162e+01 1 0 0
7947 1 3 3.8163927351978899e-01 8.1633185772386625e+00 1.8554712379991344e+01 4.2997157055604006e+01 1 0 0
4925 1 2 -4.0241458498777488e-01 1.0658747614774105e+01 1.8517563055077943e+01 3.5576809281402063e+01 0 1 0
7538 1 1 -2.0139189432908423e-02 1.1233270852612149e+01 1.8541778552656147e+01 3.9072741353267432e+01 1 0 0
5704 1 1 -4.4120288417101895e-02 2.4240463003550889e+00 1.7549892017899772e+01 3.5458403649236296e+01 1 1 0
7827 1 3 4.6137802952836859e-01 6.2222242110915031e+00 1.9663515885900569e+01 3.8373256182829088e+01 1 0 0
7469 1 1 1.9950197136576968e-02 9.7033303097005561e+00 1.3499447690059538e+01 4.0161316225961855e+01 1 0 0
7476 1 1 1.2636900933159137e-01 7.1797253613242136e+00 1.8233865100893407e+01 4.0527899829627252e+01 1 0 0
7471 1 1 -4.4400719938606148e-03 9.0026962503725159e+00 1.4582534903822584e+01 3.9729425747182148e+01 1 0 0
7416 1 2 -3.4951272739158057e-01 3.7605395170782550e+00 1.9625293481664407e+01 4.1706645814309745e+01 1 0 0
7946 1 2 -5.0323723553308974e-01 8.0570626032214570e+00 1.9374393836078230e+01 4.2486392762247696e+01 1 0 0
7479 1 1 -7.9871105731045638e-02 9.2832418817900706e+00 1.9488650793297438e+01 4.0334637849731422e+01 1 0 0
7417 1 1 2.9223632124315846e-01 5.1241908498091000e+00 1.9498886977480826e+01 4.1308251064901022e+01 1 0 0
4926 1 3 4.4216260599841345e-01 9.9104045695340766e+00 1.7880462466263381e+01 3.5681329141662317e+01 0 1 0
7842 1 2 -2.5346329185329886e-01 1.1505905530490164e+01 1.6446921095322033e+01 3.7509816482032399e+01 1 0 0
7530 1 1 1.4737956452159134e-01 1.1254723712603294e+01 1.3541679098362337e+01 4.0011034138691031e+01 1 0 0
7415 1 2 -3.1505061004082313e-01 5.8392496832509533e+00 1.8281140327974569e+01 4.1077847480211105e+01 1 0 0
7414 1 1 -2.7102387769820280e-01 4.4975841385286905e+00 1.6918335762554598e+01 3.9442235233086222e+01 1 0 0
7823 1 1 3.4686475740258865e-01 5.2382163354358999e+00 1.7798333712354157e+01 3.8355732673773318e+01 1 0 0
6097 1 2 -4.9315689723877010e-01 7.1985429962015353e+00 1.9004038705690256e+01 3.6523048154980977e+01 1 1 0
5706 1 1 -1.5000654839771707e-02 3.0808631329940215e+00 1.8798586475707353e+01 3.5647146530309186e+01 1 1 0
7825 1 2 -3.0307056504363439e-01 5.6575186238411028e+00 1.7025668621385464e+01 3.7430910367551732e+01 1 0 0
7824 1 3 1.9896309619937200e-01 3.6354814510540705e+00 1.6459722039298843e+01 3.8977957104253285e+01 1 0 0
7412 1 2 -3.3768135274281608e-01 2.7017152889968461e+00 1.5949946841186229e+01 4.0801010984287942e+01 1 0 0
7478 1 1 9.0574166172825127e-02 7.9827920953527132e+00 1.9352798758650437e+01 4.0941634628311775e+01 1 0 0
7409 1 1 1.4691183767720961e-01 5.3981842732032570e+00 1.3286798850739013e+01 3.9525312224943789e+01 1 0 0
8007 1 3 4.4279175729835152e-01 6.8586432622711753e+00 1.3816857774021866e+01 3.7590001991301193e+01 1 0 0
7977 1 3 4.7687437152229745e-01 4.6270800634222322e+00 1.3787360100416029e+01 3.7702230944362313e+01 1 0 0
5698 1 2 -3.8277512578428291e-01 3.7635669547736970e+00 1.4095854928319518e+01 3.6244575478966624e+01 1 1 0
5707 1 1 -3.0961084941410876e-02 4.4981438690161788e+00 1.8904928490300797e+01 3.5438012288874567e+01 1 1 0
5699 1 1 2.7268196317752019e-01 4.9408849539041402e+00 1.4012101287900666e+01 3.5291158798728723e+01 1 1 0
7468 1 1 -4.9117199016653790e-02 6.8636424742957196e+00 1.3409620658431257e+01 3.9917045972325909e+01 1 0 0
4969 1 3 3.8540568055738950e-01 9.5264500447921403e+00 1.5673950064671560e+01 3.5634864766161911e+01 0 1 0
7410 1 1 1.0676513121289878e-01 3.2424593665291281e+00 1.4706644955467953e+01 4.0115049373493790e+01 1 0 0
7532 1 1 -5.9184245320765820e-02 1.1714377260314441e+01 1.4507201110249031e+01 3.8824885530367204e+01 1 0 0
7413 1 1 7.3162150491449321e-02 5.4251634318300948e+00 1.5766288865328450e+01 3.9828240653277533e+01 1 0 0
7536 1 1 1.7556639928372220e-01 1.1887734833369089e+01 1.7666825659046513e+01 3.8222626411638132e+01 1 0 0
6099 1 3 5.8761397757780975e-01 7.1296177652084340e+00 1.8296932084519657e+01 3.5713555328109358e+01 1 1 0
7473 1 1 -2.9708652611798687e-02 9.6166841108059629e+00 1.5759984245753548e+01 3.9122986363982037e+01 1 0 0
8006 1 2 -4.5637053408051481e-01 7.4259972656290119e+00 1.4526017708381827e+01 3.7956867927112306e+01 1 0 0
8108 1 3 2.5307876377216426e-01 4.1196420394726809e+00 1.7406901408846245e+01 4.0315825405847875e+01 1 0 0
4968 1 2 -4.5459634216035433e-01 1.0310635834482817e+01 1.6268190107888124e+01 3.5307490737245026e+01 0 1 0
7470 1 1 1.4569474162719265e-01 7.5360693361645810e+00 1.4606240740544933e+01 3.9379764388274907e+01 1 0 0
7474 1 1 -3.3165913024864713e-02 7.6115577076877283e+00 1.7075510261036765e+01 3.9944688088043065e+01 1 0 0
5700 1 1 2.4497373109658532e-01 2.8334606288049708e+00 1.5143728989681088e+01 3.6051709557615901e+01 1 1 0
5702 1 1 7.4676111948198717e-02 3.0661420190275481e+00 1.6299089329627233e+01 3.5095815474631955e+01 1 1 0
7944 1 2 -4.3697961769230514e-01 1.1597915407609634e+01 1.4216415693425235e+01 4.1284424036599404e+01 1 0 0
9970 1 2 -4.2970712095546043e-01 6.4762489623898833e+00 5.5907307633576835e+00 4.4851228960227829e+01 1 0 0
9259 1 1 2.3772027651883534e-01 2.7118297947098409e+00 4.8063603234704253e+00 4.7625470378760731e+01 1 0 0
9261 1 2 -3.1293705488632317e-01 3.3483829623196577e+00 5.7334429500251769e+00 4.6547155569863961e+01 1 0 0
9257 1 1 -6.0317792062752833e-02 3.5306794538028403e+00 3.9459622545218926e+00 4.8364494616967548e+01 1 0 0
9324 1 1 8.2575818397119291e-02 7.2295157658437104e+00 6.2636391092356636e+00 4.5935205148434967e+01 1 0 0
9321 1 1 -8.5647129547750125e-02 5.4675445585767184e+00 5.4068923089352117e+00 4.7585241479835062e+01 1 0 0
9382 1 1 2.3253580831710311e-02 8.6897872864821579e+00 6.2750096249766587e+00 4.5707888733687412e+01 1 0 0
9323 1 1 2.6524643828880551e-01 4.6588928591291117e+00 6.1087950264723920e+00 4.6778773819754129e+01 1 0 0
9255 1 1 2.8535331366975746e-02 3.0660394091300183e+00 2.8056345726003142e+00 4.9152281540895217e+01 1 0 0
9380 1 1 3.8552295342117994e-02 9.4425369970204542e+00 5.0670753259772443e+00 4.5847755193590977e+01 1 0 0
9319 1 1 1.4973088023423015e-01 4.9264684679535744e+00 4.3432466603537243e+00 4.8478594574463962e+01 1 0 0
9322 1 1 1.2078804151946330e-01 6.9437027515075522e+00 5.4611525266041889e+00 4.7237739453490406e+01 1 0 0
10064 1 2 -2.3312796487119203e-01 3.6381639244942416e+00 1.0825025623897642e+00 5.0920512496025793e+01 1 1 0
9316 1 1 1.3779150500298001e-01 4.0034466040637993e+00 1.8118352633081527e+00 4.9639686506633460e+01 1 1 0
9317 1 1 1.4265989960766567e-01 5.9944509058556488e+00 2.7493345376516793e+00 4.8545652701548327e+01 1 0 0
9318 1 1 -4.2622097247708560e-02 7.0739823517304874e+00 2.7514210719381644e+00 4.7543441032729866e+01 1 0 0
9320 1 1 1.3272292513754602e-01 7.8915149912815501e+00 3.9334603880693488e+00 4.7342890071221312e+01 1 0 0
9374 1 1 -2.6725508571333028e-02 5.1546286404377293e+00 1.5468176148028192e+00 4.8782754481791059e+01 1 1 0
9375 1 1 1.0903202365574065e-01 7.4340654361460272e+00 1.5406107056282767e+00 4.6749303749810942e+01 1 1 0
9376 1 1 2.4869385190128667e-02 9.6259895807230826e+00 2.5246973816952183e+00 4.6296362100040113e+01 1 0 0
9378 1 1 -1.8480736814545918e-02 8.9640089557666816e+00 3.7928514924330230e+00 4.6349019213621908e+01 1 0 0
9438 1 1 9.1312275348733526e-02 8.9484798052786427e+00 1.3253756573208570e+00 4.6816263152552111e+01 1 1 0
9915 1 2 -2.3413776472050424e-01 5.7445875324293292e+00 3.7952794210993441e+00 4.9539137202616573e+01 1 0 0
9916 1 2 -2.4815508602778941e-01 7.7915132851551858e+00 5.0828801874621012e+00 4.8304280013258250e+01 1 0 0
10022 1 2 -4.3053137916751510e-01 9.5260801455020339e+00 1.1836886320981119e+00 4.8137034915587513e+01 1 1 0
9381 1 1 8.6213893504701225e-02 1.0913548522781507e+01 5.1210584258622047e+00 4.5758589332986332e+01 1 0 0
9377 1 1 3.2731874528309848e-02 1.1023696570703981e+01 2.5041956564018615e+00 4.6106625511968353e+01 1 0 0
10071 1 2 -2.8105029085228528e-01 6.5774837495647729e+00 6.1806530823370032e-01 4.6029825332559810e+01 1 1 0
10024 1 2 -4.2224997318719698e-01 1.1207687652403251e+01 5.8629566328251022e+00 4.6977888788837639e+01 1 0 0
9383 1 1 1.2243862339361186e-01 1.1493521171402753e+01 6.0207823134509484e+00 4.4678172566177636e+01 1 0 0
9379 1 1 1.0475825120135238e-01 1.1683740718756351e+01 3.7940083350674803e+00 4.5598981460005596e+01 1 0 0
9439 1 1 -2.2994582103181019e-02 1.1798241761778852e+01 1.3162286308902726e+00 4.6101317814744903e+01 1 1 0
1003 1 2 -4.3093609171177527e-01 1.1411592713428089e+01 1.6379203985215705e+00 5.1115272906623986e+01 0 1 -1
1001 1 2 -4.4642797562608516e-01 1.1502147159356946e+01 6.0621485058914564e+00 5.0494502624616558e+01 0 1 -1
9971 1 3 4.1473056402639619e-01 5.6696540391345573e+00 6.0782043289334542e+00 4.4636733347672646e+01 1 0 0
1004 1 3 4.5423807870958788e-01 1.0912278007231368e+01 9.3003368240684070e-01 5.0543120422744501e+01 0 1 -1
10023 1 3 4.2905290021192510e-01 9.9591480739042897e+00 3.1932639897782128e-01 4.8372740731532318e+01 1 1 0
9372 1 1 -1.9942224896816022e-02 5.5947639491197148e+00 2.7929425635934013e-01 4.8411483713882561e+01 1 1 0
10025 1 3 4.0608303021726083e-01 1.1690515555390492e+01 5.4983447902201839e+00 4.7785113655468408e+01 1 0 0
1002 1 3 2.2489749859419506e-01 1.1657401209490304e+01 3.7552558929080671e+00 5.1259621591171033e+01 0 1 -1
9436 1 1 1.0790795347974273e-01 9.3279449080654526e+00 1.0033728330475748e-01 4.6073830939880843e+01 1 1 0
9437 1 1 1.2970493828811769e-01 1.1142720812395057e+01 6.8422575483922346e-02 4.5675023747834480e+01 1 1 0
9373 1 1 1.1938190023215126e-01 6.7236402850723707e+00 1.0002020109941999e-01 4.7350648661532077e+01 1 1 0
9886 1 2 -2.3754533019238341e-01 1.0013897175808117e+01 1.8146951910377332e-01 4.4781843002182441e+01 1 1 0
7921 1 3 3.6246211670430217e-01 2.6054172338579256e+00 2.0115561718189525e+00 4.3897868602487684e+01 1 1 0
9314 1 1 8.5943255676942804e-02 3.2579657141842522e+00 1.4738477863731644e-01 4.9936439632019393e+01 1 1 0
997 1 1 3.2796276292084520e-01 1.1541060268794620e+01 8.9665559020858083e+00 4.9895611807371786e+01 0 1 -1
10021 1 3 4.0819472639385995e-01 6.9112865913533730e+00 8.9103466963410209e+00 4.4270330165479422e+01 1 0 0
1000 1 3 5.6159993840974554e-01 1.1032148479298614e+01 6.9661854416848579e+00 4.9984272292104308e+01 0 1 -1
969 1 2 -3.0783408336933288e-01 1.0566571589757334e+01 1.2613741686627410e+01 5.1884531695767791e+01 0 1 -1
9890 1 3 2.3883053694668677e-01 2.8822605155094916e+00 7.8179490253698116e+00 4.7228117340939463e+01 1 0 0
9953 1 3 4.9208805894954588e-01 3.6110137092058872e+00 8.7990933225510446e+00 5.1701124257257177e+01 1 0 0
1746 1 3 4.2496833835011566e-01 8.6416815541424352e+00 9.7238958473467108e+00 5.0204966547025329e+01 1 1 -1
9325 1 2 -3.3861138571106175e-01 5.2588880755882812e+00 7.2884739987079161e+00 4.6193498783223546e+01 1 0 0
9385 1 1 1.4629961457811239e-01 1.0505245391323777e+01 7.5482936529512026e+00 4.4520703056703184e+01 1 0 0
9266 1 2 -3.1687840275548201e-01 3.0391720616957509e+00 9.7388752065102899e+00 4.8769820172000614e+01 1 0 0
9270 1 1 -4.5780830545152099e-02 3.1482788094850966e+00 1.2165066315816217e+01 4.8963601124808712e+01 1 0 0
9268 1 1 3.0297028392897590e-01 3.7521190944095304e+00 1.0948461624598258e+01 4.8681152940090406e+01 1 0 0
9330 1 2 -3.0413221706363863e-01 5.0912498209330650e+00 1.1010716319292074e+01 4.8210375813142520e+01 1 0 0
9326 1 1 8.3543068725012298e-02 6.6628161430006596e+00 7.5236089335686760e+00 4.6198803127619662e+01 1 0 0
9386 1 1 1.3860216358918448e-01 8.5852674619272591e+00 8.7797441109956065e+00 4.5585913712397002e+01 1 0 0
9384 1 1 -1.4289924942949067e-02 9.2868281934968078e+00 7.5234974324042332e+00 4.5331940918270575e+01 1 0 0
9332 1 1 1.6244200571655831e-01 5.8288611172005913e+00 1.2289313420367041e+01 4.8227940180777289e+01 1 0 0
9327 1 1 -5.8236515073749488e-02 7.4517123612890277e+00 8.6252954595641249e+00 4.6585877290190872e+01 1 0 0
9388 1 1 -1.2836973795793765e-03 9.6163540127058518e+00 9.8525294596680606e+00 4.5786839598165315e+01 1 0 0
9828 1 3 2.2168902112670810e-01 4.9838601902514856e+00 8.7865367342935397e+00 4.8013732374506382e+01 1 0 0
9329 1 1 3.6766432079793347e-02 7.0560051636152759e+00 9.4853478515857983e+00 4.7643204593934549e+01 1 0 0
9392 1 1 1.0182064661089163e-01 9.9579764377032838e+00 1.2214234445586154e+01 4.6489728720526834e+01 1 0 0
9333 1 1 -8.1909112199217537e-02 7.1856222867561836e+00 1.2086053788550247e+01 4.8047777644247070e+01 1 0 0
9328 1 1 -2.0559298300418574e-01 5.9277390611513070e+00 8.9104985810862853e+00 4.8552912425412991e+01 1 0 0
9331 1 1 1.3120214450251458e-01 7.6459452881585506e+00 1.0762607920848913e+01 4.7913486015622645e+01 1 0 0
9390 1 1 1.1208433481616924e-01 9.5909702892605520e+00 1.0883643893938306e+01 4.6707952647170934e+01 1 0 0
10154 1 3 1.4633785393509818e-01 6.2359878783342886e+00 7.8657077996423990e+00 4.8550939699839041e+01 1 0 0
9829 1 2 -3.6909553184347638e-01 4.7855774557437005e+00 8.5867793600750613e+00 5.0560828597009355e+01 1 0 0
9827 1 1 3.6370993907900551e-01 5.7414818335246878e+00 9.3233622599854851e+00 5.0030675284352462e+01 1 0 0
9830 1 2 -5.0702641322334552e-01 6.3505807720930934e+00 1.0507579131179646e+01 5.0511044089216171e+01 1 0 0
9831 1 3 4.3296543360566914e-01 6.1445392823497045e+00 1.0673247319997465e+01 5.1451706569785031e+01 1 0 0
10117 1 2 -2.9666736506476571e-01 9.0423773652637749e+00 1.1047682412990738e+01 4.8088527514068808e+01 1 0 0
9389 1 1 -2.3594458295946454e-02 1.0804716077875584e+01 1.0021736296266306e+01 4.4957049828527950e+01 1 0 0
9393 1 2 -3.0171805341096758e-01 1.0870288223697283e+01 1.2316284442354101e+01 4.5281169478853535e+01 1 0 0
1744 1 2 -4.6789424193175116e-01 8.5841678385334657e+00 8.8876596914300290e+00 5.0710036950741561e+01 1 1 -1
10020 1 2 -4.2067480623637982e-01 7.8739838825837296e+00 9.0194154554571710e+00 4.4295705660233729e+01 1 0 0
10082 1 3 3.7686037102759551e-01 7.9846389870434811e+00 1.2180377776148411e+01 4.9663637714978037e+01 1 0 0
9387 1 1 6.5227819254780404e-04 1.1340627662537912e+01 8.7598904615895368e+00 4.4447269278223729e+01 1 0 0
998 1 2 -4.5323210228729499e-01 1.0950924274559737e+01 7.8251873533172152e+00 4.9296814043712267e+01 0 1 -1
9391 1 1 2.9965125972123646e-01 1.1598008081654816e+01 1.1179935746868685e+01 4.4889169893461016e+01 1 0 0
999 1 2 -3.0598933544390400e-01 1.1122835233671669e+01 1.0193023914524593e+01 4.9877880137386136e+01 0 1 -1
1743 1 1 3.4792070063151431e-01 9.2425860028883644e+00 8.9024986973293725e+00 5.1979151047545976e+01 1 1 -1
10081 1 2 -3.8444941674334632e-01 8.5090702382009464e+00 1.2997318894819388e+01 4.9430045204170860e+01 1 0 0
1745 1 2 -3.1719498901801574e-01 1.0191528480163546e+01 9.6189279144579469e+00 5.2484556991608770e+01 1 1 -1
9896 1 3 1.5924858456647428e-01 1.1639156779003331e+01 1.2615773106504546e+01 4.7266553932884584e+01 1 0 0
1742 1 3 1.7955761786174723e-01 8.4804215438890953e+00 7.0131230650272549e+00 5.2603888455667594e+01 1 1 -1
996 1 3 2.5582891636270305e-01 1.1903888747725590e+01 1.1366467876533310e+01 5.0956917260485568e+01 0 1 -1
9952 1 2 -6.8065015263207562e-01 2.6227171686003006e+00 8.8861764044273297e+00 5.1899876755089402e+01 1 0 0
1902 1 2 -2.5502037245234782e-01 4.1887284278008146e+00 1.2917250848580739e+01 5.2605181737605299e+01 1 1 -1
9272 1 1 1.2017739874930519e-01 3.7629324583151149e+00 1.3489222872636251e+01 4.8658888893311442e+01 1 0 0
9344 1 2 -2.9963668138813193e-01 7.3302797444899079e+00 1.9657614576760526e+01 4.7803419094699244e+01 1 0 0
10062 1 2 -3.0222796052556627e-01 2.4840089841270361e+00 1.6778292137061356e+01 5.1353993127958454e+01 1 0 0
9403 1 1 1.1211631049898705e-02 1.1998001078536292e+01 1.8376550903965043e+01 4.5925202511674158e+01 1 0 0
10100 1 3 4.7062244869882569e-01 6.0018041281375689e+00 1.5583392109772653e+01 5.0981658024243593e+01 1 0 0
9877 1 2 -5.3251647841451166e-01 5.5849963344170170e+00 1.9589884450039801e+01 5.0677714802863690e+01 1 0 0
9404 1 1 1.0409371475901727e-01 1.0075465975235550e+01 1.9588702030690396e+01 4.7246535139602152e+01 1 0 0
9394 1 1 -3.2322598779843115e-03 9.4144211182336086e+00 1.3343790104944226e+01 4.7074393687821001e+01 1 0 0
9851 1 2 -4.2945986798800256e-01 5.1909896507199162e+00 1.5420975139913169e+01 4.6991413745868158e+01 1 0 0
9396 1 1 -5.1373222107136849e-03 1.0144552509088463e+01 1.4511107182575477e+01 4.6674567976715615e+01 1 0 0
9972 1 2 -4.6872667957205510e-01 2.9882561622595274e+00 1.4086802829592919e+01 4.7534879025069088e+01 1 0 0
9397 1 1 4.9726405180682637e-02 1.1489200483098530e+01 1.4640279720475133e+01 4.6348988322795378e+01 1 0 0
9973 1 3 4.2967215066716630e-01 2.6084318628810501e+00 1.5020799291830782e+01 4.7758549205486645e+01 1 0 0
9899 1 3 3.7654267742361092e-01 1.1976440525472489e+01 1.5794175416823679e+01 4.8205713514292746e+01 1 0 0
10115 1 2 -2.9324768918766153e-01 4.3536736727423992e+00 1.5249587418329510e+01 5.0606152970503842e+01 1 0 0
9879 1 3 4.1583275229550981e-01 6.0356499135889372e+00 1.9317022790504481e+01 4.9888630130914059e+01 1 0 0
10058 1 2 -5.1439203013727997e-01 2.3973076604525074e+00 1.6662743814624932e+01 4.7758560271660244e+01 1 0 0
9334 1 1 -7.2805476020078197e-02 5.1653519262431749e+00 1.3486908873180417e+01 4.8372222587460008e+01 1 0 0
1020 1 3 3.9597264313159269e-01 1.0869635793726998e+01 1.8990801607031106e+01 5.1550378963430852e+01 0 0 -1
9343 1 1 1.6585756717177405e-01 7.9799717494282980e+00 1.8446348826246744e+01 4.7489277048872459e+01 1 0 0
1801 1 3 4.5018749420912241e-01 4.7767768183983081e+00 1.8516393481203160e+01 5.2222770843874066e+01 1 0 -1
9339 1 1 1.5614325880737684e-01 8.0899933677033893e+00 1.5947876069409535e+01 4.7957251395119847e+01 1 0 0
10069 1 2 -3.0796573969666186e-01 8.9445114759634610e+00 1.7889807217403693e+01 4.5315446773336646e+01 1 0 0
9340 1 1 1.5206557624734227e-01 5.9656659273215142e+00 1.7229489613459329e+01 4.8250706638830110e+01 1 0 0
968 1 1 2.9982846103900773e-01 1.1358855254919424e+01 1.3587511812728613e+01 5.2242145315622111e+01 0 1 -1
9282 1 2 -3.1140005104604263e-01 3.2411031887287067e+00 1.9576907601724752e+01 4.8718154618145803e+01 1 0 0
9398 1 1 7.0107487286328027e-02 9.5352462109770570e+00 1.5882859054611892e+01 4.6984787231097563e+01 1 0 0
967 1 3 2.0676397641961286e-01 1.1798438811900736e+01 1.5843710854080355e+01 5.1384322997358197e+01 0 1 -1
9958 1 2 -4.3631318458601898e-01 1.0801410562373363e+01 1.9105871368031355e+01 4.8396857289607823e+01 1 0 0
9336 1 1 1.2921215038095721e-01 5.9556605436674284e+00 1.4756304121832676e+01 4.8092467695670955e+01 1 0 0
10099 1 2 -4.4495214712221060e-01 6.4297271564546445e+00 1.5852708486207369e+01 5.0136499750340306e+01 1 0 0
9342 1 2 -2.9993574626068320e-01 5.0151109850764506e+00 1.8280332981264088e+01 4.7925128907827343e+01 1 0 0
9274 1 1 1.0593494242237377e-01 3.3936239286638914e+00 1.4462015398691948e+01 4.9798312654204011e+01 1 0 0
9400 1 1 1.3181909336995989e-01 9.8724170002024909e+00 1.7021794753343709e+01 4.5965269174630940e+01 1 0 0
10063 1 2 -2.7089124493796546e-01 9.4688604969192518e+00 1.6192045694549090e+01 4.8377774779668876e+01 1 0 0
9337 1 1 -3.2922289238178817e-02 7.4424903686923827e+00 1.4679762145769764e+01 4.7942818860628492e+01 1 0 0
9280 1 1 2.7203779916867926e-01 3.7596777959898469e+00 1.8330918291169066e+01 4.8539052950865496e+01 1 0 0
1021 1 2 -4.3658693309892427e-01 1.1229768703120481e+01 1.8135730833734677e+01 5.1443655533168929e+01 0 0 -1
7856 1 2 -3.0809191045289741e-01 2.9723207990580893e+00 1.8532174653245182e+01 4.5189641830362298e+01 1 0 0
9402 1 1 5.0639636694390026e-02 9.1321559143289708e+00 1.8547432120686732e+01 4.6621673180857719e+01 1 0 0
9338 1 1 1.1294564508223774e-01 5.5950661213083555e+00 1.6103620983533723e+01 4.9013751082134931e+01 1 0 0
9852 1 3 4.0883911629320219e-01 4.3433399611981161e+00 1.4907111662936074e+01 4.6805438688417972e+01 1 0 0
9335 1 1 1.5875549493606450e-01 8.1737067632332554e+00 1.3345478579788287e+01 4.8054504760061732e+01 1 0 0
9276 1 1 8.0774179020744533e-02 4.1719942319453276e+00 1.6030301428430505e+01 4.9414910844774411e+01 1 0 0
9278 1 1 2.5530124446595397e-02 3.2083560228309440e+00 1.7124071199592645e+01 4.8952363411022219e+01 1 0 0
9341 1 1 -3.3602171490881037e-02 7.2691424191526472e+00 1.7303287089992654e+01 4.7917084340384328e+01 1 0 0
9401 1 1 -2.2105852566103458e-02 1.1328639976330390e+01 1.7117395406688718e+01 4.5875259195335929e+01 1 0 0
7853 1 1 3.4461620284711897e-01 2.4027922728974196e+00 1.9397694867728166e+01 4.4448071596781340e+01 1 0 0
10059 1 3 4.3815558181813885e-01 2.3845950941613214e+00 1.7196954176385265e+01 4.6960515954328606e+01 1 0 0
1471 1 1 8.0534410842664064e-02 5.9529244777384172e+00 2.2605074446332612e+01 1.8759315473610844e+01 1 0 0
1528 1 2 -3.3515871312913675e-01 1.0432550824247684e+01 2.1119105494207670e+01 2.0116576046361381e+01 1 0 0
1529 1 2 -3.2307178584210527e-01 8.7992721640413070e+00 2.2581191031355953e+01 1.9048374744546155e+01 1 0 0
1530 1 1 2.9748119882649104e-01 1.0011469885091012e+01 2.2390568348498810e+01 1.9818242921704243e+01 1 0 0
1532 1 1 -1.1904706796385266e-01 1.0679348997451333e+01 2.3495203340611006e+01 2.0244389456894194e+01 1 0 0
1531 1 1 1.3718327032050887e-01 8.0200956065818012e+00 2.3756707311622716e+01 1.9509380192025837e+01 1 0 0
1470 1 1 2.7819238233484814e-02 4.5104084346496949e+00 2.2463597673912730e+01 1.8950409983249230e+01 1 0 0
1468 1 1 3.0925884423835166e-02 3.7939576443952006e+00 2.1227429634641105e+01 1.9234606066319053e+01 1 0 0
1472 1 1 -1.0649107527679790e-02 3.7437469990744647e+00 2.3732469489475257e+01 1.9019102998740554e+01 1 0 0
1473 1 1 -1.9328807448260529e-02 6.6663522516813414e+00 2.3564490441333785e+01 1.9475263265478070e+01 1 0 0
1534 1 1 1.6248904520451116e-01 1.0155911932201477e+01 2.4878841916361250e+01 2.0031481219487667e+01 1 0 0
1474 1 1 -4.0134844886845493e-04 4.4442656860892216e+00 2.4869933123216459e+01 1.9564488556463822e+01 1 0 0
1533 1 1 -6.9650785143773111e-02 8.6968870183852083e+00 2.4867772586842406e+01 2.0031881017622524e+01 1 0 0
1475 1 1 1.3887186058378018e-01 5.8003466099068977e+00 2.4653062883037837e+01 2.0289927104484260e+01 1 0 0
1409 1 1 1.6494832480871588e-01 2.4426142377959597e+00 2.3883665012558986e+01 1.8484392354808708e+01 1 0 0
1884 1 2 -4.5864998669256479e-01 1.0534816284187553e+01 2.5221337939323529e+01 1.8641658396390032e+01 1 0 0
1476 1 1 -4.2757570722611195e-02 3.7911948456498452e+00 2.6084007228051775e+01 1.9538257893272810e+01 1 0 0
1477 1 1 -5.8275919280743424e-02 6.5070577592299372e+00 2.5950372001196115e+01 2.0320680816138932e+01 1 0 0
1535 1 1 1.4122290830856521e-01 7.8483587739818912e+00 2.5793246105438293e+01 2.0870368142710170e+01 1 0 0
1824 1 2 -4.4607608134388271e-01 5.7809033697125480e+00 2.4029902440726417e+01 2.1621087119507042e+01 1 0 0
1825 1 3 4.2514803854820882e-01 6.3505058487669350e+00 2.4415968373974749e+01 2.2314989787967171e+01 1 0 0
1681 1 2 -5.0106773142188665e-01 7.9425649897619719e+00 2.5130415985965151e+01 2.2211283567598510e+01 1 0 0
1682 1 3 3.9708404578102219e-01 8.6748281048554414e+00 2.4558883797132335e+01 2.2395721099620211e+01 1 0 0
1536 1 1 -6.4044125212529335e-02 1.0693817770820971e+01 2.5809718443284289e+01 2.1062524041357619e+01 1 0 0
3854 1 2 -4.6309390465190098e-01 4.1348341642311208e+00 2.5475685140909516e+01 2.5314031955010744e+01 1 1 0
1737 1 3 1.9998512786775699e-01 1.0087982598233259e+01 2.0660639064425460e+01 2.2141589601027881e+01 1 0 0
1933 1 2 -4.6325476575277935e-01 1.1498709997189085e+01 2.3380066914445454e+01 2.2388534470399094e+01 1 0 0
1664 1 3 2.1671031975175237e-01 7.7034203984023373e+00 2.1702550413099644e+01 1.7797836956601675e+01 1 0 0
1885 1 3 5.4827213441091527e-01 1.0652629873908952e+01 2.4407264302026938e+01 1.7963034683578044e+01 1 0 0
1934 1 3 4.5832144605348696e-01 1.1702171098109817e+01 2.2638299180838665e+01 2.2928777643387104e+01 1 0 0
1405 1 1 -1.9769599199747138e-02 2.3711284039244975e+00 2.1064877703499477e+01 1.9595496434337658e+01 1 0 0
1466 1 1 1.3304941258194758e-01 4.4823038808264029e+00 1.9966099040974022e+01 1.9266233738524498e+01 1 0 0
1019 1 2 -3.8388131694954752e-01 1.0455453521790442e+01 2.0429856139470999e+01 1.7616887839312511e+01 0 0 0
1469 1 1 -2.7998684489105891e-01 6.6646205664539799e+00 2.2024276786941833e+01 1.7576801650504432e+01 1 0 0
1816 1 2 -4.8738622221070732e-01 2.6818770278360584e+00 1.9855363172742575e+01 2.1589586348258553e+01 1 0 0
1942 1 3 4.9219412687536840e-01 1.1795046143916302e+01 2.0466594713350133e+01 1.8426239262839779e+01 1 0 0
1467 1 2 -3.2507931790787892e-01 5.9396024972129444e+00 1.9883103392940175e+01 1.9071293043002552e+01 1 0 0
3049 1 2 -3.4134668302437238e-01 1.1605466529002365e+01 2.2668566266400930e+01 2.5057330562909875e+01 0 1 0
1594 1 1 1.5581334439175448e-01 1.1985622881405661e+01 2.3406204884389894e+01 2.0991351257537747e+01 1 0 0
3048 1 2 -5.0329234652460564e-01 1.1812671339059042e+01 2.0673403533365896e+01 2.3671337461812950e+01 0 1 0
1985 1 3 2.7457189924272685e-01 8.7244256080641573e+00 2.0075577498413789e+01 2.1210772296244951e+01 1 0 0
1527 1 1 -2.8620994034337149e-01 9.5018989135247391e+00 1.9774360866445644e+01 2.1910158377127910e+01 1 0 0
1413 1 1 1.3232537782668322e-01 2.5069687116252881e+00 2.6254651985975805e+01 1.8940789750264550e+01 1 0 0
3855 1 3 4.0411373516673782e-01 4.4981828955976155e+00 2.6240859755870503e+01 2.4948128592651170e+01 1 1 0
3819 1 2 -2.5297812604031911e-01 9.7319571403216401e+00 2.4630737449493111e+01 2.6096562470504136e+01 1 1 0
3818 1 2 -2.5900064891672225e-01 7.7500608737360217e+00 2.3501524068579354e+01 2.6084764890992151e+01 1 1 0
1590 1 1 2.1042071134454923e-01 1.1984353293076198e+01 2.0963902592952369e+01 2.0308991952240394e+01 1 0 0
1908 1 3 3.4126086260817268e-01 4.4854514679779545e+00 2.6362068741968155e+01 2.2208315326762069e+01 1 0 0
3610 1 1 -2.9858203334515848e-01 8.2190461215997335e+00 3.0219130759986154e+01 2.5637618641525098e+01 1 1 0
1847 1 3 4.0078648244975257e-01 4.3886459469339645e+00 2.9427033300371981e+01 1.7748458107531224e+01 1 0 0
1955 1 1 3.0660990223290946e-01 5.9305760967935308e+00 3.1163205900482122e+01 1.7679276326649074e+01 1 0 0
1883 1 3 4.1478927580571584e-01 5.1949798069683411e+00 2.7315266180732642e+01 1.8109332861596215e+01 1 0 0
1538 1 1 1.6990057367169395e-01 9.8878885521875013e+00 2.6873470233477470e+01 2.1490758042151125e+01 1 0 0
1845 1 3 3.8716181086625057e-01 8.0664744299393298e+00 2.9702384851405547e+01 1.8395114384361921e+01 1 0 0
1844 1 2 -4.9563041432684379e-01 8.7333293765547193e+00 3.0234587721050520e+01 1.8901823521769966e+01 1 0 0
1882 1 2 -4.3713062296072219e-01 6.1066532124175543e+00 2.7353312116924556e+01 1.8532321768675818e+01 1 0 0
1956 1 3 2.6593543142546933e-01 5.4262089304859042e+00 3.2392155121875120e+01 1.9434328561252212e+01 1 0 0
1479 1 1 1.4163874014832553e-01 6.0051311113518171e+00 2.7252371491436222e+01 1.9976066957866333e+01 1 0 0
1480 1 1 5.8960494502726092e-02 3.8595759201576700e+00 2.8588702863517724e+01 1.9581185157473616e+01 1 0 0
1486 1 1 -2.3551967922479958e-01 6.3123433842010588e+00 3.1876779873664496e+01 1.9056643497125719e+01 1 0 0
1417 1 1 3.1343469483279193e-02 2.3758739172311913e+00 2.8570333364790542e+01 1.9627070195486603e+01 1 0 0
1543 1 1 9.4575789973626340e-02 8.1629551256019752e+00 3.0828210100787299e+01 2.0165554147372912e+01 1 0 0
1485 1 1 2.1764097958864477e-02 6.6755004324539975e+00 3.0791983313937649e+01 2.0037598397896929e+01 1 0 0
1421 1 1 2.8554650584311975e-01 2.4206486104193519e+00 3.1076408467281670e+01 1.9708692708177317e+01 1 0 0
1893 1 3 4.5580132197213230e-01 9.7866493436606810e+00 3.1195770390571848e+01 1.8040261691030977e+01 1 0 0
1892 1 2 -4.4901675567009203e-01 9.7341366147695680e+00 3.2179348205278004e+01 1.8337987781231099e+01 1 0 0
1546 1 1 9.6812343865963907e-02 1.0179807666768118e+01 3.2411635321979439e+01 1.9703126694956367e+01 1 0 0
1544 1 1 -2.6382846952793002e-02 1.0888461723171453e+01 3.1269287547721881e+01 2.0328522600856274e+01 1 0 0
1482 1 1 1.3113754683349060e-01 4.4645370777470461e+00 2.9742774277527960e+01 1.9995965887281592e+01 1 0 0
1478 1 1 1.0647357857626071e-01 4.4105113778644531e+00 2.7269970424509037e+01 2.0263904997237020e+01 1 0 0
1483 1 1 -1.6460708359628106e-03 5.8731202354799814e+00 2.9709137189268031e+01 2.0317245576818848e+01 1 0 0
1481 1 1 -2.1631061150851519e-02 6.5669141731968601e+00 2.8437438206223838e+01 2.0602443943739015e+01 1 0 0
1484 1 2 -3.2516211968589959e-01 3.8302230663605732e+00 3.1024048938335003e+01 2.0019511832790034e+01 1 0 0
1545 1 1 8.8859326050457543e-02 8.8557113049454212e+00 3.2377635704409975e+01 2.0526512919696437e+01 1 0 0
1539 1 1 1.3963272632251700e-01 7.8024040043441829e+00 2.8331325106232796e+01 2.1284745631312290e+01 1 0 0
1907 1 2 -4.2345335066479806e-01 4.6264922260841512e+00 2.7158660737645889e+01 2.1688631247586279e+01 1 0 0
1537 1 1 -4.0386623751862180e-02 8.5211379119304791e+00 2.7062284461812069e+01 2.1133040354775769e+01 1 0 0
1541 1 1 1.4529079498791250e-01 8.8710163718341057e+00 2.9969736851973199e+01 2.1188404140110183e+01 1 0 0
1542 1 1 1.4511981346276313e-02 1.0315033713518920e+01 3.0152367073240882e+01 2.1075071364299344e+01 1 0 0
1540 1 1 1.6772984104436353e-01 1.1020072850714405e+01 2.9041640497654441e+01 2.1546205426038750e+01 1 0 0
1769 1 2 -2.5941173599119305e-01 1.0424468725630335e+01 2.7975708832498658e+01 2.2277100101566273e+01 1 0 0
1770 1 2 -2.5792316991545000e-01 8.2980524979158279e+00 2.9276257746730430e+01 2.2287367875356409e+01 1 0 0
3040 1 2 -4.7070338054654309e-01 1.1263246722848228e+01 3.0374675345674685e+01 2.3714541363778352e+01 0 1 0
3786 1 2 -4.4435808285405898e-01 7.4167522298597790e+00 3.1185375957545059e+01 2.3684792823791636e+01 1 1 0
3785 1 1 3.8389062816097258e-01 8.3578009587478572e+00 3.1478645917040108e+01 2.4706742076756246e+01 1 1 0
1864 1 2 -5.1956942142688212e-01 9.1199998702246639e+00 3.2110048166204692e+01 2.1993074114957498e+01 1 0 0
3788 1 3 4.9779729222027214e-01 7.8080114501326925e+00 3.1548214733138412e+01 2.2815407170018858e+01 1 1 0
3784 1 3 2.1920910215656814e-01 8.6064191176130365e+00 2.9321457351571564e+01 2.5178948171306363e+01 1 1 0
3787 1 2 -3.4721397877851123e-01 9.2407848592819875e+00 3.2424304170729883e+01 2.4783358239432591e+01 1 1 0
1846 1 2 -5.4152894685169572e-01 4.0860069285716039e+00 2.8561693118914608e+01 1.8069879401999167e+01 1 0 0
3042 1 3 6.4706973418516811e-01 1.1735479237643343e+01 2.9475113166206970e+01 2.4113130973559564e+01 0 1 0
1865 1 3 5.0376775895892301e-01 9.5663950562378872e+00 3.2823216656322586e+01 2.2537909379580110e+01 1 0 0
4019 1 3 2.9590744770781868e-01 7.2168905553552856e+00 3.0079161788945918e+01 2.5911995269664413e+01 1 1 0
1939 1 2 -5.1486854526541026e-01 2.8457780412113185e+00 2.6512230279067090e+01 1.7496220772520527e+01 1 0 0
1980 1 3 1.6821733611234130e-01 7.0652941922588992e+00 3.2659837783914199e+01 1.8854015126060663e+01 1 0 0
1693 1 3 2.8212696837758328e-01 2.7866219492131163e+00 3.2736212418247618e+01 2.1247115285272645e+01 1 0 0
3041 1 2 -3.4414756358126963e-01 1.1577146530852575e+01 3.2753307552692206e+01 2.3818818648651227e+01 0 1 0
1558 1 1 -6.3346124420858338e-02 1.0191412875388133e+01 3.9352096359952633e+01 1.9492929161811077e+01 1 0 0
1495 1 1 1.6451726532475586e-01 6.9157736510920769e+00 3.8729799198218892e+01 2.0913059812812254e+01 1 0 0
1689 1 2 -4.5674854337955539e-01 9.3637167219221453e+00 3.5628292257286773e+01 1.7815409488147001e+01 1 0 0
1433 1 1 -2.8614903529238189e-02 2.3141900895107868e+00 3.8041187500882700e+01 2.1665826470880457e+01 1 0 0
3559 1 1 1.1919405396409963e-01 2.3547607771117516e+00 3.6810047227634989e+01 2.5751355426917652e+01 1 1 0
1494 1 1 1.7343049447642797e-01 3.6649290590661154e+00 3.7858542480920981e+01 2.1880110842233378e+01 1 0 0
1981 1 3 1.4003505651025697e-01 2.6239280615114313e+00 3.3488728206228082e+01 2.2718301552417206e+01 1 0 0
3500 1 1 -2.7330007234251746e-03 3.1951958596943117e+00 3.7942817377488844e+01 2.6083616389243684e+01 1 0 0
1489 1 1 2.5226746796270655e-01 5.9613610250064006e+00 3.4631921720659307e+01 2.0931953516222801e+01 1 0 0
1866 1 2 -5.0153376114093839e-01 9.5437266831346470e+00 3.4475328363754322e+01 2.2356768246739769e+01 1 0 0
3993 1 2 -2.4506498926987746e-01 7.1222249551714754e+00 3.3462943465657339e+01 2.5900072723363849e+01 1 1 0
1548 1 1 1.1218444920665875e-01 1.0837519396679347e+01 3.3691448590698123e+01 1.9719498054155974e+01 1 0 0
1557 1 1 1.7731379218421511e-01 8.8371445914850622e+00 3.9074066209677895e+01 1.9411105469712780e+01 1 0 0
1488 1 2 -3.1720086779289181e-01 4.5696410036557360e+00 3.4405881612091726e+01 2.1041548945874908e+01 1 0 0
1554 1 1 -5.5347860065809683e-02 1.0286999233584554e+01 3.7207745821889631e+01 2.0669044170570523e+01 1 0 0
1552 1 1 6.9843192679567054e-02 1.0724782926992672e+01 3.6110904086909585e+01 1.9909032001072450e+01 1 0 0
3958 1 3 5.1519869083096770e-01 1.0455552900239383e+01 3.3426858072011846e+01 2.5773907900712530e+01 1 1 0
1775 1 2 -3.2395483386057755e-01 6.5591809868832023e+00 3.7860453324032171e+01 2.2004150040186648e+01 1 0 0
3553 1 1 1.0885398201783096e-01 2.9926243731702127e+00 3.3001062562006211e+01 2.6044596442656058e+01 1 1 0
3557 1 1 1.2614410392324590e-01 3.1769293445178568e+00 3.5247398461952308e+01 2.6028345690321501e+01 1 1 0
1550 1 1 -8.2067079591675599e-02 1.0189535800196351e+01 3.4797023405797304e+01 2.0175745432708467e+01 1 0 0
3944 1 2 -2.7412800072650501e-01 2.6601634421570122e+00 3.5853475100129401e+01 2.4762354053975702e+01 1 1 0
1492 1 1 -6.9307243944470034e-02 4.3904539784506369e+00 3.6668333569755113e+01 2.1543156280279820e+01 1 0 0
1549 1 1 1.0538112814216043e-01 8.9209479237156035e+00 3.4750761691031720e+01 2.0991733539504462e+01 1 0 0
1867 1 3 4.6065883267685653e-01 1.0487656622998824e+01 3.4719283356752953e+01 2.2484295011066347e+01 1 0 0
3996 1 2 -2.4437780031357503e-01 4.0741289063112882e+00 3.3163899037171831e+01 2.5043565125660866e+01 1 1 0
1612 1 1 -2.8815698932168937e-01 1.1477878430067483e+01 3.6388586992640292e+01 1.8636641938792355e+01 1 0 0
1487 1 2 -3.2646604232858112e-01 6.7587282116628211e+00 3.3449327684260197e+01 2.0699325817688472e+01 1 0 0
3012 1 2 -4.9020532085602370e-01 1.1218728653282653e+01 3.7779396086716332e+01 2.3982353450096728e+01 0 1 0
1555 1 1 -5.7375482428078273e-02 8.1659864114003362e+00 3.8338657580069011e+01 2.0422566492488478e+01 1 0 0
1553 1 1 1.5446642947976830e-01 8.9606681786805158e+00 3.7240607429930343e+01 2.1188982062494127e+01 1 0 0
1493 1 1 1.6211599754400896e-01 5.8103017629017177e+00 3.6639409662283903e+01 2.1603791257395059e+01 1 0 0
3013 1 3 4.9415170831962968e-01 1.0463683330487491e+01 3.7873238839260061e+01 2.3281574499510061e+01 0 1 0
1490 1 1 1.4497804380508775e-01 3.6247679928277545e+00 3.5502091822329731e+01 2.1224507148971014e+01 1 0 0
1556 1 1 1.0640896247213483e-01 1.0966503692764821e+01 3.8556380433206883e+01 2.0489052498584211e+01 1 0 0
1551 1 1 4.6686887828084472e-03 8.2016556498978108e+00 3.5980147752172265e+01 2.1091121991658976e+01 1 0 0
1925 1 2 -4.9718384006181748e-01 8.9871663745825980e+00 3.7798084879653707e+01 2.2552883391305201e+01 1 0 0
1491 1 1 -7.4169554337331176e-02 6.7741477525491058e+00 3.5712678209060975e+01 2.1194115553990741e+01 1 0 0
1688 1 1 3.6080842875861169e-01 1.0262527636265098e+01 3.6720122748741971e+01 1.7657223990549273e+01 1 0 0
9902 1 2 -4.4508433294164096e-01 5.4107638152698883e+00 3.5638212651516881e+01 1.7808618009525368e+01 1 0 1
9904 1 3 3.4425657207585492e-01 5.6655415658775254e+00 3.5170593394693427e+01 1.8634382554603032e+01 1 0 1
1926 1 3 4.2394370486541189e-01 8.0427242851891041e+00 3.7750087214304848e+01 2.2995105722412447e+01 1 0 0
3011 1 2 -3.8423666743362583e-01 1.1806008934285872e+01 3.5479198436641632e+01 2.3271916497719591e+01 0 1 0
1774 1 2 -2.6180200234749385e-01 4.3630340059174397e+00 3.8966840201217025e+01 2.2472066502318071e+01 1 0 0
1691 1 3 3.9327831888030601e-01 9.6504870219691608e+00 3.4727913894717325e+01 1.7596570759783091e+01 1 0 0
9903 1 2 -3.3321894221343473e-01 3.1011676616435517e+00 3.4744227504235120e+01 1.7909048611585600e+01 1 0 1
1547 1 1 9.9058073787653050e-02 8.1442229050630086e+00 3.3610818673468053e+01 2.0604104997964829e+01 1 0 0
1946 1 2 -2.7276517646864562e-01 1.1898361604296163e+01 3.9000585509276661e+01 2.1478667015542282e+01 1 0 0
3535 1 1 1.5768530871602959e-01 4.6135423765707326e+00 2.0176442520066701e+01 2.8426751564953868e+01 1 1 0
3537 1 1 1.7435603494402915e-01 5.9989067985812232e+00 2.2161443929427481e+01 2.8153631845100392e+01 1 1 0
3539 1 1 -2.3418149113071048e-02 5.1764240196476834e+00 2.3258198943625260e+01 2.7798533120827575e+01 1 1 0
3595 1 1 1.6396807387740733e-01 7.8288170377754502e+00 2.0488694299835693e+01 2.8408961244860787e+01 1 1 0
3596 1 1 -3.7616109007734655e-02 9.2828553955008974e+00 2.0489593787146976e+01 2.8269346516566515e+01 1 1 0
3597 1 1 -5.4378040399789024e-02 7.3303211117318874e+00 2.1840739638795732e+01 2.7922269284884774e+01 1 1 0
3598 1 1 1.0396133368651921e-01 9.9498647381162222e+00 2.1761500804021679e+01 2.8604638037037454e+01 1 1 0
3600 1 1 -2.4562655458776082e-02 9.5311621352186044e+00 2.2781942308949738e+01 2.7570905018162772e+01 1 1 0
3602 1 1 1.1811155465152220e-01 1.0287026727842335e+01 2.3991521900688682e+01 2.7293254105653837e+01 1 1 0
3658 1 1 1.9784886189457868e-01 1.1516926553920452e+01 2.2104324833309409e+01 2.9238918633431634e+01 1 1 0
3662 1 1 -6.4452443086641956e-02 1.1471263257556158e+01 2.4212262635839934e+01 2.8072631041547680e+01 1 1 0
3817 1 2 -2.9492893302105877e-01 5.2684529667890487e+00 2.1336716825318014e+01 2.9037455395997956e+01 1 1 0
3967 1 2 -5.0871538902632141e-01 7.6917104831458465e+00 2.0640287234259706e+01 2.9907041946302012e+01 1 1 0
3988 1 2 -3.0466851920603161e-01 1.0275984508788616e+01 2.2442843836351742e+01 2.9883713047795275e+01 1 1 0
3538 1 1 1.4456973921304114e-01 3.8242548718451070e+00 2.3321984749729012e+01 2.8289910961274298e+01 1 1 0
4981 1 3 4.7003981788318872e-01 8.9166442273353059e+00 2.0910873121996950e+01 3.1137701550930647e+01 0 1 0
3816 1 2 -2.6031858482407211e-01 3.1813375413794316e+00 2.2414259661043705e+01 2.9214159373185293e+01 1 1 0
4830 1 2 -2.6605597949944532e-01 7.2700787705637024e+00 2.2850477038644200e+01 3.1446549562959767e+01 0 1 0
4980 1 2 -5.1953088178835727e-01 9.6556258325039455e+00 2.0994063978913651e+01 3.1847698510656336e+01 0 1 0
4736 1 3 5.6529538528723799e-01 1.0973668029914307e+01 2.2040110923649891e+01 3.1801956901784699e+01 0 1 0
3540 1 1 -7.1863141084628629e-02 2.8324854000446384e+00 2.4272089741769314e+01 2.8096901517960983e+01 1 1 0
3542 1 1 1.2185630943770222e-01 3.3758049242373063e+00 2.5740396330377514e+01 2.7672376686967656e+01 1 1 0
3953 1 2 -4.7809131278217520e-01 4.0920352958746005e+00 2.5748871537540563e+01 2.8934502328282331e+01 1 1 0
4139 1 1 -1.3627711744325310e-01 4.3649452485691995e+00 2.3483070765605124e+01 3.2329543966174271e+01 0 1 0
4735 1 2 -5.2871376622091493e-01 1.1672159724486745e+01 2.2378569632568798e+01 3.2419486242469738e+01 0 1 0
4138 1 1 8.6491296394317407e-02 6.4272426426050266e+00 2.2039507894041719e+01 3.2291365789701281e+01 0 1 0
4135 1 1 -5.5027384608475852e-02 4.1169750394008986e+00 2.0968555268700158e+01 3.2374238594166734e+01 0 1 0
4137 1 1 3.0604441428623300e-02 4.8895181384074453e+00 2.2171178619609591e+01 3.2427461002507421e+01 0 1 0
4134 1 1 -7.4505440339696387e-03 6.2611600816723127e+00 1.9923771615077143e+01 3.2670592685162205e+01 0 1 0
4199 1 1 1.6232628047613082e-01 1.1184066041284121e+01 2.0932861313388724e+01 3.4425240750584074e+01 0 1 0
4136 1 1 -5.8513266003043109e-02 7.0023399547674980e+00 2.1020889930379241e+01 3.3177566609555377e+01 0 1 0
4140 1 1 1.2672991881567636e-01 7.3062443718935173e+00 2.3566206926884924e+01 3.2698387107617030e+01 0 1 0
4196 1 1 1.3865619902609633e-01 9.4197715858156421e+00 2.0035318714110577e+01 3.2903438125941555e+01 0 1 0
4198 1 1 1.3998592499219917e-01 8.3673352611549774e+00 2.1043708293755166e+01 3.3789761568282650e+01 0 1 0
4200 1 1 2.6279605346378491e-03 9.1659463345874901e+00 2.2319752790521850e+01 3.3954134329911760e+01 0 1 0
4202 1 1 -2.7689363372292931e-02 8.5739633964508659e+00 2.3496762241359182e+01 3.3601410415903366e+01 0 1 0
4197 1 1 -1.9839156534042050e-02 1.0654119502092769e+01 1.9852224772504719e+01 3.3742022868154315e+01 0 1 0
4141 1 1 5.8814877009781635e-02 5.0771319432578137e+00 2.4714632853078008e+01 3.2512538638791369e+01 0 1 0
4142 1 1 -4.1313698495704938e-02 6.4020562192184443e+00 2.4667993065226327e+01 3.3020466224739593e+01 0 1 0
4204 1 1 1.7543044918457004e-01 9.2332255766337870e+00 2.4753388117576897e+01 3.3870365670409967e+01 0 1 0
4205 1 2 -2.8086326578915938e-01 1.0620671021770429e+01 2.4716165248198035e+01 3.4289695631002473e+01 0 1 0
5080 1 3 3.0155301157896636e-01 3.2743248432571113e+00 2.3495487296778496e+01 3.2267440241588986e+01 0 1 0
4201 1 1 4.9901095510833077e-02 1.0440438807434544e+01 2.2110399309765342e+01 3.4678009537676097e+01 0 1 0
3968 1 3 4.5936317931952581e-01 6.8692905246081288e+00 2.0528792027909784e+01 3.0310162391144438e+01 1 1 0
3599 1 1 1.6650293649886419e-01 8.2513882550260487e+00 2.2577545476504159e+01 2.7096761870241874e+01 1 1 0
3534 1 1 -7.2141318262296666e-02 3.1830812384432443e+00 2.0136466731244557e+01 2.8225406663757660e+01 1 1 0
3541 1 1 -3.5667682651924541e-02 5.5111317907624544e+00 2.4414835983008675e+01 2.7005052708167799e+01 1 1 0
4144 1 1 1.3636788304389233e-01 6.9400823143102661e+00 2.5713392411902948e+01 3.3899876012100265e+01 0 1 0
5081 1 1 3.0910089421649312e-01 2.6086823804760058e+00 2.1011769455209063e+01 3.2410681208502673e+01 0 1 0
3954 1 3 4.2108420934217944e-01 3.6179365110214481e+00 2.5179393528202514e+01 2.9542446071421953e+01 1 1 0
3604 1 1 1.6388762423786046e-01 9.2097584054116464e+00 2.5667895743590634e+01 2.6920627996109250e+01 1 1 0
3543 1 1 2.2437528797731618e-01 4.5945742174659534e+00 2.5526174716849024e+01 2.6655928924944710e+01 1 1 0
3603 1 1 -7.1442738814998769e-02 7.7336987696160966e+00 2.5691398510863081e+01 2.6861047895954080e+01 1 1 0
3536 1 1 1.6044470576029077e-01 2.4845153451790485e+00 2.1302456600963442e+01 2.8586969755740867e+01 1 1 0
3601 1 1 1.5540154695697289e-01 6.9034953395197203e+00 2.4544869905153590e+01 2.6565437931719046e+01 1 1 0
5052 1 1 2.9912113707730714e-01 3.0996068708666322e+00 2.5809837564553003e+01 3.1550577541029455e+01 0 1 0
4143 1 1 -6.8296220283815712e-02 4.3875608906833694e+00 2.5965499768999756e+01 3.2201711531749424e+01 0 1 0
4206 1 1 -4.8155974579125377e-02 8.4059686360532684e+00 2.5889951285081573e+01 3.3868206414652938e+01 0 1 0
4893 1 2 -4.7711010159323436e-01 8.4277600753511823e+00 2.0174527331182603e+01 3.4944168587908699e+01 0 1 0
4207 1 1 9.2699246649560182e-02 1.0909347600864567e+01 2.5963167356091876e+01 3.4948747804547558e+01 0 1 0
3732 1 2 -3.3084949497857497e-01 1.1299662453342846e+01 1.9783198938298074e+01 2.6264983823466693e+01 1 1 0
5850 1 2 -2.5144318041475711e-01 2.5265217411589598e+00 2.3349022947034765e+01 3.4644752128115869e+01 1 1 0
3664 1 1 -3.2744473046605750e-02 1.2047907548976610e+01 2.5505979346349203e+01 2.8115592792283945e+01 1 1 0
3835 1 3 4.0655529144522662e-01 1.1374754140996977e+01 2.6050740973735206e+01 3.0278208902671935e+01 1 1 0
5053 1 2 -3.0018864110746640e-01 2.4421036700269947e+00 2.4731957528279853e+01 3.1286269683674917e+01 0 1 0
4133 1 1 -2.1934459767667423e-02 4.7880206586849985e+00 1.9700966139675586e+01 3.2388832105822900e+01 0 1 0
6000 1 3 4.0937362461454596e-01 4.1343579433582551e+00 2.6639030225413691e+01 3.4845792855792268e+01 1 1 0
3550 1 2 -3.1168283170327332e-01 4.7464044186932917e+00 3.0312031134915923e+01 2.6216179419296608e+01 1 1 0
3700 1 3 4.3581891575248149e-01 2.3595815218750720e+00 3.0849951262716925e+01 3.1921266674047551e+01 1 1 0
4845 1 2 -4.5556010595381025e-01 7.3195095502668091e+00 3.1393300300694257e+01 3.4925366949924047e+01 0 0 0
3699 1 2 -3.7661905072708823e-01 2.4561416652522685e+00 2.9143051337973517e+01 2.9775056321958221e+01 1 1 0
5001 1 3 3.9693237785610275e-01 1.0878920259477164e+01 2.7316358289168363e+01 3.2910433374930022e+01 0 1 0
3544 1 1 -7.0159242749221517e-03 2.5294486594679206e+00 2.6922795543332739e+01 2.7284710568814575e+01 1 1 0
5105 1 2 -4.2735726638174748e-01 2.8366257713977303e+00 3.0628356048203923e+01 3.2831195033206107e+01 0 0 0
3605 1 1 2.9082661792187003e-01 6.8285017888548660e+00 2.6752462265313167e+01 2.6898888166163196e+01 1 1 0
3696 1 1 3.0167025119522978e-01 3.5275189307187103e+00 2.9603147872703953e+01 2.9157387304988067e+01 1 1 0
3606 1 1 -5.5430902396044875e-02 9.8154435605244608e+00 2.6671183687260523e+01 2.7804564168222537e+01 1 1 0
3608 1 1 1.5714934981821865e-01 9.0122679167093018e+00 2.7764136188036563e+01 2.7555319494527811e+01 1 1 0
3609 1 1 -3.6033646419655896e-02 9.6405383718469242e+00 2.9030139607030247e+01 2.7415226363429127e+01 1 1 0
3666 1 1 1.4368692049549706e-01 1.1206299483083669e+01 2.6699700346824947e+01 2.8397671371601827e+01 1 1 0
3670 1 1 1.4469755872393908e-01 1.1059620697689187e+01 2.8835724144624614e+01 2.7273661700579726e+01 1 1 0
3834 1 2 -4.1477369452567076e-01 1.0905120227649052e+01 2.6756173265832292e+01 2.9809541013656784e+01 1 1 0
4020 1 3 3.1294948038801496e-01 5.0990613289171698e+00 2.8991890038367242e+01 2.7715944557670184e+01 1 1 0
3612 1 2 -3.1992032255623010e-01 6.4381104079383213e+00 3.1540254669566519e+01 2.7254262672954383e+01 1 1 0
3697 1 3 2.7948343996527669e-01 4.5741045090142061e+00 2.7665503730806403e+01 2.8743145678512462e+01 1 1 0
3698 1 2 -3.4391089487140736e-01 4.2974760350793071e+00 3.0677019145089687e+01 2.9291789664244799e+01 1 1 0
3547 1 1 -3.3364143233877752e-01 4.2759401523895191e+00 2.8493531714004153e+01 2.8184865346488124e+01 1 1 0
3613 1 1 2.2442443643982389e-03 9.5971957689132861e+00 3.1535208940204775e+01 2.7366311745464305e+01 1 1 0
3546 1 1 5.0330962109880112e-02 3.1413766999633386e+00 2.8197113604498774e+01 2.7237177592699688e+01 1 1 0
3674 1 1 -5.5328573819703152e-02 1.1017302603601493e+01 3.1863119996327587e+01 2.7485873468156143e+01 1 1 0
4787 1 2 -6.0939292500091813e-01 6.2061804697554122e+00 2.9253357690266267e+01 2.9879859053567763e+01 0 0 0
4712 1 3 6.1259001768901344e-01 6.3388994602283795e+00 3.0311438767634691e+01 3.0249702966221335e+01 0 0 0
4709 1 2 -4.4395815304679437e-01 6.5145529530587973e+00 3.1377724455015127e+01 3.0555111303758327e+01 0 0 0
4708 1 3 5.9554170913529203e-01 5.8929146783844422e+00 2.8501758477904254e+01 3.0644359905227645e+01 0 1 0
4707 1 2 -4.4941988452373410e-01 5.7832195519998937e+00 2.7556459027872410e+01 3.1150873632460218e+01 0 1 0
4714 1 2 -2.6557127930281155e-01 1.0514236337516367e+01 3.1652624516426588e+01 3.1403859973889240e+01 0 0 0
4087 1 1 1.3800369948764998e-01 4.2040592177812215e+00 3.0935413104525779e+01 3.2556445210410359e+01 0 0 0
4147 1 1 -1.5397147843376735e-01 4.2153853790310407e+00 2.8389008307664930e+01 3.2686852149819089e+01 0 1 0
4145 1 1 1.6635540254525977e-01 5.0418930927013426e+00 2.7246925511965710e+01 3.2396977848923861e+01 0 1 0
4085 1 1 2.8570170225472222e-04 4.8364940683895634e+00 2.9619222694712015e+01 3.2625353234867525e+01 0 1 0
4086 1 1 -1.5870738296702287e-02 6.2997782526061270e+00 2.9575484273556807e+01 3.2913830115336182e+01 0 1 0
4088 1 1 -9.8429790761180355e-03 7.0240031216209484e+00 3.0782481959360311e+01 3.2748895248044100e+01 0 0 0
4146 1 1 7.4812026675703816e-02 6.0442182142788470e+00 2.7247578472632735e+01 3.3598249302691038e+01 0 1 0
4148 1 1 1.9107348815086626e-02 6.8886949970904006e+00 2.8430974547213452e+01 3.3528119759098111e+01 0 1 0
4208 1 1 1.2540745245424631e-01 9.0840806567753347e+00 2.7208629608025419e+01 3.3944225705091412e+01 0 1 0
4210 1 1 1.7579577491333247e-02 8.2548576038426145e+00 2.8434713209925260e+01 3.3961817946701771e+01 0 1 0
5000 1 2 -4.2678112775265253e-01 9.9777853199448323e+00 2.7300417291498565e+01 3.2751376939153950e+01 0 1 0
4151 1 1 1.3380863229591330e-01 8.0960639598536197e+00 3.0915916238310768e+01 3.3747007877490866e+01 0 0 0
4090 1 1 1.5601146814519684e-01 6.4276943405310787e+00 3.1847192282410635e+01 3.1915383115001248e+01 0 0 0
5051 1 3 2.6444401507283449e-01 3.1627311960640863e+00 2.8330349615639079e+01 3.2714900911826085e+01 0 1 0
4149 1 1 -1.2309303376565047e-02 8.8445060540312674e+00 2.9711685882751713e+01 3.4227096792733725e+01 0 0 0
4089 1 1 -2.4502504101069130e-02 4.8930321548351925e+00 3.2042428858741417e+01 3.2057071542300669e+01 0 0 0
4153 1 1 -1.1386908185003640e-02 8.9213945502350445e+00 3.2100781900226281e+01 3.3400032659873332e+01 0 0 0
3611 1 1 7.9747485367811524e-02 9.1283189018216930e+00 3.0263809165770663e+01 2.6869659243597944e+01 1 1 0
3607 1 2 -3.1244997618610743e-01 7.6221252331604434e+00 2.7936018525755795e+01 2.7106598022624134e+01 1 1 0
4154 1 1 1.4459451891776931e-01 1.0132414656295280e+01 3.2189842260517729e+01 3.4073539839309028e+01 0 0 0
3552 1 1 2.6754788669219415e-01 5.1673308361900157e+00 3.1599702230371836e+01 2.6605408939553811e+01 1 1 0
3545 1 2 -3.4857022429218959e-01 5.4720049523606242e+00 2.6872578163502954e+01 2.6647151338405912e+01 1 1 0
3668 1 1 -3.5339150567824322e-02 1.1913049273858064e+01 2.7916100310690478e+01 2.7851420561702312e+01 1 1 0
3615 1 1 9.3498926540975261e-02 8.6602279042888490e+00 3.2563995250762147e+01 2.7863440763813053e+01 1 1 0
4150 1 1 -4.5085796980704812e-03 1.0113248446816629e+01 2.9862144085298318e+01 3.4826780422168433e+01 0 0 0
4152 1 1 -5.7345583241324508e-02 1.0789488111689360e+01 3.1157015488224932e+01 3.4795840532498524e+01 0 0 0
3614 1 1 2.1113827855728873e-01 7.2957451194641951e+00 3.2710307706293953e+01 2.7165654822367486e+01 1 1 0
5054 1 2 -4.9964148289517307e-01 2.7001844015002407e+00 2.7178861790847282e+01 3.1200358446367435e+01 0 1 0
3548 1 1 -3.4541783166741995e-02 2.6506596353308827e+00 2.9231564772022963e+01 2.6447915371692496e+01 1 1 0
3808 1 2 -2.8411563636857540e-01 1.1618804764126914e+01 2.9835783497859282e+01 2.6372270461376864e+01 1 1 0
4715 1 2 -3.1756749019613545e-01 5.9800574444364534e+00 2.6406888936559604e+01 3.4773767145506781e+01 0 1 0
3551 1 1 -9.6388448273102154e-02 2.5272568345761086e+00 3.1684948406349161e+01 2.6388014912509171e+01 1 1 0
3549 1 1 1.5432134002818002e-01 3.3297805733084496e+00 3.0516323430296612e+01 2.6301123137949336e+01 1 1 0
4786 1 1 3.6214043475640861e-01 1.1129027310917357e+01 3.2820209498383974e+01 3.1505983798396297e+01 0 0 0
5882 1 2 -4.3074600700034005e-01 3.4931852333080387e+00 3.2809446927536008e+01 3.4426598898260494e+01 1 0 0
4848 1 3 4.4374543663562982e-01 7.9355018294810762e+00 3.7767303216804109e+01 3.4866300545125171e+01 0 0 0
5103 1 2 -4.5240309929034656e-01 2.7113886281093191e+00 3.3954242813971383e+01 2.9573376887918336e+01 0 0 0
3501 1 1 1.9733129211711792e-02 4.6256059826189704e+00 3.7809050361375220e+01 2.6193274447118736e+01 1 1 0
3957 1 2 -4.8990419232152305e-01 1.1155307991023379e+01 3.3849023682753412e+01 2.6230429344087021e+01 1 1 0
3829 1 3 4.2357872308384265e-01 5.1903643282226097e+00 3.2920370634932958e+01 2.9065625437931082e+01 1 1 0
4165 1 1 -6.0658633717633921e-02 1.0521036599179540e+01 3.9361687290545021e+01 3.2768939111471859e+01 0 0 0
5674 1 1 2.4210177094144369e-01 2.9974546753997666e+00 3.7169196436920480e+01 3.4918042039727979e+01 1 0 0
3554 1 1 6.4872813658088752e-02 4.7065531290961387e+00 3.2911670998729598e+01 2.6305956713756871e+01 1 1 0
4101 1 1 4.2808626282607933e-02 4.8783294588606783e+00 3.9307889264424226e+01 3.1636052997772083e+01 0 0 0
3503 1 1 3.4826062452676373e-02 5.3379715429890764e+00 3.9051469330146901e+01 2.6336586693693196e+01 1 0 0
4096 1 1 8.8675716833502144e-03 7.0598402198775680e+00 3.5628754699098593e+01 3.1995713408861828e+01 0 0 0
4093 1 1 -8.8373978302879429e-03 5.0167355451522422e+00 3.4359740009944545e+01 3.1307651963547183e+01 0 0 0
4785 1 3 1.8559307913987166e-01 1.0382128978050432e+01 3.4848755922298189e+01 3.0778065249273517e+01 0 0 0
3561 1 1 3.3813940994119013e-03 7.3806516144620575e+00 3.7845039499197320e+01 2.7215543422567826e+01 1 1 0
4095 1 1 1.2966723571621905e-01 4.4355238879525878e+00 3.5685948458071195e+01 3.1007076580700119e+01 0 0 0
3678 1 1 -1.1804781408840254e-01 1.0999262056796631e+01 3.4136100623932599e+01 2.8533124746054973e+01 1 1 0
4092 1 1 4.1580999857234119e-03 7.0324397742515572e+00 3.3151339269111595e+01 3.2201799122213302e+01 0 0 0
6026 1 3 4.2323290738252134e-01 3.2885989550569903e+00 3.7044068032453218e+01 3.2919560768274209e+01 1 0 0
3695 1 2 -2.5456465065321626e-01 8.6840495796195718e+00 3.3247746290383972e+01 2.9141221148172491e+01 1 1 0
3791 1 2 -2.6095322284033701e-01 6.8090192847655615e+00 3.6037560363707833e+01 2.8766478821970797e+01 1 1 0
3682 1 1 -2.6372121778562916e-03 1.0980130642511693e+01 3.6794063643032004e+01 2.8065476438884431e+01 1 1 0
3618 1 1 1.1335044707066441e-01 7.3200939404538401e+00 3.5192470912274246e+01 2.7740649169601692e+01 1 1 0
4158 1 1 -2.6164343510079696e-01 1.0494694071474457e+01 3.4353570130109340e+01 3.1718808391685425e+01 0 0 0
4091 1 1 -7.2394120185059960e-02 4.3111788576695140e+00 3.3117818897313022e+01 3.1348953771725377e+01 0 0 0
3619 1 1 8.3432830116295001e-02 8.8364686855063361e+00 3.5183525368386071e+01 2.7401902964962815e+01 1 1 0
4163 1 1 3.1001573551729539e-01 1.1160222326139882e+01 3.8224359191097314e+01 3.3146902971122934e+01 0 0 0
3502 1 1 -7.6837591663260121e-03 2.5888345273977245e+00 3.9208309669683224e+01 2.6388591493853990e+01 1 0 0
5100 1 2 -4.6622086021882136e-01 3.1623666779448536e+00 3.5952086342152285e+01 3.0520751612875866e+01 0 0 0
4100 1 1 3.7837602485160248e-03 7.0660151558279019e+00 3.8148092250371775e+01 3.2087304500373108e+01 0 0 0
4160 1 1 1.1986496024583039e-01 9.0459457697206016e+00 3.6986245419298321e+01 3.2705209336679928e+01 0 0 0
4156 1 2 -3.0441014306351438e-01 1.0821626966497982e+01 3.3463468685744090e+01 3.4127497753518902e+01 0 0 0
4162 1 1 1.0163410892087699e-01 8.3499620156057048e+00 3.8230304370130355e+01 3.2801235109109079e+01 0 0 0
4097 1 1 1.1463228396704972e-02 5.0884931066272152e+00 3.6926723867039065e+01 3.1214908888610410e+01 0 0 0
4102 1 1 1.1252752322107150e-02 6.2899045079176492e+00 3.9383815529525755e+01 3.2038485704488373e+01 0 0 0
3562 1 1 -2.0625684413281761e-02 8.7204694535210763e+00 3.7903698045995391e+01 2.7582641248904192e+01 1 1 0
3616 1 1 7.0593169338128842e-02 6.6242890053787518e+00 3.4083686451123192e+01 2.7069073325723132e+01 1 1 0
3556 1 1 1.3323084952333122e-01 5.1006634248824803e+00 3.4178450897456308e+01 2.7303262659408162e+01 1 1 0
4094 1 1 2.3562317116167627e-02 6.3873650285568333e+00 3.4367592768339577e+01 3.1796311876476768e+01 0 0 0
3680 1 1 1.4514599279364243e-01 1.1683732326711150e+01 3.5548448440087824e+01 2.8579193336850611e+01 1 1 0
6025 1 2 -4.7169611443018300e-01 3.7627019179926053e+00 3.7099712692019700e+01 3.3715858352221503e+01 1 0 0
4098 1 1 1.1573516505832280e-02 6.4086328823507701e+00 3.6902428600900123e+01 3.1793379081066313e+01 0 0 0
4155 1 1 3.1047461066291641e-02 8.3835861132073770e+00 3.3285687447084591e+01 3.2727710889741907e+01 0 0 0
5883 1 3 3.6705597490792091e-01 3.0316044015282841e+00 3.3174513118276217e+01 3.3682839074637222e+01 1 0 0
3692 1 2 -3.3879643124298775e-01 9.8989393629464466e+00 3.9153387520365136e+01 2.9589054556586674e+01 1 0 0
5101 1 1 3.1219692266710353e-01 3.0745125816355539e+00 3.2958591940972845e+01 3.0506870678460942e+01 0 0 0
3558 1 1 -1.5946384423239063e-02 4.4475826438518062e+00 3.5424974130545031e+01 2.6804396794206244e+01 1 1 0
5099 1 3 1.9402678900648573e-01 3.4262812570715777e+00 3.8054843571724561e+01 3.0544213853755998e+01 0 0 0
3560 1 1 -6.3703766679019643e-03 5.2146928596400919e+00 3.6584270689864795e+01 2.6721401507513782e+01 1 1 0
5050 1 3 2.5812311047811598e-01 1.1205616766477322e+01 3.4971923838340537e+01 3.2194272809500738e+01 0 0 0
3617 1 1 9.8752485391030667e-02 9.4601857798115709e+00 3.4144075362217997e+01 2.8293402561563394e+01 1 1 0
3620 1 1 1.1613478164811919e-01 6.4430534259826793e+00 3.6721205295135043e+01 2.7528498733486906e+01 1 1 0
3676 1 1 1.4823205478688917e-01 1.1598156375370205e+01 3.3188647442319223e+01 2.7429349688393888e+01 1 1 0
3564 1 1 9.9297643087054979e-02 9.1730017003431037e+00 3.9107129346581509e+01 2.8288023207330014e+01 1 0 0
3624 1 1 1.1328430338456266e-01 1.0862733183255898e+01 3.9142230233716290e+01 2.8529061988169932e+01 1 0 0
4159 1 1 -3.1807690188913038e-02 8.4624113514372823e+00 3.5761492598725468e+01 3.2428091855377879e+01 0 0 0
3622 1 1 2.4907830707359437e-02 1.1698748937898927e+01 3.7976780375576212e+01 2.8233675655868705e+01 1 1 0
4847 1 2 -4.3491699628883401e-01 7.8552596071929068e+00 3.8479139416273519e+01 3.4210833757817575e+01 0 0 0
3621 1 1 1.1794991851877466e-01 9.6479277524023175e+00 3.6759740158274035e+01 2.7419977347358774e+01 1 1 0
3828 1 2 -4.3710153018655268e-01 5.0506505299814384e+00 3.3829321776421402e+01 2.8720514006604279e+01 1 1 0
4157 1 1 7.3029012332497742e-02 9.1730521122767605e+00 3.4473937095299036e+01 3.2375642234746159e+01 0 0 0
3690 1 3 1.4948593648816658e-01 1.1293548167532672e+01 3.3693921378812739e+01 2.9477630729195319e+01 1 1 0
4099 1 1 -1.1219773256567232e-01 4.3996267085475065e+00 3.8158800596464566e+01 3.1000545069680804e+01 0 0 0
4161 1 2 -3.1406278860145814e-01 1.0430660456609923e+01 3.6988338726652437e+01 3.3044226640551919e+01 0 0 0
3563 1 1 -3.4030045958561461e-02 6.7448909192464699e+00 3.8997177893167823e+01 2.6669825358698738e+01 1 0 0
5104 1 3 5.6210975651705963e-01 2.8540403432442156e+00 3.5006173026435526e+01 2.9928651652294104e+01 0 0 0
3941 1 2 -2.4482167344210362e-01 9.4575322815494687e+00 3.5818457364260098e+01 2.6265764549908329e+01 1 1 0
7899 1 2 -2.9005515329213405e-01 6.7647065005284874e+00 2.2671357344295501e+01 3.9632087287190330e+01 1 0 0
7482 1 1 1.6091512330135457e-01 7.7746048729041695e+00 2.1745683813064680e+01 4.0130633005940119e+01 1 0 0
7483 1 1 -1.4544290348363260e-02 9.1698845275186134e+00 2.1931909359090998e+01 4.0094343674076093e+01 1 0 0
7485 1 1 1.8072797141785785e-01 9.7918454306905911e+00 2.3154339472278497e+01 3.9725147159344388e+01 1 0 0
7419 1 1 -6.0222959702996744e-02 5.7779034175492985e+00 2.0686119089009289e+01 4.1115272710631075e+01 1 0 0
7480 1 1 -2.0356850238445509e-02 7.1698264740459567e+00 2.0622199206605551e+01 4.0743388261646132e+01 1 0 0
7481 1 1 1.2539901515940358e-01 9.9598198399045046e+00 2.0739795163399961e+01 4.0612931673901130e+01 1 0 0
7484 1 1 1.6780807242347848e-01 6.5236406895673076e+00 2.3909586418217700e+01 4.0384734393427642e+01 1 0 0
7421 1 1 1.3476778628426822e-01 5.0726344302651842e+00 2.2039381393199854e+01 4.1534694369291444e+01 1 0 0
7423 1 1 -4.3070357860857930e-02 5.6500050738389396e+00 2.3421482964827252e+01 4.1315487957109852e+01 1 0 0
7546 1 1 -8.8060996746225292e-02 1.1161143784024027e+01 2.3573873463060860e+01 3.9625658013350723e+01 1 0 0
7542 1 1 7.2425707677769013e-02 1.1283764277751860e+01 2.0853871395278365e+01 3.9957888798448280e+01 1 0 0
7898 1 2 -2.7413271675586764e-01 8.6703822938449839e+00 2.4029994662584627e+01 3.9301813946270428e+01 1 0 0
7948 1 2 -4.5478434956619807e-01 1.0008191438344790e+01 2.1009864654285405e+01 4.2021453655324798e+01 1 0 0
7949 1 3 4.3996911035378455e-01 9.2327945334800976e+00 2.0533486758999903e+01 4.2444703989667531e+01 1 0 0
7544 1 1 1.2289644992965877e-01 1.1907374153976162e+01 2.2331492160515179e+01 3.9238913266401717e+01 1 0 0
7914 1 2 -4.4344497273442263e-01 4.6799035145951393e+00 2.2187398989297581e+01 4.2947220717034867e+01 1 0 0
8026 1 2 -2.7094369155129083e-01 1.1380769908711267e+01 2.1148678510749814e+01 3.8543436785619470e+01 1 0 0
4799 1 3 4.7184611773889440e-01 7.0786423998984143e+00 2.4037840034693758e+01 3.7400947769209189e+01 0 1 0
6098 1 2 -3.4022247223696328e-01 6.5381682359837692e+00 2.1257608963840628e+01 3.7257708656840947e+01 1 1 0
4798 1 2 -2.8528010166126844e-01 9.1095747866686416e+00 2.1791808669229873e+01 3.7491295501151178e+01 0 1 0
4797 1 2 -3.5176890471847339e-01 8.4141791998131374e+00 2.3865452821674324e+01 3.6467965944055763e+01 0 1 0
4795 1 1 3.4502125019215851e-01 9.2311795861695067e+00 2.2848859355836534e+01 3.6705550371790203e+01 0 1 0
5717 1 1 1.5949214988317317e-01 5.0201734794727928e+00 2.4904967198825691e+01 3.7017457522806659e+01 1 1 0
6082 1 2 -4.3057803830014485e-01 6.3686734984849975e+00 2.4868945258386464e+01 3.7428108614754272e+01 1 1 0
7425 1 1 1.4500375951723490e-01 5.0117880903277063e+00 2.4576296417479604e+01 4.1751236420539179e+01 1 0 0
7548 1 1 2.4556482615255307e-01 1.1850427509259875e+01 2.4836139640410998e+01 3.9385459773524865e+01 1 0 0
7420 1 1 1.1836605053440317e-01 3.5771447839567561e+00 2.2005870573630833e+01 4.1069503312257531e+01 1 0 0
7424 1 1 -1.4398034925539869e-02 3.5836105637418711e+00 2.4473723576202318e+01 4.1853965622283177e+01 1 0 0
4796 1 3 2.3725625256162353e-01 1.1437422675632844e+01 2.2207560766246498e+01 3.6609477228694672e+01 0 1 0
5715 1 1 -5.1073899381822156e-02 4.3995398513607036e+00 2.3846284615870953e+01 3.6303278309454505e+01 1 1 0
7486 1 1 -9.1163389487957741e-02 7.1910319019161264e+00 2.5215642296465486e+01 4.0454284521260853e+01 1 0 0
6096 1 1 2.4222273988098400e-01 6.4245609233065570e+00 2.0225249920739426e+01 3.6466986331100607e+01 1 1 0
7487 1 1 1.8615987548331267e-01 8.5654892503873405e+00 2.5270851153608799e+01 4.0034927833111276e+01 1 0 0
7932 1 2 -4.6099715415038789e-01 3.6570143018650647e+00 2.1933544963887602e+01 3.9608264268529943e+01 1 0 0
5713 1 1 -7.2876432778929898e-02 5.0630664216834145e+00 2.2645417710292772e+01 3.5922571336250854e+01 1 1 0
4894 1 3 4.6195694665618908e-01 8.4364530988211932e+00 2.0448218937760583e+01 3.5885393805937973e+01 0 1 0
4203 1 1 -2.8305652723996322e-01 1.0749789669742462e+01 2.2792542061480635e+01 3.5980021480263922e+01 0 1 0
5709 1 1 -4.4857458384561393e-02 5.1492901298563236e+00 2.0112528128594374e+01 3.5749972422499980e+01 1 1 0
5711 1 1 2.3826664525091180e-02 4.3821053587577641e+00 2.1363625041165147e+01 3.5830168474293025e+01 1 1 0
5710 1 1 -2.4568296024180359e-02 2.9728250140302599e+00 2.1253246130400438e+01 3.5935439543957116e+01 1 1 0
5714 1 1 1.1321715142081931e-01 2.9381564440010290e+00 2.3937982268739198e+01 3.5937951963224741e+01 1 1 0
7933 1 3 4.1643648728011884e-01 4.3577078640448237e+00 2.2014373515377937e+01 3.9022865300126519e+01 1 0 0
7418 1 1 1.5603691519912263e-01 2.9699755753496464e+00 2.0799860959089457e+01 4.1435085543009912e+01 1 0 0
7422 1 1 1.2157987376117599e-02 2.8896845880314137e+00 2.3265279870485092e+01 4.1450519792595401e+01 1 0 0
6100 1 3 1.3758324782198400e-01 6.1156245728418215e+00 2.2630247180606304e+01 3.5895349559813241e+01 1 1 0
7426 1 1 7.2094002308361008e-02 2.7462922425658274e+00 2.5568282104632129e+01 4.2292953097469976e+01 1 0 0
5037 1 3 2.5693012942535998e-01 1.1136560406076955e+01 2.3785882001775441e+01 3.5890414058843199e+01 0 1 0
7897 1 2 -2.6254297662605686e-01 1.1349510181972525e+01 2.5894966190440549e+01 3.8570091642432558e+01 1 0 0
7427 1 2 -3.3300107839983667e-01 5.4453392558782339e+00 2.5978518373105672e+01 4.1852414739660780e+01 1 0 0
5719 1 1 -4.2302983828340655e-02 4.3868776925300068e+00 2.6153477815487800e+01 3.7057456671775711e+01 1 1 0
7550 1 1 1.1427451457406113e-01 1.0859350699588951e+01 2.6248324006586383e+01 3.9952566613546509e+01 1 0 0
7488 1 1 3.1519306540676179e-01 6.6919498646891924e+00 2.6239523801520654e+01 4.1252689575883792e+01 1 0 0
7915 1 3 4.1350555336644146e-01 4.8441882300199506e+00 2.1466946263965397e+01 4.3553826298359432e+01 1 0 0
7820 1 2 -4.6122014675423334e-01 1.1908668643763441e+01 2.5429855376992894e+01 4.3406806109585972e+01 1 0 0
5708 1 1 1.4132624744822794e-01 2.3535306992474783e+00 1.9954494596853344e+01 3.6237501488663568e+01 1 1 0
5876 1 2 -4.2712491597987928e-01 2.5741836266791025e+00 1.9922549765171670e+01 3.7715867227232316e+01 1 1 0
7801 1 3 2.0459761336990656e-01 4.3248904287764329e+00 2.6070239468311645e+01 4.3667892640535953e+01 1 0 0
7489 1 1 -9.1026448213591363e-02 9.4482270877192960e+00 2.6283250771585529e+01 4.0351415303573859e+01 1 0 0
7822 1 3 4.8270396860184694e-01 1.1953946868152634e+01 2.6472198962712387e+01 4.3419532163043506e+01 1 0 0
7935 1 3 4.4178404171417468e-01 2.5081955742962361e+00 2.8185608961018985e+01 3.9876594434992647e+01 1 0 0
7428 1 1 -2.7740229495197855e-01 3.3711341629077811e+00 2.6463157651095123e+01 4.3354441407053201e+01 1 0 0
5718 1 1 1.4715528543454010e-01 2.9170305285415701e+00 2.6305127444233978e+01 3.6514158700378310e+01 1 1 0
4209 1 1 4.4892978528304657e-02 1.0035043877941638e+01 2.7140714775292956e+01 3.5067285528545497e+01 0 1 0
8097 1 3 2.0476860334615460e-01 7.7338867267467126e+00 2.8006330721102000e+01 4.3504319819024658e+01 1 0 0
8087 1 3 2.1824775326190193e-01 6.1329242308035639e+00 2.8554763026201613e+01 4.3107451358675092e+01 1 0 0
7432 1 1 -8.9899395524470779e-02 2.6302093557774682e+00 3.0759595867287356e+01 4.1371621321523364e+01 1 0 0
7884 1 2 -2.7329013921437922e-01 2.8820284559272005e+00 3.2123222847445810e+01 3.9377642614679147e+01 1 0 0
8096 1 3 2.6009633782627950e-01 3.5690701311927895e+00 2.7453932180532192e+01 4.2945182861478997e+01 1 0 0
6081 1 3 2.2414507339167455e-01 6.0849226460391925e+00 2.7113738827330593e+01 3.7807267038138086e+01 1 1 0
6078 1 2 -4.7488260943904276e-01 7.2733603335327786e+00 2.8334886051352715e+01 3.6839186151689923e+01 1 1 0
7965 1 3 4.3355449125174556e-01 8.0224742992815852e+00 3.0188417751408679e+01 3.9701677488623254e+01 1 0 0
7974 1 2 -4.8246515956036246e-01 8.4960218100425191e+00 2.8366954281673685e+01 3.9582954731525604e+01 1 0 0
7975 1 3 3.5765820063555437e-01 9.1242894915555457e+00 2.8347274481362117e+01 3.8840608242186569e+01 1 0 0
7491 1 1 2.6259778183024873e-01 8.8045032315101430e+00 2.7592119939795335e+01 4.0780837689238119e+01 1 0 0
7552 1 1 -4.3394953578822289e-02 1.1597638957187721e+01 2.7108908120436563e+01 4.0869866089503020e+01 1 0 0
7490 1 2 -3.3181387526268763e-01 7.4231421741265118e+00 2.7375805779063192e+01 4.1470294242262021e+01 1 0 0
7493 1 1 -2.7517974023892829e-02 9.6763058681046896e+00 2.8539126605499820e+01 4.1582552348608168e+01 1 0 0
7554 1 1 1.1797355478876169e-01 1.1099828078330427e+01 2.8264389606486205e+01 4.1572605274171067e+01 1 0 0
7496 1 1 -6.3410852570238208e-02 6.9284336312684740e+00 3.0866431380224910e+01 4.1716449167048779e+01 1 0 0
7433 1 1 1.5437204462752019e-01 5.5778481485409417e+00 3.0991958487172528e+01 4.1723506133009515e+01 1 0 0
7495 1 1 -1.1086417164515878e-02 9.1085751861524749e+00 2.9717952777181385e+01 4.2147476978755002e+01 1 0 0
7558 1 1 -5.2682612313009379e-02 1.1411337092822160e+01 3.0731254353755144e+01 4.1861354162808894e+01 1 0 0
7556 1 1 -2.9633806697439129e-02 1.1808336783991276e+01 2.9500724779454920e+01 4.1290120260743073e+01 1 0 0
7431 1 2 -3.1762808037623419e-01 4.7687741496684630e+00 3.0068129250159743e+01 4.2476651354863648e+01 1 0 0
7494 1 1 7.9316313133743085e-02 7.7016198402537857e+00 2.9854909633304036e+01 4.2414592890102924e+01 1 0 0
7497 1 1 1.1066876194068055e-01 9.9741862126825325e+00 3.0867719241725879e+01 4.2288357150932448e+01 1 0 0
7964 1 2 -4.4464248608134899e-01 8.3636704450039243e+00 3.1118158417256883e+01 3.9838965473239782e+01 1 0 0
5722 1 1 1.3464377717563322e-01 3.1203978596877739e+00 2.8693380238853873e+01 3.7301395455825137e+01 1 1 0
5723 1 1 4.4225057840739823e-02 4.6122134125392051e+00 2.8611261232046445e+01 3.7226208982111508e+01 1 1 0
5725 1 1 -2.9359534645496108e-02 5.4568753511475752e+00 2.9760246251428963e+01 3.6972661439497394e+01 1 1 0
6080 1 3 4.2200981818875077e-01 8.2132513256055599e+00 2.7956939423249874e+01 3.6735579335418471e+01 1 1 0
5664 1 1 1.7162601042042171e-02 3.3234626550510926e+00 3.0948703154195474e+01 3.6499090577955812e+01 1 1 0
6077 1 1 2.9343169450363349e-01 6.9160712792592429e+00 2.9674106599924070e+01 3.7228187924288314e+01 1 1 0
5721 1 1 -7.9900061738028869e-02 5.0924176785007971e+00 2.7299768354810752e+01 3.7429695753446772e+01 1 1 0
5665 1 1 -1.9172249553356766e-02 4.7651094192269356e+00 3.0994442545705176e+01 3.6777926934514618e+01 1 1 0
6079 1 2 -4.0402715173225417e-01 7.7669874013450482e+00 3.0615700468611486e+01 3.7569371867842371e+01 1 1 0
4959 1 2 -3.3170125394676719e-01 9.9131154312186602e+00 2.7970664305576527e+01 3.6292456394631358e+01 0 1 0
7430 1 1 3.1259759748899635e-01 3.3812643204877340e+00 2.9925211512109964e+01 4.2169145541020555e+01 1 0 0
7996 1 2 -4.8257029454622291e-01 1.1468543831226441e+01 2.8026784317669215e+01 4.3069014450119475e+01 1 0 0
7434 1 1 8.9772923779154939e-02 3.4298926339559466e+00 3.1790281982929450e+01 4.0648699970444113e+01 1 0 0
7498 1 1 1.1023179592261348e-01 7.7879564478533920e+00 3.1860818462283905e+01 4.0955913760343030e+01 1 0 0
7838 1 2 -2.6411993909716441e-01 9.5067988817412079e+00 3.2021330188965209e+01 4.3015097019445413e+01 1 0 0
7435 1 1 5.6024013386841764e-02 4.8651379196389035e+00 3.2094696261010291e+01 4.1191521782427500e+01 1 0 0
5727 1 3 4.4547224460269635e-01 7.1146284151927128e+00 3.2143663737198061e+01 3.7760043091047365e+01 1 0 0
5667 1 1 1.7845707936400307e-01 5.4211446571615571e+00 3.2246945078704769e+01 3.6630374016598694e+01 1 0 0
7499 1 1 1.3721980831769154e-01 9.0026418248041971e+00 3.2323558565628453e+01 4.1691670543430014e+01 1 0 0
4846 1 3 4.5871545868264363e-01 7.7446843842621158e+00 3.1426988550778532e+01 3.5767409096556996e+01 0 0 0
4211 1 1 1.2767812731635628e-01 1.0836057997013311e+01 2.8762040773876070e+01 3.5457926499125257e+01 0 1 0
5731 1 2 -5.2962833742890070e-01 3.0244873477853780e+00 2.9251439127091963e+01 3.8711499396459523e+01 1 1 0
7492 1 1 -2.2506345284636581e-01 7.1284422567911960e+00 2.8902883901641104e+01 4.3400390968164558e+01 1 0 0
7934 1 2 -4.5494309947074363e-01 2.6006506868987911e+00 2.7840023093579202e+01 4.0828516311730617e+01 1 0 0
5726 1 2 -4.6745879769416732e-01 6.7341894658167920e+00 3.2615424971787810e+01 3.6935020141907131e+01 1 0 0
5666 1 1 1.1933749263970943e-01 2.6776194123357646e+00 3.2322177255595996e+01 3.6545085723902737e+01 1 0 0
5732 1 3 4.4217246324579196e-01 2.7029970639493737e+00 3.0151088778138259e+01 3.8725931926099101e+01 1 1 0
5724 1 1 -3.2518311444621542e-02 2.5615729738696560e+00 2.9801015611327934e+01 3.6522741768535198e+01 1 1 0
5720 1 1 -4.9989952985214768e-02 2.4018088362477359e+00 2.7459155244541101e+01 3.7187016196182761e+01 1 1 0
5999 1 2 -4.2232204523129974e-01 3.1900084545334231e+00 2.6657036168540085e+01 3.5114785128802531e+01 1 1 0
4214 1 1 1.6610471396304974e-01 1.1977819809481304e+01 3.1576716296464319e+01 3.5515613027909687e+01 0 0 0
7429 1 2 -3.3214443583312836e-01 2.4834916700844083e+00 2.9115515119604993e+01 4.2797837007254465e+01 1 0 0
7572 1 1 6.2107348371128308e-02 1.1906762353974328e+01 3.9211211844216130e+01 4.0318054809027068e+01 1 0 0
7438 1 1 -4.4274146879819086e-02 3.2408040199794703e+00 3.4494119694611697e+01 4.0008600867830083e+01 1 0 0
7437 1 1 1.2207997694540766e-01 5.5845952435894644e+00 3.2939223093000429e+01 4.0231911422135816e+01 1 0 0
7952 1 2 -4.9866489006425202e-01 4.4834210038565496e+00 3.2890247393923133e+01 4.2397634665492397e+01 1 0 0
6083 1 3 2.6076850685316927e-01 6.5397627686046169e+00 3.4693421401896529e+01 3.6269214312202962e+01 1 0 0
5671 1 1 -9.2970357798119491e-02 5.4925244115899083e+00 3.4651484639407137e+01 3.6077721401591681e+01 1 0 0
5678 1 1 1.5043206309693175e-01 2.4869174330037387e+00 3.9312047252595029e+01 3.6201593314488434e+01 1 0 0
7562 1 1 1.7381536958327012e-01 1.1088667512966584e+01 3.3634566555360351e+01 4.1437197554557528e+01 1 0 0
7502 1 1 1.5277162791666113e-01 7.7047728557926751e+00 3.3981032732465124e+01 3.9661963439870753e+01 1 0 0
7500 1 1 -5.9429924145133581e-02 7.0227423512921998e+00 3.2991616800566817e+01 4.0402889359725272e+01 1 0 0
7446 1 1 9.6081849080548620e-02 3.6203468781717194e+00 3.9238664789652127e+01 4.1841459189812220e+01 1 0 0
7510 1 2 -3.0676784332447776e-01 7.8683616066319262e+00 3.8935047961595117e+01 4.1426961840890513e+01 1 0 0
5676 1 1 -5.3901748263939980e-02 3.4339746836798621e+00 3.8307297277044711e+01 3.5721249809789484e+01 1 0 0
5672 1 1 -2.0767399751040055e-02 3.4076492846750188e+00 3.5889975326449516e+01 3.5619991401879915e+01 1 0 0
7439 1 1 1.5018906665875179e-01 4.5980416887085998e+00 3.4610826633922578e+01 3.9594325596947023e+01 1 0 0
7887 1 2 -2.4187657779336030e-01 9.3379363166848943e+00 3.6246838111513625e+01 3.8345426425764941e+01 1 0 0
7958 1 2 -4.7768173910896750e-01 2.4121127433322291e+00 3.6248019670992242e+01 3.8696000417241137e+01 1 0 0
7440 1 1 1.4206474041781605e-01 2.5703634884722755e+00 3.5809089510749637e+01 4.0105872632044608e+01 1 0 0
7444 1 1 1.3973616103801567e-01 2.5551626739942535e+00 3.7815118115751240e+01 4.1519295692794969e+01 1 0 0
7999 1 3 4.3478039265894386e-01 1.1292086634853373e+01 3.8427597603204759e+01 4.2128277857166211e+01 1 0 0
8074 1 2 -3.3169843531227083e-01 2.6586812626044241e+00 3.8623314622608376e+01 4.2750815657175487e+01 1 0 0
7436 1 1 1.1382721089287449e-01 2.5145595180885909e+00 3.3261294096898304e+01 4.0234072065963510e+01 1 0 0
7953 1 3 4.2983625144657472e-01 3.5084568757331689e+00 3.3154674628511550e+01 4.2368913423480606e+01 1 0 0
5669 1 1 4.0303311848180853e-02 4.8021750111218120e+00 3.3432729195268614e+01 3.6150277517621866e+01 1 0 0
7441 1 1 -6.8362330198917895e-02 5.2797640748913421e+00 3.5872076346378584e+01 3.9696413989818588e+01 1 0 0
7570 1 1 1.4821803946154422e-01 1.0987700380745645e+01 3.8308702656134187e+01 3.9476368346938003e+01 1 0 0
5677 1 1 -6.6354336740998814e-03 4.7529302371679485e+00 3.8374412939814349e+01 3.6324008696051628e+01 1 0 0
5670 1 1 -2.9328515787935421e-02 2.6342341467743440e+00 3.4698751892090897e+01 3.5722266041089611e+01 1 0 0
7960 1 2 -4.9235058421170741e-01 4.4842621241894838e+00 3.7924360031633483e+01 3.9057333298597086e+01 1 0 0
7442 1 1 -9.1626751852516258e-02 3.3448537550512651e+00 3.6805980615876038e+01 4.0834903646939935e+01 1 0 0
7507 1 1 1.7734363213711410e-01 8.9138473151394138e+00 3.7023472256838645e+01 3.9478677294980209e+01 1 0 0
7509 1 1 -1.0137447174807598e-01 9.6357880550850723e+00 3.8216435213906877e+01 4.0022206879094739e+01 1 0 0
7501 1 1 -1.7772716534788884e-02 9.7149336681706888e+00 3.3461307901782327e+01 4.1065612702843808e+01 1 0 0
7508 1 1 1.5086227036405969e-01 6.9491596425724209e+00 3.7825181386911019e+01 4.0847969037240013e+01 1 0 0
7568 1 1 1.5448482639433436e-01 1.1913583132529380e+01 3.6704718254063252e+01 3.9271013890888050e+01 1 0 0
7511 1 1 3.1285596232616225e-01 9.1391553489612765e+00 3.9106657326289607e+01 4.0941993026105919e+01 1 0 0
7503 1 1 -3.0101198412372701e-02 9.0790128910346990e+00 3.4207646500672574e+01 4.0020453739986067e+01 1 0 0
7506 1 1 -7.5918364625875243e-02 7.5194975450238344e+00 3.6961565282396492e+01 3.9907053648447103e+01 1 0 0
7447 1 1 5.5699028699447893e-02 5.0897766981012040e+00 3.8995670445507464e+01 4.1914009348650218e+01 1 0 0
7443 1 1 1.4365659265583694e-01 4.6389183991928329e+00 3.7093861486696312e+01 4.0232915677806083e+01 1 0 0
5673 1 1 2.6912977377008467e-02 4.7991673664759995e+00 3.5893912494807346e+01 3.5909469126093654e+01 1 0 0
7885 1 2 -2.6650686419726100e-01 5.0707935779270663e+00 3.3354557765128611e+01 3.8967587281957044e+01 1 0 0
5675 1 1 1.2671216900610485e-01 5.4956255839631671e+00 3.7148931484308008e+01 3.6089903978454693e+01 1 0 0
7888 1 2 -2.4366773046013152e-01 1.1313734783932157e+01 3.7634488282524600e+01 3.8279238887935165e+01 1 0 0
7504 1 1 1.4684481845957900e-01 6.6873240708621990e+00 3.5845290447484608e+01 3.9418892690726942e+01 1 0 0
7505 1 1 1.3754940355363771e-01 9.7832241484242513e+00 3.5324793422063145e+01 3.9398396005927324e+01 1 0 0
7566 1 1 -1.4464841198060123e-02 1.1178872079248777e+01 3.5530986883128726e+01 3.9745892961320862e+01 1 0 0
5668 1 1 1.0701357517012172e-01 3.3433598956058752e+00 3.3405849723823351e+01 3.5724666514655752e+01 1 0 0
7961 1 3 3.7307739432813108e-01 5.0274147082101042e+00 3.8728560063905704e+01 3.9064042313024345e+01 1 0 0
7886 1 2 -2.7276818402723541e-01 7.1721576192899041e+00 3.4790768011369515e+01 3.8591677505666794e+01 1 0 0
7445 1 1 -6.8282399940309629e-02 5.5858170360453716e+00 3.7965681752747578e+01 4.1080777075193502e+01 1 0 0
6086 1 2 -4.4162783720646726e-01 7.5464791914837841e+00 3.8487248241761222e+01 3.7614933651552839e+01 1 0 0
6088 1 3 5.3104620128495916e-01 7.2077401112847186e+00 3.7547369535396804e+01 3.7116370220498688e+01 1 0 0
7959 1 3 4.6319433743222616e-01 2.8824912121092767e+00 3.7012493335123615e+01 3.8455609682179045e+01 1 0 0
7839 1 2 -3.0623913511597906e-01 1.1895234575999661e+01 3.3110205062285040e+01 4.2512192683111643e+01 1 0 0
6084 1 2 -4.6513173579781530e-01 6.8724043973234652e+00 3.6878267308006414e+01 3.6195923464945601e+01 1 0 0
7564 1 1 -4.1599724219470918e-02 1.1800493250405696e+01 3.4681169009457342e+01 4.0689920787184413e+01 1 0 0
7998 1 2 -4.7270503299779942e-01 1.2014755764200547e+01 3.8338711344136577e+01 4.1529232764273601e+01 1 0 0
7449 1 1 -2.9425091966956540e-01 5.8715130287655040e+00 3.9397267284575378e+01 4.3120394012173492e+01 1 0 0
9920 1 2 -2.6148929160940504e-01 7.1182957202542489e+00 2.4114210515919666e+01 4.5616828744010661e+01 1 0 0
9290 1 1 1.4824315613764932e-01 3.0339222289358321e+00 2.4672162566594587e+01 4.8370321660360482e+01 1 0 0
9351 1 1 1.5711975281406901e-01 6.7096246169780640e+00 2.5117094823639075e+01 4.6547889145293063e+01 1 0 0
9921 1 2 -2.6755748128329004e-01 9.5854886633181806e+00 2.5520137428879131e+01 4.5286175423039516e+01 1 0 0
9350 1 1 -6.6526237769828300e-02 5.5884225516165094e+00 2.4837626132015188e+01 4.7431088933789574e+01 1 0 0
9288 1 1 -3.1135811021799655e-02 4.0183073914629723e+00 2.3482609160344545e+01 4.8409551829019222e+01 1 0 0
9348 1 1 1.6695344386276673e-01 5.1880063525453375e+00 2.3491685750528369e+01 4.7679170625711038e+01 1 0 0
9346 1 2 -2.9747682876174714e-01 5.7983027717936029e+00 2.2252928916713316e+01 4.7425661140147433e+01 1 0 0
9349 1 1 1.2595641192876672e-01 7.8948106687224833e+00 2.3101925669727695e+01 4.6353631851662435e+01 1 0 0
9286 1 1 7.7854257865645080e-02 3.6234734806958606e+00 2.2342704836976150e+01 4.9193072016516382e+01 1 0 0
9412 1 1 1.7068357530566886e-01 9.9667933312781454e+00 2.4296476235935813e+01 4.6000710323896904e+01 1 0 0
9352 1 1 -4.3693777975120078e-02 5.0009737239108363e+00 2.5938170594459521e+01 4.8144497441129261e+01 1 0 0
9347 1 1 8.8824543408639642e-02 7.2558508307324585e+00 2.2098790102257723e+01 4.7067882866809697e+01 1 0 0
9410 1 1 -5.4607682703998413e-02 9.3101340773093391e+00 2.3140440426266306e+01 4.6352012788638476e+01 1 0 0
9292 1 1 -2.3023179875281984e-02 3.6200497554788371e+00 2.6042786741639375e+01 4.8448270129834775e+01 1 0 0
9345 1 1 1.1286795037519445e-01 8.0069667629123114e+00 2.0953995976987986e+01 4.7458867951116055e+01 1 0 0
10026 1 2 -4.3319147390371066e-01 3.2325543760800062e+00 2.4826824584135064e+01 5.0783164022989020e+01 1 0 0
9284 1 1 -2.9072254344347143e-01 4.7335848925981407e+00 2.1327552222891516e+01 4.9526567051235709e+01 1 0 0
9408 1 1 1.5051959531742673e-01 1.0131605498796139e+01 2.2190474790003691e+01 4.7303965727056692e+01 1 0 0
10028 1 2 -4.4294204739577286e-01 9.9594210376480703e+00 2.2964437272395536e+01 4.8555722087222570e+01 1 0 0
10140 1 3 2.0724608162466229e-01 5.6352454712038966e+00 2.1903856087040577e+01 4.9555960981866747e+01 1 0 0
9406 1 1 -1.0279050831411177e-01 9.3921309800542510e+00 2.0965608795255896e+01 4.7361233229243624e+01 1 0 0
10027 1 3 4.5709575211381220e-01 3.2096808645134538e+00 2.5666135292737046e+01 5.1415284436401890e+01 1 0 0
10029 1 3 4.9365624112411866e-01 1.0207619571310945e+01 2.2555428073554562e+01 4.9458015394077812e+01 1 0 0
9876 1 3 2.7735659722593359e-01 4.8522845741707243e+00 2.0746477337867315e+01 4.8599733579613890e+01 1 0 0
1666 1 2 -4.9577458833285015e-01 7.5500067797282266e+00 2.2292449346419218e+01 5.0775565383445645e+01 1 0 -1
1667 1 2 -3.0233982489258299e-01 6.2384391597840549e+00 2.4208802310925812e+01 5.1465752742915591e+01 1 0 -1
1665 1 1 3.3646009440574370e-01 6.7090271216567237e+00 2.3033635143034193e+01 5.1654604918225736e+01 1 0 -1
1668 1 3 4.1542001475025753e-01 8.3514247366515821e+00 2.1881283229640999e+01 5.1160295543139370e+01 1 0 -1
9413 1 1 -3.8035353543685438e-02 1.1305500834601245e+01 2.4572565786031486e+01 4.6378737506156916e+01 1 0 0
9875 1 1 3.3742309595157788e-01 4.5187066336701323e+00 2.0540948259896833e+01 5.0849269803453907e+01 1 0 0
9409 1 1 -3.3528397635822715e-02 1.1507457561260720e+01 2.2072836260434357e+01 4.6834276218761403e+01 1 0 0
1017 1 1 3.1239885259747247e-01 1.0874794948260472e+01 2.1174660564622979e+01 5.1872019895526236e+01 0 0 -1
1018 1 2 -3.9270037091609489e-01 1.0150209696157493e+01 2.1788680983235690e+01 5.0938617079102677e+01 0 0 -1
1015 1 3 2.3207393953109337e-01 1.1475189687107569e+01 2.5883456007289077e+01 5.1974840612384902e+01 0 0 -1
9878 1 2 -3.0452843115676392e-01 3.7053247388040491e+00 2.0636267118446426e+01 5.1839438569621642e+01 1 0 0
9415 1 1 7.7365812702826692e-02 1.1762560403333422e+01 2.5907999256533081e+01 4.6463450645486574e+01 1 0 0
10078 1 3 4.2165385571930836e-01 7.0492726155853029e+00 2.5659340201454636e+01 4.9842894146524863e+01 1 0 0
10111 1 2 -4.4035353384379544e-01 1.0409099479991694e+01 2.0086352524546474e+01 4.4922543733323963e+01 1 0 0
9285 1 1 5.1054490785602862e-02 2.3331050125502277e+00 2.2135758703449447e+01 4.9772746713699561e+01 1 0 0
9959 1 3 4.3623748691025233e-01 1.0902586781697114e+01 1.9730977479992248e+01 4.9154173595086675e+01 1 0 0
1016 1 2 -4.2606286806911886e-01 1.1162542368383701e+01 2.3741930911812233e+01 5.2399090335619327e+01 0 0 -1
9844 1 2 -3.7519165954778116e-01 1.1969070110332849e+01 2.1052139719364369e+01 4.9396957343416503e+01 1 0 0
9353 1 1 -6.9760654598294475e-02 7.5252472260322714e+00 2.6231289876892799e+01 4.6638883837570269e+01 1 0 0
10112 1 3 3.6668658478988908e-01 9.4821813834462372e+00 1.9972051961176806e+01 4.5089752708172085e+01 1 0 0
9405 1 1 1.2731802339358142e-01 1.1244405710117793e+01 1.9720173935263276e+01 4.6070904670021875e+01 1 0 0
1984 1 3 2.0566818847277374e-01 6.2122984720117573e+00 2.1127729144656922e+01 5.2525118428770746e+01 1 0 -1
9965 1 3 4.6247281929090917e-01 1.2030112302674498e+01 2.8481752433098706e+01 4.8754666254023519e+01 1 0 0
10001 1 3 4.1621904564080708e-01 1.1961852740178440e+01 3.1818026343150539e+01 4.4000052833210709e+01 1 0 0
9414 1 1 1.7140524508805985e-01 8.8229704873015127e+00 2.6398181835184058e+01 4.6133384305824030e+01 1 0 0
1957 1 2 -3.4357203035304151e-01 6.3605533376781977e+00 3.0125983493464666e+01 5.2348914159542758e+01 1 0 -1
10077 1 2 -4.3691620563609124e-01 6.9956205844937234e+00 2.6594542499367538e+01 4.9650076380848731e+01 1 0 0
9421 1 1 -3.5822866004337754e-02 1.1267494296488483e+01 2.9700803982425125e+01 4.6785120977540458e+01 1 0 0
1013 1 2 -4.7764175243799872e-01 1.0427475621874368e+01 2.9718791616272583e+01 5.1604135488361585e+01 0 0 -1
9354 1 1 9.6319119990543919e-02 5.9280920288965548e+00 2.6994079720474417e+01 4.8673313421665661e+01 1 0 0
10031 1 3 3.9878667942614321e-01 3.1871527273263722e+00 2.9633438708809820e+01 5.1287963300526158e+01 1 0 0
9417 1 1 1.6530923506563829e-02 1.1129656009986029e+01 2.7183308570575797e+01 4.6596459064596367e+01 1 0 0
10047 1 3 3.8684089069362149e-01 5.0332896493235895e+00 2.7569122581723850e+01 4.6505518088359061e+01 1 0 0
10046 1 2 -4.4925380204903459e-01 5.9280761746545236e+00 2.7955801214943655e+01 4.6530168720020121e+01 1 0 0
9848 1 3 4.0321459367624479e-01 4.3882581143237456e+00 3.0382953278129669e+01 4.7344686759815396e+01 1 0 0
9847 1 2 -4.3009527162288164e-01 3.5789935048348775e+00 2.9812454933368343e+01 4.7645886461518003e+01 1 0 0
9294 1 1 -3.7191446262350152e-02 3.0753297213875639e+00 2.7217681818966035e+01 4.9069859555570915e+01 1 0 0
9298 1 1 5.8302447585182153e-02 3.3078497625059007e+00 2.9681054042908936e+01 4.9063941933075363e+01 1 0 0
9355 1 1 1.4909596033781727e-01 6.9276553966709153e+00 2.7418693580374054e+01 4.7419724109556590e+01 1 0 0
9889 1 2 -3.1167642345579172e-01 9.5898432942754219e+00 3.2203628129117810e+01 4.5513907112894699e+01 1 0 0
9302 1 1 -3.9192139182202712e-02 3.4150767637193504e+00 3.2078286895582231e+01 4.9731500536948126e+01 1 0 0
10121 1 2 -3.2264937229270468e-01 5.5978886763578437e+00 3.1624896888716183e+01 4.8417919047942604e+01 1 0 0
9416 1 1 -4.0729239086006806e-02 9.7210400731518547e+00 2.7265631193864152e+01 4.6800057809572074e+01 1 0 0
9296 1 1 1.2564346723540773e-01 3.8999534834043446e+00 2.8313741587222140e+01 4.9506010133385587e+01 1 0 0
9300 1 1 9.4192198912035258e-02 4.0093117779491969e+00 3.0768892908305123e+01 4.9977111560612023e+01 1 0 0
9424 1 1 9.6347688022374922e-02 9.5181554980218017e+00 3.2285377023991330e+01 4.6932775378843424e+01 1 0 0
9360 1 1 9.5451759239139553e-02 5.4094923775709027e+00 3.0729066719339912e+01 4.9527302743023810e+01 1 0 0
9356 1 1 -3.1861308718537686e-02 5.3022062078225893e+00 2.8282787261162522e+01 4.9132924271354348e+01 1 0 0
9357 1 1 -4.2772691842427997e-02 7.9100392412756984e+00 2.8371141305422032e+01 4.8056454644039988e+01 1 0 0
9358 1 1 -1.6366241613292114e-03 6.0892905740112973e+00 2.9399567258370325e+01 4.9296432281687395e+01 1 0 0
9359 1 1 1.7752263770458884e-01 7.5177385300430473e+00 2.9328882057290109e+01 4.8981080837245571e+01 1 0 0
9361 1 1 1.3056891105301821e-01 8.5489814145481109e+00 3.1387520971708913e+01 4.8875135404924052e+01 1 0 0
9362 1 1 2.4276345775640357e-01 6.3381687112433722e+00 3.2340537953413182e+01 4.9469064553376619e+01 1 0 0
9363 1 1 1.1046355359428321e-01 7.6803016417679659e+00 3.2479257364097549e+01 4.9005614182357057e+01 1 0 0
9418 1 1 1.5059844671746794e-01 9.3570352399597549e+00 2.8234865528551438e+01 4.7843526925253428e+01 1 0 0
9420 1 1 1.2364356180809863e-01 1.0270238251116021e+01 2.9933805662167721e+01 4.7817504761419663e+01 1 0 0
9422 1 1 -5.5628634237955700e-02 9.5831096625343033e+00 3.1196407073320525e+01 4.7949547442203659e+01 1 0 0
9946 1 2 -3.2574819206330147e-01 1.0266385822589033e+01 2.8824452423769902e+01 4.8799238472240212e+01 1 0 0
9947 1 2 -3.1627611323258037e-01 8.0979962325132107e+00 3.0367716761394171e+01 4.9793417625637638e+01 1 0 0
10073 1 2 -4.9333992409852190e-01 3.9698739225736803e+00 2.8223395509081023e+01 5.0965816251184364e+01 1 0 0
10030 1 2 -4.8444863649340286e-01 3.7621935231615016e+00 3.0469481269622936e+01 5.1328634520825823e+01 1 0 0
10074 1 3 3.5954245420983849e-01 4.8491903694971281e+00 2.8076321580845065e+01 5.1385043229860415e+01 1 0 0
9425 1 1 1.1044537101601870e-01 1.0986637181964117e+01 3.2103045919152635e+01 4.6032387157213414e+01 1 0 0
1014 1 3 4.4347370918803386e-01 9.5610644852236870e+00 2.9671754468703917e+01 5.1195364928918593e+01 0 0 -1
8088 1 2 -4.7236059978280787e-01 8.5914957679878441e+00 2.9748806874205190e+01 4.5056649114827707e+01 1 0 0
8089 1 2 -2.8273544301449072e-01 6.1935409644366652e+00 3.0491096831421665e+01 4.4911653000902263e+01 1 0 0
8086 1 1 3.4736055373575569e-01 7.1955097660295539e+00 2.9692178756919791e+01 4.4863468632053824e+01 1 0 0
1011 1 1 3.2748252209974327e-01 1.0982712630246290e+01 2.8423307859546533e+01 5.1515748223043460e+01 0 0 -1
7803 1 2 -5.1500511226879142e-01 3.3075245563011757e+00 2.7290789517526203e+01 4.5523676806999632e+01 1 0 0
1959 1 3 4.3033417053833051e-01 4.6904594524011776e+00 3.2213313705592491e+01 5.1691337561767050e+01 1 0 -1
8090 1 3 4.5183182415968459e-01 8.8883522047082728e+00 3.0749874545483674e+01 4.5057848781342962e+01 1 0 0
9423 1 1 -5.4020094698455305e-02 1.1800423766086530e+01 3.0869897966033705e+01 4.6206693578892953e+01 1 0 0
1012 1 2 -2.9822088694192078e-01 1.0308888946292059e+01 2.7303078911774140e+01 5.1456525777395363e+01 0 0 -1
7800 1 1 3.5582681987091264e-01 2.4479082448771341e+00 2.6579476256121829e+01 4.4631773945414402e+01 1 0 0
9419 1 1 1.1413716587265879e-01 1.1986400478402748e+01 2.8407958497112801e+01 4.6739099218608274e+01 1 0 0
9999 1 3 4.4646553942286266e-01 2.3747363124115903e+00 3.2420013462547416e+01 5.2349905641021458e+01 1 0 0
1958 1 2 -4.9504400854485220e-01 5.0185245978998854e+00 3.2199571866182360e+01 5.2611964291845418e+01 1 0 -1
7804 1 3 3.9056015504818309e-01 2.9577235128373878e+00 2.8079581329818531e+01 4.5988026594043440e+01 1 0 0
1940 1 3 4.6688444739435597e-01 2.5712874021438590e+00 2.7465745209975442e+01 5.2623789048183291e+01 1 0 -1
9888 1 2 -2.1509480888011057e-01 1.0120756820955643e+01 3.4706599084634163e+01 4.5189726832527718e+01 1 0 0
9432 1 1 1.7125113389798804e-01 9.0509340822418576e+00 3.7093182803387272e+01 4.5997191603357123e+01 1 0 0
9364 1 2 -3.2408830837366620e-01 5.5751916378546698e+00 3.3392107104662024e+01 5.0134305171291643e+01 1 0 0
9900 1 1 3.1534683728626434e-01 4.1243764482538516e+00 3.5243407384586128e+01 5.2619108971792841e+01 1 0 0
9429 1 1 1.2969318407872354e-01 1.1495499596323757e+01 3.4483237388824115e+01 4.5773849790060261e+01 1 0 0
1690 1 2 -2.9603509783973142e-01 1.0074252600316258e+01 3.7858548898206308e+01 5.2397690785940981e+01 1 0 -1
8091 1 1 3.6382953833636938e-01 5.7443884119821753e+00 3.8058494593068048e+01 4.4042853868098234e+01 1 0 0
9841 1 3 4.6199596012792371e-01 4.9713798997428293e+00 3.3130418858200358e+01 4.3992065198902111e+01 1 0 0
10141 1 3 2.4427894258427971e-01 5.0986508050125670e+00 3.4989633709774665e+01 4.6797926795381166e+01 1 0 0
10142 1 3 1.8644167466654546e-01 3.9742340628325357e+00 3.6500203317745452e+01 5.0977959958163162e+01 1 0 0
8093 1 2 -4.6777084131252245e-01 4.4091527876122898e+00 3.7830562392768059e+01 4.4518701828157788e+01 1 0 0
9997 1 3 3.7258202405503499e-01 1.1072929687809076e+01 3.4489319218988214e+01 4.8162679750401210e+01 1 0 0
9840 1 2 -4.5882457606129057e-01 5.0853774149009947e+00 3.3572927118978079e+01 4.4937171471834723e+01 1 0 0
9427 1 1 -8.6855888985693130e-02 1.1903522527593635e+01 3.3236961635890573e+01 4.6125810489842628e+01 1 0 0
9839 1 2 -2.4846402604583925e-01 7.0806071044155745e+00 3.4718967186836942e+01 4.4115984152206259e+01 1 0 0
8094 1 2 -2.5069168622606880e-01 6.8969216809168685e+00 3.7514005525403377e+01 4.4188923438068684e+01 1 0 0
9366 1 1 -2.5399841051552796e-01 6.1517789344481812e+00 3.4799449698435829e+01 4.6511658070604277e+01 1 0 0
9996 1 2 -4.4321549990394354e-01 1.0313746558297202e+01 3.4022177836323898e+01 4.8467086331729035e+01 1 0 0
9304 1 1 1.0426577065875416e-01 4.1432968654961178e+00 3.3281414557082172e+01 4.9980485816935676e+01 1 0 0
9428 1 1 1.0890656472244145e-01 9.2822945164403983e+00 3.4656377534627701e+01 4.6347337897580751e+01 1 0 0
1006 1 2 -5.2715050424923338e-01 1.1084874584524204e+01 3.6829900517220359e+01 4.9192392967871264e+01 0 0 -1
9310 1 2 -2.8661761837032146e-01 3.0946984851678714e+00 3.7163284352764116e+01 4.9097418964175056e+01 1 0 0
10036 1 2 -4.2611934183213973e-01 8.1526735064436515e+00 3.8121281969216376e+01 4.8891821284560059e+01 1 0 0
9838 1 3 2.3907253660505678e-01 6.5494508631309722e+00 3.3950722387552688e+01 4.7086463634314661e+01 1 0 0
1005 1 1 2.7127555032029099e-01 1.1656628143950375e+01 3.8034322018487380e+01 4.9663375741277463e+01 0 0 -1
1010 1 3 1.9073370763652250e-01 1.1420079663041490e+01 3.3208142046486948e+01 5.0905878454338364e+01 0 0 -1
1007 1 2 -4.1299582731286999e-01 1.1172583054046049e+01 3.9231680304050869e+01 4.9316221636554481e+01 0 0 -1
9435 1 1 -3.0305747206205449e-02 1.2013089197506430e+01 3.8251389285237735e+01 4.5758212889024747e+01 1 0 0
9308 1 1 -2.3505839991589039e-01 4.3737236430710684e+00 3.5481130508134484e+01 5.1089510880515896e+01 1 0 0
9426 1 1 1.9648305613584063e-01 9.2771096475188433e+00 3.3753018130767998e+01 4.7491667418463507e+01 1 0 0
9368 1 2 -2.6982230652876577e-01 5.3805812740072989e+00 3.7140922315937878e+01 4.7983678656454252e+01 1 0 0
9837 1 1 3.6245620360179476e-01 6.2192216879923983e+00 3.4421839581421025e+01 4.4985801029380667e+01 1 0 0
9434 1 1 -6.5193057657829484e-02 8.6430854277792708e+00 3.8293008455389703e+01 4.6543712131879268e+01 1 0 0
9901 1 3 2.4406296088718288e-01 5.4471337615335500e+00 3.5469605581998536e+01 5.0811310615228493e+01 1 0 0
9433 1 1 1.6074613945725955e-01 1.1482350713753144e+01 3.6953100889843853e+01 4.5528459546463715e+01 1 0 0
9312 1 1 8.9615635289302206e-02 3.8143054012790643e+00 3.8403432217335933e+01 4.9282360460146158e+01 1 0 0
9887 1 2 -2.4272002440964641e-01 1.0141691286200233e+01 3.7168103074563632e+01 4.5028120613777666e+01 1 0 0
9306 1 1 3.4672296864324728e-02 3.5030506954196321e+00 3.4476472895767991e+01 5.0333669321390545e+01 1 0 0
1008 1 3 5.6489659194630659e-01 1.1123119921942395e+01 3.6141531265929281e+01 5.0087078168865133e+01 0 0 -1
9367 1 1 3.1712733909754390e-02 7.0823870664976107e+00 3.5980121047197748e+01 4.6756971100169601e+01 1 0 0
1009 1 2 -4.7721739761174109e-01 1.1272586128073604e+01 3.5488104330323218e+01 5.0948906601612741e+01 0 0 -1
9371 1 1 9.8775706234239258e-02 7.5566299902949696e+00 3.8265558915695387e+01 4.7566211056736130e+01 1 0 0
9369 1 1 1.4090343020728413e-01 6.6767289178658169e+00 3.7104579443649172e+01 4.7436729904575380e+01 1 0 0
9430 1 1 3.9916191136155233e-03 8.4188537789190114e+00 3.5821368902507835e+01 4.6243609290119444e+01 1 0 0
9365 1 2 -2.9102825158678408e-01 7.9414819470643119e+00 3.3696162003232374e+01 4.8393663782444904e+01 1 0 0
10037 1 3 3.8065674792384596e-01 9.0589777534050402e+00 3.7813513981582837e+01 4.9107938737666807e+01 1 0 0
9370 1 1 1.3732118105879995e-01 4.9761842165756169e+00 3.8465661994606492e+01 4.8515022916610107e+01 1 0 0
8095 1 3 4.5692632737883260e-01 3.6664645026397835e+00 3.8340562465147926e+01 4.4126399528341473e+01 1 0 0
841 1 2 -5.5856617201455416e-01 1.9142351806747342e+01 6.1611345578484871e+00 1.8847808510032344e+01 0 1 0
884 1 2 -5.1016995774737395e-01 1.8840639708334280e+01 3.7159830361105293e+00 1.8509377521687497e+01 0 1 0
885 1 3 4.7752030853930777e-01 1.8627936227283794e+01 4.5475221148402953e+00 1.9011057215656404e+01 0 1 0
1625 1 1 -2.4926930939217919e-02 1.4638470719170103e+01 4.1683732636900359e+00 1.9117737451645599e+01 1 1 0
2012 1 1 2.6017076397188260e-01 1.6002611791290779e+01 4.6921290292286937e+00 1.9480593553060729e+01 1 1 0
2014 1 2 -4.0216738498257304e-01 1.5967857900249570e+01 6.0595627204471469e+00 1.9107496551626987e+01 1 1 0
1627 1 1 1.9617510872615075e-02 1.3822418778931779e+01 5.2630596846656470e+00 1.8694862068020523e+01 1 1 0
1623 1 1 -1.0985019613929902e-02 1.4097362625348536e+01 2.8642216328786172e+00 1.9281611441191171e+01 1 1 0
909 1 3 4.2715134233478880e-01 1.7315884110457159e+01 3.1561972058327337e+00 1.8199399446413839e+01 0 1 0
1621 1 1 1.5224857625727778e-01 1.5017539426284127e+01 1.7373752225415440e+00 1.9369097776247102e+01 1 1 0
1622 1 1 1.4692301934105567e-02 1.2678340566946192e+01 2.5710514686176325e+00 1.9230979420177345e+01 1 1 0
1626 1 1 -2.7103520307175943e-02 1.2431716894419948e+01 5.1209517813393175e+00 1.8703785968657950e+01 1 1 0
2011 1 2 -5.0785705315889618e-01 1.6413908619987016e+01 1.8726971724448656e+00 1.9572337463439229e+01 1 1 0
2013 1 2 -4.1729576374424260e-01 1.6973514720288708e+01 4.1356408618821305e+00 2.0139666992475522e+01 1 1 0
2015 1 3 4.7443852642095319e-01 1.6606508897368318e+01 2.5445551980169534e+00 2.0279258034328215e+01 1 1 0
2045 1 1 1.7597125014100459e-01 1.3552697714840196e+01 2.2228933033918858e+00 2.4551002637381242e+01 0 1 0
3008 1 3 2.0846626341963626e-01 1.9481016319118979e+01 5.9881495131195148e+00 2.2052674845215844e+01 0 1 0
2044 1 1 2.4476015914586022e-02 1.5611215413810637e+01 9.1657765210158315e-01 2.4437171744957904e+01 0 2 0
2108 1 1 4.4257201283688791e-03 1.9892574302712671e+01 1.1009454198062787e+00 2.4862994260224220e+01 0 1 0
2046 1 1 -1.0274002727901603e-02 1.6303621824476071e+01 2.1664804876618020e+00 2.4363909343547764e+01 0 1 0
2048 1 1 1.4463129970094546e-01 1.5642543820105947e+01 3.3804130971647837e+00 2.3848161621246817e+01 0 1 0
2050 1 1 -1.4992900668462475e-02 1.6337024380290909e+01 4.6073960148171924e+00 2.4289146745878465e+01 0 1 0
2052 1 1 2.0294867586199045e-02 1.5606197145586211e+01 5.7517435647046504e+00 2.4715621374331903e+01 0 1 0
2109 1 1 1.0652249452784690e-01 1.7736737594870416e+01 2.3533873838263357e+00 2.4621307961047584e+01 0 1 0
2110 1 1 -8.4408377741668081e-02 2.0524927180990932e+01 2.3363653372428992e+00 2.4531927365010727e+01 0 1 0
2111 1 1 8.5832880798315178e-02 1.8401533241690341e+01 3.3749809654873770e+00 2.3637106636588364e+01 0 1 0
2112 1 1 2.2351918888021055e-01 1.9982502309569927e+01 3.2665264406011234e+00 2.3518110324191582e+01 0 1 0
2113 1 1 1.5674610203580835e-02 1.7743272127974869e+01 4.6994919442543077e+00 2.3990257751634950e+01 0 1 0
2114 1 2 -3.2174806245386067e-01 2.0713008641024526e+01 4.6390138563212542e+00 2.3209259312767376e+01 0 1 0
2115 1 1 7.5424411060384111e-02 1.8365684269613450e+01 5.9671649428232509e+00 2.3966740587731422e+01 0 1 0
2667 1 2 -4.2092537562348598e-01 1.5537482360953602e+01 3.4342040907969920e+00 2.2415933013321144e+01 0 1 0
2670 1 3 3.9167708092232428e-01 1.5745805730219692e+01 4.3313418539427877e+00 2.2003111414723712e+01 0 1 0
2672 1 2 -2.5009379369965251e-01 1.9110158529003183e+01 3.1104709901096608e+00 2.2374638298308682e+01 0 1 0
2107 1 1 -1.7098930408193724e-02 1.8468584080981685e+01 1.0569970279151746e+00 2.4684532422267047e+01 0 1 0
2043 1 1 1.9967722006456436e-02 1.4122398810347301e+01 8.8736734413054807e-01 2.4466753444152971e+01 0 2 0
2047 1 1 -6.4424000674307303e-03 1.4193646628445130e+01 3.4403291142569965e+00 2.4287828339791002e+01 0 1 0
2051 1 1 -2.8980976880960921e-02 1.4113969286371308e+01 5.8414468384580847e+00 2.4671894429185798e+01 0 1 0
2049 1 1 1.0228246624150194e-03 1.3479208428629628e+01 4.6711492171182503e+00 2.4205097315476355e+01 0 1 0
838 1 3 4.0561377026050927e-01 1.7925159958818742e+01 1.0407917533641169e+00 1.8297145205813237e+01 0 1 0
171 1 1 1.2385965596415063e-01 2.1067951344795716e+01 6.1725451647714138e+00 1.7758940955916767e+01 0 1 0
1620 1 1 -4.4207041037787456e-02 1.2151353011630160e+01 1.2933641798812257e+00 1.9161602705814996e+01 1 1 0
1619 1 1 2.7979769514287382e-02 1.4618898318362842e+01 3.9971462719863798e-01 1.9398913604916487e+01 1 1 0
2803 1 2 -4.1432042616169373e-01 1.7830240538698916e+01 3.0624177469688645e+00 2.5877373557291694e+01 0 1 0
837 1 2 -4.4436686950832782e-01 1.8045445420087358e+01 2.5522763462756237e-01 1.7744338889470701e+01 0 1 0
169 1 1 -2.0931563882634729e-02 2.1531500944587481e+01 4.7289272710648769e+00 1.7920204408910411e+01 0 1 0
2746 1 2 -4.7682245502414855e-01 1.6966364908211442e+01 6.5263344265635093e+00 2.1537905945485281e+01 0 1 0
3059 1 1 2.5947708344570614e-01 1.2058292056309247e+01 4.6851393815544302e+00 2.3536130556243549e+01 0 1 0
908 1 2 -4.5002900120674344e-01 1.6688606103040684e+01 3.0793425480576708e+00 1.7411842857242245e+01 0 1 0
1618 1 1 8.0186237015905368e-02 1.3137465591088022e+01 6.5556856608631461e-02 1.9138268064211314e+01 1 1 0
1792 1 2 -4.1721438803295074e-01 1.2130763177305006e+01 4.4704904291042729e+00 2.0767210906086213e+01 1 1 0
111 1 1 1.3369473203578697e-01 1.9622141014573604e+01 6.2754878187967549e+00 1.7468926550345028e+01 0 1 0
167 1 1 1.3895602322053923e-02 2.0876810728498473e+01 3.6085543560349600e+00 1.7426787795209659e+01 0 1 0
3063 1 2 -4.3123861702651056e-01 1.2208073573099748e+01 2.0397261589574214e+00 2.4781793195146889e+01 0 1 0
2172 1 1 1.7076307660272619e-01 2.1712812296444206e+01 2.7977828387662105e+00 2.5108063236224645e+01 0 1 0
2747 1 3 4.0834576939067357e-01 1.6767869613705187e+01 6.6319389164714391e+00 2.0626240109741843e+01 0 1 0
3053 1 1 3.2690165564825135e-01 1.2090087664994257e+01 1.1991450436089751e+01 2.5656111691738115e+01 0 1 0
2116 1 1 -2.5328628498866790e-01 1.9035489076244545e+01 6.6546602945855522e+00 2.2810191022594335e+01 0 1 0
1629 1 1 6.8272001595169912e-02 1.4587835329702751e+01 6.5713124990144749e+00 1.8563255965041879e+01 1 1 0
842 1 3 4.3507756437415990e-01 1.9121334460390077e+01 6.8667876805027328e+00 1.9539063175215663e+01 0 1 0
810 1 3 4.0925911209134430e-01 1.7341151848626367e+01 6.7807726894774634e+00 1.8081663519389942e+01 0 1 0
2058 1 1 -2.1397324019156790e-02 1.6432343136010953e+01 9.3606837196375157e+00 2.5556976930969224e+01 0 1 0
1647 1 2 -4.2714177867818587e-01 1.2638872541176799e+01 1.2133140814410543e+01 2.2880383215334724e+01 1 1 0
2016 1 3 8.5865205147139176e-02 1.4635722038196874e+01 6.9369722994350251e+00 1.7538975354229802e+01 1 1 0
2062 1 1 -5.9340892871451783e-03 1.6430745194900375e+01 1.1824903459439000e+01 2.5391720235000413e+01 0 1 0
179 1 2 -2.8666288552000740e-01 2.1362069337843543e+01 1.2554208381003910e+01 1.8528253470751277e+01 0 1 0
2743 1 3 2.2948596364605436e-01 1.9831335665553354e+01 7.3174770367802404e+00 2.3181954266133111e+01 0 1 0
809 1 2 -5.2869935614657970e-01 1.7128915504989845e+01 7.7111722626556185e+00 1.8181729985423694e+01 0 1 0
1634 1 1 1.3311794273110186e-01 1.2437203218248756e+01 1.0493274214672430e+01 1.9748389351057355e+01 1 1 0
119 1 1 -2.3071961385218653e-01 1.9391718816920623e+01 1.0433098685383451e+01 1.9585379568226596e+01 0 1 0
712 1 3 2.1059517156200394e-01 2.0476154303108142e+01 1.0613089900707427e+01 1.9468933410991056e+01 0 1 0
953 1 3 1.9603242375298063e-01 1.8909428305373424e+01 1.1385156051392523e+01 1.9830466093474843e+01 0 1 0
1631 1 1 -7.0706363555126092e-02 1.3938208847527452e+01 7.9563052935416296e+00 1.8897680411942211e+01 1 1 0
1633 1 1 1.4982931741920796e-01 1.4599168249640138e+01 9.0420230233008851e+00 1.9509299503110245e+01 1 1 0
1635 1 1 -2.6097714104871103e-03 1.3941881845418491e+01 1.0258878040190147e+01 1.9846604561668297e+01 1 1 0
1997 1 3 1.6915999429655712e-01 1.5698170708324293e+01 1.1400750090469199e+01 2.0197422177849862e+01 1 1 0
715 1 3 4.1665901261366761e-01 1.6565029940231774e+01 8.2372492068745000e+00 1.9634492122610968e+01 0 1 0
1998 1 2 -4.2053436862479110e-01 1.5923798882414070e+01 8.9729147356335339e+00 2.0022325798722783e+01 1 1 0
1630 1 1 1.4097998601360734e-01 1.2613013173074904e+01 8.2988362911212779e+00 1.8701277914702352e+01 1 1 0
1637 1 1 -4.0774254682766721e-02 1.4649825493591560e+01 1.1381131139702738e+01 2.0368828583492647e+01 1 1 0
711 1 1 3.7366602623428280e-01 1.9033551894902768e+01 9.4914764667386446e+00 2.0852225315043682e+01 0 1 0
713 1 2 -4.2232248842836700e-01 1.8698870054317336e+01 8.1458339859028435e+00 2.0688823808112648e+01 0 1 0
2744 1 1 3.9116522569374074e-01 1.7893837371266308e+01 7.5762074479726911e+00 2.1999942917236577e+01 0 1 0
2745 1 2 -2.6795778199326781e-01 1.7250831404791327e+01 8.5373279859716842e+00 2.2615802504158395e+01 0 1 0
1639 1 1 7.0314256203538802e-02 1.3997559116028347e+01 1.2406822579325064e+01 2.1051797401526500e+01 1 1 0
714 1 2 -3.4983201085856286e-01 1.8915246565346589e+01 1.0378047779671260e+01 2.1761743990479729e+01 0 1 0
1994 1 2 -4.8426317061357060e-01 1.6231556056475988e+01 1.2010907406949652e+01 2.2079554568684863e+01 1 1 0
1638 1 1 1.4418806324050928e-01 1.2508024604357241e+01 1.2365601400353492e+01 2.1416208579872887e+01 1 1 0
1996 1 3 4.8820090524991161e-01 1.7070178169039430e+01 1.1506981860897421e+01 2.2426701251437070e+01 1 1 0
2054 1 1 2.1072035401122721e-02 1.6358378775575869e+01 6.8853461090272416e+00 2.5153044689008340e+01 0 1 0
2117 1 1 -2.5734964666380047e-02 1.7800331071503642e+01 6.9923996605062673e+00 2.4862821582393703e+01 0 1 0
2118 1 1 1.6931570655539016e-01 1.8531030082800758e+01 8.1554165171360538e+00 2.5076074503829950e+01 0 1 0
2119 1 2 -3.3484316279846049e-01 1.9887288261789742e+01 8.2876503334337972e+00 2.4782081823008930e+01 0 1 0
2121 1 1 2.9980416477029953e-01 2.0720724854440626e+01 9.5077247475207756e+00 2.4815326654444643e+01 0 1 0
2122 1 1 1.4666376014359645e-02 1.8565885106190063e+01 1.0586684206982810e+01 2.5221653207107188e+01 0 1 0
2123 1 1 -7.0277833196123393e-02 1.9945370821257725e+01 1.0615048776171941e+01 2.5004121636926119e+01 0 1 0
2124 1 1 1.2218613097216253e-01 1.7854846915568078e+01 1.1854133055501327e+01 2.5049371955649690e+01 0 1 0
2125 1 1 1.0527936289278200e-01 2.0654183977238006e+01 1.2013606425376082e+01 2.4925816300093615e+01 0 1 0
2825 1 2 -4.6677951233106008e-01 2.0336798416279500e+01 1.2638086402004568e+01 2.3660123690895578e+01 0 1 0
2944 1 2 -5.5677018254292010e-01 1.7962168582704980e+01 1.2279152056533452e+01 2.3611430670816784e+01 0 1 0
2826 1 3 4.4908144294270186e-01 1.9590595115349970e+01 1.2089299267280650e+01 2.3242027777119869e+01 0 1 0
2056 1 1 7.2938184860703754e-03 1.5698728332213518e+01 8.1492599023871559e+00 2.5391142958319339e+01 0 1 0
175 1 2 -3.3081404292862909e-01 2.0887058889288600e+01 8.6421926759757053e+00 1.8674593329123883e+01 0 1 0
117 1 1 2.4153264953985530e-02 1.8887120959506806e+01 9.8205537543217218e+00 1.8302901970602555e+01 0 1 0
121 1 2 -2.8801284753179646e-01 1.9070011973874294e+01 1.2523282455643736e+01 1.8075928775581804e+01 0 1 0
120 1 1 1.3996014163484363e-01 1.7675564367646338e+01 1.2475483803002019e+01 1.7847060595568085e+01 0 1 0
115 1 1 1.3334949243249525e-01 1.9680434138432929e+01 8.7094235103594038e+00 1.7892067366476379e+01 0 1 0
2061 1 1 -9.2636675628752704e-02 1.3581935664878038e+01 1.1954462352222704e+01 2.5651226971893912e+01 0 1 0
2060 1 1 1.9151366265391885e-02 1.5737338025580771e+01 1.0562035064432045e+01 2.5486357993706413e+01 0 1 0
2120 1 1 1.1275165784112841e-01 1.7939615273808524e+01 9.3177978882832608e+00 2.5717707654856266e+01 0 1 0
1766 1 2 -2.9396677364237667e-01 1.2214906760552621e+01 7.2331628748847541e+00 1.7777507226156999e+01 1 1 0
2053 1 1 1.5614375001588754e-01 1.3460794017342657e+01 7.0712307476692748e+00 2.5068631400804691e+01 0 1 0
1915 1 2 -4.5500492787725111e-01 1.2189221445956207e+01 1.1316777475190664e+01 1.8545558181705260e+01 1 1 0
2055 1 1 1.8968511015991674e-02 1.4225231965758969e+01 8.2484443066960527e+00 2.5378326826034712e+01 0 1 0
2064 1 1 -2.0308435050776740e-02 1.5696599884249359e+01 1.3073096126240348e+01 2.5481006124470966e+01 0 1 0
3058 1 2 -4.4566727868903627e-01 1.2102061621663760e+01 7.4381265914026571e+00 2.5072484007349139e+01 0 1 0
2059 1 1 6.3377507601121069e-02 1.4255325110278424e+01 1.0658437290092248e+01 2.5646285437545256e+01 0 1 0
952 1 3 2.2815813003697938e-01 2.1689830216616077e+01 1.0186745166076937e+01 1.7643368928345172e+01 0 1 0
2057 1 1 -1.1316403549012692e-01 1.3558825568971709e+01 9.4426402867381150e+00 2.5665638706010590e+01 0 1 0
116 1 1 -6.6279911535532235e-04 1.7647413354249633e+01 1.0034352238679240e+01 1.7658622560497605e+01 0 1 0
3057 1 3 2.5154799027703112e-01 1.2483477174656537e+01 9.3824344103547634e+00 2.5731426363849618e+01 0 1 0
2126 1 1 -6.8635625859991736e-02 1.8562469076064517e+01 1.2941550187493803e+01 2.5838376888144136e+01 0 1 0
1648 1 3 3.9673582748701192e-01 1.2427468718042650e+01 1.2845677060373150e+01 2.3457063095712101e+01 1 1 0
2127 1 1 1.2452963176931288e-01 1.9973430373896388e+01 1.2813807874182197e+01 2.6120694956922762e+01 0 1 0
2134 1 1 1.4391207577818521e-01 1.8768262485765007e+01 1.8174474311237187e+01 2.6004150283631109e+01 0 1 0
2705 1 3 4.1256700476989500e-01 2.1503976507008261e+01 1.4343588494003663e+01 2.4505697755529283e+01 0 1 0
761 1 2 -4.5539363086769713e-01 1.7019708090803412e+01 1.9680461480041703e+01 1.8963689131446930e+01 0 0 0
2063 1 1 1.4728440603574769e-01 1.4282235613385318e+01 1.3147182107987080e+01 2.5492834661183124e+01 0 1 0
1799 1 3 3.7592170483593523e-01 1.3044822783715896e+01 1.6039379201682628e+01 1.9457267229590538e+01 1 0 0
2895 1 2 -4.4099278159241384e-01 1.6300990819367648e+01 1.9601405918953702e+01 2.3543238200050482e+01 0 1 0
128 1 1 1.6926829303699087e-01 2.1682989171570188e+01 1.7415614264061229e+01 1.9546669050815854e+01 0 0 0
2074 1 1 1.2952533568607089e-01 1.6672070781232382e+01 1.9394032365081120e+01 2.5787796967708495e+01 0 1 0
2066 1 1 -8.7998343006392499e-04 1.6546864040693336e+01 1.4231432459154952e+01 2.5682050586943863e+01 0 1 0
2069 1 1 -1.3265195662081727e-01 1.3741662174163213e+01 1.6670279057695048e+01 2.4759035154919030e+01 0 1 0
130 1 1 1.6315174533348048e-01 2.0496910174212648e+01 1.9290589859207032e+01 1.8917792960218389e+01 0 0 0
1581 1 1 -3.0392214798503580e-02 1.4059332778618446e+01 1.4862895277203581e+01 2.1711806325188746e+01 1 1 0
2131 1 1 1.8431080340290770e-02 2.0253387248298925e+01 1.5620898344863512e+01 2.6047128798162181e+01 0 1 0
2072 1 1 7.8114367227592463e-02 1.5789393541879280e+01 1.7897781478176157e+01 2.5649894144645344e+01 0 1 0
124 1 1 1.3388436853751495e-01 1.7556411978266695e+01 1.4936147211010354e+01 1.7975241726682636e+01 0 1 0
2068 1 1 -1.7806016101232627e-02 1.5817700777035732e+01 1.5404375223026435e+01 2.5341299494385513e+01 0 1 0
122 1 1 -5.9963720130371372e-02 1.6888466369833189e+01 1.3610149579779584e+01 1.7971734660329915e+01 0 1 0
3052 1 3 1.9392074556384334e-01 1.2679076868927433e+01 1.6589295999223150e+01 2.4449460883239510e+01 0 1 0
2070 1 1 1.0921826742095131e-01 1.6612318654829220e+01 1.6712625319111908e+01 2.5166634861650788e+01 0 1 0
1995 1 2 -4.1408778331467344e-01 1.6871545947566066e+01 1.4337036758885819e+01 2.2509688201534402e+01 1 1 0
2067 1 1 1.3859398106080503e-01 1.4431958682929528e+01 1.5517544246573687e+01 2.5062554483120302e+01 0 1 0
183 1 1 -2.5963146878692004e-02 2.1450616147614429e+01 1.5092729826620625e+01 1.9070395274420196e+01 0 1 0
1580 1 1 -3.2602105817180996e-02 1.2591809856998010e+01 1.4856090966466946e+01 2.1701032015721168e+01 1 1 0
1641 1 1 -1.6524689525509718e-02 1.4689906971517793e+01 1.3567750607036675e+01 2.1537535624664486e+01 1 1 0
65 1 1 1.3881992451890703e-02 1.7374459109826756e+01 1.7443766257954813e+01 1.8182284952351331e+01 0 0 0
127 1 1 1.4720653525832800e-01 1.9335244400266191e+01 1.6444608193165141e+01 1.9544607618142010e+01 0 1 0
1587 1 1 -6.0991374591882870e-02 1.4683029811495510e+01 1.8514475358315650e+01 2.1504125305152233e+01 1 0 0
1999 1 3 2.4801458679135083e-01 1.5761204950413953e+01 1.8508682524288776e+01 2.1647786150777794e+01 1 0 0
185 1 1 -3.3697732515771774e-02 2.0825961701102610e+01 1.6342456290663961e+01 1.9330939683952401e+01 0 1 0
181 1 1 1.2180561822515232e-01 2.0773801268617550e+01 1.3862142152953778e+01 1.8849851262824227e+01 0 1 0
1583 1 1 1.5686053596983202e-01 1.4729698550739675e+01 1.6103194494059544e+01 2.1730068046574800e+01 1 0 0
3051 1 2 -4.7178504348039202e-01 1.2642095597617230e+01 1.8728371247372106e+01 2.4108814825849688e+01 0 1 0
66 1 1 1.7876336077142591e-02 1.8725056382827688e+01 1.7508367899386343e+01 1.8660146358849268e+01 0 0 0
1585 1 1 -1.1218579245701087e-02 1.4029470904793984e+01 1.7327860794106144e+01 2.1531163898563968e+01 1 0 0
1643 1 3 5.2260622763782183e-01 1.6855545104011199e+01 1.5977541964838696e+01 2.2144522683338323e+01 1 0 0
875 1 2 -2.6974065082420035e-01 1.8602364633188845e+01 1.5593816468985708e+01 2.0417844882058770e+01 0 1 0
726 1 2 -2.5031533920212129e-01 2.0933000775667217e+01 1.8540018761061074e+01 2.0078463976035902e+01 0 0 0
1993 1 1 3.2324611138946313e-01 1.6059122338729537e+01 1.3419370191485060e+01 2.1996099368731137e+01 1 1 0
2136 1 1 -2.5787460599491920e-02 1.8171539756447658e+01 1.9384573417772280e+01 2.5645883765075389e+01 0 1 0
2911 1 2 -4.4966916696644704e-01 2.0404397706996185e+01 1.5527730078518445e+01 2.4553008705393907e+01 0 1 0
62 1 1 9.2683708632376682e-02 1.4547754777192772e+01 1.4913884448630277e+01 1.7840442786285866e+01 0 1 0
1798 1 2 -4.1675027555932037e-01 1.2518871577398304e+01 1.6820964390093959e+01 1.9784898118670434e+01 1 0 0
123 1 1 5.1076286831620653e-02 1.9444953818822018e+01 1.3791599376508973e+01 1.8718783372212997e+01 0 1 0
631 1 2 -2.8598496408504415e-01 1.4506387540678929e+01 1.4028321997693936e+01 1.8991277837520247e+01 0 1 0
60 1 1 1.2111422501658398e-01 1.5420067559595317e+01 1.3426334217085019e+01 1.8007016905372105e+01 0 1 0
126 1 1 1.4130513877344689e-02 1.6754604560554846e+01 1.6147332829699735e+01 1.8120370952705276e+01 0 1 0
2945 1 3 4.0680202190584597e-01 1.7844363873128465e+01 1.3252245190350173e+01 2.3541546769486892e+01 0 1 0
2073 1 1 1.7642553337187383e-01 1.3895017780461561e+01 1.9134813058306751e+01 2.4637798808556695e+01 0 1 0
2065 1 2 -3.6893170023612532e-01 1.3513571121105644e+01 1.4364099672084400e+01 2.5230304942030948e+01 0 1 0
67 1 1 1.3410524851809427e-01 1.6647895929695675e+01 1.8745942897140818e+01 1.7922433843765479e+01 0 0 0
2971 1 2 -3.0632219643658737e-01 1.7732903288377297e+01 1.6566020511161028e+01 2.4275316466032745e+01 0 1 0
64 1 1 2.7731994958672753e-03 1.5368501135270117e+01 1.6127636484934730e+01 1.7734607196745888e+01 0 1 0
125 1 1 4.8507624221683115e-02 1.8607033146137749e+01 1.4891724852726625e+01 1.9098120970207113e+01 0 1 0
1584 1 1 1.2704509648495471e-01 1.2496686189189202e+01 1.7218907083978184e+01 2.1170563352699055e+01 1 0 0
2071 1 1 -4.0824209088071561e-03 1.4467575824174412e+01 1.7859059481109291e+01 2.4917806018131490e+01 0 1 0
2912 1 3 3.4635679648546186e-01 1.9707793989382488e+01 1.5239802409599310e+01 2.3853403669139503e+01 0 1 0
1642 1 2 -4.7723949681800548e-01 1.6109830592120133e+01 1.6416927233173595e+01 2.1664462577696021e+01 1 0 0
2132 1 1 9.4256157411770000e-02 1.8271258732652768e+01 1.6870473277933709e+01 2.5610596155804210e+01 0 1 0
68 1 1 -6.7708587718924643e-02 1.9432740054603038e+01 1.8710824719062089e+01 1.8253306174321516e+01 0 0 0
4041 1 3 2.0400399023286495e-01 1.4375717692324445e+01 2.2264383234153740e+00 2.9216209019192689e+01 1 1 0
4042 1 2 -4.8538794680495301e-01 1.4803470701290804e+01 4.4948638963411742e+00 2.9224312883094747e+01 1 1 0
4046 1 3 5.7484102475705745e-01 1.5495942016856263e+01 5.1920452149554128e+00 2.8720377313843876e+01 1 1 0
3629 1 1 -8.5453794823904694e-02 1.3429207281208635e+01 2.2775813725095637e+00 2.8803442021442891e+01 1 1 0
3633 1 1 1.3502565343711076e-01 1.3483165325476289e+01 4.7011813955445243e+00 2.8819647162493943e+01 1 1 0
3627 1 1 2.3198455010903641e-03 1.2895650485629687e+01 1.0498982853697767e+00 2.8387905138132592e+01 1 1 0
3631 1 1 8.7703152303477156e-03 1.2724034890537780e+01 3.5059124470335790e+00 2.8580684020887620e+01 1 1 0
3635 1 1 -9.0558964678147374e-03 1.2916342008567616e+01 5.9346537079449710e+00 2.8439527974940244e+01 1 1 0
4044 1 2 -4.7390556818040808e-01 1.5724261662943483e+01 6.1175996674828932e+00 2.8115556163307740e+01 1 1 0
4355 1 1 1.5011133956735603e-01 2.0949803543346651e+01 3.6271164308914772e+00 3.1945372332100234e+01 0 1 0
4746 1 2 -4.6846120778607092e-01 1.3275276695501541e+01 3.4258279907928020e+00 3.1910403547094628e+01 0 1 0
4296 1 1 2.8967611243626372e-03 1.8889126710978509e+01 4.8710007427392910e+00 3.2387538809048451e+01 0 1 0
4294 1 1 -2.6777801010268127e-02 1.9675404472757990e+01 3.6219021280531765e+00 3.2465259419803886e+01 0 1 0
5046 1 3 2.2597705571766111e-01 2.0651581684324139e+01 1.1787637693265640e+00 3.3558664712398190e+01 0 1 0
4295 1 1 1.0971210710060410e-01 1.7455463453956369e+01 4.7959209670030756e+00 3.2592429430937791e+01 0 1 0
4231 1 1 1.4832763150267056e-01 1.3504100024609620e+01 2.6542314224237362e+00 3.3142402730757190e+01 0 1 0
4232 1 1 -5.1060255765586496e-02 1.4826566931244638e+01 2.5314515032170437e+00 3.3745695151031306e+01 0 1 0
4289 1 1 -4.6580094701442913e-02 1.6919101337114235e+01 1.2093571277374409e+00 3.3615728543589753e+01 0 1 0
4291 1 1 -5.4994914308964648e-03 1.7635066793221345e+01 2.3835749093116054e+00 3.3282393597883164e+01 0 1 0
4292 1 1 8.0552114848360640e-02 1.9070713892760541e+01 2.5033430866616895e+00 3.3149617980045001e+01 0 1 0
4293 1 1 8.1750827555932534e-02 1.7058260054642748e+01 3.7141144385978180e+00 3.3562955492442072e+01 0 1 0
4227 1 1 1.3033724674845051e-01 1.3240226103244387e+01 1.8184106340969089e-01 3.3603836433439021e+01 0 1 0
4964 1 2 -3.4152700378256695e-01 1.6563141318981131e+01 5.6676489913863293e+00 3.1816787605494714e+01 0 1 0
4236 1 1 -2.5026035971704101e-02 1.4671038123588010e+01 5.1383643146313700e+00 3.3828392004636271e+01 0 1 0
4235 1 1 1.4420544948537531e-01 1.3318547152732503e+01 5.0979830295668931e+00 3.3642038994692527e+01 0 1 0
4228 1 1 -5.4874730524677701e-02 1.4545611106584950e+01 9.4293108440805379e-02 3.4156653829764444e+01 0 1 0
4290 1 1 -2.9256615079536175e-01 1.9865180721458163e+01 1.6274471478935371e+00 3.4128679279831154e+01 0 1 0
4234 1 1 1.3026768246286496e-01 1.5486625854134633e+01 3.7713889874838111e+00 3.3988429149635650e+01 0 1 0
4230 1 1 1.5773388032893398e-01 1.5501206942107583e+01 1.3056048733532262e+00 3.4308137114464699e+01 0 1 0
4359 1 1 1.5635918142264164e-02 2.0954455065496436e+01 6.0397530297105222e+00 3.1949645663144270e+01 0 1 0
4229 1 1 -3.6587259411055284e-02 1.2711289006459511e+01 1.3208110408913709e+00 3.3149779933230114e+01 0 1 0
4233 1 1 1.1366142702554062e-01 1.2663771726583413e+01 3.8931202200570820e+00 3.3986629468280533e+01 0 1 0
4298 1 1 1.1378067385274136e-03 1.9583485253793860e+01 6.0926362856552183e+00 3.2275514448337340e+01 0 1 0
4747 1 3 3.8563923344126810e-01 1.4010131811271750e+01 3.9071482470951229e+00 3.1551024340842645e+01 0 1 0
3684 1 2 -4.7251679689653570e-01 1.5088240457459268e+01 3.0605435282777238e-01 2.8442811739172164e+01 1 1 0
4237 1 2 -3.0004294743740084e-01 1.2584311945136736e+01 6.2978601974118202e+00 3.3279182501213555e+01 0 1 0
4297 1 1 6.9503813863942526e-02 1.6646759006742482e+01 6.3423824361919428e+00 3.3091461578749971e+01 0 1 0
4238 1 1 1.8373740653149306e-01 1.5395448698749492e+01 6.3815663665863571e+00 3.3780102935529065e+01 0 1 0
4869 1 2 -4.5285564071506773e-01 2.1372676703146379e+01 4.6239556963134376e+00 2.9935833392408679e+01 0 1 0
4357 1 1 1.0344631540885518e-01 2.1538683642701404e+01 4.7527760834872845e+00 3.1357728733567399e+01 0 1 0
4791 1 3 2.1043807737662648e-01 1.9320057774625116e+01 8.0974315388793605e-01 3.4488454381135988e+01 0 1 0
2804 1 3 3.3584881846471326e-01 1.8439240450310521e+01 2.5656265052599752e+00 2.6495405976797290e+01 0 1 0
4958 1 2 -2.1628943488745633e-01 1.6635516486128914e+01 4.0153434039434810e+00 3.4893120064684872e+01 0 1 0
4353 1 2 -3.4548258921447933e-01 2.1726588069078591e+01 2.4166898151335769e+00 3.2191639840686676e+01 0 1 0
4771 1 3 3.4877769247625223e-01 1.2183048189069787e+01 8.4780396468587025e+00 3.3624384324298077e+01 0 1 0
4924 1 3 4.3046868897091023e-01 1.8389677472985927e+01 1.1308154080684119e+01 3.4557869335134498e+01 0 1 0
2805 1 2 -4.2058733489247230e-01 1.8162917992452613e+01 8.9602492529826581e+00 2.7122285356782246e+01 0 1 0
4043 1 1 2.9851647156440930e-01 1.5033973560126004e+01 7.2587156058667563e+00 2.8560599999142291e+01 1 1 0
4045 1 2 -3.3835085094608608e-01 1.5620939213854719e+01 8.3811508802722869e+00 2.8919154259094661e+01 1 1 0
4047 1 3 2.4310067218962936e-01 1.4293745764391739e+01 9.6396094697488159e+00 2.9300404664082247e+01 1 1 0
3637 1 1 -6.2969179163986463e-02 1.3558016381903201e+01 7.2020831223609152e+00 2.8637177620691933e+01 1 1 0
3641 1 1 -1.1175945793138024e-01 1.3256739544214993e+01 9.5712611088996429e+00 2.9212736189548174e+01 1 1 0
4048 1 2 -4.0764817408668480e-01 1.4905274491751261e+01 1.1953557958881147e+01 2.8292353937931463e+01 1 1 0
3645 1 1 1.7681110722644722e-01 1.3552409555490241e+01 1.1869849096835759e+01 2.8644731251094605e+01 1 1 0
3643 1 1 -4.8019059124058641e-02 1.2664630690999173e+01 1.0866978850387977e+01 2.9131280655345467e+01 1 1 0
3639 1 1 4.4941226213244673e-02 1.2713287777209626e+01 8.3299728170396516e+00 2.8860698450270093e+01 1 1 0
5007 1 3 4.5817800447008883e-01 1.7181344903882657e+01 7.1580920381453765e+00 3.1014321182958536e+01 0 1 0
4815 1 2 -2.6752915656346993e-01 1.4948264455616789e+01 1.1731189909674505e+01 3.1013944756881752e+01 0 1 0
5006 1 2 -4.5262617164724300e-01 1.7908139862924749e+01 7.7555632318052572e+00 3.1184597753990960e+01 0 1 0
2806 1 3 4.3644449005592267e-01 1.7420113154039239e+01 8.5512894418115817e+00 2.7579178644212579e+01 0 1 0
4871 1 2 -4.1621525219703537e-01 2.0561149818840097e+01 1.0904454881872399e+01 3.1194724895208253e+01 0 1 0
4307 1 1 1.7861974209035361e-01 1.7675077963129286e+01 1.2088690844036718e+01 3.1546658344682402e+01 0 1 0
4300 1 1 1.4227019508888886e-01 1.8835072478939249e+01 7.4425895465367216e+00 3.2236924452188717e+01 0 1 0
4244 1 1 1.3573394835756333e-01 1.5595255588364807e+01 1.0815802604742721e+01 3.1940640032708426e+01 0 1 0
4240 1 1 1.3399244935187468e-01 1.5532713606861247e+01 8.8137587153953998e+00 3.3309538829319585e+01 0 1 0
4241 1 2 -2.9537708102918731e-01 1.3353646744013560e+01 9.8555476280429257e+00 3.2576200610937782e+01 0 1 0
4242 1 1 9.8636069742991911e-02 1.4819544864417630e+01 9.8292611880617802e+00 3.2643111039431993e+01 0 1 0
4299 1 1 1.1941390826344452e-01 1.7719651264380857e+01 7.4738866206688721e+00 3.3479397153839976e+01 0 1 0
4301 1 1 -6.1739231678152963e-02 1.6972870876328702e+01 8.7331930441386465e+00 3.3265673513152088e+01 0 1 0
4302 1 1 1.9810095524055632e-02 1.9683148531610016e+01 8.6614653402662753e+00 3.2575938871261705e+01 0 1 0
4303 1 1 1.4040797518500747e-01 1.7659511018350017e+01 9.9679420396658038e+00 3.3033810146047408e+01 0 1 0
4304 1 1 -3.0592832920200916e-02 1.9049499561592548e+01 9.9092960276441957e+00 3.2708957291618368e+01 0 1 0
4305 1 1 -3.9986232840542334e-02 1.6993249978877213e+01 1.0957272186020443e+01 3.2082190172443397e+01 0 1 0
4306 1 1 2.2860761894127901e-01 1.9791180464562967e+01 1.1200346307940030e+01 3.2370373549969820e+01 0 1 0
4363 1 1 5.2717716834404564e-02 2.1046307029326169e+01 8.3900295143999823e+00 3.2863587247045999e+01 0 1 0
4366 1 2 -3.4697691919766110e-01 2.0771649490663446e+01 1.1989974280930797e+01 3.3286563512572620e+01 0 1 0
4239 1 2 -2.5697186486333379e-01 1.4807908823779782e+01 7.6645671312787966e+00 3.3878685277119573e+01 0 1 0
4308 1 1 -2.5741938170444387e-02 1.8945574601361429e+01 1.2420900254971654e+01 3.1993529256256444e+01 0 1 0
4245 1 1 -4.1616528636061488e-02 1.3090199104303588e+01 1.2524947887768567e+01 3.2407400004048895e+01 0 1 0
4243 1 1 1.6405702248878157e-01 1.2685741949882946e+01 1.1133395206581501e+01 3.2563114858397839e+01 0 1 0
4923 1 2 -5.0660228506851757e-01 1.7620596327738824e+01 1.0698938338575871e+01 3.4364294766857071e+01 0 1 0
4853 1 2 -4.1831984386634780e-01 1.8558239379757431e+01 7.2124346709010112e+00 3.4606682310143377e+01 0 1 0
4872 1 3 3.9709828544940318e-01 2.1467527083190056e+01 1.1294812835924116e+01 3.1185733288853417e+01 0 1 0
4246 1 1 1.7484489652830928e-01 1.4295758389393598e+01 1.2805545120935466e+01 3.1731153490496389e+01 0 1 0
4367 1 1 2.4574567013874690e-01 2.1605909016879441e+01 1.2865491213842558e+01 3.2593482393795199e+01 0 1 0
4361 1 1 -2.5131235925224090e-02 2.1702671143056662e+01 7.2011849225411728e+00 3.2330332165405885e+01 0 1 0
4365 1 1 -2.5418200985813433e-01 2.1784459637828469e+01 9.3316612293835401e+00 3.3736222192448665e+01 0 1 0
4050 1 3 5.1356374828573359e-01 1.5458988206942902e+01 1.2982053887693221e+01 2.8504414489030211e+01 1 1 0
4816 1 2 -2.5344104061272027e-01 1.6959404738199598e+01 1.3117591545437509e+01 3.0801167388591068e+01 0 1 0
5035 1 3 1.8628750015691520e-01 1.2132422329849874e+01 9.7788049275732050e+00 3.4718349930516382e+01 0 1 0
5033 1 3 1.7119867826254570e-01 2.1724600617882789e+01 1.0401592207264072e+01 3.3402631579118676e+01 0 1 0
4743 1 3 4.2749669284889319e-01 1.2142058128086907e+01 1.8503565709994440e+01 3.2040810890389317e+01 0 1 0
3731 1 2 -4.6573309385286277e-01 1.3340210473238583e+01 1.9335196718661599e+01 2.7521798184811303e+01 1 1 0
4253 1 1 -8.9383406451043219e-03 1.3163052235575115e+01 1.7118749177060533e+01 3.4396912056512846e+01 0 1 0
3647 1 1 -1.0564677789683083e-01 1.3064565099494246e+01 1.3221634113420478e+01 2.8637509731498518e+01 1 1 0
4942 1 3 4.4329821208856357e-01 1.2529775731349742e+01 1.6192853034648660e+01 3.1576393052174332e+01 0 1 0
4317 1 1 -2.6402815539793276e-02 1.6857068968970751e+01 1.8814861525718687e+01 3.3564424679522638e+01 0 1 0
4369 1 1 -7.4864342846921741e-02 2.0831200170045321e+01 1.3778454409140998e+01 3.1914112876745850e+01 0 1 0
4316 1 1 -5.8033918603721856e-03 1.8781212984168484e+01 1.7507606532273712e+01 3.2388799291999810e+01 0 1 0
2135 1 2 -3.3953021262801464e-01 2.0175770485577701e+01 1.7960661601346715e+01 2.6515493485398206e+01 0 1 0
4371 1 1 1.1005881002854237e-01 2.1492658500613903e+01 1.4804464913007463e+01 3.1068576839111518e+01 0 1 0
3733 1 3 3.6567195054100904e-01 1.3676118319426664e+01 1.9165204900388019e+01 2.8479535122723085e+01 1 1 0
4373 1 1 1.3115020914662545e-01 2.0477101886531369e+01 1.6338841067287269e+01 3.0930384735898990e+01 0 1 0
2129 1 1 5.8012552817227600e-02 2.0892975939888121e+01 1.4391360231120650e+01 2.6665596099818874e+01 0 1 0
4895 1 2 -3.8804309819557103e-01 2.0295802091177340e+01 1.9525792892696550e+01 2.9942443031455561e+01 0 1 0
4247 1 1 6.2712315909596141e-03 1.2335804249290398e+01 1.3645089748721418e+01 3.3005340463218758e+01 0 1 0
3649 1 1 1.7715048686705218e-01 1.3820182019082301e+01 1.4384494535151262e+01 2.8354391846372998e+01 1 1 0
5016 1 2 -3.2208771678511061e-01 1.3150116803958001e+01 1.9429905823290376e+01 3.3392026567535225e+01 0 1 0
4254 1 1 1.5816482423688852e-01 1.4604524350694458e+01 1.6928824461574504e+01 3.4214362476360272e+01 0 1 0
4315 1 1 1.3762104093935570e-01 1.7596049400095012e+01 1.7539019980560447e+01 3.3282828394906737e+01 0 1 0
4314 1 1 1.0965901818865312e-01 1.9478320474824024e+01 1.6278598755561664e+01 3.2077127434030075e+01 0 1 0
2130 1 1 1.1467255503894057e-01 1.8807824852138523e+01 1.5654036035904690e+01 2.6414006183026700e+01 0 1 0
4313 1 1 1.4134149580579192e-01 1.6615606940504332e+01 1.6048381036657037e+01 3.3164694714106567e+01 0 1 0
4377 1 1 1.3890127499992802e-01 2.0602437670216691e+01 1.8872827992443920e+01 3.1290375195552638e+01 0 1 0
4312 1 1 1.4984060115962775e-02 1.8662212256524395e+01 1.5041938093258693e+01 3.2015430889949137e+01 0 1 0
4821 1 2 -2.4363857660073307e-01 2.0624225956576126e+01 1.5234704084723488e+01 3.0007125488024432e+01 0 1 0
4049 1 2 -3.4464989067311830e-01 1.5198311497172330e+01 1.4207969656951352e+01 2.8483647856070117e+01 1 1 0
4318 1 1 -1.2544570430506113e-02 1.9349653911831524e+01 1.8721029449156401e+01 3.2008563159795791e+01 0 1 0
2128 1 1 1.2501596916056620e-01 1.7890293419594126e+01 1.4073211605843824e+01 2.6338185002839790e+01 0 1 0
4251 1 1 -3.6632382145971941e-02 1.2501729440675707e+01 1.5926611232092844e+01 3.4064182224855024e+01 0 1 0
4252 1 1 -6.2857133352482747e-02 1.5157089972677397e+01 1.6149877886403168e+01 3.3243685511731663e+01 0 1 0
4972 1 2 -4.6281277698726192e-01 1.4302253321828777e+01 1.4083955916814887e+01 3.4399728501077576e+01 0 1 0
4249 1 1 1.0773406600436311e-01 1.3198676622919859e+01 1.4687160911444739e+01 3.3649600278445028e+01 0 1 0
4941 1 2 -4.4127545519999062e-01 1.3431344139453115e+01 1.5807346364084040e+01 3.1407840453168937e+01 0 1 0
4375 1 1 -7.4125108065778572e-02 2.1207994322459399e+01 1.7590827487715085e+01 3.0850625020811009e+01 0 1 0
4255 1 1 1.0192788775059039e-01 1.2573664633849175e+01 1.8483074389703443e+01 3.4347004125687526e+01 0 1 0
4310 1 1 6.4435791752131044e-02 1.9349396664986223e+01 1.3789286951742564e+01 3.1931546404159231e+01 0 1 0
2918 1 2 -2.5296026325496379e-01 1.6005692115461660e+01 1.8688154576933144e+01 2.6848084815331269e+01 0 1 0
3653 1 2 -3.8516146082893149e-01 1.4233991949948093e+01 1.6677871323319309e+01 2.7861265505258856e+01 1 1 0
4859 1 2 -5.0567006445396001e-01 2.0360275940310832e+01 1.5912522494789719e+01 3.3266371811974487e+01 0 1 0
4051 1 3 3.9092372457360042e-01 1.4039867124593210e+01 1.7241357869544128e+01 2.7074351406113312e+01 1 1 0
3651 1 1 9.4308591380453222e-02 1.3252594102375571e+01 1.5641736625265493e+01 2.7948885564166101e+01 1 1 0
4860 1 3 3.8537149543451682e-01 2.0103144005968403e+01 1.5130374768184067e+01 3.3763183855137079e+01 0 1 0
4248 1 1 -2.0988564925783715e-02 1.4996230827534157e+01 1.3994419170280784e+01 3.1872914605710275e+01 0 1 0
2915 1 2 -2.1741314973702097e-01 1.8160477226624455e+01 1.4997159089627035e+01 2.7467655202601915e+01 0 1 0
4250 1 1 1.6489050673687103e-01 1.4283815787034403e+01 1.5236020473641391e+01 3.2404525631301858e+01 0 1 0
4256 1 1 1.2885836698601083e-01 1.5744562297125995e+01 1.8924275429671614e+01 3.4410501999643337e+01 0 1 0
4841 1 2 -2.5712698020303421e-01 1.7325911181184320e+01 1.6585895402904175e+01 3.4307719314018527e+01 0 1 0
2968 1 2 -2.5240606867540039e-01 2.0486769220723826e+01 1.3177375773477650e+01 2.7393367348931395e+01 0 1 0
4896 1 3 3.2537678423233485e-01 2.0835492743645325e+01 1.9221034609871751e+01 2.9187158368943710e+01 0 1 0
4311 1 1 -3.4780081271796277e-02 1.7235968058601944e+01 1.5106859680821856e+01 3.2188285892396713e+01 0 1 0
4309 1 1 1.7726116835266870e-01 1.6395395768652701e+01 1.4177410280174218e+01 3.1604780236350948e+01 0 1 0
2133 1 1 3.2007621134042108e-01 2.0921262526271619e+01 1.6803799201211529e+01 2.6392318875887280e+01 0 1 0
7792 1 2 -5.0064512662982974e-01 1.9197664369810688e+01 1.3420827718469882e+01 3.4993780129304142e+01 1 0 0
7639 1 1 -6.9324809634757928e-02 1.5143076180837346e+01 3.5621585113875485e+00 3.8864735522521038e+01 1 1 0
7638 1 1 6.8015619471898478e-02 1.7615645009483810e+01 2.3024256115528852e+00 3.9048073066923131e+01 1 1 0
7635 1 1 -6.7713627214396124e-02 1.5327896064187472e+01 1.1517557780112322e+00 3.9262989549489156e+01 1 1 0
7575 1 1 1.3116815181269506e-01 1.3998491147575130e+01 1.1534857214938676e+00 3.9977474642074768e+01 1 1 0
7636 1 1 2.7227356099388095e-01 1.8243439898070914e+01 1.0902196600689305e+00 3.9425938033840360e+01 1 1 0
7700 1 1 8.9268283657867764e-02 1.9588803447086999e+01 3.6219529484767183e+00 3.9576529179059932e+01 1 1 0
7699 1 1 9.8633596960287617e-02 2.1756340670742595e+01 2.1782978427473791e+00 4.0253899083047095e+01 1 1 0
7640 1 1 1.3785081084851680e-01 1.8112198702996842e+01 3.6616873746125012e+00 3.9750614394555264e+01 1 1 0
7698 1 1 1.9608685947587451e-01 2.0306403156581972e+01 2.2955341133541243e+00 3.9737745841282170e+01 1 1 0
7642 1 1 6.5771879555069461e-03 1.7397836385780700e+01 4.8721977395826226e+00 3.9027335932613006e+01 1 1 0
7696 1 2 -3.0753552467911249e-01 1.9458546010233047e+01 1.0726335012164183e+00 4.0096671018743258e+01 1 1 0
7702 1 1 1.1754856057975345e-01 2.0263551007353556e+01 4.8680519004466376e+00 3.9990924407584068e+01 1 1 0
7811 1 2 -4.2360895664787618e-01 1.4418778576211052e+01 1.0950339740444590e+00 4.1431165154381858e+01 1 1 0
7812 1 3 3.7492861838591762e-01 1.3923972171743234e+01 4.3971768733979322e-01 4.1948985396637283e+01 1 1 0
7912 1 2 -4.2018048578577183e-01 1.8198333691226519e+01 3.3947946175879982e+00 4.1173640170175915e+01 1 1 0
7913 1 3 3.9689136739818959e-01 1.7956724592592423e+01 2.5194471147124458e+00 4.1537842375582557e+01 1 1 0
7637 1 1 1.1035018652368477e-01 1.5867199337885850e+01 2.3517859953785627e+00 3.8745936469659362e+01 1 1 0
7641 1 1 1.2914524417118659e-01 1.6037204721883288e+01 4.6779760314668763e+00 3.8461185810277470e+01 1 1 0
8077 1 2 -2.7752052308822678e-01 1.9965585374714415e+01 2.7545826926234356e+00 3.8436593859409022e+01 1 1 0
8080 1 2 -2.9045231140220162e-01 1.6951909585236798e+01 2.3618858767828357e+00 3.7762736854616399e+01 1 1 0
8103 1 3 2.3443882965562715e-01 2.0610827597304908e+01 9.6469351475275655e-01 3.7754721996325308e+01 1 1 0
7579 1 1 1.0335783650990048e-01 1.3717061412127599e+01 3.3200874879893729e+00 3.8865041565032080e+01 1 1 0
7577 1 1 -3.6212733156712577e-02 1.3188465045478210e+01 2.3093999012409197e+00 3.9821572361783645e+01 1 1 0
4977 1 3 4.9731598644375163e-01 1.6663447505169607e+01 1.7303089632527546e+00 3.6016029790210489e+01 0 1 0
8028 1 2 -2.1969824655333151e-01 1.5899316901728964e+01 5.2887136122733738e+00 3.7082767328302360e+01 1 1 0
4976 1 2 -4.8635546479452724e-01 1.5773039246484869e+01 1.5565364716658687e+00 3.5737911134484634e+01 0 1 0
7581 1 1 1.3783877906914033e-01 1.2903064500965792e+01 4.5761763276994429e+00 3.8800193051866835e+01 1 1 0
7968 1 2 -4.7343834305842847e-01 1.3354822145528644e+01 2.7149141912582926e+00 3.7543199051272516e+01 1 1 0
7875 1 2 -2.4430426579480588e-01 1.9704428378077868e+01 5.7754011571549215e+00 4.0911734522347295e+01 1 1 0
8030 1 2 -2.9048818679361943e-01 1.3042780346818045e+01 5.2057183942957233e+00 3.7550442664494540e+01 1 1 0
7644 1 1 1.0630370201016074e-02 1.8064548643954197e+01 6.0819094473975541e+00 3.8872713348594004e+01 1 1 0
7643 1 1 1.2231747369635430e-01 1.5236970656695643e+01 6.2450015721628649e+00 3.7857461243870382e+01 1 1 0
7969 1 3 4.4098650923820060e-01 1.4205733166449257e+01 2.4979301157360188e+00 3.7158812871882141e+01 1 1 0
7583 1 1 9.4339765942414111e-02 1.3769564107541035e+01 6.2617796767253431e+00 3.8277669926071056e+01 1 1 0
4792 1 2 -4.5852460496864217e-01 2.1594407308225190e+01 2.7352524407651035e+00 3.5598891418278050e+01 0 1 0
7704 1 1 1.0043439995034587e-01 1.9364130614792153e+01 6.3490123774008387e+00 3.9559514506909323e+01 1 1 0
4793 1 2 -2.5247805078845043e-01 1.9116042693751606e+01 2.9107180752505806e+00 3.5898535145509506e+01 0 1 0
9874 1 3 4.5868993507927114e-01 2.1642450299175625e+01 1.6076665009185940e+00 4.3445277771385889e+01 1 1 0
4790 1 1 3.5037705867969232e-01 2.0212657483688002e+01 2.4733441636689704e+00 3.5406115122307000e+01 0 1 0
4994 1 2 -4.5945817898926034e-01 1.3166223781077797e+01 3.4911483010806781e+00 3.5248741211169360e+01 0 1 0
7703 1 1 7.6113313621909984e-02 2.1755402449981553e+01 4.8085058439077901e+00 3.9555603458642899e+01 1 1 0
4995 1 3 4.9111493509448567e-01 1.2555036008417151e+01 3.5193392890350745e+00 3.5990596366251260e+01 0 1 0
10088 1 3 4.4311526808210866e-01 1.2061699597181429e+01 3.9747749193776585e+00 4.3465621363602388e+01 1 1 0
9576 1 1 1.3795751461561984e-01 2.1583278523556508e+01 1.0529118752169703e+01 4.3761369073489078e+01 1 0 0
7524 1 1 -7.8674699041259719e-02 1.2229125206499621e+01 9.8785661365398578e+00 3.9755460595020978e+01 1 0 0
7520 1 1 -2.7063895600462393e-02 1.2300615253228512e+01 7.4200964682872268e+00 3.9936422980637225e+01 1 0 0
8012 1 2 -4.5081431801589256e-01 1.3021971212121461e+01 9.4960237754273180e+00 3.7192791500575815e+01 1 0 0
9949 1 2 -2.7168099900005954e-01 1.3039262291891982e+01 7.5833164440202410e+00 4.3337079550050838e+01 1 0 0
9456 1 1 -2.6096364827949503e-01 1.5263346851540030e+01 1.1803399124634790e+01 4.2849490459262910e+01 1 0 0
10048 1 2 -5.3491886716035419e-01 1.8157237092892970e+01 9.2327735253593524e+00 4.2599673473234169e+01 1 0 0
7865 1 2 -4.9678728717221654e-01 1.9972163882945996e+01 1.0877393531802175e+01 4.1139800297556789e+01 1 0 0
7646 1 1 -2.3531404180314026e-02 2.1644371590627596e+01 7.4271216202872203e+00 3.9253683460506664e+01 1 1 0
7867 1 3 4.0638694866881414e-01 2.0836979719877537e+01 1.0499257682249548e+01 4.1423504244356437e+01 1 0 0
7647 1 1 -2.5458047710930288e-02 1.9616484639735852e+01 8.6737949271154609e+00 3.8615034346973943e+01 1 0 0
7649 1 1 1.5958941236612581e-01 2.0307790451600251e+01 9.8654165579917361e+00 3.8614301080589748e+01 1 0 0
7523 1 1 1.3341053962017380e-01 1.4216492850411308e+01 8.6757071533573207e+00 3.9134980345193839e+01 1 0 0
7645 1 1 8.3469560449524107e-03 2.0263984804684142e+01 7.4059056300377817e+00 3.9043439978795000e+01 1 1 0
7527 1 1 -1.8357209728274055e-02 1.4005369676870826e+01 1.1173022603633639e+01 3.8575541762071154e+01 1 0 0
7650 1 1 -6.7859303392318743e-02 2.1572461313120940e+01 1.0001407368811527e+01 3.9206049252190205e+01 1 0 0
7940 1 2 -4.8046787794151058e-01 1.4418777711371778e+01 9.2292011298670023e+00 4.0481811215514448e+01 1 0 0
7587 1 1 2.1059992643488193e-02 1.8224944881106602e+01 8.6183807454880839e+00 3.8265536111260566e+01 1 0 0
7651 1 2 -3.1457948147100778e-01 1.9567990521599679e+01 1.1012309210450530e+01 3.8014420860429759e+01 1 0 0
7591 1 1 2.9804147924854962e-01 1.8170518807536762e+01 1.1031971317640943e+01 3.7885337536179499e+01 1 0 0
7585 1 1 1.0439285508667571e-02 1.7515952673420525e+01 7.3335817375794088e+00 3.8342857218750105e+01 1 1 0
7586 1 1 -1.3130429050175512e-02 1.5420038366641299e+01 8.6695462935929530e+00 3.8243922286597289e+01 1 0 0
7590 1 1 -2.5486992779651545e-02 1.5295221470991212e+01 1.1166191706425474e+01 3.8014555109826674e+01 1 0 0
7941 1 3 4.4974606045813914e-01 1.4285095105707727e+01 8.7775693440075493e+00 4.1279766988996137e+01 1 0 0
7584 1 1 -3.3788168031653725e-03 1.6105878654320453e+01 7.4091471787737513e+00 3.8190599892288695e+01 1 0 0
7589 1 1 -1.0377569366666201e-01 1.7502648277360745e+01 9.8607689325161285e+00 3.7967506091773551e+01 1 0 0
7588 1 1 1.8046278421289241e-01 1.6000995313095348e+01 9.8322661963526574e+00 3.7673142320967173e+01 1 0 0
7521 1 1 -7.5651151123790089e-02 1.3447091757549373e+01 7.3617601220707050e+00 3.9114253576245510e+01 1 0 0
7926 1 2 -4.2061653741398725e-01 1.6044734475426047e+01 9.8429446005349401e+00 3.6232620408549948e+01 1 0 0
7927 1 3 4.4115125718277803e-01 1.6882093597621189e+01 1.0088052811056539e+01 3.5719108560567456e+01 1 0 0
7525 1 1 1.5210185705360479e-01 1.3186759158196548e+01 9.9150364899614072e+00 3.8558701652639762e+01 1 0 0
10049 1 3 4.9445949212156715e-01 1.8263468158490443e+01 9.9082565379264249e+00 4.1946137353615690e+01 1 0 0
10019 1 3 4.3388613968695067e-01 1.6755373167579062e+01 8.2318697441154765e+00 4.2350890582852436e+01 1 0 0
10018 1 2 -4.6309182784436864e-01 1.5837111119763547e+01 8.0229526475168953e+00 4.2675067369869787e+01 1 0 0
9867 1 2 -3.5653414264727068e-01 1.6809719443871408e+01 1.1070266692820921e+01 4.1194652200194497e+01 1 0 0
9865 1 1 3.0150282513538085e-01 1.6340538960297675e+01 1.2131574757203662e+01 4.1720622987631678e+01 1 0 0
9866 1 3 2.0384178430960770e-01 1.4329830631951889e+01 1.1413059897615069e+01 4.2403026556511890e+01 1 0 0
7593 1 2 -3.1562908052327782e-01 1.7459752416487795e+01 1.2211990679746382e+01 3.7560766229733581e+01 1 0 0
7592 1 1 1.3147740798687352e-01 1.6026691324827762e+01 1.2333743866676734e+01 3.7896014887187725e+01 1 0 0
7529 1 1 1.2792284499021694e-01 1.3468586724254337e+01 1.2357488415386593e+01 3.9265022771190985e+01 1 0 0
7864 1 1 3.8702278775144322e-01 2.0068664806752921e+01 1.2139375732577271e+01 4.0507676629416956e+01 1 0 0
7653 1 1 -2.9240094679353007e-01 2.1399568121301549e+01 1.2438051432568045e+01 3.9740400441997714e+01 1 0 0
7942 1 2 -4.4776150867455783e-01 1.4328055404605125e+01 1.2480331717287401e+01 4.0458192308550238e+01 1 0 0
4737 1 1 3.4138286646967342e-01 2.0968648901582586e+01 9.3619604082630890e+00 3.5256920331168160e+01 0 1 0
4739 1 2 -3.3664852612289670e-01 2.0010426157265915e+01 1.0256992638611912e+01 3.5362678581882783e+01 0 1 0
8111 1 3 2.4195380119017124e-01 2.1011891367318853e+01 1.2873380309718739e+01 3.8834193806812621e+01 1 0 0
4740 1 2 -3.6625640936036996e-01 2.1362453679945755e+01 8.2323716734590491e+00 3.5822086130578455e+01 0 1 0
10150 1 3 2.3133830609084846e-01 1.5076957501806259e+01 1.2732875718044793e+01 4.3354440863460475e+01 1 0 0
7528 1 1 -7.3890165290746476e-02 1.2089657258500221e+01 1.2313930414364417e+01 3.9730386020143165e+01 1 0 0
8013 1 3 4.1695319466338088e-01 1.2485212597803109e+01 8.7614774304174734e+00 3.6890728283689391e+01 1 0 0
7943 1 3 3.9208207554414626e-01 1.5228361228339848e+01 1.2153946739053959e+01 4.0305031035450703e+01 1 0 0
9517 1 1 1.3839943362251059e-01 1.9475477590840537e+01 1.1982176370859067e+01 4.3768070811772958e+01 1 0 0
4854 1 3 3.8051987742278010e-01 1.8628477982912642e+01 7.9757999116832901e+00 3.5189691693371131e+01 0 1 0
7790 1 3 1.9397656498612548e-01 1.9227846669375751e+01 1.5358238276400400e+01 3.6847163842611231e+01 1 0 0
7604 1 1 1.0048100855877255e-01 1.5966633045464866e+01 1.9624000845008396e+01 3.9676367818571535e+01 1 0 0
7533 1 1 1.5264693209070429e-01 1.2975397312017233e+01 1.4375085570691091e+01 3.8189542831083969e+01 1 0 0
8033 1 2 -4.1910825055729406e-01 1.5944618073166323e+01 1.9449306903525006e+01 4.1147399796939688e+01 1 0 0
9975 1 3 3.3935352039860600e-01 1.5175422455197745e+01 1.7164903345235739e+01 4.3170103754645638e+01 1 0 0
9941 1 2 -3.5177841644794150e-01 1.7689756872166441e+01 1.7741683304898302e+01 4.3735153110202866e+01 1 0 0
7866 1 2 -3.4303374968309919e-01 1.9322324037164364e+01 1.3185086610897503e+01 4.0425343906741084e+01 1 0 0
9883 1 2 -2.6498155708135734e-01 1.9785973895880211e+01 1.3147701044707492e+01 4.3022497497551903e+01 1 0 0
7794 1 3 3.5310262825738725e-01 1.9967662455842255e+01 1.3219960045967568e+01 3.5559689375431020e+01 1 0 0
8034 1 3 3.4277571044661498e-01 1.6658713215077174e+01 1.9135510677880088e+01 4.1737228031876185e+01 1 0 0
7945 1 3 4.2921096105462803e-01 1.2218360223382193e+01 1.3740737316210632e+01 4.1790967042870982e+01 1 0 0
7597 1 1 6.3959840374609736e-02 1.7516367018338240e+01 1.5108883602314824e+01 3.7928090557997685e+01 1 0 0
7807 1 2 -5.0987279056469570e-01 1.9104455873628353e+01 1.7246765658771171e+01 4.1805015549316295e+01 1 0 0
9974 1 2 -3.9838975772048624e-01 1.4330894764013793e+01 1.7533099486851544e+01 4.3557300974553229e+01 1 0 0
4842 1 2 -3.4238336373561912e-01 1.5123507726297797e+01 1.7853032538658368e+01 3.5201081113151631e+01 0 1 0
7661 1 1 1.4204380933440067e-01 1.9229865643443429e+01 1.8056719489754734e+01 4.0583217535227647e+01 1 0 0
7605 1 1 1.3534592753947922e-01 1.7542617168531876e+01 1.9577986707261026e+01 3.9505148859446280e+01 1 0 0
8066 1 3 4.3880263724192392e-01 1.4301637307243496e+01 1.8922815136669637e+01 3.6166834192395086e+01 1 0 0
7539 1 1 1.3802871765259650e-01 1.4034782191558707e+01 1.8752503747350008e+01 3.8392422677115647e+01 1 0 0
7664 1 1 1.5573152538028465e-01 2.1094292358025474e+01 1.9135294782115484e+01 4.1641111864960351e+01 1 0 0
7595 1 1 -2.3445364135274155e-01 1.8562583809079101e+01 1.4506569827240668e+01 3.6994502187662853e+01 1 0 0
7537 1 1 -5.5111903535707871e-02 1.3304566310192495e+01 1.7555020128493918e+01 3.8083762729238991e+01 1 0 0
7950 1 2 -4.6085743820854674e-01 1.7181703834015810e+01 1.6158927615133056e+01 4.0744016595645206e+01 1 0 0
7843 1 2 -2.9786171760128138e-01 1.3532294998671956e+01 1.5192442971037615e+01 3.7099281756201982e+01 1 0 0
7535 1 1 1.7660298609097622e-01 1.4025065262568839e+01 1.6372527992066249e+01 3.7728652558494382e+01 1 0 0
7598 1 1 -1.0531410100995502e-02 1.5353864044160053e+01 1.6138129929403956e+01 3.8098988012889073e+01 1 0 0
8110 1 3 1.6560855283144524e-01 1.9287850237552515e+01 1.3806983203674069e+01 3.7513052572639509e+01 1 0 0
8053 1 2 -4.2888173812392771e-01 1.2084855438830868e+01 1.8947082543047713e+01 4.1137787390756145e+01 1 0 0
9868 1 2 -4.7808932820142025e-01 1.6724808098521901e+01 1.3468710923808244e+01 4.1471331104832416e+01 1 0 0
9869 1 3 4.7552678192540149e-01 1.7643835111560808e+01 1.3663851969029468e+01 4.1096155200471038e+01 1 0 0
8065 1 2 -5.0656682028703459e-01 1.4442610809121257e+01 1.9368524967596915e+01 3.7034850674308146e+01 1 0 0
7808 1 3 4.5649625707337943e-01 1.9364660712120671e+01 1.7716078612519190e+01 4.2621574607462314e+01 1 0 0
7602 1 1 -1.3844598688878548e-02 1.5361472690368080e+01 1.8469745318995706e+01 3.8897096692737470e+01 1 0 0
7603 1 1 -9.2835774001823412e-02 1.7940629808955297e+01 1.8240976298954127e+01 3.9957150757170709e+01 1 0 0
7599 1 1 -3.8368942416826694e-02 1.8196299886051268e+01 1.6105722281145272e+01 3.8685875833900226e+01 1 0 0
7659 1 1 -2.9716786974828501e-02 2.0144175704705088e+01 1.7204333792349033e+01 3.9718225751002912e+01 1 0 0
7791 1 1 3.5948210335825181e-01 1.8036455587692021e+01 1.3883136828037099e+01 3.5661452192250067e+01 1 0 0
7531 1 1 -2.1209612171312314e-02 1.4023109812642021e+01 1.3503057999413873e+01 3.8509818932337183e+01 1 0 0
7596 1 1 3.6463606507453297e-02 1.6114060925021573e+01 1.4861396799758642e+01 3.7978553200636910e+01 1 0 0
7663 1 1 -9.3294150113151730e-02 1.9886760994756479e+01 1.9318828055609188e+01 4.1050778894330413e+01 1 0 0
7600 1 1 -4.3000269465592071e-03 1.6013967417387111e+01 1.7236423715682417e+01 3.8745760924545188e+01 1 0 0
7951 1 3 4.5394793340968237e-01 1.7539702369899445e+01 1.6588878298078477e+01 4.1526862019562657e+01 1 0 0
7601 1 1 1.4698964266218806e-01 1.7302651630383956e+01 1.7000751481063130e+01 3.9521789794530640e+01 1 0 0
7655 1 2 -3.3414407879028063e-01 2.0627257475140507e+01 1.5453877674764705e+01 3.8139676734677209e+01 1 0 0
7594 1 1 -3.0846059329170490e-03 1.5442960323800948e+01 1.3605321989979597e+01 3.8117326181834486e+01 1 0 0
7657 1 1 1.5154144159466995e-01 1.9595367082646831e+01 1.6248792229699291e+01 3.8880432418376216e+01 1 0 0
7660 1 1 1.7442531680399087e-01 2.1587362807577907e+01 1.7292518020680582e+01 3.9945816954461350e+01 1 0 0
4973 1 3 4.7143973376818177e-01 1.4551599872805491e+01 1.4418140009016604e+01 3.5232648685430931e+01 0 1 0
7793 1 2 -2.8849691589423587e-01 1.6830524572749898e+01 1.3971808212969655e+01 3.5211238171958911e+01 1 0 0
7540 1 1 1.5827975502793862e-01 1.2078782412946140e+01 1.9531357849323498e+01 3.9822344219695353e+01 1 0 0
41 1 1 2.2205577229223988e-02 1.3343895936289924e+01 2.5607890109268463e+00 5.0855510691038738e+01 0 1 -1
9446 1 1 -2.6113826281619928e-02 1.2907500412991872e+01 6.1372759697222721e+00 4.5072878926496799e+01 1 0 0
10057 1 3 3.4797826025859069e-01 1.6111449072008639e+01 3.9344317172563557e+00 4.4840226832613482e+01 1 0 0
9440 1 1 1.4338605422729381e-01 1.3656069631209050e+01 2.7520966674442282e+00 4.7113637848689194e+01 1 0 0
9441 1 1 -2.1264954588563742e-02 1.5077089808517394e+01 2.7569569599412436e+00 4.6870391167271258e+01 1 0 0
9442 1 1 8.0453900173846737e-02 1.2831597748310637e+01 4.2229541284975260e+00 4.6651184137273844e+01 1 0 0
9443 1 1 1.0861192208225467e-01 1.5727764702835691e+01 4.0417355530516046e+00 4.7144482671146292e+01 1 0 0
9444 1 1 -3.2879098510910351e-02 1.3477419061275693e+01 5.4553910078907863e+00 4.6214942335269882e+01 1 0 0
9445 1 1 1.2586749156489824e-01 1.4779223396481932e+01 5.6989055154730286e+00 4.6771191563256480e+01 1 0 0
9498 1 1 1.1447710023892863e-01 1.2905748515535509e+01 1.3721941524589445e+00 4.7053431570467019e+01 1 1 0
9499 1 1 3.4743793492896954e-02 1.5800597565182610e+01 1.5847600736081233e+00 4.6502017526343536e+01 1 1 0
9500 1 1 2.2166855599219853e-02 1.7888852649563237e+01 2.8696262033314577e+00 4.6861235476905449e+01 1 0 0
9501 1 1 -2.1909256785325633e-02 1.9248859801395341e+01 2.8709488244251413e+00 4.7320374431177832e+01 1 0 0
9502 1 1 8.0564261956552016e-02 1.7115068098846926e+01 4.0981308470587248e+00 4.6602346420490747e+01 1 0 0
9503 1 1 1.5198714624068735e-01 1.9872743959025033e+01 4.1397119180062383e+00 4.7422239564159334e+01 1 0 0
9504 1 1 1.3140432379677697e-01 1.7720832946397046e+01 5.3491526818107502e+00 4.7174510905720645e+01 1 0 0
9505 1 1 -6.0776320763298794e-02 1.9199296086841915e+01 5.3272183459205724e+00 4.7152150053006437e+01 1 0 0
9560 1 1 -3.0597129075269139e-02 1.7222195737490100e+01 1.5894198342876007e+00 4.6661063407571888e+01 1 1 0
9561 1 1 1.7112476320684183e-01 1.9890442550543522e+01 1.5940399468679882e+00 4.7397609902197715e+01 1 1 0
9922 1 2 -2.6308232255369451e-01 1.2893338501956292e+01 3.6587126791035156e+00 4.7974174086903993e+01 1 0 0
9923 1 2 -2.1686568619108257e-01 1.4900600397045142e+01 4.8434587256364869e+00 4.7986162952323241e+01 1 0 0
10056 1 2 -4.2168537072824247e-01 1.6947985032247697e+01 4.2465293166851303e+00 4.5153599649512373e+01 1 0 0
931 1 2 -2.4245338859048957e-01 1.5291983865689375e+01 1.7713785186858022e+00 4.9223142633920062e+01 0 1 -1
729 1 2 -2.4584478500447624e-01 1.5126494325150011e+01 6.1121996146830027e+00 4.9809120119844216e+01 0 1 -1
730 1 2 -3.0143791406896592e-01 1.8029576859351664e+01 4.3953097572301587e+00 4.9807303663087517e+01 0 1 -1
46 1 1 1.4853236157496966e-01 1.4803660801576129e+01 4.9013516078181167e+00 5.0498648370524712e+01 0 1 -1
42 1 1 1.2734949003501744e-01 1.4760327720555830e+01 2.4951997678409912e+00 5.0363375452533710e+01 0 1 -1
106 1 1 1.5830429383937022e-01 1.7021058789115791e+01 3.7719570944827909e+00 5.0585966246122943e+01 0 1 -1
44 1 1 -3.0260498765520172e-02 1.5529863211185207e+01 3.7717312768824161e+00 5.0652532929034543e+01 0 1 -1
45 1 1 1.9276497475440399e-02 1.3353413540831529e+01 4.9627724538776992e+00 5.0750613031398849e+01 0 1 -1
39 1 1 1.3342039753813140e-01 1.2734811965360151e+01 1.2648284977042810e+00 5.0874145916596966e+01 0 1 -1
43 1 1 -8.5288148308183043e-02 1.2685139553177583e+01 3.7481849553324573e+00 5.1075119630737674e+01 0 1 -1
40 1 1 1.2684128820799248e-01 1.5703787799208561e+01 9.8733395679208169e-01 5.0381739046174637e+01 0 1 -1
47 1 1 1.6003319784361825e-01 1.2882187961132692e+01 6.3376648264363160e+00 5.0658785327515361e+01 0 1 -1
102 1 1 -5.0751744205760917e-02 1.6853968308715025e+01 1.2542400293931022e+00 5.1236702815552150e+01 0 1 -1
658 1 2 -4.9004559748299115e-01 2.0238636243109845e+01 5.2784399407407285e+00 5.0665712287545475e+01 0 1 -1
108 1 1 9.2250023418625773e-02 1.7939056550446104e+01 5.3834957643229666e+00 5.0908228087801874e+01 0 1 -1
104 1 1 1.0825327260645289e-01 1.7379187157702091e+01 2.6382405881574562e+00 5.1485756225762891e+01 0 1 -1
103 1 1 1.7459926864872410e-02 1.9573748201189225e+01 1.4584083358784199e+00 5.1268232989781282e+01 0 1 -1
109 1 1 4.8729493010397126e-02 1.9206919637204454e+01 5.2461128601378553e+00 5.1771728197124126e+01 0 1 -1
105 1 1 -3.9560144027883923e-02 1.8829460502823970e+01 2.5926812776486678e+00 5.1606297406826506e+01 0 1 -1
659 1 3 4.2395040619149171e-01 1.9811739753996061e+01 5.2119226770935443e+00 4.9767563370434466e+01 0 1 -1
163 1 1 -4.5685966533713200e-03 2.0975455526124264e+01 1.4957995743472365e+00 5.1393207514846125e+01 0 1 -1
9933 1 2 -2.6140202032476484e-01 2.1215201145629329e+01 1.5627662100809070e+00 4.7952906678486848e+01 1 1 0
9931 1 2 -2.6965428636885186e-01 2.1261778661156061e+01 3.8452765434112570e+00 4.7788809533236538e+01 1 0 0
9558 1 1 1.4526254111301681e-01 1.7912146846495038e+01 3.4117721992932437e-01 4.6716230475642156e+01 1 1 0
9559 1 1 -2.2741990627934430e-02 1.9386348003316986e+01 4.2908652362058447e-01 4.6777439513962904e+01 1 1 0
9925 1 2 -2.5139212879231043e-01 1.3426299013880714e+01 5.2446685408219407e-01 4.8104694498542912e+01 1 1 0
9497 1 1 4.0521426080678671e-02 1.5313061029235408e+01 2.3060583716482053e-01 4.6110965728446658e+01 1 1 0
10103 1 2 -4.5316806728517972e-01 1.4734410728547333e+01 3.0619639879098082e-01 4.4729398494940980e+01 1 1 0
10087 1 2 -4.4955384918311064e-01 1.2225477078885573e+01 3.5097053906205562e+00 4.4278418197487447e+01 1 0 0
9924 1 2 -2.3275125155230347e-01 1.7116704929514494e+01 6.4747893459238250e+00 4.7895767538763714e+01 1 0 0
107 1 1 1.1603429152635908e-01 1.9406545128519184e+01 3.7533624890678090e+00 5.2382773926074712e+01 0 1 -1
100 1 1 1.3588950186898713e-01 1.7576910811560822e+01 1.3277523872223948e-01 5.1682320266090549e+01 0 1 -1
9872 1 2 -4.6921926150933813e-01 2.1024293163908393e+01 1.2459862709774050e+00 4.4103230863979547e+01 1 1 0
101 1 1 1.3412296655235867e-01 1.8973881465224299e+01 1.0901677356142903e-01 5.0866530746209150e+01 0 1 -1
161 1 1 -5.7063580652025242e-02 2.1783585006627245e+01 2.9894495383117381e-01 5.0981446171337275e+01 0 1 -1
165 1 1 9.7714692080095297e-02 2.1637154290511909e+01 2.4492851362176387e+00 5.2245954973149793e+01 0 1 -1
9932 1 2 -2.9259705370992622e-01 2.1136119831355774e+01 6.5444457984007576e+00 4.7314298954787368e+01 1 0 0
37 1 1 -1.4073821611302578e-04 1.3407125688951366e+01 -1.5737448929203424e-02 5.0746722507264771e+01 0 1 -1
858 1 3 4.5929149678432463e-01 2.1695614805155660e+01 4.4685913456199629e+00 5.0554611959833238e+01 0 1 -1
9496 1 1 1.4402086547390192e-01 1.3995059424202541e+01 1.6400264945872784e-02 4.6889526199240137e+01 1 1 0
9507 1 1 1.6445941278622517e-01 1.9781116880247385e+01 6.6317990852808615e+00 4.6852654777611789e+01 1 0 0
110 1 1 -6.3434628432601642e-02 1.7318622517947265e+01 6.6286510094856466e+00 5.1031354333520206e+01 0 1 -1
932 1 2 -2.8641245336302823e-01 2.1706336807536147e+01 7.1856495240615770e+00 5.2232105252708571e+01 0 1 -1
9450 1 1 1.3720365026180359e-01 1.2652266096031195e+01 8.8291044705696429e+00 4.3922948236421263e+01 1 0 0
9447 1 1 -2.4432835369304452e-02 1.5597190931621956e+01 6.6996884055754098e+00 4.6106541490541765e+01 1 0 0
650 1 2 -3.1843600164201386e-01 2.0779791114574554e+01 1.0635618235005525e+01 5.0550554788076212e+01 0 1 -1
113 1 1 -5.9758242268451292e-02 1.9234808059776583e+01 7.6428496082832957e+00 5.2412428710571739e+01 0 1 -1
114 1 1 1.4579734921867693e-01 1.7059440795143534e+01 8.7307027712967109e+00 5.2408821209413063e+01 0 1 -1
9515 1 1 -4.3681276761981871e-02 2.0179744067074907e+01 1.0682950193767910e+01 4.4003527617142524e+01 1 0 0
9453 1 1 -3.5554844917013752e-02 1.5003373609586790e+01 9.7478709721771697e+00 4.4129367608653034e+01 1 0 0
9514 1 1 -2.4009179979712032e-02 1.7301113305652972e+01 1.0860007411129068e+01 4.4127491756517820e+01 1 0 0
48 1 1 1.6490888261702050e-01 1.5969550940887908e+01 6.8742294398766814e+00 5.0692591977356173e+01 0 1 -1
9448 1 1 1.3898689346350493e-01 1.3816748882562626e+01 6.9801181346010779e+00 4.4390717896246450e+01 1 0 0
9572 1 1 1.3154415804370184e-01 2.1651550914775211e+01 8.6063615168048297e+00 4.5392339304053181e+01 1 0 0
9506 1 1 1.2936238610909120e-01 1.6985972562989165e+01 6.8810842421567484e+00 4.6523843405144326e+01 1 0 0
9449 1 1 -3.5993557723326339e-02 1.5106209216456881e+01 7.2944828220194324e+00 4.4920582689694079e+01 1 0 0
9454 1 2 -3.1140729065478484e-01 1.2839240900847116e+01 1.1169199074757135e+01 4.4278532006158770e+01 1 0 0
50 1 1 -2.0822193830118525e-02 1.4962107854090238e+01 7.7690430593787454e+00 5.1177126250882637e+01 0 1 -1
53 1 1 3.3199456921666218e-02 1.3557154770927653e+01 1.0047376301549763e+01 5.1041803508414482e+01 0 1 -1
49 1 1 1.0301029968583050e-02 1.3530010763790465e+01 7.6052080769462984e+00 5.0812744507587617e+01 0 1 -1
51 1 1 -4.3322937966047699e-02 1.2868607686049250e+01 8.8477256711102275e+00 5.0605875852752952e+01 0 1 -1
9510 1 1 -4.0498828840074552e-02 1.7255979437227765e+01 8.5148866790900293e+00 4.4659892185565134e+01 1 0 0
9513 1 1 5.5430315881564007e-03 1.9442515707758243e+01 9.5955053512670148e+00 4.4597752089163471e+01 1 0 0
9508 1 1 -8.2689496421462565e-05 1.7838622357448532e+01 7.6914964951662679e+00 4.5634815220044054e+01 1 0 0
9509 1 1 -1.0983133917791391e-02 1.9270469838642960e+01 7.6080249142123479e+00 4.5933248482516255e+01 1 0 0
9511 1 1 1.8378583597286849e-02 2.0102256067149817e+01 8.5440740319443869e+00 4.5237152544912256e+01 1 0 0
897 1 3 4.1104449023213174e-01 1.9058817189567147e+01 9.3992724544389610e+00 5.0312922862853377e+01 0 1 -1
746 1 2 -2.3690009834264839e-01 1.5837976643685181e+01 1.1005199882119017e+01 5.0356737551751067e+01 0 1 -1
896 1 2 -3.9878303133259135e-01 1.8136576362593388e+01 8.9636648785855630e+00 5.0438237825167306e+01 0 1 -1
54 1 1 1.3271950604921412e-01 1.5111686325870457e+01 1.0010559115754667e+01 5.1102753140253427e+01 0 1 -1
112 1 1 1.2602984310582729e-01 1.8121913306193417e+01 7.9300094865830015e+00 5.1450671697006278e+01 0 1 -1
55 1 1 -1.1559807261716590e-01 1.2983044242432783e+01 1.1308687194217837e+01 5.1159141280969884e+01 0 1 -1
57 1 1 6.2964219924015200e-02 1.3594127831479197e+01 1.2455080159931640e+01 5.1767273394535238e+01 0 1 -1
56 1 1 1.1069346648793874e-01 1.5862154744270674e+01 1.1484223412840695e+01 5.1746360846324833e+01 0 1 -1
52 1 1 -2.9248380270880742e-02 1.5734464591955245e+01 8.8404242686996071e+00 5.1701401198489641e+01 0 1 -1
9516 1 1 -3.4035547754279943e-02 1.8055043261430605e+01 1.2058121415070197e+01 4.4291888203487773e+01 1 0 0
9452 1 1 8.6933028456958675e-02 1.3609994774510879e+01 9.8374434101989809e+00 4.4164247201616739e+01 1 0 0
9512 1 1 1.3715966519852912e-01 1.8022137998106942e+01 9.5753151056062453e+00 4.4041997547099733e+01 1 0 0
10151 1 3 2.3034835545206650e-01 1.3066002572901104e+01 1.3078553409983282e+01 4.6265881347486712e+01 1 0 0
58 1 1 -4.4742490056328695e-02 1.4925376454457322e+01 1.2414128724232777e+01 5.2323789130613171e+01 0 1 -1
9451 1 1 1.3411526568043292e-01 1.5853269534772810e+01 8.3763476013726077e+00 4.4119333583345032e+01 1 0 0
118 1 1 -3.1543329622993971e-02 1.7107040944334379e+01 1.1276062711237946e+01 5.2602851682677709e+01 0 1 -1
648 1 1 3.7390418413214938e-01 2.1699928906541345e+01 1.1390081338816529e+01 5.1016963155286881e+01 0 1 -1
9455 1 1 6.5598000650209529e-02 1.5883530873784535e+01 1.0817471350202830e+01 4.3821851261996954e+01 1 0 0
2 1 1 5.7205347474498401e-03 1.4758825133702150e+01 1.7307167545952097e+01 5.2499231010545927e+01 0 1 -1
70 1 1 2.0608976440099608e-01 1.9036111215150246e+01 1.9498833564507510e+01 5.2322236236918137e+01 0 0 -1
623 1 2 -4.5536329774167394e-01 1.4639739071081280e+01 1.4907279181375113e+01 5.0724073150206884e+01 0 1 -1
9520 1 1 1.0031410191528854e-01 1.8199626236759141e+01 1.4336781623346962e+01 4.5337477752642229e+01 1 0 0
9395 1 1 -2.2402519389298284e-01 1.2288644027006367e+01 1.3505142658787991e+01 4.6970063271559304e+01 1 0 0
4 1 1 -6.2196535131327113e-02 1.5254909693942606e+01 1.8610540644598988e+01 5.2575642399603389e+01 0 0 -1
9467 1 1 1.5021250185303897e-01 1.5596509892841736e+01 1.9449167225944819e+01 4.6177417858584086e+01 1 0 0
628 1 3 4.0855302038739150e-01 1.5472519735741962e+01 1.8751789116062898e+01 5.0348242097013596e+01 0 0 -1
9956 1 2 -4.4839444641302045e-01 1.5123896122337099e+01 1.6826141261678885e+01 4.7002648106150247e+01 1 0 0
9463 1 1 1.4759501093896976e-01 1.5566580513661078e+01 1.7025069184642060e+01 4.5646033743273939e+01 1 0 0
9457 1 2 -3.4219655543779914e-01 1.6106559905793898e+01 1.3375082267824883e+01 4.5012822822992192e+01 1 0 0
9464 1 1 9.9363054113069706e-03 1.3376974648535917e+01 1.8390885513462628e+01 4.5778609795040197e+01 1 0 0
9897 1 2 -4.7692182749375772e-01 1.2888090563968817e+01 1.5469019188436173e+01 4.8412410734306135e+01 1 0 0
63 1 1 -9.3448505874118876e-02 1.2785137504167691e+01 1.5962348983112651e+01 5.1772505267729919e+01 0 1 -1
9459 1 1 2.5383601483191220e-01 1.5440616739220610e+01 1.4610424099769219e+01 4.5248897390675054e+01 1 0 0
9990 1 2 -4.2992756008419586e-01 1.9906008564380443e+01 1.5712368543444462e+01 4.7093056031913697e+01 1 0 0
624 1 3 4.5753053713752134e-01 1.4516326238568483e+01 1.4289983915203027e+01 5.0005260674726877e+01 0 1 -1
625 1 2 -4.6472794279689311e-01 1.4941801795331621e+01 1.9472509466499087e+01 5.0452047242625866e+01 0 0 -1
9584 1 1 8.6480870591870845e-02 2.1779368063097735e+01 1.5460315199230600e+01 4.5474814674719944e+01 1 0 0
9518 1 1 1.2345066253202694e-01 1.7503536136624515e+01 1.3231746143432311e+01 4.4753707488135056e+01 1 0 0
9460 1 1 1.3004639468376569e-01 1.3341190952310741e+01 1.6016116408628516e+01 4.5297641321220766e+01 1 0 0
9523 1 1 1.5337103594667786e-01 2.0254604329770608e+01 1.5584093422299491e+01 4.5703781246207349e+01 1 0 0
9521 1 1 -6.6477746435498183e-02 1.9638979978302139e+01 1.4413140112348579e+01 4.5099615280938458e+01 1 0 0
9462 1 1 1.0518118799043562e-01 1.4039073131003512e+01 1.7244267852493380e+01 4.4948231317212723e+01 1 0 0
9991 1 3 4.8042935241627632e-01 1.9359171175071285e+01 1.4903761268617998e+01 4.7361287791892558e+01 1 0 0
9465 1 1 -6.8230264408074795e-02 1.6219046309164007e+01 1.8406111728185589e+01 4.5501080015650011e+01 1 0 0
917 1 3 3.4543291261846509e-01 1.9244330853029894e+01 1.4596645813667125e+01 5.2170669554761020e+01 0 1 -1
9989 1 3 3.7343540476278431e-01 1.7117629599078903e+01 1.3771294853512126e+01 4.7002998813551685e+01 1 0 0
9898 1 2 -3.4425702191257707e-01 1.4056220928663448e+01 1.3296571686139490e+01 4.8488453162885804e+01 1 0 0
1 1 1 3.5792246403907178e-02 1.3296577141776421e+01 1.7220916012010530e+01 5.2030418365968025e+01 0 1 -1
9458 1 2 -3.3717233756518822e-01 1.4028580391043073e+01 1.4756142696506487e+01 4.5485216654136067e+01 1 0 0
9524 1 1 1.2048619290982104e-01 1.8365665657589570e+01 1.6833352088935779e+01 4.4657659314924992e+01 1 0 0
9526 1 1 1.7291216134607953e-01 1.7488643700417342e+01 1.8579822424002156e+01 4.4895327534750145e+01 1 0 0
9988 1 2 -4.9133843277215977e-01 1.7916199533130023e+01 1.4343954279214357e+01 4.6811379664878899e+01 1 0 0
9461 1 1 -8.8545066419484286e-02 1.6165668163017852e+01 1.5738600914687941e+01 4.5097445707822231e+01 1 0 0
9527 1 1 1.7661727808800201e-01 2.0666858682298816e+01 1.7894473153921719e+01 4.4818535594382340e+01 1 0 0
9940 1 2 -2.9411191196241032e-01 1.9821835595617603e+01 1.8972298606988964e+01 4.4299828770005732e+01 1 0 0
9466 1 1 -4.4028797992966516e-03 1.4148767729810556e+01 1.9375205182417101e+01 4.6441775722079392e+01 1 0 0
9525 1 1 -4.5091321009060437e-02 1.9784739098883914e+01 1.6843948085896674e+01 4.5037758851168178e+01 1 0 0
9519 1 1 1.4364808681172939e-01 2.0451902972700356e+01 1.3504325186180878e+01 4.4305480712569576e+01 1 0 0
9522 1 1 5.8892513100548896e-03 1.7595575010774915e+01 1.5679170253100866e+01 4.4974840630609123e+01 1 0 0
630 1 2 -2.6669265593730573e-01 1.8429317053980082e+01 1.9151388482727906e+01 5.1028582146698497e+01 0 0 -1
59 1 1 -7.3083286848615606e-02 1.2812136342163241e+01 1.3667297240476078e+01 5.1948915318968957e+01 0 1 -1
9895 1 1 2.9332160819992070e-01 1.3070850563569104e+01 1.4088560351703025e+01 4.8166759007474035e+01 1 0 0
61 1 1 1.4015001343219571e-01 1.3651058398231834e+01 1.4844508880627208e+01 5.1853745971010468e+01 0 1 -1
9957 1 3 3.9876563234925155e-01 1.4927778893074615e+01 1.5949841946533418e+01 4.7352617824996102e+01 1 0 0
3 1 1 1.1716068480772961e-01 1.2584696918539361e+01 1.8438594992395050e+01 5.1808514450673854e+01 0 0 -1
916 1 2 -4.0211390536330704e-01 1.8336769524830689e+01 1.4989576094042002e+01 5.2036639639601155e+01 0 1 -1
69 1 1 5.3063923458544771e-02 1.7484909681879582e+01 1.9596713066908485e+01 5.2010445046912167e+01 0 0 -1
9399 1 1 -2.2064803200270999e-02 1.2100771146578333e+01 1.5862838078373157e+01 4.5858680038031736e+01 1 0 0
1592 1 1 -6.6508553308193746e-02 1.2713807106493956e+01 2.2202349159872096e+01 2.0646528074699674e+01 1 0 0
2002 1 2 -4.9831873701962454e-01 1.7004314479982128e+01 2.2112312738804807e+01 1.9862271527094038e+01 1 0 0
1599 1 1 -1.0554017219640255e-01 1.4694281921378966e+01 2.5884518237813968e+01 2.0064349603341768e+01 1 0 0
1595 1 1 -5.4376775952970087e-02 1.4881325972350261e+01 2.3382525527102079e+01 2.0293575914217602e+01 1 0 0
1597 1 1 6.7991384579675282e-02 1.4141671206052742e+01 2.4634221845173272e+01 2.0409335584791879e+01 1 0 0
640 1 2 -3.3229090683482099e-01 1.9164222379587400e+01 2.4786736832751728e+01 2.0146009827880174e+01 0 0 0
2004 1 3 5.7219200163850092e-01 1.6546714356264328e+01 2.1241894820749458e+01 2.0391223720800340e+01 1 0 0
1593 1 1 -1.3859719318057934e-02 1.4153550986248247e+01 2.2153727007012066e+01 2.0623364900043388e+01 1 0 0
2001 1 1 3.4956955302521231e-01 1.6270159758925534e+01 2.3330548453551224e+01 1.9940272508664545e+01 1 0 0
1591 1 1 1.3393016805675936e-01 1.4678942690800826e+01 2.0883015170429694e+01 2.0983463937057614e+01 1 0 0
2000 1 2 -4.8769124284611237e-01 1.6025575318172979e+01 2.0563576163603706e+01 2.1134662835522416e+01 1 0 0
1596 1 1 -3.6938931990607507e-02 1.2807535435721531e+01 2.4614454071058603e+01 2.0950874591612692e+01 1 0 0
2003 1 2 -3.4783790837078404e-01 1.6708479824315408e+01 2.4547852438853813e+01 1.9660308645811561e+01 1 0 0
2077 1 1 -3.1199495198379206e-02 1.3770066690476167e+01 2.1609904448789045e+01 2.4740600117592884e+01 0 1 0
2079 1 1 -1.9112465997408686e-02 1.4475007956568451e+01 2.2884595466623900e+01 2.4753028037466571e+01 0 1 0
2139 1 1 6.0125104186293174e-02 2.0292007587124804e+01 2.0831190922501886e+01 2.5037976615325309e+01 0 1 0
2078 1 1 -3.2604550776037917e-02 1.6652941468946640e+01 2.1607583224131471e+01 2.4806571571627519e+01 0 1 0
2080 1 1 -2.0256937135444256e-02 1.5856737854979579e+01 2.2713456449052764e+01 2.4385459404565079e+01 0 1 0
2082 1 1 1.1571091204021976e-01 1.6561289141231907e+01 2.3744137759133864e+01 2.3518492619900105e+01 0 1 0
2084 1 1 1.0638702248977659e-01 1.5621937660370513e+01 2.5354710447353103e+01 2.3516281527245535e+01 0 1 0
2140 1 1 -1.1696588107430678e-03 1.8069245700371837e+01 2.1701601991897729e+01 2.4846115616771289e+01 0 1 0
2141 1 1 -5.7397156858993735e-02 2.0949224740777201e+01 2.1806001102680330e+01 2.4314435805084294e+01 0 1 0
2142 1 1 1.2939468279317837e-01 1.8693730594083721e+01 2.3045569912506092e+01 2.4597474409580386e+01 0 1 0
2143 1 1 1.1880922462910558e-01 1.9991652204092823e+01 2.2903645861309396e+01 2.3733866382438734e+01 0 1 0
2144 1 1 -6.9861200576738364e-02 1.7886586504828294e+01 2.4079029830050096e+01 2.3981040884527239e+01 0 1 0
2145 1 1 -1.7341626090577579e-02 2.0707037458533740e+01 2.4313630574741534e+01 2.3823986749597932e+01 0 1 0
2146 1 1 8.2942806717934678e-02 1.8461115159597128e+01 2.5427388735917912e+01 2.3965537437816700e+01 0 1 0
2147 1 1 -3.5586648123656292e-02 1.9898962337953005e+01 2.5441766638939207e+01 2.3978500054483771e+01 0 1 0
2897 1 2 -4.6447945987480072e-01 1.9395753608553473e+01 2.2787208193179868e+01 2.2439095213874349e+01 0 1 0
2898 1 3 4.5759837514917484e-01 1.9306987680185653e+01 2.3503317478182499e+01 2.1847194787310791e+01 0 1 0
2973 1 2 -2.6075025683956093e-01 1.5866170319110120e+01 2.4384230142712603e+01 2.2431809334414393e+01 0 1 0
2138 1 1 -2.7564385279613813e-04 1.8884294049423808e+01 2.0553993690079217e+01 2.5119521717801863e+01 0 1 0
2076 1 1 1.1142705795859116e-01 1.5978586157796988e+01 2.0301057006859221e+01 2.4756364228692625e+01 0 1 0
2083 1 1 -2.2093658849898039e-02 1.4503678503282131e+01 2.5424478370477992e+01 2.4501552547673644e+01 0 1 0
2075 1 1 -2.4520185515870881e-02 1.4476843652449448e+01 2.0408318433987041e+01 2.4866020246274807e+01 0 1 0
2081 1 1 1.7112656918528149e-01 1.3977868604954383e+01 2.4203136726629193e+01 2.4974655049487183e+01 0 1 0
2005 1 3 2.7063949209056304e-01 1.5644267608999659e+01 2.6032996777058397e+01 1.9536444401616709e+01 1 0 0
638 1 1 3.2242420953749046e-01 2.0422265522661235e+01 2.4900609360509733e+01 2.0299074742813708e+01 0 0 0
3045 1 2 -4.6558275378082009e-01 1.2822548809636706e+01 2.4549428112685870e+01 2.5707883704581949e+01 0 1 0
3047 1 1 2.7579936123477483e-01 1.2283021904948143e+01 2.1646571380092325e+01 2.4612481705183992e+01 0 1 0
139 1 1 -2.8219373754195176e-01 2.1193058126879581e+01 2.4123532850803993e+01 1.9178484469025857e+01 0 0 0
132 1 1 -9.1389800174402014e-02 2.1380458630439797e+01 2.0279923844740281e+01 1.8422687507894072e+01 0 0 0
762 1 3 3.7684733678278504e-01 1.7497701216693237e+01 2.0440479498179549e+01 1.8706762952028345e+01 0 0 0
1941 1 2 -4.6684782170768718e-01 1.2584385877960196e+01 2.0542135501594455e+01 1.9025495841448294e+01 1 0 0
764 1 3 5.2131197941056306e-01 1.7752255058338129e+01 2.5639402499914343e+01 1.8827986210474037e+01 0 0 0
639 1 3 2.6830233523563241e-01 2.0840038765120088e+01 2.4296502691023772e+01 1.8173991119504112e+01 0 0 0
2896 1 3 4.0442082433821430e-01 1.6717585029217297e+01 2.0252112855188177e+01 2.2903757132061290e+01 0 1 0
965 1 3 1.6577582131723784e-01 2.1159166347316066e+01 2.3043204230971703e+01 1.9317451029907119e+01 0 0 0
2950 1 2 -4.8538216148224256e-01 1.8087961022936103e+01 2.6242433494579863e+01 2.5203298089828486e+01 0 1 0
641 1 2 -5.1763103017383383e-01 2.1284554230483849e+01 2.5311473064599916e+01 2.1377937664958008e+01 0 0 0
2879 1 2 -4.3276775324048838e-01 1.9209401033506090e+01 2.3375214540664253e+01 2.5903802884319681e+01 0 1 0
134 1 1 2.8041372165995404e-01 2.0934103698789219e+01 2.1143443769215551e+01 1.7405005859918596e+01 0 0 0
2951 1 3 3.9387830068385205e-01 1.7248128472440932e+01 2.5780034753295038e+01 2.5642610675022738e+01 0 1 0
2880 1 3 3.3615007011167308e-01 2.0179810290268694e+01 2.3193155854305573e+01 2.5994616293704095e+01 0 1 0
1598 1 1 1.6458940982818274e-01 1.2094710629433374e+01 2.5779737888127823e+01 2.1468765357317107e+01 1 0 0
141 1 2 -3.3970164524163693e-01 2.0790596265629997e+01 2.6049055575403802e+01 1.7434840233461980e+01 0 0 0
1588 1 1 7.1471857014548711e-03 1.2461930721562869e+01 1.9731471824964675e+01 2.1094747277145974e+01 1 0 0
3046 1 3 5.1651640594674031e-01 1.2121171625226587e+01 2.3901792642538535e+01 2.6052702883601384e+01 0 1 0
1589 1 1 3.3051669534265270e-02 1.3866966017507101e+01 1.9702582780490847e+01 2.1282233734606809e+01 1 0 0
2137 1 1 -2.7669761098199580e-01 2.1211342134085754e+01 2.0188618068911168e+01 2.6096010371099752e+01 0 1 0
2927 1 3 4.4396257592409716e-01 1.9441839141639846e+01 2.6219382562842103e+01 2.6064558226918063e+01 0 1 0
147 1 1 1.5427312680956215e-01 2.1755567971951653e+01 2.9841867438897829e+01 1.7372309931542119e+01 0 0 0
2884 1 3 4.4114603556534188e-01 1.9501345362319380e+01 2.8471090508710653e+01 2.5906407651014678e+01 0 1 0
2883 1 2 -4.7326697525999611e-01 2.0147597348947514e+01 2.9243643120347222e+01 2.5800655239596111e+01 0 1 0
2926 1 2 -4.6463844651640951e-01 2.0151842153628859e+01 2.6934234825508828e+01 2.5866225274073621e+01 0 1 0
1768 1 2 -2.4161875983106559e-01 1.2596718274779407e+01 2.6735477249870275e+01 2.2475483739979197e+01 1 0 0
763 1 2 -4.6728718920247636e-01 1.7219269517589844e+01 2.6262611580279039e+01 1.8317121037174857e+01 0 0 0
2148 1 1 1.5302086581978802e-01 1.7787970194997413e+01 2.6445532861034579e+01 2.3043251125742298e+01 0 1 0
2086 1 1 -4.1743308986169118e-02 1.6406869553747928e+01 2.6582034460713587e+01 2.3397741719196482e+01 0 1 0
2085 1 1 -4.7705104111539894e-02 1.3938587978527687e+01 2.6660828032741680e+01 2.4764398496578675e+01 0 1 0
3043 1 2 -4.5042932178681933e-01 1.2452252110172944e+01 2.8788272319389712e+01 2.4566111056998526e+01 0 1 0
3044 1 3 2.0600318531991599e-01 1.3169792579848533e+01 2.6786137867999223e+01 2.5482160679552457e+01 0 1 0
873 1 2 -2.3539189644683933e-01 1.6788993699812231e+01 3.1791552536177623e+01 1.7535832479104698e+01 0 0 0
926 1 2 -3.1228290737092390e-01 1.8753687782754632e+01 2.9955227555267498e+01 1.8495520088762191e+01 0 0 0
2006 1 2 -4.2951539856725157e-01 1.5893905543091122e+01 2.8496558489477064e+01 1.8886736642768895e+01 1 0 0
1603 1 1 1.6272907291419353e-01 1.4749940212541409e+01 2.8336724544071764e+01 1.9680248784307839e+01 1 0 0
2008 1 3 5.4308094115296868e-01 1.6448451344596297e+01 2.9349412726291060e+01 1.9283449005836093e+01 1 0 0
1609 1 1 1.2422405184262562e-01 1.4374469377035007e+01 3.2260678987970451e+01 1.9693655212981717e+01 1 0 0
1607 1 1 1.9558904572762834e-01 1.5045436865167440e+01 3.0991408609916718e+01 1.9888942515573937e+01 1 0 0
1601 1 1 -4.1431942642724907e-02 1.4127980602665644e+01 2.7201238694596324e+01 2.0259906520760207e+01 1 0 0
1605 1 1 -7.6024448302417849e-02 1.4403663565185083e+01 2.9675204893721560e+01 2.0095154217204485e+01 1 0 0
2007 1 2 -3.6988559040723595e-01 1.6348915789379667e+01 3.0568336010863824e+01 1.9708004903961854e+01 1 0 0
2153 1 1 1.3079974724934615e-01 2.0581778610833922e+01 2.9235520622006202e+01 2.4432852647097821e+01 0 1 0
2149 1 1 1.0136788764079209e-01 2.0572866491990688e+01 2.6702690343255249e+01 2.4472675785812314e+01 0 1 0
2087 1 1 1.8176509604034819e-02 1.4336638569106865e+01 2.7798700757990385e+01 2.3999540647963933e+01 0 1 0
1604 1 1 1.4593597247885004e-01 1.3327321288847081e+01 2.9679334064772121e+01 2.0987602021883973e+01 1 0 0
1600 1 1 1.3246498981645244e-01 1.3007886947503932e+01 2.7341469833323586e+01 2.1248460204594139e+01 1 0 0
1602 1 1 -5.3008941409404986e-02 1.2377762362219512e+01 2.8691069385974927e+01 2.1254669323435195e+01 1 0 0
2772 1 2 -2.5472952694231976e-01 1.8441499167630059e+01 2.7126219393988730e+01 2.1946660624247791e+01 0 1 0
2088 1 1 1.3875816574956495e-01 1.5566406869643973e+01 2.7756300828072362e+01 2.3170857227926799e+01 0 1 0
2090 1 1 1.2417879583217546e-01 1.6564712062791891e+01 2.9374903587851783e+01 2.3222797766934971e+01 0 1 0
2092 1 1 7.8323990380932598e-03 1.5761105621263198e+01 3.0431297871562741e+01 2.3894904350332943e+01 0 1 0
2094 1 1 -2.6999088892026884e-02 1.6395702011328776e+01 3.1671077920790861e+01 2.4082878497247016e+01 0 1 0
2150 1 1 1.2770414334621338e-01 1.8680950474111373e+01 2.8049412182308345e+01 2.3049590879310308e+01 0 1 0
2151 1 1 7.7863788031265063e-02 2.0151586617334644e+01 2.8063183129232108e+01 2.3574472785590292e+01 0 1 0
2152 1 1 -6.2341408607997424e-02 1.8007847685778085e+01 2.9279639124203630e+01 2.3319305423836088e+01 0 1 0
2154 1 1 1.3092486942064255e-01 1.8687159758048551e+01 3.0611325722799602e+01 2.3427906602583572e+01 0 1 0
2155 1 1 -3.1074859185065765e-02 2.0078615704617910e+01 3.0513591654539855e+01 2.3963854411684810e+01 0 1 0
2700 1 2 -4.4970315138327388e-01 2.0909748669951036e+01 2.8032692042562626e+01 2.2355254682702363e+01 0 1 0
2771 1 2 -2.7064489981848561e-01 1.5935090925567406e+01 2.8643995368048319e+01 2.2115963964023337e+01 0 1 0
2938 1 2 -4.2296085011706569e-01 1.8691738355574746e+01 3.1507775281900351e+01 2.2283254274456880e+01 0 1 0
2939 1 3 3.8226599663852506e-01 1.8006786394957135e+01 3.1354225693618847e+01 2.1559787863855469e+01 0 1 0
1898 1 2 -2.8843602802675394e-01 1.3016897541546788e+01 3.1001077666266493e+01 2.1505790315163633e+01 1 0 0
2091 1 1 -1.0064537586195200e-02 1.4331683094577865e+01 3.0384784952587012e+01 2.3929474332340671e+01 0 1 0
2089 1 1 1.4279465122678134e-01 1.3751056773059293e+01 2.9077123803906932e+01 2.4093805997971899e+01 0 1 0
2093 1 1 -4.3209076004006065e-02 1.3518474127101504e+01 3.1588032224158294e+01 2.3925514525338624e+01 0 1 0
1608 1 1 8.2759221471008476e-02 1.2966239290421369e+01 3.2618209309746597e+01 1.9793759575759108e+01 1 0 0
911 1 3 4.2849303191383309e-01 1.9904318585022246e+01 3.0456766222339905e+01 1.9842408660266525e+01 0 0 0
2157 1 1 1.4696509138001027e-01 2.0688791008622154e+01 3.1690827705451245e+01 2.4383369436605353e+01 0 1 0
2156 1 1 1.2981036302538485e-01 1.7820462034790943e+01 3.1695038592254178e+01 2.4476029466560068e+01 0 1 0
149 1 1 1.0266132367298582e-01 2.0784131339160574e+01 3.1037103232320227e+01 1.8265512225867035e+01 0 0 0
910 1 2 -4.4035615610877060e-01 2.0859118408765639e+01 3.0526298020015552e+01 1.9584318824286260e+01 0 0 0
2851 1 2 -4.4449917126444211e-01 1.8136186834217362e+01 3.0765806139735158e+01 2.5604870605778622e+01 0 1 0
1606 1 1 1.1206247993961610e-01 1.2199800181531444e+01 3.1705761581013586e+01 2.0558668470421019e+01 1 0 0
2701 1 3 4.5361351005993439e-01 2.1069904259361238e+01 2.7208608810634534e+01 2.1933769289479478e+01 0 1 0
151 1 1 9.4880568964828868e-02 2.1210265252127826e+01 3.2482589265298792e+01 1.7935163140750586e+01 0 0 0
87 1 1 6.9875563352468750e-02 1.9384232131363508e+01 3.0914039520276535e+01 1.7621258635524615e+01 0 0 0
143 1 1 1.4385528868113898e-01 2.1457948222237381e+01 2.7405710138739284e+01 1.7699735158639538e+01 0 0 0
2159 1 1 1.7374638915341242e-02 1.9893487440567398e+01 3.2811292928514064e+01 2.4752620893536953e+01 0 1 0
2852 1 3 4.5260120507143514e-01 1.9073382484296086e+01 3.0565617271324818e+01 2.5872791004422268e+01 0 1 0
3039 1 1 3.4320249195599356e-01 1.2068271404724465e+01 3.1550322434611942e+01 2.3881220130635707e+01 0 1 0
2009 1 3 5.0460459874800867e-01 1.4903309237955400e+01 3.4277646549460982e+01 1.9543655592585328e+01 1 0 0
2099 1 1 6.1393300792817858e-02 1.4254355766490180e+01 3.5428585704388659e+01 2.4185494236135320e+01 0 1 0
2673 1 2 -2.8930844165731162e-01 1.5806203490606585e+01 3.7119098787238634e+01 2.6140467873341468e+01 0 1 0
153 1 2 -3.3411692237713891e-01 2.0601748652533676e+01 3.3838208060768416e+01 1.7958206667923232e+01 0 0 0
2166 1 1 1.3710987432990451e-01 1.8524676966935829e+01 3.8004710130283335e+01 2.4285262082953032e+01 0 1 0
2160 1 1 -2.6423656395744854e-02 1.7881835715150604e+01 3.4258763514815008e+01 2.4134478811633905e+01 0 1 0
2165 1 1 6.7633694164690589e-02 2.0546491502655631e+01 3.6659751303622869e+01 2.4728679885863304e+01 0 1 0
2754 1 3 2.3072844966419012e-01 2.1673026924882006e+01 3.3748853167772580e+01 2.5560837636424491e+01 0 1 0
1687 1 3 2.0721600578938795e-01 1.2191857166342787e+01 3.7167409799742813e+01 1.8854724752512166e+01 1 0 0
1616 1 1 2.1928570713962461e-01 1.2711515546189103e+01 3.8631096472138204e+01 2.0339253905542773e+01 1 0 0
3010 1 1 3.3024854190705560e-01 1.2068778795475646e+01 3.6642151233823974e+01 2.3832089973539208e+01 0 1 0
2104 1 1 1.0781511211274057e-01 1.5519436055611282e+01 3.7971607600490287e+01 2.5035308447129115e+01 0 1 0
2098 1 1 1.1514061951276572e-01 1.6448113280499665e+01 3.4358355299280674e+01 2.3748860900367234e+01 0 1 0
2162 1 1 1.2230636000416049e-01 1.8497192704789363e+01 3.5543404907368682e+01 2.4169780066381033e+01 0 1 0
2164 1 1 -6.5269225817377000e-02 1.7812783019013118e+01 3.6718326772293217e+01 2.4413398741845267e+01 0 1 0
687 1 3 2.3230836333768612e-01 1.9296763512520986e+01 3.5646828979920308e+01 1.7905881900543886e+01 0 0 0
1615 1 1 2.9673572542223170e-01 1.4874735345706522e+01 3.7490820573270426e+01 2.0140481970695969e+01 1 0 0
690 1 3 4.0170481734163338e-01 2.1613090043914280e+01 3.6807245573323442e+01 2.0325330392901737e+01 0 0 0
3038 1 3 2.8699785148353230e-01 1.2534452756763647e+01 3.4184499664063011e+01 2.4421638083453015e+01 0 1 0
2995 1 3 2.3778977498620468e-01 2.0181897849426171e+01 3.4760381624228380e+01 2.5776801382735734e+01 0 1 0
1921 1 2 -4.2659706896406480e-01 1.3208199191274245e+01 3.8726203230551114e+01 1.7871316748637742e+01 1 0 0
2010 1 3 2.0118314635797310e-01 1.6474978013087242e+01 3.8843800672635716e+01 1.9572828699219759e+01 1 0 0
2161 1 1 -2.4622227710353034e-01 2.0602360467214325e+01 3.3744726887148651e+01 2.5742421760213791e+01 0 1 0
2106 1 1 -7.4851291081038003e-04 1.6346646820326008e+01 3.9130926459896749e+01 2.4680066504698871e+01 0 1 0
2959 1 3 3.8859396183975087e-01 1.9532847512408779e+01 3.7145422622950349e+01 2.2709145709317376e+01 0 1 0
2167 1 1 7.2226981436038409e-02 1.9818806418760847e+01 3.7850907365318605e+01 2.5129429795125517e+01 0 1 0
876 1 2 -3.0369458932533144e-01 1.4892464263071043e+01 3.5162443960352874e+01 1.7784374759029362e+01 0 0 0
2665 1 2 -4.5233094420725650e-01 1.4564677680764383e+01 3.8022342741478425e+01 2.2792103681009092e+01 0 1 0
2168 1 1 1.0702055440407927e-02 1.7789117267420899e+01 3.9214009433793429e+01 2.4662787663574324e+01 0 1 0
1611 1 2 -4.3242098799444384e-01 1.5232403427807615e+01 3.3414085655141349e+01 1.9609484701929134e+01 1 0 0
2105 1 1 -1.2249724978062880e-01 1.3478860194766247e+01 3.9096824248075293e+01 2.4525247597657248e+01 0 1 0
1610 1 2 -3.0367392920384684e-01 1.2130269747064622e+01 3.3600493857585036e+01 1.9105257350424605e+01 1 0 0
3009 1 3 2.6015919603108378e-01 1.2424444738034756e+01 3.9133866280719651e+01 2.4496369008047512e+01 0 1 0
689 1 2 -3.0875519196343970e-01 2.0590199300150971e+01 3.8536405834718018e+01 1.8497144850297037e+01 0 0 0
2163 1 2 -3.1203275976571315e-01 1.9958913721638112e+01 3.5575360767913700e+01 2.4007615331049838e+01 0 1 0
95 1 1 -2.8982251983521318e-01 1.9976041324022546e+01 3.6373303844735844e+01 1.7513458725447872e+01 0 0 0
1614 1 2 -3.6055145264899302e-01 1.3415391754266182e+01 3.7420212972904849e+01 2.0522377062117634e+01 1 0 0
2958 1 2 -4.1265761360688019e-01 1.9063415798751780e+01 3.7995668710641411e+01 2.2938335453870629e+01 0 1 0
2103 1 1 1.5528580140391626e-01 1.4189877266583700e+01 3.7907745363651202e+01 2.4194959606440005e+01 0 1 0
2102 1 1 1.2194704212376847e-01 1.6453166901756934e+01 3.6498862995364433e+01 2.4982077041709683e+01 0 1 0
2788 1 2 -2.4510008667634475e-01 1.5939677997052502e+01 3.3766902920621654e+01 2.2524544188361947e+01 0 1 0
2101 1 1 -1.0006094624454194e-01 1.3508745394480266e+01 3.6624845259896631e+01 2.4228215256697400e+01 0 1 0
686 1 1 3.4796761505331236e-01 2.0457218961230126e+01 3.7286773104532486e+01 1.8696380377580624e+01 0 0 0
2095 1 1 3.4323401850546054e-02 1.4137822161533160e+01 3.2855561738298512e+01 2.4019400670093709e+01 0 1 0
2096 1 1 1.1359373172115882e-01 1.5622706316945775e+01 3.2851112109205964e+01 2.3585942730500800e+01 0 1 0
688 1 2 -4.9195694973573223e-01 2.0942181289069705e+01 3.6422820526814611e+01 1.9751046568753498e+01 0 0 0
2158 1 1 1.4982561778468703e-02 1.8547145316569257e+01 3.2996628575762188e+01 2.4370307819844651e+01 0 1 0
2100 1 1 -4.4867816920656216e-02 1.5713032513418423e+01 3.5404725220691240e+01 2.4273485251870031e+01 0 1 0
2097 1 1 -1.2723943832314635e-01 1.3587160700218455e+01 3.4131068433317175e+01 2.4218964256637292e+01 0 1 0
1617 1 1 -1.2691312603111030e-01 1.5438169959395079e+01 3.8724584993042136e+01 1.9681644983158460e+01 1 0 0
2666 1 3 4.7105966105564251e-01 1.4241870393607078e+01 3.7329237825616225e+01 2.2248849308824308e+01 0 1 0
1613 1 2 -2.8401305881786365e-01 1.5767356386654063e+01 3.6578869400759430e+01 2.0385691815131352e+01 1 0 0
1979 1 3 2.0726780654932364e-01 1.2061743162871597e+01 3.5493541723751100e+01 1.8266017883399289e+01 1 0 0
2169 1 1 1.2014969389985948e-01 2.0607017197994697e+01 3.9386577866505839e+01 2.5491976246074987e+01 0 1 0
2694 1 3 4.6491440510549914e-01 2.1770101271346416e+01 3.4126421960280751e+01 1.9826140302459493e+01 0 1 0
4052 1 3 2.4508935276937224e-01 1.5344363829209465e+01 2.2541213088266492e+01 2.9984044280944495e+01 1 1 0
4053 1 2 -4.2979384261258013e-01 1.5641288141473739e+01 2.4669298680673940e+01 2.9036603761563857e+01 1 1 0
3659 1 1 -1.6476437302063920e-01 1.4307446845866769e+01 2.2395607018075836e+01 2.9783799118248442e+01 1 1 0
3663 1 1 1.2457083522129483e-01 1.4300003391694524e+01 2.4608929542259993e+01 2.8654211305080551e+01 1 1 0
3661 1 1 3.5416829451239425e-02 1.3645797127749878e+01 2.3390981025477380e+01 2.9056371834055088e+01 1 1 0
3657 1 1 2.9126847841661985e-01 1.3634954391449766e+01 2.1210767974383447e+01 3.0162094952762146e+01 1 1 0
3655 1 2 -2.7915362487504031e-01 1.4382120194631028e+01 2.0307476674883603e+01 3.0729022985131049e+01 1 1 0
4784 1 2 -2.2300141586146097e-01 1.7237677851231929e+01 2.0232282426018990e+01 3.1426762738861875e+01 0 1 0
4057 1 3 5.8467970760345245e-01 1.6112784224239636e+01 2.5259489496103907e+01 2.8188563521637853e+01 1 1 0
3665 1 1 -1.5123245007838518e-02 1.3512676448662347e+01 2.5668557948854975e+01 2.8168562553134301e+01 1 1 0
4783 1 2 -2.3435789756294820e-01 1.7790892508781717e+01 2.2585602957377795e+01 3.2057240080504634e+01 0 1 0
4782 1 2 -2.2847155440649994e-01 1.7959248966222077e+01 2.4829135330000128e+01 3.2408263101080664e+01 0 1 0
4733 1 3 2.0761082849893786e-01 1.4152198005939649e+01 2.1901229999448308e+01 3.2782481830205533e+01 0 1 0
4320 1 1 1.5800458367723041e-01 1.8538830512120025e+01 1.9993700040579661e+01 3.2066814501301657e+01 0 1 0
4385 1 1 7.2339051983290978e-02 2.1454101140472030e+01 2.3457760722957005e+01 3.3150864643979304e+01 0 1 0
4381 1 1 1.3958166368053268e-01 2.0855148757349575e+01 2.0580345637812435e+01 3.2943861718431009e+01 0 1 0
4261 1 1 -2.6040981206884278e-01 1.3683117602439387e+01 2.2758775571505989e+01 3.3292042313714866e+01 0 1 0
4262 1 1 3.5503931833491362e-02 1.4731192501638450e+01 2.3710985961086795e+01 3.3848458501071313e+01 0 1 0
4319 1 1 1.1956975056047787e-01 1.6992196166670510e+01 2.0057965053034618e+01 3.2859621813228522e+01 0 1 0
4321 1 1 1.6529269828162144e-01 1.6611088274983178e+01 2.1287990307120669e+01 3.3786955402986216e+01 0 1 0
4322 1 1 -2.6802048759991148e-02 1.9484101495785904e+01 2.1044821428631995e+01 3.2501124900667484e+01 0 1 0
4323 1 1 1.2830882017252729e-01 1.6773386863307632e+01 2.2510265686836416e+01 3.3038903097364106e+01 0 1 0
4324 1 1 1.6349424281134747e-01 1.9185340093826778e+01 2.2373151301374318e+01 3.2553510914020436e+01 0 1 0
4325 1 1 -4.3979093623713418e-02 1.6096318316875934e+01 2.3725342116732893e+01 3.3391356064917062e+01 0 1 0
4326 1 1 -6.8821331568913943e-02 1.9930318326282261e+01 2.3532340871521530e+01 3.2932933519932405e+01 0 1 0
4379 1 1 -6.1154876984575050e-02 2.1539147305332474e+01 1.9772418779758883e+01 3.1952967341144159e+01 0 1 0
4328 1 1 1.5342127633382444e-01 1.9245846097077759e+01 2.4746099664164635e+01 3.3039505880748145e+01 0 1 0
4327 1 1 1.5242269352679930e-01 1.6845548614994410e+01 2.4980814705057483e+01 3.3346324939018444e+01 0 1 0
4732 1 1 3.8992237819191256e-01 1.2581316563294525e+01 2.3467954889577552e+01 3.2385367515245186e+01 0 1 0
4264 1 1 9.8918173249253366e-02 1.4277360833547807e+01 2.4806917682239423e+01 3.4561769145788219e+01 0 1 0
4260 1 2 -3.3685065443809947e-01 1.5322113414977217e+01 2.1329006315605973e+01 3.4672117230560460e+01 0 1 0
4258 1 1 3.7826330236775424e-02 1.4893122643894507e+01 1.9995896714094897e+01 3.4728580166161592e+01 0 1 0
4257 1 1 1.8855663839610082e-01 1.3421600422665460e+01 1.9904670817495735e+01 3.4761431831155761e+01 0 1 0
5036 1 3 2.5290304607746428e-01 1.3164843534741957e+01 2.2359242259002190e+01 3.4128379922353282e+01 0 1 0
4055 1 2 -5.1698505082931701e-01 1.6443628811810591e+01 2.5878419492388502e+01 2.7347218535799175e+01 1 1 0
5011 1 2 -2.9168816013099302e-01 2.0947004698127824e+01 2.1329026752903587e+01 3.4245654645450962e+01 0 1 0
4389 1 1 -2.6690298895065696e-02 2.1011745120617569e+01 2.5757889424927548e+01 3.4249563062794699e+01 0 1 0
4891 1 2 -4.2970886414664594e-01 1.7642247204655867e+01 2.1061751621729783e+01 3.4782529476267015e+01 0 1 0
4734 1 2 -3.1480627759784585e-01 1.2605821340096758e+01 2.4557205433639822e+01 3.1711351193011144e+01 0 1 0
3963 1 2 -4.7752510570299500e-01 1.2593575434454873e+01 2.2229943472449254e+01 2.7267976456859127e+01 1 1 0
4330 1 1 -2.3056494568118840e-02 1.9723818307422633e+01 2.5913967069074641e+01 3.3704566050837627e+01 0 1 0
4266 1 1 9.4457891943427255e-02 1.5105287850297158e+01 2.5928866877614052e+01 3.4879662580513511e+01 0 1 0
4387 1 1 2.3239054289765590e-01 2.1706778083797296e+01 2.4463866810425095e+01 3.4368881613444920e+01 0 1 0
4263 1 2 -2.9538542486645736e-01 1.2895499673009788e+01 2.4715093545903311e+01 3.4887766159803789e+01 0 1 0
3964 1 3 4.1745205931331086e-01 1.2282592214558594e+01 2.1332204300823143e+01 2.7214767930142273e+01 1 1 0
4329 1 1 -3.9719843786459479e-02 1.6362985417413338e+01 2.6033270433382995e+01 3.4048681477876023e+01 0 1 0
3660 1 1 8.5198896956219267e-02 1.2318743356093888e+01 2.3040212330702598e+01 2.8433393899330106e+01 1 1 0
3656 1 2 -3.6179537702958908e-01 1.2156949940224719e+01 2.1057045321319254e+01 2.9976023549598846e+01 1 1 0
2729 1 3 1.6628276367305783e-01 2.0507395386011876e+01 1.9924221760387280e+01 2.6857049927750083e+01 0 1 0
3672 1 1 1.2370439331718626e-01 1.2058595596746862e+01 3.0943633997381152e+01 2.7174902742028507e+01 1 1 0
4391 1 1 1.4192300830562662e-01 2.1615580526732582e+01 2.6979599864632991e+01 3.4836533973502348e+01 0 1 0
4333 1 1 9.5287430673357265e-02 1.6568022972895783e+01 2.8417289932243786e+01 3.4801172488511014e+01 0 1 0
4054 1 1 2.8784293143393996e-01 1.5532179772058198e+01 2.6991415449538064e+01 2.7172006499958108e+01 1 1 0
4058 1 3 2.0930929002388118e-01 1.5000262927093710e+01 2.9517500199997070e+01 2.8123698687103786e+01 1 1 0
3671 1 1 -8.1773549893599085e-02 1.3991226089664668e+01 2.9416635700189662e+01 2.7848408305383817e+01 1 1 0
3667 1 1 -8.0395329710526028e-02 1.4193565995632193e+01 2.6889902498227041e+01 2.7841970275669574e+01 1 1 0
3673 1 1 2.4124795415699212e-03 1.3338878079534856e+01 3.0622849737063618e+01 2.7706019241756803e+01 1 1 0
3669 1 1 5.0595157119798062e-02 1.3360557006866719e+01 2.8078669218111742e+01 2.7768818869258485e+01 1 1 0
3675 1 1 1.4766600278880182e-01 1.3882687185465251e+01 3.2063616952695213e+01 2.7950794029658656e+01 1 1 0
4040 1 2 -2.4991236943640044e-01 1.5095514714642309e+01 3.1817477244464392e+01 2.8361316074428615e+01 1 1 0
4983 1 3 4.2146737763502323e-01 1.8995802170388817e+01 3.1104892021629759e+01 3.1508115910899633e+01 0 1 0
4982 1 2 -4.2915857925917289e-01 1.9584774969361831e+01 3.0588949172329801e+01 3.2042740176679260e+01 0 0 0
4781 1 2 -2.3201554854926462e-01 1.7940886509518837e+01 2.7342868781480256e+01 3.2756227633130919e+01 0 1 0
4331 1 1 1.2060398547688965e-01 1.7041366875916967e+01 2.7318725538763811e+01 3.3937670931871203e+01 0 1 0
4332 1 1 1.4212357327877856e-01 1.8918250894795126e+01 2.7204599277547505e+01 3.3796029091924666e+01 0 1 0
4966 1 2 -2.4822872501169216e-01 1.4326126925713226e+01 2.8089332666409113e+01 3.3389258014175326e+01 0 1 0
4274 1 1 7.4848105727381126e-02 1.9289455993717372e+01 3.0820115757864244e+01 3.3438197808188526e+01 0 0 0
4268 1 1 9.6338952598219105e-02 1.4256844879010560e+01 2.7198859661089504e+01 3.4535452510039647e+01 0 1 0
4270 1 1 8.0713080335310952e-02 1.5095736585476224e+01 2.8650804349814653e+01 3.4523372840668401e+01 0 1 0
4275 1 1 1.7281335248924268e-02 1.7133309237286049e+01 3.2180646077456693e+01 3.4195037371760584e+01 0 0 0
4272 1 1 2.9538954819877252e-02 1.8665440492717099e+01 2.9610965710945926e+01 3.4114725526232149e+01 0 0 0
4273 1 1 -1.3080356736531143e-02 1.6638238461875982e+01 3.0944990462625107e+01 3.4648940132768068e+01 0 0 0
4339 1 1 -4.6745799637140130e-02 2.1299895814241701e+01 3.2088686339986424e+01 3.3379707912946110e+01 0 0 0
4276 1 1 9.6627311872211782e-02 1.8628193279869485e+01 3.2243099579864221e+01 3.3891988075646175e+01 0 0 0
4337 1 1 1.0666930521382224e-01 2.0621825007688912e+01 3.1217729286558736e+01 3.4268478567779184e+01 0 0 0
4334 1 1 -1.2553349935552046e-02 1.9470235678045714e+01 2.8437276538761768e+01 3.4339222914514664e+01 0 1 0
4271 1 1 1.5081592962102909e-02 1.7305484812374100e+01 2.9656820059833773e+01 3.4506404314678811e+01 0 0 0
2756 1 2 -2.6785901346495811e-01 2.0277971534538604e+01 3.1988285967261305e+01 2.7662063512593416e+01 0 1 0
4056 1 2 -2.8968267177875695e-01 1.5937094233545869e+01 2.8045040582459716e+01 2.6569266010024712e+01 1 1 0
4865 1 2 -4.5167894188829066e-01 1.4446335194395141e+01 3.2526983563232903e+01 3.2752949691266735e+01 0 0 0
4341 1 1 -1.2670885453505143e-02 2.0488362996263021e+01 3.2820966366517226e+01 3.2394737344971865e+01 0 0 0
4335 1 1 1.2946289769612546e-01 2.1504407444028658e+01 2.9807801564568774e+01 3.4980583503521061e+01 0 0 0
4287 1 1 7.8933982854430484e-02 1.7479609369153874e+01 3.9370989834785284e+01 3.3444238214691723e+01 0 0 0
2755 1 2 -5.1242603462610548e-01 2.0969262581638802e+01 3.4353543396430048e+01 2.7880744549892146e+01 0 1 0
3685 1 3 4.7399252555634636e-01 1.5679943342608908e+01 3.8936849737316507e+01 2.8324503016114360e+01 1 0 0
4038 1 3 4.0509478314156755e-01 1.5973253378945355e+01 3.5202669622116204e+01 2.9847754656300413e+01 1 1 0
4866 1 3 4.7442838924587089e-01 1.3993426351302448e+01 3.2893843847035569e+01 3.1982267833167523e+01 0 0 0
4226 1 1 1.0713914258832416e-01 1.4910179424553920e+01 3.8249991387464085e+01 3.4642868778331447e+01 0 0 0
3689 1 2 -4.5926564897298588e-01 1.2081159542194161e+01 3.5856028373362889e+01 2.9967416534911479e+01 1 1 0
2757 1 3 5.2063353621411357e-01 2.1142422082309650e+01 3.4318000817730912e+01 2.8840028510792013e+01 0 1 0
4288 1 2 -3.1264964259968775e-01 1.8681522019277086e+01 3.9308666980081320e+01 3.2500746029303166e+01 0 0 0
4789 1 3 3.7607698449071181e-01 1.2988611427988783e+01 3.5661816542699306e+01 3.0192577210032212e+01 0 0 0
4280 1 1 1.3885464335432979e-01 1.8080121560237583e+01 3.4394220486708477e+01 3.2313288282124560e+01 0 0 0
4844 1 2 -3.0955292805599038e-01 2.0416913994745645e+01 3.4362122769062253e+01 3.0602892467927855e+01 0 0 0
4036 1 2 -4.8580076750937873e-01 1.5382658583478619e+01 3.5228123037356902e+01 2.9083016449348015e+01 1 1 0
4283 1 1 -3.6073157559512591e-02 1.7336942269604478e+01 3.6891798979839621e+01 3.3321156234721776e+01 0 0 0
4761 1 3 1.6995085037712943e-01 2.1455081856927709e+01 3.8151074774353035e+01 2.9660449608087227e+01 0 0 0
4035 1 1 2.8496221572087921e-01 1.5307322469607081e+01 3.6610197344608757e+01 2.8759051267372854e+01 1 1 0
4345 1 1 1.1082415660378431e-01 2.0133596537976846e+01 3.5637835992348393e+01 3.1349014884703006e+01 0 0 0
4225 1 2 -3.2494813732857658e-01 1.2454842369681044e+01 3.8277113144878257e+01 3.3614880355860379e+01 0 0 0
4843 1 2 -2.7335528612456322e-01 1.8253076152590261e+01 3.3292428158580663e+01 3.1353991314233518e+01 0 0 0
4278 1 1 8.3530062823462869e-02 1.9010635619548697e+01 3.2869520385727633e+01 3.2496441017609492e+01 0 0 0
3625 1 1 1.4720651035435309e-01 1.3725295750907822e+01 3.9346863529007578e+01 2.8360030693981557e+01 1 0 0
2917 1 2 -2.6474211983769919e-01 1.9947506879523466e+01 3.8454365168829526e+01 2.6430756477403573e+01 0 1 0
3623 1 1 -1.8237944237917879e-02 1.3159576398694933e+01 3.8014721623413067e+01 2.8210061207254952e+01 1 1 0
3677 1 1 -5.0940695903278925e-02 1.3080382779030211e+01 3.3223891694060157e+01 2.7590853059851334e+01 1 1 0
3681 1 1 1.8932959655537700e-02 1.3116999692240855e+01 3.5639253855411987e+01 2.7986837561548615e+01 1 1 0
4343 1 1 1.4781663161147265e-01 2.1221709882237789e+01 3.3619116792572221e+01 3.1505319025448504e+01 0 0 0
4919 1 2 -4.2634007691256948e-01 1.9204980570874337e+01 3.3115527969656355e+01 3.4855183362069894e+01 0 0 0
4286 1 1 3.0335659681378452e-01 1.9262440175149390e+01 3.8075896504245094e+01 3.2301934272725624e+01 0 0 0
4218 1 1 2.8492324192838314e-01 1.2208976012665644e+01 3.3399852566061497e+01 3.4444478416435942e+01 0 0 0
4037 1 2 -3.7440736043932860e-01 1.6168240641415689e+01 3.7555641792202557e+01 2.9091405836468997e+01 1 1 0
4222 1 1 -3.5451657962311957e-02 1.5039207943482976e+01 3.5853862869924193e+01 3.4058823883261617e+01 0 0 0
4279 1 1 -3.1246020023624029e-02 1.6966945755644545e+01 3.4532796982714864e+01 3.3237335752680664e+01 0 0 0
4281 1 1 1.3926178252820995e-01 1.6273369982272150e+01 3.5831662505311364e+01 3.3210326331533338e+01 0 0 0
3679 1 1 -6.1703760473381365e-02 1.3709827416436900e+01 3.4486795573932199e+01 2.7482437056841558e+01 1 1 0
2753 1 1 3.4321504590138047e-01 2.0597061397825833e+01 3.3166402723084182e+01 2.7230770060776418e+01 0 1 0
4220 1 2 -3.2699110807837606e-01 1.2961609478854241e+01 3.4584181699233099e+01 3.4066609472637651e+01 0 0 0
4282 1 1 -7.8509012524270831e-03 1.8868218530183263e+01 3.5601667642384292e+01 3.1982716146169306e+01 0 0 0
4285 1 1 1.1663234821952499e-01 1.7075218644876337e+01 3.8131931441920550e+01 3.3972382005284736e+01 0 0 0
4284 1 1 -6.6425589893901224e-02 1.8548299703231152e+01 3.6908344726863064e+01 3.2529621313875005e+01 0 0 0
4277 1 1 1.4428897510595453e-02 1.6400312314156597e+01 3.3376852307042235e+01 3.3837868938350930e+01 0 0 0
4916 1 3 3.5733929167481365e-01 1.6311452721289026e+01 3.6777467933288456e+01 3.1294112369499768e+01 0 0 0
4224 1 1 4.1273210767290555e-02 1.4294417194558905e+01 3.6946901907947861e+01 3.4566670270199218e+01 0 0 0
4219 1 1 8.7916196227839694e-02 1.4926991152213448e+01 3.3300010506536232e+01 3.3887353939632149e+01 0 0 0
4915 1 2 -4.6421993341449436e-01 1.5904111676983941e+01 3.6048957453279478e+01 3.1788485657411453e+01 0 0 0
4788 1 2 -3.8081452293239282e-01 1.2373292333920759e+01 3.3204106703322530e+01 3.1329225827512410e+01 0 0 0
3683 1 1 -4.1650413291665821e-02 1.3885696444745374e+01 3.6788409120584262e+01 2.8324466806495160e+01 1 1 0
4349 1 2 -3.1377834783126307e-01 2.0594838638625490e+01 3.7924177734078548e+01 3.1851441714380986e+01 0 0 0
4347 1 1 1.1360739460149860e-01 2.1128090279877139e+01 3.6612762094514189e+01 3.1474348934115685e+01 0 0 0
4039 1 3 1.8360687146502483e-01 1.4792212779678412e+01 3.4432297407218194e+01 2.7302174689630029e+01 1 1 0
4221 1 1 1.2500710317278671e-01 1.4366162600926582e+01 3.4602703037068324e+01 3.3946063094625103e+01 0 0 0
7543 1 1 1.6409072414458683e-02 1.3991645700310643e+01 2.1076597044802305e+01 3.9306246678922513e+01 1 0 0
7606 1 1 8.0086745874592122e-02 1.5455649322365463e+01 2.1025599704576457e+01 3.9182479032188930e+01 1 0 0
7547 1 1 2.6509057854114620e-01 1.4048161498296313e+01 2.3617362704985002e+01 3.9464802848586125e+01 1 0 0
7612 1 1 -2.4737968970080715e-01 1.8228518577685936e+01 2.3956155465575300e+01 3.8524750262306675e+01 1 0 0
7970 1 2 -4.7879865021449164e-01 2.0617020401714193e+01 2.2409927249238063e+01 3.9109289273263329e+01 1 0 0
7608 1 1 1.5869969615090374e-01 1.6114829008182614e+01 2.2171182295442101e+01 3.9695671359993341e+01 1 0 0
7610 1 2 -3.2707117930611418e-01 1.5464349908533954e+01 2.3421374993896801e+01 3.9560671113103282e+01 1 0 0
7611 1 1 3.4653658283021783e-02 1.8472688199091792e+01 2.3065374121764627e+01 3.9683199166301428e+01 1 0 0
7607 1 1 -4.4647564254951498e-02 1.8036315479760326e+01 2.0734209619190842e+01 4.0266530016884637e+01 1 0 0
7609 1 1 -7.1035012107346814e-03 1.7493445290054662e+01 2.2073563384075072e+01 3.9955858980131978e+01 1 0 0
7669 1 1 7.9846138982250930e-02 1.9856419470969975e+01 2.3039282870443241e+01 4.0206915521448934e+01 1 0 0
7665 1 1 1.2343012351854117e-01 1.9159442881131831e+01 2.0615695145739267e+01 4.1120478670053210e+01 1 0 0
7667 1 1 1.7127740828853946e-01 2.0199387201668941e+01 2.2104150910777236e+01 4.1405830084186469e+01 1 0 0
7671 1 1 6.5037709887071790e-02 2.0382276426825300e+01 2.4523107357731920e+01 4.0744989614757607e+01 1 0 0
7668 1 1 -2.0176383831964385e-02 2.1679502824110550e+01 2.2185082779204141e+01 4.1582013803816189e+01 1 0 0
7896 1 2 -2.9082035853525751e-01 1.9336630901912358e+01 2.1481155727682431e+01 4.2320741837024528e+01 1 0 0
7990 1 2 -4.3973023735787797e-01 2.0471462853177854e+01 2.4385003812528225e+01 4.2204669893663798e+01 1 0 0
7895 1 2 -2.3649890735910084e-01 2.1575597090757281e+01 2.0007344089862350e+01 4.2710251739047457e+01 1 0 0
7991 1 3 4.4561398463679247e-01 2.0142068864800478e+01 2.5201047507604450e+01 4.2731521591199481e+01 1 0 0
7971 1 3 4.3741556225819572e-01 2.0045550272548422e+01 2.1828137885032476e+01 3.8480498425731533e+01 1 0 0
8081 1 1 3.0359495771288825e-01 1.8494030737320593e+01 2.3050273654768105e+01 3.7206432544167221e+01 1 0 0
7972 1 2 -4.9894626619610927e-01 1.5816018616448455e+01 2.1162390789685592e+01 3.7744176574585218e+01 1 0 0
8083 1 2 -3.7344968201776357e-01 1.9283027043817665e+01 2.2051113316763132e+01 3.7026526415414637e+01 1 0 0
7973 1 3 4.2278758023660368e-01 1.4974223061836192e+01 2.0969754929812098e+01 3.7187056639262494e+01 1 0 0
7545 1 1 -5.9998832374280844e-02 1.3398767401055681e+01 2.2380557647766828e+01 3.9338407504047495e+01 1 0 0
8082 1 3 2.3668500402263998e-01 1.7216484958914613e+01 2.4377968601202543e+01 3.8472554996313001e+01 1 0 0
8084 1 2 -4.6031940581517439e-01 1.7851672722524746e+01 2.3841520319022337e+01 3.6243361282545628e+01 1 0 0
7549 1 2 -3.3074753135930862e-01 1.3370525349121953e+01 2.4793237790220637e+01 3.9130948636191015e+01 1 0 0
8106 1 3 1.7994739127366902e-01 1.8909542181557658e+01 2.4788832649518529e+01 3.8575258971509086e+01 1 0 0
7819 1 3 2.3237231778406447e-01 1.4309795804022698e+01 2.5160363639986095e+01 4.0954803402975628e+01 1 0 0
7821 1 2 -3.2761580962942854e-01 1.3284562019206554e+01 2.3577745775489582e+01 4.2516725895386060e+01 1 0 0
7818 1 1 3.2117096485598112e-01 1.2865393433228720e+01 2.4804717861911982e+01 4.2577613759688020e+01 1 0 0
7551 1 1 -2.8026147694953246e-01 1.3733227756514816e+01 2.5777918170990805e+01 4.1687911169781813e+01 1 0 0
7673 1 1 9.3747583848580701e-02 1.9800197877044219e+01 2.5841743337139579e+01 4.0568739868186547e+01 1 0 0
4932 1 3 3.8415801714934233e-01 1.4786560997957093e+01 2.5280913338220699e+01 3.6805400859272851e+01 0 1 0
7613 1 2 -3.1023013250107545e-01 1.8429611149200213e+01 2.5818119937860224e+01 4.0201788673948826e+01 1 0 0
4892 1 3 3.7234018946957925e-01 1.7155947722468934e+01 2.1279332360003732e+01 3.5604798219085026e+01 0 1 0
4857 1 2 -4.7678833896343248e-01 2.1397940796177771e+01 2.3750131925866562e+01 3.5568780633219276e+01 0 1 0
7541 1 1 -1.0051229179079066e-02 1.3383215619160223e+01 1.9773952758253579e+01 3.9221381897377512e+01 1 0 0
8085 1 3 3.3179310635677511e-01 1.8063925226158215e+01 2.3584831548065988e+01 3.5315718992226614e+01 1 0 0
8009 1 3 4.1283405872786644e-01 1.6978979175296477e+01 2.0014493274919417e+01 3.7515938630803781e+01 1 0 0
4259 1 2 -3.1574402319500428e-01 1.2407807049605443e+01 2.0811768476460962e+01 3.5260958816668179e+01 0 1 0
4858 1 3 4.3121115001504523e-01 2.0890231928879903e+01 2.2960741205912818e+01 3.5484061484989773e+01 0 1 0
8107 1 3 1.7916475943309160e-01 1.4544217304111539e+01 2.6159445968511228e+01 4.2297361701399645e+01 1 0 0
4931 1 2 -4.8411361512587725e-01 1.5317644158084216e+01 2.5915728461797045e+01 3.6310572688886332e+01 0 1 0
8008 1 2 -4.1821615457939909e-01 1.7802342533219988e+01 1.9811184677455365e+01 3.8103556952683959e+01 1 0 0
4265 1 1 1.2345070875079912e-01 1.2268850265099040e+01 2.6002778785320363e+01 3.5219886930307617e+01 0 1 0
10132 1 3 3.8013398543702953e-01 1.5701975340524770e+01 2.3120953823511069e+01 4.3290705550766340e+01 1 0 0
8019 1 3 4.0649672212309135e-01 2.1337400405653234e+01 2.3945371135155547e+01 3.8593177518599553e+01 1 0 0
7560 1 1 1.1099437141878547e-01 1.2214865912922269e+01 3.1870654480776007e+01 4.1818055181652944e+01 1 0 0
4213 1 1 -4.6012822342012052e-02 1.4521168119647710e+01 2.9786779797684567e+01 3.5310190332615441e+01 0 0 0
4217 1 1 1.5262339167319772e-01 1.4430095843585292e+01 3.2539053648562422e+01 3.5209270228869556e+01 0 0 0
4212 1 1 1.4308014259534130e-01 1.3246723711997149e+01 2.9560995922539544e+01 3.5779017482203116e+01 0 0 0
7936 1 2 -4.5467837892773100e-01 1.2591308928927450e+01 2.9572063635505742e+01 3.9119088595016805e+01 1 0 0
4810 1 2 -3.0798863333463805e-01 1.2734135589604964e+01 3.0772006866746587e+01 3.6430258667393083e+01 0 0 0
4817 1 2 -2.6402304988269282e-01 2.0862661761818082e+01 3.0905010592754302e+01 3.5660842708505271e+01 0 0 0
4820 1 2 -2.5839649850907437e-01 2.1220087466995317e+01 2.7496195220178944e+01 3.6101524710257976e+01 0 1 0
8052 1 3 5.7046490231804059e-01 1.9427871331888497e+01 2.9893195174016810e+01 4.2996808474366070e+01 1 0 0
8051 1 2 -5.4019349814249873e-01 2.0172227953993833e+01 2.9358528426536427e+01 4.2776747563390828e+01 1 0 0
7992 1 2 -5.2442852618698266e-01 2.0268326524880528e+01 2.6830860875102537e+01 4.2693860173019281e+01 1 0 0
7614 1 2 -3.0476681851322251e-01 1.6240897386177942e+01 2.6800646737648215e+01 4.0342906044841349e+01 1 0 0
7615 1 1 2.9256086998917386e-01 1.7638173733814334e+01 2.7010389846096302e+01 4.0436964884146654e+01 1 0 0
7616 1 1 1.3485837954919794e-01 1.5281150048116171e+01 2.7936703960441427e+01 4.0515296135072539e+01 1 0 0
7559 1 1 -6.1009916914632221e-02 1.4023568761825512e+01 3.0438876255828198e+01 4.1134368245373743e+01 1 0 0
7617 1 1 -7.4927007085957967e-02 1.8493867699999679e+01 2.8070950312537843e+01 4.0648276998745828e+01 1 0 0
7618 1 1 -5.8200575071447699e-02 1.6065186941464663e+01 2.9041883751335661e+01 4.0910203735108482e+01 1 0 0
7681 1 1 -7.0131610031823013e-02 2.0061838021065014e+01 3.0640305461736720e+01 4.0716460990328734e+01 1 0 0
7679 1 1 1.4646890253084496e-01 2.0586040555156000e+01 2.9367013752436566e+01 4.1345298348079766e+01 1 0 0
7619 1 1 1.6532811255654870e-01 1.7512758352378409e+01 2.9021396945185273e+01 4.1035027206841612e+01 1 0 0
7620 1 1 1.7686094236214583e-01 1.5351957769501238e+01 3.0219058434784188e+01 4.1343281235279953e+01 1 0 0
7677 1 1 8.3698645059160828e-03 1.9915393419422891e+01 2.8202902975195272e+01 4.0765833594802153e+01 1 0 0
7675 1 1 8.9300983856946556e-02 2.0495140460546185e+01 2.6896499954692523e+01 4.1123508345740760e+01 1 0 0
7621 1 1 1.6065059748932384e-01 1.8748662728660111e+01 3.1043281599845653e+01 4.0932541316700799e+01 1 0 0
7901 1 2 -3.1244849658269930e-01 1.8027681006676083e+01 3.0160085621523073e+01 4.1793281758685403e+01 1 0 0
7555 1 1 -4.6001674233564924e-02 1.3889904741568291e+01 2.8004391693515871e+01 4.0632891813198235e+01 1 0 0
4918 1 3 4.5190960456109147e-01 1.6090484032202202e+01 2.7649488615083651e+01 3.6648877203411303e+01 0 1 0
4917 1 2 -4.5669104397969418e-01 1.6770594155582188e+01 2.8097957636775778e+01 3.6215560124660684e+01 0 1 0
7683 1 1 2.0375691732133960e-01 2.1020721361798511e+01 3.1486752814108360e+01 4.0076960213710940e+01 1 0 0
7900 1 2 -2.7677724178218949e-01 1.5959575679516536e+01 3.1354786327448132e+01 4.1984141500756223e+01 1 0 0
7993 1 3 4.7508530640545471e-01 1.9951519965380058e+01 2.7624334260579534e+01 4.3164601061823603e+01 1 0 0
4811 1 2 -2.5022927839433251e-01 1.5107668556462373e+01 3.2099817570878422e+01 3.6381502666081289e+01 0 0 0
7561 1 1 -1.8736931511425133e-02 1.3622128314682939e+01 3.1821306487413704e+01 4.1425339614302239e+01 1 0 0
7553 1 1 6.5429551086117532e-02 1.3052500911504548e+01 2.6933777574794146e+01 4.0973295373282127e+01 1 0 0
7557 1 1 1.4894375269004298e-01 1.3095518154840846e+01 2.9403189480380533e+01 4.0479816213426055e+01 1 0 0
7623 1 1 -1.8963094907946933e-02 1.8014963598315955e+01 3.2213567915215634e+01 4.0596940459469629e+01 1 0 0
7622 1 1 1.4825936518626484e-01 1.6685865667467922e+01 3.2204280844967208e+01 4.1052085761600537e+01 1 0 0
7937 1 3 4.2876089226240555e-01 1.2774929012346394e+01 3.0291184996130212e+01 3.8522167582094667e+01 1 0 0
7902 1 2 -2.5419979528132436e-01 2.0223106822973392e+01 3.2158204424128741e+01 3.9055199783530064e+01 1 0 0
4215 1 1 1.3969908794778815e-01 1.5333922636010900e+01 3.1016613707029038e+01 3.5433116687029724e+01 0 0 0
4269 1 1 -2.9297513380135951e-02 1.2318225504397621e+01 2.8528217986085856e+01 3.5490910332674474e+01 0 1 0
4920 1 3 4.1242711092321260e-01 1.9745282631934206e+01 3.2811282583712511e+01 3.5652906787716311e+01 0 0 0
4393 1 1 1.0707390290340192e-01 2.0734641094413707e+01 2.8459109792572949e+01 3.5124132944615411e+01 0 1 0
4216 1 1 -6.0919052080266635e-02 1.2996511397452229e+01 3.2469527648015216e+01 3.5035440547883319e+01 0 0 0
7997 1 3 3.6774387740263620e-01 1.2144135146664187e+01 2.8665398278315461e+01 4.3376143581552888e+01 1 0 0
4267 1 1 -4.0304186260387766e-02 1.2913289193602910e+01 2.7230301942406808e+01 3.5245995908700372e+01 0 1 0
10003 1 3 4.5005248187804220e-01 1.3895706660633392e+01 3.2663835585530705e+01 4.3805261369783224e+01 1 0 0
7868 1 3 2.2449240839384596e-01 2.0109942357586213e+01 3.8688343482879787e+01 3.8210015489752820e+01 1 0 0
7685 1 1 1.9229204068329972e-01 1.9777716593536923e+01 3.3451071202873869e+01 3.9448991882054386e+01 1 0 0
5012 1 2 -3.4640677719069696e-01 1.6243739389315341e+01 3.8002525469644134e+01 3.5162258206988923e+01 0 0 0
4223 1 1 -2.9142616699176704e-01 1.3140068530793117e+01 3.6632397524096675e+01 3.5479976315868889e+01 0 0 0
7840 1 2 -3.2300060666764446e-01 1.4011699800096610e+01 3.4302233916579631e+01 4.1946375149437813e+01 1 0 0
7627 1 1 2.3410754974330078e-01 1.7494635195997514e+01 3.4539391780070062e+01 3.9765650393509759e+01 1 0 0
4726 1 3 4.0314190494781660e-01 1.5602980450549609e+01 3.6733770290221379e+01 3.6321623155327217e+01 0 0 0
7691 1 2 -3.2582755793265217e-01 2.0409692906397382e+01 3.7106891028975248e+01 3.9649177202636338e+01 1 0 0
7567 1 1 1.9193578237150172e-03 1.4026143725732483e+01 3.5857889948388213e+01 4.0315977643152529e+01 1 0 0
7632 1 1 -7.4777793729678341e-02 1.5386529518710445e+01 3.8161279993640726e+01 3.9607016965484981e+01 1 0 0
7783 1 2 -4.9873327415582391e-01 1.5794882181378725e+01 3.7448806188663823e+01 4.3057519801875074e+01 1 0 0
7939 1 3 4.6429474881934119e-01 1.6497900763286477e+01 3.5146288250446830e+01 3.8050807344995000e+01 1 0 0
8038 1 3 4.0141935383531846e-01 1.6366814589545932e+01 3.3899815443913404e+01 4.2713804167550094e+01 1 0 0
7625 1 1 -3.9436365905739963e-02 1.8484818876094380e+01 3.3423966530260074e+01 3.9957429174091565e+01 1 0 0
7781 1 3 2.0026560751213271e-01 1.7796622210034592e+01 3.6442109362087990e+01 4.1500116254744782e+01 1 0 0
8037 1 2 -4.8097403865741545e-01 1.6908665241877273e+01 3.4564716408584026e+01 4.2276199052346435e+01 1 0 0
7967 1 3 3.6866150570811895e-01 1.4798623670523922e+01 3.8802434892548916e+01 3.7464279194885336e+01 1 0 0
7938 1 2 -4.4976331563434596e-01 1.6638878399213247e+01 3.4379639742572522e+01 3.8617868471400811e+01 1 0 0
4725 1 2 -5.1620184488688503e-01 1.5202485355708454e+01 3.6004258142034764e+01 3.6838235382844793e+01 0 0 0
7966 1 2 -4.5386728573776208e-01 1.3973309403891379e+01 3.8553703207548445e+01 3.7761641578564536e+01 1 0 0
7629 1 2 -3.5541756245717354e-01 1.8308643820080807e+01 3.5868956771087312e+01 3.9537933468275419e+01 1 0 0
4723 1 3 2.2717091289341326e-01 1.2831979444163807e+01 3.7644660239973504e+01 3.5822463809305113e+01 0 0 0
7565 1 1 1.7463495807293286e-01 1.3197485223412306e+01 3.4890529960184367e+01 4.0958745199906907e+01 1 0 0
8104 1 3 2.7515449364256478e-01 1.8051560695988595e+01 3.7835903054761843e+01 4.0642030354763975e+01 1 0 0
7569 1 1 -1.6285398036552590e-02 1.3337587959906369e+01 3.6851760093395079e+01 3.9559219650913334e+01 1 0 0
7871 1 2 -3.0144231176305836e-01 2.0125635232546831e+01 3.8421663413448229e+01 3.5952254356556921e+01 1 0 0
7631 1 1 -3.0986508050187039e-01 1.7303056636181118e+01 3.7340730963889058e+01 4.1216461492009032e+01 1 0 0
7869 1 1 3.3011006396043757e-01 2.1107141491672600e+01 3.8157087964858036e+01 3.6786742061478179e+01 1 0 0
4722 1 1 3.7465684316186559e-01 1.3815145108684424e+01 3.5735042133769930e+01 3.6647785072895147e+01 0 0 0
7689 1 1 3.0366830720686727e-01 1.9666000399870590e+01 3.5909578304182880e+01 3.9498825447728272e+01 1 0 0
7634 1 2 -3.1807617553536593e-01 1.7512198023978588e+01 3.9335151548893798e+01 3.9109514780854610e+01 1 0 0
7573 1 1 -3.3398642979751890e-02 1.3255282329648708e+01 3.9333097698712379e+01 3.9804170719840791e+01 1 0 0
7630 1 1 6.4107167615371191e-02 1.6074644768319626e+01 3.7092343070802855e+01 4.0308435339698967e+01 1 0 0
7571 1 1 1.5865207782363364e-01 1.3919253794470272e+01 3.8153412988841545e+01 3.9167456065448256e+01 1 0 0
4724 1 2 -2.7173395144553247e-01 1.2922382042136567e+01 3.5108932432101923e+01 3.7316346142585068e+01 0 0 0
7687 1 1 -9.6945689905766408e-02 2.0431412145678809e+01 3.4711760800670476e+01 3.9468750863478022e+01 1 0 0
7780 1 1 3.1270278867171480e-01 1.6930781667782593e+01 3.8149807241723543e+01 4.2487920440737604e+01 1 0 0
9873 1 2 -3.1381921137333857e-01 2.0828368218962751e+01 3.8530775432696593e+01 4.2873208594636893e+01 1 0 0
7784 1 3 4.0769905848113708e-01 1.5748092147592738e+01 3.6540780136716556e+01 4.2746118163256853e+01 1 0 0
7628 1 1 -3.4695631637143759e-02 1.5455146423301752e+01 3.5873233661546699e+01 4.0537575505483588e+01 1 0 0
7624 1 1 -5.6838660619326638e-02 1.5734553895498347e+01 3.3253177370989675e+01 4.1179742807623199e+01 1 0 0
7563 1 1 1.4715526243691404e-01 1.4432089604977586e+01 3.2957230402801045e+01 4.1555778737666259e+01 1 0 0
7626 1 1 1.0984663693978815e-01 1.6367740408046465e+01 3.4657800544999787e+01 4.0933383460796513e+01 1 0 0
7633 1 1 1.4135326522095415e-01 1.6058492246129699e+01 3.9334618835222663e+01 3.9335682031614745e+01 1 0 0
7782 1 2 -2.9815631574338397e-01 1.7340486937997309e+01 3.9363953900751284e+01 4.2594530427474275e+01 1 0 0
5049 1 3 2.8770958798642959e-01 1.2301664394700847e+01 3.6145021982007719e+01 3.5045547411349702e+01 0 0 0
7694 1 1 -2.6501023444643501e-01 2.0965595265746128e+01 3.9386080515391733e+01 3.8001542243215745e+01 1 0 0
9976 1 2 -4.7885030237640458e-01 1.3196604474210943e+01 2.3135909406468826e+01 4.5692549739455629e+01 1 0 0
9977 1 3 4.3040788658195928e-01 1.2916746806862752e+01 2.3391523526916501e+01 4.4829707612935380e+01 1 0 0
704 1 2 -4.7190280298608744e-01 1.8132023161944495e+01 2.4262830500275147e+01 4.9575136618833334e+01 0 0 -1
10016 1 2 -4.8440801396593636e-01 1.8831205545590400e+01 2.2504011185223355e+01 4.5053454485957054e+01 1 0 0
9531 1 1 -8.2497450317553442e-02 2.0183462740567556e+01 2.1031233278360421e+01 4.5921965742714775e+01 1 0 0
10128 1 1 3.3157455666679148e-01 1.6950598955300713e+01 2.4049804468504135e+01 4.4514808593684677e+01 1 0 0
9470 1 1 -3.1414096508788208e-01 1.4139424043763441e+01 2.1358423531631708e+01 4.7992238056623705e+01 1 0 0
9471 1 2 -2.9865778039670027e-01 1.3007933489521346e+01 2.4050459434744074e+01 4.7973902860466744e+01 1 0 0
9472 1 1 2.8606641915073366e-01 1.3874580327902134e+01 2.5025768661933327e+01 4.7545009209612807e+01 1 0 0
9473 1 2 -3.3566293662555852e-01 1.5307437471712699e+01 2.5201646367621951e+01 4.7824796197533963e+01 1 0 0
9532 1 2 -3.2539103235116679e-01 1.8240198595341564e+01 2.1408543663820641e+01 4.7177119688704522e+01 1 0 0
9533 1 1 2.1363147811596003e-01 1.9322196616808622e+01 2.2193267650584584e+01 4.6409679069459436e+01 1 0 0
9534 1 1 -2.6944264097743525e-01 1.7055746143895359e+01 2.3698257306136760e+01 4.6060218119666523e+01 1 0 0
9535 1 1 -1.9921680294902815e-02 2.0123126447087852e+01 2.3328271431109727e+01 4.7043620290473640e+01 1 0 0
9536 1 1 9.3207137890815930e-03 1.7996340710236069e+01 2.4663864545327755e+01 4.6784826369129043e+01 1 0 0
9537 1 1 -4.8246016395766825e-02 1.9404779185548204e+01 2.4495397801722731e+01 4.7097414699912441e+01 1 0 0
10129 1 3 3.2334025031262414e-01 1.7336662804909924e+01 2.2677506778149915e+01 4.6195589168555060e+01 1 0 0
10139 1 3 2.0068029662854542e-01 1.6036492097070468e+01 2.3682047166811614e+01 4.6485267101420405e+01 1 0 0
10138 1 3 2.2550893333718203e-01 1.4450937783749854e+01 2.2248935844863091e+01 4.7500714097703174e+01 1 0 0
9842 1 1 3.8494373340897226e-01 1.3098655039821733e+01 2.1609174814373002e+01 4.9221892955976664e+01 1 0 0
9843 1 3 2.6299579719030064e-01 1.5091430774727908e+01 2.0900113732844346e+01 4.8275824357759483e+01 1 0 0
9468 1 1 7.4770683380035508e-02 1.3432538287779582e+01 2.0481328394823720e+01 4.6988680494457270e+01 1 0 0
9845 1 2 -4.6137573161907369e-01 1.3840498831811868e+01 2.2596008813427016e+01 4.9928718089867814e+01 1 0 0
703 1 2 -3.6773273933140810e-01 1.6446019695362057e+01 2.2660170808805660e+01 4.8706751652605675e+01 0 0 -1
702 1 1 3.5381158304709265e-01 1.7467702554788460e+01 2.3010033581310310e+01 4.9387969205322946e+01 0 0 -1
705 1 3 4.1675200462327305e-01 1.7956202691568365e+01 2.4968576605077509e+01 4.8940097230086842e+01 0 0 -1
9539 1 1 1.3765745889227282e-01 2.0003202701465632e+01 2.5684048557020070e+01 4.7832698800547064e+01 1 0 0
9474 1 1 -5.7062355436959609e-02 1.3235905814555577e+01 2.5922958567855535e+01 4.6694025997115936e+01 1 0 0
9538 1 1 -7.9225926840340716e-02 1.7364612744337002e+01 2.5944695539052372e+01 4.6896310219664372e+01 1 0 0
74 1 1 -2.7629135777043268e-01 1.8360498277322751e+01 2.2186659634797920e+01 5.0430391110676467e+01 0 0 -1
966 1 3 2.3991007384984112e-01 1.8680967445591190e+01 2.1281234690286034e+01 4.9912120006780292e+01 0 0 -1
701 1 3 2.8063616365209598e-01 1.9220422616458727e+01 2.2784262421162751e+01 5.0707729585940434e+01 0 0 -1
7 1 1 -6.6038969200249834e-02 1.2432092990893677e+01 2.0951467490034268e+01 5.2092288621705073e+01 0 0 -1
73 1 1 6.9564054343530135e-02 1.7422617729507724e+01 2.2127961881174521e+01 5.1594163927660610e+01 0 0 -1
9 1 1 2.9519601000530953e-02 1.3173559753143651e+01 2.2169064899826147e+01 5.2310997439568510e+01 0 0 -1
9530 1 1 2.8023126477504262e-01 1.7410813113965204e+01 2.0500014105441437e+01 4.6456569744945945e+01 1 0 0
71 1 1 -3.2761074982311969e-02 1.6793310301101069e+01 2.0884671864815193e+01 5.1898991867970821e+01 0 0 -1
8 1 1 9.7163031082314524e-03 1.5365631258429715e+01 2.0934980305107935e+01 5.2135167944233210e+01 0 0 -1
15 1 1 -1.0623573021619083e-01 1.2540852961836716e+01 2.5900778119794442e+01 5.1852963917476281e+01 0 0 -1
9846 1 3 4.1787597524770392e-01 1.4642396417412247e+01 2.2747480246337243e+01 4.9421090079186712e+01 1 0 0
75 1 1 -2.1538184193102231e-02 1.6811433704630534e+01 2.3383903984558000e+01 5.1986436683956448e+01 0 0 -1
10 1 1 1.5579815861971557e-02 1.4634133943924130e+01 2.2124209434061743e+01 5.2363268641941353e+01 0 0 -1
12 1 1 -3.2589625239300333e-03 1.5375172958673431e+01 2.3377714473265566e+01 5.2225021763599429e+01 0 0 -1
9596 1 1 1.4471241376047628e-01 2.1460279832030185e+01 2.3205515639351351e+01 4.7593424868056772e+01 1 0 0
9600 1 1 -2.0826191693677439e-02 2.1486616428874310e+01 2.5660906717487386e+01 4.7985695026500636e+01 1 0 0
76 1 1 1.3360411502733280e-01 1.7473815698123683e+01 2.4606056544675234e+01 5.2112718008549088e+01 0 0 -1
14 1 1 2.3206714426139631e-03 1.4688998039603499e+01 2.4619537285849084e+01 5.2151406336014659e+01 0 0 -1
11 1 1 1.5847844352201829e-01 1.2512367198022757e+01 2.3463956053472948e+01 5.2404484035910926e+01 0 0 -1
13 1 1 9.3804771708428311e-03 1.3226094443598504e+01 2.4690243359202409e+01 5.2136246023018984e+01 0 0 -1
16 1 1 -8.5288504652449530e-03 1.5420352049144073e+01 2.5842335588722463e+01 5.1910498384592707e+01 0 0 -1
77 1 2 -3.1575137856387270e-01 1.8871813403623481e+01 2.4601190595516119e+01 5.1980008925171134e+01 0 0 -1
10038 1 2 -4.5390311441170328e-01 2.1198564015847147e+01 2.2850059774739982e+01 4.9019723014899782e+01 1 0 0
9469 1 2 -3.3852892504453974e-01 1.6029426500801197e+01 2.0731300247088733e+01 4.6695348754071865e+01 1 0 0
79 1 1 2.9285697842785374e-01 1.9540738088537989e+01 2.5883073257051223e+01 5.2176435653866186e+01 0 0 -1
78 1 1 1.0720689636284396e-01 1.6865968360349886e+01 2.5911317865067723e+01 5.2206439055457189e+01 0 0 -1
9529 1 1 1.9027347511939546e-01 1.9509010706315426e+01 1.9990677572354759e+01 4.5255729788157296e+01 1 0 0
10007 1 3 3.8039207412480175e-01 1.8974097256553463e+01 2.5556551988222502e+01 4.5100533338696025e+01 1 0 0
9592 1 1 1.4221810743740718e-01 2.1562112644959441e+01 2.1237053575054155e+01 4.6055962767784997e+01 1 0 0
9411 1 1 2.3667378123672475e-01 1.2198714439527899e+01 2.3373834142493184e+01 4.6697635621233481e+01 1 0 0
10130 1 2 -4.4376980831804330e-01 1.6236380383579998e+01 2.2879849353288176e+01 4.4092798122004446e+01 1 0 0
10017 1 3 4.3283152309127004e-01 1.9356527963178326e+01 2.1965346972637551e+01 4.4424215152360034e+01 1 0 0
72 1 2 -3.3161839023757383e-01 1.9766003593411771e+01 2.0838684780728713e+01 5.2047247554224150e+01 0 0 -1
10131 1 2 -3.1459464621735561e-01 1.7164686086446558e+01 2.5154143949483217e+01 4.3886587050834933e+01 1 0 0
5 1 1 -1.6416417434572995e-02 1.3113858481652056e+01 1.9749774115434779e+01 5.1963468697547370e+01 0 0 -1
9528 1 1 -1.0085648037119820e-01 1.8169166893839062e+01 1.9729191517597830e+01 4.5571249939615370e+01 1 0 0
9475 1 1 1.3055077728948497e-01 1.5985683720136002e+01 2.6198789794494044e+01 4.7101718997453155e+01 1 0 0
136 1 2 -3.4156466911262579e-01 2.1699381928686481e+01 2.2317421810599001e+01 5.2423876163793892e+01 0 0 -1
9407 1 1 1.6494365086430440e-02 1.2138281756640746e+01 2.0836335719521728e+01 4.6542835008084261e+01 1 0 0
6 1 1 1.3863037169938314e-01 1.4648767159834646e+01 1.9710798640863882e+01 5.1903263629017552e+01 0 0 -1
10039 1 3 4.1615268777721925e-01 2.1768278113606033e+01 2.3244213043141126e+01 4.9656658016067027e+01 1 0 0
9881 1 2 -2.5877601162272029e-01 2.1585924530253816e+01 2.8029830017325139e+01 4.8807396775923472e+01 1 0 0
85 1 1 1.3125708791881319e-01 1.8672474093088010e+01 2.9384008183548591e+01 5.2449111178307788e+01 0 0 -1
9608 1 1 -3.6336126080057873e-02 2.1646970864159471e+01 3.0678449191820789e+01 4.6042626105137643e+01 1 0 0
10006 1 2 -4.5156420502414185e-01 1.9179442926382016e+01 2.6483623069086850e+01 4.5293367793737666e+01 1 0 0
88 1 1 1.1340542891012433e-01 1.7708782703628678e+01 3.2059752300545007e+01 5.1775283104162824e+01 0 0 -1
86 1 1 1.1572579933158031e-01 1.6668228588710825e+01 3.0611096536927981e+01 5.1869433165685656e+01 0 0 -1
9880 1 2 -3.1546704892745075e-01 1.9383697793099827e+01 2.6658809128452724e+01 4.8669693418600986e+01 1 0 0
84 1 1 -3.1718889459542474e-02 1.7386164210524072e+01 2.9395880494124775e+01 5.1797315254193251e+01 0 0 -1
89 1 1 3.5425677675634003e-02 1.9206081903150871e+01 3.1973091840754417e+01 5.1857189399240042e+01 0 0 -1
23 1 2 -2.6915135485809683e-01 1.2406308988613995e+01 3.0628771235574845e+01 5.0964261582936608e+01 0 0 -1
9540 1 1 1.1910367012842300e-01 1.8268716096785944e+01 2.6974831607955704e+01 4.6307069557676826e+01 1 0 0
26 1 1 -1.6353897744723671e-02 1.4553043951368021e+01 3.1878707544060514e+01 5.1272314716967131e+01 0 0 -1
83 1 1 1.4215929867101160e-01 1.9701985505212118e+01 2.8412896647898094e+01 5.1696389684649972e+01 0 0 -1
784 1 3 5.1310187881525959e-01 1.8903939794569684e+01 2.8500924476483476e+01 4.9747250954433241e+01 0 0 -1
9478 1 1 9.4617449251625005e-02 1.3055495395824000e+01 2.8461450252103418e+01 4.5653548610685270e+01 1 0 0
9481 1 1 1.5513144161492903e-01 1.5190949734692152e+01 2.9760818924910179e+01 4.5016707205261213e+01 1 0 0
9476 1 1 1.2328465785115811e-01 1.4033107993795994e+01 2.6945845683636698e+01 4.6007618396536714e+01 1 0 0
9477 1 1 1.7333633690635227e-02 1.5365269741164832e+01 2.7354623161166906e+01 4.6548528355342697e+01 1 0 0
9541 1 1 1.0782390793190964e-01 1.9277756478596967e+01 2.7331125781701843e+01 4.7403705076749894e+01 1 0 0
9480 1 1 -5.8048151916930406e-02 1.3818831654739235e+01 2.9685031993080319e+01 4.5435394992530959e+01 1 0 0
9482 1 1 1.3826382407658017e-01 1.3153080883794228e+01 3.0964464251446657e+01 4.5620033328008866e+01 1 0 0
9546 1 1 2.0093185302633235e-01 1.7238631157775416e+01 3.1155936665737400e+01 4.4737425853691704e+01 1 0 0
9483 1 1 -6.3661698519872439e-02 1.5921983338340020e+01 3.1040085953106029e+01 4.5117649468708002e+01 1 0 0
9544 1 1 1.5905068111358978e-01 1.8405288556785230e+01 2.9062956243028662e+01 4.5180821945976462e+01 1 0 0
9549 1 1 1.9340972548602961e-01 1.9532678313624572e+01 3.2406457030940580e+01 4.4732679650662050e+01 1 0 0
9479 1 1 1.4448853580287285e-01 1.6101590514921284e+01 2.8169917411064429e+01 4.5565398450570143e+01 1 0 0
9484 1 1 -7.1305268137546757e-02 1.3960290613145652e+01 3.2027979410904315e+01 4.6172051490667513e+01 1 0 0
9542 1 1 -5.0518350305032926e-02 1.7557242366412890e+01 2.8164548967967061e+01 4.5783016390797385e+01 1 0 0
9543 1 1 -3.9697638076243331e-02 2.0021182513199385e+01 2.8507252732625901e+01 4.6967836740350286e+01 1 0 0
9545 1 1 -4.2754322973603535e-02 1.9714640829949886e+01 2.9269118847154825e+01 4.5715111283582836e+01 1 0 0
9548 1 1 -7.2430507389778687e-02 1.8137209184521502e+01 3.2287848594843176e+01 4.4950600585839318e+01 1 0 0
9994 1 2 -5.5362508075081363e-01 1.5260205771948591e+01 2.8374559527163207e+01 4.7750992026597039e+01 1 0 0
9995 1 3 4.7893709016883868e-01 1.4355688231535305e+01 2.8490249971530012e+01 4.7971506952247388e+01 1 0 0
9964 1 2 -5.4361793373169776e-01 1.2653243561279432e+01 2.8328834193855350e+01 4.8037965273504540e+01 1 0 0
9485 1 1 1.6030336163415598e-01 1.5203701793617956e+01 3.2289190527733652e+01 4.5455665364132464e+01 1 0 0
903 1 3 4.7515032863407231e-01 1.6461606841730411e+01 2.8253877958581281e+01 4.8891740193606672e+01 0 0 -1
902 1 2 -5.3135251898712310e-01 1.7169469800466629e+01 2.8375590164353223e+01 4.9559921118860068e+01 0 0 -1
9929 1 2 -2.8440860926874917e-01 2.0331480621690304e+01 3.1317307387965627e+01 4.4223803630836869e+01 1 0 0
9547 1 1 1.5977735196987761e-01 2.0519237599702077e+01 3.0336717913551254e+01 4.5301541695489824e+01 1 0 0
783 1 2 -4.8593902871546579e-01 1.9506034860780328e+01 2.9006479442195328e+01 5.0350056403133514e+01 0 0 -1
869 1 2 -4.8152263376914706e-01 1.9734343718065162e+01 3.1659678156971886e+01 5.0545584010945369e+01 0 0 -1
870 1 3 5.2817933147354734e-01 2.0322408630353525e+01 3.0917400857586870e+01 5.0585924068659651e+01 0 0 -1
82 1 1 1.2900800369065157e-01 1.6865490842466212e+01 2.8202167951202693e+01 5.1029348209172433e+01 0 0 -1
19 1 1 -9.1687284847124934e-02 1.2427738427764258e+01 2.8284608218195135e+01 5.1332347978464696e+01 0 0 -1
20 1 1 -1.9277771658484835e-02 1.5384263950937919e+01 2.8199219901670787e+01 5.1162305248374139e+01 0 0 -1
21 1 1 1.4423512488400356e-01 1.3177028740385257e+01 2.9445902371345543e+01 5.1093950627485768e+01 0 0 -1
80 1 1 4.1926961731778714e-03 1.7581706688607738e+01 2.7011740384844412e+01 5.1440631757052302e+01 0 0 -1
17 1 1 3.3747477439068724e-02 1.3223566805356683e+01 2.7063059584709986e+01 5.1550564673156444e+01 0 0 -1
18 1 1 3.2665641701087500e-03 1.4696732364660292e+01 2.6982162543685828e+01 5.1444134085473117e+01 0 0 -1
22 1 1 -4.1772642463919145e-02 1.4593680881830075e+01 2.9413949404730580e+01 5.1117715813917215e+01 0 0 -1
9926 1 2 -3.1834429757545807e-01 1.3225226060424136e+01 2.7301238158651078e+01 4.4829327581456944e+01 1 0 0
25 1 1 1.5433612430771326e-01 1.3143081634341394e+01 3.1889794892580344e+01 5.1162575383601784e+01 0 0 -1
81 1 1 -5.1420903258378566e-02 1.8967831760271309e+01 2.7053226803515454e+01 5.1695594306721418e+01 0 0 -1
9604 1 1 1.5327444546845861e-01 2.1128961857359599e+01 2.8841690959739971e+01 4.7703385161367635e+01 1 0 0
24 1 1 2.3058570464888725e-02 1.5261017549458787e+01 3.0651585985154220e+01 5.1321167528107473e+01 0 0 -1
9927 1 2 -2.5915077593188540e-01 1.5682374786949202e+01 2.8625942069302322e+01 4.4242525554205280e+01 1 0 0
9928 1 2 -3.2951289995025446e-01 1.8205781643898359e+01 3.0192699990500600e+01 4.4291800998459614e+01 1 0 0
10000 1 2 -5.0925502020266089e-01 1.2845727093998489e+01 3.1442363744924918e+01 4.4192186585750015e+01 1 0 0
145 1 1 -5.2140581962155520e-02 2.0967359562116130e+01 2.8550753891104641e+01 5.2492762990801431e+01 0 0 -1
662 1 2 -4.9561338243540959e-01 2.1778356033482922e+01 3.0736296286872197e+01 5.1505522963385651e+01 0 0 -1
9870 1 1 3.3508713264457746e-01 2.0657267913845260e+01 3.9322306595329934e+01 4.3870187555069734e+01 1 0 0
1922 1 3 3.3914144121960427e-01 1.2484825531494538e+01 3.8784922085716538e+01 5.2455823944660118e+01 1 0 -1
157 1 2 -3.1717516235643539e-01 2.1739431745744113e+01 3.7069158980208925e+01 5.1050691822428213e+01 0 0 -1
97 1 1 7.8437514614815018e-02 1.9218616033959538e+01 3.7171489808359695e+01 5.1748161634586111e+01 0 0 -1
10040 1 2 -5.7754731555133887e-01 2.0940451108286499e+01 3.4717248042919124e+01 4.9122098406193373e+01 1 0 0
9826 1 3 4.3835055126698530e-01 2.1649379655870479e+01 3.5189459381014316e+01 4.8636253021593632e+01 1 0 0
10041 1 3 4.2512660971444838e-01 2.0901011860710483e+01 3.4971390942549824e+01 5.0066263656387903e+01 1 0 0
9495 1 1 2.6326344467949542e-01 1.6249087551744665e+01 3.8569013680896866e+01 4.6267887210520797e+01 1 0 0
33 1 1 -3.7813454286554228e-02 1.3410351239279811e+01 3.6859488112616674e+01 5.0980305068157314e+01 0 0 -1
90 1 1 5.8397224461172528e-02 1.7125782714857746e+01 3.3367251972213857e+01 5.1218295771382081e+01 0 0 -1
9871 1 3 1.9517981359708364e-01 2.0409113357175034e+01 3.7317710203803422e+01 4.4620251973099741e+01 1 0 0
96 1 1 1.6174223233498743e-02 1.7762136866304338e+01 3.7044019428569122e+01 5.1664513259169922e+01 0 0 -1
91 1 1 2.5827306890554647e-01 1.9758821830553408e+01 3.3256397918711002e+01 5.2314512095527085e+01 0 0 -1
10004 1 2 -4.3941439600533094e-01 1.4190077770895758e+01 3.5550318530548722e+01 4.4614612386581918e+01 1 0 0
853 1 2 -4.4477417773636468e-01 1.5303771218203231e+01 3.6319512905940684e+01 4.9774865787458225e+01 0 0 -1
92 1 1 1.1213901783338398e-01 1.7801199773359627e+01 3.4611950803913032e+01 5.1559393155799960e+01 0 0 -1
10144 1 3 1.9287965836964374e-01 1.8978003987509808e+01 3.8189562978442915e+01 4.4573397144832775e+01 1 0 0
10002 1 2 -5.0779131325739091e-01 1.4816915434267065e+01 3.2937289118927559e+01 4.4187292770069270e+01 1 0 0
10137 1 3 4.3867393700066021e-01 1.8181878811613462e+01 3.3263830571506112e+01 4.9417733132727065e+01 1 0 0
929 1 2 -2.9982753376991095e-01 1.6219666838971488e+01 3.3198901766323459e+01 5.0102352518044789e+01 0 0 -1
10143 1 3 2.7553119759636829e-01 1.5929186048320339e+01 3.6196765993266780e+01 4.7890243461972361e+01 1 0 0
9491 1 1 -3.0295518822682049e-01 1.6614925980341617e+01 3.5429429378845867e+01 4.7374168239607300e+01 1 0 0
854 1 3 3.7163981420159820e-01 1.5935316242508126e+01 3.5616220377356221e+01 4.9757121110733237e+01 0 0 -1
9553 1 1 3.0375208866459397e-01 1.9705139222104975e+01 3.4645505784568414e+01 4.5721634873880447e+01 1 0 0
9492 1 1 2.4831384052382405e-01 1.4143179417630753e+01 3.7060668423683232e+01 4.6353674383366751e+01 1 0 0
159 1 1 1.7742809733059403e-01 2.1237999682193280e+01 3.8401211073510439e+01 5.1000667320514900e+01 0 0 -1
38 1 1 5.6592123610931504e-03 1.4828245798326416e+01 3.9274958559353408e+01 5.0854240614431170e+01 0 0 -1
9494 1 1 -4.7944516658085967e-02 1.3332120366061972e+01 3.8306915866520619e+01 4.6207169804096033e+01 1 0 0
10116 1 2 -2.8585476909307977e-01 1.3468308685429836e+01 3.4079395706609169e+01 4.7927809756057108e+01 1 0 0
9556 1 2 -3.0363057791687303e-01 1.7605102607885179e+01 3.8363434456252911e+01 4.6505828013496547e+01 1 0 0
10133 1 1 3.3823663804713472e-01 1.7726702339535436e+01 3.4851222352094879e+01 4.8367484609917156e+01 1 0 0
9554 1 2 -3.0022228684064073e-01 2.0200511437259248e+01 3.5902671194810509e+01 4.6154813530452081e+01 1 0 0
28 1 1 1.3161789326514389e-01 1.5302087761097738e+01 3.3196506857500246e+01 5.1209643638713864e+01 0 0 -1
98 1 1 -5.8684328519077429e-04 1.6949751486429065e+01 3.8199907773368622e+01 5.1476211599059617e+01 0 0 -1
9620 1 1 1.3222881827643440e-01 2.1511241684161117e+01 3.8411745365240108e+01 4.6936123530789260e+01 1 0 0
9551 1 1 -1.1752778663677380e-01 2.0279248750917084e+01 3.3516890744589972e+01 4.5148270237935151e+01 1 0 0
9487 1 1 -4.4571916307928158e-02 1.6138086818931715e+01 3.3355816863557202e+01 4.5948569099635051e+01 1 0 0
36 1 1 9.6808303466152535e-03 1.5553246472029448e+01 3.8102599277216271e+01 5.1201589433076691e+01 0 0 -1
10136 1 2 -3.0091935121523006e-01 1.8359856455542182e+01 3.5804389987806928e+01 4.8951870441347808e+01 1 0 0
9962 1 2 -4.5191988332955141e-01 1.4021656114078448e+01 3.6800551707801553e+01 4.7774627479713637e+01 1 0 0
9489 1 1 6.8294470395091345e-02 1.5688616005296076e+01 3.4407548173932412e+01 4.6775651710077085e+01 1 0 0
9612 1 1 1.5802716598871064e-01 2.1732845216843369e+01 3.3412467551170188e+01 4.4981329039797934e+01 1 0 0
9488 1 1 8.9398655076218622e-02 1.4176341535752202e+01 3.4568854894317752e+01 4.6770061556915721e+01 1 0 0
94 1 1 -5.6951431391987932e-02 1.7053007780552310e+01 3.5785401031974089e+01 5.1661632208998967e+01 0 0 -1
34 1 1 1.2659749177574184e-01 1.4860064112590791e+01 3.6784339285077131e+01 5.1070415777348629e+01 0 0 -1
93 1 2 -3.3598831561419962e-01 1.9231049537763237e+01 3.4315409750866280e+01 5.1493452829707870e+01 0 0 -1
9431 1 1 -6.7109811909938200e-02 1.2133841690258452e+01 3.5740031604556961e+01 4.5852154693723556e+01 1 0 0
9486 1 1 1.1806378132356676e-01 1.3223392241730950e+01 3.3091139176402237e+01 4.6865899830259245e+01 1 0 0
9550 1 1 1.6736947875760072e-01 1.7512271593536070e+01 3.3339597444189984e+01 4.5587668766888896e+01 1 0 0
9616 1 1 8.7551614487550708e-02 2.1584175278380833e+01 3.5616722957335448e+01 4.6071391110373867e+01 1 0 0
10113 1 2 -2.7349589535708524e-01 2.1637501689462720e+01 3.7326952672891771e+01 4.7915570552766695e+01 1 0 0
31 1 1 9.7911985344111302e-02 1.2676264900887208e+01 3.5644463063251649e+01 5.1098423133725497e+01 0 0 -1
30 1 1 8.2181237467547533e-02 1.4587795453930369e+01 3.4338425605098458e+01 5.1899775900563398e+01 0 0 -1
99 1 1 -7.3648133991711745e-02 1.9854590074511407e+01 3.8259330627516029e+01 5.1146288596667773e+01 0 0 -1
9557 1 1 6.3788564752412194e-02 2.0240933211923533e+01 3.8814905675824910e+01 4.6268400529956295e+01 1 0 0
10135 1 2 -4.2874477060179411e-01 1.7882197950204269e+01 3.3432866250652388e+01 4.8474267022232269e+01 1 0 0
9490 1 1 1.0455690758098730e-01 1.3639151607783727e+01 3.5678955322414176e+01 4.5937530146344805e+01 1 0 0
9555 1 1 -2.4229187410321415e-01 2.0013394523302903e+01 3.8267224637329015e+01 4.4890254383521281e+01 1 0 0
10005 1 3 4.0930397773051291e-01 1.4496303302272825e+01 3.4667295209410121e+01 4.4315135437136675e+01 1 0 0
9493 1 2 -3.2772643712599020e-01 1.5647363009937592e+01 3.7353081797464228e+01 4.6071909324478689e+01 1 0 0
32 1 1 1.0214852230356034e-01 1.5555170101613182e+01 3.5801266467787755e+01 5.1982566764385183e+01 0 0 -1
27 1 1 -1.0102891608260459e-01 1.2507782644391121e+01 3.3139016994534501e+01 5.1050115628237279e+01 0 0 -1
10134 1 3 3.0985316710574912e-01 1.7138972316507399e+01 3.5950841421964228e+01 4.6580637975640030e+01 1 0 0
35 1 1 -8.8863120447383676e-02 1.2781755231615978e+01 3.8109606549216394e+01 5.0563677993232034e+01 0 0 -1
29 1 1 8.9198718413923562e-03 1.3209276716609736e+01 3.4351550121548804e+01 5.1297623162512217e+01 0 0 -1
9552 1 2 -3.2284143652256903e-01 1.8296446956218915e+01 3.4561522610113343e+01 4.5736673565021910e+01 1 0 0
856 1 3 4.2050302770761439e-01 1.9431954360320749e+01 3.8211266082499414e+01 4.9439593210099169e+01 0 0 -1
9963 1 3 3.9221742010748967e-01 1.3231102997464241e+01 3.7008693034082079e+01 4.8329066251048701e+01 1 0 0
951 1 3 2.7780670324019024e-01 2.0810868770844348e+01 3.5839867436293723e+01 5.2407353823075596e+01 0 0 -1
10104 1 3 4.4988244770912572e-01 1.5008837264879910e+01 3.8978017620147902e+01 4.4199883458584019e+01 1 0 0
855 1 2 -4.2191505033854954e-01 1.8896408265730866e+01 3.9025412139574314e+01 4.9484219279380682e+01 0 0 -1
775 1 2 -5.1957884192886661e-01 2.8634952576723123e+01 3.6946659739604768e+00 1.8320768015119643e+01 0 1 0
888 1 2 -4.3100419659467748e-01 2.2336048398765467e+01 1.9128525982762574e+00 1.8140131373618654e+01 0 1 0
170 1 1 1.8297344781618413e-01 2.2975770894626848e+01 4.5620728354226374e+00 1.8054713610177537e+01 0 1 0
757 1 2 -2.9063943020908922e-01 2.5792579324865770e+01 4.3121622445368137e+00 1.8606938706139275e+01 0 1 0
758 1 2 -2.9709967717459013e-01 2.3392215295131646e+01 5.5137242191185978e+00 1.9022048968450591e+01 0 1 0
776 1 3 4.2074206004722065e-01 2.8076718565050225e+01 4.1465106492317485e+00 1.8952828980682195e+01 0 1 0
2295 1 1 8.3187048771493813e-02 3.0297369934909486e+01 2.3659044247993353e+00 2.4788916256259043e+01 0 1 0
2877 1 2 -4.4636477016036291e-01 2.8572704124319372e+01 4.3023993076584457e+00 2.5211593041197318e+01 0 1 0
2170 1 1 1.3521548727883417e-01 2.2931255429244317e+01 9.1329834285333811e-01 2.5413166698127888e+01 0 1 0
2824 1 3 3.9297548871119470e-01 2.4020499150439139e+01 4.5751647279812602e+00 2.1549139631239129e+01 0 1 0
2801 1 2 -2.7817903683112383e-01 2.8417980442873823e+01 4.7421547941686724e+00 2.1749005979237150e+01 0 1 0
2802 1 2 -2.6963844883788002e-01 3.0797605959794179e+01 5.9527112383127214e+00 2.1595010132517661e+01 0 1 0
2823 1 2 -4.1833398924706339e-01 2.4497392469520491e+01 4.1212376858699882e+00 2.2299221885170230e+01 0 1 0
2179 1 1 1.1217517055299531e-01 2.4188454185406748e+01 5.9769652139564657e+00 2.3705773152994951e+01 0 1 0
2171 1 1 -4.3926130312853674e-02 2.4233407614114842e+01 1.0778190887943506e+00 2.4957184662348951e+01 0 1 0
2173 1 1 1.3117920452327766e-01 2.4995501542150912e+01 2.3132877738200257e+00 2.5041932490565685e+01 0 1 0
2177 1 1 8.6167246393129157e-02 2.4729443012744458e+01 4.7123400969025271e+00 2.3597795396444624e+01 0 1 0
2231 1 1 -1.3755964701252406e-02 2.6337358613253031e+01 2.2115658119538866e+00 2.4333759860561656e+01 0 1 0
2232 1 1 9.4146560876840701e-02 2.9208836511497438e+01 2.0624651596087156e+00 2.3731849691674679e+01 0 1 0
2233 1 1 4.0702641826361768e-02 2.6898739306635438e+01 3.4595280258508723e+00 2.3944726459883938e+01 0 1 0
2234 1 1 9.1629359480195904e-02 2.8386364298046313e+01 3.4714207460213982e+00 2.4003677706851470e+01 0 1 0
2235 1 1 3.4846763852226764e-02 2.6242904306121293e+01 4.6946591330839276e+00 2.3751509253833426e+01 0 1 0
2236 1 1 1.6395601507223428e-01 2.9144159829798880e+01 4.2868066147150294e+00 2.2883173945912961e+01 0 1 0
2237 1 1 -4.2332440455383466e-02 2.6957112736359637e+01 5.8667481879121786e+00 2.3401204402116850e+01 0 1 0
2238 1 1 1.2254442187540744e-01 2.8195888303104933e+01 5.8868058783416064e+00 2.2680795508704296e+01 0 1 0
2299 1 1 -4.6792874952195147e-02 3.0547913887481599e+01 4.2248747439103216e+00 2.3179980890183785e+01 0 1 0
2940 1 2 -4.8336137412791191e-01 2.9681779183875761e+01 1.6899402594246076e+00 2.2397755419519747e+01 0 1 0
2229 1 1 -6.4792718512647505e-03 2.7020263377898978e+01 9.6687311732011427e-01 2.4321070734662811e+01 0 1 0
2230 1 1 2.1834145082509339e-02 2.8417829319113476e+01 8.5538130751501429e-01 2.4183179906754482e+01 0 1 0
2941 1 3 4.3658770837377930e-01 3.0559392280893523e+01 1.6065738861502743e+00 2.2141166966429896e+01 0 2 0
2175 1 1 1.4778030409917725e-01 2.4021071942033402e+01 3.8090904029864863e+00 2.4618116478356054e+01 0 1 0
2174 1 1 -7.9890748223546457e-02 2.2549247295934194e+01 3.8096901422258833e+00 2.4535902161076251e+01 0 1 0
2178 1 2 -3.3323190128634639e-01 2.2780652641208906e+01 5.9537004958466913e+00 2.3515373871851828e+01 0 1 0
806 1 3 4.5123141988343046e-01 3.0321839955666842e+01 3.8117789604593226e+00 1.8384427737356432e+01 0 1 0
2176 1 1 2.9488704172686941e-01 2.1945604380304054e+01 4.8005664103757990e+00 2.3728779434825483e+01 0 1 0
2297 1 1 -5.8762488265276781e-02 3.1066623925978931e+01 3.4819319376000748e+00 2.4285262336238731e+01 0 1 0
2293 1 1 7.3995248186814827e-02 3.1042630095064730e+01 9.0324956124879541e-01 2.5425159294572133e+01 0 1 0
231 1 1 1.2289622598799688e-01 2.6094424166592386e+01 5.3816084057365616e+00 1.7706042489428842e+01 0 1 0
283 1 1 3.2079054073840219e-01 3.0031571436497170e+01 3.9398827828548488e-01 1.7552193771083726e+01 0 1 0
805 1 2 -5.1333593186472959e-01 3.1252780750048263e+01 3.6797932373795157e+00 1.8082481870498221e+01 0 1 0
2768 1 2 -3.3677302845139001e-01 2.2409317878919456e+01 2.1045840138476435e+00 2.6159413504730189e+01 0 1 0
2769 1 2 -2.6893877904579661e-01 2.4525763006955327e+01 3.4212078882183592e+00 2.5895446594280646e+01 0 1 0
2301 1 1 1.5241578421914995e-01 3.1431184493868599e+01 5.1565687781523195e+00 2.2598913866341412e+01 0 1 0
284 1 2 -3.2675812185170150e-01 3.1413369598776651e+01 4.9468198956270298e-01 1.7903129513714390e+01 0 1 0
2878 1 3 4.1651710052066848e-01 2.9128248879170080e+01 4.0480528168397232e+00 2.5942075287056625e+01 0 1 0
229 1 1 1.4162241700415834e-01 2.5204295405638334e+01 3.6934590708552166e+00 1.7418928629598543e+01 0 1 0
2775 1 2 -2.8537853824972553e-01 3.0371618324340211e+01 1.9590147676318150e+00 2.6170428187589653e+01 0 1 0
889 1 3 4.0228058964509927e-01 2.2209476881369454e+01 9.7032295567137494e-01 1.8288501784219470e+01 0 1 0
297 1 1 1.3000396048240331e-01 2.9523277745323462e+01 8.6620178836951442e+00 1.7542395930656316e+01 0 1 0
172 1 1 1.1548624975839045e-01 2.4087371862406837e+01 6.6826529191734059e+00 1.8430590833788912e+01 0 1 0
233 1 1 -5.0167499856755747e-02 2.5346892171607969e+01 6.6602902150837160e+00 1.7863892127582318e+01 0 1 0
2874 1 3 3.7030291472183868e-01 2.6062080336096372e+01 6.9222040303914376e+00 2.1551867713305644e+01 0 1 0
2970 1 2 -2.6242804257626906e-01 2.6045430620347542e+01 8.9247271300660174e+00 2.5963243469539989e+01 0 1 0
173 1 1 2.3064068357735970e-01 2.1882416101412542e+01 7.6500338464568181e+00 1.8302212397138025e+01 0 1 0
3007 1 3 2.3559211588703718e-01 2.2322144503973121e+01 7.0589187986588993e+00 2.5065245200282785e+01 0 1 0
237 1 1 1.6958223463439903e-01 2.5149673138145726e+01 9.1115517472630181e+00 1.7868512330956364e+01 0 1 0
2749 1 3 2.7178111193735871e-01 3.0222983895702473e+01 1.1545978846532165e+01 2.4748661253977385e+01 0 1 0
174 1 1 9.4068396638952168e-02 2.3289945949900986e+01 7.8066031855216043e+00 1.8632491316822861e+01 0 1 0
176 1 2 -3.2386121837830173e-01 2.3713241118949764e+01 9.1195710629900777e+00 1.8480976965331372e+01 0 1 0
927 1 2 -2.5367789942158053e-01 2.9733074305756642e+01 9.5091794562326282e+00 1.8736886089633114e+01 0 1 0
807 1 2 -4.2948709693140302e-01 2.5930308702785450e+01 9.1821038129036676e+00 1.9110534194803680e+01 0 1 0
808 1 3 3.9313962907009170e-01 2.5350342660299685e+01 9.4911612159879688e+00 1.9838800772751515e+01 0 1 0
2185 1 1 1.2183904846176047e-01 2.2883402425580176e+01 1.0758520416349924e+01 2.5063403918686515e+01 0 1 0
2873 1 2 -4.4394387751875564e-01 2.5894889066016344e+01 7.6175906154498545e+00 2.2150443595367790e+01 0 1 0
2182 1 1 6.4278498422071617e-02 2.4216303794331086e+01 8.0029468457074646e+00 2.4968009025664983e+01 0 1 0
2240 1 1 -1.0414117663645859e-02 2.9009299488597573e+01 7.1141603401090565e+00 2.2711761670080904e+01 0 1 0
2303 1 1 1.2152881532484823e-01 3.0342868500553625e+01 7.1907072099540050e+00 2.2259346228377161e+01 0 1 0
2180 1 1 5.3987104148423334e-03 2.4951789023354205e+01 7.1010306587944605e+00 2.4169747945650546e+01 0 1 0
2239 1 1 1.3045252247169989e-01 2.6296707922027220e+01 7.2102438129738147e+00 2.3508580989847232e+01 0 1 0
2184 1 1 1.3922265342706863e-01 2.4740127180505308e+01 9.2370333903920478e+00 2.5465084703056284e+01 0 1 0
2241 1 1 1.1068897849415079e-02 2.7226241714255789e+01 8.2590632185710664e+00 2.4031006723425939e+01 0 1 0
2242 1 1 -4.0164461613376556e-02 2.8523044990107906e+01 8.3070169269142404e+00 2.3370814765997824e+01 0 1 0
2243 1 1 1.1441815144977691e-01 2.7033649165398622e+01 9.3131909907581782e+00 2.4924508165492359e+01 0 1 0
2244 1 1 3.0630857716951876e-01 2.9279770217059973e+01 9.5362359101304701e+00 2.3425193922265667e+01 0 1 0
2245 1 1 1.1048015931542471e-01 2.7372781760119036e+01 1.0645608272495235e+01 2.4692336488347234e+01 0 1 0
2246 1 2 -3.1462664556321107e-01 2.8607937214325244e+01 1.0712615471295543e+01 2.3775490761016538e+01 0 1 0
2247 1 1 4.9215879972977009e-03 2.6691577248680506e+01 1.1780055203406967e+01 2.5160930982010850e+01 0 1 0
2307 1 2 -3.2984477770731108e-01 3.0573827322817568e+01 9.4539278781672227e+00 2.2928379364273546e+01 0 1 0
2186 1 1 -5.6942265532157886e-02 2.4267573739211393e+01 1.0553737479340102e+01 2.5364797530796562e+01 0 1 0
2188 1 1 1.5263063802238430e-01 2.5226034928374531e+01 1.1741339606418922e+01 2.5714729103001893e+01 0 1 0
303 1 1 1.2004343336286896e-01 3.0290068864702633e+01 1.2542708371707915e+01 1.8100309455628118e+01 0 1 0
180 1 1 1.0380031186702947e-01 2.2776063846291542e+01 1.2598446980333662e+01 1.8455311453839546e+01 0 1 0
2187 1 1 -4.3199950351932651e-02 2.2191638766580056e+01 1.1942424044980250e+01 2.5018158531689647e+01 0 1 0
2183 1 2 -3.2708591259384501e-01 2.2078401423643751e+01 9.4961057337707988e+00 2.4632128863984175e+01 0 1 0
2248 1 1 -2.6088818563645633e-01 2.9863412910697065e+01 1.2152442921998679e+01 2.5538720985904639e+01 0 1 0
2181 1 1 -2.5845247195966625e-01 2.3072229019552168e+01 7.4468858917800977e+00 2.5773909780460414e+01 0 1 0
2249 1 1 -9.3922979396638491e-04 2.7461265356394186e+01 1.3021304609995649e+01 2.5049495303837944e+01 0 1 0
2305 1 1 1.0882491430414488e-01 3.1290430242485883e+01 8.1544099558999772e+00 2.2595442878402384e+01 0 1 0
2189 1 1 1.6967197265522838e-01 2.3179423587767044e+01 1.3022891562640130e+01 2.4895779289090264e+01 0 1 0
2190 1 1 -7.9113263505256576e-02 2.4517282958997765e+01 1.3073869965530916e+01 2.5398544687893278e+01 0 1 0
299 1 1 1.1422773228686739e-01 3.0555858179312384e+01 1.0059828201622917e+01 1.7715371109292750e+01 0 1 0
178 1 1 7.5182378526864532e-03 2.3282506999943102e+01 1.1575382009914732e+01 1.7704214347927810e+01 0 1 0
3004 1 3 2.0053900632068677e-01 3.0784036251097138e+01 1.2631333515626844e+01 2.5827787930799296e+01 0 1 0
243 1 1 1.5328310592430464e-01 2.5333944685034144e+01 1.2795774210910054e+01 1.7547207921724507e+01 0 1 0
241 1 1 -3.5963811635985367e-02 2.4702722098962624e+01 1.1505054567412680e+01 1.7447237863459442e+01 0 1 0
2251 1 1 1.0180474597134909e-01 2.6844487207910557e+01 1.4338251168582072e+01 2.5403057126444725e+01 0 1 0
2250 1 1 6.5335033907618634e-02 2.8881426459365301e+01 1.3153859202177147e+01 2.4926871989212952e+01 0 1 0
2311 1 2 -3.3169612726866821e-01 3.1512036454050342e+01 1.3236804018420514e+01 2.3887007351018905e+01 0 1 0
2255 1 1 1.1170493682995708e-01 2.6287665353577072e+01 1.6981580975550823e+01 2.4859463209097722e+01 0 1 0
2828 1 3 4.9390879852804059e-01 3.1295380692463411e+01 1.5407967395950633e+01 2.1616491713396723e+01 0 1 0
184 1 1 9.4342463763033235e-02 2.2834548707550308e+01 1.4967827807995761e+01 1.8463430855863610e+01 0 1 0
2198 1 1 1.3170598133045344e-01 2.5049716821876434e+01 1.9425509169667446e+01 2.5291387840872094e+01 0 1 0
307 1 1 1.1380258750472370e-01 3.0174872185255573e+01 1.4933635341943319e+01 1.9176765698718377e+01 0 1 0
898 1 2 -4.5218504976750129e-01 2.8904893717271740e+01 1.8672578428165963e+01 1.7650942007873713e+01 0 0 0
2192 1 1 1.3702791970895123e-01 2.5089595367163465e+01 1.4307708238326612e+01 2.5861938613769880e+01 0 1 0
249 1 1 9.3782803844274468e-02 2.5075017236940113e+01 1.6243585508792322e+01 1.9034427727516952e+01 0 1 0
189 1 1 -9.9141629131494508e-03 2.5147007971212808e+01 1.8780128255365465e+01 1.8914039617208829e+01 0 0 0
2315 1 1 1.3084813970939818e-01 3.1422666778355026e+01 1.5746581536884714e+01 2.3755481744587723e+01 0 1 0
131 1 1 1.3432602783432901e-01 2.3702318918249908e+01 1.8889532914595303e+01 1.9278773296135764e+01 0 0 0
834 1 3 3.6084529122602954e-01 2.5472733518761185e+01 1.6204923093923998e+01 2.0997881767554428e+01 0 1 0
2319 1 1 -1.0102321046511178e-02 3.1482070585338512e+01 1.8080119729311910e+01 2.4800922892970412e+01 0 1 0
848 1 3 4.6824115115136822e-01 2.4260744262449151e+01 1.4233130153199022e+01 2.0802316307962084e+01 0 1 0
847 1 2 -4.4523881264766829e-01 2.3573032890631740e+01 1.3692446598895501e+01 2.0420695886070803e+01 0 1 0
2964 1 2 -4.3996042422766346e-01 2.7733787852140146e+01 1.8479031229329685e+01 2.3219127404008450e+01 0 1 0
253 1 1 7.7340153393644209e-02 2.9150874312000763e+01 1.9108145997229961e+01 1.9837740082104297e+01 0 0 0
2197 1 2 -2.6469182723815038e-01 2.4314189018804218e+01 1.8186340658353306e+01 2.5640137182311651e+01 0 1 0
2196 1 1 1.5656922672987728e-01 2.5024230793357141e+01 1.6933732174987306e+01 2.5575207611595285e+01 0 1 0
308 1 1 6.9840164814242503e-02 3.1183037693053507e+01 1.5800688037013051e+01 1.8188882524891920e+01 0 1 0
251 1 1 1.0956741273831634e-01 2.9892768505129443e+01 1.7542134945958797e+01 2.0130194831884335e+01 0 0 0
247 1 1 1.2931042342733881e-01 2.5689232291517076e+01 1.5109969273205829e+01 1.8268569702601663e+01 0 1 0
2317 1 1 3.8740398092630374e-03 3.0727242846338257e+01 1.6927050173766389e+01 2.4266877584355022e+01 0 1 0
2254 1 1 -8.7282198650594639e-03 2.8723271851685922e+01 1.5584123837726167e+01 2.4447447605671066e+01 0 1 0
252 1 1 -3.4583443355457530e-02 3.1259842965471581e+01 1.7737021046934114e+01 1.9792813368283870e+01 0 0 0
309 1 1 8.4914741888876974e-02 2.9176358019439682e+01 1.6150568374889616e+01 1.9734420554035438e+01 0 1 0
129 1 1 -5.0806138502023451e-02 2.3004190284921009e+01 1.7594334586648912e+01 1.9182987903367462e+01 0 0 0
2194 1 1 -1.0577240723633047e-02 2.4332393494860632e+01 1.5689681189143483e+01 2.5835918544285700e+01 0 1 0
733 1 2 -2.9361177383553205e-01 2.9217615567306712e+01 1.8396540053925740e+01 2.1105699705819525e+01 0 0 0
2258 1 1 1.3273144098199671e-01 2.8473976111365975e+01 1.8205198641596017e+01 2.4430685642359574e+01 0 1 0
2256 1 1 -1.6536122094731927e-02 2.9334717490583010e+01 1.6857572784745255e+01 2.4393977013161816e+01 0 1 0
833 1 2 -5.0997763273856656e-01 2.4924450701513322e+01 1.5730906435766517e+01 2.0380602542630367e+01 0 1 0
246 1 1 -3.8844955273066167e-02 2.8269258414403314e+01 1.3771599405121492e+01 1.8055244286608705e+01 0 1 0
248 1 1 1.2874768928086430e-01 2.7482416567018493e+01 1.5070927478915067e+01 1.8211410140069511e+01 0 1 0
736 1 2 -3.3870261800408685e-01 2.9866579273825032e+01 1.5094963042044430e+01 2.0543627202626780e+01 0 1 0
188 1 1 -6.4551422990486310e-03 2.7216248549725094e+01 1.7483111839481779e+01 1.8970321880800128e+01 0 0 0
2321 1 1 4.8830288749867584e-02 3.0681535615288457e+01 1.9196732813474842e+01 2.5274711658530823e+01 0 1 0
2257 1 1 1.2723627720360267e-01 2.7165203953315395e+01 1.8127640871531096e+01 2.5325554780483692e+01 0 1 0
2252 1 1 -3.0634871246363091e-02 2.9531120483837803e+01 1.4395851966151886e+01 2.4500933440721365e+01 0 1 0
2965 1 3 4.1378572510555039e-01 2.7638488289983020e+01 1.7725417026511550e+01 2.2648436924305344e+01 0 1 0
250 1 1 -4.5714126773133121e-02 2.7927117312205969e+01 1.6220371061992797e+01 1.8991623044743022e+01 0 1 0
245 1 1 -6.8991032908413394e-02 2.4899763808923392e+01 1.3861393367746066e+01 1.8296063589258655e+01 0 1 0
2260 1 1 -2.1558346700323015e-03 2.9322947793539502e+01 1.9378346621422558e+01 2.4902509848677816e+01 0 1 0
182 1 1 9.6484475882431128e-02 2.3565004952948968e+01 1.3699200564136840e+01 1.8962373312695920e+01 0 1 0
190 1 1 9.6503259357163862e-02 2.7947575486454365e+01 1.8813786213976559e+01 1.8756730790127570e+01 0 0 0
305 1 1 -1.6992764905232698e-02 2.9651130832171468e+01 1.3698802512109564e+01 1.8508382678956849e+01 0 1 0
2313 1 1 1.5038391694722791e-01 3.0842578913281731e+01 1.4488168134502947e+01 2.4017805193744866e+01 0 1 0
187 1 1 -2.0061783915319740e-02 2.5786186378629044e+01 1.7496593386961283e+01 1.8964715961842003e+01 0 0 0
2253 1 1 9.7825601291107969e-02 2.7241663509127655e+01 1.5453310605926525e+01 2.4445764030533329e+01 0 1 0
2922 1 2 -3.2213553138141571e-01 2.6461981665790972e+01 1.6306244356807024e+01 2.3587209737908090e+01 0 1 0
2704 1 2 -3.9434918754205023e-01 2.2566800074236074e+01 1.4139495849630922e+01 2.4262909032763346e+01 0 1 0
2259 1 1 -8.2192492453557767e-02 2.6447458365218125e+01 1.9401069671232360e+01 2.5382236326549517e+01 0 1 0
186 1 1 1.2701146774598357e-01 2.3669535234367476e+01 1.6483775312523100e+01 1.8454371970683649e+01 0 1 0
899 1 3 4.6039360749429170e-01 2.9470330627005417e+01 1.7883738599830142e+01 1.7416207297517790e+01 0 1 0
2993 1 3 2.6176430613517271e-01 2.1838096936559889e+01 1.9360499707654665e+01 2.5814081362253553e+01 0 1 0
4778 1 2 -2.9498585171217306e-01 2.6995818051843951e+01 3.3164061477708451e-01 2.8775818212949638e+01 0 1 0
4963 1 2 -2.8168248055898182e-01 2.9311593997401669e+01 3.4320628168093874e+00 2.9146594434772734e+01 0 1 0
4414 1 1 1.5377199650309553e-01 2.7697104571270710e+01 1.1301836310924063e+00 2.9773521506785208e+01 0 1 0
4475 1 1 -4.4970221172964960e-02 2.9177102565559956e+01 1.0080672300607902e+00 2.9894502038023536e+01 0 1 0
4481 1 1 1.2718385149593031e-01 2.9996369294909098e+01 4.6059188349155518e+00 2.9682220652738177e+01 0 1 0
4413 1 1 1.2525180442622449e-01 2.4924778436930779e+01 7.9744759341941529e-01 3.0909466576450988e+01 0 1 0
4416 1 1 -7.9970846333382847e-02 2.7038794946353047e+01 2.0891227372287626e+00 3.0593407196813750e+01 0 1 0
4477 1 1 1.5878357450991604e-01 2.9969318783205242e+01 1.9979021548391553e+00 3.0656110817561228e+01 0 1 0
4479 1 1 6.3575913278982030e-02 2.9219091628541062e+01 3.3591976893051938e+00 3.0580562960419982e+01 0 1 0
4419 1 1 1.4329667922131306e-01 2.5644034394935041e+01 4.3296385921459857e+00 2.9990361235722656e+01 0 1 0
4420 1 1 -3.2796480001596670e-02 2.7052346223139896e+01 4.3850290925629007e+00 2.9982048167734224e+01 0 1 0
4352 1 2 -3.3669786925273526e-01 2.3612402164943564e+01 9.0889157946198962e-01 3.1451909231727587e+01 0 1 0
4415 1 1 8.6362093016842029e-02 2.5640847510797535e+01 2.0217744034092306e+00 3.1003130533227139e+01 0 1 0
4417 1 1 1.6669996642336049e-03 2.4903910099005316e+01 3.2663098440541796e+00 3.0578940094196341e+01 0 1 0
4418 1 1 1.2379918676647195e-01 2.7761615418581734e+01 3.3470040734690416e+00 3.0868660733929957e+01 0 1 0
4354 1 1 2.7322274423165643e-01 2.2999202974809567e+01 2.1767996848376270e+00 3.1605050573503910e+01 0 1 0
4356 1 1 -7.2281517456527902e-02 2.3619895902852203e+01 3.3272728295869078e+00 3.1206397857334320e+01 0 1 0
4836 1 2 -3.2182729145032618e-01 2.4932226045517101e+01 5.3985539722303626e+00 2.9356453832865931e+01 0 1 0
4358 1 1 1.3023108933276686e-01 2.3085697238479099e+01 4.7216155030653066e+00 3.1693481045919651e+01 0 1 0
4883 1 2 -5.1076045287965266e-01 2.5668877350598578e+01 2.3293536791432428e+00 3.2522663319795306e+01 0 1 0
4884 1 3 3.9621484549111735e-01 2.4919528897816679e+01 1.8147142444140083e+00 3.2916752764756588e+01 0 1 0
4885 1 2 -4.5716509781473369e-01 2.7598103805819953e+01 3.8441179089296837e+00 3.2217754533027801e+01 0 1 0
4886 1 3 4.5900560931778872e-01 2.7154554308515223e+01 3.0916711589964985e+00 3.2630063489368311e+01 0 1 0
4990 1 2 -4.4998399735448835e-01 2.9929348048105496e+01 1.6072817681840961e+00 3.2054672823510529e+01 0 1 0
4991 1 3 3.8968834623832088e-01 2.9624804953624270e+01 2.1631372079260691e+00 3.2752901440226289e+01 0 1 0
4851 1 2 -4.3687135871557109e-01 2.2848348586152625e+01 4.7686356952584488e+00 3.3113240164659004e+01 0 1 0
4422 1 1 1.7149057177292684e-01 2.7715005489314958e+01 5.5197472631573010e+00 2.9485070948563372e+01 0 1 0
4483 1 1 -8.0902455767668399e-02 2.9118981750232866e+01 5.7806492377626109e+00 2.9533500418935560e+01 0 1 0
4360 1 1 -8.0420421517665611e-02 2.3632056825292608e+01 6.1261840371076497e+00 3.1396104075646107e+01 0 1 0
4852 1 3 3.6286114528729935e-01 2.2847780103239408e+01 3.9250957220807852e+00 3.3634452691958899e+01 0 1 0
2682 1 2 -3.2096358435419281e-01 2.2773906048329625e+01 5.9414161399061056e+00 2.7583558805820537e+01 0 1 0
4763 1 2 -4.9866722326062546e-01 2.2596858173150782e+01 1.2210413616351372e+00 2.8707373357972980e+01 0 1 0
4764 1 3 4.8236764768568002e-01 2.2715816658745258e+01 1.7028813125929105e+00 2.7882616040335069e+01 0 1 0
4870 1 3 4.4704579002420408e-01 2.2108488804205564e+01 4.8908489511571398e+00 2.9423019260299814e+01 0 1 0
4421 1 1 1.5859517698178496e-01 2.4607796056903901e+01 6.3084361182499809e+00 3.0436243239786400e+01 0 1 0
4478 1 1 -2.1427280375518838e-02 3.1370002367609889e+01 2.1810156308934849e+00 3.0285262674355931e+01 0 1 0
2680 1 1 3.6747921203825235e-01 2.3667821816514941e+01 6.3347173597985771e+00 2.6760680784822981e+01 0 1 0
2684 1 3 5.0081419741354471e-01 2.5479051912129744e+01 5.6831627962761626e+00 2.7375685129535139e+01 0 1 0
2683 1 2 -4.8725150339487194e-01 2.5061159998385985e+01 6.1379152945911670e+00 2.6658199544358929e+01 0 1 0
5045 1 3 2.7298876010777917e-01 2.1946534315243895e+01 1.9766464857217222e-01 3.0515567069546076e+01 0 1 0
4482 1 1 -7.9858661870910938e-02 3.1480279102916185e+01 4.7159076121924777e+00 3.0031239616499139e+01 0 1 0
7122 1 3 2.3003020287321413e-01 2.5107253028561217e+01 3.7247030863221959e+00 3.4533661002920091e+01 0 1 0
7125 1 2 -4.1691393579964109e-01 2.3902309141026755e+01 2.3232837652019227e+00 3.4716466423097280e+01 0 1 0
7124 1 2 -5.0001953561810719e-01 2.3409286456288346e+01 -6.4999823759015968e-03 3.4914992422471300e+01 0 1 0
4473 1 1 1.7120300274097389e-01 2.9881416971625175e+01 3.3642951497391167e-02 2.9242629302558985e+01 0 1 0
4794 1 3 4.0333763580229742e-01 2.2312347727287374e+01 2.2331694771335817e+00 3.4972775966172946e+01 0 1 0
6129 1 1 1.4167696156082848e-01 2.5873774755844533e+01 1.0917298251954641e+01 3.4996699988732985e+01 0 0 0
4835 1 2 -2.8712858817290299e-01 2.7138820390426186e+01 6.6769962532260116e+00 2.8779558485197121e+01 0 1 0
4755 1 1 3.5854073552677335e-01 3.1416057696440003e+01 8.7437798144691836e+00 3.3123771222934266e+01 0 1 0
4874 1 3 3.4017557744249094e-01 3.0007385620809437e+01 1.2244548646820158e+01 2.8863973426469670e+01 0 1 0
4741 1 3 3.6649879151704384e-01 2.4085485143594951e+01 1.1397887054608285e+01 3.4379781215787872e+01 0 1 0
6749 1 2 -4.3182328193027919e-01 2.7744381243020303e+01 6.8578167266307979e+00 3.4596186532210602e+01 0 1 0
2748 1 1 3.2179782394968637e-01 2.9296985146041475e+01 1.1244595573074074e+01 2.6683292974669392e+01 0 1 0
7147 1 2 -4.7180012751966505e-01 2.4683853204498870e+01 1.0655785787844058e+01 3.4251537248704281e+01 0 0 0
5027 1 3 4.1955610642655250e-01 2.3730060196575860e+01 9.0820401231161263e+00 3.0266620927944818e+01 0 1 0
2934 1 2 -4.7117774685336106e-01 2.5329911783358877e+01 1.1622617255002501e+01 2.7170250373833841e+01 0 1 0
4834 1 2 -3.2177009224986663e-01 2.9616727806735877e+01 8.0273090769357580e+00 2.8307441350476410e+01 0 1 0
4485 1 1 2.5915458043219414e-01 2.9857800333731095e+01 6.9785081467564138e+00 2.9282394400199728e+01 0 1 0
4912 1 3 4.7085334596784750e-01 2.5437561536210211e+01 1.0408947423311288e+01 2.8403993313823086e+01 0 1 0
4424 1 1 1.9899184469656911e-01 2.6516775270762238e+01 7.6523020858694011e+00 2.9649427928908672e+01 0 1 0
4487 1 1 1.1711469276753902e-01 2.8943011007367332e+01 8.6014307307439992e+00 2.9468168093142818e+01 0 1 0
4426 1 1 -3.0247248272382374e-02 2.7465833969299034e+01 8.7007607857299245e+00 2.9610064507004441e+01 0 1 0
4911 1 2 -4.8116064995168939e-01 2.5650052757095956e+01 1.0005962468103869e+01 2.9320593909218729e+01 0 1 0
4423 1 1 -1.1659870985725575e-01 2.5411154925785006e+01 7.4750834878097061e+00 3.0558582564365690e+01 0 1 0
5025 1 2 -4.7640247694076671e-01 2.3211102795546680e+01 9.7176405395241634e+00 2.9858207880758261e+01 0 1 0
5023 1 1 3.2612820170901002e-01 2.3513112654405944e+01 1.1066995552261714e+01 3.0240247960800328e+01 0 1 0
4489 1 1 -5.4233516268424445e-02 2.9615817826844516e+01 9.4401877756656027e+00 3.0433539386249542e+01 0 1 0
4428 1 1 1.7251207448583486e-01 2.6935972966579115e+01 9.9992890628830526e+00 2.9923828871675607e+01 0 1 0
4490 1 1 7.9768315113319693e-02 3.1035621298039356e+01 9.3832527108822354e+00 3.0760996555068537e+01 0 1 0
4430 1 1 -6.3687774611955267e-02 2.7604568024759860e+01 1.0948701855624403e+01 3.0683872986370186e+01 0 1 0
4493 1 1 -4.9021892543552360e-02 2.9792935757890639e+01 1.1824548627464130e+01 3.1073768567353902e+01 0 1 0
4491 1 1 1.5559637336801743e-01 2.9012519471792498e+01 1.0567098721411710e+01 3.1090353594217099e+01 0 1 0
4429 1 1 -2.5732649259229595e-01 2.4618091019589251e+01 1.1064531009084210e+01 3.1392043950283515e+01 0 1 0
5024 1 3 1.9670121537546087e-01 2.5176496548763403e+01 1.0150744195228061e+01 3.1535695992813427e+01 0 1 0
4432 1 1 9.2994225416521666e-04 2.6926981218817041e+01 1.2134728684845710e+01 3.1222518797057937e+01 0 1 0
4425 1 1 2.4789933831112287e-01 2.5274510208550574e+01 8.2458417447320684e+00 3.1842953777147883e+01 0 1 0
5034 1 3 1.8304750261577735e-01 2.4129484540158096e+01 1.1301234116136824e+01 3.2351564410556996e+01 0 1 0
4362 1 1 1.5518616984810180e-01 2.3106626646675991e+01 7.2649987101407305e+00 3.2115763163057025e+01 0 1 0
4427 1 2 -3.2786643506708263e-01 2.6404632376350008e+01 8.6647901736132518e+00 3.2304352238532140e+01 0 1 0
4934 1 3 4.5439507656837436e-01 2.8438038490191058e+01 1.0468422347215075e+01 3.3200053307641582e+01 0 1 0
4933 1 2 -4.6983921163881004e-01 2.9014881052863238e+01 1.0173221225366767e+01 3.2505548349307659e+01 0 1 0
4364 1 2 -3.7766670900295529e-01 2.3900776492025720e+01 8.4088769056828561e+00 3.2349533197007496e+01 0 1 0
4494 1 1 1.4085263535140996e-01 3.1125654014594783e+01 1.1838514308246962e+01 3.0480849178467491e+01 0 1 0
4431 1 1 6.1564064953793934e-02 2.5514435411383484e+01 1.2274891798700537e+01 3.1371546977765430e+01 0 1 0
2752 1 3 4.5045405628584045e-01 3.0012100421828919e+01 9.3562485898797103e+00 2.7116059121111558e+01 0 1 0
5026 1 2 -3.5723990550423496e-01 2.2955204240606122e+01 1.2177301234362325e+01 2.9927198837380313e+01 0 1 0
4738 1 3 2.0533367643193892e-01 2.2820030673390033e+01 9.1574988642673052e+00 3.3804879067756282e+01 0 1 0
2751 1 2 -3.0205639644599497e-01 2.8246184321858124e+01 1.1491029211881729e+01 2.7406202288100559e+01 0 1 0
6751 1 2 -4.8573676360476870e-01 2.8326875139645441e+01 1.1932755000079137e+01 3.4313740405494343e+01 0 0 0
4873 1 2 -4.0464065457308884e-01 3.0987166653730114e+01 1.2266084346854653e+01 2.9123710586785318e+01 0 1 0
4756 1 3 1.8397759691384982e-01 3.0730950651738187e+01 7.3730598029828167e+00 3.1509291718172765e+01 0 1 0
2935 1 3 3.8137136802291538e-01 2.5013007240703452e+01 1.2470077837570242e+01 2.7598990541766451e+01 0 1 0
6750 1 3 3.9760234829772595e-01 2.7974746425714699e+01 7.3797258442813813e+00 3.3807313434668551e+01 0 1 0
4758 1 2 -3.3861570967690147e-01 3.0882519587528705e+01 7.8976988241114396e+00 3.3911628354488577e+01 0 1 0
7093 1 3 2.5345011606157791e-01 2.5106769098923149e+01 8.3459520403113316e+00 3.4388794479725192e+01 0 1 0
6754 1 3 3.8808116048891428e-01 2.8783280252288890e+01 1.2742971509337428e+01 3.3961086062770349e+01 0 0 0
4368 1 2 -3.4881047328899512e-01 2.3044983747502439e+01 1.2905730957889386e+01 3.2528799628102249e+01 0 1 0
2750 1 2 -4.7710804134131912e-01 3.0130519414498373e+01 1.0115904549821613e+01 2.6463422421360644e+01 0 1 0
4486 1 2 -3.4147750644746011e-01 3.1326538454100024e+01 7.0438500962967181e+00 2.9549616505639474e+01 0 1 0
2681 1 3 2.0485422253574856e-01 2.2599291360479921e+01 8.3012187324278699e+00 2.6290165482816668e+01 0 1 0
4495 1 1 -5.5005906026281866e-02 2.9247580398601663e+01 1.3082870446976045e+01 3.1512041125643602e+01 0 1 0
4488 1 1 -2.5592061080658263e-01 3.1399458470180928e+01 8.2144851452532919e+00 3.1652941738585181e+01 0 1 0
6189 1 1 -1.3530863148390201e-01 2.5973439720309376e+01 8.4265891628111529e+00 3.4951785703393291e+01 0 1 0
4775 1 2 -2.8820014398902921e-01 2.7348484993645698e+01 1.4251352418970166e+01 3.2689480375713018e+01 0 1 0
4776 1 2 -2.6969785815439684e-01 2.9750697154462276e+01 1.5499717434465531e+01 3.2373747052129048e+01 0 1 0
2953 1 3 5.0892987612001772e-01 2.2549908165821456e+01 1.3342995710314939e+01 2.8344303868604463e+01 0 1 0
4505 1 1 1.1895783574806340e-01 3.0041225703381894e+01 1.9646231544391696e+01 3.0073871382395122e+01 0 1 0
7146 1 3 4.3364419441298996e-01 2.3715120244343879e+01 1.5345541670151722e+01 3.4906971747643716e+01 0 0 0
2193 1 1 1.5141808292990042e-01 2.3038950858405638e+01 1.5592287913940599e+01 2.6293534454498182e+01 0 1 0
2811 1 2 -4.5280181731317698e-01 2.7637010484931022e+01 1.7611050049656761e+01 2.6560402039752361e+01 0 1 0
5030 1 2 -4.4737766494769948e-01 2.3866892239899837e+01 1.8537123002403067e+01 3.3177112260419307e+01 0 1 0
4889 1 2 -5.0562182420264545e-01 2.2913722278562126e+01 1.6114841761259850e+01 3.2618535238528509e+01 0 1 0
2812 1 3 3.7639796733145742e-01 2.7306905840155764e+01 1.8163152334127219e+01 2.7359055025348500e+01 0 1 0
2195 1 2 -2.9400952559455018e-01 2.2291479923741008e+01 1.6918677266592791e+01 2.6450276405713531e+01 0 1 0
4438 1 1 -4.5035888288146690e-02 2.7700590169016692e+01 1.6107355717787254e+01 3.0996557158716225e+01 0 1 0
2916 1 2 -3.3057841795039944e-01 2.6239329637586248e+01 1.4447757618375396e+01 2.6713424065460181e+01 0 1 0
4439 1 1 1.5623282787360157e-01 2.5761180040499319e+01 1.6934916084552661e+01 2.9861524397888324e+01 0 1 0
2698 1 2 -4.3251483532907053e-01 3.0776594854087616e+01 1.7753556625300511e+01 2.7782746890449417e+01 0 1 0
2952 1 2 -5.0863470992779258e-01 2.3070008931090914e+01 1.3602285626831733e+01 2.7623171895109959e+01 0 1 0
5031 1 2 -2.7596551338764147e-01 2.2077802595826860e+01 1.8884778401470761e+01 3.4896811264245791e+01 0 1 0
4372 1 1 1.1156278519779910e-02 2.2931399767612966e+01 1.5133869006878637e+01 3.1388206122917708e+01 0 1 0
4370 1 1 1.5214444901667501e-01 2.3620013745166066e+01 1.3938793440223868e+01 3.1716465127740577e+01 0 1 0
4499 1 1 1.6325805458184917e-01 2.8939486177797157e+01 1.6301134433515578e+01 3.1497931903803661e+01 0 1 0
4437 1 1 -6.6083184846412943e-02 2.4976810934989704e+01 1.5829043297865613e+01 3.0250012345294312e+01 0 1 0
4498 1 1 -6.6318112099768983e-03 3.1462285355078770e+01 1.4195770943576063e+01 3.1615578941949316e+01 0 1 0
4497 1 1 1.6136369673322021e-01 3.0063977908339567e+01 1.4203543538921757e+01 3.1866600053166081e+01 0 1 0
4441 1 1 1.6966771278550777e-01 2.4557481889305478e+01 1.8970285797561413e+01 3.0067024268810759e+01 0 1 0
4823 1 2 -2.6990456427108217e-01 2.5037516059702238e+01 1.7985490794762338e+01 2.9150343899971112e+01 0 1 0
2732 1 3 3.8237705280565071e-01 2.2899669293064875e+01 1.9272476727638590e+01 2.7430525073765601e+01 0 1 0
5028 1 1 2.9802251869161783e-01 2.3136274455626424e+01 1.9148889778888446e+01 3.4229622215511561e+01 0 1 0
4901 1 2 -4.4749384306566975e-01 2.6421949989719913e+01 1.4058819699023251e+01 2.9520986063392634e+01 0 1 0
2699 1 3 3.1115002268987124e-01 2.9892711654490469e+01 1.7997741229512922e+01 2.7324292312908167e+01 0 1 0
4503 1 1 -3.1432883738744644e-02 2.9286913925450087e+01 1.8373182568393720e+01 3.0256019722282648e+01 0 1 0
4374 1 1 1.4941834302318005e-01 2.3510880866935388e+01 1.5931878565200995e+01 3.0334215961250393e+01 0 1 0
4502 1 1 1.7395601007862602e-01 3.1139681747024966e+01 1.7420648643526253e+01 3.1622030127773893e+01 0 1 0
4378 1 1 -9.9935420157969454e-02 2.3265767815652705e+01 1.8901195679225872e+01 3.0519435776067155e+01 0 1 0
5032 1 3 4.2754076034980720e-01 2.3425955384914040e+01 1.7564334924135508e+01 3.3001435625394620e+01 0 1 0
4902 1 3 4.1790010453377269e-01 2.6172676388322817e+01 1.4369148536538868e+01 2.8618261156695620e+01 0 1 0
4433 1 1 -2.4990788213305873e-02 2.4901335181600604e+01 1.3601176795453247e+01 3.1337915289963266e+01 0 1 0
4506 1 1 -4.8974614555307175e-02 3.1430329088131188e+01 1.9587627006096426e+01 3.0513586293240515e+01 0 1 0
2191 1 1 1.0679410266310713e-01 2.2292505796647163e+01 1.4537975164414098e+01 2.6908524661561799e+01 0 1 0
4440 1 1 -4.4963905098668613e-02 2.7101636564062272e+01 1.7151672673661206e+01 3.0180834928881033e+01 0 1 0
4822 1 2 -2.5305745120032519e-01 2.2989329702940800e+01 1.6726414659477204e+01 2.9256916280922681e+01 0 1 0
4824 1 2 -3.4374739302348450e-01 2.7335968860481870e+01 1.9315569527474874e+01 2.8877505442939999e+01 0 1 0
4442 1 1 1.1833161715935434e-01 2.7932204553812571e+01 1.8334669629088637e+01 2.9770442147050126e+01 0 1 0
4501 1 1 -3.1801577890715908e-02 2.9839491200809046e+01 1.7370778906032786e+01 3.1143991674744882e+01 0 1 0
4435 1 1 1.0586967522991050e-01 2.5729639934719604e+01 1.4645918234365981e+01 3.0654051670036601e+01 0 1 0
4436 1 1 1.5515688986551601e-01 2.6982718516850269e+01 1.4874338230120026e+01 3.1486505906734156e+01 0 1 0
4434 1 1 1.1706582813685409e-01 2.7795888136828761e+01 1.3204440808365613e+01 3.1748701287104886e+01 0 1 0
4376 1 1 1.2976557695319499e-01 2.2509525092549325e+01 1.7669160289544813e+01 3.0275050558296005e+01 0 1 0
4890 1 3 4.0495412966095795e-01 2.1981567685726528e+01 1.5957599114209422e+01 3.3026131045744300e+01 0 1 0
7756 1 1 1.3027986955657753e-01 2.4923741560540929e+01 2.9412927354496499e-01 3.9434227058659928e+01 1 1 0
6841 1 3 3.9845480574947062e-01 2.7765519746351305e+01 2.6790574409990331e+00 4.2048240182958168e+01 0 1 0
7760 1 1 1.2903586451253152e-01 2.4703198355678978e+01 2.7204419910975650e+00 3.9537107717580710e+01 1 1 0
7757 1 1 -1.9545955429006324e-03 2.6165713126062368e+01 3.0977929909275681e-01 4.0329501483813679e+01 1 1 0
7758 1 1 -1.8205639057789387e-02 2.4012036065617885e+01 1.4259433592870028e+00 3.9612981433757106e+01 1 1 0
7759 1 1 1.4892049092060028e-01 2.6675536200228009e+01 1.5972829407689031e+00 4.0712452640429284e+01 1 1 0
7761 1 1 -1.0389594248881194e-02 2.6154661600803244e+01 2.7073294061506492e+00 4.0103174763158840e+01 1 1 0
8120 1 2 -4.8098804480941054e-01 2.8626281187121020e+01 5.0649740123960356e+00 4.1451722430235236e+01 1 1 0
8122 1 3 3.7709127729219394e-01 2.9371418200437653e+01 5.2118605633753150e+00 4.2078368582246490e+01 1 1 0
7763 1 1 -6.4340733564267574e-02 2.6824014866444816e+01 3.9581668747018330e+00 4.0046905644287726e+01 1 1 0
7765 1 1 1.3045393165547861e-02 2.6125470842272129e+01 5.1638425852931666e+00 4.0152453683788124e+01 1 1 0
8124 1 2 -4.2385459890746197e-01 2.7863505712555508e+01 1.8806652428343962e+00 4.1489929354472466e+01 1 1 0
7764 1 1 1.2502642576309930e-01 2.4610009261200958e+01 5.1817460919662413e+00 4.0213176769209468e+01 1 1 0
8123 1 3 1.6190666578705792e-01 2.7932355870467319e+01 4.0158744862334776e+00 3.9971892210209262e+01 1 1 0
8041 1 2 -4.4992931614359316e-01 2.5061252871565923e+01 2.8742712725990009e+00 3.8125846954697067e+01 1 1 0
6243 1 1 2.0632601728186692e-02 3.1342665562684186e+01 2.2412077414048612e+00 3.8772831015323952e+01 0 1 0
8042 1 3 4.1627739095273053e-01 2.4456702127389992e+01 3.4534291517426161e+00 3.7726777545557702e+01 1 1 0
7773 1 2 -5.4772749086465278e-01 2.4322819677578323e+01 5.4727512961751277e+00 4.1736700133826361e+01 1 1 0
7762 1 1 -6.6658537415864444e-02 2.4002400091729328e+01 3.8893437418730228e+00 4.0004722375130335e+01 1 1 0
6240 1 1 8.8140687726190464e-02 2.9471165321501669e+01 1.1256535848605622e+00 3.7735741309702846e+01 0 1 0
6242 1 1 -1.8337016301229289e-02 3.0178955053852651e+01 2.4308132749532132e+00 3.7933689431106970e+01 0 1 0
6248 1 1 -4.5325767073731912e-02 2.9523737401668626e+01 6.1094806001810689e+00 3.7503178383592157e+01 0 1 0
6186 1 1 1.1968823963180630e-01 2.8053121215540401e+01 5.8942288639036420e+00 3.7381591215015888e+01 0 1 0
6246 1 1 1.5446073482111428e-01 3.0238079649010665e+01 4.9216519031316395e+00 3.7747923473851969e+01 0 1 0
6178 1 1 -2.3157542814259059e-02 2.8346915564607333e+01 1.1046968712567002e+00 3.6771544818086582e+01 0 1 0
6244 1 1 -5.1787312198174229e-02 2.9694824612514548e+01 3.6866295275472449e+00 3.7464799003572935e+01 0 1 0
6184 1 1 -1.6797098161970392e-02 2.7746908183723267e+01 4.7738616525664801e+00 3.6486240002809545e+01 0 1 0
6183 1 1 7.9913912785358754e-02 2.6494439699314782e+01 4.7489311262136971e+00 3.5760886834070071e+01 0 1 0
7095 1 2 -4.9487760778093604e-01 2.3775376444135176e+01 4.8484532941172205e+00 3.5712553676216295e+01 0 1 0
6182 1 1 1.1728611754265718e-01 2.8698004627367506e+01 3.7241248595255443e+00 3.6301851804349575e+01 0 1 0
9968 1 2 -4.6638566534596676e-01 2.6393784957160449e+01 4.4148241832832138e+00 4.2885931919090652e+01 1 0 0
6179 1 1 3.9618137106897697e-02 2.6439330104479552e+01 2.3108821174443692e+00 3.5485692347007912e+01 0 1 0
6180 1 1 9.3128508513425745e-02 2.7940833949794744e+01 2.2171356822040926e+00 3.5850864676911286e+01 0 1 0
7022 1 2 -4.4021281908849452e-01 3.0859448787902046e+01 9.6544089733139948e-01 3.5718194311083060e+01 0 1 0
9969 1 3 4.0796730743339249e-01 2.5733672783409201e+01 5.0412080340886432e+00 4.2456889412871696e+01 1 0 0
7872 1 3 3.9440206368501779e-01 2.2794259100369249e+01 4.7652134843472442e+00 3.5883282860340991e+01 1 1 0
10055 1 3 4.2360753265841516e-01 2.3929654288489555e+01 4.1549082407490268e+00 4.2896686692168316e+01 1 0 0
6177 1 1 -5.5561764934438346e-02 2.5686370156322909e+01 1.0896187258858769e+00 3.5399267027037766e+01 0 1 0
7094 1 1 3.0639142502299904e-01 2.4424852214080516e+01 6.0839788774768868e+00 3.5629548611098990e+01 0 1 0
6185 1 1 -4.3403638019141329e-02 2.5803748777486685e+01 6.0324179232595050e+00 3.5596943777229157e+01 0 1 0
7701 1 1 1.1645546918917057e-01 2.2575598565759062e+01 3.7897240197395030e+00 4.0343144183345352e+01 1 1 0
7697 1 1 -2.2008968261863777e-02 2.2611332990730268e+01 1.2290874975578738e+00 3.9535640135754747e+01 1 1 0
7079 1 3 1.7391978396199739e-01 3.1114654055248245e+01 3.9021380117266879e+00 4.0167137664771701e+01 0 1 0
7705 1 1 1.1835268619406010e-01 2.2561404248838571e+01 6.2808467578361471e+00 3.9169031287741646e+01 1 1 0
7766 1 1 -2.7765445761744049e-02 2.3989493022461051e+01 6.3494046518282179e+00 3.9651169785139352e+01 1 1 0
7767 1 1 -3.4849590337335035e-02 2.6850886990795608e+01 6.3993858869624241e+00 4.0315087655028258e+01 1 1 0
6181 1 1 -1.1562790182912369e-01 2.5974015952148061e+01 3.5780782866811980e+00 3.5120897659968215e+01 0 1 0
8119 1 1 3.0269289769800778e-01 2.8215022179021741e+01 6.3168608350486126e+00 4.0862001595899848e+01 1 1 0
7023 1 3 4.2432233927071689e-01 3.0406287118463716e+01 1.7791162125263029e+00 3.5647024149654001e+01 0 1 0
6872 1 2 -3.2642490720073353e-01 2.8885253995024577e+01 2.9490775502610034e+00 3.5045135898432264e+01 0 1 0
7774 1 3 3.5867035171199402e-01 2.3846942206660259e+01 6.2781519905251129e+00 4.1995208810810240e+01 1 1 0
8025 1 2 -2.9152199464138739e-01 2.2280726545701370e+01 5.1608678825213214e+00 3.8266572534919256e+01 1 1 0
6238 1 1 1.1082380127292528e-01 3.0625386097377550e+01 1.1584977747741955e-01 3.6907255640595530e+01 0 1 0
7779 1 2 -2.8974458670794340e-01 2.2119482871989998e+01 2.9490098559687379e+00 4.1426424594447305e+01 1 1 0
10070 1 2 -2.5041792721869993e-01 2.6324251796540029e+01 1.0071978175058648e-01 4.3711415289595045e+01 1 1 0
6935 1 2 -4.4943003633380957e-01 2.9286793831535572e+01 2.7856619986946052e-01 3.8951343270461741e+01 0 1 0
10054 1 2 -4.5700282291449468e-01 2.3581791693607105e+01 4.0018565025285975e+00 4.3810074361904690e+01 1 0 0
7123 1 1 2.8955439547292894e-01 2.4297307897434770e+01 1.0841943722670337e+00 3.5035671418853838e+01 0 1 0
7695 1 1 8.5113558028649297e-02 2.2066414315035015e+01 -1.3403399191668419e-02 3.8975769327055055e+01 1 1 0
7043 1 3 4.4273483358697580e-01 3.1181998961520648e+01 8.0254420009940226e+00 3.5825605230473037e+01 0 1 0
7648 1 1 1.0662590535719860e-01 2.2146814342553846e+01 8.7170715422542049e+00 3.9759380435734478e+01 1 0 0
7652 1 1 6.1308732327922125e-02 2.2280427019247277e+01 1.1255602804219626e+01 3.9369402018702004e+01 1 0 0
6757 1 2 -2.7914225066288650e-01 2.6920400386471886e+01 6.6718521714636374e+00 3.7838949390043560e+01 0 1 0
6192 1 1 -4.4496655129992327e-03 3.1525220380749641e+01 9.8800370769782901e+00 3.8349885991460113e+01 0 0 0
6187 1 1 1.5999414137046450e-01 2.6655086925603946e+01 7.2762545791520274e+00 3.5454200693139100e+01 0 1 0
9836 1 3 4.1427892889892309e-01 3.1249337999035280e+01 9.5752557065773782e+00 4.1920736643957760e+01 1 0 0
9834 1 2 -4.8692415315529669e-01 3.0563621707853141e+01 1.0146020314494654e+01 4.1572799773264379e+01 1 0 0
7776 1 2 -2.8387271385215829e-01 2.2869112993952807e+01 8.7698544162964591e+00 4.1023844651007678e+01 1 0 0
6251 1 1 8.0812117802147601e-02 3.1154664660195291e+01 7.2772625877915296e+00 3.8790155708072589e+01 0 1 0
7042 1 2 -4.3839381588066201e-01 3.1136914570123317e+01 7.2909604459558990e+00 3.6414621628501578e+01 0 1 0
6131 1 1 -8.9497869533515535e-03 2.6362989342824832e+01 1.2157789200700941e+01 3.5521745012297529e+01 0 0 0
6128 1 1 7.1271087137568636e-03 2.7645171268869838e+01 9.8474854632999147e+00 3.6180709877790008e+01 0 1 0
6195 1 1 1.3206971523906763e-01 3.0424766896405760e+01 1.2238122004823527e+01 3.6447964651248917e+01 0 0 0
6130 1 1 -1.1852781616525390e-02 2.8299289604787035e+01 1.1048506165742230e+01 3.6470291677777830e+01 0 0 0
7144 1 2 -3.6003413368994913e-01 2.4008457473930356e+01 1.1988780284407147e+01 3.6411295976709425e+01 0 0 0
7925 1 3 4.6966394247761178e-01 2.4191753976944590e+01 1.0456743083674500e+01 3.7156743378197106e+01 1 0 0
7924 1 2 -4.4545287917771431e-01 2.4711389558561137e+01 9.9008839054045055e+00 3.7764121381335741e+01 1 0 0
8125 1 3 2.1948293362632224e-01 2.7580915174097541e+01 1.1321914250241518e+01 4.0151237338311958e+01 1 0 0
6887 1 2 -4.5088746024249055e-01 2.9394966345938794e+01 1.2152202199132054e+01 3.8448202001924322e+01 0 0 0
6888 1 3 4.1009823746576063e-01 2.9579270230846713e+01 1.1820548607105987e+01 3.9296771417133591e+01 0 0 0
8121 1 2 -3.6040927145284407e-01 2.8909644861072987e+01 7.4246375223786352e+00 4.0998542111105380e+01 1 1 0
7710 1 1 1.1663895994789418e-01 2.4485609682122526e+01 1.0014950695174322e+01 3.9205826488783437e+01 1 0 0
7001 1 2 -2.8426896537950663e-01 3.1055359247794271e+01 8.0857396995633515e+00 3.9977857363537645e+01 0 1 0
7769 1 3 4.8070324725378510e-01 2.8813233791488241e+01 8.8895835860589791e+00 4.0070231160415233e+01 1 0 0
7711 1 1 3.0334812971373866e-02 2.5988182741511370e+01 1.0039520526218169e+01 3.9621756052424018e+01 1 0 0
7707 1 1 -1.1393151026988412e-04 2.6111689785563712e+01 7.5914907080382390e+00 3.9951846915804715e+01 1 1 0
7709 1 1 1.5985678811923834e-01 2.6716663718986517e+01 8.8643555123421880e+00 3.9826283424015323e+01 1 0 0
7706 1 1 5.2840008992703863e-04 2.4672954901728446e+01 7.5565377824268767e+00 3.9811939624631961e+01 1 1 0
7713 1 1 -6.8354802630312517e-02 2.6598777189098488e+01 1.1270754718011311e+01 3.9738839275902819e+01 1 0 0
7768 1 2 -4.9488203106457235e-01 2.8033805700581603e+01 9.3536197978774123e+00 3.9704925374277458e+01 1 0 0
7708 1 1 9.4151590153123840e-02 2.3909205638202589e+01 8.8284652050650010e+00 4.0004262871096266e+01 1 0 0
6191 1 1 -2.9531054382275594e-02 3.0198276762556215e+01 9.8881481997909439e+00 3.7771314198506886e+01 0 0 0
7712 1 1 -4.6004308299220564e-03 2.3692651114344464e+01 1.1366341499513586e+01 3.9405267760667108e+01 1 0 0
6193 1 1 1.1445965042425213e-01 2.9490615349861553e+01 1.1179928992635858e+01 3.7379206808413180e+01 0 0 0
6252 1 1 -2.5063244579096967e-02 2.9554305997428472e+01 8.6553120788922282e+00 3.7440672783521478e+01 0 1 0
6250 1 1 1.2443696433835912e-01 3.0244426577736114e+01 7.3846836303802892e+00 3.7572491182329337e+01 0 1 0
6190 1 1 -5.6568981625416005e-03 2.8273927600075009e+01 8.6892984342196762e+00 3.6762258124017876e+01 0 1 0
6188 1 1 1.3828465758700409e-01 2.7394501331377537e+01 7.5410842512718004e+00 3.6813186210787634e+01 0 1 0
6132 1 1 1.3629708458823511e-01 2.7847906840606051e+01 1.2207807956233925e+01 3.5689151267394685e+01 0 0 0
9835 1 2 -2.9388836722679063e-01 2.8928257641940004e+01 1.1852340352994565e+01 4.2197578720556550e+01 1 0 0
9833 1 1 3.4591836726726599e-01 2.9515572698849009e+01 1.0707837913422116e+01 4.2344358437631215e+01 1 0 0
9885 1 2 -2.6279311204094241e-01 2.4312757115836771e+01 1.0350034483989964e+01 4.3058575545599680e+01 1 0 0
10152 1 3 2.1002267300954400e-01 2.8556706185487084e+01 8.7769585969105517e+00 4.2601679391838132e+01 1 0 0
7715 1 1 2.5774318788647714e-02 2.5859202567458496e+01 1.2522238432254454e+01 3.9710072763635786e+01 1 0 0
7714 1 1 -4.5574757623921798e-03 2.4427577132366757e+01 1.2528127763399052e+01 3.9445933071588207e+01 1 0 0
9637 1 1 -2.5601429524148578e-01 2.9108298516842510e+01 9.4701708042516746e+00 4.3238634017678770e+01 1 0 0
6127 1 1 2.6032443416227787e-02 2.6439180778232153e+01 9.6557795935798900e+00 3.5267672403264548e+01 0 1 0
7096 1 2 -4.7047305731443539e-01 2.3827316041179131e+01 7.3552756781227853e+00 3.5644485974975034e+01 0 1 0
9884 1 2 -2.7953386181200912e-01 2.2184364646730280e+01 1.1594798577479223e+01 4.2914038497320171e+01 1 0 0
7097 1 3 4.2172351205805275e-01 2.2774998492502213e+01 7.3470336566947241e+00 3.5775930335650948e+01 0 1 0
9832 1 3 1.7700100000447894e-01 3.0011421734058253e+01 8.9646213828559098e+00 4.3507457934540888e+01 1 0 0
6756 1 2 -3.1580985933812089e-01 3.1531536576639134e+01 1.1642366553765383e+01 3.5803318540493684e+01 0 0 0
8010 1 2 -4.4613963605221246e-01 2.2021167136867710e+01 1.7968751933365883e+01 3.8738877459464085e+01 1 0 0
7863 1 3 2.5211627724144864e-01 2.1941086283333391e+01 1.3198675974447111e+01 4.0349268313839097e+01 1 0 0
7720 1 1 1.4647751412651289e-01 2.3396513613159755e+01 1.5632261999826111e+01 4.0746782314952348e+01 1 0 0
7656 1 1 3.1496910437619885e-01 2.1888060510566028e+01 1.5230075009588282e+01 3.8726675729996437e+01 1 0 0
7725 1 1 1.0040260892227369e-01 2.6090786240474348e+01 1.7961751811448678e+01 4.2592450403075823e+01 1 0 0
6139 1 1 1.7312059631357880e-02 2.6182912499738851e+01 1.7170188516715559e+01 3.6026447942236210e+01 0 0 0
7722 1 1 -6.0902599456912149e-02 2.3984038071537977e+01 1.6759043482940420e+01 4.1525412508434705e+01 1 0 0
8059 1 2 -4.8066679755756109e-01 2.2699174226287983e+01 1.4670449876619200e+01 4.1665545207082729e+01 1 0 0
8131 1 3 2.6824940524907432e-02 2.5596529863976269e+01 1.7777871968416971e+01 4.3570693809030971e+01 1 0 0
7727 1 1 -7.3104407007234015e-02 2.5644143730800703e+01 1.9401510248685934e+01 4.2401116624504610e+01 1 0 0
7662 1 1 -8.5573540585203639e-02 2.1910595794734050e+01 1.8037912685081526e+01 4.1246750863770295e+01 1 0 0
6890 1 3 3.8711732253662651e-01 2.9878145661587222e+01 1.7640129834561460e+01 3.8774839973850838e+01 0 0 0
8060 1 3 4.6452135972707120e-01 2.2612320696162200e+01 1.4877641741173129e+01 4.2583164545624044e+01 1 0 0
7145 1 2 -3.7381911360545816e-01 2.3139562794192479e+01 1.3906614893660063e+01 3.5331788349490843e+01 0 0 0
6136 1 1 2.7595895506318486e-02 2.7639697673962175e+01 1.4734356706574898e+01 3.6025993743897061e+01 0 0 0
7143 1 1 2.8788115414344523e-01 2.4128964023885239e+01 1.3135186312518028e+01 3.5762664828512527e+01 0 0 0
7726 1 1 1.4227625199883609e-01 2.4295637313531838e+01 1.9676813340595238e+01 4.2708431930578726e+01 1 0 0
6134 1 1 -1.5640203600009547e-02 2.8389965875762098e+01 1.3508304055681037e+01 3.6100828387395900e+01 0 0 0
6201 1 1 -3.7519358592960891e-02 2.9860746249920702e+01 1.6014202605491263e+01 3.6277158232535697e+01 0 0 0
7894 1 2 -2.8446261795698286e-01 2.3512108052200730e+01 1.8473208834795471e+01 4.3109700516180695e+01 1 0 0
8011 1 3 4.5665015315539181e-01 2.1947498650157499e+01 1.8872172318959084e+01 3.8464916626280598e+01 1 0 0
7138 1 2 -3.2512809417482114e-01 2.3688068441099603e+01 1.9438849513991570e+01 3.7794769768836098e+01 0 0 0
6140 1 1 -4.0000112865395601e-04 2.7639498049754188e+01 1.7185266606315686e+01 3.6265064873621036e+01 0 0 0
7142 1 2 -4.6610634368296300e-01 2.4239734058899188e+01 1.6119731789706325e+01 3.5292327565733444e+01 0 0 0
6144 1 1 1.2632867537149598e-02 2.7629371177631157e+01 1.9635596953787694e+01 3.6545962354214446e+01 0 0 0
10107 1 2 -4.7332451673077297e-01 2.5140428472928125e+01 1.4315064655180084e+01 4.3787661755659862e+01 1 0 0
6204 1 1 9.7965024011279350e-02 2.9809439574136089e+01 1.8468773319562970e+01 3.6807893511325190e+01 0 0 0
8129 1 2 -2.7812909926703772e-01 2.7520706023399047e+01 1.7403795520912034e+01 4.2545924551663283e+01 1 0 0
6199 1 1 6.6652406473940440e-02 3.0516835530115813e+01 1.4797126647932050e+01 3.5982675482562748e+01 0 0 0
8127 1 1 3.0803446033550164e-01 2.7670648881434538e+01 1.6206772466465193e+01 4.1797737150531731e+01 1 0 0
7658 1 1 -6.3993954780478285e-02 2.2360217045207158e+01 1.6021912188833220e+01 3.9758762866984881e+01 1 0 0
6143 1 1 3.1955180109523369e-02 2.6149811298289588e+01 1.9551252412292968e+01 3.6575803619999569e+01 0 0 0
8126 1 2 -4.5735071571455510e-01 2.7880514440878592e+01 1.3304526947052397e+01 4.0397351625534291e+01 1 0 0
6197 1 1 2.5703147184036985e-04 2.9824334934747963e+01 1.3575928646159641e+01 3.6221079380611720e+01 0 0 0
6202 1 1 1.0527737323198860e-01 3.0471761396334216e+01 1.7233938484746361e+01 3.6546653647341898e+01 0 0 0
7723 1 1 4.1234877386198496e-03 2.5393857571318769e+01 1.6880554869832991e+01 4.1771998781039500e+01 1 0 0
7716 1 1 2.3625892883125907e-01 2.4039599190383043e+01 1.3946223275883316e+01 3.9007941405460713e+01 1 0 0
7719 1 1 -4.2721900744920492e-03 2.5824856331240618e+01 1.4833933207001909e+01 4.0500782265806208e+01 1 0 0
7724 1 1 1.7774056833473165e-01 2.3052405921967772e+01 1.7744107773324156e+01 4.1996362619058985e+01 1 0 0
8128 1 2 -3.4357192596668001e-01 2.8709112157790624e+01 1.5420319045809809e+01 4.1592741371213606e+01 1 0 0
6135 1 1 -1.9701740834524101e-02 2.6228382072822821e+01 1.4672649524563736e+01 3.5683833349505690e+01 0 0 0
6133 1 1 -3.1213974608912010e-02 2.5647845803465533e+01 1.3372838241281711e+01 3.5589510133782049e+01 0 0 0
6889 1 2 -4.1595191288890204e-01 2.9712834179041444e+01 1.8462249823371849e+01 3.8323084730825855e+01 0 0 0
6138 1 1 5.8991314593043057e-03 2.8373553615200304e+01 1.5946442090613060e+01 3.6214120840022737e+01 0 0 0
7141 1 3 2.0054957289976319e-01 2.4322966185658448e+01 1.8396506616914287e+01 3.6143738247593099e+01 0 0 0
6141 1 1 -7.7046767275773864e-02 2.5451921441061003e+01 1.8374304171460924e+01 3.6249688877355325e+01 0 0 0
6137 1 1 1.3517526940907895e-01 2.5581514788142321e+01 1.5952422654548407e+01 3.5665960858387024e+01 0 0 0
7718 1 1 -2.6850339689733639e-02 2.4430067406473810e+01 1.4854530390142251e+01 4.0118480012431178e+01 1 0 0
7654 1 2 -3.4907103525522193e-01 2.2571497801241396e+01 1.4072771330977531e+01 3.8420357024539449e+01 1 0 0
7721 1 1 -6.0471628028796541e-02 2.6318319234556828e+01 1.5951066133222847e+01 4.1297858209873269e+01 1 0 0
7717 1 1 1.5143650587669974e-01 2.6546196975231023e+01 1.3668453924242320e+01 4.0127895876761713e+01 1 0 0
8067 1 2 -4.5628397973193702e-01 2.4862782600004941e+01 1.4406878855825623e+01 3.7886139352839898e+01 1 0 0
8068 1 3 4.2429009351564650e-01 2.4329722515650104e+01 1.4720107401691722e+01 3.7174019807614862e+01 1 0 0
6142 1 1 -2.0176236217306245e-03 2.8380536172081136e+01 1.8394507099777783e+01 3.6418500482502104e+01 0 0 0
8130 1 3 4.7857420562351005e-01 2.8359377473610998e+01 1.3992776458582924e+01 4.1007792426029710e+01 1 0 0
9631 1 1 -7.5768392699683426e-02 2.8102718396482391e+01 4.7945544091621342e+00 4.4537715140575308e+01 1 0 0
9685 1 1 9.6990939657861680e-02 2.5824331651766947e+01 1.1930941428215063e+00 4.4501316433034987e+01 1 1 0
9626 1 1 -1.0439548512704658e-02 2.6648828315680095e+01 2.3400628361626530e+00 4.4809814714020838e+01 1 0 0
9628 1 1 -1.7049684078877150e-02 2.5954373284495372e+01 3.6100425662678637e+00 4.5011990979670664e+01 1 0 0
9567 1 1 1.5220937616237640e-01 2.3714414783685577e+01 4.8752184374233405e+00 4.4947847648217646e+01 1 0 0
9625 1 1 1.1635646022689970e-01 2.4338359142522918e+01 1.2757981284819415e+00 4.4908446712082991e+01 1 1 0
9562 1 1 -2.6618951752317425e-02 2.2793997546532779e+01 2.5928761974625112e+00 4.6506669876703008e+01 1 0 0
9563 1 1 -4.8180024162038815e-02 2.3991823325148872e+01 2.4633803448769638e+00 4.5742716089317796e+01 1 0 0
9565 1 1 1.4441019609980010e-01 2.4719049454584599e+01 3.7033539318138624e+00 4.5689000334078983e+01 1 0 0
9566 1 1 -6.0607226650393996e-02 2.2593319458758582e+01 5.0153795938767294e+00 4.6003050985807015e+01 1 0 0
9627 1 1 8.5344695950142230e-03 2.8078485102224942e+01 2.2996951595653914e+00 4.4935337855090729e+01 1 1 0
9629 1 1 2.3624191644495394e-02 2.8774153150037161e+01 3.5657907592185958e+00 4.4889465932615572e+01 1 0 0
9686 1 1 8.6442386379754314e-03 2.8589905707062606e+01 1.1253952738358217e+00 4.5582774426187932e+01 1 1 0
9746 1 1 1.1739431993551655e-01 2.9791908528151570e+01 1.4665298346494602e+00 4.6409089794220826e+01 1 1 0
9982 1 2 -4.6018085901396483e-01 2.4872172831710319e+01 4.3535130061896199e+00 4.6967252111106234e+01 1 0 0
9564 1 1 1.6561488329895893e-01 2.2242339867530347e+01 3.9010748343695720e+00 4.6733276053785104e+01 1 0 0
9624 1 1 1.6891876526633151e-01 2.2279097362411587e+01 1.3095135685015034e+00 4.6994471264671638e+01 1 1 0
9983 1 3 3.7664657308393212e-01 2.4546706171881990e+01 3.8341007547593762e+00 4.7709172293964635e+01 1 0 0
9917 1 2 -2.2514335654093828e-01 2.9631911358646789e+01 1.1383006297753147e+00 4.7823730891803649e+01 1 1 0
9633 1 1 2.8558621841319504e-01 2.8765808999706561e+01 5.9677989087263184e+00 4.4314612024989302e+01 1 0 0
9569 1 1 -7.4893561200398681e-02 2.4542585761386242e+01 6.1185014695192903e+00 4.4871651332468979e+01 1 0 0
9568 1 1 1.5476199817490943e-01 2.2043543842133502e+01 6.3154656650585874e+00 4.6191201227660990e+01 1 0 0
857 1 2 -4.4437691226271264e-01 2.2507902122916398e+01 3.8794050590549052e+00 5.0472831704267129e+01 0 1 -1
9689 1 1 -2.2593726461818453e-02 3.0176596637512862e+01 3.6998626497610885e+00 4.5284982585873067e+01 1 0 0
9693 1 2 -3.2318969660810704e-01 3.0192692313756929e+01 5.9844782125091074e+00 4.4457018515370130e+01 1 0 0
737 1 2 -2.3977943900752666e-01 2.9533130572932329e+01 2.9958909167612875e+00 5.0345557594082273e+01 0 1 -1
164 1 1 -5.4136997112804869e-02 2.3781694732388669e+01 1.7863893818011967e+00 5.0938401493956356e+01 0 1 -1
225 1 1 1.6470254887963851e-01 2.5167587078554828e+01 1.8909199069476412e+00 5.0931203529420834e+01 0 1 -1
166 1 1 1.5169198634974471e-01 2.2971544783891993e+01 2.9664690406890131e+00 5.1502445976676754e+01 0 1 -1
291 1 1 -7.3833715698411753e-02 3.0026553072382711e+01 5.2547988834924064e+00 5.1307809932681160e+01 0 1 -1
289 1 1 1.1374398852754931e-01 2.9280407773189793e+01 3.9938447090555074e+00 5.1375679782083367e+01 0 1 -1
287 1 1 1.3443098619587673e-01 3.0227547170812262e+01 2.4838082904248693e+00 5.1498249130940103e+01 0 1 -1
9687 1 1 1.4204445925292859e-02 3.0686542370460469e+01 2.5781662351465262e+00 4.6010240594108893e+01 1 1 0
732 1 2 -2.5769333105363862e-01 2.5869544150679388e+01 8.3366974105972591e-01 5.0264488238885392e+01 0 1 -1
9907 1 2 -5.2776422153315838e-01 3.0901260624054700e+01 6.0912190919376465e+00 4.7927646384828030e+01 1 0 0
9691 1 1 1.6189117498480879e-01 3.0893890879473076e+01 4.9072474639135386e+00 4.5123570525518957e+01 1 0 0
227 1 1 -5.7088909261425694e-02 2.5877313509854847e+01 2.7906255856141509e+00 5.1772680940162118e+01 0 1 -1
228 1 1 2.4285238117763223e-02 2.7308836113351884e+01 2.7345842740494999e+00 5.1900914979308759e+01 0 1 -1
226 1 1 8.2377608661699256e-02 2.7988216370723968e+01 1.4704449359517386e+00 5.1894549842836057e+01 0 1 -1
230 1 1 1.0838441348234756e-01 2.8056490178609511e+01 3.9505229647037088e+00 5.2293376409147861e+01 0 1 -1
234 1 1 -8.8711184479703456e-03 2.8007629890968129e+01 6.4596188177666543e+00 5.1964991630408655e+01 0 1 -1
9632 1 1 -7.1937652854033973e-02 2.5926491696546709e+01 6.0325139205728675e+00 4.4481410668522486e+01 1 0 0
9630 1 1 1.5502276518597982e-01 2.6606572318849427e+01 4.7451136580883277e+00 4.4273061028777896e+01 1 0 0
162 1 1 1.7711104904395761e-01 2.3122570006142041e+01 5.8787779571254151e-01 5.0590094794514087e+01 0 1 -1
10072 1 2 -3.2933805904112046e-01 2.3492302106644026e+01 4.0939417902381792e-01 4.4095067026641814e+01 1 1 0
285 1 1 -5.5913793075227286e-02 2.9444752042481028e+01 1.4369749316663376e+00 5.2177894398189366e+01 0 1 -1
293 1 1 1.2323366416400221e-01 2.9417130874035713e+01 6.5470686282960484e+00 5.1493136896047652e+01 0 1 -1
232 1 1 -5.3699933118472522e-02 2.7378891132050324e+01 5.2804740654883897e+00 5.2304812919042185e+01 0 1 -1
292 1 1 1.3467434568498982e-01 3.1355263972384417e+01 5.3011622996874568e+00 5.0787840500148178e+01 0 1 -1
224 1 1 -3.4977767309529346e-02 2.7419481835199768e+01 1.8700878901323720e-01 5.1814119112803084e+01 0 1 -1
9744 1 1 9.4727506103658959e-02 3.0561638754662603e+01 1.4148991792313992e-01 4.7294084823834616e+01 1 1 0
9622 1 1 -5.5289458153676960e-02 2.2551599971309013e+01 3.8950688035383284e-02 4.6517029307652578e+01 1 1 0
812 1 3 4.6121490985160879e-01 2.9651754810813170e+01 6.3817379408392876e+00 4.9426292106790285e+01 0 1 -1
168 1 1 -4.3359386699105530e-02 2.3780184093759900e+01 3.7648113574773205e+00 5.2541308631390372e+01 0 1 -1
288 1 1 3.4864345198847860e-02 3.1553529622406920e+01 2.7924575605318807e+00 5.2193320214834984e+01 0 1 -1
296 1 1 1.4575204772036435e-01 3.1376811983230180e+01 7.8553468632041090e+00 5.1174818562881256e+01 0 1 -1
9906 1 1 3.6087695867474340e-01 3.0613525201242062e+01 7.1730224476151845e+00 4.7063944634871653e+01 1 0 0
244 1 1 1.5200249110779193e-01 2.7787730874682136e+01 1.2730674371117910e+01 5.2570348914529340e+01 0 1 -1
649 1 3 2.0641955668320677e-01 2.2940303830909887e+01 9.7250106249824775e+00 5.1885773266008009e+01 0 1 -1
235 1 1 1.1119812461714795e-01 2.5631360720487468e+01 7.8421852701329531e+00 5.2347698237966078e+01 0 1 -1
811 1 2 -5.0538981244447045e-01 2.9195011823248763e+01 6.9769995308808843e+00 5.0026153888180843e+01 0 1 -1
9635 1 2 -3.2087819214351820e-01 2.8093944645400331e+01 7.1314219189089991e+00 4.3942995175215088e+01 1 0 0
9985 1 3 4.0623228815088486e-01 2.5009877671583556e+01 6.8766055755460282e+00 4.7019511500564001e+01 1 0 0
9639 1 1 7.4993371411169324e-02 2.8326604885569491e+01 9.9295950102905692e+00 4.4459492382260699e+01 1 0 0
9634 1 1 1.2849323353208031e-01 2.6671666514744093e+01 7.2366256420826849e+00 4.4296518486898897e+01 1 0 0
698 1 2 -2.4692841933671167e-01 2.6451724523756205e+01 1.2903688448837684e+01 5.1949728804877900e+01 0 1 -1
9699 1 1 1.5626295845408608e-01 3.0241241469033067e+01 1.1118554816583774e+01 4.5603242484508733e+01 1 0 0
9571 1 1 1.3359149120171646e-01 2.4016303506988816e+01 7.3648904273361921e+00 4.5336844358013487e+01 1 0 0
9570 1 1 -9.5669576267693721e-02 2.2527403482107086e+01 7.3564270755141132e+00 4.5452527895938296e+01 1 0 0
9642 1 1 1.6894924731480888e-03 2.6678308493930395e+01 1.1973648561155398e+01 4.5525030903776560e+01 1 0 0
9641 1 1 -5.6386403532484468e-02 2.8887753657957042e+01 1.0870780919874159e+01 4.5402189873131711e+01 1 0 0
9643 1 1 1.5661004500112705e-01 2.7920864507195031e+01 1.1614596503154170e+01 4.6312432512654098e+01 1 0 0
9984 1 2 -4.6040158856737490e-01 2.4416909526577825e+01 7.5850258054652873e+00 4.6742271788742777e+01 1 0 0
9992 1 2 -4.4115334661613637e-01 2.7733663442647440e+01 1.0581966347985572e+01 4.7354325634649051e+01 1 0 0
9993 1 3 4.5136759230909657e-01 2.8447556301593632e+01 1.0032512215344209e+01 4.7531870633137352e+01 1 0 0
9908 1 2 -3.2126752311122619e-01 2.9597675614309093e+01 7.9190831976861320e+00 4.6871368794366290e+01 1 0 0
9849 1 2 -4.6458169977448144e-01 2.9697333377824254e+01 1.1701589861159961e+01 4.8555539350413873e+01 1 0 0
814 1 3 4.2728317376099945e-01 2.9947500436167388e+01 8.4519493999241977e+00 4.9845553164928702e+01 0 1 -1
700 1 2 -2.4694319500295181e-01 2.6087943821385384e+01 7.8794920673163897e+00 5.1004148316960524e+01 0 1 -1
9850 1 3 4.2142262489176202e-01 3.0065089302882487e+01 1.1964271057210642e+01 4.9423266407412179e+01 1 0 0
699 1 2 -2.4730612191949358e-01 2.6402963698596054e+01 1.0528395733102162e+01 5.1431464861069692e+01 0 1 -1
9701 1 1 -3.7622295722606787e-02 3.0744679725082296e+01 1.2082035639836841e+01 4.6496928883635036e+01 1 0 0
9703 1 1 1.4698295156616814e-01 2.9795071946760256e+01 1.2698556637535461e+01 4.7489113260246583e+01 1 0 0
815 1 2 -4.9207940228102504e-01 3.0623536219292649e+01 1.1718527293129277e+01 5.1120871419687191e+01 0 1 -1
236 1 1 1.4548502744787994e-01 2.7399038737096635e+01 7.8004653168708877e+00 5.1750663875749368e+01 0 1 -1
295 1 1 -7.1315544267113049e-02 3.0192980213684837e+01 7.6666602179483911e+00 5.2008627869091519e+01 0 1 -1
240 1 1 1.7159194450211532e-01 2.7747285507725131e+01 1.0263800512024929e+01 5.2048487223583955e+01 0 1 -1
238 1 1 -5.9877460319035451e-02 2.8198172778880313e+01 8.9789987736391783e+00 5.2129605674032121e+01 0 1 -1
9573 1 1 -3.8702027829536113e-02 2.4615958240839795e+01 8.4718693463540760e+00 4.4459502666232375e+01 1 0 0
9636 1 1 2.1154523164682694e-03 2.6057358511057100e+01 8.5029399175431202e+00 4.4356563575063902e+01 1 0 0
9638 1 1 2.0157439039085238e-02 2.6911811492021538e+01 9.7261687040501457e+00 4.4484445121579434e+01 1 0 0
9697 1 2 -3.2379116740762165e-01 3.1206146186366219e+01 1.0349172202422247e+01 4.4793981560874677e+01 1 0 0
813 1 2 -4.2917339003630506e-01 3.0947816234561380e+01 8.5846816782304920e+00 4.9990830773308055e+01 0 1 -1
9640 1 1 -1.8817299653386025e-02 2.6184647830308293e+01 1.0959300496426890e+01 4.4576616099440763e+01 1 0 0
9574 1 1 -5.7677008762682745e-02 2.2314227076345333e+01 9.4725529519991571e+00 4.4256584037822712e+01 1 0 0
9645 1 1 -5.2249087426782651e-02 2.8516715686245124e+01 1.2807178942679847e+01 4.6883890034883613e+01 1 0 0
177 1 1 -2.6126430633156938e-01 2.2372447962257649e+01 1.0610242305282270e+01 5.2219894063039895e+01 0 1 -1
301 1 1 9.5454802071409342e-02 2.9960119984636112e+01 1.1461837832961322e+01 5.2429706000103046e+01 0 1 -1
242 1 1 -4.3343694715772201e-02 2.8422204567486890e+01 1.1475283943461703e+01 5.2383458319403957e+01 0 1 -1
239 1 1 1.4410909787267939e-01 2.5391258554297487e+01 1.0295542043968576e+01 5.2369263571905947e+01 0 1 -1
9986 1 2 -4.3319557809936238e-01 2.1893442881118691e+01 9.1708278655851299e+00 4.6742950931088949e+01 1 0 0
9987 1 3 4.5682361716947800e-01 2.2534066450563436e+01 8.5726059613531653e+00 4.7124010730995280e+01 1 0 0
9579 1 1 -3.9920127683368396e-02 2.4126400241160333e+01 1.2349430846064168e+01 4.4274346531754418e+01 1 0 0
651 1 2 -4.5636639009539881e-01 2.2199858879336951e+01 1.2659631394358904e+01 5.0615183890570421e+01 0 1 -1
9575 1 1 1.5198949139414986e-01 2.3701909344861107e+01 9.3837486508416337e+00 4.3969058497686333e+01 1 0 0
816 1 3 3.8924674195160541e-01 3.1088526735455410e+01 1.2567577208520639e+01 5.1215075158158179e+01 0 1 -1
9578 1 1 1.6728839646258828e-01 2.2754201712209579e+01 1.2472583011425792e+01 4.3890917686805345e+01 1 0 0
10153 1 3 2.2744910994325240e-01 3.1479288921504249e+01 7.9387485340611610e+00 4.5295306016596804e+01 1 0 0
9577 1 1 1.5499368657282031e-01 2.4963774247063554e+01 1.1260128545174329e+01 4.3944028761561412e+01 1 0 0
9588 1 1 -4.7002830058872548e-02 2.2030538894791043e+01 1.8038564414351224e+01 4.5117415539372573e+01 1 0 0
10061 1 3 4.3192466537510804e-01 3.1238107045503138e+01 1.9438118622940308e+01 4.6116715221685993e+01 1 0 0
10123 1 1 3.4547566451401318e-01 2.7735073911588422e+01 1.9348605313822191e+01 4.6065328940453526e+01 1 0 0
882 1 2 -2.7100445406923224e-01 2.3260806232209557e+01 1.5712089121044368e+01 5.2587683409121802e+01 0 1 -1
9580 1 1 -6.2373811068996879e-02 2.1868792332560929e+01 1.3254252387818907e+01 4.4585428115491929e+01 1 0 0
10068 1 2 -3.4034100395691991e-01 2.2013006669433022e+01 1.5891523382038562e+01 4.4121583241206892e+01 1 0 0
10108 1 3 4.2592378391153723e-01 2.5327883259332992e+01 1.5232947603974278e+01 4.3894719009220836e+01 1 0 0
652 1 3 3.6992571331442409e-01 2.2695288093265575e+01 1.3193048194481191e+01 5.1261706369653062e+01 0 1 -1
10096 1 3 3.6596900783975828e-01 2.2476507717878849e+01 1.3537118463107868e+01 4.7794733173272732e+01 1 0 0
10032 1 2 -4.3773963839990399e-01 3.0348603133073933e+01 1.9576487671045705e+01 4.9649643334315023e+01 1 0 0
10125 1 2 -3.4172645530482648e-01 2.8453513278996855e+01 1.8765845358054847e+01 4.5178527548914516e+01 1 0 0
9647 1 1 1.1457139328398445e-01 2.8140659980289506e+01 1.4211412530084864e+01 4.6471992023756755e+01 1 0 0
9709 1 1 1.7551727831735733e-01 3.0711769046338791e+01 1.7236163897971586e+01 4.8758238909543792e+01 1 0 0
9587 1 1 -1.0187907363430626e-01 2.3919877804264008e+01 1.6770631064941224e+01 4.6001159692437838e+01 1 0 0
9590 1 1 2.8853726906872745e-01 2.2774799136285914e+01 1.9143644679754924e+01 4.5520574658414347e+01 1 0 0
10075 1 2 -4.3872623934999194e-01 2.6087701044424882e+01 1.3901420519683464e+01 4.7984920429456096e+01 1 0 0
697 1 2 -2.4096559588623828e-01 2.6567285058401076e+01 1.5390208287588569e+01 5.2431346162168481e+01 0 1 -1
9938 1 2 -2.9984523853961376e-01 3.0131280110710154e+01 1.6055311509967552e+01 4.9290370814655930e+01 1 0 0
9650 1 1 1.2766471956866937e-01 2.6508280615398945e+01 1.6708998405898743e+01 4.7026845787405463e+01 1 0 0
10095 1 2 -4.1235460770196747e-01 2.1847859331169179e+01 1.3675127374934823e+01 4.6982417647413421e+01 1 0 0
9649 1 1 -5.9724203896752169e-02 2.8500045680763638e+01 1.5358432196594517e+01 4.7427977607327712e+01 1 0 0
9585 1 1 2.9150583930055141e-02 2.4462599714354329e+01 1.5457788418257923e+01 4.6323765345108733e+01 1 0 0
9581 1 1 1.4449851010372047e-01 2.4777612709803378e+01 1.3509337636173656e+01 4.4972784864776273e+01 1 0 0
10076 1 3 4.0244925957173883e-01 2.6758996102167625e+01 1.3586984591347933e+01 4.8564516263511486e+01 1 0 0
9654 1 1 -2.3948288721238881e-01 2.7730710687904995e+01 1.9185741880341268e+01 4.7681218866230495e+01 1 0 0
10015 1 3 3.6952379519065942e-01 2.6962711024082157e+01 1.6670023589040781e+01 4.4793391203969335e+01 1 0 0
9711 1 1 7.7115428784224616e-02 2.9999714065521879e+01 1.8108363375146322e+01 4.7849918610021312e+01 1 0 0
9582 1 1 1.3870559934738808e-01 2.2403055382764059e+01 1.4095636194694979e+01 4.5721890941794001e+01 1 0 0
9644 1 1 -3.1489637140346319e-02 2.6001633643943915e+01 1.3133972033258953e+01 4.5673571250939538e+01 1 0 0
10051 1 3 4.1641958496112369e-01 2.7610339156640933e+01 1.4451067458378777e+01 4.4488449261573550e+01 1 0 0
10050 1 2 -4.0247657897660694e-01 2.8450345163863201e+01 1.4402918551654798e+01 4.5063950196655874e+01 1 0 0
9651 1 1 -2.0317049433640634e-02 2.7831268572146076e+01 1.6703817393973171e+01 4.7469946404190821e+01 1 0 0
915 1 3 4.6226933190655389e-01 3.0569161093302608e+01 1.6068217268351312e+01 5.1592949406709394e+01 0 1 -1
9707 1 1 1.6168394351920096e-01 2.9562325813490368e+01 1.5160040686120173e+01 4.8271280311554264e+01 1 0 0
9653 1 1 7.4254626866146018e-03 2.8495715312139797e+01 1.7917876941467387e+01 4.7808488953424984e+01 1 0 0
9589 1 1 2.6121447487524280e-01 2.4468497524891315e+01 1.8002439930610940e+01 4.6320785786956421e+01 1 0 0
9591 1 2 -3.6042284399879554e-01 2.4117426164168478e+01 1.9331743983323573e+01 4.6004982818093630e+01 1 0 0
9646 1 1 1.0650358389583051e-01 2.6508185153955129e+01 1.4239173656569392e+01 4.6631768722287958e+01 1 0 0
9586 1 1 1.2560007450867341e-01 2.2801404042230260e+01 1.6757656191711838e+01 4.4994538102149306e+01 1 0 0
10013 1 3 4.4154803571600876e-01 2.9808173506275885e+01 1.7560262362116543e+01 4.5954744626747214e+01 1 0 0
10124 1 3 2.3112467459763342e-01 2.6698760048768360e+01 1.9206049088841205e+01 4.8057544227419577e+01 1 0 0
9652 1 2 -3.2843694185852845e-01 2.5642067173501033e+01 1.7807266675973715e+01 4.7144877526661155e+01 1 0 0
9705 1 1 -8.0317059895375631e-02 3.0346744806398956e+01 1.3956645029986891e+01 4.8127487167306633e+01 1 0 0
9648 1 1 8.1293505147294456e-02 2.5916461149280234e+01 1.5636028044106903e+01 4.6284470681505915e+01 1 0 0
9583 1 1 -6.3515299226501939e-02 2.3876219316784720e+01 1.4249296096844946e+01 4.5825254673844192e+01 1 0 0
10012 1 2 -4.8219210055890710e-01 3.0546390616883471e+01 1.7899212838856286e+01 4.6462496381323128e+01 1 0 0
10014 1 2 -5.4138267812778651e-01 2.6568596315939217e+01 1.5777781367226442e+01 4.4929090027181168e+01 1 0 0
914 1 2 -5.3090176686581947e-01 3.0354640727669519e+01 1.6431760397533232e+01 5.2455082998453136e+01 0 1 -1
142 1 1 1.1495990616967176e-01 2.2903519882211516e+01 2.6025372811127369e+01 1.9037780410001016e+01 0 0 0
201 1 1 1.2537258967928172e-01 2.5221474527579588e+01 2.6111140836916846e+01 1.8982807562272956e+01 0 0 0
140 1 1 1.6283405251039388e-02 2.2592497426400620e+01 2.4641323896204057e+01 1.8772764908732700e+01 0 0 0
138 1 1 -1.6792513134699760e-02 2.3477323854363743e+01 2.3653489866778745e+01 1.8308973622318948e+01 0 0 0
199 1 1 -2.4761990412694314e-02 2.5741633258975362e+01 2.4908001148768705e+01 1.8471373955016439e+01 0 0 0
193 1 1 3.0293070438407364e-02 2.5068650380755297e+01 2.1206899487365096e+01 1.8203919319467545e+01 0 0 0
135 1 1 8.7522602503003741e-02 2.3597581027816279e+01 2.1180761551065515e+01 1.7866820877451669e+01 0 0 0
257 1 1 -6.3462121710620356e-03 2.9318333751473080e+01 2.1074270048796446e+01 1.8326368275922796e+01 0 0 0
2324 1 2 -3.2171856825675332e-01 3.0391079062245634e+01 2.2568045323480035e+01 2.5821558230875713e+01 0 1 0
2207 1 1 1.1006872937337149e-01 2.2832631458054745e+01 2.5493925112072631e+01 2.4488985674421688e+01 0 1 0
2199 1 2 -2.7534628719766308e-01 2.2908025251275628e+01 2.0528939559721056e+01 2.4370249765362317e+01 0 1 0
2200 1 1 1.0643599026238444e-01 2.4384065617234867e+01 2.0448580955693707e+01 2.4574820879387289e+01 0 1 0
2202 1 1 1.2523980296585052e-01 2.5261182731189560e+01 2.1272917719102640e+01 2.3891839012330006e+01 0 1 0
2206 1 1 -6.3919480056614755e-02 2.4845835920670872e+01 2.4491812355989936e+01 2.3238968022560435e+01 0 1 0
2263 1 1 -1.9469513446419794e-02 2.6641205656256133e+01 2.1469835569651870e+01 2.4125160863144000e+01 0 1 0
2264 1 1 2.4233763762261848e-01 2.9422871260664529e+01 2.1873508141371431e+01 2.4784851061724563e+01 0 1 0
2265 1 1 1.7218011451153947e-01 2.7418497838575284e+01 2.2515448234932069e+01 2.3619734808908763e+01 0 1 0
2266 1 1 -1.4733845378121365e-02 2.8629750590972233e+01 2.3011240361433128e+01 2.4148557980246675e+01 0 1 0
2267 1 1 1.7847998920124189e-01 2.6209408954565379e+01 2.4540334583453269e+01 2.3074390693395046e+01 0 1 0
2268 1 1 7.1586529370322019e-02 2.9168135084699411e+01 2.4310922747290299e+01 2.4015377789393437e+01 0 1 0
2269 1 1 -4.2987680644219768e-02 2.7037483624405251e+01 2.5544479657537600e+01 2.3746049046784190e+01 0 1 0
2270 1 1 4.7243420526990321e-02 2.8471606738888088e+01 2.5540293342690351e+01 2.3668079960419576e+01 0 1 0
2327 1 1 -6.5376923719320565e-02 3.0596112488523652e+01 2.4386303848415736e+01 2.4298015681448064e+01 0 1 0
2773 1 2 -2.4505606492694929e-01 2.4978957629098293e+01 2.2167760041592125e+01 2.2772785392164444e+01 0 1 0
2774 1 2 -2.5225754481505624e-01 2.7159483549396676e+01 2.3556854192332597e+01 2.2624525301587266e+01 0 1 0
2829 1 2 -4.2284997110322742e-01 3.0279431282041273e+01 2.1503941111736289e+01 2.3682907111131257e+01 0 1 0
2261 1 1 1.1580366620670614e-01 2.7232235169920237e+01 2.0661108810468939e+01 2.5311605519469175e+01 0 1 0
2262 1 1 -3.0864552924788066e-02 2.8681443044093335e+01 2.0602687292889531e+01 2.5044244239800307e+01 0 1 0
2204 1 1 1.6393965855979920e-01 2.4160321330627106e+01 2.3269539041022906e+01 2.3275449767719024e+01 0 1 0
2208 1 1 1.3998648885895609e-01 2.4032061157233922e+01 2.5787440362540984e+01 2.3510513912277677e+01 0 1 0
2779 1 2 -2.4310744544107474e-01 3.0863550713310136e+01 2.5508441476758250e+01 2.2199993254994723e+01 0 1 0
2203 1 1 -7.3022337124695802e-02 2.2873325927155769e+01 2.3086723606092200e+01 2.3765785983223388e+01 0 1 0
2325 1 1 2.7009568924321681e-01 3.1178056983670530e+01 2.3562264735403673e+01 2.5253455634293701e+01 0 1 0
2201 1 1 1.9080396779175923e-01 2.2345470466362247e+01 2.1771767670246643e+01 2.4080811426728228e+01 0 1 0
2930 1 2 -4.3475560170275207e-01 2.3486357841909875e+01 2.5072757015826859e+01 2.5720852074023146e+01 0 1 0
835 1 2 -4.2329051303464327e-01 2.7368194243898376e+01 2.0728993313514270e+01 2.0124797605224948e+01 0 0 0
133 1 1 1.3221449837382562e-01 2.2818923235398138e+01 2.0351278619829309e+01 1.8885169489917867e+01 0 0 0
2205 1 1 -3.2194943224153401e-02 2.2067356211569358e+01 2.4317208465095216e+01 2.4006150639601785e+01 0 1 0
255 1 1 -2.2820633937865775e-02 2.9771428534785890e+01 2.0333693791505549e+01 1.9504102101117411e+01 0 0 0
192 1 1 8.1458555872072777e-02 2.7211895082747407e+01 2.0145351537006725e+01 1.8808121933931400e+01 0 0 0
191 1 1 3.3222401939224190e-02 2.5738482640717777e+01 2.0026227615031630e+01 1.8614113931109774e+01 0 0 0
194 1 1 1.7860210874724133e-01 2.7930471383846065e+01 2.0989690624722716e+01 1.7794638001165804e+01 0 0 0
195 1 1 -1.9011760979079601e-02 2.5665039275915930e+01 2.2495104104081864e+01 1.8032174098877356e+01 0 0 0
197 1 1 1.3247056490710665e-01 2.4932748204593629e+01 2.3776431063072955e+01 1.7921759283313541e+01 0 0 0
200 1 1 -6.5008337997728635e-02 2.7055035427423572e+01 2.5048677254386245e+01 1.7851231725828775e+01 0 0 0
137 1 1 1.1601951380815401e-01 2.2961173125875082e+01 2.2457164758786554e+01 1.7784647110259154e+01 0 0 0
259 1 1 1.4361812516381808e-01 3.0206347632043897e+01 2.1985086338375424e+01 1.7739880318729611e+01 0 0 0
196 1 1 1.2773853008297206e-01 2.6976558205508361e+01 2.2537844140722086e+01 1.7423701797326689e+01 0 0 0
256 1 1 1.5249400514147440e-01 3.1083594420003458e+01 2.0629107442833956e+01 2.0105993420108828e+01 0 0 0
727 1 2 -2.3209748156207582e-01 2.3195385933168534e+01 1.9935832991744810e+01 2.0198944133278154e+01 0 0 0
2830 1 3 3.7482471801662198e-01 3.1185299441613356e+01 2.1872872872209058e+01 2.3728323444889831e+01 0 1 0
2329 1 1 1.2980621966807118e-01 3.1413486229097650e+01 2.5362018101111886e+01 2.3532247748702279e+01 0 1 0
928 1 2 -2.9706408221328956e-01 2.4050291900016958e+01 2.5993921778459615e+01 1.9898685091319511e+01 0 0 0
836 1 3 4.0498680369055151e-01 2.7736943289594290e+01 2.0131115359865674e+01 2.0779552351899543e+01 0 0 0
642 1 3 4.2346656467598370e-01 2.2223662930360891e+01 2.5409883035830649e+01 2.1135254519430372e+01 0 0 0
260 1 1 -3.4212769850951827e-02 3.1454266921870950e+01 2.2321219895486184e+01 1.8254921001864400e+01 0 0 0
2931 1 3 4.1577628406979927e-01 2.3180050693596115e+01 2.4207228936696570e+01 2.6003793166430036e+01 0 1 0
198 1 1 -2.2859595759956112e-03 2.7691342879576833e+01 2.3811005272263973e+01 1.7414399829540713e+01 0 0 0
202 1 1 3.0649919153387051e-01 2.7749683762481769e+01 2.6267011326580164e+01 1.7708157241902082e+01 0 0 0
265 1 2 -3.4258493500996384e-01 2.9114892778163519e+01 2.6303229875900296e+01 1.7417351448377485e+01 0 0 0
961 1 3 2.5633007814716968e-01 3.0704051589854430e+01 2.7604945773271471e+01 1.7524572435844796e+01 0 0 0
2899 1 2 -5.0195810704573851e-01 2.3511417839581952e+01 2.6537016931777131e+01 2.2368185725406533e+01 0 1 0
204 1 2 -3.1729450348272015e-01 2.6935433669070992e+01 2.7408499319181743e+01 1.7802030034673297e+01 0 0 0
2900 1 3 4.8096975793321628e-01 2.4054120438310900e+01 2.7237419422725107e+01 2.2003225746000680e+01 0 1 0
2850 1 3 3.9159582928665004e-01 2.6246430206154685e+01 3.2501066963012761e+01 2.5548464301629185e+01 0 1 0
152 1 1 -2.9279297020129224e-02 2.2608194114067118e+01 3.2462340423012527e+01 1.7853866944915143e+01 0 0 0
710 1 3 3.9813961241487139e-01 2.9214453651621813e+01 2.7263557783909238e+01 2.0894229772666350e+01 0 0 0
2818 1 3 3.8932520417215816e-01 2.9106051343877333e+01 2.7473981457928424e+01 2.5643730448986478e+01 0 1 0
708 1 2 -4.6338983336021428e-01 2.8275700665078833e+01 2.7015106088913821e+01 2.0913337976908707e+01 0 0 0
767 1 2 -4.3174362430201929e-01 3.1029679129476555e+01 3.2418518127928110e+01 1.9393514178988475e+01 0 0 0
2800 1 2 -2.4947339383183761e-01 2.4853615866273501e+01 2.8812930202079254e+01 2.5710765234065512e+01 0 1 0
2217 1 2 -3.1212931701609237e-01 2.2028178648118999e+01 3.1830900230882403e+01 2.4924376094547679e+01 0 1 0
2213 1 1 1.3502789088066947e-01 2.2068658106891156e+01 2.9218523582685343e+01 2.4515146235369308e+01 0 1 0
2271 1 1 1.6477062555434951e-01 2.6347534163429462e+01 2.6529421544071290e+01 2.4525451378524700e+01 0 1 0
2210 1 1 -5.8123307828343851e-02 2.4914058100301904e+01 2.6729897805791598e+01 2.4376223032874005e+01 0 1 0
2817 1 2 -4.7163617683622705e-01 2.9684962289545393e+01 2.6843715974430488e+01 2.5140755096249006e+01 0 1 0
144 1 1 -5.9221470792152814e-02 2.2564626892777941e+01 2.7323689406974982e+01 1.8574738691765827e+01 0 0 0
203 1 1 9.6565915196163199e-02 2.5553178078577535e+01 2.7324400769396831e+01 1.8471602996920513e+01 0 0 0
146 1 1 1.5362687336558523e-01 2.3366388237945031e+01 2.8597736262431997e+01 1.9012103352127053e+01 0 0 0
209 1 1 1.0456858272388682e-01 2.5142059693567607e+01 3.1039921438686946e+01 1.8527111066314571e+01 0 0 0
205 1 1 1.1715216892561798e-02 2.4885165258944163e+01 2.8550535389701238e+01 1.8701507482621668e+01 0 0 0
150 1 1 1.3543018302028145e-01 2.3313342070091956e+01 3.1177872822120271e+01 1.8431975036233197e+01 0 0 0
207 1 1 8.4629878641998371e-05 2.5780388989757835e+01 2.9707704191016575e+01 1.8692390805220739e+01 0 0 0
208 1 1 8.3988578889662588e-02 2.7204314430139018e+01 2.9779729303225078e+01 1.8845918089838122e+01 0 0 0
210 1 1 -5.3423256191114855e-02 2.7965221906363151e+01 3.0748923101801015e+01 1.8089062451144652e+01 0 0 0
271 1 1 1.3493728135434752e-01 2.9346501211533088e+01 3.0878337750840949e+01 1.7988670938897943e+01 0 0 0
707 1 3 2.1165184461444070e-01 2.8699159712109203e+01 2.8340079322880513e+01 1.9097162431847661e+01 0 0 0
206 1 1 -2.6249119196155596e-01 2.8056151243802891e+01 2.8879205509096590e+01 1.9729744534903169e+01 0 0 0
874 1 2 -2.6378353669304250e-01 2.4252272344366940e+01 3.1725697625888429e+01 1.9421066846222541e+01 0 0 0
892 1 2 -4.5176597816384478e-01 2.3356125842699996e+01 2.8743734105173431e+01 2.0497971438339608e+01 0 0 0
962 1 3 2.1532008306030559e-01 2.8789900991879612e+01 2.9532970905823870e+01 2.0281200581263125e+01 0 0 0
2212 1 1 1.7784270463768881e-01 2.4221638692486845e+01 2.7743723882570688e+01 2.4995503821854516e+01 0 1 0
2218 1 2 -3.1587233282110100e-01 2.4780065782893821e+01 3.2119839736886405e+01 2.4022958007727624e+01 0 1 0
2211 1 1 -1.6179324521879687e-02 2.2813363760012724e+01 2.7910500789909612e+01 2.4756411606845230e+01 0 1 0
893 1 3 4.3263801493343818e-01 2.2885194623498901e+01 2.9513483956819542e+01 2.0870109071448482e+01 0 0 0
706 1 1 3.7772122606790065e-01 2.7246652727273155e+01 2.7999371919100472e+01 2.0738231559474645e+01 0 0 0
709 1 2 -2.9514948424058152e-01 2.6028256071294599e+01 2.8043168601950011e+01 2.1131875156272034e+01 0 0 0
2853 1 2 -4.6787314536432978e-01 3.0621520914972802e+01 2.9180709347650414e+01 2.1006468504912959e+01 0 1 0
2272 1 1 1.0966434655221514e-01 2.9178824287264487e+01 2.6810873447972561e+01 2.3785041673722297e+01 0 1 0
2331 1 1 9.5263243556836352e-02 3.0474747254895611e+01 2.6702470395483886e+01 2.2954240589237724e+01 0 1 0
2273 1 1 1.2491174530915672e-01 2.7382914763529527e+01 2.8462611739101501e+01 2.4297210173895575e+01 0 1 0
2274 1 1 -5.5411988061212149e-02 2.8533191487827217e+01 2.8177938549734755e+01 2.3550489206707368e+01 0 1 0
2275 1 1 -3.2099379842326567e-02 2.6577720545175559e+01 2.9678479944713391e+01 2.4163603479764397e+01 0 1 0
2276 1 1 -3.6248962477965344e-02 2.9168865364521185e+01 2.9179323645835616e+01 2.2784417728401674e+01 0 1 0
2277 1 1 1.2403568276264534e-01 2.6852427587369803e+01 3.0749500494046138e+01 2.3146843301945058e+01 0 1 0
2278 1 1 1.0550962073414338e-01 2.8486151582086102e+01 3.0459037942713941e+01 2.2512361558599558e+01 0 1 0
2279 1 1 1.8235636628402160e-01 2.6326981187152096e+01 3.2132649275300423e+01 2.3626407666786022e+01 0 1 0
2280 1 1 -5.4787016110817807e-02 2.9320618420276681e+01 3.1586815505487952e+01 2.2949154336455855e+01 0 1 0
2333 1 1 -4.3247326968600674e-02 3.1261290406669161e+01 2.7914261344325297e+01 2.2760119151928940e+01 0 1 0
2335 1 1 1.0387626128358675e-01 3.0612897217735146e+01 2.9214268302438249e+01 2.2504906936685291e+01 0 1 0
2339 1 1 1.1305420392577978e-01 3.0581660619811384e+01 3.1327144834710857e+01 2.3757927463313532e+01 0 1 0
2742 1 2 -2.6157432147311899e-01 2.7160368602329903e+01 3.0496247597597065e+01 2.1797548027949723e+01 0 1 0
2215 1 1 2.3838583923387524e-01 2.2912359880644171e+01 3.0741570459600460e+01 2.4498211654184868e+01 0 1 0
2969 1 2 -2.6316963978019042e-01 3.0647714570505507e+01 3.2249560067321788e+01 2.4921462298129903e+01 0 1 0
2214 1 1 1.0783922864996756e-01 2.5271461004285200e+01 2.9817425841756197e+01 2.4697000330103190e+01 0 1 0
2799 1 2 -2.8555154185871717e-01 2.7079806286074625e+01 2.7476341933832053e+01 2.5334018291505476e+01 0 1 0
2216 1 1 8.2753560801488782e-02 2.4389636992065967e+01 3.0857905844171665e+01 2.4453648529718318e+01 0 1 0
2974 1 2 -2.9844774009247343e-01 2.2274139174537822e+01 3.0093452207244010e+01 2.3382231105865522e+01 0 1 0
269 1 2 -3.4258512155735149e-01 3.0234915835402578e+01 2.9885413804097833e+01 1.8530670591082760e+01 0 0 0
2849 1 2 -4.3083119824413790e-01 2.6942591978841740e+01 3.2298527995587435e+01 2.4897163308952393e+01 0 1 0
2209 1 1 2.0319256002870777e-02 2.2086621928817237e+01 2.6718743017640815e+01 2.4532906409731453e+01 0 1 0
148 1 1 -7.7364730188009573e-02 2.2912492413980406e+01 2.9861274533784446e+01 1.8283356584473747e+01 0 0 0
2691 1 3 2.0924710258393706e-01 2.3686848452966480e+01 3.2736369966953788e+01 2.2081581611527728e+01 0 1 0
2854 1 3 4.0401727976670004e-01 3.1238004149142448e+01 2.9922239732076402e+01 2.0860073107367850e+01 0 1 0
2337 1 1 -1.0262048333542016e-01 3.1357960254750775e+01 3.0322424178540132e+01 2.3061132723938350e+01 0 1 0
273 1 1 1.1925042422550056e-01 3.0046284550986524e+01 3.1954395383443799e+01 1.7431738486830159e+01 0 0 0
768 1 3 3.9355980503904425e-01 3.1404684733340837e+01 3.1886571154081377e+01 2.0209824676112433e+01 0 0 0
274 1 1 1.6886505012745309e-01 3.1486308090413477e+01 3.2232204247948637e+01 1.8028478191893281e+01 0 0 0
2228 1 1 8.8776389842468245e-02 2.4809358734902357e+01 3.9346072174852544e+01 2.4155286597135909e+01 0 1 0
657 1 3 4.4909214437812900e-01 2.9087207321172169e+01 3.8981649948511780e+01 2.1394812829944868e+01 0 0 0
2351 1 1 9.2939442542547310e-02 3.0282082855448877e+01 3.9032113601204244e+01 2.5281906630177694e+01 0 1 0
2219 1 1 -2.1379590331178383e-01 2.3322920704764698e+01 3.3661012051367521e+01 2.2538659433364561e+01 0 1 0
2227 1 1 -2.5476193392139735e-02 2.2085545806091350e+01 3.9240503089659377e+01 2.5284366514410081e+01 0 1 0
154 1 1 1.3451032958277773e-01 2.3439975941561404e+01 3.3536064973364034e+01 1.7512255914803255e+01 0 0 0
2815 1 2 -3.9840655882928450e-01 3.0880897440850447e+01 3.4726087802754918e+01 2.6093204727848274e+01 0 1 0
2281 1 1 1.6010942945261858e-01 2.6498856572047320e+01 3.3238354018798240e+01 2.2643422474031215e+01 0 1 0
218 1 1 2.8825606055540586e-02 2.7827125214752453e+01 3.5817930369748900e+01 1.7597237421553526e+01 0 0 0
2345 1 1 2.0240021408248993e-01 3.1276531917320295e+01 3.5093367139624100e+01 2.4740190763519422e+01 0 1 0
839 1 2 -4.3412292846495110e-01 2.5115280626138130e+01 3.7819854864979014e+01 1.8233561692234808e+01 0 0 0
949 1 3 2.3351630344828714e-01 3.0354252072003344e+01 3.7175229179909223e+01 1.8901040442753182e+01 0 0 0
2994 1 3 2.0730717334480203e-01 2.2444609910451891e+01 3.3289708972945320e+01 2.3120818639491961e+01 0 1 0
2292 1 1 -4.3461151653623721e-02 2.9172813902230203e+01 3.9062922864136318e+01 2.4382902196597680e+01 0 1 0
769 1 2 -4.2732737733396736e-01 2.5830857575699394e+01 3.4461551541091538e+01 1.9061658679651668e+01 0 0 0
654 1 3 2.1266754710938410e-01 3.0193330239302082e+01 3.5918933275156576e+01 2.0066543831089021e+01 0 0 0
2223 1 1 1.2537803821588250e-01 2.1900320368903319e+01 3.6733520141308425e+01 2.4739217775413508e+01 0 1 0
2283 1 1 -4.1468943791800418e-02 2.5761383675976766e+01 3.4462905999722750e+01 2.2876944109583146e+01 0 1 0
282 1 2 -3.1567085787300420e-01 2.9119272594344810e+01 3.8928652094491859e+01 1.8065541976555302e+01 0 0 0
2288 1 1 -1.7705026907578036e-02 2.9409596239371002e+01 3.6539287932347591e+01 2.3832131042862628e+01 0 1 0
278 1 1 1.6766641600705123e-01 3.1201097569951685e+01 3.4697975656698020e+01 1.8289764793432298e+01 0 0 0
2740 1 2 -2.4514855048456821e-01 2.7829798035425426e+01 3.5621113263466974e+01 2.2398117736478863e+01 0 1 0
2349 1 1 1.1940941468754414e-01 3.1131198844516181e+01 3.7578200875849639e+01 2.5226237503412065e+01 0 1 0
2222 1 1 1.2893513623765776e-01 2.3874586727772112e+01 3.5501765099183118e+01 2.4078613178571086e+01 0 1 0
2741 1 2 -2.5272063325293259e-01 2.7733380260197631e+01 3.3237815507395204e+01 2.1956201955334990e+01 0 1 0
281 1 1 -2.5190756204268716e-01 2.9608241430742979e+01 3.6518077719333583e+01 1.9384796475607718e+01 0 0 0
655 1 2 -2.9415475595288310e-01 2.7336917118182587e+01 3.7134948627572527e+01 2.0328687962053912e+01 0 0 0
2225 1 1 -3.1255755870079657e-02 2.2583751458592797e+01 3.7957679955020609e+01 2.4794759694388024e+01 0 1 0
275 1 1 -8.1424377570960080e-03 2.9291657015995785e+01 3.3228919680343402e+01 1.7558343157132569e+01 0 0 0
2875 1 2 -5.1245258893380619e-01 2.6437680069129154e+01 3.8742963145020632e+01 2.5905949348808992e+01 0 1 0
2291 1 1 1.0594087579426456e-01 2.6231177539379836e+01 3.9112788266150069e+01 2.4529700544759407e+01 0 1 0
770 1 3 4.1427661575169844e-01 2.5329099704435677e+01 3.5028067340362050e+01 1.9630340037703615e+01 0 0 0
2924 1 2 -2.4450955965683144e-01 2.4251472214687901e+01 3.8779948416726548e+01 2.2913090134861839e+01 0 1 0
2220 1 1 3.7260022228016838e-02 2.4344866779479094e+01 3.4494459931410042e+01 2.3299514197271950e+01 0 1 0
2343 1 1 9.5437968512965723e-02 3.1067797486607677e+01 3.4141537924319437e+01 2.3634504251295805e+01 0 1 0
2347 1 1 -8.9320975825882398e-03 3.0553832716169719e+01 3.6386458357666946e+01 2.4541074422227890e+01 0 1 0
2692 1 2 -3.3094795455758391e-01 2.3462901276203350e+01 3.5909586696889242e+01 2.1310304461956676e+01 0 1 0
2290 1 1 1.3553248229711712e-01 2.8704992776960228e+01 3.7851648523026519e+01 2.3685901279163300e+01 0 1 0
2282 1 1 1.7531576036334842e-01 2.8971540442068861e+01 3.2896045687033016e+01 2.2689089805994509e+01 0 1 0
840 1 3 3.8918789600879239e-01 2.5588581097747905e+01 3.7952756673180424e+01 1.9112796771967144e+01 0 0 0
2690 1 1 3.4009194387915820e-01 2.2998908273267556e+01 3.4725377070241393e+01 2.1423999984974486e+01 0 1 0
2221 1 2 -2.9195680540025926e-01 2.2471893070122963e+01 3.5456700905336355e+01 2.4236635877663922e+01 0 1 0
2289 1 1 1.5652049173555299e-01 2.6847034213193592e+01 3.7943012573064756e+01 2.3716996209338376e+01 0 1 0
2284 1 1 -1.3144726080520561e-02 2.9622859814387454e+01 3.4079260186354098e+01 2.3211536874191374e+01 0 1 0
2739 1 2 -2.8675070718513535e-01 2.7763558329456956e+01 3.8250277789115842e+01 2.2643756720043278e+01 0 1 0
2693 1 2 -4.9618333811373877e-01 2.2152836459290928e+01 3.3860429964157163e+01 2.0655139382169086e+01 0 1 0
2285 1 1 1.7420718990254858e-01 2.6499704706023767e+01 3.5687706184429452e+01 2.3021294354019652e+01 0 1 0
2226 1 1 1.0301855016227000e-01 2.3881154267207741e+01 3.7909705443630116e+01 2.4009206250045850e+01 0 1 0
2286 1 1 1.6279831401351352e-01 2.8957812070419212e+01 3.5285444237777575e+01 2.3221734913588474e+01 0 1 0
2224 1 1 9.9499805032463598e-02 2.4693101807744515e+01 3.6674176640638024e+01 2.4572120656532583e+01 0 1 0
656 1 2 -4.8641145411546849e-01 2.9523139767623398e+01 3.8205073120990988e+01 2.0988584839518889e+01 0 0 0
279 1 1 5.3528318198190879e-02 2.8951887608324476e+01 3.5582630116956835e+01 1.8349447271416295e+01 0 0 0
215 1 1 9.7143798469924922e-02 2.5765422828694650e+01 3.4579006018761781e+01 1.7556846308986817e+01 0 0 0
2889 1 2 -4.5890358197978082e-01 2.4821324462563222e+01 3.6803811616920925e+01 2.6022512918628983e+01 0 1 0
2287 1 1 -5.4155927988341845e-02 2.6087568272829973e+01 3.6735414402357769e+01 2.3819896496772188e+01 0 1 0
653 1 1 3.7844345382533989e-01 2.8609820659643166e+01 3.7350480459173809e+01 2.0308570789657296e+01 0 0 0
277 1 1 -1.5065501677302218e-02 2.9815342923933304e+01 3.4443267482102939e+01 1.8115559329806761e+01 0 0 0
4825 1 2 -2.9256179680007049e-01 2.9651740966335097e+01 2.0850982676535015e+01 2.9287110302570802e+01 0 1 0
4897 1 2 -4.8383556909523179e-01 2.2467049039551700e+01 2.1222993322650115e+01 3.0276576931743513e+01 0 1 0
4507 1 1 1.7369113378977763e-01 2.9065547896963377e+01 2.1066830124808710e+01 3.0557851956710007e+01 0 1 0
4443 1 1 -8.6177622862090492e-02 2.5560372273571716e+01 1.9802735994704594e+01 3.0654419165831460e+01 0 1 0
4382 1 1 -4.3723195162774292e-03 2.3808792335960149e+01 2.0808464080048935e+01 3.1982039800056246e+01 0 1 0
4384 1 1 1.1601691460390444e-02 2.3260149783207204e+01 2.1419215157038504e+01 3.3138487766050318e+01 0 1 0
4445 1 1 1.3851106162068264e-01 2.5209368880470443e+01 2.0646951293312682e+01 3.1762859753694830e+01 0 1 0
4446 1 1 -1.0729645451649701e-01 2.7684094981869940e+01 2.0825776821710896e+01 3.1014690286824269e+01 0 1 0
4447 1 2 -2.9713248355774841e-01 2.5940463620559708e+01 2.1349182061387502e+01 3.2813055436703273e+01 0 1 0
4448 1 1 3.1906472403788105e-01 2.7175446693157802e+01 2.1376738253649574e+01 3.2162668010247472e+01 0 1 0
4449 1 2 -3.0776704896703738e-01 2.8059704726399946e+01 2.2250562264333535e+01 3.2899922943547274e+01 0 1 0
4509 1 1 8.1613695828421901e-02 2.9949722486450209e+01 2.1579232595660940e+01 3.1724923111710577e+01 0 1 0
4511 1 1 1.0624852277733571e-01 2.9326347559646717e+01 2.2660288895981754e+01 3.2442163151454920e+01 0 1 0
4513 1 1 1.2068887957394213e-01 2.9976667908571404e+01 2.3868727980586041e+01 3.2586649804227747e+01 0 1 0
4514 1 1 -5.2415950711515877e-02 3.1242740195402931e+01 2.4246647192208091e+01 3.2015277297423367e+01 0 1 0
4935 1 2 -4.4881337310829728e-01 2.9972920662739469e+01 2.0455301618229051e+01 3.2677434384965437e+01 0 1 0
4510 1 1 -2.2939740314707368e-02 3.1307010428079796e+01 2.1900450275364861e+01 3.1261450967749202e+01 0 1 0
4768 1 2 -2.6354932755050026e-01 2.6035104969875174e+01 2.4675526084367430e+01 3.2204146412846676e+01 0 1 0
4380 1 1 1.5249355963540714e-01 2.2729035434290395e+01 2.0140241363416433e+01 3.1198565643172063e+01 0 1 0
4765 1 1 3.8116707354625351e-01 2.6288381887945103e+01 2.4257963842824772e+01 3.3368275671924074e+01 0 1 0
5008 1 2 -3.2906598132187603e-01 2.9451733572764280e+01 2.4605002707431542e+01 3.3690552225491530e+01 0 1 0
4936 1 3 4.0297688073338889e-01 3.0815275415183340e+01 2.0394968193329369e+01 3.3115432689448348e+01 0 1 0
4386 1 1 -1.9046932147588161e-01 2.3609070613838167e+01 2.0710292689764135e+01 3.4392199538402821e+01 0 1 0
4900 1 3 3.9939165439741076e-01 2.2249212113268889e+01 2.3077886516634436e+01 3.1382608346367537e+01 0 1 0
4767 1 2 -4.4417171646758097e-01 2.5634090308846645e+01 2.3388773570409651e+01 3.4312430192585595e+01 0 1 0
4390 1 1 2.5623569282735636e-01 2.3769033549639285e+01 2.6112000837037421e+01 3.4336423213917314e+01 0 1 0
4899 1 2 -4.4534637794514353e-01 2.2154033526530622e+01 2.3861397067298778e+01 3.1979480482400682e+01 0 1 0
4450 1 1 -2.0409988346068994e-01 2.7299557332436962e+01 2.4906165256559973e+01 3.4433557574508335e+01 0 1 0
4769 1 3 3.9688599012090786e-01 2.4639673884394014e+01 2.3386562433594907e+01 3.4170361325855247e+01 0 1 0
4388 1 2 -3.3602852557000529e-01 2.3208215223343124e+01 2.4920026683615454e+01 3.4655910237362335e+01 0 1 0
2730 1 2 -5.1518452508417412e-01 2.2929257923197213e+01 2.0250698125411336e+01 2.7492585353817557e+01 0 1 0
2731 1 2 -3.7170628393998645e-01 2.2282276697455078e+01 2.2512617931139108e+01 2.6742361493868106e+01 0 1 0
2728 1 1 3.4019419502437787e-01 2.2187857813183307e+01 2.1231901857825896e+01 2.6758136474414002e+01 0 1 0
4898 1 3 4.0505890211214740e-01 2.2710892754581884e+01 2.1077122905770867e+01 2.9351795681072815e+01 0 1 0
4451 1 2 -3.2354170709364810e-01 2.5171045368535175e+01 2.6200393183590997e+01 3.4378484746680392e+01 0 1 0
4515 1 1 1.4603906140241862e-01 2.9213547602702555e+01 2.6065002603934328e+01 3.3435199641192192e+01 0 1 0
5029 1 3 1.5452247258821197e-01 2.4681390940626176e+01 2.0572636908349658e+01 3.4673484738478166e+01 0 1 0
4444 1 1 1.6880647449052213e-01 2.6926345966023330e+01 1.9885410010897637e+01 3.0159380086780669e+01 0 1 0
2882 1 3 3.8811320972873947e-01 2.7232433008443852e+01 2.0902850678142791e+01 2.7177853772059940e+01 0 1 0
4905 1 2 -4.0085830600637756e-01 3.1450279268918315e+01 2.5167836735224469e+01 2.9975145257784288e+01 0 1 0
2881 1 2 -4.2971741753698633e-01 2.7037933071494034e+01 2.1506197409002549e+01 2.6469909940520836e+01 0 1 0
2991 1 3 1.4273577509070101e-01 3.0275224272574746e+01 2.0495710854761839e+01 2.6956943361659967e+01 0 1 0
4999 1 3 4.0207619032903069e-01 2.2769315323715205e+01 2.6232834445984754e+01 3.2378648875287524e+01 0 1 0
4452 1 1 5.2116089603035869e-02 2.7910247460772670e+01 2.6214418806527092e+01 3.3962896634351743e+01 0 1 0
2323 1 1 -2.2659880778510569e-01 3.1136330487906513e+01 1.9917988132636733e+01 2.6514217223362710e+01 0 1 0
7029 1 3 4.0215614737390132e-01 2.9325096229464133e+01 2.1929852521007081e+01 3.4748603052469171e+01 0 0 0
4766 1 3 2.0388220792555362e-01 2.8008004329679846e+01 2.4151854880250365e+01 3.4732354754680827e+01 0 1 0
4383 1 1 5.9288294533672174e-02 2.1895442770912478e+01 2.1936071420575725e+01 3.3398647954557426e+01 0 1 0
4336 1 1 -8.8892281049974417e-02 2.2893595125995770e+01 2.9706047231644739e+01 3.4533302199857701e+01 0 0 0
4828 1 2 -2.6995548245610579e-01 2.9265491420335533e+01 2.8869702772946152e+01 3.4335263245930584e+01 0 1 0
4453 1 1 1.5621057746625897e-01 2.5791022036064984e+01 2.7472003579025280e+01 3.4040818950198641e+01 0 1 0
4998 1 2 -4.1022432363041006e-01 2.2406332645500058e+01 2.7096592796720092e+01 3.2650623372472623e+01 0 1 0
4394 1 1 2.3716550272579726e-02 2.3565948576101786e+01 2.8521478961707739e+01 3.4158163762001770e+01 0 1 0
4949 1 2 -4.1712070441777649e-01 3.1169551067457043e+01 3.1453256950503899e+01 2.9462572247758743e+01 0 0 0
4967 1 2 -2.4459316487584071e-01 3.0993691965692886e+01 2.7314969978517208e+01 3.0323087723520842e+01 0 1 0
4952 1 3 3.5089758390233167e-01 2.3326303485381413e+01 3.0683213659190606e+01 3.2513094638755625e+01 0 0 0
4951 1 2 -4.0774804897319528e-01 2.4171306453313196e+01 3.1053050006836955e+01 3.2233224074924749e+01 0 0 0
4518 1 1 1.3225091479772694e-01 3.0957659628016991e+01 2.6737871649034247e+01 3.1604783672962434e+01 0 1 0
4456 1 1 1.3242254606132395e-01 2.7951724053231576e+01 2.8709615728896981e+01 3.3816641754619084e+01 0 1 0
4392 1 1 1.8499951566590182e-02 2.2942270137732397e+01 2.7171263378965705e+01 3.4032557978445901e+01 0 1 0
4395 1 1 1.0839272811328321e-02 2.5714483554383929e+01 2.9872482155859167e+01 3.3718045787825879e+01 0 0 0
4396 1 1 -3.7534457025866969e-02 2.7119068785375251e+01 2.9921139412792982e+01 3.3663920079324491e+01 0 0 0
4454 1 1 -6.7763912322590450e-02 2.7200631675458144e+01 2.7435895913367119e+01 3.3933056523454255e+01 0 1 0
4455 1 1 -3.4834295652226226e-02 2.4993675461406934e+01 2.8636805753309879e+01 3.3943304568282656e+01 0 1 0
4457 1 1 -1.9191334867183982e-02 3.0123757310849577e+01 2.9658724234251725e+01 3.2295410147342785e+01 0 0 0
4517 1 1 -6.4237221725211846e-02 2.9950093314615909e+01 2.7006363705864217e+01 3.2683086654867701e+01 0 1 0
4519 1 1 1.2286932340536325e-01 2.9613468771248758e+01 2.8418564877321518e+01 3.2963282153235227e+01 0 1 0
4459 1 1 1.1836016690827030e-01 2.9644352816141808e+01 3.0964436793865168e+01 3.2642053188548189e+01 0 0 0
4397 1 1 5.0474081825355892e-02 2.4819943509154367e+01 3.1061745659375802e+01 3.3554260785418698e+01 0 0 0
4826 1 2 -2.6577443529587091e-01 2.9171774050258072e+01 3.1470642368063256e+01 3.3916351927652556e+01 0 0 0
4398 1 1 1.8239908223171641e-01 2.7788135080604619e+01 3.1197699133026592e+01 3.3634699550348849e+01 0 0 0
4461 1 1 -5.4969185491655900e-02 3.0090154211109400e+01 3.2045414248830404e+01 3.1826800392157935e+01 0 0 0
4399 1 1 1.3363071108055705e-01 2.5502240654236907e+01 3.2357330875981326e+01 3.3784443313247230e+01 0 0 0
4400 1 1 -3.8379370326143622e-02 2.6896455704814286e+01 3.2350811716923957e+01 3.3403812768095392e+01 0 0 0
4338 1 1 9.2260320797118447e-02 2.3639097030392303e+01 3.0962215537836389e+01 3.4476161548436721e+01 0 0 0
4462 1 1 1.2762031337315566e-01 3.1260034200333504e+01 3.1936374228992008e+01 3.0819304335690990e+01 0 0 0
4340 1 1 1.3090661606057913e-01 2.2633513274477838e+01 3.2511827260963614e+01 3.3772570389891229e+01 0 0 0
4458 1 1 -5.2917528247648747e-02 3.1392327387605498e+01 2.9501944895444666e+01 3.1719583558629871e+01 0 0 0
4760 1 1 3.3948344893088522e-01 2.3079275886170663e+01 3.9259967947979909e+01 2.8664843704636791e+01 0 0 0
4466 1 1 1.1816989879770255e-01 3.1461546487070731e+01 3.4523342948772914e+01 3.1124371913429066e+01 0 0 0
2876 1 3 4.3123916620487485e-01 2.7020181999879743e+01 3.9212510707036998e+01 2.6555941455561637e+01 0 1 0
4914 1 3 4.4416996113804280e-01 2.3894245746883357e+01 3.4964131059307228e+01 2.9154120342863376e+01 0 0 0
6855 1 2 -3.3400715664509789e-01 2.8343785117285254e+01 3.7388097316762931e+01 3.4851245109382376e+01 0 0 0
2778 1 2 -2.4249271121584040e-01 3.0514983766247020e+01 3.8171413124574450e+01 2.6394519647989064e+01 0 1 0
2890 1 3 4.8950057105703454e-01 2.5171606011213328e+01 3.7661771039864561e+01 2.6330815756833751e+01 0 1 0
4350 1 1 6.4073236050658969e-02 2.3199712901998776e+01 3.7714711140008944e+01 3.0776249931049591e+01 0 0 0
4404 1 1 -1.8869566650891324e-02 2.6811619714051041e+01 3.4678616622787395e+01 3.2301958884328165e+01 0 0 0
4342 1 1 -3.4688516109234527e-02 2.3223708219138636e+01 3.3516301470318645e+01 3.2903614659298327e+01 0 0 0
4408 1 1 1.7870209983366554e-03 2.6801715890365514e+01 3.6512231778637137e+01 3.0769811925009890e+01 0 0 0
4882 1 3 4.5115424916285474e-01 2.9019700627703244e+01 3.6800130756728578e+01 3.3241858724856705e+01 0 0 0
4351 1 1 -2.3966236049048228e-01 2.2357445938574646e+01 3.8717598791428856e+01 2.9937643540841151e+01 0 0 0
4405 1 1 -4.6366857336192085e-02 2.4616981488300080e+01 3.5420154961389137e+01 3.1292040511066855e+01 0 0 0
4411 1 1 -2.7257220533499816e-02 2.5358292540422180e+01 3.8974145029694391e+01 3.0515098922567006e+01 0 0 0
4348 1 1 -3.4293513881760281e-02 2.2490354424959868e+01 3.6530326607857667e+01 3.1109439455599652e+01 0 0 0
4471 1 1 1.7156765375658461e-01 2.8764138253392218e+01 3.7388139579936301e+01 2.9497727268223606e+01 0 0 0
4403 1 1 -1.6942713677417728e-02 2.5302748473927728e+01 3.4679405011728171e+01 3.2252315667138141e+01 0 0 0
4344 1 1 -3.6017538413144555e-02 2.2532583782972910e+01 3.4067345078796777e+01 3.1774989924678881e+01 0 0 0
4819 1 2 -2.6397582541318448e-01 2.5139557410352253e+01 3.3567696092868992e+01 3.4505366452811231e+01 0 0 0
4346 1 1 1.3949392461264576e-01 2.3163263767653451e+01 3.5179258149286433e+01 3.0999919500873794e+01 0 0 0
4467 1 1 1.4543190239831608e-01 2.9123408677850321e+01 3.5716798026772558e+01 3.1396389130814281e+01 0 0 0
4409 1 1 -4.1530729118214933e-02 2.4621872104503282e+01 3.7756771774596089e+01 3.0639136511290552e+01 0 0 0
4762 1 2 -3.5865382719166955e-01 2.3860475412596941e+01 3.8668122616375697e+01 2.7845062234370086e+01 0 0 0
4407 1 1 1.1972789994605210e-01 2.5338344213623383e+01 3.6465967511384576e+01 3.0548783379407688e+01 0 0 0
4412 1 1 1.2808132328855307e-01 2.6742707900961360e+01 3.8846581523864323e+01 2.9838725198827248e+01 0 0 0
4881 1 2 -4.5939160847817678e-01 2.9635877835477427e+01 3.6566248031627559e+01 3.2496855228520957e+01 0 0 0
4465 1 1 -5.6806859704514288e-02 3.0071280716453977e+01 3.4543472873928259e+01 3.1524467449265064e+01 0 0 0
4410 1 1 -4.7047856919137453e-02 2.7458992228812026e+01 3.7608592655189206e+01 3.0005489542207311e+01 0 0 0
4944 1 3 3.7860056656280766e-01 2.4586225413503012e+01 3.6880238685119487e+01 2.8721269077990627e+01 0 0 0
4943 1 2 -4.8881216841373148e-01 2.5059153037697396e+01 3.6103584017312713e+01 2.9117539123276039e+01 0 0 0
4463 1 1 1.4681569333145675e-01 2.9650735130172496e+01 3.3341638768308599e+01 3.2088826287401666e+01 0 0 0
4402 1 1 1.6598951327400499e-01 2.7411863618245892e+01 3.3616533058847786e+01 3.3032973751031669e+01 0 0 0
4469 1 1 -5.1271213796259811e-02 2.9620183133949599e+01 3.6420975812257794e+01 3.0086634110490852e+01 0 0 0
4779 1 2 -2.5020655456671553e-01 2.9275574337732849e+01 3.8329181794451266e+01 2.8539886840269382e+01 0 0 0
4827 1 2 -2.5344383693721179e-01 2.8844868098968352e+01 3.3717527056821623e+01 3.3284192238423067e+01 0 0 0
4470 1 1 1.5249609168546938e-01 3.0894575825302823e+01 3.6226280536498166e+01 2.9564040336658447e+01 0 0 0
4406 1 1 -2.4901866054794896e-02 2.7550960694256460e+01 3.5617634730198603e+01 3.1496985188229903e+01 0 0 0
4913 1 2 -4.8157144260603590e-01 2.3001182100766631e+01 3.4852806686675919e+01 2.9578632855271014e+01 0 0 0
4401 1 1 1.4201242197108657e-01 2.4543109102399416e+01 3.3996120910788569e+01 3.3271250666320036e+01 0 0 0
4474 1 1 -6.3835713792364940e-02 3.1310287397388478e+01 3.9331376950903000e+01 2.9268446583311718e+01 0 0 0
2816 1 3 3.9413508341242043e-01 3.1509531091489706e+01 3.5064152077829718e+01 2.6817608799460118e+01 0 1 0
4780 1 2 -2.7624921623922072e-01 3.1597512232410654e+01 3.6960421581704757e+01 2.8513733745924359e+01 0 0 0
6150 1 1 1.0121976706756443e-02 2.8103515910809591e+01 2.3173549981910515e+01 3.7496430585053446e+01 0 0 0
6154 1 1 9.0247231103496917e-02 2.7958437744121255e+01 2.5757182909220262e+01 3.7516538057047427e+01 0 0 0
6212 1 1 1.1622530737408199e-01 2.9447065160196026e+01 2.3006522001573114e+01 3.8086042948805336e+01 0 0 0
6216 1 1 7.7246801038817300e-02 2.9699762042794028e+01 2.5797224720915260e+01 3.7722092708737982e+01 0 0 0
6152 1 1 -8.2158946972918472e-03 2.7333973136292119e+01 2.4391459956062800e+01 3.7608155484109204e+01 0 0 0
6151 1 1 1.4463786542946105e-01 2.5975744199666629e+01 2.4449208547737264e+01 3.7374978237219395e+01 0 0 0
6153 1 1 -1.2123467499644086e-01 2.5193588729135509e+01 2.5597181022675059e+01 3.7258824829747383e+01 0 0 0
6149 1 2 -3.4670277441408248e-01 2.5295468324027130e+01 2.3149864692200996e+01 3.7092482646897693e+01 0 0 0
6210 1 1 -6.0409693552393430e-02 3.0276920593853614e+01 2.1910769014610917e+01 3.7669719627440301e+01 0 0 0
6999 1 2 -1.9762679559408503e-01 2.9541448255908143e+01 2.3883202045820330e+01 3.9329362455006901e+01 0 0 0
6214 1 1 9.1551259423260631e-02 3.0325039985257604e+01 2.4556553131834086e+01 3.8368089222137804e+01 0 0 0
8132 1 2 -4.1632801728226909e-01 2.7616512255553925e+01 2.0135622543097909e+01 4.1108807421994754e+01 1 0 0
8134 1 3 5.8211371592159489e-01 2.7976262909218779e+01 2.1133039778243017e+01 4.0811701437035730e+01 1 0 0
7735 1 1 1.0631656705319290e-01 2.6029595218028458e+01 2.4033699384293175e+01 4.0769903780116998e+01 1 0 0
7734 1 1 8.3208513460065456e-02 2.4684760558627246e+01 2.4335109297469447e+01 4.0977848179792396e+01 1 0 0
8133 1 2 -3.8489125728781509e-01 2.7866372688037732e+01 2.2271569937759949e+01 4.0744874641133173e+01 1 0 0
7729 1 1 1.8001098661278106e-01 2.6381164936629908e+01 2.0405430116775374e+01 4.1719995096473077e+01 1 0 0
7733 1 1 1.8910437190507337e-01 2.6579914315166974e+01 2.2750160916950765e+01 4.1066978598521921e+01 1 0 0
7731 1 1 -1.1481051622000280e-01 2.5918186791474405e+01 2.1733008742413347e+01 4.1810732715536481e+01 1 0 0
7730 1 1 1.3794479425548412e-01 2.4688257705540849e+01 2.2102999989605383e+01 4.2552969686298177e+01 1 0 0
6147 1 1 1.7630046043511402e-01 2.6045390358813570e+01 2.1964621223995362e+01 3.6890498494655333e+01 0 0 0
7137 1 1 3.1434121913326979e-01 2.3987569791693744e+01 2.0651920673947330e+01 3.7464206266562307e+01 0 0 0
7140 1 3 4.3987421809473637e-01 2.3612271191016983e+01 2.2815461332496724e+01 3.7402658276794718e+01 0 0 0
6145 1 1 -9.9559160985183567e-02 2.5433432741024141e+01 2.0732248399629285e+01 3.7010860415355964e+01 0 0 0
7732 1 1 8.4642509215387088e-02 2.3767077825995006e+01 2.3505865780265712e+01 4.1796567766209577e+01 1 0 0
6148 1 1 -3.5622508433903799e-02 2.7499721948205860e+01 2.2040401674704238e+01 3.6848586699854096e+01 0 0 0
7136 1 3 2.0958222610584482e-01 2.4159846705209961e+01 2.5590381060021091e+01 3.6873807818473857e+01 0 0 0
7728 1 1 -5.1162505912032863e-02 2.3724745484521225e+01 2.0909493795219703e+01 4.2555633428206505e+01 1 0 0
7139 1 2 -4.5678299176093312e-01 2.3320578218500110e+01 2.1906345138289712e+01 3.7747517927919624e+01 0 0 0
6208 1 1 1.3898999232508771e-01 2.9798700530812599e+01 2.0980182058600018e+01 3.6562895934769131e+01 0 0 0
6146 1 1 -2.2966018699886986e-02 2.8315012841980852e+01 2.0850963840211485e+01 3.6674641802658911e+01 0 0 0
7028 1 2 -4.9882178442724778e-01 3.0045087055419629e+01 2.1744227182934551e+01 3.5337446512283130e+01 0 0 0
7737 1 2 -4.1377723153297014e-01 2.6941046868438239e+01 2.4942937569147187e+01 4.0134991014851749e+01 1 0 0
8024 1 2 -3.0318652308141281e-01 2.4149579134195704e+01 2.3258985240463449e+01 4.3198489958100211e+01 1 0 0
7674 1 1 1.3611082118339479e-01 2.2583474689873754e+01 2.5681665884575597e+01 4.0814464676423782e+01 1 0 0
7670 1 1 1.3193925431210538e-02 2.2458372870860554e+01 2.3310705285863154e+01 4.1164887543737791e+01 1 0 0
7736 1 2 -2.8418827310133732e-01 2.3986465560131773e+01 2.5573934484833035e+01 4.0588632803234184e+01 1 0 0
7055 1 2 -3.2862229560700440e-01 2.8942639193066750e+01 2.5816323090561653e+01 3.6484446263034606e+01 0 0 0
6996 1 3 3.6262054292574297e-01 3.0915311133276564e+01 2.4607035768864421e+01 3.6064664220424184e+01 0 0 0
8135 1 3 4.8972340861773112e-01 2.6564074513798815e+01 2.5832264714473745e+01 4.0135880851021369e+01 1 0 0
5039 1 3 1.8606703761360593e-01 2.6817237451876665e+01 2.5163174533333979e+01 3.5331969120830223e+01 0 1 0
7666 1 1 1.6092229785180551e-01 2.2332413727429625e+01 2.1120949709800765e+01 4.2252101980633263e+01 1 0 0
5038 1 3 1.4655713468488143e-01 2.3089741750094724e+01 2.1102833751328021e+01 3.5277933438914808e+01 0 1 0
8018 1 2 -4.1935665244626097e-01 2.2183136069076635e+01 2.4328388258197414e+01 3.8997876259715497e+01 1 0 0
6206 1 1 7.1591486633661742e-03 3.0536933769249710e+01 1.9708555554608878e+01 3.6522703438177203e+01 0 0 0
7672 1 1 1.1549650266455533e-01 2.1937845207839956e+01 2.4442973908575464e+01 4.0399878607156175e+01 1 0 0
6211 1 1 1.0659797527208689e-01 3.1541633242492381e+01 2.1754751992468076e+01 3.8222541161240919e+01 0 0 0
7739 1 2 -2.1583248170379449e-01 2.7158498675818283e+01 2.9446599477022261e+01 4.3623218001818337e+01 1 0 0
7676 1 1 -3.3756779609076713e-02 2.1953689846813539e+01 2.6837842547247917e+01 4.1167943284382808e+01 1 0 0
7680 1 1 -3.4477324310878011e-03 2.2044038913821062e+01 2.9313110902463723e+01 4.1496539535529969e+01 1 0 0
7816 1 2 -2.4496778402425876e-01 2.5972130561619903e+01 2.7133191085484853e+01 4.2519817542118744e+01 1 0 0
6979 1 2 -4.3218350249021925e-01 2.7586857814232946e+01 2.8987133347808953e+01 3.6405638971980274e+01 0 0 0
7131 1 1 3.1225792984147066e-01 2.3758410043535214e+01 3.0622960898943965e+01 3.8212521460452400e+01 0 0 0
6224 1 1 5.4014996851547677e-03 2.9503463503594720e+01 3.0689936988504044e+01 3.8499406368219326e+01 0 0 0
6222 1 1 2.1111229015404725e-02 3.0305063652904355e+01 2.9548780515157976e+01 3.8643780042661319e+01 0 0 0
6156 1 1 3.6360852003049164e-02 2.7109891465080512e+01 2.6796975243552694e+01 3.8244672122038260e+01 0 0 0
6155 1 1 -1.5549772380872061e-03 2.5764213119905666e+01 2.6834299536546606e+01 3.7617884870440619e+01 0 0 0
6218 1 1 1.1746235556990164e-01 3.0287125519719073e+01 2.7038699536356088e+01 3.8257680942230294e+01 0 0 0
6220 1 1 -2.7120584339909642e-02 2.9618844266007542e+01 2.8214525390015108e+01 3.8481298900873178e+01 0 0 0
6158 1 1 8.9268507648594050e-02 2.8075760549998453e+01 2.8213443288337398e+01 3.8538651500650303e+01 0 0 0
7002 1 2 -2.6983505011571779e-01 2.7426584282494527e+01 2.7403559062035395e+01 3.9529778157942864e+01 0 0 0
6963 1 2 -4.2057491142202125e-01 3.0686578706946673e+01 3.2290412755817812e+01 3.9839441407839161e+01 0 0 0
7814 1 1 3.8936000531440024e-01 2.5002038782805080e+01 2.7494945574463870e+01 4.1779326019210977e+01 1 0 0
8047 1 2 -4.3054195843675747e-01 2.6020403138074695e+01 3.1697564294723694e+01 4.0024881180880776e+01 1 0 0
7738 1 1 -2.5734444781246646e-01 2.3701339416721254e+01 2.7718347257805188e+01 4.2637126356715257e+01 1 0 0
7740 1 2 -3.3800446476779222e-01 2.5683835064729813e+01 3.0059348536332056e+01 4.1717390962771816e+01 1 0 0
7741 1 1 3.0628041138664469e-01 2.6493507228728522e+01 3.0356099137538951e+01 4.2957963830957986e+01 1 0 0
7135 1 2 -4.2113924862725349e-01 2.4020705031605438e+01 2.8135692806503663e+01 3.7051901440291637e+01 0 0 0
6162 1 1 -1.2693871997844693e-02 2.8094648702332915e+01 3.0639570349518358e+01 3.8145536617145652e+01 0 0 0
6160 1 1 1.0142697190585298e-01 2.7467012582649392e+01 2.9327537382881651e+01 3.7852090260698162e+01 0 0 0
6226 1 1 1.1791088203230732e-01 3.0194909447186735e+01 3.2008486993699201e+01 3.8510337515523432e+01 0 0 0
7133 1 2 -3.5630348176837873e-01 2.3519417767085965e+01 2.9610607156258311e+01 3.9057193619478902e+01 0 0 0
6161 1 1 -4.3873540319131286e-02 2.5248760372491077e+01 3.0638281502096856e+01 3.7824629030065104e+01 0 0 0
6159 1 1 -2.5008645283878281e-02 2.5950645133602237e+01 2.9425397180708561e+01 3.7914739403253620e+01 0 0 0
6157 1 1 1.5903914430765104e-01 2.5284585359665485e+01 2.8207328385634668e+01 3.7609460810625798e+01 0 0 0
6164 1 1 2.4086992781568926e-02 2.7398781634315419e+01 3.1698016315228891e+01 3.7547339020169801e+01 0 0 0
6163 1 1 5.3704199605510931e-03 2.5945982652135552e+01 3.1840653700837674e+01 3.7495085786635912e+01 0 0 0
7815 1 2 -4.6033469486432677e-01 2.5005165924707779e+01 2.7917148507407433e+01 4.0411631022991841e+01 1 0 0
7817 1 3 4.6714184154571009e-01 2.4266289864435688e+01 2.8328574245252121e+01 3.9855961581672673e+01 1 0 0
7132 1 2 -3.0650074037967051e-01 2.2885668393630638e+01 3.1520706980553555e+01 3.7757320350725323e+01 0 0 0
7134 1 3 3.6881109185625260e-01 2.3566522997428450e+01 2.8967463093451894e+01 3.6699960192108378e+01 0 0 0
8048 1 3 4.2355908694502559e-01 2.6295161170773085e+01 3.0761870754670575e+01 4.0256004815489625e+01 1 0 0
6980 1 3 3.8630683242743835e-01 2.7956041411317095e+01 2.8134092534463345e+01 3.6227589410433339e+01 0 0 0
7742 1 1 1.8613212739369428e-01 2.4517167358092252e+01 3.0919310890346164e+01 4.1667609175494825e+01 1 0 0
6982 1 3 3.9861352233602831e-01 3.0489466216198537e+01 3.2114219349438855e+01 3.5977499636849885e+01 0 0 0
7743 1 1 -1.4029256598718332e-01 2.6791624213100945e+01 3.1745628946556113e+01 4.3135408964624709e+01 1 0 0
8072 1 2 -3.0601762946713351e-01 2.3624244057681278e+01 3.0638329311985071e+01 4.2738958156258541e+01 1 0 0
8105 1 3 1.5473999657898801e-01 2.3493731015884848e+01 2.6893690854093595e+01 4.3294544373835528e+01 1 0 0
7682 1 1 1.2922268191153496e-01 2.2809286451689076e+01 3.0609575313176705e+01 4.1536866817791726e+01 1 0 0
7678 1 1 4.5290243885098544e-02 2.2583561041682991e+01 2.8055137996302587e+01 4.1603618842026094e+01 1 0 0
7744 1 1 9.4420687356484873e-02 2.5175957695421278e+01 3.2143087167958676e+01 4.1080055198640906e+01 1 0 0
7684 1 1 -6.0644106273473060e-02 2.2270052707579339e+01 3.1659447037621362e+01 4.0620108816720823e+01 1 0 0
7813 1 3 2.1599368724599713e-01 2.3883848295576861e+01 2.8568306028802102e+01 4.3299746381531655e+01 1 0 0
7745 1 1 -1.8350845043484547e-02 2.6200488766536626e+01 3.2590470006463548e+01 4.2192284636270323e+01 1 0 0
6166 1 1 1.0186095502598395e-01 2.8339204062566193e+01 3.2723533930384157e+01 3.6989094693190950e+01 0 0 0
7686 1 1 1.5897828094261399e-01 2.2999830144955432e+01 3.2825589344423150e+01 4.0253486656304283e+01 1 0 0
6981 1 2 -4.3468678922989712e-01 3.1269585337725065e+01 3.1659151824681249e+01 3.6357897579441904e+01 0 0 0
7130 1 3 5.3675791706112197e-01 2.3476133453892437e+01 3.2786691606087906e+01 3.6938551254864429e+01 0 0 0
4818 1 2 -2.9491462755037340e-01 2.3092413035806960e+01 3.2105906504015365e+01 3.5107055625919493e+01 0 0 0
7129 1 2 -4.5018916960903477e-01 2.4056432370736765e+01 3.3462069546102526e+01 3.7428292601203204e+01 0 0 0
6167 1 1 9.1066936412721039e-03 2.6066159633951681e+01 3.4346778459229462e+01 3.6881826027110684e+01 0 0 0
7755 1 1 -7.3452729035786854e-02 2.6735911777310157e+01 3.8510671931124349e+01 4.0643470862538614e+01 1 0 0
7747 1 1 1.5304342419319483e-01 2.6611243529199477e+01 3.3922182652218304e+01 4.2223202526825894e+01 1 0 0
7688 1 1 1.7728515660311656e-01 2.1862815520201032e+01 3.4750230313403044e+01 3.9458546562620100e+01 1 0 0
6231 1 1 -4.0353728022206242e-02 3.1462869653071884e+01 3.4449538593447286e+01 3.8047839974306235e+01 0 0 0
7034 1 2 -4.4057928415752484e-01 2.9279208232881277e+01 3.5099328441365621e+01 3.8945804849930845e+01 0 0 0
9912 1 2 -4.4200819250104467e-01 3.1244101579374956e+01 3.5210023707931782e+01 4.3174914574030858e+01 1 0 0
6174 1 1 1.5145942700975720e-01 2.8764283294601828e+01 3.8352131438129838e+01 3.5861631003249002e+01 0 0 0
7690 1 1 -6.7857512588265695e-02 2.2638369842631676e+01 3.5807325010824876e+01 3.9934257442845102e+01 1 0 0
7011 1 3 4.2408391864227801e-01 3.1208014568616196e+01 3.6827955792408964e+01 4.0283243523690409e+01 0 0 0
7127 1 2 -4.5721285851262627e-01 2.4290504060105565e+01 3.7751710161827432e+01 3.5909935091097609e+01 0 0 0
7010 1 2 -5.0215463320685638e-01 3.1354546790446804e+01 3.5845142125854188e+01 4.0004360291987652e+01 0 0 0
8141 1 3 5.8077339993830701e-01 2.8436722202957625e+01 3.4853775987284735e+01 4.2663813739472147e+01 1 0 0
6228 1 1 -8.6122014970336544e-02 2.9501051076397864e+01 3.3054945091576286e+01 3.7840100656123710e+01 0 0 0
7751 1 1 -4.0048732660299527e-02 2.6889915148283187e+01 3.6049825830456832e+01 4.0982774049638863e+01 1 0 0
6230 1 1 1.2536807855503126e-01 3.0005367685627970e+01 3.4413772045970191e+01 3.7895235433252431e+01 0 0 0
7035 1 3 4.4669507771349115e-01 2.9750562866108648e+01 3.5448038346193279e+01 3.9814336170514075e+01 0 0 0
6936 1 3 4.5350839399683762e-01 3.0079274346266523e+01 3.9232206225828335e+01 3.9104465614351660e+01 0 0 0
8140 1 2 -3.4184760341932080e-01 2.9097474885525866e+01 3.7196191610399197e+01 4.0866753005159744e+01 1 0 0
8142 1 3 2.3062635384822461e-01 2.7642574420340171e+01 3.8527183567795049e+01 4.1258650595221638e+01 1 0 0
7753 1 1 4.7291180435379963e-02 2.6118019520884001e+01 3.7175953088615763e+01 4.0505325098595769e+01 1 0 0
6171 1 1 -8.2576349530133464e-04 2.6227332143662821e+01 3.6697233247241257e+01 3.6243478070079476e+01 0 0 0
6170 1 1 -3.6119749101516462e-02 2.8232272454456712e+01 3.5471883013216505e+01 3.6486801543069035e+01 0 0 0
7126 1 3 6.3475307295134142e-01 2.3601266790909055e+01 3.8500736296627295e+01 3.5505903126431278e+01 0 0 0
6176 1 1 -5.0222969416342115e-03 2.7755934401288428e+01 3.9360302145647204e+01 3.6200295165760124e+01 0 0 0
6964 1 3 3.8193565977256577e-01 3.0403604591733128e+01 3.3141655909641557e+01 4.0221798974852625e+01 0 0 0
7919 1 3 3.8525459659525046e-01 2.4167647569155157e+01 3.5362289233894018e+01 4.2675870902774463e+01 1 0 0
6175 1 1 -1.6975689778872916e-02 2.6382876156647626e+01 3.9240097001959462e+01 3.5684786559074674e+01 0 0 0
7128 1 3 2.3927300228935425e-01 2.4502721563452813e+01 3.5818157168189153e+01 3.7056382308047077e+01 0 0 0
6856 1 2 -2.6412895926353502e-01 3.0578608323408194e+01 3.5818300965147344e+01 3.5730362248754489e+01 0 0 0
7752 1 1 -2.7366031319052925e-02 2.4765797312735884e+01 3.6983266072405762e+01 4.0111156062823582e+01 1 0 0
6232 1 1 1.3474725862680165e-01 2.9644124369018328e+01 3.5399856209796340e+01 3.6708156911769045e+01 0 0 0
7057 1 2 -2.4644338003315050e-01 2.7912583785433974e+01 3.3066630575806720e+01 3.5637895305836523e+01 0 0 0
6172 1 1 1.3550744818612773e-01 2.7630007248015907e+01 3.6576301061545990e+01 3.5849417732484234e+01 0 0 0
6236 1 1 -5.7796344644688802e-02 2.9998434111972522e+01 3.8178527393620584e+01 3.6577506033778270e+01 0 0 0
6173 1 1 1.7863315046829042e-01 2.5656558651077123e+01 3.8035084225877576e+01 3.5934068597033225e+01 0 0 0
8138 1 1 2.6872761544066981e-01 2.8346663152398293e+01 3.6195631283223342e+01 4.1196154791769708e+01 1 0 0
6234 1 1 1.4528005710891120e-01 3.0694802032094820e+01 3.6930973203360530e+01 3.6673210473642726e+01 0 0 0
6169 1 1 -7.6259315682807596e-02 2.5491110350298484e+01 3.5631355604940062e+01 3.6764268941324502e+01 0 0 0
7748 1 1 -1.2007657508616874e-02 2.4863488323854586e+01 3.4573039916384339e+01 4.0582537298657108e+01 1 0 0
7754 1 1 1.2379006087608822e-01 2.4090054728558286e+01 3.8067876193660844e+01 3.9411975309402187e+01 1 0 0
10011 1 3 4.6193599553474918e-01 2.3336463746104748e+01 3.8104894593173938e+01 4.3667580608267933e+01 1 0 0
7746 1 1 -3.1116556623686967e-02 2.4322219035086526e+01 3.3243118047877040e+01 4.0651102852800562e+01 1 0 0
7750 1 1 1.4342240994388911e-01 2.4041765706508048e+01 3.5791619392143545e+01 4.0565905946243163e+01 1 0 0
7892 1 2 -2.6149260921866124e-01 2.4727696244194082e+01 3.8804284197299907e+01 3.8311454234538537e+01 1 0 0
7903 1 2 -2.4965410022912896e-01 2.2138645758523907e+01 3.3364631483690495e+01 3.9235237863517256e+01 1 0 0
8139 1 2 -5.1481924196163054e-01 2.8865677116064226e+01 3.4960936722729400e+01 4.1716779739117804e+01 1 0 0
7693 1 1 -2.7510457345057998e-02 2.2603751749884566e+01 3.8120322523850483e+01 3.9474612928423532e+01 1 0 0
6168 1 1 1.3318704925047586e-01 2.7463464536142496e+01 3.4185111932169491e+01 3.6419912894452693e+01 0 0 0
7918 1 2 -4.1867886211076843e-01 2.3755155410942198e+01 3.5967582876892997e+01 4.2018636763925485e+01 1 0 0
7749 1 1 -1.5937025479695305e-02 2.6144666202077676e+01 3.4830878722854223e+01 4.1200543508499017e+01 1 0 0
6165 1 1 1.6178360249416543e-01 2.5408201523922234e+01 3.3158596483315279e+01 3.7296962531928664e+01 0 0 0
8137 1 2 -4.0982923540714533e-01 2.7456111506798194e+01 3.4423359040225584e+01 4.3224469048105384e+01 1 0 0
9914 1 3 3.6809027459753640e-01 3.1372546783978240e+01 3.5901470707336557e+01 4.2425771636283855e+01 1 0 0
7692 1 1 1.7157853433410755e-01 2.1854849305889271e+01 3.6975291844331537e+01 3.9750257610562343e+01 1 0 0
7870 1 2 -2.7635590287887624e-01 2.2019200350228900e+01 3.7236833870132017e+01 3.6919380900205006e+01 1 0 0
6967 1 2 -5.6033948644156739e-01 3.1458867964846558e+01 3.8348409473064805e+01 3.9656331291454954e+01 0 0 0
9978 1 2 -4.7244470905731689e-01 2.3432494206935807e+01 2.5025741925032598e+01 4.5738905530519723e+01 1 0 0
9655 1 2 -3.1321847153145388e-01 2.8974219127478637e+01 2.1376723253545990e+01 4.7103760669310780e+01 1 0 0
9595 1 1 7.3960724166882444e-02 2.3628907486597225e+01 2.1985320060585064e+01 4.7218690686919530e+01 1 0 0
9597 1 1 -6.3040593605176706e-02 2.4313683682342393e+01 2.3218791477649930e+01 4.7160816993673926e+01 1 0 0
9599 1 1 1.4769179602209956e-01 2.3587083721647744e+01 2.4620581768809785e+01 4.7160023334728677e+01 1 0 0
9601 1 1 -3.2381366912204688e-02 2.4275264511336385e+01 2.5657344082960744e+01 4.8070954249383441e+01 1 0 0
9656 1 2 -3.1417317037533871e-01 2.6630068974502468e+01 2.2201510549943400e+01 4.7405447736974480e+01 1 0 0
9657 1 1 2.7889236129175626e-01 2.8008291453082563e+01 2.2392898862402824e+01 4.7583655960049732e+01 1 0 0
9658 1 1 1.4923534647772843e-01 2.5666678824731783e+01 2.3299657767816562e+01 4.7484879206603402e+01 1 0 0
9659 1 1 -7.4434122484558302e-02 2.8729916751094784e+01 2.3404007651542457e+01 4.8116168366735693e+01 1 0 0
9660 1 1 -6.0520857976737973e-02 2.6381884422424495e+01 2.4317830894080181e+01 4.8197521590411590e+01 1 0 0
9715 1 1 6.0560722100504193e-02 3.0116567922811626e+01 2.1096066795587465e+01 4.7829716472750526e+01 1 0 0
9719 1 1 -1.5277528580963104e-02 3.0137502376607600e+01 2.3518335075577678e+01 4.8269063937029749e+01 1 0 0
9979 1 3 4.2532750138765579e-01 2.3513931066869155e+01 2.4504545120360728e+01 4.4986540043748455e+01 1 0 0
9594 1 1 -5.8571277765708793e-02 2.2225198463859211e+01 2.2049453634069557e+01 4.6974195445038589e+01 1 0 0
9598 1 1 -4.6627835535829297e-02 2.2159421676225545e+01 2.4466112046184858e+01 4.7649105969430657e+01 1 0 0
9593 1 1 -2.7244115648235517e-01 2.4313227661977571e+01 2.0838173481320720e+01 4.8027375395287798e+01 1 0 0
10149 1 3 2.7813232641561580e-01 2.5235641710343685e+01 2.0551961047000557e+01 4.7536906169116961e+01 1 0 0
9662 1 1 1.5728025409591959e-01 2.5480908592504090e+01 2.5384253812542415e+01 4.8553526250015032e+01 1 0 0
9661 1 1 1.5282458982523905e-01 2.7725523442554394e+01 2.4290312065505614e+01 4.8541790356152106e+01 1 0 0
9860 1 1 3.1487404149345044e-01 2.4458481113311528e+01 2.1302762070153520e+01 4.9499780306720837e+01 1 0 0
9943 1 2 -2.6729613364478655e-01 2.8041833955683508e+01 2.5466414236656210e+01 4.9404841357149962e+01 1 0 0
9863 1 2 -3.3073991620419974e-01 2.3900642461160576e+01 2.2373410062000321e+01 4.9915638699565463e+01 1 0 0
9717 1 1 7.8122431193710401e-02 3.0750969601436054e+01 2.2208848928585834e+01 4.8442089909952372e+01 1 0 0
832 1 3 3.7998372408747366e-01 2.5379140672215581e+01 2.4927038930342057e+01 5.1562212729809822e+01 0 0 -1
760 1 2 -3.3203875973070601e-01 2.9509105534660659e+01 2.2589842366961168e+01 5.1918556012696058e+01 0 0 -1
831 1 2 -4.2435782055108018e-01 2.4893234860721499e+01 2.4129790530019708e+01 5.1772662459731613e+01 0 0 -1
759 1 2 -3.2919669719702283e-01 2.7425628852993142e+01 2.1414145648965576e+01 5.1818139016006420e+01 0 0 -1
9721 1 1 1.4207667130020035e-01 3.0795160356648712e+01 2.4761550307249536e+01 4.8730404064057879e+01 1 0 0
9723 1 1 -5.2385819068160470e-02 3.0166232044921482e+01 2.6115965362237073e+01 4.8347922795902271e+01 1 0 0
10034 1 2 -5.1802115554888473e-01 3.0837507336216923e+01 2.1803921955846135e+01 4.9939204625455666e+01 1 0 0
782 1 3 4.2585214833408441e-01 2.3096838034077312e+01 2.0814313641535378e+01 5.1167831445497228e+01 0 0 -1
[truncated: 1,467,332 more chars]
