# Supplementary material for: Staggered structural dynamic-mediated selective adsorption of H2O/D2O on flexible graphene oxide nanosheets
Source: Nat Commun. 2024 Apr 27;15:3585. doi: 10.1038/s41467-024-47838-9 (PMC11055881; doi:10.1038/s41467-024-47838-9)
Supplement: Supplementary file 10 — Supplementary Data 7 [file 41467_2024_47838_MOESM10_ESM.txt]

LAMMPS data file via write_data, version 7 Aug 2019

16870 atoms
3 atom types

1.2527223447113705e+01 7.0232776552884218e+01 xlo xhi
4.7924916325402496e-03 3.9375207508363204e+01 ylo yhi
8.9842845884401843e+00 6.6015715411561288e+01 zlo zhi

Masses

1 12.0107
2 15.9994
3 1.00794

Atoms # full

12122 2 2 -6.1240466683698513e-01 1.5475644916750131e+01 8.9687534086049436e-01 1.0748792786231272e+01 0 0 0
1792 1 2 -4.9863006024702067e-01 1.7462863956153207e+01 2.4639826354213765e+00 1.0521864967004518e+01 1 1 0
3063 1 2 -5.2087261426152254e-01 1.3737012770922764e+01 1.6697538355050863e+00 1.2697970597902410e+01 0 1 0
2047 1 1 -3.1084221577813577e-02 1.5403989947148132e+01 3.1755042314594295e+00 1.3797894029031696e+01 0 1 0
2051 1 1 -1.2880802997578113e-03 1.5399437343672430e+01 5.5731011462372102e+00 1.3610946380382163e+01 0 1 0
2045 1 1 1.3385955143261760e-01 1.4858606817431280e+01 1.9098566199428935e+00 1.3510817651070539e+01 0 1 0
2049 1 1 -1.8559410213373959e-02 1.4713695328215929e+01 4.3415398918057067e+00 1.3440538677001662e+01 0 1 0
3059 1 1 3.6577822686034250e-01 1.3234149801913180e+01 4.7068646321329970e+00 1.3299651249781984e+01 0 1 0
1793 1 3 4.5856773792562305e-01 1.7212031863941309e+01 3.0719998957882528e+00 1.1301314028222633e+01 1 1 0
2052 1 1 -5.2705406958691737e-03 1.6829564481144189e+01 5.6035649759023620e+00 1.3986506203401689e+01 0 1 0
12123 2 3 4.0410046797986143e-01 1.5983082372652268e+01 1.7066811558277233e+00 1.0343338261616450e+01 0 0 0
12124 2 3 3.6113429131605257e-01 1.4677588045737183e+01 1.2394555770818378e+00 1.1279407697750328e+01 0 0 0
2048 1 1 1.2335803693334205e-01 1.6890089777925745e+01 3.0927932561767975e+00 1.4130123117083322e+01 0 1 0
2050 1 1 -5.0493604440204171e-04 1.7468136325394109e+01 4.4176556683579609e+00 1.4445161304693316e+01 0 1 0
2667 1 2 -4.9621764288735998e-01 1.7604008379979049e+01 2.5841035026211037e+00 1.2920335166752984e+01 0 1 0
2043 1 1 5.2001736679992789e-03 1.5327435660354935e+01 6.9638711672213871e-01 1.4075276805986599e+01 0 2 0
10775 2 2 -6.5441300453728912e-01 1.5582700601151622e+01 4.3131130285813448e+00 1.0890212827861257e+01 0 1 0
10777 2 3 4.1774762498207058e-01 1.5391226910909177e+01 4.9981091480016335e+00 1.0284155047308644e+01 0 1 0
2670 1 3 4.1450032858464886e-01 1.8109490239396102e+01 1.7504226527802953e+00 1.3226652190780118e+01 0 1 0
10776 2 3 3.7753136307809032e-01 1.4810401476504344e+01 3.7920750331851192e+00 1.1036380189609250e+01 0 1 0
1626 1 1 -5.0169939621441409e-02 1.8803068717673494e+01 4.2979361038244646e+00 9.8709258811555785e+00 1 1 0
2113 1 1 -1.4057216096695579e-02 1.8813678756420202e+01 4.5355064560609311e+00 1.4940671783719788e+01 0 1 0
1622 1 1 1.3862939788208612e-02 1.9463676687907896e+01 1.9550587984894205e+00 9.5642210956377340e+00 1 1 0
1624 1 1 1.5681150551861156e-01 1.8367366965317562e+01 2.9913446436461539e+00 9.4931281894942057e+00 1 1 0
1911 1 2 -4.6532194558306161e-01 1.3219019632770710e+01 2.8435136185117047e+00 9.8809699664218318e+00 1 1 0
2115 1 1 4.2544778395436668e-02 1.9572722194125113e+01 5.7550931292175020e+00 1.4887912261919910e+01 0 1 0
3058 1 2 -3.5154716643939576e-01 1.3482194443002305e+01 6.1979623074880879e+00 1.2908355767685652e+01 0 1 0
1629 1 1 -6.4622422962489615e-02 1.9502758667957494e+01 5.6623152689912351e+00 1.1861881156997384e+01 1 1 0
2044 1 1 2.8259657557278177e-03 1.6426186800945182e+01 9.2864967305127111e-01 1.5078600252434663e+01 0 2 0
2046 1 1 -5.1648940562724316e-02 1.7147057554710972e+01 2.1267706273681655e+00 1.5171514377579765e+01 0 1 0
13518 2 3 3.7432517371025709e-01 1.9395969240126714e+01 3.5984627250456513e-01 1.2423607267646881e+01 0 0 0
12040 2 3 5.4400730366713024e-01 1.2678699919640549e+01 1.9084994462161504e+00 1.3153584214195066e+01 0 0 0
1627 1 1 5.9388874137610667e-02 1.9721760473417255e+01 4.5322626284777821e+00 1.0992928267500169e+01 1 1 0
3061 1 2 -5.2342751013872124e-01 1.2583165798986647e+01 4.5171693745833448e+00 1.4579234834372800e+01 0 1 0
3062 1 3 3.7225356447781149e-01 1.2537490227656514e+01 5.2818685447903189e+00 1.5186838593538381e+01 0 1 0
1912 1 3 3.2080973851866423e-01 1.3084394110972823e+01 2.2642334699231608e+00 1.0686880852995563e+01 1 1 0
13517 2 2 -6.7378897292212181e-01 1.9551600007964744e+01 8.6632568473105032e-01 1.3199142969364614e+01 0 0 0
1496 1 1 9.5163831646494612e-02 1.2556724403132424e+01 3.4807401755610273e-01 1.0229654486655807e+01 1 1 0
1654 1 1 3.2725960080978700e-01 1.2773699707624369e+01 6.4504944638260753e+00 9.4688924669369552e+00 1 1 0
1656 1 2 -3.4621334808259824e-01 1.3785408069875071e+01 6.4618125636941537e+00 1.0268091907942091e+01 1 1 0
1620 1 1 -7.0212088295213082e-02 1.9379801251734889e+01 6.8909197594973903e-01 9.0013238877779109e+00 1 1 0
1628 1 1 1.0008848882165730e-01 1.8622866082565590e+01 5.4415482856132531e+00 8.9944145836534304e+00 1 1 0
1619 1 1 -2.9012485258092569e-02 2.1726342827203489e+01 1.8674571493950651e-01 9.7703056808301518e+00 1 1 0
13519 2 3 3.4895981670739656e-01 2.0365404904727512e+01 1.3950879127752045e+00 1.3073639039206510e+01 0 0 0
2016 1 3 1.3724062944973750e-01 1.9767340896888349e+01 5.6589691146573839e+00 1.2901276952571950e+01 1 1 0
13529 2 2 -7.2797775763044603e-01 2.3319858754707607e+01 3.2809523349700259e-01 1.2506514556532244e+01 0 0 0
1621 1 1 1.2244304824178248e-01 2.1756223998592358e+01 1.4923011746760715e+00 1.0278177640732096e+01 1 1 0
1623 1 1 -3.7229472300999197e-02 2.0605998907104905e+01 2.3478477526187578e+00 1.0369874195974960e+01 1 1 0
1625 1 1 -4.9706884742212139e-02 2.0672246868997128e+01 3.5099108703757631e+00 1.1256960690828842e+01 1 1 0
2012 1 1 2.8427306115644546e-01 2.1713149147216651e+01 3.6826474173129076e+00 1.2278439858910490e+01 1 1 0
2015 1 3 3.8952892336648187e-01 2.3036272866563749e+01 3.8150389454522804e+00 1.4042941106769250e+01 1 1 0
2013 1 2 -4.1525455083793777e-01 2.2058920519134791e+01 2.7035073331389650e+00 1.3046022690842488e+01 1 1 0
2014 1 2 -3.8932608470610963e-01 2.1793722607447055e+01 5.1416657363774627e+00 1.2459224787322507e+01 1 1 0
2745 1 2 -5.3588895584526952e-01 2.2944672727148603e+01 4.7052211773086841e+00 1.4439539471905375e+01 0 1 0
2744 1 1 4.2059289599923011e-01 2.2074579131658624e+01 5.6075457847621601e+00 1.3802210352989853e+01 0 1 0
15476 2 2 -6.5084271015691875e-01 2.3137859388171151e+01 4.8884025463318874e+00 1.0335140903202728e+01 0 0 0
15478 2 3 4.9474176051215624e-01 2.2659386200618698e+01 5.7780394274990421e+00 1.0302154391686443e+01 0 0 0
2011 1 2 -4.6094754362685958e-01 2.2978282053534070e+01 1.8015934074220223e+00 1.0902161795517577e+01 1 1 0
15477 2 3 4.7958518569685671e-01 2.2805969248142755e+01 4.1102340814109155e+00 9.8146453174484041e+00 0 0 0
13531 2 3 5.8710753720093856e-01 2.3129602954705085e+01 9.7844378731373105e-01 1.1669638668112590e+01 0 0 0
14882 2 2 -6.9688034578012004e-01 2.4666915862245531e+01 3.9823996790461709e+00 1.2693668986874673e+01 0 0 0
174 1 1 1.8579599784948612e-02 2.6378690012345626e+01 6.1261655361513743e+00 9.9268781967775510e+00 0 1 0
758 1 2 -3.4045301250512672e-01 2.6050866472635683e+01 4.0611579166780123e+00 1.0613071677552087e+01 0 1 0
14883 2 3 4.6386077496953115e-01 2.3952061090078729e+01 4.6043703676058412e+00 1.2418440853595920e+01 0 0 0
14884 2 3 4.8410981608118181e-01 2.4891969762571009e+01 3.1966129319055874e+00 1.2208869342479108e+01 0 0 0
2116 1 1 -3.2349695217965191e-01 2.1039238222225041e+01 5.7766071450393053e+00 1.5091726597762475e+01 0 1 0
10454 2 2 -6.5540475615327876e-01 2.5715720816594231e+01 5.8349828290788519e+00 1.4614754838285844e+01 0 1 0
170 1 1 1.4021891298255584e-01 2.6249916728554897e+01 2.9962722784052342e+00 9.6200816551047854e+00 0 1 0
16112 2 2 -7.2852397739593355e-01 2.4319287958271289e+01 1.3689544800007429e+00 1.4724109446237529e+01 0 0 0
15517 2 3 3.8794469242722562e-01 2.5837220009558546e+01 1.4518261395518932e+00 1.1209294764852979e+01 0 1 0
15515 2 2 -6.7902807309424196e-01 2.5653292386721652e+01 1.6250176612090204e+00 1.2178499999953340e+01 0 1 0
888 1 2 -4.9027076811100850e-01 2.5440309911158110e+01 3.7524249500819834e-01 9.5487021987754748e+00 0 1 0
16114 2 3 3.8529008744103482e-01 2.4068879695613546e+01 1.7066897387843420e+00 1.3886610970228617e+01 0 0 0
10456 2 3 4.3096011343561047e-01 2.4950146975163420e+01 5.3107263761204822e+00 1.5087001052617353e+01 0 1 0
10455 2 3 3.2594819019504723e-01 2.5597400618191422e+01 6.4664009461309124e+00 1.3910003444203795e+01 0 1 0
16113 2 3 4.6867008521145548e-01 2.3620155027902747e+01 9.4936198884790712e-01 1.5156755242557837e+01 0 0 0
15516 2 3 3.2870882291516734e-01 2.6416044380660480e+01 1.9419845377926357e+00 1.2677096414500650e+01 0 1 0
11529 2 3 4.0557941529901176e-01 2.1489027098378088e+01 1.6088264595517905e+00 1.5310697260284897e+01 0 0 0
13810 2 3 3.9643748701622689e-01 2.6149975569803924e+01 3.7929058623498539e+00 1.4675834177824720e+01 0 0 0
1766 1 2 -3.3214622942132466e-01 1.9948723529384043e+01 6.1868519565869473e+00 9.0579379567487930e+00 1 1 0
13808 2 2 -6.5039685624170318e-01 2.6646273134208862e+01 3.0038412180906175e+00 1.4451091747586235e+01 0 0 0
13809 2 3 3.5595954454521311e-01 2.6198301305909531e+01 2.2123457776779443e+00 1.4777997849446113e+01 0 0 0
11346 2 3 4.0976676597708911e-01 2.5989973309450445e+01 4.2556561736705044e-02 1.4798616706348991e+01 0 1 0
10491 2 3 2.8952362809149712e-01 2.6951860379398326e+01 1.0306546021442908e-01 1.2565819964792700e+01 0 1 0
3053 1 1 2.9000727365520967e-01 1.2842393402925628e+01 1.1657704487228898e+01 1.3951783605823753e+01 0 1 0
1631 1 1 -2.0560784559151526e-02 1.9332948462036004e+01 6.9177326665260912e+00 1.1275116976967228e+01 1 1 0
11669 2 2 -5.8430227364924392e-01 1.5664678426123331e+01 1.2921267474791707e+01 1.1131373012546129e+01 0 0 0
1632 1 1 -5.1111151441348091e-02 1.8058836282420799e+01 8.0415519151426942e+00 9.3215596696184093e+00 1 1 0
2053 1 1 1.5033325653424426e-01 1.4696275759181686e+01 6.7497909655755679e+00 1.3347030504089817e+01 0 1 0
2054 1 1 -3.2917279122979945e-03 1.7489065633385202e+01 6.8573078843404467e+00 1.4098976117966901e+01 0 1 0
1653 1 2 -3.5150831455873327e-01 1.5808862087158603e+01 9.5965314217064481e+00 9.9349188968055699e+00 1 1 0
2055 1 1 -1.8423187434587502e-02 1.5361263858864561e+01 8.0464509068783201e+00 1.3485611341924592e+01 0 1 0
2057 1 1 -8.2164732246612693e-02 1.4630817817633924e+01 9.2547694444282644e+00 1.3251817128795640e+01 0 1 0
3057 1 3 1.0158265751768716e-01 1.3640097677864059e+01 9.1891822826549010e+00 1.2926794649171759e+01 0 1 0
2061 1 1 -8.5961327304886773e-02 1.4310629730894838e+01 1.1713220324092461e+01 1.3967311315149951e+01 0 1 0
2059 1 1 3.8019052368766348e-02 1.5118843312053412e+01 1.0512729434266015e+01 1.3692438045782104e+01 0 1 0
2060 1 1 1.2684535106618395e-02 1.6511010599992449e+01 1.0542932910030364e+01 1.4139428385405720e+01 0 1 0
2056 1 1 1.2475959969680706e-02 1.6746660438015841e+01 8.0967433616607867e+00 1.3957940669056475e+01 0 1 0
1636 1 1 9.3405626876488790e-03 1.8092960547709318e+01 1.0529363218701311e+01 9.3701195418655878e+00 1 1 0
2062 1 1 4.1502841657497852e-03 1.7174422460922873e+01 1.1745425701212342e+01 1.4508996005517787e+01 0 1 0
2058 1 1 1.5669459865208620e-02 1.7272731039279144e+01 9.3358385309459795e+00 1.4370127851637033e+01 0 1 0
1638 1 1 2.8553218683741482e-02 1.8782432508493503e+01 1.1749415408240170e+01 9.6054215660193005e+00 1 1 0
1634 1 1 1.3378304737602326e-01 1.8766368595600305e+01 9.2644679026104324e+00 9.6506133809166705e+00 1 1 0
1630 1 1 1.1376690863205687e-01 1.8952055418023967e+01 6.9320735390743868e+00 9.7735652960617099e+00 1 1 0
2117 1 1 -2.4885943947695163e-02 1.8846547439461240e+01 7.0047849833053464e+00 1.4639143673371152e+01 0 1 0
2124 1 1 1.2655971105506977e-01 1.8637559727061472e+01 1.1887128564769803e+01 1.4675411462076269e+01 0 1 0
2944 1 2 -4.6466847143595169e-01 1.9106506188444410e+01 1.2370166270025072e+01 1.3352870710427256e+01 0 1 0
1635 1 1 2.0178878711462835e-03 1.9501072763033036e+01 9.3557454018394530e+00 1.0983524355779943e+01 1 1 0
1633 1 1 1.4047410904357555e-01 1.9718335872451721e+01 8.2089470595040694e+00 1.1780598587419108e+01 1 1 0
1575 1 1 1.1327446412340143e-01 1.6640628230385687e+01 1.0518562278396653e+01 9.1402077712028778e+00 1 1 0
11891 2 2 -7.1106254577462902e-01 1.3262336819146640e+01 9.9225773022251627e+00 1.0461232811928534e+01 0 0 0
11892 2 3 4.4262964107242980e-01 1.4200836638973961e+01 9.6951449731138446e+00 1.0224258700465532e+01 0 0 0
2063 1 1 1.5840669346253416e-01 1.4925293345444711e+01 1.2944651759701673e+01 1.4239204757757305e+01 0 1 0
11671 2 3 3.8787946631604725e-01 1.4795010242033012e+01 1.2459118697354462e+01 1.1002214551176907e+01 0 0 0
2064 1 1 -1.7901278082842722e-02 1.6349766818709089e+01 1.2941144458755966e+01 1.4490040510998684e+01 0 1 0
2122 1 1 1.2037956431102009e-02 1.9245926034568157e+01 1.0658130971080427e+01 1.5214556915965456e+01 0 1 0
2120 1 1 8.4205724329855985e-02 1.8517939577871317e+01 9.3899684681232412e+00 1.5190241787750782e+01 0 1 0
2118 1 1 1.2713228017434855e-01 1.9288075276076416e+01 8.2227580957148199e+00 1.5144344290388895e+01 0 1 0
1647 1 2 -6.6946335939578472e-01 1.2571147345751280e+01 1.2729498823278940e+01 1.1567299978599408e+01 1 1 0
11893 2 3 3.9298544004601277e-01 1.3031148380802081e+01 9.7749965066388782e+00 1.1366880251224622e+01 0 0 0
1640 1 1 1.1571698023921028e-02 1.8191074782384668e+01 1.3002511016535037e+01 9.2539811722460410e+00 1 1 0
16146 2 3 2.9770226193709809e-01 2.5245471085672182e+01 1.3120610769334631e+01 1.3029081170481030e+01 0 0 0
12463 2 3 4.2762954951970000e-01 2.3922703463559607e+01 7.2617423182761938e+00 1.1803451459469848e+01 0 1 0
12462 2 3 3.6580148817873342e-01 2.5183498427835826e+01 6.6926553231213379e+00 1.1090373616853947e+01 0 1 0
12461 2 2 -6.9257748377435380e-01 2.4710604407707844e+01 6.7588802929008160e+00 1.1984755774781584e+01 0 1 0
1639 1 1 5.4540550136653314e-02 1.9954356345622362e+01 1.1728145109208613e+01 1.0531042242064753e+01 1 1 0
1637 1 1 -6.7277414958629073e-02 2.0014256461361956e+01 1.0620938892717399e+01 1.1398218408160087e+01 1 1 0
2746 1 2 -5.0870753906662280e-01 2.2582210143114082e+01 6.9458700810591756e+00 1.3801740840982543e+01 0 1 0
12210 2 3 2.8630542636194989e-01 2.5640580951578436e+01 7.8364359727347042e+00 1.2792719577515523e+01 0 0 0
2747 1 3 3.6333755548561308e-01 2.3537745854777029e+01 7.1876637794388758e+00 1.4144721726342503e+01 0 1 0
713 1 2 -3.7170239701141200e-01 2.1979675583594847e+01 7.1439122833220994e+00 9.6814166036713551e+00 0 1 0
13793 2 2 -6.4508485730622334e-01 2.2856719995265379e+01 1.0010626518485541e+01 1.3613724400278791e+01 0 0 0
1997 1 3 2.1211131104870343e-01 2.0499213736256422e+01 1.0645212652281566e+01 1.2335421941839405e+01 1 1 0
1998 1 2 -4.6080690560960602e-01 2.0421580845143222e+01 8.5487949093159301e+00 1.2935426691308210e+01 1 1 0
715 1 3 4.3413799622698918e-01 2.1323623667742222e+01 8.1261488535937580e+00 1.2966559472038817e+01 0 1 0
1996 1 3 3.9500737133626279e-01 2.3253850429103707e+01 1.1079479659974380e+01 1.1880072048008582e+01 1 1 0
711 1 1 3.5375925532477243e-01 2.2558076859586738e+01 8.2832718692380993e+00 1.0080095748242980e+01 0 1 0
714 1 2 -4.1491123399305335e-01 2.3214368488839892e+01 8.6324338502328875e+00 1.1139384001995779e+01 0 1 0
1994 1 2 -4.8179519629643242e-01 2.2450971773109632e+01 1.1348087401910782e+01 1.1454111845623164e+01 1 1 0
13794 2 3 4.2923500005114767e-01 2.2721458352517640e+01 9.4050190750064537e+00 1.4334156931989027e+01 0 0 0
847 1 2 -5.2025648701930971e-01 2.6704146451817444e+01 1.2421801995026428e+01 1.1022482276335472e+01 0 1 0
13454 2 2 -6.4204599500486248e-01 2.5522948406453544e+01 1.0520691549400931e+01 1.2426862774064437e+01 0 0 0
13795 2 3 3.5581365339755638e-01 2.3746006160404797e+01 1.0392654034593244e+01 1.3557284977382585e+01 0 0 0
13456 2 3 3.1417062412231650e-01 2.4934190822234719e+01 9.8420058213476498e+00 1.2022805356847869e+01 0 0 0
13455 2 3 3.5726624994185874e-01 2.6138673677054392e+01 1.0116908288112016e+01 1.3156241406911322e+01 0 0 0
1993 1 1 2.9225263807275331e-01 2.2232860480663735e+01 1.2724176995483152e+01 1.1055282762227817e+01 1 1 0
2825 1 2 -4.9832738066541965e-01 2.1525430369042642e+01 1.2641493666202454e+01 1.4781953825849069e+01 0 1 0
2826 1 3 3.3803939893035867e-01 2.1768614014280800e+01 1.2028785817771217e+01 1.4073952216677101e+01 0 1 0
1641 1 1 -4.1655139101740277e-02 2.0843790675940742e+01 1.2881251413146584e+01 1.0632614650441106e+01 1 1 0
848 1 3 4.1542001210185991e-01 2.6221252858297323e+01 1.1589418783076887e+01 1.1340220954563168e+01 0 1 0
14570 2 2 -6.8984965319163449e-01 2.3992528121680063e+01 8.2864963817951001e+00 1.5309967930143603e+01 0 0 0
12209 2 2 -6.2298923573923470e-01 2.6488653069827926e+01 8.4719560802625207e+00 1.3002102382681519e+01 0 0 0
15379 2 3 3.2555932343869137e-01 2.6447864587674758e+01 1.1009405895225823e+01 1.5293826476979874e+01 0 0 0
15378 2 3 3.7263676988277022e-01 2.5303593997301849e+01 1.2165742629404948e+01 1.4820565384123524e+01 0 0 0
15377 2 2 -5.8602107807132808e-01 2.5448507824592522e+01 1.1236275061796725e+01 1.5129469754989838e+01 0 0 0
16145 2 2 -6.3763327989763863e-01 2.4397677611480951e+01 1.2727176757045045e+01 1.3293220601160224e+01 0 0 0
176 1 2 -3.3557361640432587e-01 2.6849628037142327e+01 7.4354327655756585e+00 1.0168451106144069e+01 0 1 0
2111 1 1 9.4699320249120408e-02 1.9367635757199057e+01 3.2999931928124822e+00 1.5508242381065701e+01 0 1 0
3842 1 2 -4.0081920853588132e-01 1.3559273638224850e+01 1.2112467328732106e+00 1.6425622940208672e+01 1 1 0
3504 1 1 1.5118846098442706e-01 1.3206227727726734e+01 1.0244165134519854e+00 1.7850226615542645e+01 1 1 0
2109 1 1 1.0969435080512727e-01 1.8215671631003811e+01 2.3701710844238812e+00 1.6214383153079186e+01 0 1 0
4026 1 3 2.0696946888390597e-01 1.5218948440653742e+01 5.1272823789997446e+00 1.6657765889776289e+01 1 1 0
2107 1 1 -1.8331348197433189e-02 1.8703893187468982e+01 1.0345068475387322e+00 1.6825355178802226e+01 0 1 0
2803 1 2 -4.8017156295887475e-01 1.7881620746654857e+01 3.3693757428978395e+00 1.7236641117134209e+01 0 1 0
3509 1 2 -3.0293627528000100e-01 1.4678903275475093e+01 3.2304783469306186e+00 1.7970121527204967e+01 1 1 0
2804 1 3 4.4472146852023398e-01 1.7681102926003852e+01 2.9962164248765344e+00 1.8079821802814351e+01 0 1 0
3508 1 1 1.2679783509607673e-01 1.3281624206237426e+01 3.4617482490040787e+00 1.8445399178969094e+01 1 1 0
3505 1 1 -5.3412973046544070e-02 1.4531349686366937e+01 9.3827622839926406e-01 1.8734639443600873e+01 1 1 0
3565 1 1 1.4884914931267845e-01 1.6909022893026741e+01 8.5158286444404008e-01 2.0173231313359647e+01 1 1 0
3567 1 2 -3.6561768589334576e-01 1.6471807280680178e+01 1.9760852503476407e+00 1.9342897316152534e+01 1 1 0
3507 1 1 2.7610257504560326e-01 1.5220447063663620e+01 2.1254616011284693e+00 1.8698427741297554e+01 1 1 0
3570 1 2 -3.3626866937792288e-01 1.9076948183436684e+01 4.9171552990409140e+00 2.0586438523685157e+01 1 1 0
4027 1 3 1.1576265775532531e-01 1.6794121024261145e+01 3.7762360101728722e+00 2.1045310095910981e+01 1 1 0
3512 1 1 1.0637076698280257e-02 1.3214027971177833e+01 6.0337046580709242e+00 1.8419500683896331e+01 1 1 0
3572 1 1 2.7602667640919615e-01 1.8424668285363893e+01 6.0971274438593008e+00 2.0465896835422495e+01 1 1 0
3513 1 1 7.7610970189206374e-02 1.4661650904187571e+01 6.2061871208670185e+00 1.8506750259547150e+01 1 1 0
3571 1 2 -3.2259489594966573e-01 1.7244096755122772e+01 6.2597211050479791e+00 1.9635662133949136e+01 1 1 0
13245 2 3 4.2548810627741357e-01 1.3258031399422997e+01 4.7415539174257999e+00 2.0968105149206853e+01 1 0 0
13244 2 2 -6.6433025987173011e-01 1.4146488102125520e+01 5.2347996145248690e+00 2.1144920324730844e+01 1 0 0
3511 1 1 -2.6862823752827597e-01 1.5534075330655691e+01 5.9611655378143960e+00 1.7287246695713009e+01 1 1 0
3706 1 3 2.4035275793490338e-01 1.6600563071417564e+01 5.8835978826263631e+00 1.7523790742679399e+01 1 1 0
12412 2 3 4.0826556312871887e-01 1.8980220682549035e+01 5.6312894043158508e+00 1.7881626815052289e+01 0 1 0
3566 1 1 -4.9550100119001919e-02 1.7837034747756896e+01 1.0046799587925288e+00 2.1196155231616142e+01 1 1 0
13246 2 3 4.3556118864452603e-01 1.3938462893184727e+01 6.2095474315470200e+00 2.1240539087900864e+01 1 0 0
3843 1 3 3.3881605093265527e-01 1.2945160185682834e+01 6.9447291200893890e-01 1.5808056924167174e+01 1 1 0
13338 2 3 3.2036425000990393e-01 1.4619129790485445e+01 2.6166013532836594e+00 2.1078342519388901e+01 1 1 0
3506 1 1 -4.2086580713072960e-02 1.2533143577718418e+01 2.3183864966915300e+00 1.8485201788634367e+01 1 1 0
13337 2 2 -5.8460424198142069e-01 1.3978005249802818e+01 2.1555869758457065e+00 2.1649861357611069e+01 1 1 0
3510 1 1 -2.3694080323911647e-02 1.2612070270791429e+01 4.7036005618562164e+00 1.8625349782335263e+01 1 1 0
2876 1 3 3.7031465791320067e-01 2.6534958608927276e+01 1.2602491354532686e-01 1.9988136590483123e+01 0 2 0
2233 1 1 -3.8595393633750509e-02 2.6799351805163777e+01 3.5410332905607369e+00 1.7815664177623752e+01 0 1 0
11528 2 2 -6.5861953261243555e-01 2.1866551695547379e+01 6.9281484875542998e-01 1.5599971794483130e+01 0 0 0
2108 1 1 1.1014659680777830e-02 1.9907002387607768e+01 1.1323190241377046e+00 1.7585999820285849e+01 0 1 0
3008 1 3 3.1519625603913015e-01 2.1318537511350314e+01 4.8079209127133717e+00 1.5472595477907715e+01 0 1 0
2672 1 2 -3.9837013916214115e-01 2.0812078289229753e+01 3.1447251657727704e+00 1.5364802430556407e+01 0 1 0
2112 1 1 1.9768765678056036e-01 2.0309827513115575e+01 3.5065035137223619e+00 1.6733195919615337e+01 0 1 0
2824 1 3 3.3100415143462464e-01 2.3757109579455900e+01 3.3834105715263258e+00 1.6138788088728717e+01 0 1 0
2823 1 2 -4.9797226989867316e-01 2.4434935402524921e+01 4.0782350872209534e+00 1.6192557221820330e+01 0 1 0
2114 1 2 -3.8782689293809985e-01 2.0790055374053530e+01 4.8778089496910910e+00 1.7233592928418179e+01 0 1 0
2176 1 1 2.2849184117173321e-01 2.2135386103310978e+01 5.0613266678387614e+00 1.7598014470598294e+01 0 1 0
2179 1 1 9.1060929282820696e-02 2.3998232001924901e+01 6.0337890298468970e+00 1.7436797737377312e+01 0 1 0
2177 1 1 6.5243796245997784e-02 2.4686316664697717e+01 4.7772577565392211e+00 1.7448001511780628e+01 0 1 0
2235 1 1 -3.6194302613567707e-03 2.6179102726126825e+01 4.8016367029302467e+00 1.7542552494943521e+01 0 1 0
2110 1 1 -7.1755598074954893e-02 2.0479461341973909e+01 2.4544074050586588e+00 1.7773036208891160e+01 0 1 0
2170 1 1 1.1446641179108637e-01 2.2818665383336576e+01 7.6481578386121163e-01 1.8711162884341661e+01 0 1 0
2173 1 1 1.1910320643967848e-01 2.4796819637933201e+01 2.2655876098698067e+00 1.8490263130760752e+01 0 1 0
2769 1 2 -3.7603428934759558e-01 2.4587564831846926e+01 3.2505374418567641e+00 1.9629537314464990e+01 0 1 0
2171 1 1 -5.2833678652242255e-02 2.4090365650264523e+01 1.0350525831108168e+00 1.8163970733412917e+01 0 1 0
2175 1 1 1.1842975503049002e-01 2.4007342340742632e+01 3.8444700708698676e+00 1.8471926005100162e+01 0 1 0
3983 1 2 -4.6076983386410586e-01 2.1498749850584815e+01 4.3687272147947143e+00 2.0662217655062538e+01 1 1 0
2172 1 1 1.8063092865379041e-01 2.1619340960101713e+01 2.8138348375955395e+00 1.8552951336570960e+01 0 1 0
2174 1 1 -1.1361034986728084e-01 2.2538185626988273e+01 3.8669702156846970e+00 1.8185352887317201e+01 0 1 0
2768 1 2 -3.5293175170709334e-01 2.2330827990754486e+01 1.9465997723521182e+00 1.9438945809240625e+01 0 1 0
3984 1 3 3.7204268342455132e-01 2.1371542515655658e+01 4.9238108305108828e+00 1.9893535723060563e+01 1 1 0
2231 1 1 -2.6830148078114850e-02 2.6224395248810573e+01 2.2631647064301799e+00 1.7980572716433571e+01 0 1 0
2878 1 3 3.9903434130294069e-01 2.6060757145910703e+01 3.9630245141759333e+00 1.9989334488314029e+01 0 1 0
2178 1 2 -3.4879954844040945e-01 2.2632294751551573e+01 6.3789539518517060e+00 1.7308535250981684e+01 0 1 0
3841 1 3 4.1323148176487073e-01 2.1489931590527757e+01 8.7992284318872760e-01 2.0614577599120437e+01 1 1 0
15092 2 2 -5.4093462800676073e-01 2.4343560076332221e+01 6.0007995372872811e+00 2.1072149138758942e+01 0 0 0
3840 1 2 -4.9534783776578079e-01 2.1490264279287505e+01 4.3540092379823869e-01 2.1492390687794767e+01 1 1 0
3632 1 1 2.0963906470545729e-01 2.0387477797467316e+01 4.6497652333030253e+00 2.1582261519395097e+01 1 1 0
10431 2 3 4.2309001608296148e-01 2.3461848078083275e+01 2.6907188621435729e+00 2.1408862667346661e+01 0 0 0
15094 2 3 2.7571314563317584e-01 2.3733369899846455e+01 5.1858589809708509e+00 2.1215249081541035e+01 0 0 0
2743 1 3 3.0111406747801311e-01 2.1394658628671127e+01 6.4919774303929723e+00 1.5814640657894575e+01 0 1 0
2237 1 1 -7.3244247719613992e-02 2.6870400703302753e+01 6.0348428493566617e+00 1.7697440889236844e+01 0 1 0
2229 1 1 -6.4741490629011897e-02 2.6938961452464397e+01 9.8114006443367063e-01 1.8057431521442521e+01 0 1 0
3710 1 3 4.4036125775400625e-01 1.3377816092084066e+01 7.7652961890742258e+00 1.5562256922350691e+01 1 1 0
12410 2 2 -6.1002184010268434e-01 1.8689531550315117e+01 6.5702378051136572e+00 1.7620587884484987e+01 0 1 0
3708 1 2 -5.0293062838576552e-01 1.4046062677692390e+01 7.1068006475968328e+00 1.5908376594510187e+01 1 1 0
3707 1 1 3.4511541668584239e-01 1.5272451347882601e+01 7.3597956192272385e+00 1.6568450711391687e+01 1 1 0
3709 1 2 -2.9748795387084792e-01 1.5840483849969614e+01 8.4755679794484848e+00 1.6795614401026555e+01 1 1 0
3925 1 3 4.5375469887748854e-01 1.4099410811140080e+01 1.0867679564942739e+01 1.7580985671783061e+01 1 1 0
2805 1 2 -4.9600509602871112e-01 1.8083425754822361e+01 9.4010669219451106e+00 1.6736051744587201e+01 0 1 0
2806 1 3 3.8772978444887335e-01 1.8403223230000101e+01 8.5941666244134574e+00 1.7089536259304662e+01 0 1 0
3888 1 2 -4.7817724960729108e-01 1.2986224215438929e+01 1.2097643184453036e+01 1.7318580369499490e+01 1 1 0
12283 2 3 4.2685624700982827e-01 1.7802779883341984e+01 1.0530801784004488e+01 1.7844873298579387e+01 0 0 0
12282 2 3 4.6950291873591554e-01 1.6705700368389124e+01 1.1772399430581812e+01 1.8262942681654994e+01 0 0 0
3924 1 2 -4.7606303270052380e-01 1.4876544009996152e+01 1.0947888583995665e+01 1.8211249087524767e+01 1 1 0
12281 2 2 -6.4917286289780096e-01 1.7598406646646076e+01 1.1412365690668409e+01 1.8475604481660223e+01 0 0 0
3516 1 1 -1.4103278931070721e-02 1.2932002935305134e+01 8.4494538202503211e+00 1.8757861235891369e+01 1 1 0
3520 1 1 9.8903390308564432e-02 1.2794930163929218e+01 1.0897954715855951e+01 1.9381786279114110e+01 1 1 0
3515 1 1 -5.0465842896955916e-02 1.4976378320234197e+01 7.1492374959135621e+00 1.9503510077905243e+01 1 1 0
3517 1 1 1.3187184213392231e-01 1.4018833364729947e+01 8.3355731455810282e+00 1.9830043951516391e+01 1 1 0
3519 1 1 -4.6841301747166636e-02 1.4760246090373982e+01 9.6003710112212772e+00 2.0160105471404890e+01 1 1 0
3521 1 1 1.3683402288594712e-01 1.4432930819074235e+01 1.0872127774876100e+01 1.9574010093756709e+01 1 1 0
3523 1 1 -2.5081761737280425e-02 1.4761272251088178e+01 1.1988698476143073e+01 2.0361806024942489e+01 1 1 0
3573 1 1 1.5339024990059111e-01 1.6278602064960783e+01 7.2980741816199153e+00 1.9983100428752852e+01 1 1 0
3575 1 1 -7.9458885434787394e-02 1.6710191304506441e+01 8.3209240880933670e+00 2.0812603045745991e+01 1 1 0
3577 1 1 1.3628843680015529e-01 1.5727559647232884e+01 9.3822623404269425e+00 2.1188837263604420e+01 1 1 0
3866 1 2 -5.4527147680879839e-01 1.3300188512113138e+01 7.7086223743634026e+00 2.1062475693219611e+01 1 1 0
3576 1 1 1.4144099341636568e-01 1.8156096629018261e+01 8.4229325287454913e+00 2.1174059528721479e+01 1 1 0
3926 1 2 -4.5107502125358701e-01 1.8739875809457459e+01 9.1294762558308040e+00 2.0025509199068964e+01 1 1 0
3927 1 3 3.9136297178227775e-01 1.9225268695127593e+01 8.3533616312508201e+00 1.9584628720663563e+01 1 1 0
3574 1 1 -1.3772575729784683e-01 1.8823095060774900e+01 7.0908817969552995e+00 2.1335010405843416e+01 1 1 0
2126 1 1 -8.3156176280978211e-02 1.8971498812909026e+01 1.2985938231770362e+01 1.5632569043442395e+01 0 1 0
3581 1 1 1.1181503774384607e-01 1.5646238103647379e+01 1.1849226581001346e+01 2.1483390218765884e+01 1 1 0
12411 2 3 3.5909660340920529e-01 1.9478871468458468e+01 7.0667877124293321e+00 1.7637093442280339e+01 0 1 0
10714 2 3 4.9852421205693598e-01 1.8753232950928663e+01 1.1837970469227921e+01 1.9664374414922928e+01 0 0 0
10712 2 2 -7.1534621323757608e-01 1.9710893579025374e+01 1.1975630769191707e+01 1.9926952820484559e+01 0 0 0
2874 1 3 3.7966999430153914e-01 2.6807541067465198e+01 7.1533087755845930e+00 1.5689351119996950e+01 0 1 0
2681 1 3 1.6149072159115424e-01 2.2736817724586793e+01 6.5667404229865820e+00 1.9382457326488829e+01 0 1 0
2249 1 1 -1.1793722597093211e-02 2.6947547794385969e+01 1.3084299909324130e+01 1.8841031310177105e+01 0 1 0
2245 1 1 9.7775819248545170e-02 2.6912417101606813e+01 1.0770590848907906e+01 1.8471256758016942e+01 0 1 0
10713 2 3 4.7409644392226402e-01 2.0175902579032407e+01 1.2750387085838200e+01 1.9615825165075218e+01 0 0 0
14571 2 3 3.8944258443899715e-01 2.5045633150399663e+01 8.2890714137580570e+00 1.5397068956777293e+01 0 0 0
2119 1 2 -3.5776648185966214e-01 2.0559123855770789e+01 8.3159119646663875e+00 1.5834222997906496e+01 0 1 0
2123 1 1 -8.4863461810901805e-02 2.0512600972710327e+01 1.0630935717435296e+01 1.5894475507504467e+01 0 1 0
14572 2 3 4.4715372969650868e-01 2.3525365938415437e+01 8.2567069165121989e+00 1.6180550068632552e+01 0 0 0
2121 1 1 2.7368935393887056e-01 2.1193980349451277e+01 9.5174307560414952e+00 1.6228830674880381e+01 0 1 0
2125 1 1 1.3136067445027888e-01 2.1114053806409949e+01 1.2054140873093576e+01 1.6068070684007083e+01 0 1 0
2183 1 2 -3.5073243859432163e-01 2.2372443938376787e+01 9.5885617457135730e+00 1.6983411525138031e+01 0 1 0
2187 1 1 -7.4484304841998097e-02 2.2266165029244998e+01 1.2071283003700682e+01 1.6957449978367762e+01 0 1 0
2185 1 1 1.5922692061143626e-01 2.2863798595965864e+01 1.0940957492759209e+01 1.7417816712302606e+01 0 1 0
2239 1 1 1.1505296655835633e-01 2.6215724458438903e+01 7.3185463016336936e+00 1.7679570079704821e+01 0 1 0
2182 1 1 1.0784803412235151e-02 2.4040754682342637e+01 8.2150262289428611e+00 1.8578399886344990e+01 0 1 0
2934 1 2 -5.0564269760026559e-01 2.4558040867088778e+01 1.2459886232817977e+01 2.0109339303346719e+01 0 1 0
2243 1 1 5.3111824102576109e-02 2.6320545331118328e+01 9.5495337049213358e+00 1.9011518699652417e+01 0 1 0
2184 1 1 1.3943650189267565e-01 2.4479824473703026e+01 9.6118999203482289e+00 1.8868998262843977e+01 0 1 0
2970 1 2 -3.5954641480666555e-01 2.5259535881383353e+01 9.8322561996597262e+00 2.0064697288084812e+01 0 1 0
2186 1 1 -3.7459986522728431e-02 2.3897279369942726e+01 1.0825754144884856e+01 1.8276042462568402e+01 0 1 0
2682 1 2 -4.0568702173670917e-01 2.0697923936910243e+01 7.5787709287564713e+00 1.9410362002897042e+01 0 1 0
2181 1 1 -1.7011429439147083e-01 2.2948710731876655e+01 7.6852965699849065e+00 1.9474508260610961e+01 0 1 0
2247 1 1 -3.2313973902620974e-02 2.6148432285092134e+01 1.1946824341682955e+01 1.8563018646766039e+01 0 1 0
2180 1 1 -5.4212781647585979e-02 2.4750549018172340e+01 7.2045420384545809e+00 1.7914358892601353e+01 0 1 0
2683 1 2 -4.8331926720212776e-01 2.1414210059789703e+01 9.8989421429148461e+00 1.9476974639440527e+01 0 1 0
2188 1 1 1.6815944035547559e-01 2.4622395216725565e+01 1.2077860347355498e+01 1.8687236921184432e+01 0 1 0
2680 1 1 3.6370823275657221e-01 2.1592648430445880e+01 8.5150926651081225e+00 1.9460154297039313e+01 0 1 0
3007 1 3 1.3554923969763261e-01 2.3403017088027816e+01 7.8593896152704978e+00 2.0472343221544019e+01 0 1 0
2684 1 3 4.5297735376417880e-01 2.0631341060296506e+01 1.0506275226659058e+01 1.9713585756814783e+01 0 1 0
2873 1 2 -5.7289778549620995e-01 2.6408231939685024e+01 7.8511931157204931e+00 1.6185661348544489e+01 0 1 0
13164 2 3 4.4005340209687005e-01 2.5393952315447216e+01 8.6923664625297370e+00 2.1276148770110119e+01 0 1 0
2127 1 1 1.3241063360321609e-01 2.0033157357893689e+01 1.2927186883395276e+01 1.6567297502535087e+01 0 1 0
2241 1 1 -3.0411410606899870e-02 2.6888172160800440e+01 8.3746544408902608e+00 1.8398110242281362e+01 0 1 0
4050 1 3 5.0282783708309542e-01 2.4549183805577591e+01 1.1585931439767622e+01 2.1582368896045026e+01 1 1 0
13165 2 3 3.5372064512008261e-01 2.6580049788872742e+01 7.6271264521275439e+00 2.1439233506308010e+01 0 1 0
12466 2 3 4.4006299171537794e-01 1.2575059360113606e+01 1.2062874000878236e+00 2.3575196312066240e+01 1 0 0
15433 2 3 4.2336592527680639e-01 1.5957574171012206e+01 7.7209509244444419e-02 2.3662594166201920e+01 0 0 0
4164 1 1 2.4584264297292397e-02 1.2583463748810454e+01 5.9982053749015851e-01 2.6080843682275667e+01 0 1 0
4172 1 1 1.1406427886460928e-01 1.2635279607658356e+01 5.5168785321762792e+00 2.7689758848926282e+01 0 1 0
4236 1 1 -5.2954886682522843e-02 1.8095013665326618e+01 5.6712916801596540e+00 2.7808091441937389e+01 0 1 0
3568 1 1 6.6690967047930705e-02 1.8385797041583828e+01 2.2619548960033411e+00 2.1666888785380191e+01 1 1 0
13339 2 3 3.2152444625981491e-01 1.4467062813954804e+01 1.6967343439178941e+00 2.2375449196081661e+01 1 1 0
4232 1 1 -5.5104380621589059e-02 1.8232504216469973e+01 3.0389543673769217e+00 2.7604485538838489e+01 0 1 0
4235 1 1 2.3793726491048623e-02 1.6678977158048411e+01 5.5671781869951511e+00 2.7801517707556506e+01 0 1 0
4173 1 1 -1.0941270742292331e-01 1.4119194972668787e+01 5.5317726713058324e+00 2.7759746554252938e+01 0 1 0
3569 1 1 -1.8489981819501491e-01 1.7379958188382304e+01 3.3715787913287318e+00 2.1891068476535850e+01 1 1 0
3783 1 3 4.6209810758283804e-01 1.5218137840612327e+01 4.3903156250953295e+00 2.2258914746279508e+01 1 1 0
14407 2 3 4.3284133660829405e-01 1.4052675828596545e+01 5.1410461466340118e+00 2.4516589844336586e+01 0 1 0
4169 1 1 9.5423846991546449e-02 1.3838344707294397e+01 2.7403132236509506e+00 2.7364146095023266e+01 0 1 0
4227 1 1 1.3570888794091260e-01 1.6719348019806702e+01 6.8399519806848186e-01 2.7004609340775922e+01 0 1 0
4231 1 1 1.3510340786453870e-01 1.6806888009354516e+01 3.1745506729178086e+00 2.7108723581852114e+01 0 1 0
4167 1 1 1.1611610538635619e-01 1.4659239745376713e+01 1.8801590444858114e+00 2.6426427307652435e+01 0 1 0
4746 1 2 -5.5945136049721433e-01 1.6420318940713798e+01 3.9127481494733520e+00 2.5864695363690149e+01 0 1 0
4747 1 3 4.6913669715202927e-01 1.5858464342047734e+01 3.4362679412285280e+00 2.5152749939181319e+01 0 1 0
3781 1 2 -5.6235578546163167e-01 1.5333764023686228e+01 3.9297797898419553e+00 2.3041375201718648e+01 1 1 0
3780 1 1 2.5474256747934576e-01 1.6417823582159890e+01 2.9837552166647767e+00 2.3104069667876033e+01 1 1 0
3779 1 3 9.2438525744146224e-02 1.7965294378250455e+01 4.2729663218814338e+00 2.2345664980204411e+01 1 1 0
3782 1 2 -3.4779863261186333e-01 1.6721234663078707e+01 1.9738216293966151e+00 2.3815528388556260e+01 1 1 0
14405 2 2 -6.5449776940621585e-01 1.3149234153643690e+01 4.8178089829036406e+00 2.4287696575850397e+01 0 1 0
4868 1 3 4.4213510238807729e-01 1.3630714267312953e+01 3.0141456015999184e+00 2.5071673553412190e+01 0 1 0
4867 1 2 -4.9516575202547325e-01 1.4481362759285293e+01 2.4177831869717972e+00 2.5087904430579975e+01 0 1 0
14033 2 2 -6.6867260870675760e-01 1.8634721628476719e+01 4.5314084655184548e+00 2.5161914220089908e+01 0 0 0
4165 1 1 -8.1834766260461017e-02 1.3999209206282300e+01 4.8859280582441450e-01 2.6293229927947650e+01 0 1 0
4229 1 1 -6.4107689149026703e-02 1.6043853659175589e+01 1.8372614111138492e+00 2.6836900791758328e+01 0 1 0
14034 2 3 3.6732317515854823e-01 1.7719994493394811e+01 4.8713175020928441e+00 2.5486300210678195e+01 0 0 0
10620 2 3 4.7043276148180740e-01 1.9305599119457838e+01 1.2841253239426371e+00 2.4609069598361380e+01 0 0 0
14199 2 3 5.1369551401384717e-01 1.5993374286990381e+01 6.1978683355909254e+00 2.3992242378293625e+01 1 1 0
14035 2 3 4.5181876393548254e-01 1.9057618115415888e+01 5.0551855495329105e+00 2.4484670071654371e+01 0 0 0
4953 1 2 -6.8954536204464933e-01 1.5432315502771226e+01 6.0280266427337432e+00 2.4910973091724955e+01 0 1 0
14198 2 2 -6.9091865789721696e-01 1.6333095241091730e+01 6.5660255920467812e+00 2.2951518535822963e+01 1 1 0
4954 1 3 3.6533533562448606e-01 1.5918735969902261e+01 5.6296012927153249e+00 2.5685068778011615e+01 0 1 0
10621 2 3 5.3082635147459589e-01 1.9064304034718234e+01 2.8438815568406794e+00 2.5273192128140987e+01 0 0 0
10619 2 2 -6.8372823157743734e-01 1.9409386803578645e+01 1.9719506175680401e+00 2.5268015057384474e+01 0 0 0
4228 1 1 -4.8518373197733750e-02 1.7962490352048707e+01 6.1214805234969094e-01 2.7652711258532818e+01 0 1 0
3628 1 1 -4.4206427298284390e-02 1.9728970396446012e+01 2.2050903061988092e+00 2.2142270073928188e+01 1 1 0
14200 2 3 4.1376526623883464e-01 1.7283914929871788e+01 6.4747121097342930e+00 2.2808548478711032e+01 1 1 0
3975 1 2 -5.5933814844646190e-01 1.8781006832796109e+01 6.5045176650133403e+00 2.3519769314898870e+01 1 1 0
4230 1 1 2.7004951725076855e-02 1.8848165447824350e+01 1.7777997830138095e+00 2.7725190397535190e+01 0 1 0
11146 2 3 4.0982615075657158e-01 2.6760294117520793e+01 3.0147192506756029e+00 2.2797709098258466e+01 0 0 0
3684 1 2 -4.7588120908926212e-01 2.3115038021562267e+01 1.3007236421268781e-01 2.5045317920017961e+01 1 1 0
4288 1 2 -3.0371947999986537e-01 2.2364678432259097e+01 4.4868062086079158e-01 2.7726575483929611e+01 0 1 0
11484 2 3 2.9207030803372758e-01 2.6112491030819282e+01 7.3417607076985947e-01 2.3292825582882138e+01 0 1 0
11483 2 2 -6.2766806831929756e-01 2.5409165014014462e+01 1.8880468722322480e-01 2.2837129028617944e+01 0 1 0
15093 2 3 2.8924822421324747e-01 2.4999793861049586e+01 5.8552188016208895e+00 2.1765439662253002e+01 0 0 0
10430 2 2 -6.8862589930025508e-01 2.4034236944968882e+01 2.3849839033871074e+00 2.2139887795848971e+01 0 0 0
16678 2 3 4.0149408442845597e-01 2.6463864363413311e+01 6.1612612415560672e+00 2.3921851493657300e+01 0 1 0
10432 2 3 4.3956521500035245e-01 2.4246430028244930e+01 1.4479968631980165e+00 2.2169350151910635e+01 0 0 0
4296 1 1 -4.3298122580781820e-02 2.2694258636304451e+01 5.2450500256967114e+00 2.7664790573092915e+01 0 1 0
4764 1 3 4.0701069798224282e-01 2.5775513230066931e+01 9.2832664257239472e-01 2.6064606593207969e+01 0 1 0
11145 2 3 4.0253839750417253e-01 2.5289198771463944e+01 3.4785855624285658e+00 2.2430108734494617e+01 0 0 0
15936 2 3 4.3471415748522496e-01 2.5682974001358062e+01 2.6665013473012835e+00 2.4387028727000832e+01 0 0 0
11144 2 2 -6.8670881615494339e-01 2.6032737041925497e+01 3.6435722630323442e+00 2.3051509417582931e+01 0 0 0
15935 2 2 -6.9265173536748692e-01 2.6082541411336340e+01 2.4116627243985698e+00 2.5248428400085604e+01 0 0 0
4295 1 1 1.1470804377717216e-01 2.1330057684051720e+01 5.2587301930737711e+00 2.7247958543563339e+01 0 1 0
3626 1 1 1.1323481675720944e-01 2.0511757601110702e+01 8.8912093023974836e-01 2.2441889851624868e+01 1 1 0
3630 1 1 -2.5454792720305573e-02 2.0489806479111124e+01 3.3654435101037126e+00 2.2403346325957624e+01 1 1 0
3629 1 1 -8.3852380593670561e-02 2.1879731438293163e+01 2.1512838458150667e+00 2.4120610259759477e+01 1 1 0
3631 1 1 1.1892212890178959e-02 2.1562719587561439e+01 3.3241743714485681e+00 2.3304885283150622e+01 1 1 0
3627 1 1 -1.8086683432495879e-02 2.1475655652910540e+01 9.0837614693154856e-01 2.3701457875430091e+01 1 1 0
3633 1 1 1.1565037235977277e-01 2.2346089664569377e+01 4.4888204848605673e+00 2.3462814818191958e+01 1 1 0
4041 1 3 2.2887102817031321e-01 2.2633245757470728e+01 2.0995115009065688e+00 2.4817001092543638e+01 1 1 0
4042 1 2 -4.7183074955481880e-01 2.3540926984869436e+01 4.1671656042147127e+00 2.4138851732601694e+01 1 1 0
4046 1 3 5.8135105845951063e-01 2.4105900167119906e+01 5.1359218740301822e+00 2.4328049387207393e+01 1 1 0
4044 1 2 -5.9569662493116282e-01 2.4735648805705722e+01 5.9958113018683115e+00 2.4332437516035739e+01 1 1 0
3635 1 1 -2.8055267819222025e-02 2.2039704145850813e+01 5.7931260724892599e+00 2.3064374403111334e+01 1 1 0
3634 1 1 -5.5433463824943831e-02 2.0752678514887005e+01 5.8153481385197736e+00 2.2371244746891310e+01 1 1 0
4869 1 2 -5.2825150954942857e-01 2.5497200245407402e+01 5.2538157856969594e+00 2.6613619917072953e+01 0 1 0
4964 1 2 -3.3153471850058719e-01 2.0701412095687022e+01 6.1126455493793008e+00 2.6268997824474042e+01 0 1 0
15937 2 3 3.7431641530015836e-01 2.5998833443740633e+01 2.9953924394583455e+00 2.5994851963804461e+01 0 0 0
4870 1 3 4.2096787812742054e-01 2.5086529468558670e+01 6.0803963332800404e+00 2.6304804988341917e+01 0 1 0
4287 1 1 1.1884303720213898e-01 2.0929069008167623e+01 4.2867112659785300e-01 2.7982351119746166e+01 0 1 0
4289 1 1 1.0690264206751902e-02 2.0307499877917213e+01 1.7096760776654893e+00 2.7952278045543796e+01 0 1 0
3579 1 1 -5.7829326694008178e-02 1.6344217839233874e+01 1.0594813540035876e+01 2.1709800869582121e+01 1 1 0
12351 2 3 3.8347243257645819e-01 1.2633236566133396e+01 1.1213058586747525e+01 2.3156205145651089e+01 0 0 0
4175 1 1 2.5733941692075801e-01 1.4953017243097866e+01 6.6485770097960986e+00 2.7471136929253305e+01 0 1 0
4239 1 2 -3.1814097922988849e-01 1.8252030687743051e+01 8.1078581210061760e+00 2.7826355810325342e+01 0 1 0
12352 2 3 4.4822818413193016e-01 1.2735572243502929e+01 9.7182722604951106e+00 2.3760269425162591e+01 0 0 0
4245 1 1 -5.5158380509869771e-02 1.6989660859973043e+01 1.3089621718143054e+01 2.6717731455837832e+01 0 1 0
4240 1 1 1.0274269429067179e-01 1.9098960593910924e+01 9.2591748250895520e+00 2.7765100226541339e+01 0 1 0
4939 1 2 -4.6786142563267086e-01 1.4187351721679921e+01 1.2614976409709209e+01 2.4863188915916108e+01 0 1 0
16417 2 3 3.3575258989992557e-01 1.3886679232962132e+01 7.7493831939880327e+00 2.4260966482839805e+01 0 1 0
4940 1 3 4.5483582812233581e-01 1.4670184644453045e+01 1.1804239958820766e+01 2.4543003702792983e+01 0 1 0
3976 1 3 3.7145916988179106e-01 1.8533400279636954e+01 7.4181858225115107e+00 2.3952872946116880e+01 1 1 0
4184 1 1 1.1821429011017291e-01 1.2827494860404434e+01 1.2948289005130928e+01 2.7106667398443861e+01 0 1 0
3867 1 3 3.5229319793818703e-01 1.3502110481612661e+01 8.0683544457508720e+00 2.1977110570586856e+01 1 1 0
3812 1 2 -3.0709843243840612e-01 1.5645347396828100e+01 1.2761829322129646e+01 2.2678862458314175e+01 1 1 0
13375 2 3 3.5694656289675331e-01 1.5243078100626697e+01 9.7693260014695316e+00 2.3759738083110967e+01 0 0 0
4185 1 1 1.3343219627860387e-01 1.4219905825849917e+01 1.2868630365626158e+01 2.6268112977590505e+01 0 1 0
4237 1 2 -3.5914402721903621e-01 1.6338771673785793e+01 6.8991538447868397e+00 2.7357468860854819e+01 0 1 0
4176 1 1 1.1143687369844352e-01 1.2806817178650425e+01 7.9129408678601054e+00 2.7266393650163067e+01 0 1 0
4181 1 1 6.3494495450258120e-02 1.4407576970852881e+01 1.0583351070419935e+01 2.7268402146828628e+01 0 1 0
4242 1 1 -5.2662677711050214e-05 1.8581335359350195e+01 1.0431203227755459e+01 2.7146123950114077e+01 0 1 0
4180 1 1 1.1739088248506713e-02 1.2987309125735104e+01 1.0441746092961866e+01 2.7035427535818432e+01 0 1 0
4241 1 2 -3.2870209052645205e-01 1.7147808894621917e+01 1.0471083384692424e+01 2.6760485857452476e+01 0 1 0
4183 1 1 -5.9823392720102640e-02 1.5097799391873252e+01 1.1664591179015192e+01 2.6725830870383813e+01 0 1 0
3582 1 1 1.8634349986924176e-01 1.8617246362334122e+01 1.2504438736913221e+01 2.3008112578199746e+01 1 1 0
11355 2 3 4.1372555390429905e-01 1.7345060215356927e+01 7.7122867025756801e+00 2.5777070142278482e+01 1 0 0
11354 2 2 -7.3207277451550512e-01 1.7704560783627301e+01 8.3092239112027002e+00 2.5115985881637091e+01 1 0 0
3724 1 3 3.9411496245275462e-01 1.5571095282369418e+01 8.0227234644152272e+00 2.2698832231178617e+01 1 1 0
3723 1 2 -5.6224813034590704e-01 1.5058293723012047e+01 8.8121688216507046e+00 2.2440853354025631e+01 1 1 0
3811 1 2 -2.6727522242087776e-01 1.7596620148477147e+01 1.1543753425843587e+01 2.3396457187001207e+01 1 1 0
3580 1 1 1.4759725949554592e-01 1.7510464097006299e+01 1.0397149892904515e+01 2.2520436309793844e+01 1 1 0
3578 1 1 -8.3693107950029835e-02 1.8311076441378326e+01 9.2647942362165967e+00 2.2364338574311404e+01 1 1 0
13373 2 2 -6.4089298057711053e-01 1.5114812082735215e+01 1.0132276732728490e+01 2.4724334093026588e+01 0 0 0
11356 2 3 4.6985766699861309e-01 1.8213371543209853e+01 9.0392617134304380e+00 2.5427364589437705e+01 1 0 0
4243 1 1 1.6359623870136392e-01 1.6513679740301484e+01 1.1750892695220175e+01 2.6680609551263277e+01 0 1 0
4177 1 2 -3.2035167217983468e-01 1.4227690907668716e+01 7.8195063514122198e+00 2.7049657376716748e+01 0 1 0
4815 1 2 -2.4608480989755516e-01 1.9252974609369495e+01 1.2491893948541076e+01 2.5786748505847527e+01 0 1 0
13374 2 3 4.1047486418534901e-01 1.5872277452130490e+01 9.7881649198920115e+00 2.5228853933010175e+01 0 0 0
4244 1 1 1.2963645999154358e-01 1.9475961021110162e+01 1.1388780417843794e+01 2.6748607768923964e+01 0 1 0
16415 2 2 -6.7094970772851248e-01 1.3027896378621818e+01 8.1680883315936388e+00 2.4287093552022956e+01 0 1 0
4238 1 1 1.1193161384926731e-01 1.8895231953688739e+01 6.7926020443842905e+00 2.7759113861364263e+01 0 1 0
3640 1 1 1.0625656537367274e-01 1.9596737399706026e+01 9.2550339627508613e+00 2.3132610173004863e+01 1 1 0
3810 1 2 -2.9646095981487136e-01 1.9656450968575101e+01 1.0151430399823088e+01 2.4288971376453841e+01 1 1 0
3638 1 1 -6.5558510542722256e-02 2.0442823088230305e+01 8.1155151113814039e+00 2.2937227063388818e+01 1 1 0
13298 2 2 -6.4287419419349934e-01 2.6827461433831310e+01 1.0812933222138783e+01 2.6726819016987960e+01 0 0 0
3642 1 1 1.5621128488611721e-01 2.0513587574684951e+01 1.0936370449583295e+01 2.3455379268460202e+01 1 1 0
4300 1 1 1.1431282447724080e-01 2.2648779898866398e+01 7.8392631874306913e+00 2.7835877238239416e+01 0 1 0
12172 2 3 3.7397263872004194e-01 2.5859095155827553e+01 1.2277146192031356e+01 2.3860696530499535e+01 0 0 0
12536 2 2 -6.3001525032682171e-01 2.3796353720066026e+01 1.0524274220003116e+01 2.5736614946070251e+01 0 0 0
4048 1 2 -5.3124644412468269e-01 2.4086174907509243e+01 1.1283329075709316e+01 2.2373606378966638e+01 1 1 0
4307 1 1 1.4664985449416659e-01 2.1493910858712514e+01 1.2675170586838897e+01 2.7277838575259405e+01 0 1 0
2750 1 2 -5.0749395150562093e-01 2.6858445358950778e+01 1.0956965814268093e+01 2.2211776502744808e+01 0 1 0
3645 1 1 1.7466433251349606e-01 2.2785320516127257e+01 1.1796631792873878e+01 2.2610962679512653e+01 1 1 0
2752 1 3 3.9931730529528309e-01 2.6441124595072708e+01 1.0578251401715777e+01 2.3072616036088615e+01 0 1 0
12538 2 3 4.3850196061387364e-01 2.3418503537759065e+01 9.7930168301477583e+00 2.6273167596844665e+01 0 0 0
13299 2 3 4.1097884733172679e-01 2.6333871331847064e+01 1.1303508485464205e+01 2.6054344194372117e+01 0 0 0
3639 1 1 4.4346331795278533e-02 2.1858341787573590e+01 8.2034359916236461e+00 2.3252339286195401e+01 1 1 0
13163 2 2 -6.1622349920704067e-01 2.5758169458873102e+01 8.1042139688763406e+00 2.1937927295028125e+01 0 1 0
12170 2 2 -6.8285929605064521e-01 2.6555676100511768e+01 1.2221646565420674e+01 2.4570271937693523e+01 0 0 0
10611 2 3 3.6608335482597615e-01 2.4514198084371667e+01 1.2492974253693790e+01 2.6091818298327052e+01 0 0 0
4043 1 1 3.0460020638145147e-01 2.3994564268497701e+01 7.1776793185613386e+00 2.4055720569759949e+01 1 1 0
12315 2 3 4.0337118527817328e-01 2.6081654519132126e+01 8.5845758864854940e+00 2.4129399639749916e+01 0 0 0
5006 1 2 -4.9113801696049242e-01 2.2312195179616445e+01 8.0174466292534987e+00 2.6412274387995240e+01 0 1 0
4045 1 2 -4.0962265215696436e-01 2.4522492402136628e+01 8.3928152709244355e+00 2.4168521266889027e+01 1 1 0
4297 1 1 3.4745123405925504e-02 2.0303162652622820e+01 6.7134573913739652e+00 2.7540938287975752e+01 0 1 0
3644 1 1 -3.9176995669599882e-02 1.9999280354404256e+01 1.2288177386991643e+01 2.3167856965016735e+01 1 1 0
3637 1 1 -7.4726237842431070e-02 2.2693751961870412e+01 7.0340841571725701e+00 2.3482556470422427e+01 1 1 0
4047 1 3 2.0935998358595001e-01 2.3542173874556337e+01 9.4420105605370210e+00 2.2912708320062094e+01 1 1 0
5007 1 3 4.3008423616851515e-01 2.1424695885574703e+01 7.7084849948339240e+00 2.6187744409050723e+01 0 1 0
3636 1 1 1.5012442997533365e-01 1.9782541488073011e+01 6.8819916708123454e+00 2.2464589442080410e+01 1 1 0
12537 2 3 4.0346043339379212e-01 2.4461368860873339e+01 1.0256583850419450e+01 2.5129219403312788e+01 0 0 0
14624 2 2 -5.6370850487941537e-01 2.6703628139426595e+01 7.9102166833995922e+00 2.6832655328216230e+01 0 0 0
4305 1 1 -5.8828814224695172e-02 2.0728076974496719e+01 1.1505579132011988e+01 2.7414959077533268e+01 0 1 0
3643 1 1 -3.2577077443232454e-02 2.1916080529217997e+01 1.0726095649557438e+01 2.3087404387456264e+01 1 1 0
3641 1 1 -9.3361415802859296e-02 2.2499852621606657e+01 9.4387803752781707e+00 2.3102427740100342e+01 1 1 0
10610 2 2 -6.5993005462552368e-01 2.4265896135363633e+01 1.3056433374671119e+01 2.5265115585409845e+01 0 0 0
3647 1 1 -1.1185537374430182e-01 2.2336276382915262e+01 1.3116340084052458e+01 2.2573171643442915e+01 1 1 0
12314 2 2 -6.3116061044826166e-01 2.6748250098504077e+01 9.4263041868102686e+00 2.4279941918995188e+01 0 0 0
5968 1 2 -4.6178917419987559e-01 1.5083316236311283e+01 4.2702519899449918e+00 3.2012507120620924e+01 1 1 0
5614 1 1 2.5698641712109099e-01 1.4232941313622712e+01 1.2856741804561809e+00 3.2742332396967768e+01 1 1 0
5010 1 2 -2.8043910709391467e-01 1.4162651773877082e+01 3.0929735618862453e+00 2.8730196036457649e+01 0 1 0
11282 2 2 -7.0777124668925118e-01 1.6349493428976999e+01 1.4366384861407919e+00 3.0387887606978961e+01 0 0 0
5969 1 3 3.1100383670240817e-01 1.4707221230337097e+01 4.2773461882934960e+00 3.1096123650905248e+01 1 1 0
4995 1 3 3.9020772041125701e-01 1.6818705220410131e+01 4.6598163682921108e+00 2.9947459700108418e+01 0 1 0
4994 1 2 -5.2217042132106073e-01 1.6606130635538747e+01 3.8559605892050919e+00 2.9430881131152578e+01 0 1 0
14954 2 2 -6.6654595926736326e-01 1.7875898467262001e+01 3.1863737945552018e+00 3.2785799514667275e+01 0 0 0
14956 2 3 3.7720543926176936e-01 1.7400614510844960e+01 2.4466129546798743e+00 3.2362719842980709e+01 0 0 0
14955 2 3 4.6063690048690331e-01 1.7427690084970436e+01 4.0873632023770545e+00 3.2732735991181194e+01 0 0 0
5618 1 1 1.6436809627732354e-01 1.4161006085671190e+01 3.7377985273895820e+00 3.3004318810799901e+01 1 1 0
5613 1 2 -3.5925688004810680e-01 1.3184243764932051e+01 1.3984461751582862e+00 3.1782279444443251e+01 1 1 0
11284 2 3 4.3445002230610830e-01 1.6793318380915192e+01 2.1992570040182842e+00 3.0014145939855489e+01 0 0 0
5616 1 1 -1.0832474731259623e-01 1.4706429536104110e+01 2.3976200019759002e+00 3.3375830511241908e+01 1 1 0
16595 2 2 -6.6604006106711611e-01 1.7364299139275271e+01 5.8104419410542265e+00 3.2868207730376973e+01 0 0 0
16596 2 3 4.4552521775948173e-01 1.8140670457945749e+01 6.4622433359683207e+00 3.2942404805927190e+01 0 0 0
10944 2 3 4.1855662220741235e-01 1.9446522599262185e+01 3.6018272834570824e+00 3.2255548255407852e+01 0 0 0
4977 1 3 4.1279078820548021e-01 1.9336313913100355e+01 1.0531074237582332e+00 3.0192329670225746e+01 0 1 0
11283 2 3 4.2166593555424431e-01 1.5508235958996631e+01 1.2594158372287183e+00 2.9934884020993042e+01 0 0 0
5617 1 1 -1.0159609464030132e-01 1.2735404821508977e+01 3.6470606053106822e+00 3.2586353318604708e+01 1 1 0
4171 1 1 1.0683164017016043e-01 1.4725375825854179e+01 4.2746849253224131e+00 2.8106975706406722e+01 0 1 0
4233 1 1 8.8202752133454229e-02 1.6190851934881223e+01 4.1989076318878071e+00 2.8108930155936818e+01 0 1 0
4234 1 1 1.2854233538287507e-01 1.8765702530779013e+01 4.3168422999301397e+00 2.8048927243864284e+01 0 1 0
10945 2 3 4.2757958612931363e-01 1.9293544381312397e+01 4.2115551117141639e+00 3.0691197546150111e+01 0 0 0
4958 1 2 -3.7181171141653951e-01 1.9739150942032452e+01 4.6783055366358841e+00 2.9113321337363036e+01 0 1 0
16597 2 3 4.0981105630705555e-01 1.6508930360051256e+01 6.2918520417930806e+00 3.2827902442827174e+01 0 0 0
5620 1 1 -8.6828231470320510e-02 1.4149588368270425e+01 4.6939687287911074e+00 3.4191577706211802e+01 1 1 0
4976 1 2 -5.9386856152097212e-01 1.9717689993684161e+01 1.9741481037433717e+00 3.0443797825161770e+01 0 1 0
13688 2 2 -7.0812998302550179e-01 1.7413443560090965e+01 6.2296765949686641e+00 3.0244167587402103e+01 0 0 0
13690 2 3 4.1816473282966860e-01 1.8259640212302195e+01 6.2024607622110866e+00 3.0683946688292330e+01 0 0 0
14559 2 3 2.9104960924601780e-01 1.4879043399993101e+01 6.3853192880741654e+00 3.0041813473138451e+01 0 0 0
6026 1 3 4.1637765092007739e-01 1.6837650375198425e+01 2.4474603715830420e-01 3.1581330669406366e+01 1 1 0
6025 1 2 -5.1829898968999788e-01 1.7116757953363077e+01 2.0845501044739137e-01 3.2564437799017554e+01 1 1 0
5612 1 2 -3.6009045459621503e-01 1.4741677746345658e+01 3.6778323777624758e-02 3.3110918405235466e+01 1 1 0
15534 2 3 3.0922591283976381e-01 2.0596008005607430e+01 1.7362181060829169e+00 3.0835275129024993e+01 0 0 0
10943 2 2 -6.5631132346137722e-01 1.9762570834075472e+01 4.2886552246520049e+00 3.1579294684611490e+01 0 0 0
13161 2 3 3.8809195200433777e-01 2.0134054604037466e+01 1.4370206352320065e+00 3.2717579952840175e+01 0 1 0
4291 1 1 -9.0096039639721379e-03 2.1189107609860681e+01 2.8482810431435701e+00 2.8049398862029328e+01 0 1 0
13162 2 3 4.2508399142790987e-01 2.1291462021790352e+01 1.0336211186067839e+00 3.3887441729213144e+01 0 1 0
4792 1 2 -5.4841814947911827e-01 2.4059390389571995e+01 3.8465209600892378e+00 3.0991939363931298e+01 0 1 0
4292 1 1 6.4573727403382269e-02 2.2515821157900351e+01 2.8906300096803861e+00 2.8596021538033405e+01 0 1 0
4791 1 3 1.2805602795531912e-01 2.2282889758414584e+01 1.0950161404667516e+00 2.9700777030619786e+01 0 1 0
4290 1 1 -2.0041814744173458e-01 2.2980944234689886e+01 1.9371624384327863e+00 2.9660243209563710e+01 0 1 0
5046 1 3 1.5170582945807201e-01 2.4021655899523402e+01 1.4689987331938223e+00 2.9542303037078817e+01 0 1 0
4790 1 1 4.2495769876063755e-01 2.3214145532653433e+01 2.6778340086285275e+00 3.1097864684748441e+01 0 1 0
4793 1 2 -5.6273366537445435e-01 2.3835725944634017e+01 1.7482842391527653e+00 3.1956114969514001e+01 0 1 0
4794 1 3 4.3465467426390453e-01 2.3640578098338310e+01 4.7637109173962884e+00 3.1036150849786484e+01 0 1 0
15533 2 2 -5.4467724944178286e-01 2.1910338368112797e+01 3.0395856224137972e+00 3.1601643338947252e+01 0 0 0
15535 2 3 4.0578627271540901e-01 2.1488063933429384e+01 3.9658983393834273e+00 3.1596420370924967e+01 0 0 0
4353 1 2 -3.5692875688549974e-01 2.5351364020306779e+01 2.8341749716719935e+00 2.8606451287871707e+01 0 1 0
13452 2 3 3.8691153816593438e-01 2.2902176335723379e+01 3.2478362304686539e+00 3.3469045613135748e+01 0 0 0
4852 1 3 4.5159866851604386e-01 2.5685693220373643e+01 2.8250367737515591e+00 3.1111903366467676e+01 0 1 0
11292 2 3 5.5769338207736796e-01 2.5715437927801798e+01 2.3881097161045530e+00 3.2763461761650213e+01 0 1 0
11412 2 3 5.0891728349639198e-01 2.3236371012646842e+01 1.0625985651235696e+00 3.2667826587594455e+01 0 0 0
11549 2 2 -6.7379622593669086e-01 2.2320398568475078e+01 5.6733629484138026e+00 3.0655710126375716e+01 0 0 0
4851 1 2 -7.6217018208547382e-01 2.6187280180615616e+01 2.3470129565782600e+00 3.1816491373567271e+01 0 1 0
4355 1 1 1.5659044640973008e-01 2.4720104485116341e+01 4.0939844941623615e+00 2.8384682785427941e+01 0 1 0
4294 1 1 -2.2597306235095076e-02 2.3345036789628335e+01 4.0146534971217518e+00 2.8189335212304204e+01 0 1 0
13160 2 2 -6.4532707895150243e-01 2.0499713006523152e+01 1.6686265967723426e+00 3.3654943063084595e+01 0 1 0
13448 2 2 -6.3387175100414583e-01 2.6431137531843568e+01 5.2123760193382198e+00 3.2318373735491797e+01 0 0 0
4354 1 1 2.4707384502587901e-01 2.6722913061593669e+01 2.8351285416505845e+00 2.8900608792592806e+01 0 1 0
4293 1 1 9.4353508990269411e-02 2.0509266984504936e+01 4.1473802204805281e+00 2.8010024451544979e+01 0 1 0
11551 2 3 4.2626690731385247e-01 2.1743856404769247e+01 5.6430360602067040e+00 2.9856747152889621e+01 0 0 0
13449 2 3 3.3240129327330781e-01 2.5498247212251375e+01 5.4766518538925375e+00 3.2371181598051635e+01 0 0 0
4761 1 3 2.0354124087490386e-01 2.5955164578697033e+01 5.6230094409048526e-01 2.8209781525222699e+01 0 1 0
4358 1 1 3.0321794903248990e-03 2.6791638546732361e+01 5.2713769662525580e+00 2.8775232573380315e+01 0 1 0
12602 2 2 -7.2655125378455787e-01 2.2047004148269878e+01 6.0866459004178228e+00 3.3097092714506580e+01 0 0 0
11550 2 3 3.9249848349588334e-01 2.2178809036712625e+01 6.4771295741735138e+00 3.1271848018033154e+01 0 0 0
11291 2 2 -7.4743682933613509e-01 2.5642184182649288e+01 2.4978426037939760e+00 3.3883587997611649e+01 0 1 0
13451 2 2 -7.1338704072476933e-01 2.3551784817266551e+01 3.9225136673127476e+00 3.3635457668150977e+01 0 0 0
16039 2 3 2.9713214320656839e-01 2.5040592006091359e+01 9.7245396081239166e-01 3.3780603391181458e+01 0 1 0
13453 2 3 3.6364267988057664e-01 2.4412928664294121e+01 3.7244597198169331e+00 3.3261171202855870e+01 0 0 0
12604 2 3 4.3795089844097579e-01 2.1435947581468881e+01 5.3741906099226888e+00 3.3350004062160949e+01 0 0 0
15460 2 3 4.3187679907913429e-01 2.0798322443771578e+01 3.2000830264794540e+00 3.4140630316792986e+01 0 1 0
13450 2 3 3.0416915185897070e-01 2.6859968648348062e+01 6.0322589779578601e+00 3.2141480142594347e+01 0 0 0
12048 2 3 3.2669017579331844e-01 2.5238093586425258e+01 3.4960049335041282e-01 3.1147871120408436e+01 0 1 0
11293 2 3 5.7423228609108956e-01 2.6653212028473011e+01 2.3748890267075664e+00 3.4297393385458413e+01 0 1 0
4357 1 1 6.0839049670746312e-02 2.5449527005841020e+01 5.2976164841068067e+00 2.8166787873096638e+01 0 1 0
11411 2 2 -7.1728478918066574e-01 2.2507566951843909e+01 3.1817885230796578e-01 3.2999735520410020e+01 0 0 0
12603 2 3 3.5205659571410630e-01 2.2939777521644665e+01 5.7149679635113593e+00 3.3124080008782350e+01 0 0 0
15458 2 2 -6.9796347845680651e-01 2.0791666128621372e+01 4.1747635876321461e+00 3.4312815394251459e+01 0 1 0
4359 1 1 -2.2582864126314047e-02 2.4620795937539796e+01 6.4582820148251727e+00 2.8582540743521459e+01 0 1 0
4298 1 1 -1.0973935010871103e-02 2.3324413293531155e+01 6.4932462850044663e+00 2.8018665054733130e+01 0 1 0
5035 1 3 2.7271888172075009e-01 1.5703862431728725e+01 9.0843694819244423e+00 2.8132994077686082e+01 0 1 0
14558 2 2 -5.6466420590266864e-01 1.4181557709783020e+01 7.0395961330196624e+00 2.9955629374197866e+01 0 0 0
14560 2 3 3.4422043394140167e-01 1.3403115074195190e+01 6.5963753317337384e+00 3.0290471047731558e+01 0 0 0
13689 2 3 4.1073390384540021e-01 1.7306280373826461e+01 6.7999109905395123e+00 2.9458394072456947e+01 0 0 0
13509 2 3 3.3940056023732007e-01 1.7126641099958743e+01 8.3389561938293166e+00 3.1734743793320977e+01 0 0 0
13510 2 3 3.7887206443351024e-01 1.5634431929823769e+01 8.8078648771659260e+00 3.2110023067396732e+01 0 0 0
13508 2 2 -6.2965377677253864e-01 1.6364228832093573e+01 8.2479843642932380e+00 3.2364159699578465e+01 0 0 0
4771 1 3 1.5599037986468850e-01 1.4189990717891261e+01 9.3205536682922823e+00 2.9000389267793867e+01 0 1 0
4770 1 1 2.9362718408336524e-01 1.5757178867158128e+01 1.0851685468879008e+01 2.9331364093211903e+01 0 1 0
5695 1 2 -5.1574821030494711e-01 1.9158848441221757e+01 1.1552485677346386e+01 3.3177224021049554e+01 1 1 0
4772 1 2 -4.8718799676913405e-01 1.6589439083274183e+01 9.8856588657888818e+00 2.9977247375885259e+01 0 1 0
4774 1 3 3.7257693732254105e-01 1.7350358300268311e+01 1.0395044165409050e+01 3.0409870399404390e+01 0 1 0
5694 1 2 -3.5880603176376730e-01 1.6030304818984369e+01 1.2060543541730125e+01 3.2792402157587908e+01 1 1 0
5630 1 1 1.0419881136058551e-01 1.3916690558968289e+01 1.1102904385597776e+01 3.2862045669558924e+01 1 1 0
5976 1 2 -5.3161033706921834e-01 1.3891706072914859e+01 1.0951490981379129e+01 3.1409494251799391e+01 1 1 0
4773 1 2 -4.1577629911713287e-01 1.5792910486300039e+01 1.2139939994922040e+01 2.9344656832215431e+01 0 1 0
11738 2 2 -6.5449441839595635e-01 1.8655804813805727e+01 1.2394978076509135e+01 2.9139896333088114e+01 0 0 0
5693 1 1 1.6621836313254913e-02 1.8032971970485800e+01 1.0737047092444488e+01 3.3684731605817944e+01 1 1 0
5632 1 1 8.5119348581822102e-02 1.4653922554406062e+01 1.2297116261527352e+01 3.3116099983136031e+01 1 1 0
5692 1 1 6.9806424300728892e-02 1.6688168271992364e+01 1.1007003954113978e+01 3.3564936377578135e+01 1 1 0
5977 1 3 4.0714471060462271e-01 1.4460119749378885e+01 1.1594041639296117e+01 3.1049228254690789e+01 1 1 0
5628 1 1 -3.2053168292759678e-02 1.4408143687917942e+01 9.9540732991758247e+00 3.3616580625814876e+01 1 1 0
10550 2 2 -6.6518482902118314e-01 1.8760855120174945e+01 9.8476395711819062e+00 3.1146605564271834e+01 0 0 0
10552 2 3 3.8952690108423149e-01 1.8995134473489308e+01 1.0265528046280108e+01 3.2017584065539182e+01 0 0 0
11739 2 3 3.5888865238385775e-01 1.8417077896616771e+01 1.1658208124515276e+01 2.8619072187264134e+01 0 0 0
10295 2 2 -6.8151844758332647e-01 1.9444069723968539e+01 6.9850455992343727e+00 3.2062073669885649e+01 0 0 0
11740 2 3 3.9472949056206269e-01 1.9420886462872861e+01 1.2050322775089692e+01 2.9724738788407915e+01 0 0 0
4179 1 1 -2.4914976592539667e-01 1.5003089185133311e+01 9.8219184146216367e+00 2.8454087464403106e+01 0 1 0
5929 1 3 4.6531109304490376e-01 1.3135799718793988e+01 9.4757492435359243e+00 3.0976953681176191e+01 1 1 0
5626 1 1 -2.3416468086704379e-02 1.3578708669334928e+01 8.8443975673013178e+00 3.3996532687514481e+01 1 1 0
15333 2 3 3.7823541822478757e-01 1.7143898938219177e+01 1.2919239214164602e+01 3.1588787671351952e+01 0 0 0
10551 2 3 3.4387367205819258e-01 1.9458504447922181e+01 1.0088378579530518e+01 3.0431186674321928e+01 0 0 0
10296 2 3 3.2209951767420941e-01 1.9306763567035475e+01 7.9664873856475484e+00 3.2241093628247164e+01 0 0 0
5928 1 2 -4.5720569430312868e-01 1.2559178473641762e+01 8.9046598822483514e+00 3.1507428354784718e+01 1 1 0
5691 1 1 7.3254102720923198e-02 1.8586068247908798e+01 9.5800006801087729e+00 3.4280678526328188e+01 1 1 0
5690 1 1 6.6273944689420924e-02 1.5677731063145352e+01 1.0226392196649835e+01 3.4273597275272273e+01 1 1 0
13899 2 3 2.8696961332696758e-01 1.8472753039701956e+01 1.2728591037748485e+01 3.4316788516021447e+01 0 0 0
10297 2 3 4.1833140164767135e-01 2.0355195479655254e+01 6.7708458614008711e+00 3.2071838754479423e+01 0 0 0
13483 2 3 3.9638108376347225e-01 2.6571303647178652e+01 8.3739458672384774e+00 3.3273930786096301e+01 0 0 0
13600 2 3 3.9357956383972409e-01 2.4985105096182576e+01 1.2275087842118444e+01 3.3467949232543567e+01 0 0 0
6093 1 3 2.8253266959082995e-01 1.9997025703045505e+01 1.1190561135552562e+01 3.3581670738793207e+01 1 1 0
4854 1 3 4.1083594672834239e-01 2.1157955059636784e+01 8.4747374142700806e+00 3.0330285371786406e+01 0 1 0
12741 2 3 4.1625264573095461e-01 2.2552962612045814e+01 1.1750105670305384e+01 3.2088101566623600e+01 0 0 0
5034 1 3 1.1757734166242703e-01 2.6195392508381843e+01 1.1651865653675568e+01 3.1640257805693700e+01 0 1 0
13598 2 2 -6.7955606003337932e-01 2.4110290753890784e+01 1.1869441923110454e+01 3.3255384008884036e+01 0 0 0
4738 1 3 2.1614175966965385e-01 2.5217917494500600e+01 1.0049417608907715e+01 3.0894007653932849e+01 0 1 0
4365 1 1 -2.5007168777267452e-01 2.4369768768737465e+01 9.5273605241153660e+00 3.0864586945928384e+01 0 1 0
4739 1 2 -3.9985744411749607e-01 2.4109460983222029e+01 7.1509608990579849e+00 3.1994122968658495e+01 0 1 0
4306 1 1 2.3044728211541238e-01 2.3182845424899160e+01 1.1658268157592142e+01 2.8729893033897806e+01 0 1 0
14421 2 3 3.0801294432323612e-01 2.2148380561069551e+01 8.1575814827077302e+00 3.2426333696816720e+01 0 0 0
14420 2 2 -6.5279428653229798e-01 2.1364435730451177e+01 8.6637012159182554e+00 3.2061543044394234e+01 0 0 0
4363 1 1 4.8489084747834844e-02 2.4260040842532423e+01 8.7258894501968669e+00 2.9575368990002112e+01 0 1 0
4302 1 1 -2.8970815518168536e-02 2.3218210929676228e+01 9.0223159790500098e+00 2.8637703853339108e+01 0 1 0
4304 1 1 -7.0366632963849485e-02 2.2600206383336126e+01 1.0275696117554206e+01 2.8492852507875394e+01 0 1 0
4853 1 2 -5.0519755011983858e-01 2.1266654343903369e+01 7.6884173713026875e+00 2.9803321305159646e+01 0 1 0
4923 1 2 -5.6507048573837271e-01 2.0637311958080705e+01 1.0994902343023536e+01 2.9706183199222096e+01 0 1 0
14422 2 3 3.0943234999777514e-01 2.1520933229545715e+01 9.5969539826773396e+00 3.2207574698397799e+01 0 0 0
4737 1 1 3.1915741097523009e-01 2.4275762577773090e+01 8.4145664047265321e+00 3.1949759466368764e+01 0 1 0
4361 1 1 7.5826704726809804e-04 2.5089996839949723e+01 7.5791723149354331e+00 2.9408993192610730e+01 0 1 0
5033 1 3 8.4396529865937570e-02 2.3582968412217532e+01 1.0271743739120387e+01 3.0948512553828916e+01 0 1 0
4740 1 2 -5.2108636336830694e-01 2.4248657383827279e+01 9.2476715166777552e+00 3.3081009975670810e+01 0 1 0
4924 1 3 3.8344110775259055e-01 2.1372923370006639e+01 1.1295960111836443e+01 3.0362288809979578e+01 0 1 0
4741 1 3 3.1256177172306604e-01 2.4438892896134377e+01 1.0260520430054633e+01 3.2901446664303819e+01 0 1 0
4366 1 2 -3.7511127695055729e-01 2.3492456017191888e+01 1.2215572470245352e+01 3.0149397755342246e+01 0 1 0
4362 1 1 1.1924901992306290e-01 2.6365138647264544e+01 7.3777336143833150e+00 3.0037019662691023e+01 0 1 0
12740 2 2 -7.1938385777563574e-01 2.1619018679629118e+01 1.1694277597439861e+01 3.2071898746281512e+01 0 0 0
4364 1 2 -3.5604673700778822e-01 2.6583989896328234e+01 8.3807167462304086e+00 3.1050686611559843e+01 0 1 0
4303 1 1 1.1788494411174109e-01 2.1190752364363295e+01 1.0405033296018994e+01 2.8364450026587466e+01 0 1 0
4299 1 1 1.0623833126366763e-01 2.1091378224089905e+01 7.8422761416947351e+00 2.8382765283459094e+01 0 1 0
12742 2 3 3.7975225563697601e-01 2.1218414943225241e+01 1.2579211720744237e+01 3.2212484539969559e+01 0 0 0
4872 1 3 3.6558562593343191e-01 2.5076726365217372e+01 1.2256797176951961e+01 2.8578809049972342e+01 0 1 0
5025 1 2 -4.7421564022635687e-01 2.6572082189552880e+01 1.0234789342649750e+01 2.9404575236172796e+01 0 1 0
13964 2 2 -6.5112631311835290e-01 2.6390994055888161e+01 1.2941246553589668e+01 3.4043660527811085e+01 0 0 0
4871 1 2 -4.6597534715065048e-01 2.4465211524094290e+01 1.1704388675724314e+01 2.8023038880999497e+01 0 1 0
6092 1 3 4.9817100318713498e-01 2.0064591281422146e+01 8.1066865202995650e+00 3.4331032030500573e+01 1 1 0
6091 1 2 -4.8944244393521619e-01 1.9959805623782671e+01 9.2661829392331594e+00 3.4197281555420282e+01 1 1 0
4301 1 1 -8.6887443715619905e-02 2.0433782798112496e+01 9.1724970992861703e+00 2.8176858648676404e+01 0 1 0
4308 1 1 -3.9039718760716824e-02 2.2554756095716893e+01 1.2919932651734346e+01 2.8159257866940830e+01 0 1 0
15249 2 3 3.6678353941018288e-01 2.4579886781455716e+01 7.3040087868733368e+00 3.4194475450482884e+01 0 0 0
5027 1 3 3.8259421534989685e-01 2.6280012401593464e+01 9.9186282575108216e+00 2.8477187249504713e+01 0 1 0
13599 2 3 3.1775114151151490e-01 2.3663951482898337e+01 1.1645755295405920e+01 3.4101831881126429e+01 0 0 0
16137 2 3 3.2881558719556725e-01 2.1662642590129717e+01 1.0803284737508283e+01 3.4054128472776952e+01 0 0 0
15248 2 2 -6.4590310677100393e-01 2.5216078331142072e+01 6.5922829984910249e+00 3.4294828105593417e+01 0 0 0
13481 2 2 -6.9943349860057680e-01 2.6910571383481415e+01 8.4232549424203746e+00 3.4154779395414238e+01 0 0 0
5622 1 1 1.5598134240242484e-01 1.3230760503364372e+01 5.7032876734156437e+00 3.4370222375124818e+01 1 1 0
12638 2 2 -6.9008166288133566e-01 1.3040598122160818e+01 4.0566643543881726e+00 3.6504176287771671e+01 0 1 0
12639 2 3 3.6050988747734775e-01 1.3553223723985075e+01 3.1609647563611971e+00 3.6423939397710640e+01 0 1 0
5676 1 1 -4.9049306522485951e-02 1.6502966941761528e+01 1.1465581397554445e+00 3.4581172180919857e+01 1 1 0
5678 1 1 1.3873952311049961e-01 1.5569618769838341e+01 2.2456505169911991e+00 3.4601487648698416e+01 1 1 0
7387 1 1 1.0262720059640097e-01 1.5206649634800931e+01 3.8124862398360321e-01 3.9760983395671090e+01 1 1 0
7846 1 2 -3.3255190160766651e-01 1.3826743343600869e+01 4.6584705678542632e-01 3.9210537426113085e+01 1 1 0
5677 1 1 -2.4973424948610155e-03 1.7815877456149227e+01 1.1868284735045334e+00 3.5169986333350558e+01 1 1 0
5680 1 1 -4.4276061884137581e-02 1.6122231097308248e+01 3.4472985661649136e+00 3.5176639838425885e+01 1 1 0
5685 1 1 -7.4252041983466438e-02 1.7374845531191195e+01 6.1521994200525869e+00 3.5421779343496318e+01 1 1 0
5683 1 1 -6.7585333527455854e-02 1.8020502692752093e+01 4.9146757898331463e+00 3.5624465366637153e+01 1 1 0
6089 1 3 1.4188686721662877e-01 1.9034015512053614e+01 5.0948697416248026e+00 3.5659846722961142e+01 1 1 0
5681 1 1 5.4162639492859911e-02 1.7463122569580968e+01 3.6139243514355450e+00 3.5594146874036383e+01 1 1 0
5679 1 1 -3.7351962726642138e-02 1.8344537456568894e+01 2.4356349489624365e+00 3.5752185052885984e+01 1 1 0
5682 1 1 1.2410419244473916e-01 1.5170002924542459e+01 4.6011477675875270e+00 3.5223191773496701e+01 1 1 0
5684 1 1 1.3194324615605799e-01 1.5915802377966749e+01 6.2222248825499582e+00 3.5585436545139736e+01 1 1 0
15508 2 3 3.9339601794352624e-01 1.3138553123303314e+01 1.6088619140689209e+00 3.4776314487428849e+01 0 1 0
6017 1 2 -5.6468249636300938e-01 1.4439275337852047e+01 1.9535906441141426e+00 3.5673572569030540e+01 1 1 0
5852 1 2 -3.9643427655630636e-01 1.5198956389813437e+01 5.3469103473162267e+00 3.6486371521605648e+01 1 1 0
6018 1 3 3.7645941676836925e-01 1.4654917046060042e+01 1.2117037182527755e+00 3.6292578763578696e+01 1 1 0
11329 2 3 4.3041787275509097e-01 1.6824014912059756e+01 2.4339650194805027e+00 3.8432227225638556e+01 0 1 0
11327 2 2 -6.1766274354792539e-01 1.6247382992226889e+01 2.3762662190534751e+00 3.7610716258911673e+01 0 1 0
11328 2 3 3.5115627412325867e-01 1.5556495303066891e+01 3.0246015085946651e+00 3.7353183747055638e+01 0 1 0
7844 1 2 -3.3960774060024684e-01 1.3818971059937509e+01 5.3291502360566492e+00 3.8897054110896427e+01 1 1 0
7845 1 2 -3.4539449681524298e-01 1.3780315959057116e+01 2.9260695448206908e+00 3.9051291899342267e+01 1 1 0
7963 1 3 4.4042029775160341e-01 1.8711693565321930e+01 2.5316502948565578e+00 3.9752167436451202e+01 1 1 0
7391 1 1 1.5365685390033768e-01 1.4961814327449712e+01 2.7528007124103824e+00 3.9895923907949616e+01 1 1 0
7389 1 1 -5.9369157691305546e-02 1.5771205320985578e+01 1.6278515562072555e+00 4.0110023085677483e+01 1 1 0
7395 1 1 1.2143316557259298e-01 1.4561408924196327e+01 5.2396987424753778e+00 4.0190591053197721e+01 1 1 0
7386 1 1 7.6413922143216573e-02 1.2816702694497629e+01 4.2734056934099340e-01 4.0239082762508936e+01 1 1 0
11096 2 2 -6.3357154351428524e-01 1.7225403172147356e+01 5.4398122212405138e+00 3.8616996420673793e+01 0 0 0
7962 1 2 -5.7585468403128781e-01 1.7771278778392318e+01 2.7556061121352640e+00 3.9844922785052098e+01 1 1 0
7394 1 1 1.4737959991702823e-01 1.2774593925921568e+01 5.3348386064405231e+00 3.9897030350344210e+01 1 1 0
12640 2 3 4.6385140252911283e-01 1.3566558572642668e+01 4.7341343986775932e+00 3.6962841784858213e+01 0 1 0
11097 2 3 3.0294117155437222e-01 1.7705257661217420e+01 4.6055358827433857e+00 3.8745229156040025e+01 0 0 0
6085 1 1 2.3852467716550130e-01 1.9562711672022594e+01 2.5866588020216468e+00 3.6397201394022808e+01 1 1 0
14889 2 3 3.4485445368409429e-01 1.8882626443974409e+01 8.2228625538479294e-01 3.7875329480434488e+01 0 0 0
11098 2 3 3.3985790539368965e-01 1.6343577574676704e+01 5.2221626752045243e+00 3.8227986238252747e+01 0 0 0
13584 2 3 2.6936855785318076e-01 1.9300303217893898e+01 6.4570043092650238e+00 3.8728652951136390e+01 0 0 0
10495 2 3 4.1074308256836767e-01 1.2640370778511652e+01 1.7560624661706437e+00 3.8024372784472405e+01 1 0 0
6087 1 2 -5.1918180770774358e-01 1.9632790054113471e+01 3.8104918538760191e+00 3.7090048865120949e+01 1 1 0
14888 2 2 -6.5391618541704810e-01 1.8062316037898473e+01 3.1378735659423740e-01 3.8088717231163443e+01 0 0 0
7393 1 1 -3.2578595082173964e-02 1.5284105993803710e+01 3.9732155617160347e+00 4.0480049873513899e+01 1 1 0
5825 1 3 4.5134704300804129e-01 1.6448676241848933e+01 6.4969606828687229e-02 3.7319805402803112e+01 1 1 0
7390 1 1 1.3623951262176934e-01 1.2640764236107060e+01 2.8649681741728052e+00 3.9916531220071136e+01 1 1 0
16037 2 2 -6.5600567274942345e-01 2.5426392609945509e+01 2.3690514132902635e-01 3.4393067452451341e+01 0 1 0
13585 2 3 3.0190776279912906e-01 2.0090369790677702e+01 5.1205769380505632e+00 3.9106258356433720e+01 0 0 0
13583 2 2 -6.4763838165081278e-01 2.0192695020451190e+01 6.0653659410127343e+00 3.8938689615978404e+01 0 0 0
15250 2 3 2.8793717409456904e-01 2.4690470269061294e+01 5.8497880895292598e+00 3.4573548571091948e+01 0 0 0
15514 2 3 2.3867735058857303e-01 2.2402733027412296e+01 2.2948481109638488e+00 3.5887297634421301e+01 0 0 0
16397 2 2 -7.0688629477994147e-01 2.4687693276128613e+01 7.3264278634361746e-02 3.6887146659388051e+01 0 1 0
13944 2 3 3.5750972566157951e-01 2.4133187299107149e+01 6.9264077618515918e-01 3.9678723244631577e+01 0 1 0
15604 2 3 4.3671383902289457e-01 2.5138384723257655e+01 2.5892087556068311e+00 3.9848308962457374e+01 0 1 0
7095 1 2 -5.2219523068842877e-01 2.6350009691956764e+01 4.4553720224068343e+00 3.9249698217306403e+01 0 1 0
15459 2 3 3.6956647739730009e-01 2.0619482773181247e+01 4.3969761019055023e+00 3.5240925369920987e+01 0 1 0
16734 2 3 3.5274416090285038e-01 2.3206120347605037e+01 2.0787305419289588e+00 3.8843232300421327e+01 0 0 0
14388 2 3 3.4285158115385889e-01 2.0783374951607986e+01 1.3083137268142297e+00 3.9630221219267760e+01 0 0 0
14389 2 3 3.5597210211281000e-01 2.0895743644310226e+01 2.7614090103826925e+00 3.9000406142475057e+01 0 0 0
14387 2 2 -6.5967644607339238e-01 2.0267189177029096e+01 2.1052293361727847e+00 3.9366862631562086e+01 0 0 0
6088 1 3 5.6039629270256852e-01 2.0313558223091352e+01 6.3331869873033664e-01 3.5914832512174655e+01 1 1 0
15513 2 3 3.5900488936336050e-01 2.3748025492913929e+01 2.2221847069952951e+00 3.5156468187885906e+01 0 0 0
15512 2 2 -6.6788452759629124e-01 2.2862262085138358e+01 1.8941814339892531e+00 3.5093488052876701e+01 0 0 0
14355 2 3 3.4490939323303160e-01 2.2604812932789450e+01 5.7797576772357804e+00 3.5877107244460582e+01 0 0 0
13603 2 3 3.8227843017635621e-01 2.5299695429472589e+01 3.4411120114333276e+00 3.5633084431485990e+01 0 0 0
14354 2 2 -6.7067367285244173e-01 2.3291504365167516e+01 5.0094696433955344e+00 3.5977595673465579e+01 0 0 0
13601 2 2 -6.8716231639997249e-01 2.5102347367631001e+01 2.7267140302981279e+00 3.6231855986386215e+01 0 0 0
14356 2 3 3.1655175630613980e-01 2.3331294042976232e+01 4.2319392537698493e+00 3.5321071695640605e+01 0 0 0
16733 2 2 -6.5729810610674666e-01 2.2782748925858424e+01 1.5363843083159696e+00 3.8075246717620857e+01 0 0 0
16735 2 3 3.6052167402975838e-01 2.2245833262825851e+01 2.2392418635688283e+00 3.7587882641871616e+01 0 0 0
6086 1 2 -5.4169636058028148e-01 2.0572983858757102e+01 1.6712838811404964e+00 3.6417450179869277e+01 1 1 0
11454 2 3 3.7056558526801586e-01 2.2473345308329989e+01 4.1395588997325037e+00 3.7176445334042057e+01 0 0 0
16486 2 3 5.0253083839508284e-01 2.5317245055000139e+01 4.5249426272269408e+00 3.8849626863860351e+01 0 0 0
11453 2 2 -7.2349139334718671e-01 2.1743066797153485e+01 3.7847316774027346e+00 3.7768711124920706e+01 0 0 0
11455 2 3 5.1628479893986612e-01 2.0727957391206150e+01 3.8813910277722887e+00 3.7365345502310348e+01 0 0 0
15602 2 2 -6.6825614539881106e-01 2.5398350553604871e+01 1.7792213152979870e+00 3.9313394617877961e+01 0 1 0
16485 2 3 3.2207402473556734e-01 2.4702477950938789e+01 3.5353967766784731e+00 3.7664243135470180e+01 0 0 0
16484 2 2 -6.5832015641498209e-01 2.4385398853796204e+01 4.1231609783939254e+00 3.8418624285341892e+01 0 0 0
15603 2 3 3.2367235908310477e-01 2.5609329266896161e+01 2.0239425756083471e+00 3.8382193427041351e+01 0 1 0
13602 2 3 3.1328508096531243e-01 2.5961203648212066e+01 2.1096919087413060e+00 3.6443496385684277e+01 0 0 0
12154 2 3 3.8707321893184526e-01 2.3105427288067371e+01 5.1643737352658752e+00 3.9246149709532688e+01 0 0 0
16399 2 3 3.4528319515061279e-01 2.4059567114944322e+01 8.2024529108477284e-01 3.7214753862533094e+01 0 1 0
13231 2 3 3.1227649234275628e-01 2.2265021177041540e+01 3.4676097437130911e+00 4.0247515918202623e+01 0 1 0
12152 2 2 -6.8665736993529725e-01 2.3163553890587643e+01 6.1278302797763882e+00 3.9417577621470052e+01 0 0 0
11616 2 3 3.5889931722726531e-01 2.4768298890473758e+01 5.6984352749555081e+00 3.6929494410250754e+01 0 0 0
10327 2 3 3.2819032147141841e-01 2.1083123627399242e+01 6.0696504189204044e+00 3.7454847253142766e+01 1 0 0
10946 2 2 -7.2706496193245240e-01 2.6708035444158835e+01 4.8254642518995361e+00 3.5292081479741462e+01 0 0 0
15999 2 3 3.8504555152626802e-01 2.2789710189380550e+01 2.6032245505892004e-01 3.5443718922704655e+01 1 0 0
12153 2 3 3.5328931129884572e-01 2.2558222812925859e+01 6.5269814314988484e+00 4.0061799944771622e+01 0 0 0
16038 2 3 3.5550843295458362e-01 2.5220155417564243e+01 4.3717064281817097e-01 3.5359942097101538e+01 0 1 0
13229 2 2 -6.6429649355672582e-01 2.3048974825082862e+01 2.9317650211096047e+00 4.0227925868099526e+01 0 1 0
10325 2 2 -6.7909629068306698e-01 2.1078313119050399e+01 6.0597869780690479e+00 3.6427783840653561e+01 1 0 0
16398 2 3 4.8041269092908884e-01 2.5717450269880512e+01 8.3785700354135920e-02 3.7359729952386260e+01 0 1 0
10948 2 3 4.3799822855504600e-01 2.6681481086321437e+01 5.7431581088902410e+00 3.5563926266605314e+01 0 0 0
11615 2 2 -6.7657713955406329e-01 2.5235615333051822e+01 6.5508442325809879e+00 3.6987203791413087e+01 0 0 0
7094 1 1 2.4928131046957300e-01 2.6829953194253370e+01 5.7484926788676747e+00 3.9360104802738547e+01 0 1 0
10947 2 3 3.5836362652094822e-01 2.6659323428686971e+01 4.6214642956960761e+00 3.4353898558698283e+01 0 0 0
13898 2 2 -6.2719216601445871e-01 1.7821021172151465e+01 1.2740587767275088e+01 3.5186200383367876e+01 0 0 0
6090 1 2 -5.1409742082787979e-01 1.9656359436191327e+01 7.1290623725902851e+00 3.4680785294600916e+01 1 1 0
15062 2 2 -6.7479924627889776e-01 1.5483831749820199e+01 1.2465499139548273e+01 3.6134144634675629e+01 1 0 0
11188 2 3 4.4526701043355732e-01 1.5423097863268378e+01 7.9182046213025643e+00 3.8530718409039757e+01 0 1 0
5853 1 2 -3.4766607702095337e-01 1.3272684499472147e+01 6.7486981928199681e+00 3.5353959301871775e+01 1 1 0
11187 2 3 4.3051018096701649e-01 1.4297500230210630e+01 7.1184838035578304e+00 3.7511500336850844e+01 0 1 0
5950 1 2 -5.5826798136981459e-01 1.3010485026897527e+01 1.2855751183162889e+01 3.5391259456676330e+01 1 1 0
5689 1 1 -1.0191852068848645e-01 1.7800866482762764e+01 8.5063155463934255e+00 3.4806398553720165e+01 1 1 0
13095 2 3 3.1231315414273397e-01 1.8598193039489210e+01 8.2579945862594659e+00 3.7137489845647636e+01 0 0 0
13094 2 2 -6.1596748214795072e-01 1.7878774262195883e+01 7.9704243666987011e+00 3.7793908934940276e+01 0 0 0
13096 2 3 3.7183713870739338e-01 1.7596531787730825e+01 7.0691472689647492e+00 3.7664489651503210e+01 0 0 0
5687 1 1 1.0054398929446108e-01 1.8287458769936837e+01 7.2047643280033400e+00 3.5037943286567888e+01 1 1 0
7338 1 1 -5.0200150639748203e-03 1.2932236449288013e+01 1.0329810496136481e+01 3.9987205749797198e+01 1 0 0
5688 1 1 1.3622977741725786e-01 1.6322912948974498e+01 8.7004988859523777e+00 3.4995663179448520e+01 1 1 0
5686 1 1 -7.1364238008765263e-02 1.5434250568851178e+01 7.5415953328660077e+00 3.5119551231590201e+01 1 1 0
5624 1 1 1.3951935643215654e-01 1.4098926298241736e+01 7.8629332322822503e+00 3.4879376222111354e+01 1 1 0
5982 1 2 -3.8660341424925426e-01 1.5842917994778491e+01 9.8631022639151684e+00 3.5711598496874672e+01 1 1 0
11659 2 3 4.4698672108609205e-01 1.3930263394437263e+01 1.1135577188677676e+01 3.7595850313517268e+01 0 1 0
11658 2 3 4.9950532930733149e-01 1.4106314205417036e+01 9.4851696351572787e+00 3.7168699919478172e+01 0 1 0
11186 2 2 -6.8173689388370684e-01 1.4714946605088739e+01 7.9642311012326648e+00 3.7817091983119170e+01 0 1 0
7906 1 2 -3.7330960790373896e-01 1.4973550406926794e+01 1.1823095769274664e+01 3.8691264382524103e+01 1 0 0
11657 2 2 -6.6955521862949152e-01 1.3574987159642037e+01 1.0274990563250778e+01 3.7206508973196705e+01 0 1 0
10669 2 3 4.0761643544062570e-01 1.7086684018873648e+01 1.0330963215876471e+01 3.6723109506549584e+01 0 1 0
10667 2 2 -6.5744411438598982e-01 1.7757486149991820e+01 1.0759016658475851e+01 3.7326657171670220e+01 0 1 0
10668 2 3 3.2398095143906974e-01 1.7430894329474473e+01 1.1642766878995737e+01 3.7606233614710646e+01 0 1 0
7907 1 2 -3.5987476947240443e-01 1.7283710410756036e+01 1.2774097869132975e+01 3.9488253586418217e+01 1 0 0
7343 1 1 1.1884229108955267e-01 1.4433827872767647e+01 1.2827901432147623e+01 3.9634599200557041e+01 1 0 0
8045 1 2 -5.5123394073858467e-01 1.6205431528664111e+01 8.9971167872071192e+00 3.9600626453013611e+01 1 0 0
7341 1 1 1.1411159965949980e-01 1.5209398726295893e+01 1.1288985822203479e+01 3.9998473593161876e+01 1 0 0
7334 1 1 5.4231671068233399e-04 1.2946744178211285e+01 7.7910504543144272e+00 4.0200372480774043e+01 1 0 0
7342 1 1 -5.8474729667936279e-02 1.3034764980354268e+01 1.2807258812811634e+01 4.0061146509162526e+01 1 0 0
10379 2 2 -6.6819907131948542e-01 1.9204220094734069e+01 1.0209784625519935e+01 3.9584209782898817e+01 0 0 0
8046 1 3 3.4520313549065634e-01 1.6394063601182566e+01 9.7470928827465002e+00 3.9061264515725341e+01 1 1 0
15063 2 3 4.2983747555567958e-01 1.4570012601007305e+01 1.2354685978718205e+01 3.5675506676530375e+01 1 0 0
10380 2 3 3.7966287423684142e-01 1.8524651360151626e+01 1.0175950642160860e+01 3.8831399698047399e+01 0 0 0
11523 2 3 3.5413456532674947e-01 1.9404824350424736e+01 1.0985676135593707e+01 3.5693736656696657e+01 0 0 0
7335 1 1 -3.1201806182846160e-02 1.4282543977293049e+01 7.6972404040977835e+00 4.0604988584933949e+01 1 0 0
13819 2 3 4.4113394415248003e-01 1.7731294360289393e+01 8.5018916520943506e+00 4.0312307915819048e+01 0 0 0
15064 2 3 4.2834464849979909e-01 1.6242637408571493e+01 1.2073368424594397e+01 3.5604936923780343e+01 1 0 0
7339 1 1 9.8849283902930934e-02 1.4272869286763193e+01 1.0343414993568246e+01 4.0585539235274474e+01 1 0 0
7337 1 1 7.6686603997529454e-02 1.5091504674551439e+01 9.0075203534570072e+00 4.0606700830990242e+01 1 0 0
11524 2 3 2.9266857424446807e-01 1.9793206560580330e+01 1.1915110491643901e+01 3.6938252511596161e+01 0 0 0
13482 2 3 3.9003548774178631e-01 2.6200964135653305e+01 8.3634868200109267e+00 3.4834132363436531e+01 0 0 0
16138 2 3 3.7948361830632710e-01 2.2536539248577888e+01 9.3744718044330444e+00 3.4361396160192612e+01 0 0 0
7097 1 3 3.8378149641852827e-01 2.5229949033531547e+01 6.8657975770766528e+00 3.8593240027606086e+01 0 1 0
14611 2 3 2.9284341518231671e-01 2.1416362873463008e+01 1.2525220638819913e+01 3.5241256223526278e+01 0 0 0
11039 2 2 -7.1255367793043101e-01 2.6527308199848637e+01 1.1929706648979643e+01 3.6719544250605288e+01 0 0 0
12067 2 3 3.7291178379839862e-01 2.2139828629043244e+01 7.1903011918293638e+00 3.4509779789248604e+01 0 0 0
10381 2 3 3.9290623947198872e-01 1.9923343481242121e+01 1.0779283442677700e+01 3.9339168046193002e+01 0 0 0
11522 2 2 -6.5371396214732458e-01 2.0033561321159883e+01 1.1111004688568119e+01 3.6435471734605095e+01 0 0 0
16591 2 3 3.9551160040281341e-01 2.0586622512934309e+01 9.6279169132521041e+00 3.6918373486541441e+01 1 0 0
15088 2 3 3.4633599270591514e-01 2.4877550470777233e+01 1.2495140900548261e+01 3.6902211465387921e+01 0 0 0
10326 2 3 4.2092433228991505e-01 2.0559604316820348e+01 6.8728817136427489e+00 3.6171248798879226e+01 1 0 0
16136 2 2 -6.7222472263929733e-01 2.2340070655707688e+01 1.0405144210717157e+01 3.4583992321070077e+01 0 0 0
16590 2 3 3.9121618994543167e-01 2.1238275296053637e+01 8.3574092350040736e+00 3.7710072264141544e+01 1 0 0
16589 2 2 -6.7756091639608984e-01 2.0743281389992440e+01 8.6343104941619995e+00 3.6909452587312302e+01 1 0 0
11617 2 3 2.3221504261575734e-01 2.4689820611594737e+01 7.2350734377838641e+00 3.6515964032057624e+01 0 0 0
16750 2 3 3.8256330371799546e-01 2.1402717465937918e+01 1.1932240501560262e+01 3.8494891148739477e+01 0 0 0
7096 1 2 -5.1201069251725884e-01 2.6010991979382680e+01 6.8880044857074392e+00 3.9252811072655277e+01 0 1 0
16749 2 3 3.6921927800991400e-01 2.2099650944827303e+01 1.0448353079234366e+01 3.8502210919003140e+01 0 0 0
10864 2 3 3.1275765204065714e-01 2.3413228374467451e+01 1.2805667593657295e+01 3.9435531937548625e+01 0 0 0
10536 2 3 3.0608017703086499e-01 2.5753525348494215e+01 1.0621786240694027e+01 3.5365424349795504e+01 0 0 0
16748 2 2 -6.9128362913578134e-01 2.1546921382150462e+01 1.1099502791566929e+01 3.9030062951975076e+01 0 0 0
11521 2 3 4.1645202105493062e-01 2.3661772033659570e+01 8.6797619656136185e+00 3.7713264995348155e+01 0 0 0
12066 2 3 3.9317905563549926e-01 2.2653589104216355e+01 7.8862904191783301e+00 3.5944350928710072e+01 0 0 0
12065 2 2 -7.2576323135596021e-01 2.2688457518928029e+01 7.8198803283520668e+00 3.4974129639354857e+01 0 0 0
11520 2 3 3.4375626323742947e-01 2.3043172926805859e+01 7.0578386884944377e+00 3.8056762598794826e+01 0 0 0
11519 2 2 -7.0935927379821206e-01 2.2932792724357761e+01 7.9949578937342149e+00 3.7618144039361248e+01 0 0 0
10535 2 2 -6.5322160030332066e-01 2.5357798635220853e+01 9.7085644669458127e+00 3.5574295991802082e+01 0 0 0
10537 2 3 2.9769303514964174e-01 2.4401128221546017e+01 9.7284461319836151e+00 3.5300553200458808e+01 0 0 0
14578 2 3 4.9883105634429115e-01 2.5206618579261164e+01 1.1685651262641512e+01 3.9286529622984268e+01 0 0 0
10401 2 3 4.3913397130255488e-01 2.4934194837966771e+01 1.0308139058243261e+01 3.7760399909163532e+01 0 0 0
16854 2 3 3.5585244825928602e-01 2.2323828504333953e+01 1.0346346594861346e+01 3.6271774450238397e+01 0 0 0
16853 2 2 -6.7801185908534745e-01 2.2903235619817252e+01 1.0664254753041535e+01 3.7033017964854864e+01 0 0 0
10400 2 2 -6.7910958768791052e-01 2.5127126189373850e+01 9.3623811595551771e+00 3.7834384081468755e+01 0 0 0
7144 1 2 -5.0888686514687131e-01 2.6278189217561074e+01 1.1927209932134687e+01 3.9537380064927447e+01 0 0 0
10402 2 3 3.5135579207143885e-01 2.5691670269949199e+01 8.9940307346000363e+00 3.7059530496150707e+01 0 0 0
16855 2 3 4.3625299735307899e-01 2.3011822023771352e+01 1.1662677730951030e+01 3.6876646456076273e+01 0 0 0
13187 2 2 -6.9357158457231416e-01 2.1074969485234167e+01 8.3904691161638993e+00 3.9889177912935160e+01 0 0 0
14577 2 3 2.9667739535289672e-01 2.3834730921753302e+01 1.0842510483116699e+01 3.9558954825531387e+01 0 0 0
14576 2 2 -6.8469152279519152e-01 2.4215878858168427e+01 1.1456144980668348e+01 3.8920725265699240e+01 0 0 0
13189 2 3 3.5520452114716294e-01 2.0397096020180772e+01 9.0426619211060952e+00 4.0163926777275343e+01 0 0 0
11373 2 3 4.1391385612205805e-01 2.6207130273309961e+01 9.4710552888867277e+00 3.9899307122592603e+01 0 0 0
15904 2 3 3.5085377734180206e-01 2.2495077021256431e+01 9.1091546793722582e+00 4.0244602336163275e+01 0 0 0
15902 2 2 -6.0875321385174175e-01 2.3450279441403524e+01 9.0563013794465430e+00 4.0657736586978359e+01 0 0 0
15903 2 3 2.8023174136029128e-01 2.3805977423158204e+01 8.1889122377516639e+00 4.0330939877188705e+01 0 0 0
15086 2 2 -6.5748874796451418e-01 2.4014493685270811e+01 1.2938573689423940e+01 3.6571406167996834e+01 0 0 0
13188 2 3 3.8213498480442304e-01 2.0634602497729208e+01 7.5020705162481942e+00 3.9918343379315900e+01 0 0 0
11040 2 3 5.2259482225386367e-01 2.6939599944299925e+01 1.1447832920060918e+01 3.7602188093632087e+01 0 0 0
8946 1 3 3.9379926315682617e-01 1.2664929485030100e+01 6.3170597449812078e+00 4.5888954140591153e+01 1 0 0
8788 1 1 -6.0464626666707211e-02 1.5589757560005097e+01 1.9509849464865785e+00 4.6962948311563693e+01 1 1 0
7955 1 3 4.2360616105507082e-01 1.4694722973617273e+01 1.2791803706941463e-01 4.1808354228864097e+01 1 1 0
7448 1 1 1.0221092631743298e-01 1.7213876495659914e+01 1.7267220826459511e+00 4.0701387449933435e+01 1 1 0
8062 1 3 2.9637096698603232e-01 1.7864874499464459e+01 5.0184114090935354e+00 4.0826052615663130e+01 1 1 0
8945 1 2 -4.4463674886876897e-01 1.3094728284796833e+01 5.5607377293421090e+00 4.6322165759160377e+01 1 0 0
8790 1 3 4.0720756710394879e-01 1.7553478964399908e+01 4.3553334735552323e+00 4.6228554360277080e+01 1 0 0
9140 1 1 2.7247900767739164e-01 1.6468815095540368e+01 1.8596692483066837e+00 4.5819367731895568e+01 1 1 0
9142 1 2 -3.6214246673777090e-01 1.7077171963552274e+01 2.9388259622279325e+00 4.5354563693075626e+01 1 1 0
9141 1 2 -5.1463098728066092e-01 1.6549045213772629e+01 5.8940755935664191e-01 4.5151437591025690e+01 1 1 0
7883 1 2 -2.9599435119815487e-01 1.5280845538875935e+01 5.3771751300303574e+00 4.3339275698536888e+01 1 1 0
7453 1 1 2.8362934388535616e-01 1.8330999103140133e+01 4.0709923012179381e+00 4.3451770988438881e+01 1 1 0
7451 1 2 -3.4673625130452684e-01 1.7985745200251337e+01 2.8237297971153157e+00 4.3056731339996297e+01 1 1 0
7920 1 2 -4.9182812149549482e-01 1.5915891093892681e+01 1.7766404142011225e+00 4.2577586354397049e+01 1 1 0
7454 1 1 1.1310068335374923e-01 1.6353975435215983e+01 4.9950146900868218e+00 4.2495790907756501e+01 1 1 0
7452 1 1 -6.6842422843361865e-02 1.6295865851075991e+01 3.9282541903575243e+00 4.1476034958111157e+01 1 1 0
8061 1 2 -5.3626229119532676e-01 1.8392803939722839e+01 5.4537205870037342e+00 4.1497631689418220e+01 1 1 0
7446 1 1 5.3249730072869698e-02 1.7899979810791383e+01 3.5467185662223227e-01 4.0993665230442893e+01 1 1 0
7450 1 1 2.4895302249008794e-01 1.6874357165446078e+01 2.6378194589751049e+00 4.1961383789651009e+01 1 1 0
7455 1 1 3.6764448044499583e-02 1.7883800268722908e+01 5.2639987704100761e+00 4.2882662693473627e+01 1 1 0
7921 1 3 4.5712944351475931e-01 1.6128260318187465e+01 1.6180204967716783e+00 4.3498620411778553e+01 1 1 0
7456 1 1 6.7881696698674679e-02 1.5421126522571109e+01 6.4529305957346388e+00 4.2338153797748198e+01 1 1 0
7397 1 1 -6.0330248685818391e-02 1.4916372212698064e+01 6.4621823484298160e+00 4.0934432688161458e+01 1 1 0
7832 1 3 3.9962861098542402e-01 1.9607822656904776e+01 4.3084697489276236e+00 4.1378044596377997e+01 1 1 0
12626 2 2 -6.1739604812758286e-01 1.3691751735110127e+01 2.7405901593023190e+00 4.4533210281618054e+01 0 1 0
7514 1 2 -3.5483587882850370e-01 1.9373306817072628e+01 4.1732827520751314e+00 4.4383191485105499e+01 1 1 0
12627 2 3 4.0729514991327354e-01 1.4249599532676921e+01 3.4904300439576739e+00 4.4170449399531684e+01 0 1 0
8101 1 3 1.7816914073617726e-01 1.9638536715450545e+01 2.0610650307097216e+00 4.2300588141077853e+01 1 1 0
7447 1 1 1.4130958094495528e-02 1.9347116637806877e+01 1.8812929506228213e-01 4.1275336238246339e+01 1 1 0
10308 2 3 3.8867962244641002e-01 1.8946739125939924e+01 2.3525326127364030e+00 4.6287431000855570e+01 0 0 0
12628 2 3 4.7649730483155239e-01 1.2768045482790464e+01 2.8656936810397164e+00 4.4680822559531272e+01 0 1 0
8091 1 1 2.9980578158657500e-01 1.9667589967768876e+01 5.0795650693856531e-01 4.3817577415573808e+01 1 1 0
7980 1 2 -5.0241597804176696e-01 1.2619129571880215e+01 6.2802034989165207e+00 4.2050766200746239e+01 1 1 0
14484 2 3 3.7796940123153777e-01 1.9091185922382138e+01 1.2421494831791335e-02 4.6026607457665875e+01 0 0 0
7999 1 3 4.0269607993649831e-01 2.2341501704374988e+01 4.6701017950483606e-02 4.5115071192663478e+01 1 1 0
11352 2 3 3.3058975717143430e-01 2.4315856565222827e+01 5.2741793115309923e+00 4.2448109965466216e+01 0 0 0
7969 1 3 4.8865189963945987e-01 2.6786416231163830e+01 3.9918639951741963e+00 4.3389861594073913e+01 1 1 0
16624 2 3 3.3507464841119344e-01 2.6452782336978565e+01 1.3559217963006196e+00 4.3854897474240325e+01 0 0 0
7573 1 1 -6.0014106365211699e-02 2.5433141001079470e+01 1.6520066861300695e-01 4.5774615388260727e+01 1 1 0
13230 2 3 3.0796325323448565e-01 2.2890832503726038e+01 2.2506480895164458e+00 4.0954707300936725e+01 0 1 0
11353 2 3 2.6822059089460631e-01 2.3899886093354858e+01 4.8726823489669941e+00 4.0933808356200714e+01 0 0 0
11351 2 2 -6.1938985058568719e-01 2.4417302293973311e+01 5.5134182263369294e+00 4.1509729256641698e+01 0 0 0
11942 2 2 -6.9374006149343825e-01 2.6855347268641683e+01 4.7997858074178898e+00 4.1752713785281152e+01 0 0 0
13222 2 3 3.9192630152749619e-01 2.1531732131629990e+01 3.3989425522700807e+00 4.5833842274128862e+01 0 0 0
13149 2 3 3.4541690075198267e-01 2.4798910444141487e+01 3.2448370812740217e+00 4.2069400946016088e+01 0 0 0
11943 2 3 4.1032827945570854e-01 2.5977111300902347e+01 4.9880064365785586e+00 4.1275358733275127e+01 0 0 0
13220 2 2 -5.9756745010575074e-01 2.2169845569190908e+01 3.0278597469741126e+00 4.6441169223260957e+01 0 0 0
7516 1 1 1.3126743028086316e-01 1.9915072651675850e+01 5.5002318809709925e+00 4.4612715143544818e+01 1 1 0
7449 1 1 -2.7104675116153465e-01 1.9964789604428599e+01 1.0361519434710649e+00 4.2359781609326802e+01 1 1 0
13150 2 3 2.9935519837644847e-01 2.5223445599859367e+01 1.6974805390884289e+00 4.1612428621024549e+01 0 0 0
13148 2 2 -6.4431557363099901e-01 2.5409999781891241e+01 2.6540081117366987e+00 4.1495193409538089e+01 0 0 0
8094 1 2 -3.8814119555836613e-01 2.0440455829781889e+01 1.1161357532940186e+00 4.4638405881941686e+01 1 1 0
7510 1 2 -3.7545362624321948e-01 2.2014666067547321e+01 2.2265257088255550e-01 4.1099319543438128e+01 1 1 0
7830 1 2 -5.4371421115013030e-01 2.0515475350669217e+01 3.9554839570622904e+00 4.1230309590249831e+01 1 1 0
8092 1 3 2.2184169882207536e-01 2.1002976276945212e+01 9.7580359452219811e-01 4.2478684476187738e+01 1 1 0
8102 1 3 1.9297051391646114e-01 2.0803610068681071e+01 3.1967021388579422e+00 4.3381367370050739e+01 1 1 0
7831 1 2 -3.7618513989769220e-01 2.1481513795230299e+01 6.1385473239314958e+00 4.1949681863269205e+01 1 1 0
7828 1 1 2.8790806595931329e-01 2.1283975751117456e+01 4.8669388947293664e+00 4.2015956314348088e+01 1 1 0
7513 1 1 -2.3301961200893376e-01 2.1634420608876489e+01 3.8190668845316722e+00 4.3144478107529608e+01 1 1 0
7517 1 1 -7.1833549508635172e-02 2.1267761476456240e+01 5.5587489569188016e+00 4.5018176956312502e+01 1 1 0
7829 1 3 1.6804712254119278e-01 2.2497072024499847e+01 3.1454157586065792e+00 4.2852217780616343e+01 1 1 0
7515 1 1 -3.9550513078151729e-03 2.2176488475745586e+01 4.6294380942866296e+00 4.4327756970893596e+01 1 1 0
7512 1 2 -3.5961264794012265e-01 2.3146432313125604e+01 1.1404789360823273e+00 4.2906405864929837e+01 1 1 0
7578 1 1 1.1422673079574751e-01 2.3526792318899240e+01 4.5330367120056794e+00 4.4502393042017047e+01 1 1 0
7580 1 1 -6.1624545357266504e-02 2.4270962186560912e+01 5.3686843527521768e+00 4.5340951873948839e+01 1 1 0
7577 1 1 -7.7147028976635501e-02 2.5538397334905721e+01 2.6507036320415400e+00 4.5496585715795433e+01 1 1 0
7574 1 1 7.0683016598890952e-02 2.4062826298282051e+01 1.2127853921414800e+00 4.4016974653820100e+01 1 1 0
8071 1 2 -3.8227680135324443e-01 2.4169285998575056e+01 3.4651257405552820e+00 4.3632964671743949e+01 1 1 0
7581 1 1 1.2203312818101185e-01 2.5766350095101764e+01 5.1846958750841745e+00 4.5234980832944437e+01 1 1 0
7579 1 1 1.3174751291968273e-01 2.6385774796488107e+01 3.8400683603322348e+00 4.5461261025890373e+01 1 1 0
7576 1 1 1.0263677498074460e-01 2.4613481022383006e+01 2.3827905017265598e+00 4.4465251150301292e+01 1 1 0
7575 1 1 1.2420752700985585e-01 2.5753131208173791e+01 1.4330785374185080e+00 4.6317295395733368e+01 1 1 0
8030 1 2 -3.7631668545383651e-01 2.6369247053453577e+01 5.8586610568277573e+00 4.4097937259033174e+01 1 1 0
7582 1 1 1.5942623236509890e-01 2.3653100751628941e+01 6.4928392300548374e+00 4.6068486486937964e+01 1 1 0
16622 2 2 -6.2570462783923297e-01 2.6924085383689139e+01 5.7265946156271008e-01 4.3526689704817159e+01 0 0 0
7572 1 1 6.3560485786740881e-02 2.4432435782633412e+01 2.5434226401730486e-02 4.4712686446256946e+01 1 1 0
15447 2 3 3.5815022696178250e-01 1.4379431594372011e+01 1.2787557959389163e+01 4.2440657689210092e+01 0 0 0
10559 2 2 -6.6323134718116561e-01 1.2565615245200716e+01 1.3050672828223572e+01 4.6403994091411633e+01 0 0 0
7457 1 1 1.8902762894747224e-02 1.8002119691503680e+01 6.5668458632156250e+00 4.3589123619945148e+01 1 1 0
16503 2 3 3.6995439206372788e-01 1.2558301966877453e+01 8.5373711985789402e+00 4.3635049368018400e+01 1 0 0
13289 2 2 -6.2804980779364172e-01 1.6165982022924151e+01 1.2990530939029812e+01 4.5581092897774965e+01 0 0 0
9089 1 3 4.2498488691619130e-01 1.3175012942830381e+01 1.0769146615147687e+01 4.5869596914696160e+01 1 0 0
7406 1 1 1.4628880580289849e-01 1.7529209595059303e+01 1.2057730981323072e+01 4.0729834947416833e+01 1 0 0
13291 2 3 3.9005440260848395e-01 1.6508169121963579e+01 1.2121723491202728e+01 4.5476228697553680e+01 0 0 0
13818 2 3 4.4284763077435579e-01 1.8277655268656357e+01 7.1259578325306823e+00 4.1048575971530553e+01 0 0 0
7518 1 1 -2.4115292176581260e-02 1.9178620339444787e+01 6.6708367068458614e+00 4.4405495736693453e+01 1 1 0
7981 1 3 3.8839068659957537e-01 1.3233232999975327e+01 6.8907809010964503e+00 4.2454267844688637e+01 1 1 0
13817 2 2 -7.2105623614038450e-01 1.8348628771669734e+01 8.0801339073276530e+00 4.0970320992023233e+01 0 0 0
7404 1 1 -4.4276186090352963e-02 1.6420509654616541e+01 1.1210282536581426e+01 4.0929813752768069e+01 1 0 0
16668 2 3 3.3039307776841453e-01 1.4534124169509720e+01 1.2207293980850771e+01 4.4647417195515267e+01 1 0 0
9088 1 2 -4.5240883291218481e-01 1.3707772605171737e+01 1.0287484098663693e+01 4.6504674443915263e+01 1 0 0
7983 1 3 4.0042539897804574e-01 1.2967932703062434e+01 1.0989616647338590e+01 4.2119877676403469e+01 1 0 0
16669 2 3 4.7903869941661736e-01 1.4704239635614840e+01 1.0712384783359902e+01 4.4037185132349911e+01 1 0 0
16667 2 2 -6.8164009434562134e-01 1.4128588076028645e+01 1.1359315859900335e+01 4.4409003195597272e+01 1 0 0
7882 1 2 -3.3505696523189205e-01 1.8937377008729914e+01 1.1549204729080589e+01 4.5453183769264271e+01 1 0 0
7982 1 2 -4.7789634687716659e-01 1.3970208165179470e+01 1.0979805830531399e+01 4.1847022318828685e+01 1 0 0
7880 1 2 -3.2570543625863380e-01 1.4734109230625128e+01 8.6928502060589441e+00 4.3177727058318801e+01 1 0 0
7401 1 1 1.2814617836077846e-01 1.7719319533099664e+01 9.0017755926428489e+00 4.4082730130661403e+01 1 0 0
7399 1 1 -4.4354577046606426e-02 1.7207386787668440e+01 7.7510514325545472e+00 4.3566683208704433e+01 1 0 0
7398 1 1 1.1495006696327179e-01 1.5862244708818901e+01 7.7492979957803207e+00 4.3027484078342766e+01 1 0 0
7460 1 1 8.8060018196393600e-02 1.9146120764611332e+01 9.1151559180020385e+00 4.4199112783494392e+01 1 0 0
7403 1 1 9.5654577269193075e-02 1.7256913929422531e+01 1.0758403609799496e+01 4.3213692324654232e+01 1 0 0
7402 1 1 -4.9298161651588103e-02 1.6408230708879479e+01 1.0376198273588855e+01 4.2086019668186061e+01 1 0 0
7407 1 1 -4.8187565510090132e-02 1.8474854299749641e+01 1.2374606578626643e+01 4.1699349258098216e+01 1 0 0
7405 1 1 -5.0517361416535136e-02 1.8373026983773798e+01 1.1692535857351313e+01 4.2914008218898680e+01 1 0 0
7400 1 1 1.2453723903774204e-01 1.5476831894401982e+01 9.2491230202201855e+00 4.2111520183430684e+01 1 0 0
7464 1 1 9.6298231124116521e-02 1.9283546532178235e+01 1.1970959607275644e+01 4.4045916373052563e+01 1 0 0
7881 1 2 -3.1182860326326683e-01 1.6902581170948082e+01 1.0145872242687380e+01 4.4456857890455538e+01 1 0 0
8015 1 3 4.2602894249531575e-01 1.9185729710171564e+01 8.9953990920612750e+00 4.2092113082742337e+01 1 0 0
7462 1 1 1.3005892054698381e-01 1.9552951282898487e+01 1.0442191375372069e+01 4.4841621695015156e+01 1 0 0
7458 1 1 3.1283424566926638e-03 1.9731544548188072e+01 7.9353210745819771e+00 4.4855656232830476e+01 1 0 0
7465 1 1 1.4472806985192102e-01 2.1591434124720369e+01 1.1675006484764626e+01 4.5611759436085457e+01 1 0 0
7528 1 1 -7.5936624777526399e-02 2.4524660509293383e+01 1.2630607454297495e+01 4.5634287926310265e+01 1 0 0
7889 1 2 -3.2484663777099582e-01 2.2533911919693736e+01 9.0688357645538780e+00 4.6897339549138273e+01 1 0 0
15669 2 3 3.5573798484834107e-01 2.6824086094979087e+01 1.1703945298568696e+01 4.1779307115986754e+01 0 0 0
10677 2 3 3.6916119694236244e-01 2.5504221090075713e+01 7.5584282836136047e+00 4.1523017613374201e+01 0 0 0
12545 2 2 -6.0473447189333085e-01 2.2657377674178189e+01 8.3057942770497721e+00 4.3403749594552295e+01 0 0 0
10678 2 3 3.5924863874131419e-01 2.6142378547116635e+01 7.1121929352282240e+00 4.2893862932861509e+01 0 0 0
7520 1 1 -2.6293496518197953e-02 2.4487924303527738e+01 7.6927753295332675e+00 4.6133629179527517e+01 1 0 0
7526 1 1 1.6948202445600435e-01 2.3904811374423033e+01 1.1428252660130513e+01 4.6129932394228156e+01 1 0 0
7529 1 1 1.1061311906187671e-01 2.5824375828764673e+01 1.2591989335489005e+01 4.6263353655208526e+01 1 0 0
7467 1 1 -2.1849715389874694e-02 2.1552594869033683e+01 1.2752273764210159e+01 4.4674405893466243e+01 1 0 0
12547 2 3 4.1032981062947982e-01 2.3597150910982830e+01 8.0614093498960457e+00 4.3124198063648151e+01 0 0 0
10676 2 2 -6.3868831732036480e-01 2.5486897753563376e+01 7.6804832314923575e+00 4.2471413056288732e+01 0 0 0
7461 1 1 1.6166472196941684e-01 2.1448505464869179e+01 9.2467848579084038e+00 4.5985486824062285e+01 1 0 0
7463 1 1 -7.6697093814075801e-02 2.0946232343799341e+01 1.0442144435502531e+01 4.5466710309929908e+01 1 0 0
7525 1 1 1.3316495136792791e-01 2.5977292037202073e+01 1.0158880432429950e+01 4.5468739110191606e+01 1 0 0
7466 1 1 -5.5719742988545704e-04 2.0466714885820867e+01 1.2798965067859688e+01 4.3697843424199533e+01 1 0 0
8013 1 3 3.9549911750154421e-01 2.6777099476500830e+01 8.9049401188153681e+00 4.3840356785154370e+01 1 0 0
11372 2 2 -6.4814543629915411e-01 2.6418904055024587e+01 9.5396807777052732e+00 4.0837566196411601e+01 0 0 0
8012 1 2 -4.7884164241323890e-01 2.6280864002954889e+01 9.7276291725656652e+00 4.4129108053126814e+01 1 0 0
8014 1 2 -5.3060988040693424e-01 1.9795886142648396e+01 9.1002503307452969e+00 4.2856467995869473e+01 1 0 0
12546 2 3 4.2609570483625070e-01 2.1909875457108679e+01 8.0572149226557208e+00 4.2856709363437510e+01 0 0 0
7524 1 1 -7.9295927073586014e-02 2.4479225495557930e+01 1.0171893598556947e+01 4.6001636677472867e+01 1 0 0
7521 1 1 -3.6432526038856612e-02 2.5899138765232927e+01 7.7531167216616845e+00 4.5887748891552512e+01 1 0 0
7522 1 1 1.7863432881464431e-01 2.3872826807563094e+01 8.9573877282852727e+00 4.6317373314961777e+01 1 0 0
15033 2 3 4.4092320479374203e-01 2.4856393755239260e+01 1.0228895282019538e+01 4.2100572875945815e+01 0 0 0
12967 2 3 4.1163299463070946e-01 2.4926465626564777e+01 1.2637924706671381e+01 4.1918877067464038e+01 0 0 0
15032 2 2 -6.7928709473851123e-01 2.4328069881040641e+01 1.1048879190284955e+01 4.2221462789404200e+01 0 0 0
12404 2 2 -6.1821608367685499e-01 2.1495191546279148e+01 1.0940262125350390e+01 4.1964390299731861e+01 0 0 0
12406 2 3 3.7631993600663871e-01 2.0951373154220093e+01 1.0103741084649776e+01 4.2226288483001312e+01 0 0 0
12405 2 3 3.3346696738481052e-01 2.1105479415696429e+01 1.1378604740433550e+01 4.1196859613288730e+01 0 0 0
7459 1 1 -2.7575688215179490e-02 2.0967140976168835e+01 7.9835561473366266e+00 4.5584299212451491e+01 1 0 0
7523 1 1 1.4092533132618668e-01 2.6566850491068241e+01 8.9608663505933297e+00 4.6344025890238690e+01 1 0 0
15034 2 3 4.1225986459092623e-01 2.3365177354072539e+01 1.0949624520510739e+01 4.1944368780686780e+01 0 0 0
7527 1 1 -3.6574704108508126e-02 2.6646767956492788e+01 1.1416819488236177e+01 4.5988828706846753e+01 1 0 0
7519 1 1 1.4240602602384653e-01 2.1633209983584305e+01 6.7116468718413635e+00 4.5824111088189134e+01 1 1 0
7583 1 1 7.1401709669696750e-02 2.6657228144957909e+01 6.6492034232787391e+00 4.5295483987237155e+01 1 1 0
7890 1 2 -3.5998201438535693e-01 2.2602408102150896e+01 1.1687000670181636e+01 4.6662561723534452e+01 1 0 0
7891 1 2 -3.4295354155250868e-01 2.2525235432093933e+01 6.6885969348313354e+00 4.6958855598662183e+01 1 1 0
9971 1 3 4.0945176434545855e-01 1.4993960460508363e+01 5.4259826070137080e+00 5.0799823568967355e+01 1 0 0
9970 1 2 -4.8235540493785678e-01 1.5828217881630096e+01 4.8644070585940282e+00 5.0865531994016735e+01 1 0 0
9324 1 1 4.9528692453473314e-02 1.6366480391465355e+01 5.3113010348796008e+00 5.2158120240129691e+01 1 0 0
9382 1 1 -4.7319763937226722e-03 1.7947990339950277e+01 5.2840580986658843e+00 5.2280987094629317e+01 1 0 0
9378 1 1 -6.8916693428483743e-03 1.7929011272044185e+01 2.7035907874777929e+00 5.2198135187939940e+01 1 0 0
9380 1 1 2.0754675612528129e-02 1.8567543411501529e+01 3.9821462829967946e+00 5.2193052081056017e+01 1 0 0
9376 1 1 3.8218456182658448e-04 1.8540548555843632e+01 1.3936898014578492e+00 5.2380331547416056e+01 1 0 0
8794 1 2 -4.9473248865676106e-01 1.4826892760298032e+01 1.3702087692193419e+00 4.9978513193863421e+01 1 1 0
8785 1 1 1.4143206387116655e-01 1.4129089132396084e+01 9.7938912311371062e-01 4.8755335109612176e+01 1 1 0
8727 1 1 8.8700929655688657e-03 1.3918600619121214e+01 3.3588240495744692e+00 4.8178421137103243e+01 1 1 0
8731 1 1 1.1625677777952462e-01 1.3573155630839683e+01 5.8492938952778903e+00 4.7648330095054980e+01 1 0 0
8729 1 1 9.5397651308200271e-02 1.3399179334408599e+01 4.7011612029639736e+00 4.8653807385469428e+01 1 0 0
8787 1 1 -2.9501289243814991e-03 1.3263448824154057e+01 2.1925984041583075e+00 4.8552846129769030e+01 1 1 0
9375 1 1 7.8673936179818493e-02 1.6313189047079049e+01 3.1909723954985986e-01 5.2133164827227610e+01 1 1 0
8797 1 2 -3.2785622580130191e-01 1.3117018660222778e+01 5.0716483663576408e+00 5.0017288485855040e+01 1 0 0
13652 2 2 -6.3791308214533082e-01 1.7497496732164606e+01 2.2508791828578363e+00 4.9292679002098211e+01 0 0 0
13654 2 3 4.2567831650752880e-01 1.6564036904931882e+01 1.9486861671685296e+00 4.9576581171058116e+01 0 0 0
13653 2 3 4.5254725130204548e-01 1.8012009359583374e+01 1.5888245687753744e+00 4.8885846514310515e+01 0 0 0
8786 1 1 -1.3690603132790454e-03 1.5095838861735242e+01 8.1878504429220245e-01 4.7561178141516869e+01 1 1 0
8728 1 1 -1.1815815302101551e-02 1.5149654763009798e+01 3.2859722246524528e+00 4.7423410320297634e+01 1 1 0
9438 1 1 8.4679543840702060e-02 1.7721238504325100e+01 1.9192117104118078e-01 5.2626422773876563e+01 1 1 0
9323 1 1 2.8619487737179605e-01 1.3636468129385998e+01 5.3332355872541672e+00 5.3135903262591683e+01 1 0 0
8732 1 1 -1.3883368306749592e-04 1.5139879194204342e+01 5.7804436930472143e+00 4.7476117020706326e+01 1 0 0
9325 1 2 -3.6682614919502432e-01 1.4286191837794568e+01 6.4431466465928535e+00 5.2634655149741185e+01 1 0 0
9384 1 1 -2.4907257842414973e-02 1.8734414578722856e+01 6.4477539510567192e+00 5.2481564732285719e+01 1 0 0
8795 1 3 4.5934933829607855e-01 1.4654923733855975e+01 6.5144597592604314e-01 5.0656759083731366e+01 1 1 0
11480 2 2 -6.6941399063832030e-01 1.8237068533750474e+01 5.2638293119480108e+00 4.9694912443298350e+01 0 0 0
11482 2 3 3.7524414160981817e-01 1.8300887354240825e+01 4.6960005521845334e+00 4.8951225340750199e+01 0 0 0
9318 1 1 -6.9064234666486521e-02 1.5899957275967145e+01 1.4910771789182091e+00 5.2955552091111073e+01 1 0 0
9320 1 1 1.0537637159711505e-01 1.6701124369260658e+01 2.7355051679571902e+00 5.3040075197194248e+01 1 0 0
8730 1 1 1.4553549181352510e-01 1.5787140234402314e+01 4.5154385220859448e+00 4.7292664444800529e+01 1 0 0
11481 2 3 4.6170950234749947e-01 1.7357760577666408e+01 5.2781838502501257e+00 5.0076909682584549e+01 0 0 0
10309 2 3 2.9641301579344198e-01 1.9541135003079546e+01 3.0682459886855846e+00 4.7692694054873598e+01 0 0 0
9377 1 1 5.2631180796008344e-03 1.9700525081097318e+01 1.2736813646850813e+00 5.3189580168925481e+01 1 0 0
9381 1 1 1.0073629986814188e-01 1.9720457036193842e+01 3.9543835858756919e+00 5.3161282637617568e+01 1 0 0
8789 1 2 -4.8584481928025641e-01 1.7144991481056302e+01 4.8577702914158847e+00 4.7006914603597878e+01 1 0 0
10307 2 2 -6.7132676679654724e-01 1.9589365015858096e+01 2.3379444702365837e+00 4.7018251868807361e+01 0 0 0
11394 2 3 3.8384857934527528e-01 2.5718469957065651e+01 4.3916161765859432e+00 5.1062091518166291e+01 0 0 0
14361 2 3 3.5083785522203537e-01 2.0722211648208258e+01 1.4872265798280284e+00 4.9908401484428417e+01 0 0 0
14362 2 3 3.4136758846029930e-01 2.0917570292417704e+01 2.9787067807710623e+00 4.9960634321122548e+01 0 0 0
14360 2 2 -5.9045924725186916e-01 2.0357862225377243e+01 2.2473714252239905e+00 5.0233566593415482e+01 0 0 0
14210 2 2 -6.4218118956860737e-01 2.0812866998681450e+01 4.8885941418263883e+00 4.8620752318518306e+01 0 1 0
14212 2 3 3.4158308661284958e-01 2.1316325901808117e+01 5.6706515106511750e+00 4.8284208378868541e+01 0 1 0
9948 1 2 -3.6754501846177939e-01 2.0968972712335791e+01 5.4628126760986513e+00 5.1412697468678168e+01 1 0 0
9383 1 1 1.2885396627303219e-01 2.0937745268160960e+01 4.8113219954559909e+00 5.2669326371732751e+01 1 0 0
10087 1 2 -5.3369818749767106e-01 2.1849202959412182e+01 2.1720645223905497e+00 5.2828226495170838e+01 1 0 0
11393 2 2 -6.7934653210273177e-01 2.5776339204945657e+01 5.2363737911182016e+00 5.1424598033818533e+01 0 0 0
12776 2 2 -5.8081946557856057e-01 2.4335342350667652e+01 4.7897957265971831e+00 4.8471872643399557e+01 0 0 0
14243 2 2 -6.7384209637443748e-01 2.3370916567917586e+01 4.1472308171566876e+00 5.1021709399573027e+01 0 0 0
14244 2 3 3.6617900087145960e-01 2.3246900681726654e+01 3.3078899880080157e+00 5.1562962883986465e+01 0 0 0
14245 2 3 4.0232327856794436e-01 2.2712737307671894e+01 4.8041223305487151e+00 5.1263612949354354e+01 0 0 0
13586 2 2 -6.4518330814394342e-01 2.5893915301026524e+01 2.4923337149231588e+00 4.9882736520284588e+01 0 1 0
7811 1 2 -5.0769689027506681e-01 2.4951655988915686e+01 1.5871176045232702e+00 4.7588593553137045e+01 1 1 0
13740 2 3 4.3902003212925617e-01 2.1809813550665371e+01 9.3788037827721249e-01 5.1728845164635111e+01 0 0 0
13739 2 2 -7.3057395253457591e-01 2.2373207566380632e+01 3.9317841166370193e-01 5.1103215252849651e+01 0 0 0
13587 2 3 4.3678142007605669e-01 2.5662115008772592e+01 1.8337306271783977e+00 4.9119223327857256e+01 0 1 0
14211 2 3 3.9217371236307669e-01 2.0174010167665774e+01 5.2110787695258365e+00 4.9301438758850594e+01 0 1 0
12778 2 3 3.8054608886072228e-01 2.3522523551877875e+01 4.4927361093640918e+00 4.8967111041390083e+01 0 0 0
14552 2 2 -7.0011049441187323e-01 2.4531010068238043e+01 2.1112719137418461e+00 5.2139688520063913e+01 0 0 0
14554 2 3 3.8178988568983524e-01 2.5177046279728248e+01 2.1549040157445223e+00 5.1360892375558706e+01 0 0 0
12777 2 3 3.8382386808013269e-01 2.4933625735834369e+01 5.3407476589249177e+00 4.8970437397852017e+01 0 0 0
12947 2 2 -6.4414395659212553e-01 2.3020471203658374e+01 2.2513975416058254e+00 4.9019709452242964e+01 0 0 0
12948 2 3 3.6317182400263237e-01 2.3501911149342266e+01 2.1539111524761942e+00 4.9833389251721492e+01 0 0 0
9949 1 2 -3.6143177401364046e-01 2.3107519599259085e+01 6.3802787599875659e+00 5.2619209817111113e+01 1 0 0
14553 2 3 3.7378496903979441e-01 2.4566227678737057e+01 1.2730794500101379e+00 5.2592931418166586e+01 0 0 0
12949 2 3 3.5878115686410583e-01 2.2484553327134929e+01 1.3622058762126044e+00 4.8849599720601041e+01 0 0 0
9385 1 1 1.3320101105344487e-01 2.0179802356169880e+01 6.4003627478404947e+00 5.2248852977579723e+01 1 0 0
11395 2 3 3.5104284296091554e-01 2.4913836513754049e+01 5.6036188055933280e+00 5.1668015335965194e+01 0 0 0
13588 2 3 3.6426916581370750e-01 2.6930119513833692e+01 2.5458872648455411e+00 4.9886596198934129e+01 0 1 0
14605 2 3 2.9822999053433885e-01 2.6797816548881897e+01 3.4533742011907846e+00 5.2685550665697853e+01 0 0 0
12560 2 2 -6.5709875538767115e-01 2.1350683081099646e+01 6.6968617661736207e-01 4.7851223915739240e+01 0 1 0
7812 1 3 4.4211310680127569e-01 2.4100354281215012e+01 2.1017828406480037e+00 4.7502240955359802e+01 1 1 0
13741 2 3 4.2213164748578280e-01 2.3210289621295374e+01 1.2271339909026123e-01 5.1470620330641758e+01 0 0 0
13221 2 3 3.6440458744360732e-01 2.1797416385403494e+01 2.9822687234525653e+00 4.7349190217672195e+01 0 0 0
10450 2 3 3.2461873539101405e-01 2.5003018457337749e+01 3.6394676192674433e+00 5.3320074746317708e+01 0 0 0
12561 2 3 4.0684141789996614e-01 2.0658303741093643e+01 1.1314367969342674e+00 4.7210088148015515e+01 0 1 0
7782 1 2 -4.0582718867515011e-01 2.6460671940369473e+01 1.3861382913744177e-01 5.1531939791419290e+01 1 1 0
9326 1 1 9.5830541545179102e-02 1.5786949165994637e+01 6.5708900070721139e+00 5.2642042834935260e+01 1 0 0
9149 1 2 -5.6727399138830092e-01 1.8528733716048571e+01 1.0679383181293117e+01 4.8064857963955745e+01 1 0 0
8736 1 1 2.3887312663935997e-02 1.5146160067973712e+01 8.1966197468326403e+00 4.7688228013641051e+01 1 0 0
8740 1 1 -8.6097668442375718e-03 1.5431129846170306e+01 1.0598024903872158e+01 4.8363880040165455e+01 1 0 0
8742 1 1 -6.3130128755659293e-02 1.6262568737587671e+01 1.1735547839366451e+01 4.8538910440616824e+01 1 0 0
10020 1 2 -5.0967214622673240e-01 1.7768004861568258e+01 8.1713166529108321e+00 5.1163468900787500e+01 1 0 0
10021 1 3 3.3710504395366703e-01 1.8193014727687967e+01 7.7170852919932251e+00 5.0464439547893733e+01 1 0 0
9386 1 1 1.2500110642429837e-01 1.7972821939369055e+01 7.7443288024796626e+00 5.2647497851659836e+01 1 0 0
9148 1 1 2.9804923417815243e-01 1.7710350609331364e+01 1.1878880295365686e+01 4.8281172361089780e+01 1 0 0
8738 1 1 1.4815750335683281e-01 1.5953717430766003e+01 9.4305365228581177e+00 4.7727915484477663e+01 1 0 0
8743 1 1 -5.7386015487015718e-02 1.4280677756529458e+01 1.2787573592893608e+01 4.9720556798852954e+01 1 0 0
8739 1 1 -3.7809860591456169e-02 1.4019653287855769e+01 1.0606496006571971e+01 4.8725592239802154e+01 1 0 0
8735 1 1 -4.1357464378282020e-02 1.3735112184858483e+01 8.3416697411820095e+00 4.7996352679953858e+01 1 0 0
8741 1 1 1.3778078488428092e-01 1.3442881536763357e+01 1.1606927644088707e+01 4.9585688260188732e+01 1 0 0
9080 1 2 -5.1420669784014694e-01 1.3214768634514211e+01 1.1097179346041790e+01 5.0960568177261401e+01 1 0 0
8737 1 1 2.4374527763533005e-01 1.3262859628816855e+01 9.7462211426424084e+00 4.7795685984091662e+01 1 0 0
8733 1 1 -2.8800544080957634e-02 1.3005037769930015e+01 7.1846966541345356e+00 4.8275452900677763e+01 1 0 0
8744 1 1 5.1314078003461952e-02 1.5569856901994086e+01 1.2921035462902589e+01 4.9075221172939720e+01 1 0 0
9151 1 3 5.6342448377540266e-01 1.7960847237617227e+01 1.0011322466354310e+01 4.7432143665594147e+01 1 0 0
15017 2 2 -6.5362734321192728e-01 1.5703713283177244e+01 1.1447555462520295e+01 5.2096172671065389e+01 0 0 0
15019 2 3 5.0480215126673089e-01 1.6476908540706457e+01 1.1271633676879185e+01 5.1579541209631252e+01 0 0 0
15018 2 3 4.6801372830076499e-01 1.4741825516843249e+01 1.1437089118015383e+01 5.1786804898446782e+01 0 0 0
8734 1 1 -8.7940942572844932e-02 1.5822222591671780e+01 6.9771651198519615e+00 4.7371170178274937e+01 1 0 0
14419 2 3 3.8779443855266926e-01 1.8179011594007338e+01 9.6542178180162850e+00 5.0756212176836286e+01 0 0 0
9150 1 2 -3.8111321472352955e-01 1.8212897349191529e+01 1.3045332923434227e+01 4.8422574242146347e+01 1 0 0
14417 2 2 -6.2384986741409953e-01 1.8063048648103056e+01 1.0687182351799441e+01 5.0789929763681478e+01 0 0 0
9147 1 2 -4.4941325068887372e-01 1.7220876201420619e+01 9.1490506803662068e+00 4.7186448246948792e+01 1 0 0
9327 1 1 6.3591510682144197e-03 1.6493915554241223e+01 7.6022910083446762e+00 5.3221273155224736e+01 1 0 0
14418 2 3 3.7071905961423302e-01 1.8948577343301462e+01 1.1127913557705334e+01 5.0860641059037341e+01 0 0 0
9146 1 3 2.0048538171813210e-01 1.6852162199100633e+01 6.9770508835598379e+00 4.7123419482936605e+01 1 0 0
9388 1 1 -2.9641654431172601e-02 1.8899163690494561e+01 8.8352201699732262e+00 5.3176183394686873e+01 1 0 0
9894 1 3 3.4645559672885412e-01 1.2710683868459663e+01 8.0289176791229497e+00 5.3060801588399279e+01 1 0 0
10773 2 3 3.2326963033692130e-01 2.0051713191448627e+01 9.0499566945998033e+00 4.8795354953600722e+01 0 0 0
10774 2 3 3.7581859427488562e-01 2.1339303773487888e+01 8.0887154094402511e+00 4.8521019903228940e+01 0 0 0
12581 2 2 -6.1755512777471866e-01 2.6635018364531295e+01 6.7281982973610974e+00 4.9229064318358859e+01 0 0 0
14322 2 3 3.3651628954584245e-01 2.3065167853246468e+01 7.1439736351472485e+00 5.0546777203738479e+01 0 0 0
12582 2 3 3.7592635894151061e-01 2.6049528508661663e+01 7.4408431242602484e+00 4.9539039231440789e+01 0 0 0
10772 2 2 -6.0396489195764425e-01 2.0411908249079328e+01 8.1276695899158202e+00 4.8677568596157329e+01 0 0 0
12149 2 2 -7.2304857719788140e-01 2.0161291108463946e+01 1.2599836305303901e+01 5.0555067948555340e+01 0 0 0
14323 2 3 2.9546864017388380e-01 2.3288272918603187e+01 7.5518536509555094e+00 4.9025980778373579e+01 0 0 0
14599 2 3 4.4332650947639124e-01 2.0001543330528285e+01 1.1441860995694507e+01 4.7714725366471839e+01 0 0 0
13730 2 2 -6.3081317404908155e-01 2.2866371153219863e+01 1.2314302949501753e+01 5.1482497751840143e+01 0 0 0
14321 2 2 -6.1656103386983996e-01 2.3619519750302810e+01 7.6366595578217451e+00 4.9956180392033367e+01 0 0 0
15487 2 3 3.1185605484729512e-01 2.1718755701397743e+01 1.0693932096777116e+01 5.0546060618772259e+01 1 0 0
15486 2 3 3.7662608950909759e-01 2.2946562660707837e+01 9.8027042082393976e+00 5.0083784753170448e+01 1 0 0
15485 2 2 -6.3274347927402130e-01 2.2020760634474740e+01 1.0008234827598475e+01 4.9933514960606431e+01 1 0 0
7940 1 2 -4.5655892364994688e-01 2.6169538918001113e+01 9.3464642192950951e+00 4.7676357614618659e+01 1 0 0
9387 1 1 -2.9747761598774899e-02 2.0930264777372678e+01 7.6048575016414288e+00 5.2675522223651051e+01 1 0 0
9450 1 1 1.1053482107719220e-01 2.2309322504473862e+01 7.5730337886880044e+00 5.2995602035245419e+01 1 0 0
9866 1 3 1.1084106902395630e-01 2.4777519327910976e+01 9.7380193140305344e+00 5.2632011467573442e+01 1 0 0
12524 2 2 -6.7066693971387958e-01 2.6052400747112276e+01 8.2319260695413377e+00 5.1809298666579174e+01 0 0 0
15665 2 2 -6.5729649550038927e-01 2.5055450929794027e+01 1.0475666301624090e+01 5.0531840039576430e+01 0 0 0
15666 2 3 3.7222850677475716e-01 2.5932108097854055e+01 1.0894573684748785e+01 5.0395172835045088e+01 0 0 0
15667 2 3 3.9272481535285447e-01 2.5141475316845771e+01 9.5687887193826047e+00 5.0748204670916792e+01 0 0 0
7942 1 2 -5.7070904589670601e-01 2.5674037597869873e+01 1.2443839067933922e+01 4.7832615437949222e+01 1 0 0
7941 1 3 3.5822503363250385e-01 2.5786772075750555e+01 1.0182727264493918e+01 4.7951576981867746e+01 1 0 0
12525 2 3 4.2781037304664710e-01 2.5920013671627533e+01 7.4362686232146213e+00 5.2384697302878841e+01 0 0 0
9389 1 1 -5.2778080177719927e-02 2.0342591661961595e+01 8.8724564206726608e+00 5.3103195441456783e+01 1 0 0
14598 2 3 3.9402396992258737e-01 2.1560675749776479e+01 1.1016379343884642e+01 4.8094229604495197e+01 0 0 0
14597 2 2 -7.1793479588668419e-01 2.0843631720371807e+01 1.1712405591842654e+01 4.8198752696275257e+01 0 0 0
9868 1 2 -4.9350163013321729e-01 2.6532975800140207e+01 1.1892480505008590e+01 5.2768647053887562e+01 1 0 0
16651 2 3 3.6994693941111029e-01 2.2566170529562719e+01 1.2466492878037874e+01 4.8773380015031542e+01 0 0 0
16650 2 3 4.4061949458226868e-01 2.4256798731775334e+01 1.2397215250165830e+01 4.8598334476777005e+01 0 0 0
16649 2 2 -6.8592094470312903e-01 2.3417666413506264e+01 1.2735440390607037e+01 4.9061229117693316e+01 0 0 0
9393 1 2 -3.4619387281600783e-01 2.0332702335830408e+01 1.1201889451873035e+01 5.3270823124114166e+01 1 0 0
13731 2 3 3.2085137873325531e-01 2.3091574442718901e+01 1.1496529725702178e+01 5.2000686705216410e+01 0 0 0
9391 1 1 2.6355985264948567e-01 2.1113441195797648e+01 1.0012727397924662e+01 5.3321946828735172e+01 1 0 0
9865 1 1 3.1932492122745487e-01 2.6718887036440556e+01 1.0602211931350956e+01 5.3291609487201747e+01 1 0 0
12151 2 3 4.0906447569218651e-01 2.0154044384349152e+01 1.2564631584748149e+01 4.9520345007352113e+01 0 0 0
13732 2 3 4.3266947279497869e-01 2.3630263554273689e+01 1.2934796972998809e+01 5.1527928772644131e+01 0 0 0
9454 1 2 -3.6129563307526852e-01 2.2489713040709404e+01 9.8854522700410286e+00 5.3298670003872992e+01 1 0 0
12526 2 3 3.2761724439090745e-01 2.6826421146058760e+01 8.7444591593725338e+00 5.2002520098553262e+01 0 0 0
7943 1 3 4.5203929817674321e-01 2.6267187706965927e+01 1.3109853236732347e+01 4.8191015557443258e+01 1 0 0
12150 2 3 4.7447745741748543e-01 2.1031536445087582e+01 1.2658024601177598e+01 5.0998486444517859e+01 0 0 0
10276 2 3 4.8588647977281768e-01 1.2699761913842229e+01 6.7860138289801797e-01 5.7900358984927564e+01 1 0 0
11182 2 3 3.9881238604684771e-01 1.2680041284627290e+01 2.9767343790435907e+00 5.7633672987599198e+01 1 0 0
9322 1 1 1.4581807285662104e-01 1.5936645052758807e+01 4.2656133803172596e+00 5.3342766805587303e+01 1 0 0
10023 1 3 3.7294127390938825e-01 1.7475919096727367e+01 9.6662878237724936e-01 5.4576126009944325e+01 1 1 0
9321 1 1 -9.0066341428539226e-02 1.4495459444882648e+01 4.3515713603332102e+00 5.3663138194389610e+01 1 0 0
9317 1 1 1.4332205473091231e-01 1.4908949840379005e+01 1.2664949447033311e+00 5.3893048079064606e+01 1 0 0
10025 1 3 4.2971915520168069e-01 1.8326150385962993e+01 4.3805248067216818e+00 5.4730170109237235e+01 1 0 0
9916 1 2 -3.7028573896423317e-01 1.6676657395824439e+01 3.5613087078777732e+00 5.4316020991250703e+01 1 0 0
9319 1 1 1.5122296746304750e-01 1.3925616356349675e+01 3.3286628897815644e+00 5.4458160624848745e+01 1 0 0
9915 1 2 -3.5337760592775164e-01 1.4652374465042513e+01 2.2393870922201411e+00 5.5023948620398933e+01 1 0 0
10024 1 2 -4.3564409521821257e-01 1.9245426956963030e+01 4.5925758799793579e+00 5.4390317619345275e+01 1 0 0
12000 2 3 4.1430150048889453e-01 1.5943804458971901e+01 3.8174296235018521e+00 5.6138995327891450e+01 0 0 0
9829 1 2 -3.8993933408635278e-01 1.4534578009523258e+01 5.7015435254529505e+00 5.6184565788191499e+01 1 0 0
15218 2 2 -6.2121779866451032e-01 1.6967633159725022e+01 9.9037796351528729e-01 5.6836547591621645e+01 0 0 0
12001 2 3 2.7785108454393409e-01 1.5739257626730083e+01 3.4576825008291183e+00 5.7820650030220932e+01 0 0 0
11999 2 2 -6.7114185994399755e-01 1.6315438640588393e+01 3.4719778930351621e+00 5.6990949211316071e+01 0 0 0
11180 2 2 -6.8635417209116412e-01 1.3469886669906957e+01 2.3111378611733917e+00 5.7554206357202780e+01 1 0 0
998 1 2 -5.3613074949169393e-01 1.6414576934514844e+01 6.2476636671650869e+00 5.8547401890872727e+01 0 1 -1
1000 1 3 4.9888072741650041e-01 1.6664712150197253e+01 5.2433557963079211e+00 5.8984873651541861e+01 0 1 -1
9316 1 1 1.3164108077787909e-01 1.2915713516591726e+01 5.1499579733544998e-01 5.5133662624629117e+01 1 1 0
11181 2 3 3.7344503588301253e-01 1.4070631555439867e+01 2.3912662762990990e+00 5.6743748036530768e+01 1 0 0
12068 2 2 -7.0088406948057835e-01 1.8603433353540094e+01 4.5883768741186293e+00 5.6850678075185712e+01 0 0 0
9831 1 3 3.8677208842846650e-01 1.7077449547295124e+01 6.1319359417753700e+00 5.6467194365998900e+01 1 0 0
16489 2 3 3.5878697872233067e-01 1.4370455064996888e+01 2.2736665868132837e+00 5.8954599839213010e+01 0 0 -1
9374 1 1 -3.5038972549472747e-02 1.3978324624707309e+01 2.3993167269048857e-01 5.4079313175828943e+01 1 1 0
1001 1 2 -5.2529439328773564e-01 1.7168664115948076e+01 4.2822818416782340e+00 5.9249116765648040e+01 0 1 -1
15047 2 2 -6.1053731468222172e-01 1.4098862058156731e+01 4.4240025620591732e+00 5.9063885236289551e+01 1 0 -1
12070 2 3 4.1842990780602346e-01 1.7830381825620886e+01 4.2532577905116948e+00 5.7375547011733985e+01 0 0 0
1002 1 3 9.7852273790308225e-02 1.7328205041373870e+01 1.9682100751260887e+00 5.9491051942015474e+01 0 1 -1
15220 2 3 3.9317793857266281e-01 1.7358956390127091e+01 1.8843283271684947e+00 5.6697582513882267e+01 0 0 0
12069 2 3 4.8612916785818150e-01 1.9279412601575245e+01 3.9149769944477577e+00 5.6721094222726954e+01 0 0 0
16487 2 2 -6.4851248722351007e-01 1.5080804270688859e+01 1.6291651411694050e+00 5.9422265579377139e+01 0 0 -1
9827 1 1 3.1555525342512547e-01 1.5403115555757529e+01 6.3465314873374421e+00 5.5519140298811671e+01 1 0 0
15219 2 3 2.9655296725568153e-01 1.6203314755869823e+01 1.0597220186136911e+00 5.7344050852059326e+01 0 0 0
15049 2 3 2.4546562004280767e-01 1.4770042510736399e+01 4.8029145074263493e+00 5.8465685504529162e+01 1 0 -1
43 1 1 -6.0779465057165000e-02 1.8368115587179805e+01 1.9690465173675669e+00 5.9574099197615340e+01 0 1 -1
9830 1 2 -4.6625613814178613e-01 1.6809241951463274e+01 6.5138524813684322e+00 5.5615175823141080e+01 1 0 0
16488 2 3 3.6497444462060935e-01 1.5055688087621581e+01 7.0652321364589277e-01 5.9042116330098629e+01 0 0 -1
14103 2 3 3.6517377403357731e-01 1.2700212865050736e+01 6.5188464433074769e+00 5.7604398465621706e+01 1 0 0
10022 1 2 -4.4863405308345433e-01 1.7533926921270723e+01 1.1085244453703694e-01 5.4072979216332570e+01 1 1 0
9257 1 1 -7.5371829210722385e-02 1.2557133172136171e+01 3.0087083083632011e+00 5.4616992675025465e+01 1 0 0
14466 2 3 3.3256775326175314e-01 2.6133650281110121e+01 6.0039007500707242e-01 5.3510599714266029e+01 0 0 0
9379 1 1 9.4320693254450805e-02 2.0525529893586402e+01 2.5163762694616301e+00 5.3405628515616307e+01 1 0 0
14465 2 2 -6.7381098048941646e-01 2.6272629666875989e+01 1.0888654294820467e-01 5.4309030395145271e+01 0 0 0
10088 1 3 3.9467592003790408e-01 2.2591618610238935e+01 2.0304656244849997e+00 5.3481354755087885e+01 1 1 0
10449 2 3 4.1449059017370204e-01 2.5694953064666056e+01 4.9627621891251232e+00 5.3826577409484905e+01 0 0 0
10448 2 2 -6.8486512644568509e-01 2.5691326132143463e+01 3.9746066538573932e+00 5.3865923328642829e+01 0 0 0
10516 2 3 3.8165376288040759e-01 2.4218951654649800e+01 2.0839057100790708e+00 5.4997956641849782e+01 0 0 0
9439 1 1 -5.5690343145903397e-02 2.0125205514350245e+01 7.0787343113572057e-02 5.3873776336764259e+01 1 1 0
9922 1 2 -3.5595451213304491e-01 1.9747139042208598e+01 2.4874470802038990e+00 5.5914370020861753e+01 1 0 0
9560 1 1 -2.6362876522129649e-02 2.3798784445514567e+01 3.0587563846448090e-01 5.7961917357318278e+01 1 1 0
9446 1 1 -5.0335995972543270e-02 2.1914951253101993e+01 4.7243593700220954e+00 5.3789391328709399e+01 1 0 0
9448 1 1 1.2018322654189531e-01 2.3022658130993197e+01 5.6239401717028095e+00 5.3821316179542080e+01 1 0 0
10514 2 2 -6.7866976136023272e-01 2.3808700935316018e+01 1.2829979631828428e+00 5.4484682258947466e+01 0 0 0
9442 1 1 1.0839499833565569e-01 2.0745557412695792e+01 2.8274237510260964e+00 5.4919497171215269e+01 1 0 0
9444 1 1 -3.4577452467893462e-02 2.1659975747623452e+01 3.9574149455644392e+00 5.4962748713887336e+01 1 0 0
9449 1 1 -4.8886498392530460e-02 2.3751435701515188e+01 5.8485803869957200e+00 5.4990543951793747e+01 1 0 0
10057 1 3 4.4915100869591185e-01 2.5538844704095933e+01 3.3284992830952591e+00 5.6182339884934635e+01 1 0 0
10056 1 2 -5.3468838817431219e-01 2.4709564932938569e+01 2.8372338811480078e+00 5.6360235212021735e+01 1 0 0
9447 1 1 -3.5414121074379787e-02 2.3399401784460107e+01 5.2150032374444644e+00 5.6185179678866248e+01 1 0 0
9445 1 1 1.1395551224067597e-01 2.2268861067085055e+01 4.3025398507283654e+00 5.6252391859897237e+01 1 0 0
9440 1 1 1.1838742655295535e-01 2.0778241138463382e+01 1.4096242631380351e+00 5.5963590160309636e+01 1 0 0
9441 1 1 -4.0847912462895895e-02 2.2012454318636646e+01 1.3682608067535458e+00 5.6697235386379333e+01 1 0 0
9443 1 1 1.4581793164811802e-01 2.2498343017350845e+01 2.6475406771132062e+00 5.7242566526787321e+01 1 0 0
9506 1 1 1.1417685924075148e-01 2.4044222794671768e+01 5.6122141688967551e+00 5.7433843366307180e+01 1 0 0
9923 1 2 -2.9341559033489162e-01 2.1552108241809833e+01 3.7025254909254213e+00 5.7385829424523443e+01 1 0 0
9502 1 1 8.8987985252995006e-02 2.3924424771343190e+01 2.7604311870734821e+00 5.7629945737957819e+01 1 0 0
9500 1 1 1.5357611461094588e-02 2.4347975779536245e+01 1.5696145430534381e+00 5.8368871423571584e+01 1 0 0
9504 1 1 1.4568562497700963e-01 2.4240355733297218e+01 4.0440072568721597e+00 5.8362520188585300e+01 1 0 0
9505 1 1 -4.6448140258000620e-02 2.5455296999075440e+01 3.9918962521060068e+00 5.9244702112545554e+01 1 0 0
9924 1 2 -2.9072298861835610e-01 2.3597857974664272e+01 5.2354692994784040e+00 5.8777339158025981e+01 1 0 0
9509 1 1 -2.3117400133425725e-02 2.6212040494836334e+01 6.3271544714283348e+00 5.8557251751464442e+01 1 0 0
10515 2 3 4.3314034268437829e-01 2.3957988211617835e+01 4.5272144007458309e-01 5.5008972915986512e+01 0 0 0
9499 1 1 3.5634682071083022e-02 2.2721062328071490e+01 1.8312213131913674e-01 5.7007394608590005e+01 1 1 0
13998 2 3 4.5425301975265575e-01 2.1220249898712694e+01 5.9027584375610544e+00 5.8045187858985720e+01 0 0 0
9508 1 1 1.5435240336834133e-02 2.5230743826310988e+01 6.4128086143499807e+00 5.7431569648926043e+01 1 0 0
9501 1 1 -2.8963267974430495e-02 2.5239757152345739e+01 1.5463905061325764e+00 5.9518061967183307e+01 1 0 0
9498 1 1 1.0673415201698613e-01 2.0317420897422565e+01 5.3065387837816287e-02 5.5336741999973164e+01 1 1 0
9507 1 1 1.4768387018423168e-01 2.6078779876823994e+01 5.2663887515728964e+00 5.9479127401513317e+01 1 0 0
13999 2 3 4.0131760833519087e-01 2.0003211862960235e+01 6.1887995177393025e+00 5.7150894764228205e+01 0 0 0
13997 2 2 -6.0427965475569789e-01 2.0837163638429551e+01 6.5485278120861388e+00 5.7466838159299684e+01 0 0 0
931 1 2 -2.6020153835087856e-01 2.1450217853815683e+01 6.3712983193375650e-02 5.9159883648727515e+01 0 1 -1
729 1 2 -2.9474986633942934e-01 2.0947631389668850e+01 4.3517826822022254e+00 5.9633376064048512e+01 0 1 -1
14467 2 3 4.2826820176022828e-01 2.6685410672644487e+01 6.1536596406280897e-01 5.5058192332315777e+01 0 0 0
15224 2 2 -5.9184600486709404e-01 2.6871460762062576e+01 4.7198935076803235e+00 5.6543420808674576e+01 0 0 0
9268 1 1 2.5567773818205136e-01 1.2625483157259874e+01 9.9682634412756776e+00 5.6079835561234638e+01 1 0 0
15879 2 3 4.0156845738691987e-01 1.5471742489966223e+01 8.9454903495050058e+00 5.7823274571256441e+01 0 0 0
9392 1 1 9.6249045505242783e-02 1.9086347515613461e+01 1.1214385608727891e+01 5.4021599482551323e+01 1 0 0
9390 1 1 1.2943997311264374e-01 1.8642996694827481e+01 9.8775950008985411e+00 5.4118758036845897e+01 1 0 0
10154 1 3 1.1238939930785909e-01 1.3804011728532670e+01 7.4460472382884273e+00 5.4409876375125798e+01 1 0 0
9329 1 1 3.2766426273435789e-02 1.5840115054150075e+01 8.4589892987022193e+00 5.4224216234108994e+01 1 0 0
9394 1 1 1.6614532423362735e-03 1.8310466314265046e+01 1.2302772161923704e+01 5.4424604416942906e+01 1 0 0
9331 1 1 1.2687912924145872e-01 1.6382015805103944e+01 9.6378050367894392e+00 5.4800586635892671e+01 1 0 0
10117 1 2 -2.8836805199333354e-01 1.7764950018192351e+01 9.9514854000960273e+00 5.5232170620170301e+01 1 0 0
9335 1 1 1.6679494122216257e-01 1.6865130874594339e+01 1.2269862689581259e+01 5.5060698938781776e+01 1 0 0
9333 1 1 -5.7033469314707534e-02 1.5949459360274549e+01 1.0980979223748662e+01 5.4969812004964567e+01 1 0 0
9328 1 1 -2.2043302774579090e-01 1.4740765512022271e+01 7.6537228772718597e+00 5.4948819898818009e+01 1 0 0
9332 1 1 1.2404848469023629e-01 1.4640539757705696e+01 1.1285994845516990e+01 5.5345138248200541e+01 1 0 0
9330 1 2 -3.4695068031000104e-01 1.3972095603402380e+01 1.0002281325734190e+01 5.5583217473834956e+01 1 0 0
9334 1 1 -6.3212161235647782e-02 1.4054908250949421e+01 1.2529315140993113e+01 5.5445396360369955e+01 1 0 0
9828 1 3 2.6086808406788992e-01 1.4488365693681807e+01 8.2706025707149209e+00 5.5794560560976493e+01 1 0 0
15880 2 3 3.7440766069076714e-01 1.4706798159877003e+01 7.5085566293446773e+00 5.8381091181578270e+01 0 0 0
10081 1 2 -3.9730164793795425e-01 1.6859919598053516e+01 1.2049574204729108e+01 5.6524447729567797e+01 1 0 0
10082 1 3 3.5663656070373895e-01 1.6381380542481054e+01 1.1170493988341356e+01 5.6677757458632058e+01 1 0 0
16774 2 3 3.3378864637226313e-01 1.4905264853501839e+01 1.0754006382762338e+01 5.8994021375103600e+01 1 0 0
997 1 1 2.9248902347250649e-01 1.7339903786311083e+01 7.3193474345760379e+00 5.8765003466725155e+01 0 1 -1
15878 2 2 -6.4057364610444523e-01 1.4627818650018597e+01 8.3603867670921517e+00 5.7925167903262043e+01 0 0 0
16773 2 3 3.7739715603361468e-01 1.3579800978967793e+01 1.1910700568325881e+01 5.9038094499797332e+01 1 0 0
16772 2 2 -5.8409450587422995e-01 1.4191527575229422e+01 1.1347126032226733e+01 5.8496721477740515e+01 1 0 0
999 1 2 -3.7943980867806515e-01 1.7068125185023494e+01 8.4737499648640444e+00 5.8200630292360678e+01 0 1 -1
996 1 3 2.5492813683450005e-01 1.8165411333944824e+01 9.8543034436809585e+00 5.8590195215543076e+01 0 1 -1
9272 1 1 1.4066274116946451e-01 1.2687414420192729e+01 1.2585250045152883e+01 5.5917769807175745e+01 1 0 0
9953 1 3 4.1000066737984736e-01 1.3021842790263511e+01 9.1654086480380030e+00 5.8911281567365585e+01 1 0 0
969 1 2 -3.8771291369843980e-01 1.6555786669972651e+01 1.0825006990760835e+01 5.9223964795795247e+01 0 1 -1
55 1 1 -1.0884308401990164e-01 1.8907320488348113e+01 9.6080472109724884e+00 5.9367913282179423e+01 0 1 -1
51 1 1 -6.5277914866956166e-02 1.8568126203764262e+01 7.1097623575590223e+00 5.9516624481156526e+01 0 1 -1
968 1 1 3.1898201545354005e-01 1.7025482473863612e+01 1.2038224527576761e+01 5.9429363401208271e+01 0 1 -1
10019 1 3 3.9448042263528416e-01 2.6766159144225636e+01 6.7191188806971684e+00 5.4147049143980503e+01 1 0 0
10018 1 2 -5.4244517810496617e-01 2.5733734347605136e+01 6.5920375222294707e+00 5.3884484590841282e+01 1 0 0
9452 1 1 1.0511500802628006e-01 2.3084377459857588e+01 8.5420606644563577e+00 5.3667071064872928e+01 1 0 0
9456 1 1 -2.0669199905548544e-01 2.5193353992070659e+01 1.0298358582734773e+01 5.3487643562117782e+01 1 0 0
10150 1 3 2.0901508600111560e-01 2.4558587080525868e+01 1.1174680348818294e+01 5.3521411101053729e+01 1 0 0
9899 1 3 4.5885979205229255e-01 2.0422880699973692e+01 1.1701359361562094e+01 5.8577435818205544e+01 1 0 0
9451 1 1 1.4013051712992236e-01 2.4797194771602154e+01 7.0009301169204754e+00 5.5013598570298782e+01 1 0 0
9453 1 1 -3.3355703598561375e-02 2.4161084327195510e+01 8.3436115023886881e+00 5.4546778216830141e+01 1 0 0
9455 1 1 4.9622845033727041e-02 2.5047385341778572e+01 9.4600555623447100e+00 5.4759592469768151e+01 1 0 0
9512 1 1 1.2026439352433936e-01 2.6494502526110988e+01 8.2895944475666514e+00 5.6348627850305355e+01 1 0 0
9514 1 1 -7.7218701445012821e-03 2.5991132834320460e+01 9.5810784205998409e+00 5.5818536670336975e+01 1 0 0
9516 1 1 -2.2760166309871925e-02 2.6708527433548742e+01 1.0811182503836314e+01 5.6028992369278491e+01 1 0 0
9510 1 1 -2.8166195156119817e-02 2.5484752797217791e+01 7.2328004680833322e+00 5.6322761194769633e+01 1 0 0
9518 1 1 1.6435090843997535e-01 2.6317106332892752e+01 1.2129364326919381e+01 5.5772887141116513e+01 1 0 0
9457 1 2 -3.2007725581102137e-01 2.5145513537507366e+01 1.2326043615185048e+01 5.4950084580246759e+01 1 0 0
9395 1 1 -2.3831765767697394e-01 2.0997153580045563e+01 1.2400835054861982e+01 5.5480715678900523e+01 1 0 0
10151 1 3 2.2771374241955336e-01 2.1972562337550535e+01 1.1979807074279186e+01 5.5279705404292535e+01 1 0 0
9896 1 3 2.0248874558416166e-01 2.0396596120563128e+01 1.1514656826505187e+01 5.5345809449426319e+01 1 0 0
9897 1 2 -4.7914796099262902e-01 2.0533432019136676e+01 1.1653976172995117e+01 5.7566199235723111e+01 1 0 0
623 1 2 -5.3769419911245731e-01 2.0489078014172581e+01 1.3101742640884932e+01 5.9499624062442543e+01 0 1 -1
9895 1 1 3.5021250338575627e-01 2.0748714494850550e+01 1.2919893827831775e+01 5.6929169551300546e+01 1 0 0
13825 2 3 3.7985242385115842e-01 1.2747934153650521e+01 1.6644652293048241e+00 5.9899620182085251e+01 1 0 0
14503 2 3 3.9548339644925379e-01 1.5774460632920336e+01 2.1891216406787636e-02 6.1995420829234313e+01 1 0 -1
41 1 1 -3.4779928114309758e-02 1.9069314041196382e+01 7.4150984911503293e-01 5.9783727739400263e+01 0 1 -1
1655 1 3 1.8576904750302217e-01 1.3665615511545660e+01 4.5854038439592451e+00 6.5690266767043042e+01 1 1 -1
13824 2 3 3.1201344233889228e-01 1.2736669369002962e+01 3.3149785978234534e+00 6.0328742204063808e+01 1 0 0
11196 2 3 3.3859121585884688e-01 1.3117364099097896e+01 1.3137329199229908e-01 6.2655160004497262e+01 0 0 -1
45 1 1 -1.7310490775287155e-02 1.8976863617190055e+01 3.2112875150642690e+00 5.9784555311590857e+01 0 1 -1
13823 2 2 -6.3513280116304804e-01 1.2628487385096522e+01 2.3720522331226395e+00 6.0656954033110367e+01 1 0 0
47 1 1 1.4194559014446056e-01 1.8449597845284998e+01 4.5611281259634193e+00 5.9742641137526213e+01 0 1 -1
15048 2 3 2.6423451126162567e-01 1.4453609493669699e+01 4.9330362484117973e+00 5.9833478202772312e+01 1 0 -1
16586 2 2 -6.5517548937126313e-01 1.3201456886079090e+01 4.7315681973363990e+00 6.1862520284793675e+01 1 1 -1
11664 2 3 4.1139677401059227e-01 1.5804976841062018e+01 2.1715265694248926e+00 6.0837955413204810e+01 0 1 -1
1505 1 1 -2.4543318861541005e-01 1.3035026035436694e+01 5.3862668257954081e+00 6.5361883147080448e+01 1 1 -1
11665 2 3 4.1524547292108843e-01 1.5947435678359090e+01 3.9263513182789720e+00 6.0853543126706796e+01 0 1 -1
11663 2 2 -6.5291004774368000e-01 1.5712169106583223e+01 3.0662689993877308e+00 6.1279125328088284e+01 0 1 -1
11197 2 3 4.0702207339260893e-01 1.3627295971027285e+01 1.3627608100335444e+00 6.2047300458994755e+01 0 0 -1
1501 1 1 2.5185802091804688e-01 1.3029022225387470e+01 1.8462392367423013e+00 6.4830241542995509e+01 1 1 -1
49 1 1 -7.0345821991861825e-03 1.9061108223214543e+01 5.8254111822522079e+00 5.9960393705920858e+01 0 1 -1
1567 1 1 -5.6637630045360911e-02 1.7353706765275806e+01 5.3895165008600614e+00 6.5267217390182466e+01 1 1 -1
1566 1 1 1.1529439998184605e-01 1.6820029180093677e+01 4.1038357555112919e+00 6.4887461438099635e+01 1 1 -1
1978 1 3 2.0948786463115932e-01 1.3623203239225335e+01 5.8462947731043124e+00 6.4538948057062115e+01 1 1 -1
1562 1 1 1.2300298984486345e-01 1.7181644731270254e+01 1.7916934454260161e+00 6.4512716789506499e+01 1 1 -1
1561 1 1 -1.0754408426769711e-01 1.5701819685221828e+01 1.7140343381474497e+00 6.4326968047412905e+01 1 1 -1
1563 1 1 2.6487071511859295e-01 1.5075100617808877e+01 3.0148144599256459e+00 6.4267936117877611e+01 1 1 -1
1503 1 2 -3.6309355413732242e-01 1.3718877551290701e+01 2.7534803767811358e+00 6.3915611316563869e+01 1 1 -1
1745 1 2 -3.4377954083905765e-01 1.8118314751863238e+01 5.5060819061369957e+00 6.2487929124126531e+01 1 1 -1
11237 2 2 -6.8488759858679837e-01 1.8417791336890875e+01 2.3458108677847922e+00 6.2462758536468527e+01 0 0 0
11239 2 3 3.8838648151655902e-01 1.7843633378109352e+01 3.0722569441556540e+00 6.2310077034815528e+01 0 0 0
1565 1 2 -3.5598795487410856e-01 1.5504146036893507e+01 4.3467584927699017e+00 6.4223575119394198e+01 1 1 -1
1559 1 1 1.7553979183923538e-01 1.5052707427445124e+01 4.8238178972766399e-01 6.4520160017223915e+01 1 1 -1
11238 2 3 3.7965884710666498e-01 1.8011045141340372e+01 1.4816933451738530e+00 6.2554441628719815e+01 0 0 0
1777 1 2 -3.5443320514726989e-01 1.7535263480542159e+01 4.7818281655704387e-01 6.4105924812025265e+01 1 1 -1
1499 1 1 -8.0896189278356054e-02 1.3893871027841691e+01 6.9780654378986795e-01 6.5272920494435368e+01 1 1 -1
1564 1 1 -9.7955526546587249e-02 1.7507020699738955e+01 2.9291509808064089e+00 6.5262025008388690e+01 1 1 -1
1743 1 1 3.4177767670472431e-01 1.6918837468948208e+01 5.9139684285357950e+00 6.2357756156885237e+01 1 1 -1
11195 2 2 -6.6702191308367453e-01 1.3777413062697034e+01 4.2314883295596217e-01 6.2062407002825871e+01 0 0 -1
1744 1 2 -5.1509241381079784e-01 1.6049794977419630e+01 5.8450151782277162e+00 6.1217364231812851e+01 1 1 -1
16588 2 3 3.9830899060520131e-01 1.3955830050685755e+01 4.1991799600771786e+00 6.2155739899875890e+01 1 1 -1
1742 1 3 1.9722749377740920e-01 1.5136777208799199e+01 6.1339267943339157e+00 6.3550193596405791e+01 1 1 -1
13401 2 3 4.8227395550778929e-01 1.9653885920005436e+01 2.6380267849822934e+00 6.3751233767866097e+01 0 0 -1
1560 1 1 1.1566706724364360e-01 1.8293944578669187e+01 1.5733796160471364e-01 6.5287805340482137e+01 1 1 -1
13402 2 3 4.3854422116429498e-01 1.9613428141627626e+01 4.2610703430561303e+00 6.3623905495564046e+01 0 0 -1
1746 1 3 3.6148427230202990e-01 1.5216867550009695e+01 6.5077258217470018e+00 6.1110378223644865e+01 1 1 -1
11460 2 3 4.3542212748197079e-01 1.3127232007522622e+01 6.3779953658046189e+00 6.0887126679690283e+01 0 0 0
42 1 1 1.0801670159103947e-01 2.0556316521170697e+01 8.4453145889245895e-01 6.0008100810484770e+01 0 1 -1
13400 2 2 -6.9305638982749740e-01 1.9939898808230176e+01 3.4552769176149454e+00 6.4072326304483909e+01 0 0 -1
169 1 1 -6.6752950656922671e-03 2.5141501168571427e+01 3.1636522999299950e+00 6.5728794132290915e+01 0 1 -1
46 1 1 1.5835770426159193e-01 2.0412171043020706e+01 3.0846949910984511e+00 6.0042665672710164e+01 0 1 -1
9503 1 1 1.3117976480607640e-01 2.5770027118536127e+01 2.8357562787297312e+00 5.9936000366979926e+01 1 0 0
9561 1 1 1.6215038558043737e-01 2.5616330588440544e+01 3.5892855734686779e-01 6.0130410178784672e+01 1 1 0
841 1 2 -5.1265471306363408e-01 2.2443081264903686e+01 4.3577015938545554e+00 6.5006772339655427e+01 0 1 -1
858 1 3 3.9369395990913325e-01 2.6545851357407436e+01 1.8467887698261742e+00 6.3331100186697697e+01 0 1 -1
885 1 3 4.3447692813830135e-01 2.2024812779291125e+01 1.2772832966926777e+00 6.4480957352682722e+01 0 1 -1
167 1 1 3.3945050090872979e-04 2.4876381189010850e+01 2.0231136078775678e+00 6.5001620755985883e+01 0 1 -1
809 1 2 -4.7840771942558935e-01 2.0834694117903119e+01 6.1422817807356260e+00 6.3663798490137474e+01 0 1 -1
111 1 1 1.4950373615559345e-01 2.3664304008838034e+01 4.6085040479689612e+00 6.4275585440550230e+01 0 1 -1
50 1 1 1.4056496480109476e-02 2.0242434502417591e+01 6.0897039843193701e+00 6.0802324296391561e+01 0 1 -1
44 1 1 -4.5345040438010749e-02 2.1140277188182729e+01 2.0771098550031772e+00 6.0617207668510190e+01 0 1 -1
48 1 1 1.3376946608449061e-01 2.1311645344227031e+01 5.1301926883923716e+00 6.0828570484771681e+01 0 1 -1
908 1 2 -5.2830605571082379e-01 2.1272851034146012e+01 1.3233690639835631e+00 6.3026757813757065e+01 0 1 -1
113 1 1 -3.3021057052237353e-02 2.3549908313786226e+01 5.9415304303615155e+00 6.3725448641082828e+01 0 1 -1
107 1 1 8.5797065617023438e-02 2.3746305300481712e+01 2.0688093666079626e+00 6.3975400869404638e+01 0 1 -1
109 1 1 6.8497830746248017e-02 2.3947682051501481e+01 3.5178787227872688e+00 6.3233765343769250e+01 0 1 -1
9931 1 2 -3.6601393415268318e-01 2.6379425513764879e+01 2.4214805016322507e+00 6.1184121594481972e+01 1 0 0
9932 1 2 -3.2751241189616953e-01 2.6530499600998347e+01 5.0017301966108052e+00 6.0814508189916047e+01 1 0 0
112 1 1 1.3715756925073957e-01 2.2790858931526937e+01 6.1863027355040456e+00 6.2468516006792200e+01 0 1 -1
105 1 1 -3.7294454103382967e-02 2.3696556137642904e+01 8.6434620508787996e-01 6.3075602776933501e+01 0 1 -1
104 1 1 1.0185988960477772e-01 2.2490348879206895e+01 8.4343313242671925e-01 6.2275354896289770e+01 0 1 -1
106 1 1 1.5494913228597143e-01 2.2453817255487255e+01 2.0571848569843825e+00 6.1295516584460728e+01 0 1 -1
108 1 1 9.2266415924369974e-02 2.3035103960319105e+01 3.6201322052992588e+00 6.1980160572586314e+01 0 1 -1
110 1 1 -5.6007247086104571e-02 2.2311865043301797e+01 4.8760211079266540e+00 6.1787519529354313e+01 0 1 -1
658 1 2 -4.6873955352560676e-01 2.5245943885653766e+01 4.0193804567798015e+00 6.2869193745050424e+01 0 1 -1
659 1 3 5.1376246391041269e-01 2.5631495887009446e+01 3.7740442443076980e+00 6.2021283835815893e+01 0 1 -1
730 1 2 -2.7582629125935498e-01 2.3503619791039458e+01 2.8517134938901836e+00 6.0796757364977537e+01 0 1 -1
932 1 2 -3.2952331632721915e-01 2.5781216981762299e+01 5.5034652893643736e+00 6.4694959875283516e+01 0 1 -1
165 1 1 1.1306924398590208e-01 2.5660345698865704e+01 8.2053297952761506e-01 6.5206765876698810e+01 0 1 -1
884 1 2 -4.7730596202442133e-01 2.2509402048927164e+01 2.1237691133440619e+00 6.4827173538109435e+01 0 1 -1
171 1 1 1.3202320999821693e-01 2.4817781132414176e+01 4.5587202834444929e+00 6.5249652465175970e+01 0 1 -1
842 1 3 5.0526145453447791e-01 2.1897686806031135e+01 3.6498531802882170e+00 6.4566942471943605e+01 0 1 -1
810 1 3 4.4380094096859779e-01 2.0897058202924903e+01 6.2755229944152680e+00 6.4655660724471872e+01 0 1 -1
909 1 3 3.7171000192633669e-01 2.0602618397725390e+01 6.7135718052094839e-01 6.2895905105896183e+01 0 1 -1
173 1 1 2.0865692956670898e-01 2.5342474551845569e+01 5.9905340573008585e+00 6.5981492272620898e+01 0 1 -1
14680 2 3 4.5651687031473076e-01 1.2749232332723848e+01 1.0522444331582482e+01 6.0702874564887622e+01 1 0 -1
9952 1 2 -7.4230758058179347e-01 1.2756528263548274e+01 8.8304244773576954e+00 5.9746343451236591e+01 1 0 0
1787 1 3 4.2843600965482964e-01 1.2570304090758631e+01 1.0188340892034528e+01 6.5959313863567672e+01 1 1 -1
1573 1 1 8.2669324044196052e-02 1.5907614885535038e+01 8.9351872306899622e+00 6.5697135167924685e+01 1 1 -1
1508 1 2 -3.4231698543952571e-01 1.2611704167329401e+01 6.8247593549235077e+00 6.2969745855663390e+01 1 1 -1
1569 1 1 5.5836540020911013e-02 1.6723352557046219e+01 6.6141490018799090e+00 6.4849027110544284e+01 1 1 -1
11459 2 2 -7.0517907248571665e-01 1.3788052738241346e+01 6.9318357542549398e+00 6.0429152216171580e+01 0 0 0
11461 2 3 5.2471574371028895e-01 1.3280118178644745e+01 7.9903997093319781e+00 6.0147907334924923e+01 0 0 0
1568 1 1 -2.5383450264576329e-01 1.6034175786299400e+01 6.6387687349622899e+00 6.3486809233824431e+01 1 1 -1
14779 2 3 4.4130843429306021e-01 1.5503210314806516e+01 1.1913910907954019e+01 6.2425574369647848e+01 1 0 -1
1571 1 1 -8.5036686758415293e-03 1.6925313196317195e+01 7.8680913887151993e+00 6.5547108117182461e+01 1 1 -1
14778 2 3 4.0141465635109991e-01 1.4708044853106115e+01 1.2134017155060066e+01 6.1070119534402892e+01 1 0 -1
53 1 1 3.6410245109739364e-02 1.9332491317223990e+01 8.2987074838905901e+00 5.9726436350458407e+01 0 1 -1
59 1 1 -7.2791336763132083e-02 1.8435227238844135e+01 1.2016192343450482e+01 5.9825854891077419e+01 0 1 -1
11731 2 3 3.0378498346298755e-01 1.5745295438728091e+01 8.6636862375280170e+00 6.0287984607574892e+01 0 0 -1
1510 1 1 2.4744105082181747e-01 1.2884340540597769e+01 8.1055790875424112e+00 6.3542570035910110e+01 1 1 -1
11730 2 3 2.9062599667646039e-01 1.4736106644981136e+01 9.1709557104457335e+00 6.1473367252882312e+01 0 0 -1
1576 1 1 7.0116570464477807e-02 1.4652730427183583e+01 1.1669151109636953e+01 6.5246119803310052e+01 1 1 -1
1572 1 1 2.0121144814205211e-01 1.4898877145049299e+01 9.1020579091686979e+00 6.4543781224377483e+01 1 1 -1
1570 1 2 -3.3685232894408651e-01 1.3962659647673132e+01 7.9901974340190325e+00 6.4473755921258970e+01 1 1 -1
1574 1 1 1.7715441910080208e-02 1.4117045587318293e+01 1.0594414508916486e+01 6.4333723756033649e+01 1 1 -1
1899 1 2 -2.6299802871226535e-01 1.6941341073735522e+01 1.2051741681215947e+01 6.4311265006839051e+01 1 1 -1
1951 1 2 -3.2554774384394741e-01 1.4988645104929189e+01 9.9284463193934975e+00 6.3357026230645218e+01 1 1 -1
1977 1 3 1.6833923146031238e-01 1.5866269985307930e+01 7.6425880496848562e+00 6.3112797187669059e+01 1 1 -1
11729 2 2 -5.2321993776421782e-01 1.5685624313577499e+01 9.1649762783072060e+00 6.1120656884168788e+01 0 0 -1
631 1 2 -2.5467924338218600e-01 1.8775702186835971e+01 1.2605691401113651e+01 6.2533586210972906e+01 0 1 -1
57 1 1 3.0316788684446667e-02 1.9171402282111107e+01 1.0786881023109217e+01 6.0151016111646882e+01 0 1 -1
1577 1 1 8.1764879256310596e-02 1.6093005455858705e+01 1.1577760072980457e+01 6.5310800699557134e+01 1 1 -1
14777 2 2 -6.5517257597628054e-01 1.5167917658670779e+01 1.2535939875395139e+01 6.1744466505582054e+01 1 0 -1
14678 2 2 -7.0115605884871424e-01 1.2776723369593702e+01 1.1502559072740244e+01 6.0544594250262186e+01 1 0 -1
1514 1 1 1.1221152707508221e-01 1.2641724111866408e+01 1.0647151217992459e+01 6.3965710948323071e+01 1 1 -1
1518 1 1 -3.4181413839409806e-02 1.2896338108078059e+01 1.3093348929840731e+01 6.3576880669439554e+01 1 1 -1
1579 1 1 1.2687107183098276e-01 1.6993190620632340e+01 1.3070892477498495e+01 6.5414726395917612e+01 1 1 -1
1749 1 2 -3.7603531579969224e-01 1.3767376257374744e+01 1.2561335761883372e+01 6.5988248239038882e+01 1 1 -1
650 1 2 -2.4737199233606780e-01 2.6818305087018853e+01 1.0029588512174334e+01 6.2957262607860258e+01 0 1 -1
712 1 3 2.3414798823054739e-01 2.3645909824779345e+01 9.7670197324894428e+00 6.5708328876028361e+01 0 1 -1
917 1 3 4.1157515577431109e-01 2.3672002862293148e+01 1.2458651373177554e+01 6.2057369878599779e+01 0 1 -1
179 1 2 -2.9174643849287640e-01 2.5306268675636431e+01 1.1075968703879942e+01 6.5591742896834432e+01 0 1 -1
114 1 1 1.4152087142296366e-01 2.1359487530583408e+01 7.1761316034298757e+00 6.2809820064058229e+01 0 1 -1
1916 1 3 3.5201436603909353e-01 2.0029916345037364e+01 8.4115057258510504e+00 6.5266483057780704e+01 1 1 -1
56 1 1 1.1640391213039861e-01 2.1121165895275411e+01 9.8123596620977214e+00 6.1376343583573416e+01 0 1 -1
60 1 1 1.3070347489011250e-01 2.0051018301171908e+01 1.1942905725338484e+01 6.2209355847429769e+01 0 1 -1
115 1 1 1.4199813653207830e-01 2.3703391156237860e+01 7.0508934611837271e+00 6.4575300465474669e+01 0 1 -1
896 1 2 -4.2890752905117097e-01 2.3417796410174510e+01 7.1803412113010952e+00 6.1657109467628935e+01 0 1 -1
117 1 1 3.1547754552191297e-02 2.2840059176404854e+01 8.1642283819799566e+00 6.4493547072773282e+01 0 1 -1
119 1 1 -2.4100475804768973e-01 2.2810144956905827e+01 9.0778048907769708e+00 6.5629673745401149e+01 0 1 -1
897 1 3 4.0155732456994542e-01 2.3759683016839240e+01 6.7595466833522293e+00 6.0847366930100314e+01 0 1 -1
177 1 1 -2.3227236124403702e-01 2.6887398450491062e+01 8.6797569255995164e+00 6.5049992548904740e+01 0 1 -1
175 1 2 -3.4032771303870213e-01 2.4463292192880512e+01 7.1749423958651866e+00 6.5780339420564800e+01 0 1 -1
648 1 1 3.1500421099875986e-01 2.6670775401976812e+01 8.8694600857386057e+00 6.3482968762618526e+01 0 1 -1
953 1 3 1.9514385739570556e-01 2.1941000581386188e+01 9.7290519165889879e+00 6.5485204949364530e+01 0 1 -1
120 1 1 1.1998915807377743e-01 2.2063054752616708e+01 1.1023314211473737e+01 6.3188748294655781e+01 0 1 -1
652 1 3 4.3991196043835529e-01 2.5984991966870247e+01 6.9105782115641876e+00 6.3586612289487228e+01 0 1 -1
116 1 1 -1.8959256557422411e-02 2.1988369436710677e+01 8.4323935420140295e+00 6.3365457388064733e+01 0 1 -1
52 1 1 -2.4902193924857541e-02 2.0667492768474233e+01 7.2688485745010762e+00 6.1488353438560807e+01 0 1 -1
58 1 1 -3.5524259858653741e-02 2.0098124570457831e+01 1.0859680465403269e+01 6.1207182527816883e+01 0 1 -1
118 1 1 -2.4179969849257542e-02 2.1680840204986584e+01 9.6900423117990027e+00 6.2752212564728843e+01 0 1 -1
123 1 1 1.0482175672603464e-01 2.3564690097055507e+01 1.2231713444900011e+01 6.4665525300360827e+01 0 1 -1
1915 1 2 -4.3697554262137589e-01 1.9948340469141339e+01 9.2376996754589999e+00 6.5756927577194062e+01 1 1 -1
952 1 3 2.1425751541602434e-01 2.5952711349061207e+01 8.3145030222755381e+00 6.5318098674798946e+01 0 1 -1
122 1 1 -8.7270497798389732e-02 2.1455110676627250e+01 1.2167373369418110e+01 6.2760989108837578e+01 0 1 -1
746 1 2 -2.6072979160559989e-01 2.1665034901010891e+01 9.3111868656758077e+00 6.0157151825674276e+01 0 1 -1
651 1 2 -4.9361899751524985e-01 2.6303115173394552e+01 7.6192779514523723e+00 6.2952998894460876e+01 0 1 -1
121 1 2 -3.0274678324274085e-01 2.3254259184083324e+01 1.1006529280504166e+01 6.4031547474144887e+01 0 1 -1
181 1 1 1.2596672222792238e-01 2.4690199299191089e+01 1.2393128762494644e+01 6.5423644176991758e+01 0 1 -1
54 1 1 1.1475793310470696e-01 2.0637194336285859e+01 8.3001602060529311e+00 6.0464932305325384e+01 0 1 -1
180 1 1 1.1619719993646196e-01 2.6670461357175828e+01 1.1081820031599701e+01 6.5984751185251397e+01 0 1 -1
1739 1 2 -5.3018100663493073e-01 1.5839760894563311e+01 1.8033537820162476e+01 1.1289357908199577e+01 1 0 0
15926 2 2 -6.4717172918630184e-01 1.4123462323376778e+01 1.5253480483281047e+01 1.2056777245889753e+01 0 0 0
1650 1 2 -3.5554156180776392e-01 1.7014543799716130e+01 1.5710259376708834e+01 1.0426462984517222e+01 1 0 0
15928 2 3 3.9682461960408560e-01 1.3827315976078195e+01 1.6207969886685284e+01 1.1895765970516498e+01 0 0 0
1582 1 1 1.0893748955437609e-01 1.8175354916101163e+01 1.5452246328588854e+01 9.6410442389929862e+00 1 0 0
1738 1 1 2.3813961982359355e-01 1.5683181888637559e+01 1.9250678761999385e+01 1.0548593033606842e+01 1 0 0
2971 1 2 -3.2379918186541057e-01 1.8063294192059814e+01 1.6651970071505726e+01 1.3967662850862910e+01 0 1 0
1580 1 1 -1.5623492723273482e-02 1.8894897552018492e+01 1.4148169180185041e+01 9.6706306104059401e+00 1 1 0
1741 1 3 3.8712360677167351e-01 1.6079537915856012e+01 1.7127540361161902e+01 1.0820020674797911e+01 1 0 0
2065 1 2 -3.9361271191883002e-01 1.4074363587079443e+01 1.4024702319216415e+01 1.4583506847660868e+01 0 1 0
2067 1 1 1.4432430280955511e-01 1.4729289854944426e+01 1.5352968580511648e+01 1.4808984304342102e+01 0 1 0
3052 1 3 2.0052412606547571e-01 1.3007100043953379e+01 1.6491017857743007e+01 1.4762772019989360e+01 0 1 0
13028 2 2 -6.3842368792219228e-01 1.3460124993675279e+01 1.7667153472460221e+01 1.2544236465824353e+01 0 0 0
15927 2 3 3.6470813260041973e-01 1.3725668932350027e+01 1.4886172863182473e+01 1.2881503951425763e+01 0 0 0
1527 1 1 -2.4394344535598569e-01 1.6254849544481988e+01 1.9337106263173087e+01 9.1181437337531595e+00 1 0 0
2069 1 1 -1.3555178054629813e-01 1.3978384288778688e+01 1.6512146111500510e+01 1.4981902848167350e+01 0 1 0
2070 1 1 1.1513452159219988e-01 1.6868641003918011e+01 1.6705635905211729e+01 1.4780485830795529e+01 0 1 0
3050 1 3 3.7083698228475426e-01 1.2675321030902930e+01 1.9437454394914841e+01 1.3661672967967572e+01 0 1 0
2068 1 1 -3.4484667409122888e-03 1.6126551528815561e+01 1.5427944326117458e+01 1.4958694802529715e+01 0 1 0
2066 1 1 1.6696723250230163e-02 1.6840162346503671e+01 1.4165195719850498e+01 1.5051105354104212e+01 0 1 0
1522 1 1 8.8448565187255357e-02 1.6574325907855979e+01 1.5487730162624787e+01 9.0182275849996145e+00 1 0 0
16016 2 2 -6.5285362119533275e-01 1.8646958818870143e+01 1.8725898755448739e+01 1.1859708472672796e+01 0 0 0
10414 2 3 3.9341936802575145e-01 1.3394405209418435e+01 1.6086245727131324e+01 9.4624072400660868e+00 0 0 0
10412 2 2 -6.3411433238211845e-01 1.3009613515013376e+01 1.5154359511620177e+01 9.5763910794827645e+00 0 0 0
13029 2 3 3.3212059707133573e-01 1.4288895096818674e+01 1.8199332901726343e+01 1.2325136578724113e+01 0 0 0
13307 2 2 -6.7096456645992131e-01 1.3449213589540687e+01 1.7871517053953657e+01 9.4209659367433325e+00 0 0 0
13308 2 3 3.4683212317041173e-01 1.3896112760818701e+01 1.8472503125867050e+01 9.9668084038328004e+00 0 0 0
16017 2 3 4.0774952186360741e-01 1.7711271687157357e+01 1.8929368820906220e+01 1.2022440385472807e+01 0 0 0
10413 2 3 3.9252398031172031e-01 1.3229201972142382e+01 1.4693797688549235e+01 1.0343324903261175e+01 0 0 0
11670 2 3 4.1465331719903203e-01 1.5581709713173352e+01 1.3881688705936023e+01 1.1098753325171774e+01 0 0 0
16018 2 3 4.2165585519633580e-01 1.8867233407683685e+01 1.7912679734062372e+01 1.2220179448506700e+01 0 0 0
13030 2 3 3.3628850427130119e-01 1.2806167413160354e+01 1.8140708973063184e+01 1.2041028003032494e+01 0 0 0
2895 1 2 -4.8224137570164166e-01 1.6685352236246576e+01 1.9685837585222178e+01 1.3695366409954019e+01 0 1 0
2073 1 1 1.3110245576699922e-01 1.4207174795873017e+01 1.9063344933161101e+01 1.5304021728731810e+01 0 1 0
1588 1 1 -4.8667830463285551e-02 1.9284176140579298e+01 1.9090442766908243e+01 8.9848359028706462e+00 1 0 0
2945 1 3 4.7940484297846353e-01 1.9465684524502471e+01 1.3276346163404042e+01 1.3493426633033787e+01 0 1 0
15826 2 3 4.0872984994273615e-01 2.0102528040419323e+01 1.5514491495559014e+01 1.3366246719412773e+01 0 0 0
12441 2 3 4.8842559319994905e-01 2.1240949089645341e+01 1.8221437539495412e+01 1.3060605678638352e+01 0 1 0
15824 2 2 -6.7549315876508742e-01 2.0451599538115921e+01 1.4620145373667714e+01 1.3394560175948692e+01 0 0 0
12442 2 3 4.0823691034327408e-01 2.1834948386247579e+01 1.7022999724617250e+01 1.2173726853401098e+01 0 1 0
15825 2 3 3.6407433369608844e-01 2.1221530852914196e+01 1.4550562536501181e+01 1.2834502584357260e+01 0 0 0
129 1 1 -9.0496492434286327e-02 2.6620961097860196e+01 1.6032868126112831e+01 9.8054482489029002e+00 0 0 0
1585 1 1 -3.4432409872245419e-02 2.0376567469877511e+01 1.6547502686999060e+01 9.6614672750476753e+00 1 0 0
1581 1 1 -2.2931910769837294e-02 2.0223673538902219e+01 1.4137069791972191e+01 1.0247505494898130e+01 1 1 0
1587 1 1 -7.4209405312379587e-02 2.1263532856001035e+01 1.7638981725051668e+01 9.5309178235458223e+00 1 0 0
1583 1 1 1.3371802324798462e-01 2.0837029453628659e+01 1.5406649861628285e+01 1.0320843424267462e+01 1 0 0
1999 1 3 2.3259555460772249e-01 2.2305313291587431e+01 1.7596870512630495e+01 9.8374212830122865e+00 1 0 0
1642 1 2 -4.9923167093185922e-01 2.2121236177555648e+01 1.5846233595289295e+01 1.0759481798399774e+01 1 0 0
1643 1 3 4.2855737430091628e-01 2.2957091277245759e+01 1.5214517674302082e+01 1.0531404246532395e+01 1 0 0
128 1 1 1.1910516092902831e-01 2.5287611786012860e+01 1.6021259672905224e+01 9.3692926275603803e+00 0 0 0
726 1 2 -3.2805665936015133e-01 2.4368394180161538e+01 1.7137346108084618e+01 9.4968531440045396e+00 0 0 0
14082 2 3 2.9937933799159122e-01 2.4923159261837608e+01 1.7677844357488045e+01 1.2909597770031592e+01 0 0 0
14081 2 2 -6.6442115974934923e-01 2.4268095242082321e+01 1.7601093249735971e+01 1.2240058185794320e+01 0 0 0
12911 2 2 -6.6371204016327512e-01 2.3155812480670978e+01 1.5139962295254447e+01 1.3768032217896568e+01 0 0 0
14083 2 3 4.2532331611807417e-01 2.4389463816834457e+01 1.8253698636921190e+01 1.1554631444307356e+01 0 0 0
1995 1 2 -4.0813637992220053e-01 2.3060290116098244e+01 1.3735609229943751e+01 1.1228100917728463e+01 1 1 0
12440 2 2 -6.9445812603182744e-01 2.1139537151937372e+01 1.7331853920928335e+01 1.2795266809599797e+01 0 1 0
133 1 1 1.6953931017090693e-01 2.6555152378612856e+01 1.8796308280144039e+01 9.5071589176421334e+00 0 0 0
727 1 2 -3.5809894675211895e-01 2.6380139731379735e+01 1.8411890834745300e+01 1.0859581814689736e+01 0 0 0
15284 2 2 -6.7901646748017119e-01 2.5539485859424715e+01 1.5178290865045216e+01 1.2115183682089773e+01 0 0 0
15286 2 3 4.2163835539133798e-01 2.6205112912436977e+01 1.4609577880756772e+01 1.1645161801552300e+01 0 0 0
15285 2 3 3.4210540049385735e-01 2.5311967084047769e+01 1.6065472243360659e+01 1.1690783742222861e+01 0 0 0
12284 2 2 -7.2041839074447811e-01 2.5966935618910821e+01 1.6385604069064343e+01 1.4327056341857620e+01 0 0 0
12286 2 3 5.3031250575247069e-01 2.5245185543238573e+01 1.7038822295953715e+01 1.4895793541688226e+01 0 0 0
1589 1 1 2.7919291990471086e-02 2.0591058931578033e+01 1.8886982912120217e+01 9.5496301584857974e+00 1 0 0
12285 2 3 3.6251007447141897e-01 2.5541830548966637e+01 1.5775748283385528e+01 1.3664305769243672e+01 0 0 0
12912 2 3 3.3379176675930383e-01 2.3382741272971661e+01 1.5692180866782342e+01 1.3033690398657781e+01 0 0 0
2000 1 2 -4.4684508774029263e-01 2.2303426411374708e+01 1.9406968583460671e+01 1.0898699540973899e+01 1 0 0
12913 2 3 3.4633472319266484e-01 2.2660296019847095e+01 1.5643847095604041e+01 1.4451088947698590e+01 0 0 0
11982 2 3 3.9160485545119367e-01 2.2766777596901679e+01 1.9023433949783971e+01 1.4989803938878815e+01 0 0 0
11981 2 2 -6.1201405224127814e-01 2.2454829626181063e+01 1.9278602476871665e+01 1.4075198708975471e+01 0 0 0
2705 1 3 4.1661131690127789e-01 2.2856790911259445e+01 1.3582506705426438e+01 1.5034756402866154e+01 0 1 0
2911 1 2 -6.9860729512624431e-01 2.4670074275094713e+01 1.7872630280099163e+01 1.5203369993934650e+01 0 1 0
16147 2 3 3.9947719534590481e-01 2.3706993119999485e+01 1.3394681402345048e+01 1.3124096706213201e+01 0 0 0
14865 2 3 3.8492619780412962e-01 2.6780527351609564e+01 1.7445572043446152e+01 1.3413452065559651e+01 0 0 0
1534 1 1 1.4244319335099098e-01 1.6949668635613872e+01 2.4128720275801932e+01 9.0875194144711280e+00 1 0 0
2896 1 3 3.6513120678826605e-01 1.5867979352486181e+01 1.9783275920409917e+01 1.3267530106356666e+01 0 1 0
1740 1 2 -3.6735987619090776e-01 1.5120453913054618e+01 2.0354057870229706e+01 1.0912007984161313e+01 1 0 0
3047 1 1 2.6449171607242805e-01 1.3341658929329837e+01 2.1411836388493708e+01 1.3474667318626985e+01 0 1 0
1681 1 2 -5.7208346647554420e-01 1.3847613436262431e+01 2.4070941719682821e+01 1.0450863132447964e+01 1 0 0
13766 2 2 -6.2993652007899226e-01 1.5425180027158943e+01 2.2584290069584640e+01 1.1551313183311049e+01 0 0 0
13767 2 3 4.3803004871365647e-01 1.4613554809904182e+01 2.2714876891438010e+01 1.0962022767951286e+01 0 0 0
13768 2 3 3.9908555504653703e-01 1.5222224440220337e+01 2.2926507922844443e+01 1.2488373980394790e+01 0 0 0
1536 1 1 -6.4819700386685275e-02 1.7127844741880711e+01 2.4904574161447041e+01 1.0463941431246349e+01 1 0 0
1934 1 3 4.6315346270858943e-01 1.6792228879669423e+01 2.1720007024445223e+01 1.1143359787984265e+01 1 0 0
2084 1 1 1.2156643628964618e-01 1.6109905629228209e+01 2.5428014766004662e+01 1.4486265286310656e+01 0 1 0
1933 1 2 -4.5963633700515316e-01 1.7842536027525668e+01 2.1691876056817897e+01 1.1221323184015935e+01 1 0 0
1598 1 1 1.9134914678218637e-01 1.8279797254583315e+01 2.4619649286938731e+01 1.1170674864525081e+01 1 0 0
2973 1 2 -2.7191429245368065e-01 1.6535179662524570e+01 2.4499054901644104e+01 1.3507887429398041e+01 0 1 0
1594 1 1 1.5870683335326008e-01 1.8567947807794624e+01 2.2392478913650724e+01 1.0108883278056549e+01 1 0 0
1768 1 2 -2.6901375794987420e-01 1.8815198132811066e+01 2.5229041050976310e+01 1.2395582060127476e+01 1 0 0
1596 1 1 -4.0207043928926045e-02 1.9142645114639265e+01 2.3608112527995768e+01 1.0741874224126468e+01 1 0 0
2082 1 1 1.4034518866853402e-01 1.7074144258246601e+01 2.3890234771861408e+01 1.4753418732865603e+01 0 1 0
1592 1 1 -5.1097911538826854e-02 1.9551882819671835e+01 2.1480807820458693e+01 9.5658227150208717e+00 1 0 0
1538 1 1 1.3012700902007654e-01 1.6283326454437944e+01 2.5956830697103698e+01 1.0718307670440634e+01 1 0 0
2077 1 1 -6.1125976302741587e-02 1.4300933773742035e+01 2.1466051101254191e+01 1.4496301319490007e+01 0 1 0
1682 1 3 4.2276787035594465e-01 1.3810432390967197e+01 2.4678389076810088e+01 1.1252561445385291e+01 1 0 0
12710 2 2 -6.3981153815394787e-01 1.3666553627393995e+01 2.5682753130917920e+01 1.2592105021283382e+01 0 0 0
3049 1 2 -5.0958163870908524e-01 1.3029309095104516e+01 2.2668122991623203e+01 1.3001346630981146e+01 0 1 0
1535 1 1 1.3577944282822946e-01 1.4537063888928802e+01 2.4975113427407685e+01 9.3526197079364586e+00 1 0 0
13037 2 2 -6.1361648415064807e-01 1.2753973351941903e+01 2.0836712278552703e+01 9.2931203010278853e+00 0 0 0
2076 1 1 1.0098964351381526e-01 1.6409170366968009e+01 2.0186464876086692e+01 1.5032216626686088e+01 0 1 0
2079 1 1 -4.2068449780819299e-02 1.4840681437554553e+01 2.2769407743320688e+01 1.4886245275445450e+01 0 1 0
3048 1 2 -5.0748511755554149e-01 1.2832741454471863e+01 2.0196064011058191e+01 1.2995087053360688e+01 0 1 0
2075 1 1 -8.3951383248912548e-02 1.4911539748249536e+01 2.0241287511258889e+01 1.5037827522913840e+01 0 1 0
1737 1 3 1.7737922819176408e-01 1.6997309326759414e+01 2.0166395093671454e+01 9.2254582537451508e+00 1 0 0
13039 2 3 3.1689914035313516e-01 1.2824241034310152e+01 2.0710239822605033e+01 1.0262568392214654e+01 0 0 0
2080 1 1 -3.2109153543493203e-02 1.6265368972866838e+01 2.2666779612987568e+01 1.5026290167691048e+01 0 1 0
2083 1 1 -2.9347093110420400e-02 1.4671325626058461e+01 2.5286882017535874e+01 1.4919360512280155e+01 0 1 0
1537 1 1 -1.1758245548179400e-01 1.5054143196685239e+01 2.6163543015356222e+01 1.0048325630556343e+01 1 0 0
10804 2 3 4.0913032121372267e-01 1.9165438443790762e+01 2.0602024201152219e+01 1.2655558691018390e+01 0 0 0
2081 1 1 1.7129572564119377e-01 1.4148403070360903e+01 2.4017127703415742e+01 1.5039120206283023e+01 0 1 0
1532 1 1 -1.3806321463928786e-01 1.7582160987742654e+01 2.2727329129652649e+01 9.0704049071174904e+00 1 0 0
12712 2 3 3.8691025553745062e-01 1.4564643841273520e+01 2.6136160787569860e+01 1.2690524236601473e+01 0 0 0
12250 2 3 4.2203417781507141e-01 2.3489167219264043e+01 2.5363047834917644e+01 1.3702754792779313e+01 0 0 0
10803 2 3 3.6643014801483581e-01 1.9949459385858617e+01 1.9992869605237399e+01 1.3947250095517902e+01 0 0 0
10294 2 3 3.3481050416632124e-01 2.5196563435407064e+01 1.9980051281078122e+01 1.4330415135955022e+01 0 0 0
11983 2 3 3.2992537037148301e-01 2.2917558355192558e+01 2.0120929886549479e+01 1.3792265341457817e+01 0 0 0
10293 2 3 3.1970126997095411e-01 2.4576534383194836e+01 1.9915991723287533e+01 1.2820260913798258e+01 0 0 0
1591 1 1 1.4733622065403887e-01 2.1266320008246598e+01 2.0007325594599038e+01 1.0211447531432116e+01 1 0 0
12248 2 2 -6.9121088109948647e-01 2.4285077773823684e+01 2.5796560784063111e+01 1.3500611917105767e+01 0 0 0
10802 2 2 -6.3809707145503181e-01 2.0043282420186742e+01 2.0634608400566634e+01 1.3257110624856809e+01 0 0 0
2898 1 3 4.4686908005024811e-01 2.0571537915003191e+01 2.2112813578205159e+01 1.3740044910070408e+01 0 1 0
2897 1 2 -4.3008946801646858e-01 2.0052217114098188e+01 2.2886670924473954e+01 1.4157676568052775e+01 0 1 0
10292 2 2 -6.0931484811415837e-01 2.5427030378493580e+01 1.9919323842940482e+01 1.3346310486077950e+01 0 0 0
13570 2 3 3.5147090388262686e-01 2.5894275780906131e+01 2.3147081716227007e+01 1.3514736212826707e+01 0 0 0
641 1 2 -5.0067404385536263e-01 2.5202379383876281e+01 2.1235595304598093e+01 1.0883477937697695e+01 0 0 0
1593 1 1 -8.3618620840373928e-03 2.0741948622129122e+01 2.1326139187391234e+01 1.0325474447845425e+01 1 0 0
1595 1 1 -5.5205560099629847e-02 2.1218754839055546e+01 2.2387452242304015e+01 1.1226389219768194e+01 1 0 0
1597 1 1 7.2282263052281262e-02 2.0536035282342663e+01 2.3660987608185174e+01 1.1224792213426987e+01 1 0 0
1599 1 1 -9.9480869271439454e-02 2.1223649929798128e+01 2.4902001653199960e+01 1.1498477083414846e+01 1 0 0
2005 1 3 1.7849590995768247e-01 2.2239855056979213e+01 2.5023384037309285e+01 1.1453124499722803e+01 1 0 0
2004 1 3 4.9748033581596857e-01 2.2977878061497169e+01 2.0286553275661472e+01 1.1439397146401884e+01 1 0 0
2001 1 1 3.0006945771090854e-01 2.2424359183323819e+01 2.2306763250246423e+01 1.2039259983200921e+01 1 0 0
2002 1 2 -5.1643640160880266e-01 2.3229360161304992e+01 2.1144343619438231e+01 1.2113528822624845e+01 1 0 0
2003 1 2 -3.9050738016777242e-01 2.2656435700412498e+01 2.3406685217343384e+01 1.2710866127009984e+01 1 0 0
10838 2 2 -6.3211810696695148e-01 2.4287276007796311e+01 2.4975842660733171e+01 1.0793671849229080e+01 0 0 0
13568 2 2 -6.6959880162446472e-01 2.5233662803464355e+01 2.2970135196224422e+01 1.2807641727689832e+01 0 0 0
642 1 3 4.5926401053203775e-01 2.5510087717536369e+01 2.1957747963229266e+01 1.1421720831010942e+01 0 0 0
13569 2 3 4.1185493561387054e-01 2.4280691724184340e+01 2.3135906733635196e+01 1.3136750847813760e+01 0 0 0
10840 2 3 4.1159640483520010e-01 2.4842410424507705e+01 2.4413794611495614e+01 1.1340918739701744e+01 0 0 0
142 1 1 1.2821745146057104e-01 2.6670742224348455e+01 2.4423468924126883e+01 9.5677589060397530e+00 0 0 0
12375 2 3 4.6427536646948353e-01 2.0613896214423516e+01 2.5517920534325025e+01 1.3706241986474213e+01 0 0 0
638 1 1 3.2382009382185656e-01 2.4566168182603747e+01 2.1555252528129277e+01 9.6302206215009214e+00 0 0 0
12374 2 2 -6.3938924567846578e-01 2.1423120552798938e+01 2.5880830250431504e+01 1.4085730884111271e+01 0 0 0
10839 2 3 4.1326001293584319e-01 2.4767656610782435e+01 2.5857945337014204e+01 1.0669772798338720e+01 0 0 0
1601 1 1 -7.3033511111627342e-02 2.0687478594875451e+01 2.6208377985300100e+01 1.1711409207608664e+01 1 0 0
144 1 1 -7.3116141470931748e-02 2.6468712709910637e+01 2.5701525317435173e+01 9.0885612917651368e+00 0 0 0
13692 2 3 4.2053027022447470e-01 2.2427847172619664e+01 2.5990512227226471e+01 9.6696766246274937e+00 0 0 0
15874 2 3 4.0103512545763137e-01 2.6821549218910345e+01 2.1049543574327238e+01 1.2776019387713102e+01 0 0 1
140 1 1 4.4818656669279908e-02 2.6513788323110916e+01 2.3073035467636203e+01 9.0417005743283276e+00 0 0 0
2132 1 1 6.3136097178436087e-02 1.8557683414826005e+01 1.6839562333618947e+01 1.5323258289713213e+01 0 1 0
15189 2 3 4.1935111491827898e-01 1.2952500961375419e+01 1.4373104491586002e+01 1.6445266296974690e+01 0 0 0
3525 1 1 9.9779653896078322e-03 1.4126545419988048e+01 1.3302423053441720e+01 1.9967119378863039e+01 1 1 0
3051 1 2 -5.8753781011478767e-01 1.2774151394002097e+01 1.9289496413730980e+01 1.5370419590008829e+01 0 1 0
2071 1 1 -3.5714952636195986e-02 1.4694263013425553e+01 1.7731071033496903e+01 1.5324410541921045e+01 0 1 0
2134 1 1 8.6875527046476275e-02 1.9246912460559230e+01 1.8114223473264250e+01 1.5798871486130112e+01 0 1 0
4000 1 2 -5.0232476704332374e-01 1.2949105510135544e+01 1.7079554813680438e+01 1.8614399369242481e+01 1 1 0
3887 1 3 5.0546749036255378e-01 1.7461226190213644e+01 1.4243256209536657e+01 1.9261578888880511e+01 1 1 0
2072 1 1 1.0515429729447306e-01 1.6137036524160795e+01 1.7674161394198627e+01 1.5684211474836408e+01 0 1 0
2074 1 1 9.2249226723162325e-02 1.7003925560570615e+01 1.9134047141667889e+01 1.5932857026036652e+01 0 1 0
2128 1 1 1.2198166302882033e-01 1.8050856715101567e+01 1.4094588780265116e+01 1.5847435064374883e+01 0 1 0
2915 1 2 -2.8372121940883827e-01 1.7854655752641136e+01 1.4942299016604430e+01 1.7044382004066030e+01 0 1 0
2918 1 2 -4.0148807427992877e-01 1.6488793416848257e+01 1.8282305878658530e+01 1.7022665921645658e+01 0 1 0
2136 1 1 -4.6768231911402794e-02 1.8491152034316741e+01 1.9250964916093377e+01 1.5917362859502513e+01 0 1 0
2130 1 1 1.1479318925258392e-01 1.8794050680405228e+01 1.5789561809274792e+01 1.6345336831465666e+01 0 1 0
3998 1 3 1.7993315358553177e-01 1.3063536711889018e+01 1.5174181640068472e+01 2.0538437132483669e+01 1 1 0
3997 1 1 3.6406324690698005e-01 1.4094897619089604e+01 1.6259291910226146e+01 1.8743935142135246e+01 1 1 0
3999 1 2 -2.9877957386353371e-01 1.4681419795555811e+01 1.5483132260515665e+01 1.7917610600980240e+01 1 1 0
3886 1 2 -4.8232260851412984e-01 1.6795163738999573e+01 1.3640376548928934e+01 1.9679698420894539e+01 1 1 0
3529 1 2 -3.3526491656308749e-01 1.5345882937103701e+01 1.7808647759785675e+01 2.0513138896133334e+01 1 1 0
3527 1 1 3.0538321730339064e-02 1.4782209473417105e+01 1.4457731477825563e+01 2.0468301316147908e+01 1 1 0
3585 1 1 9.6966165597509188e-02 1.6239060393794865e+01 1.4400797899757990e+01 2.0807473577236259e+01 1 1 0
3528 1 1 -2.2141019912226190e-01 1.3976299361461676e+01 1.5688938818686074e+01 2.0260984621086056e+01 1 1 0
3934 1 2 -5.2607718541569271e-01 1.8368232369220760e+01 1.5542845418530478e+01 1.9722373094756307e+01 1 1 0
3588 1 1 1.0499078089375850e-01 1.8339844786447028e+01 1.5814861518142925e+01 2.1162643565726036e+01 1 1 0
3589 1 1 1.0386781563349916e-01 1.6391065710662382e+01 1.7293106290827478e+01 2.1313687988871056e+01 1 1 0
3530 1 2 -3.4297178569083409e-01 1.2970550834541598e+01 1.8400990722580580e+01 2.0843324748683028e+01 1 1 0
3531 1 1 2.5438664070508604e-01 1.4332978625239601e+01 1.8634676417130571e+01 2.1129711080274443e+01 1 1 0
3733 1 3 4.3811428860825896e-01 1.7794402997156979e+01 1.8449973486569736e+01 1.8182311484578314e+01 1 1 0
3731 1 2 -5.1417568541671566e-01 1.8620612678742980e+01 1.8514811857304085e+01 1.8723182405079051e+01 1 1 0
3590 1 1 9.5510425212118222e-02 1.9076333730512207e+01 1.7026478538132476e+01 2.1336528742260967e+01 1 1 0
3935 1 3 4.2779524257380958e-01 1.8982450300104560e+01 1.6075507235988287e+01 1.9221617267945476e+01 1 1 0
4022 1 3 1.9705418509047951e-01 1.4156521656275288e+01 1.6441218152090887e+01 2.0992046010301113e+01 1 1 0
3587 1 1 9.9791700240129677e-02 1.6787406669988982e+01 1.5895849411192653e+01 2.1485485903062237e+01 1 1 0
13567 2 3 4.2549553936055035e-01 1.3548260012908420e+01 1.9085019689899426e+01 1.8449222847783545e+01 0 0 0
13566 2 3 4.6151497986625162e-01 1.5173106874881110e+01 1.8825133400767410e+01 1.7942985927040819e+01 0 0 0
3524 1 1 1.1912163270673413e-01 1.2861528566487438e+01 1.3318642434243960e+01 1.9357776012231916e+01 1 1 0
13565 2 2 -6.8816888292717937e-01 1.4376456283967203e+01 1.9410114937606870e+01 1.8048002551361016e+01 0 0 0
2135 1 2 -3.4364441701368864e-01 2.0667610339992937e+01 1.8190664350684475e+01 1.5553733544173204e+01 0 1 0
11784 2 3 4.2942372474813573e-01 2.5999284068969089e+01 1.8640937506795648e+01 1.6162230098660228e+01 0 1 0
11783 2 2 -6.6778744729246764e-01 2.6787443699730005e+01 1.9078009634990732e+01 1.5843149064112087e+01 0 1 0
2968 1 2 -3.3649670421990779e-01 2.0068462404537296e+01 1.3513496587690229e+01 1.7930015320903834e+01 0 1 0
13984 2 3 3.9194221419344899e-01 2.6280846266284556e+01 1.4953292257057711e+01 1.5464002120021121e+01 0 0 0
2912 1 3 3.9034452834879052e-01 2.3982687314397921e+01 1.7526452716857317e+01 1.5791902368197132e+01 0 1 0
13983 2 3 4.0013441995185434e-01 2.4904787383852131e+01 1.4109615415820974e+01 1.5612730362324145e+01 0 0 0
13982 2 2 -6.9622403334262184e-01 2.5917391982367860e+01 1.4033788263432758e+01 1.5456749903710110e+01 0 0 0
2704 1 2 -5.2108377011913420e-01 2.3308367429748817e+01 1.4095801292964769e+01 1.5813067305516428e+01 0 1 0
2257 1 1 1.3646163094967795e-01 2.6626081084901053e+01 1.8130376802318775e+01 1.8980677007020660e+01 0 1 0
2133 1 1 2.5196051605353548e-01 2.0940043876937317e+01 1.6980268393179035e+01 1.6269818297852609e+01 0 1 0
2131 1 1 -1.3350623207652407e-01 2.0250290468732835e+01 1.5828622768599008e+01 1.6543976132175622e+01 0 1 0
2195 1 2 -3.6298617271310912e-01 2.2311400945597708e+01 1.7009134096717659e+01 1.6643492176318063e+01 0 1 0
2993 1 3 1.9879460266795376e-01 2.2153529827070152e+01 1.9329880617000732e+01 1.6993339272294008e+01 0 1 0
2129 1 1 1.4068235085873479e-01 2.0688134557606727e+01 1.4621312849737757e+01 1.7236387747325971e+01 0 1 0
2193 1 1 1.1819067414655872e-01 2.2793887834566494e+01 1.5860546137134142e+01 1.7403424638132865e+01 0 1 0
2729 1 3 1.6969248852539209e-01 2.0552463849700395e+01 1.9088328196358557e+01 1.7663974365906789e+01 0 1 0
2197 1 2 -3.5520047982917125e-01 2.4144709486894985e+01 1.8229601417805817e+01 1.7641306635325009e+01 0 1 0
2251 1 1 7.6299026218636087e-02 2.6262414650936641e+01 1.4471608876520245e+01 1.8752647972529982e+01 0 1 0
2255 1 1 4.5599916194620498e-02 2.6343205691318200e+01 1.7050880622848972e+01 1.7872321352087951e+01 0 1 0
2916 1 2 -3.9219765653255123e-01 2.5346324311830973e+01 1.4914033688026631e+01 1.9750706702656217e+01 0 1 0
2952 1 2 -4.5060308119867765e-01 2.2204763083380239e+01 1.4407790874620297e+01 1.9097877009659214e+01 0 1 0
2953 1 3 3.8227399562556164e-01 2.2548777245245404e+01 1.5094082491102958e+01 1.9677440134355439e+01 0 1 0
2192 1 1 9.7913454659190130e-02 2.4654284424396121e+01 1.4574227717482703e+01 1.8430988751120424e+01 0 1 0
2732 1 3 4.0358426736156977e-01 2.3075674288241615e+01 1.8990470533835655e+01 1.9015758775201505e+01 0 1 0
2191 1 1 9.5816523181306484e-02 2.2096756147551432e+01 1.4712008728687625e+01 1.7697266404566534e+01 0 1 0
2194 1 1 -6.3245895173320035e-02 2.4132795090680894e+01 1.5865895285683898e+01 1.7797365262227014e+01 0 1 0
2196 1 1 9.8909783098270296e-02 2.4914034939715400e+01 1.7025998883746187e+01 1.7821392693361979e+01 0 1 0
2811 1 2 -4.8700141931592877e-01 2.6281946224715387e+01 1.7832624972426515e+01 2.0320786115689280e+01 0 1 0
3652 1 2 -3.2416891228889455e-01 2.0470707904311915e+01 1.6814370386194373e+01 2.0991640940579746e+01 1 1 0
2812 1 3 3.7326778497958474e-01 2.5569560367106483e+01 1.8359474228171749e+01 2.0739515867205071e+01 0 1 0
4021 1 3 2.3533282431085811e-01 2.0566958175263011e+01 1.8935856233978818e+01 2.0284232128705394e+01 1 1 0
4051 1 3 3.6229851505717053e-01 2.4231018861197271e+01 1.6122145535972763e+01 2.1021915676069469e+01 1 1 0
2259 1 1 -9.8721186975777434e-02 2.5987575007514788e+01 1.9482753069631237e+01 1.8653386309957526e+01 0 1 0
3653 1 2 -4.7564873964789928e-01 2.3362438890661075e+01 1.6544466821059512e+01 2.1189423871369442e+01 1 1 0
2189 1 1 1.4523928446985088e-01 2.3043953070740990e+01 1.3388392987231315e+01 1.7081465277550329e+01 0 1 0
2198 1 1 3.8837822709283355e-02 2.4915497153231151e+01 1.9508935613754574e+01 1.7780678352821155e+01 0 1 0
2190 1 1 -6.6068719646747986e-02 2.4183803550560807e+01 1.3276630411769577e+01 1.8016362004032278e+01 0 1 0
2935 1 3 4.7369122306634481e-01 2.4941997933173269e+01 1.3370134855882904e+01 2.0280704869818603e+01 0 1 0
10778 2 2 -6.8656501942060111e-01 2.4280507051237041e+01 1.9681330780203254e+01 2.1563888305654768e+01 0 0 0
3650 1 1 5.2947896159029659e-02 2.1150080659192053e+01 1.5714083527144318e+01 2.1645417812016767e+01 1 1 0
15265 2 3 4.4930222439463691e-01 2.6625494170566654e+01 1.5882462203415603e+01 2.1152397534365363e+01 0 0 0
10780 2 3 4.4685600418962901e-01 2.3419050542512217e+01 1.9203083926595664e+01 2.1648419949004694e+01 0 0 0
2078 1 1 -3.2151098776778853e-02 1.6996296160590312e+01 2.1506633635691635e+01 1.5387723296035480e+01 0 1 0
15052 2 3 4.2731346423806627e-01 1.3027216072709107e+01 2.5421569839856161e+01 1.8384561419016592e+01 0 0 0
10695 2 3 3.0633086958975547e-01 1.2707233576298528e+01 2.0902036213398187e+01 1.8954347595575623e+01 1 0 0
3730 1 1 3.2215684402731293e-01 1.8867797132958888e+01 1.9818547061027626e+01 1.9225511941054318e+01 1 1 0
13806 2 3 4.8578757688584073e-01 1.6761112525886507e+01 2.4284519827189406e+01 1.7734608660565165e+01 1 0 0
15050 2 2 -6.6902294419001207e-01 1.2568829114651731e+01 2.4592428771345418e+01 1.8146139097856956e+01 0 0 0
3045 1 2 -5.2884572510838590e-01 1.2777070594898728e+01 2.4198325609937076e+01 1.5406484611274541e+01 0 1 0
2951 1 3 4.9787282943048922e-01 1.8436612033014011e+01 2.5717010366541583e+01 1.7990150598977493e+01 0 1 0
2140 1 1 1.3576159681056478e-02 1.8365054366551075e+01 2.1680308251845073e+01 1.5811940441053146e+01 0 1 0
2144 1 1 -3.8900517368049566e-02 1.8187610470151938e+01 2.4122386162795099e+01 1.5637752112759646e+01 0 1 0
2146 1 1 1.0639684527638343e-01 1.8628625712260536e+01 2.5448942160332621e+01 1.6107717262849558e+01 0 1 0
11662 2 3 3.5371669482479912e-01 1.4912267806834061e+01 2.0952607591456037e+01 1.7478313498646767e+01 0 0 0
11660 2 2 -6.6911609213995005e-01 1.4563285621762983e+01 2.1953029478224430e+01 1.7554759867620302e+01 0 0 0
11661 2 3 4.7899279290831320e-01 1.5319083598448007e+01 2.2481758657237542e+01 1.7380721018445861e+01 0 0 0
3601 1 1 1.6043935503300305e-01 1.6421800572203381e+01 2.4759902110401043e+01 2.0900751139347474e+01 1 1 0
3818 1 2 -2.7678827564756475e-01 1.6903563543186685e+01 2.3514142673698743e+01 2.0391372111205097e+01 1 1 0
3819 1 2 -2.9406367398507777e-01 1.9068613748154590e+01 2.4708807094130798e+01 2.0551947381952985e+01 1 1 0
2950 1 2 -5.3590939582390751e-01 1.7796895427444998e+01 2.5695872488241765e+01 1.7293536819979479e+01 0 1 0
2142 1 1 1.3342080323443409e-01 1.8922099954843830e+01 2.3005399576716673e+01 1.6184159093057371e+01 0 1 0
2138 1 1 -1.6481762863458212e-02 1.9163849742698719e+01 2.0526442367701200e+01 1.6070357164545108e+01 0 1 0
2879 1 2 -4.6191159254295455e-01 1.9135623292005370e+01 2.2999590909468431e+01 1.7591570406859624e+01 0 1 0
13805 2 2 -6.7383432877580751e-01 1.5832831887202047e+01 2.4139549212335297e+01 1.7667411301087419e+01 1 0 0
3732 1 2 -2.8778605013161546e-01 1.8297855753976624e+01 2.0936618235991983e+01 1.9026133851137768e+01 1 1 0
16063 2 3 3.9751774054327388e-01 1.2932845754630149e+01 2.1784316930790713e+01 1.7041350783676830e+01 1 0 0
3599 1 1 1.8678378693009354e-01 1.7663282429754904e+01 2.2727714608922344e+01 2.1389769328585345e+01 1 1 0
3604 1 1 1.6719441505512719e-01 1.8563003144164327e+01 2.5728209585729246e+01 2.1409141201312256e+01 1 1 0
3543 1 1 2.4656388956812164e-01 1.4354670877853998e+01 2.6064865032786653e+01 2.1310885175559623e+01 1 1 0
3541 1 1 -4.5577096655568278e-02 1.5105414531319608e+01 2.4709988240881131e+01 2.1337968721344666e+01 1 1 0
13807 2 3 3.6379031377678611e-01 1.5211877053468255e+01 2.4838340155117340e+01 1.8024739576943603e+01 1 0 0
10696 2 3 4.0515146941757413e-01 1.2776296819702326e+01 2.2515932001005730e+01 1.8997959574430958e+01 1 0 0
3603 1 1 -1.0446757588585198e-01 1.7103269922174359e+01 2.5885360651359264e+01 2.1406043217864479e+01 1 1 0
10331 2 2 -7.1966468694078090e-01 2.6862364176299891e+01 2.4957292092109981e+01 2.1301253847427319e+01 0 0 0
2730 1 2 -5.1444260122178298e-01 2.2501427821348273e+01 1.9699636130551163e+01 1.9368127211255221e+01 0 1 0
2137 1 1 -2.4367559393290622e-01 2.1280983167434638e+01 1.9855684348536535e+01 1.7372212115123880e+01 0 1 0
3654 1 1 -2.6531681995700995e-01 1.9922236075379637e+01 1.9754581372972108e+01 2.0420625761071051e+01 1 1 0
2880 1 3 4.3458204061088274e-01 2.0052300197605092e+01 2.2952289832976998e+01 1.7831702807166991e+01 0 1 0
3729 1 3 1.9773987840775292e-01 2.0512767086293632e+01 2.0704031144259986e+01 2.0478345264629191e+01 1 1 0
2143 1 1 1.0288132918928428e-01 2.0428249902515905e+01 2.3122920230707997e+01 1.5517731736895591e+01 0 1 0
2263 1 1 -1.0896401320758801e-01 2.6624880910395017e+01 2.1656034574517921e+01 1.7884640993670530e+01 0 1 0
2267 1 1 1.6193686629092194e-01 2.6560494165309159e+01 2.4801574179481481e+01 1.7221347672958750e+01 0 1 0
2773 1 2 -3.3671336494925325e-01 2.5628924723406261e+01 2.2601955845089169e+01 1.5933248255901779e+01 0 1 0
2202 1 1 9.1675621441340061e-02 2.5510653827939262e+01 2.1596616093420085e+01 1.6998466938675787e+01 0 1 0
2199 1 2 -3.4674422947587696e-01 2.3393165385418584e+01 2.0762176922996733e+01 1.6113226350290795e+01 0 1 0
2203 1 1 -6.9341617928282945e-02 2.3193023681542936e+01 2.3376059971354593e+01 1.6154038313012002e+01 0 1 0
2145 1 1 -1.1069879324174607e-02 2.0942576131272993e+01 2.4450743380548559e+01 1.6071481897508935e+01 0 1 0
2141 1 1 -8.5770493789659480e-02 2.1310757784874436e+01 2.1897952681894143e+01 1.5957259674062458e+01 0 1 0
2201 1 1 1.6386618876751305e-01 2.2704184052820512e+01 2.2027462492789763e+01 1.6064720655295442e+01 0 1 0
2204 1 1 1.3369820774896565e-01 2.4609721570551223e+01 2.3623331284090007e+01 1.6189714801192501e+01 0 1 0
2147 1 1 -4.9112140850283655e-02 2.0064276748475251e+01 2.5488800078173966e+01 1.6332454604169051e+01 0 1 0
2205 1 1 5.9702541080983648e-03 2.2279928253880271e+01 2.4463938032432402e+01 1.6535321392284864e+01 0 1 0
2139 1 1 5.3605333487110614e-02 2.0579363376106301e+01 2.0783213146203217e+01 1.6398520776473230e+01 0 1 0
2206 1 1 -1.0442341571581688e-01 2.5231136568795055e+01 2.4736980834688520e+01 1.6760218485422847e+01 0 1 0
2200 1 1 7.9251314911582688e-02 2.4503001758945317e+01 2.0639085825203203e+01 1.7052428751712810e+01 0 1 0
2207 1 1 1.3358057502708839e-01 2.2834076016833599e+01 2.5478798622793914e+01 1.7425663975028311e+01 0 1 0
2931 1 3 4.3713554899859758e-01 2.3992563494118880e+01 2.4762315408861898e+01 1.9047441488592280e+01 0 1 0
3964 1 3 4.2108170289480840e-01 2.1835105688783599e+01 2.2799728997252434e+01 2.0634324991809930e+01 1 1 0
2930 1 2 -5.0814581123738056e-01 2.3032922774367240e+01 2.4853923330811835e+01 1.8700155507630331e+01 0 1 0
2882 1 3 4.7394725628195239e-01 2.4762579508836577e+01 2.0842348641770474e+01 2.0335463118713072e+01 0 1 0
2728 1 1 3.4080590839725983e-01 2.1777363382854197e+01 2.0669260370845191e+01 1.8616036747358173e+01 0 1 0
2731 1 2 -3.7127900098558048e-01 2.1481200194614594e+01 2.1911764722599550e+01 1.8776320362736865e+01 0 1 0
2881 1 2 -5.6100628312779455e-01 2.5474409470064167e+01 2.1405121370963187e+01 1.9980723398799235e+01 0 1 0
16277 2 2 -6.2063928369640964e-01 2.4864477304701524e+01 2.3660267560906760e+01 1.9930716186795689e+01 0 0 0
16279 2 3 4.3282036561922033e-01 2.5251127698001323e+01 2.2928842060192050e+01 1.9385783387624290e+01 0 0 0
16278 2 3 3.2554814902006973e-01 2.5669179583564485e+01 2.4019781770399810e+01 2.0579417930955273e+01 0 0 0
2261 1 1 1.4757923954630026e-01 2.6506315417751612e+01 2.0731794876697467e+01 1.9141306278734096e+01 0 1 0
3963 1 2 -4.5614517347297390e-01 2.2084664195552765e+01 2.2317392199053732e+01 2.1413175369560591e+01 1 1 0
2208 1 1 1.2145476302315915e-01 2.4272995087910232e+01 2.5948075590858306e+01 1.6965068990085971e+01 0 1 0
16336 2 3 4.7996190889190177e-01 2.2020040716396974e+01 2.5793709156047679e+01 1.9801644534648737e+01 0 0 0
15157 2 3 3.6871361348945786e-01 2.4943243482070635e+01 2.6148546622614003e+01 2.1396216905714240e+01 0 0 0
3594 1 1 5.1415966958046885e-02 1.9183963522723420e+01 1.9529848266334366e+01 2.1735058524396518e+01 1 1 0
3592 1 1 -4.4802846456480180e-02 1.8567494129868269e+01 1.8198680656741288e+01 2.1707686806417961e+01 1 1 0
13117 2 3 3.9524809568076685e-01 1.3523539694269411e+01 1.3618395593390153e+01 2.2793758937519591e+01 1 0 0
3586 1 1 -7.6989185699407690e-03 1.8872509973982162e+01 1.4615076240494568e+01 2.1807039996555268e+01 1 1 0
3583 1 1 1.9040287602821207e-01 1.6607642552416237e+01 1.3412959861504092e+01 2.1905539829030396e+01 1 1 0
4246 1 1 1.8209606714577381e-01 1.8333774517517149e+01 1.3452483731538010e+01 2.6309705409878038e+01 0 1 0
4191 1 1 1.0918732239565804e-01 1.4518671971319401e+01 1.6603436697002675e+01 2.7602644962059561e+01 0 1 0
4193 1 1 7.7602908464394646e-02 1.4447199174775454e+01 1.8079426459892684e+01 2.6892356995854175e+01 0 1 0
4187 1 1 -1.1316584360705718e-02 1.4817164232837991e+01 1.4249610469425688e+01 2.6687162389437308e+01 0 1 0
4192 1 1 1.1838376927880662e-01 1.3160517001666186e+01 1.8103099670625159e+01 2.5932806614757190e+01 0 1 0
4942 1 3 3.9699989763289623e-01 1.6997521307838131e+01 1.7332064663027136e+01 2.6122953533176020e+01 0 1 0
4814 1 2 -2.7285448210102559e-01 1.3221905200061673e+01 1.7192177357812593e+01 2.4825492284893045e+01 0 1 0
3907 1 3 4.5204092584076866e-01 1.6575190185743228e+01 1.6174161249882928e+01 2.3694652519733229e+01 1 1 0
3908 1 2 -5.5778308714280089e-01 1.7266679889815808e+01 1.7688934692207422e+01 2.3527450251848030e+01 1 1 0
3591 1 1 9.4382283972332878e-02 1.7046890883874831e+01 1.8240183779327225e+01 2.2055840738034686e+01 1 1 0
3906 1 2 -4.3715576692943020e-01 1.6585725932769027e+01 1.5557197615227723e+01 2.2862818890980233e+01 1 1 0
3584 1 1 -2.6569899676136752e-02 1.8050173447529009e+01 1.3529392759641924e+01 2.2263360565251652e+01 1 1 0
3909 1 3 3.5437349283094866e-01 1.6946171373431827e+01 1.8335277797153076e+01 2.4146438969416970e+01 1 1 0
4941 1 2 -4.5374304031760976e-01 1.7434875922711104e+01 1.6444060239049616e+01 2.5948684532236165e+01 0 1 0
4742 1 2 -5.0145708925490928e-01 1.5622126674190934e+01 1.8333249252740902e+01 2.6062615844886899e+01 0 1 0
4248 1 1 -4.5613771304175557e-02 1.8952978307628896e+01 1.4669797893368681e+01 2.6753936063456020e+01 0 1 0
4189 1 1 -2.3967829558379415e-02 1.4027469131361791e+01 1.5404000703217658e+01 2.6857869280461895e+01 0 1 0
4250 1 1 1.6555933818856516e-01 1.8114364613995814e+01 1.5909694856068956e+01 2.7086826955975592e+01 0 1 0
4247 1 1 -2.9781540403179943e-02 1.6114152661925555e+01 1.4201418801460768e+01 2.7172543487063681e+01 0 1 0
4743 1 3 3.7367461104461058e-01 1.5980214060992429e+01 1.9226652423276697e+01 2.6133775441447661e+01 0 1 0
3593 1 1 -1.4625266954401717e-02 1.6481856484756396e+01 1.9524068950889941e+01 2.2085343540749374e+01 1 1 0
14545 2 3 4.4146402570111037e-01 1.8817922506525800e+01 1.7344105084640756e+01 2.4011941511014555e+01 0 0 0
3533 1 1 -6.7217843235479080e-02 1.5076480418308902e+01 1.9582411312318122e+01 2.1906048712796515e+01 1 1 0
13115 2 2 -6.1758020822947157e-01 1.2561376285840915e+01 1.3590855826451975e+01 2.2530479851311586e+01 1 0 0
4188 1 1 1.1917610855756854e-01 1.2573832229693352e+01 1.5419078373473505e+01 2.6648883152812573e+01 0 1 0
4195 1 1 8.9282241528826384e-02 1.4542995702141079e+01 1.9103504985043042e+01 2.7975192802111746e+01 0 1 0
14543 2 2 -6.0157387432468468e-01 1.9684350330841568e+01 1.7495837312896402e+01 2.4552779475135569e+01 0 0 0
4249 1 1 1.1405254538756077e-01 1.6781412165984847e+01 1.5301115794150874e+01 2.7962222079909345e+01 0 1 0
11203 2 3 4.3788598854088412e-01 2.6835078612271399e+01 1.5601863451071655e+01 2.4099463571909482e+01 0 0 0
13994 2 2 -6.4214080051355349e-01 2.6839254659721838e+01 1.3822139202029694e+01 2.6860137241082228e+01 0 0 0
3651 1 1 8.8093773198288251e-03 2.2493353074459371e+01 1.5481639156908901e+01 2.1715726794126802e+01 1 1 0
14544 2 3 4.2612301849263146e-01 1.9851500010255112e+01 1.8374827669647683e+01 2.4970408064937537e+01 0 0 0
13996 2 3 2.6020719211362076e-01 2.6277846942077872e+01 1.3440310924300354e+01 2.6121084403463890e+01 0 0 0
12034 2 3 4.0580474111433346e-01 2.1733199371791919e+01 1.7573198474664551e+01 2.2471700451349093e+01 0 0 0
10612 2 3 4.0453106385507903e-01 2.3310505607906158e+01 1.3253184334313204e+01 2.5262709056900622e+01 0 0 0
10489 2 3 3.9548736755418401e-01 2.6913112808144305e+01 1.7271654561318314e+01 2.5264703529687441e+01 0 0 0
2697 1 2 -5.2758779470234307e-01 2.6720314379087672e+01 1.8031152699993893e+01 2.2786979368477841e+01 0 1 0
4049 1 2 -4.8743895863843628e-01 2.4490581065423722e+01 1.4413082039899296e+01 2.2135087919853678e+01 1 1 0
4311 1 1 -6.3437354057769374e-02 2.0981597843257276e+01 1.5620510351550132e+01 2.7899242954731111e+01 0 1 0
10488 2 3 3.7811036578229390e-01 2.5890795701140259e+01 1.6908571960362419e+01 2.6403087907223551e+01 0 0 0
12033 2 3 3.8169280336174366e-01 2.2227459627602563e+01 1.8856741760280173e+01 2.3418298565249124e+01 0 0 0
10487 2 2 -6.9605443244097387e-01 2.6107483980067784e+01 1.7608647618725755e+01 2.5717544757310247e+01 0 0 0
3648 1 1 7.5227722349825846e-02 2.0176764293227681e+01 1.4933724766020454e+01 2.2365484495695533e+01 1 1 0
4309 1 1 1.7836593220460142e-01 2.0288843207865629e+01 1.4734052790862542e+01 2.7023541568688145e+01 0 1 0
14844 2 3 3.2757358610801218e-01 2.4683937721620726e+01 1.7073368825319516e+01 2.3018585127330137e+01 0 0 0
16567 2 3 4.7714149288184721e-01 2.1911416686203353e+01 1.5337205944708341e+01 2.4572950133048835e+01 0 0 0
16566 2 3 4.5797717901435275e-01 2.3183219140083381e+01 1.6396794930270527e+01 2.4547874135479994e+01 0 0 0
16565 2 2 -6.7948796435524872e-01 2.2798685853675899e+01 1.5642664435673316e+01 2.4903543100482231e+01 0 0 0
3649 1 1 1.1613704480744753e-01 2.3099259232839152e+01 1.4264043784579076e+01 2.2135885058108720e+01 1 1 0
3646 1 1 1.2929884308600664e-01 2.0939864083640849e+01 1.3406873712684252e+01 2.3136957702301999e+01 1 1 0
11890 2 3 5.3908498448011621e-01 2.4918399403770433e+01 1.4661799913508698e+01 2.3196773517849167e+01 0 0 0
11888 2 2 -6.8624937003185371e-01 2.5292991074181828e+01 1.5070583446282864e+01 2.4168479263720069e+01 0 0 0
11889 2 3 4.1577198621962874e-01 2.4896619742284052e+01 1.4585283505564632e+01 2.4985017384883360e+01 0 0 0
3940 1 2 -3.2630742435330962e-01 2.0589771554122066e+01 1.4609640089217487e+01 2.3824201168339673e+01 1 1 0
14845 2 3 4.3736418129552312e-01 2.4970548804145324e+01 1.7742409954862971e+01 2.4423513810591775e+01 0 0 0
14843 2 2 -6.8171289655605594e-01 2.4294128171637269e+01 1.7518100478095462e+01 2.3797109542270974e+01 0 0 0
4816 1 2 -2.9309963940957817e-01 2.1361148245574825e+01 1.3926085722047329e+01 2.6508138704740510e+01 0 1 0
12032 2 2 -6.3533203274066197e-01 2.1947438255538039e+01 1.8538354393423443e+01 2.2528823485955638e+01 0 0 0
4821 1 2 -3.7226161840823191e-01 2.5069133897055849e+01 1.5690411094291219e+01 2.7441623361262319e+01 0 1 0
14249 2 2 -6.3096400472869452e-01 2.2353801429268533e+01 1.8516590550627459e+01 2.5831433853066912e+01 0 0 0
4896 1 3 3.9696650344883794e-01 2.5311065416303538e+01 1.9035023811785109e+01 2.6272913385613233e+01 0 1 0
14251 2 3 3.5086754260084119e-01 2.3216383912372578e+01 1.8212792730562906e+01 2.6010992082986565e+01 0 0 0
14250 2 3 4.5575733572504395e-01 2.2170284789401428e+01 1.9470461537480418e+01 2.6017191011617136e+01 0 0 0
13995 2 3 3.9375433003512883e-01 2.6682948545679576e+01 1.4745945663878160e+01 2.6818682274269030e+01 0 0 0
3816 1 2 -3.2175325900811491e-01 1.2647962594434167e+01 2.2823459057738592e+01 2.3348142723702999e+01 1 1 0
5036 1 3 1.9571421714922274e-01 1.6842306583514972e+01 2.2953610734761565e+01 2.7799595634657649e+01 0 1 0
4200 1 1 5.3498265815145911e-03 1.2540924354721326e+01 2.2804499500993764e+01 2.7922933065960468e+01 0 1 0
10673 2 2 -6.5179412340717091e-01 1.9162165447452963e+01 1.9898551995451868e+01 2.5525332316868631e+01 0 0 0
3542 1 1 1.0687174918534506e-01 1.2876804852761333e+01 2.6134766332494777e+01 2.1941376038276527e+01 1 1 0
10675 2 3 4.2519622875760305e-01 1.8320103318145573e+01 2.0288636850746791e+01 2.5050581043385478e+01 0 0 0
4736 1 3 4.6776603698847996e-01 1.7404038414188694e+01 2.5998189833191109e+01 2.5421664767595392e+01 0 1 0
4981 1 3 5.0987070969934478e-01 1.3264831839310880e+01 2.1658081156188899e+01 2.4760948859872713e+01 0 1 0
5016 1 2 -3.2750593293616509e-01 1.6980110880834257e+01 1.9785274114920369e+01 2.7680148387247240e+01 0 1 0
4733 1 3 1.5346697423034078e-01 1.8273082758825730e+01 2.2361797253775279e+01 2.7164744512984335e+01 0 1 0
16240 2 3 3.7447028844441049e-01 1.3540996143857988e+01 2.4343404576324147e+01 2.5439847809264322e+01 0 0 0
3600 1 1 -5.1765483655062970e-02 1.9008025858082927e+01 2.2810149205552246e+01 2.1826649989912269e+01 1 1 0
16239 2 3 3.7518421775455807e-01 1.4955601162930732e+01 2.4036883985771063e+01 2.6057907448993273e+01 0 0 0
4197 1 1 -7.9637863256505903e-02 1.4194470671365263e+01 2.0458796312006442e+01 2.7525404786756216e+01 0 1 0
4261 1 1 -2.3342350816719576e-01 1.7684449870864988e+01 2.3286961216363181e+01 2.7248304579698349e+01 0 1 0
4735 1 2 -4.8621280985578913e-01 1.7873920218916545e+01 2.5222400715998514e+01 2.5874232220901700e+01 0 1 0
4732 1 1 3.4345050881823391e-01 1.7386730619568045e+01 2.3880529285873930e+01 2.5815057428084977e+01 0 1 0
4980 1 2 -5.0668461796012931e-01 1.3093684525451138e+01 2.1702682994298968e+01 2.5684057048228198e+01 0 1 0
3968 1 3 4.8999314741715111e-01 1.6201965368580474e+01 2.1351193115275628e+01 2.4488864379522514e+01 1 1 0
3817 1 2 -3.8496450170469476e-01 1.4782336692490111e+01 2.1643318987879780e+01 2.3589666453034194e+01 1 1 0
3538 1 1 1.3790462617038762e-01 1.3372361812214647e+01 2.3762893017833193e+01 2.2518419568954744e+01 1 1 0
3534 1 1 -7.9922065369137679e-02 1.2909992939638677e+01 2.0590479820408373e+01 2.2262424536663509e+01 1 1 0
3539 1 1 -1.3864096734363984e-02 1.4681120623843642e+01 2.3554144611486372e+01 2.2029729720356251e+01 1 1 0
3537 1 1 1.5226757439556721e-01 1.5390797652876660e+01 2.2263547542913361e+01 2.2391877672109246e+01 1 1 0
3595 1 1 1.2876481350774510e-01 1.7210949118120510e+01 2.0627508746718245e+01 2.2881410991959360e+01 1 1 0
3597 1 1 -6.8605676676237098e-02 1.6760618059187227e+01 2.1952893791065165e+01 2.2152640312695258e+01 1 1 0
3596 1 1 -7.6972611439749275e-02 1.8668812266704457e+01 2.0549300449774996e+01 2.2547422478460405e+01 1 1 0
3598 1 1 1.0911387737520392e-01 1.9424053500743561e+01 2.1813929314092242e+01 2.2855123659240174e+01 1 1 0
3535 1 1 1.2964595393457845e-01 1.4360609434945927e+01 2.0652545902298719e+01 2.2592065481222718e+01 1 1 0
3967 1 2 -5.6481492816486611e-01 1.6885245519951276e+01 2.0634803961559221e+01 2.4345184869862752e+01 1 1 0
4734 1 2 -3.7632284545472200e-01 1.6582043190782798e+01 2.3260570314687389e+01 2.5054860452143735e+01 0 1 0
16238 2 2 -5.9152701171237487e-01 1.4368872754366096e+01 2.4753977497917390e+01 2.5647860303842794e+01 0 0 0
4196 1 1 1.3950225188393120e-01 1.3028302163253652e+01 2.0592047723499238e+01 2.6605210992641517e+01 0 1 0
3954 1 3 3.5745326116720660e-01 1.2658545772482110e+01 2.5735806248445947e+01 2.3855822136800928e+01 1 1 0
13851 2 3 4.2395133892356412e-01 2.0975348470124523e+01 2.3495685181963790e+01 2.5524244567815330e+01 0 0 0
10794 2 3 3.3824250237981901e-01 2.5196047936868855e+01 2.0120059363579212e+01 2.4474688693833688e+01 0 0 0
4783 1 2 -3.3791565440086996e-01 2.1898107195853434e+01 2.3659164907574773e+01 2.7774481240327415e+01 0 1 0
10793 2 2 -5.4677634056800384e-01 2.6813613733581047e+01 1.9747872957918094e+01 2.4480850020400514e+01 0 0 0
3665 1 1 2.2210752610972450e-02 2.2786191713572087e+01 2.5739375897017428e+01 2.3207936891104630e+01 1 1 0
14923 2 3 4.1329142922848677e-01 2.5831459371311077e+01 2.3510714544938914e+01 2.5752359422641984e+01 0 0 0
4057 1 3 4.2243320595523881e-01 2.4904812032126102e+01 2.6187700141355695e+01 2.6476837220585171e+01 1 1 0
15601 2 3 3.8095738127260609e-01 2.4004635022769538e+01 2.2074770639096901e+01 2.6782519002074942e+01 0 0 0
4898 1 3 3.9157620513850300e-01 2.6305561784214099e+01 2.0983858438556023e+01 2.7018836927797775e+01 0 1 0
10332 2 3 4.2030129312573999e-01 2.6636018952174020e+01 2.5014110746842395e+01 2.2223264294324004e+01 0 0 0
3660 1 1 9.3299972545731066e-02 2.1755468339390138e+01 2.2965865138780298e+01 2.2679699982347877e+01 1 1 0
4055 1 2 -5.1105706840869947e-01 2.4341014606432491e+01 2.5995951284440892e+01 2.5693320547305174e+01 1 1 0
3835 1 3 4.1799094375923629e-01 2.0478616760719309e+01 2.5869225704573999e+01 2.4951332710962781e+01 1 1 0
4784 1 2 -3.4917407075034468e-01 2.1701239341671155e+01 2.0833420392339043e+01 2.7074346410831176e+01 0 1 0
3661 1 1 -4.8827534718350572e-03 2.3071948612128441e+01 2.3243451314354946e+01 2.3298343206821347e+01 1 1 0
4895 1 2 -5.0320440935208977e-01 2.5141239154529778e+01 1.9801422758025886e+01 2.6909138365882033e+01 0 1 0
3659 1 1 -1.5350611874933134e-01 2.3883751358744124e+01 2.2104215646479151e+01 2.3663090704699105e+01 1 1 0
3602 1 1 1.2909619912178277e-01 1.9765837989108924e+01 2.4034158635786003e+01 2.1659411421632392e+01 1 1 0
3657 1 1 2.8821081979185753e-01 2.3243380099544016e+01 2.1028381597557367e+01 2.4128578756406338e+01 1 1 0
13852 2 3 3.7238090390324075e-01 2.1868815300431429e+01 2.4668288793582391e+01 2.6101242236759298e+01 0 0 0
14414 2 2 -6.4652344780796012e-01 2.6393593902738097e+01 2.2667144088829790e+01 2.2513274960575000e+01 0 0 0
14921 2 2 -7.3586351584129761e-01 2.6300560631080025e+01 2.4142922456756612e+01 2.5225326747009813e+01 0 0 0
14416 2 3 3.6721196550187707e-01 2.5870248750218664e+01 2.2551154432173064e+01 2.1723277293410035e+01 0 0 0
3662 1 1 -4.5004579649810687e-02 2.0942691823801997e+01 2.4229795793782774e+01 2.2419597333802091e+01 1 1 0
3658 1 1 2.2929887434362933e-01 2.1102843336076383e+01 2.1974641644762190e+01 2.3503168138188013e+01 1 1 0
10779 2 3 3.3875380211171352e-01 2.4668856109356799e+01 1.9733777290775187e+01 2.2455125567426855e+01 0 0 0
3664 1 1 1.0990985705536943e-02 2.1423163999097110e+01 2.5496117845616439e+01 2.2792008668139889e+01 1 1 0
10983 2 3 4.0725390614528079e-01 2.6777190055100814e+01 2.4005281265102038e+01 2.7692675537185973e+01 0 0 0
10674 2 3 4.0312613592319313e-01 1.9946838895336512e+01 2.0413762820195402e+01 2.5318273680505239e+01 0 0 0
13850 2 2 -6.5010013964623181e-01 2.1338068485912256e+01 2.4366105725028604e+01 2.5319975620576191e+01 0 0 0
4053 1 2 -4.9627699769959405e-01 2.4970441962418381e+01 2.4792969409178539e+01 2.3533833421641354e+01 1 1 0
3663 1 1 1.7448146921515517e-01 2.3633858569690567e+01 2.4540420808360278e+01 2.3324072320895532e+01 1 1 0
3656 1 2 -3.7987256691094612e-01 2.1842657731885748e+01 2.0963735060192679e+01 2.4295758486596018e+01 1 1 0
15600 2 3 3.6688583872061625e-01 2.3884382762619087e+01 2.3657064305556375e+01 2.6376518876321917e+01 0 0 0
4052 1 3 1.1641725415379134e-01 2.4937297712247922e+01 2.2121672292208864e+01 2.3637749707296337e+01 1 1 0
14922 2 3 5.4628777322613375e-01 2.5640016791865534e+01 2.4352005059279094e+01 2.4308141202560055e+01 0 0 0
3988 1 2 -3.4976477759695779e-01 1.9898876808944767e+01 2.2294949624259147e+01 2.4152067568491670e+01 1 1 0
3655 1 2 -5.0760458898880056e-01 2.4176971022573554e+01 2.0060334131832288e+01 2.4545510616861502e+01 1 1 0
15599 2 2 -6.7779475483129670e-01 2.4451996884765975e+01 2.2894218064697526e+01 2.6426361854428780e+01 0 0 0
4968 1 2 -5.4222588663676186e-01 1.3807342454756563e+01 1.6530626495873630e+01 2.8948696830755150e+01 0 1 0
4969 1 3 3.2391898221297027e-01 1.4474009807190482e+01 1.6311213658396937e+01 2.9666840404443430e+01 0 1 0
12512 2 2 -6.3176436499871136e-01 1.7080564274541363e+01 1.6401584302450850e+01 3.1277216397080039e+01 0 0 0
4926 1 3 4.1208957876823099e-01 1.3306318681700596e+01 1.8072796314515699e+01 2.9268331825594949e+01 0 1 0
5696 1 1 -2.1662603531230534e-01 1.6155774233488849e+01 1.5127596654435843e+01 3.3283072465523361e+01 1 1 0
6063 1 3 1.3438831508891610e-01 1.6738381216996601e+01 1.4315482495201348e+01 3.3020680574153758e+01 1 1 0
12513 2 3 3.6745655879507350e-01 1.6852668156242718e+01 1.7354393850571999e+01 3.1144231784966763e+01 0 0 0
5771 1 3 1.8058690387523754e-01 1.6858669378692003e+01 1.5835827579408278e+01 3.3779508876216411e+01 1 1 0
6006 1 3 3.8893667433329970e-01 1.6334573914342332e+01 1.8137812913460909e+01 3.3123660629946471e+01 1 1 0
4972 1 2 -5.6222460384802619e-01 1.7513788733491452e+01 1.4764173647984782e+01 2.9125747042736432e+01 0 1 0
5773 1 2 -5.1657918765920330e-01 1.5111734380823258e+01 1.4475416273226701e+01 3.1217124506724822e+01 1 1 0
4254 1 1 1.5973480245825622e-01 1.8008115139068980e+01 1.7524151103390167e+01 2.8859239297556147e+01 0 1 0
5772 1 1 3.4181908397374983e-01 1.5498867555785150e+01 1.5719060356549685e+01 3.1877583506672032e+01 1 1 0
12514 2 3 3.8300791080023922e-01 1.7270848920791508e+01 1.5670028653356727e+01 3.0464878586652286e+01 0 0 0
4973 1 3 4.8498955161490037e-01 1.7645608980815656e+01 1.3789969415118440e+01 2.9151622404141520e+01 0 1 0
4842 1 2 -3.4322246398570705e-01 1.8228657566050188e+01 1.8600014902027507e+01 2.9806709587185782e+01 0 1 0
5774 1 2 -3.9906110929527039e-01 1.4650564211880589e+01 1.6688203905531704e+01 3.1801190076274388e+01 1 1 0
4925 1 2 -5.5907076214463280e-01 1.3794549077823730e+01 1.8951474768818489e+01 2.9232735363671857e+01 0 1 0
12875 2 2 -7.2509237770620516e-01 1.5426941208710174e+01 1.9183096185013010e+01 3.1304977048882481e+01 0 0 0
6005 1 2 -5.2121545888187426e-01 1.7052323892429577e+01 1.7842209516932325e+01 3.3618851973856266e+01 1 1 0
5636 1 1 5.8174519686879457e-02 1.4913828050098024e+01 1.4707256489984612e+01 3.4016413721015162e+01 1 1 0
5634 1 1 -3.4396062552041064e-02 1.4205036473067432e+01 1.3482982111951106e+01 3.3593940635547014e+01 1 1 0
4253 1 1 -4.4967370097310048e-02 1.6589884865872250e+01 1.7669707870100098e+01 2.8550046263351827e+01 0 1 0
5775 1 3 2.9052460055614365e-01 1.5884869109023812e+01 1.4162945734386316e+01 3.0730001664019969e+01 1 1 0
4255 1 1 7.5445773298008723e-02 1.5982862480874527e+01 1.9052540823626373e+01 2.8403380772691335e+01 0 1 0
11688 2 3 4.6402699302184913e-01 1.8435920224115282e+01 1.7009949929969565e+01 3.2471163655217275e+01 0 0 0
12876 2 3 4.6226576366944466e-01 1.5124375615938279e+01 1.9218901677448571e+01 3.0453276522197839e+01 0 0 0
14193 2 3 4.0724674449364545e-01 1.3359721761200859e+01 1.4890679674532976e+01 3.0817280441886329e+01 0 0 0
11643 2 3 3.6344871422145819e-01 1.2903857275092996e+01 1.7646526909723544e+01 3.1547334384371638e+01 0 0 0
5633 1 1 9.2359100191361274e-02 1.2731298281994443e+01 1.3429163847130102e+01 3.3950312493943244e+01 1 1 0
4256 1 1 9.8158373860260231e-02 1.9157145905600682e+01 1.9636649351934533e+01 2.9368002283447627e+01 0 1 0
4252 1 1 -7.5545284645673269e-02 1.8792174377232726e+01 1.6628107086795076e+01 2.8218530939885042e+01 0 1 0
11687 2 2 -6.7077763056495177e-01 1.9338672137824563e+01 1.6687687881003807e+01 3.2495147184976858e+01 0 0 0
12877 2 3 3.6206143339067198e-01 1.4639598092254625e+01 1.9192711007336044e+01 3.1878706204366978e+01 0 0 0
15334 2 3 4.2269757391160334e-01 1.8630719649221543e+01 1.3420456147437440e+01 3.2278890101464690e+01 0 0 0
13234 2 3 4.4987451729157663e-01 1.9287923504889864e+01 1.9402547732962965e+01 3.3022757314008103e+01 0 0 0
4922 1 3 3.9962285107030354e-01 1.4387235796779752e+01 1.3259831863434181e+01 2.8558618357542823e+01 0 1 0
4251 1 1 -6.1760275292257479e-02 1.5958376841100032e+01 1.6554955687894413e+01 2.8062489668313248e+01 0 1 0
4921 1 2 -4.7571192841961357e-01 1.3455255385218944e+01 1.3195219840928955e+01 2.8431861177075486e+01 0 1 0
15332 2 2 -6.4660529358435903e-01 1.7966752055899910e+01 1.3432798862019849e+01 3.1484045891605575e+01 0 0 0
14310 2 3 3.6052975196488218e-01 1.9931601028103948e+01 1.4232878319540362e+01 3.0585060784257898e+01 0 0 0
11689 2 3 3.5157283932263411e-01 1.9800174420191027e+01 1.6885926933029019e+01 3.1646608346120367e+01 0 0 0
10480 2 3 4.0140950216344295e-01 2.0105554586970587e+01 1.5258831520818815e+01 3.2678759021479721e+01 0 0 0
10478 2 2 -6.7300878961228638e-01 1.9930670475079211e+01 1.4249266113232620e+01 3.2857571065498128e+01 0 0 0
11370 2 3 3.8116400685697610e-01 2.6829992121201450e+01 1.5431019592070793e+01 3.3265184274596919e+01 0 0 0
13232 2 2 -6.9503177088958068e-01 2.0169968037543178e+01 1.9471407015800022e+01 3.2820292656700403e+01 0 0 0
14311 2 3 3.1280184129688438e-01 2.1202389700260103e+01 1.4945808824158117e+01 2.9988106505998989e+01 0 0 0
10479 2 3 3.6920301459614924e-01 2.0142131168274712e+01 1.3930092248397994e+01 3.3823526649129256e+01 0 0 0
4371 1 1 1.3964349922301880e-01 2.5185601782878603e+01 1.5299420593595716e+01 2.8840244529332654e+01 0 1 0
4315 1 1 1.3975555866518821e-01 2.1137559318753262e+01 1.8254672008662119e+01 2.8997366500452301e+01 0 1 0
4859 1 2 -5.0543511598503821e-01 2.3113303061480131e+01 1.6519441908686922e+01 3.0187374353538566e+01 0 1 0
4314 1 1 1.1752147108626249e-01 2.3049627613705567e+01 1.6791532319082922e+01 2.8707389301749679e+01 0 1 0
13362 2 3 3.7698262939272492e-01 2.3658633483058775e+01 1.4205912408808668e+01 3.2475786359852705e+01 0 0 0
4369 1 1 -1.0402589006462810e-01 2.4192209733460000e+01 1.4192669780375928e+01 2.9144792152285131e+01 0 1 0
4860 1 3 3.4933149074524400e-01 2.2870251205836084e+01 1.5631370376542904e+01 3.0624804087832850e+01 0 1 0
13363 2 3 2.8018787283254665e-01 2.2028007868231740e+01 1.4494906259648095e+01 3.2524219363054875e+01 0 0 0
4313 1 1 1.2193767166426853e-01 2.0222113357798648e+01 1.6628915943790197e+01 2.8643378799103751e+01 0 1 0
4841 1 2 -3.6345986352980564e-01 2.0532717572349807e+01 1.7268634124182007e+01 2.9899853540064466e+01 0 1 0
13361 2 2 -6.3960751292126206e-01 2.2954256193863117e+01 1.4807440363222049e+01 3.2248507779497352e+01 0 0 0
4890 1 3 4.6026724702101202e-01 2.4718826255267022e+01 1.6973911581385501e+01 3.0621540183219924e+01 0 1 0
4368 1 2 -3.4486630442717869e-01 2.5522991458410765e+01 1.3363263937342705e+01 3.0974269698548063e+01 0 1 0
4889 1 2 -5.6779162231556513e-01 2.5591417067293524e+01 1.6529721212029795e+01 3.0803977953187353e+01 0 1 0
4372 1 1 1.8795807094313926e-02 2.6267254039399972e+01 1.5512387756351877e+01 2.9805902140738599e+01 0 1 0
14309 2 2 -6.0562359631802143e-01 2.0870608186705748e+01 1.4152946882022697e+01 3.0456108517696858e+01 0 0 0
13091 2 2 -6.2836391696103922e-01 2.2067892713255869e+01 1.7062499525096744e+01 3.3184205097674138e+01 0 0 0
12872 2 2 -7.0033229033253330e-01 2.4102845111892364e+01 1.8813979470212999e+01 3.1449533347025916e+01 0 0 0
4370 1 1 1.0984310113480428e-01 2.6543208231670331e+01 1.4339989327299469e+01 3.0536256636372375e+01 0 1 0
11371 2 3 3.8013587485108996e-01 2.5457434720036250e+01 1.5646609559760236e+01 3.2128081471064867e+01 0 0 0
4316 1 1 -3.5948296801888116e-02 2.2508459346207392e+01 1.8161275462101038e+01 2.8593468211811309e+01 0 1 0
13092 2 3 2.8210198209427034e-01 2.2546256580482442e+01 1.7034527924955352e+01 3.2285852571648483e+01 0 0 0
4317 1 1 -7.3838023625500016e-02 2.0461351150229238e+01 1.9566412977234684e+01 2.8919979010622853e+01 0 1 0
4318 1 1 -4.5677826059404542e-02 2.3300576234441195e+01 1.9332320273637535e+01 2.8462072006582844e+01 0 1 0
12874 2 3 3.5528436565870358e-01 2.4249756156727358e+01 1.8405377682633279e+01 3.2294999308196026e+01 0 0 0
4367 1 1 2.4504373667698057e-01 2.4416438081793082e+01 1.3258798264414821e+01 3.0114994614005710e+01 0 1 0
4375 1 1 -1.0000173786777311e-01 2.5324117654246802e+01 1.7975844719236548e+01 2.8405256431369736e+01 0 1 0
4377 1 1 1.2447465828834485e-01 2.4759519662192815e+01 1.9315657207832437e+01 2.8395865570637959e+01 0 1 0
11369 2 2 -6.6305905653641650e-01 2.5852308604669808e+01 1.5687654298643128e+01 3.3153279150768235e+01 0 0 0
13093 2 3 3.3204774338412385e-01 2.2271533933350824e+01 1.6334109911844337e+01 3.3780490028058857e+01 0 0 0
4376 1 1 1.5464911316746632e-01 2.6745723959002561e+01 1.7849654709303504e+01 2.8465891909041758e+01 0 1 0
13233 2 3 3.0033290237265398e-01 2.0729363315499718e+01 1.9017515139481752e+01 3.3472922938327272e+01 0 0 0
14537 2 2 -6.5959960533391426e-01 2.5237751554220882e+01 1.8043319197113874e+01 3.3870232315094420e+01 0 0 0
13615 2 3 3.8641166196766286e-01 2.0962315057560236e+01 1.9277761058884423e+01 3.1267516625407609e+01 0 0 0
4310 1 1 5.0792625913784424e-02 2.2968988219400828e+01 1.4285112642206347e+01 2.8362154098128133e+01 0 1 0
14539 2 3 3.6632994475180547e-01 2.5521806230106879e+01 1.7106474210592065e+01 3.4096378594964072e+01 0 0 0
14187 2 3 3.2939937597580843e-01 2.2426901376555250e+01 1.8356183764543754e+01 3.4106868125103325e+01 0 0 0
4312 1 1 2.8368403838491653e-03 2.2377222408650915e+01 1.5601553992706043e+01 2.8167370370074440e+01 0 1 0
13614 2 3 4.1008813860452387e-01 2.2446815787621311e+01 1.8775387807188888e+01 3.1071831310861576e+01 0 0 0
13613 2 2 -6.7156904707262788e-01 2.1886153305627541e+01 1.9596817532147647e+01 3.1119026556069770e+01 0 0 0
4373 1 1 7.4429508162246624e-02 2.4477093774659860e+01 1.6807321008843452e+01 2.8204784449358616e+01 0 1 0
4932 1 3 3.8477498690412892e-01 1.8017156451136419e+01 2.5794382597900874e+01 3.1013281489551627e+01 0 1 0
15907 2 3 3.8773987728263509e-01 1.6782748719594004e+01 2.0105980496264678e+01 3.1709852325228592e+01 0 0 0
5828 1 2 -5.1029577966322182e-01 1.2873597799949378e+01 2.5601522721064534e+01 3.1874180020375501e+01 1 1 0
15906 2 3 3.0324882646010087e-01 1.8289926169691874e+01 2.0142335005391313e+01 3.1148652065636512e+01 0 0 0
5861 1 2 -3.3497604545632392e-01 1.4481162318466083e+01 2.0246041156166477e+01 3.3805018130849170e+01 1 1 0
15522 2 3 3.6849664548158828e-01 1.7803768271546005e+01 2.3202230491337946e+01 3.0713107986773487e+01 0 0 0
15521 2 2 -6.6611287541874997e-01 1.7691596065760105e+01 2.3896908716643576e+01 3.1439416140872943e+01 0 0 0
15905 2 2 -6.4085627512051346e-01 1.7762581855852400e+01 2.0043832267448284e+01 3.1980147374407878e+01 0 0 0
12689 2 2 -5.2723725115284603e-01 1.5037524647006911e+01 2.5518996098954002e+01 3.2776033752012943e+01 1 0 0
4201 1 1 1.9329171525372925e-02 1.3784811302586776e+01 2.2613427052478112e+01 2.8595232938997178e+01 0 1 0
4203 1 1 -2.1057083261034273e-01 1.4223981223288828e+01 2.3216244262463004e+01 2.9918321146898801e+01 0 1 0
4796 1 3 2.2840832901681113e-01 1.5186448988368552e+01 2.3752835213376716e+01 2.9841813344767655e+01 0 1 0
5037 1 3 1.6413836187539382e-01 1.3499741367187308e+01 2.3915377200381673e+01 3.0372953291887363e+01 0 1 0
4259 1 2 -3.3516852896876864e-01 1.5892154587532897e+01 2.1672683160112854e+01 2.8991177490493719e+01 0 1 0
4795 1 1 3.2529125565802852e-01 1.4327654228202249e+01 2.2083950465904177e+01 3.1049146955329370e+01 0 1 0
4257 1 1 2.1335467700573016e-01 1.6840432253691233e+01 2.0559457632941719e+01 2.8914441186304003e+01 0 1 0
4798 1 2 -4.0501529434588818e-01 1.3432386384780740e+01 2.1189563234592860e+01 3.1333601032011778e+01 0 1 0
4797 1 2 -4.8893251949649075e-01 1.5580343624088147e+01 2.2264339258388986e+01 3.1661876925822703e+01 0 1 0
4258 1 1 5.6848428216529807e-02 1.8223440546102555e+01 2.0680476744723624e+01 2.9274156150764636e+01 0 1 0
12690 2 3 4.2690862917278682e-01 1.5658848099066496e+01 2.4836112711553287e+01 3.3169082619846357e+01 1 0 0
4260 1 2 -3.5226198741777470e-01 1.8769427761666297e+01 2.1976957066827254e+01 2.9381368508472068e+01 0 1 0
4799 1 3 3.1792928630194944e-01 1.5405078578713088e+01 2.1586714363235210e+01 3.2362783047530748e+01 0 1 0
5827 1 1 4.3244990843171904e-01 1.3687155408455727e+01 2.5050770281398457e+01 3.2913681615395490e+01 1 1 0
5829 1 2 -5.0426597899711334e-01 1.3578419422041097e+01 2.3612517403882585e+01 3.2977286306004245e+01 1 1 0
15523 2 3 4.0833750968341453e-01 1.7326999035361428e+01 2.3487774856711336e+01 3.2216260356967467e+01 0 0 0
11873 2 2 -6.1215298254507344e-01 1.7607731376986258e+01 2.2311828901547933e+01 3.3687742157675437e+01 0 0 0
4205 1 2 -2.8493787449329028e-01 1.3803158254283613e+01 2.5246950124698234e+01 2.8579840475856582e+01 0 1 0
11874 2 3 3.1127380786201575e-01 1.7923763368247840e+01 2.1600909426023769e+01 3.3046510337355670e+01 0 0 0
11875 2 3 3.4005370049934230e-01 1.6841392560524536e+01 2.1977351178735422e+01 3.4088207952099644e+01 0 0 0
4264 1 1 1.1244835330751800e-01 1.7700715318795488e+01 2.5424144755037187e+01 2.8606052813265123e+01 0 1 0
4263 1 2 -2.8920632696142856e-01 1.6277362810332605e+01 2.5446859223259210e+01 2.8577970630371663e+01 0 1 0
4199 1 1 1.3543163370193317e-01 1.4669685445950678e+01 2.1541268643841551e+01 2.8262231195764606e+01 0 1 0
12787 2 3 4.4705839238452089e-01 1.8902427442840324e+01 2.5040991080032544e+01 3.3137201478527054e+01 0 0 0
4262 1 1 3.4802787277777053e-02 1.8405079402238073e+01 2.4373218360283964e+01 2.8079296500401696e+01 0 1 0
5652 1 1 -2.7218619719471343e-01 1.2888458433327411e+01 2.5361476855617703e+01 3.4313222403969384e+01 1 1 0
11257 2 3 6.0575212840348025e-01 1.2604688581437465e+01 2.3207965063030098e+01 3.2496666674029662e+01 0 0 0
12785 2 2 -6.6095001141541521e-01 1.8971869813051502e+01 2.6042570346067325e+01 3.2940677664686078e+01 0 0 0
12975 2 3 4.2317912080577580e-01 1.9467254728335739e+01 2.3143136477602685e+01 3.3598164434901932e+01 0 0 0
10786 2 3 2.8520337245249161e-01 1.9578794311322017e+01 2.5237124210101147e+01 3.0989629093955060e+01 0 0 0
12974 2 2 -6.2735784892525537e-01 1.9481710752793262e+01 2.3909121076697637e+01 3.4266375176204647e+01 0 0 0
12873 2 3 4.2643362902032594e-01 2.4354766266052426e+01 1.9717105175320832e+01 3.1476323340639830e+01 0 0 0
4325 1 1 -6.5732658606079589e-02 1.9847946665011101e+01 2.4369603699915579e+01 2.8124910297001829e+01 0 1 0
12099 2 3 2.9802881597112185e-01 2.2842809001157519e+01 2.0384286939478468e+01 3.2632653616269515e+01 0 0 0
15160 2 3 4.1826430414652921e-01 2.6408900056542340e+01 1.9978056337909084e+01 3.2903156256418093e+01 0 0 0
12752 2 2 -6.9993972216132128e-01 2.0142523067783213e+01 2.1966376687604669e+01 3.2486707070737928e+01 0 0 0
12754 2 3 4.2101730480667948e-01 1.9937367743262286e+01 2.1647693126120373e+01 3.1540404573721244e+01 0 0 0
15158 2 2 -6.9900028912860801e-01 2.6821978573220903e+01 2.0139296054535567e+01 3.2060200120291000e+01 0 0 0
10785 2 3 3.9433512873472398e-01 2.0789394596007853e+01 2.4291870907771713e+01 3.0626217032079516e+01 0 0 0
12753 2 3 4.4208586423042501e-01 2.0806986164036179e+01 2.1534000443337369e+01 3.3032667768555974e+01 0 0 0
12098 2 2 -6.2984795714580333e-01 2.3455431106822644e+01 2.0889545467274125e+01 3.3272400117948045e+01 0 0 0
10784 2 2 -6.5387541864490129e-01 2.0488686829820328e+01 2.4938021104357333e+01 3.1236663734617238e+01 0 0 0
12859 2 3 2.5234922346924221e-01 2.1953890401279178e+01 2.3632881178547187e+01 3.2941835619772256e+01 0 0 0
4899 1 2 -5.0697067522212624e-01 2.5765509218082563e+01 2.4701238606011451e+01 2.8825428994558731e+01 0 1 0
4385 1 1 7.3165760322373374e-02 2.4882765295123541e+01 2.4206422256491980e+01 2.9961769035268581e+01 0 1 0
4324 1 1 1.2892724135301392e-01 2.3032533837761530e+01 2.3115534289689347e+01 2.8600835044111808e+01 0 1 0
4322 1 1 -1.1292016849727481e-01 2.3431223222429413e+01 2.1816542948467866e+01 2.8806191923033264e+01 0 1 0
4326 1 1 -5.4991492404390781e-02 2.3505706077577184e+01 2.4296566099023543e+01 2.9250661508382244e+01 0 1 0
4381 1 1 1.0320316117332728e-01 2.4591691400540892e+01 2.1426606814895784e+01 2.9753161340184242e+01 0 1 0
4321 1 1 1.6865835492737583e-01 2.0237423347805425e+01 2.2016370220350868e+01 2.8987561572899832e+01 0 1 0
4891 1 2 -5.3894228797084642e-01 2.0951587429460684e+01 2.2005274834940334e+01 3.0321491376878733e+01 0 1 0
4892 1 3 3.9145989335426340e-01 2.1595498894232207e+01 2.1290480967827655e+01 3.0325659568102957e+01 0 1 0
5011 1 2 -3.4362211836404155e-01 2.4547439653577690e+01 2.1922694875591112e+01 3.1132181575756437e+01 0 1 0
4379 1 1 -6.3576862083743940e-02 2.5414202055686488e+01 2.0345652543946166e+01 2.9174721884333788e+01 0 1 0
4383 1 1 9.4324837469523692e-02 2.5458246594454216e+01 2.2791868565813463e+01 3.0414850054471959e+01 0 1 0
12857 2 2 -6.1058834070546053e-01 2.2921907734760143e+01 2.3531910798236659e+01 3.2940801626561658e+01 0 0 0
12858 2 3 3.8368882465330045e-01 2.3091333629877926e+01 2.2741798225753907e+01 3.2363732938992989e+01 0 0 0
4387 1 1 1.1379886647349356e-01 2.4733608368822704e+01 2.5253490329758488e+01 3.1011381033443655e+01 0 1 0
4857 1 2 -4.8286130385997622e-01 2.5492992713606164e+01 2.5191702345256200e+01 3.2198698897906262e+01 0 1 0
4328 1 1 1.5316823246625255e-01 2.2850678665001180e+01 2.5484677158874938e+01 2.9049454266594712e+01 0 1 0
4327 1 1 1.3435981901077562e-01 2.0515318150237864e+01 2.5665743195492844e+01 2.8316833506718741e+01 0 1 0
4323 1 1 1.1002272976091979e-01 2.0653016312543521e+01 2.3220170007196892e+01 2.8259668359549906e+01 0 1 0
12100 2 3 3.6487116653192192e-01 2.2985014128954496e+01 2.0966463627068286e+01 3.4171554360975037e+01 0 0 0
13961 2 2 -6.8987053094333273e-01 2.5670968800591869e+01 2.2827582651363770e+01 3.3680298961436350e+01 0 0 0
4319 1 1 9.4744213625684998e-02 2.0969432598479081e+01 2.0805478799660776e+01 2.8292632690455605e+01 0 1 0
4900 1 3 3.8951761084104980e-01 2.6015753572928361e+01 2.5599780885682616e+01 2.9097437422108911e+01 0 1 0
4858 1 3 3.7354747336045963e-01 2.5563406091774848e+01 2.4308717028380830e+01 3.2690152961778345e+01 0 1 0
4380 1 1 1.3601054917505004e-01 2.6831126931404427e+01 2.0457554815105421e+01 2.8988216837554372e+01 0 1 0
13962 2 3 3.8381736130749916e-01 2.5082580807498033e+01 2.2108905830484879e+01 3.3622422723234081e+01 0 0 0
4782 1 2 -3.3109714277160607e-01 2.1899314258322136e+01 2.5933410860514897e+01 2.8021211642455960e+01 0 1 0
14691 2 3 3.7313053542296448e-01 2.1418104671462018e+01 2.6004188557338942e+01 3.2293301487572300e+01 0 0 0
13963 2 3 4.0725008435726101e-01 2.6525620223060201e+01 2.2505337848467192e+01 3.3836887898537860e+01 0 0 0
4320 1 1 8.8525761047323223e-02 2.2741275261064757e+01 2.0678042067927024e+01 2.8139238815561523e+01 0 1 0
4384 1 1 1.0521332710040658e-02 2.6926444027447314e+01 2.2563325702487866e+01 3.0293656002480684e+01 0 1 0
5641 1 1 1.5777450680990723e-01 1.3253978439495473e+01 1.8056524615619324e+01 3.4431755492809607e+01 1 1 0
5951 1 3 3.8609660643629962e-01 1.2743273980308928e+01 1.3579733236528169e+01 3.6064234908941685e+01 1 1 0
5644 1 1 1.1576641944703918e-01 1.5321615453454838e+01 1.9417885218756727e+01 3.4628205484692565e+01 1 1 0
6009 1 2 -4.9631479398486777e-01 1.2827538380638321e+01 1.5165351140430692e+01 3.6540403900791240e+01 1 1 0
5642 1 1 -6.6658408951392398e-02 1.4588022765599282e+01 1.8161863081111406e+01 3.4728945234028814e+01 1 1 0
10951 2 3 4.0319048163819243e-01 1.8707981189709201e+01 1.4835439260891414e+01 3.7170155219898447e+01 0 0 0
5702 1 1 8.8413417652301651e-02 1.7349698726518969e+01 1.8275895206122264e+01 3.5044752242435671e+01 1 1 0
5703 1 1 -3.6419320687789247e-02 1.8783520266598796e+01 1.8512667923130923e+01 3.5369815929354218e+01 1 1 0
5699 1 1 2.7108518592963260e-01 1.9090541649633792e+01 1.6121670258865816e+01 3.5595955472796874e+01 1 1 0
5698 1 2 -4.0099365151936894e-01 1.7728848076229156e+01 1.5922576760981100e+01 3.5891476304178966e+01 1 1 0
5638 1 1 -6.9155083851770674e-02 1.4369061489906171e+01 1.5682905434441926e+01 3.4861183219060337e+01 1 1 0
5700 1 1 2.1443968525862309e-01 1.6825161146769421e+01 1.7073025551241464e+01 3.5661099019733129e+01 1 1 0
5640 1 1 1.0517566038178651e-01 1.5171289263156456e+01 1.6892547858504141e+01 3.5302655990323686e+01 1 1 0
5637 1 1 1.2795505706389548e-01 1.2943076514202552e+01 1.5654811711335791e+01 3.5074842197333275e+01 1 1 0
6030 1 2 -3.9053486552823097e-01 1.5778101806075599e+01 1.6964077355746014e+01 3.6661525190777695e+01 1 1 0
6010 1 3 4.1272766782518250e-01 1.3670981833806447e+01 1.5209117336781622e+01 3.7001285182549438e+01 1 1 0
11099 2 2 -6.6183125153960454e-01 1.5593550667715364e+01 1.4689325837274449e+01 3.7517735231570995e+01 0 0 0
11101 2 3 4.2945704570649490e-01 1.6169799379927813e+01 1.5497206588737805e+01 3.7449675585552491e+01 0 0 0
7408 1 1 8.7478422032935807e-02 1.6688246717272246e+01 1.4025301326972512e+01 3.9933433076927159e+01 1 0 0
7345 1 1 5.9639753388801770e-04 1.5258524008716149e+01 1.4061056989457027e+01 3.9918571535269130e+01 1 0 0
15308 2 2 -6.3050196613031728e-01 1.6712821062365713e+01 1.8826431667497545e+01 3.8743475843900143e+01 1 0 0
15310 2 3 3.5496036378256618e-01 1.6174442332929164e+01 1.8504412862670165e+01 3.9554679902101107e+01 1 0 0
15309 2 3 4.0148294918494620e-01 1.6952468252435683e+01 1.8082065291727293e+01 3.8229638343840598e+01 1 0 0
11100 2 3 4.5703411645837383e-01 1.5839845975203897e+01 1.3840522368250689e+01 3.7091125127859733e+01 0 0 0
7824 1 3 2.0848951615644631e-01 1.8543156508632929e+01 1.7588224612617712e+01 4.0139471652080069e+01 1 0 0
5704 1 1 -5.4557525086045632e-02 1.6609625381143079e+01 1.9517557075301344e+01 3.5253147282184216e+01 1 1 0
10949 2 2 -7.1522462513128737e-01 1.8652765014943100e+01 1.3887262597270647e+01 3.7359719633239102e+01 0 0 0
7412 1 2 -3.6200111587676514e-01 1.6807627850465320e+01 1.6451279448321593e+01 4.0457069371959250e+01 1 0 0
7347 1 1 -2.3470627249186825e-02 1.4619951543710775e+01 1.5271967937037768e+01 4.0261488702740280e+01 1 0 0
7349 1 1 2.4465548937611106e-01 1.5406951736694799e+01 1.6437069099609264e+01 4.0392612077542253e+01 1 0 0
5701 1 1 -1.4375205178891062e-01 1.9653337356025958e+01 1.7331766108945672e+01 3.5287031982819556e+01 1 1 0
16576 2 3 4.1056150740472092e-01 1.4303197155292366e+01 1.8371534862400029e+01 3.7951545554384133e+01 0 0 0
7826 1 2 -5.0264718529877639e-01 1.9324992279070933e+01 1.7703810079958807e+01 3.7913565176263354e+01 1 0 0
7414 1 1 -2.2200468140912621e-01 1.9575814495725140e+01 1.7188376500633328e+01 4.0177298032622460e+01 1 0 0
16574 2 2 -6.3211947613518427e-01 1.3455251327667652e+01 1.8782053833397168e+01 3.7749931271238744e+01 0 0 0
13900 2 3 4.0677810034175371e-01 1.8208258454760049e+01 1.3338135440335101e+01 3.5846124456432179e+01 0 0 0
7410 1 1 8.0607692510479237e-02 1.7492918573062845e+01 1.5071481606225451e+01 4.0472781637386397e+01 1 0 0
7351 1 2 -3.6634074480479883e-01 1.4492675844070419e+01 1.7494419460087641e+01 4.0237630096946226e+01 1 0 0
10950 2 3 3.4175208479669583e-01 1.8056731097368246e+01 1.3631036855995658e+01 3.8102981798174739e+01 0 0 0
7346 1 1 -5.2288237396439880e-03 1.3223460601548283e+01 1.5192689734256371e+01 4.0596400855817670e+01 1 0 0
16575 2 3 4.8870466412578678e-01 1.2675316470628401e+01 1.8506068497189236e+01 3.8225698202115858e+01 0 0 0
14610 2 3 3.1789905731575802e-01 2.2055385357836922e+01 1.3917843691282377e+01 3.4836688793203407e+01 0 0 0
15354 2 3 3.4447445220494705e-01 2.4895216166151560e+01 1.5200549081176202e+01 3.4483887586123444e+01 0 0 0
13966 2 3 3.6520672822324163e-01 2.6508380186586113e+01 1.3573427562685614e+01 3.4859964360203755e+01 0 0 0
14538 2 3 4.6721959817474418e-01 2.4749918502849937e+01 1.8516637550712211e+01 3.4602411885404763e+01 0 0 0
15353 2 2 -6.6270598872260911e-01 2.4015621743058656e+01 1.4907625070239742e+01 3.4859485503966177e+01 0 0 0
7143 1 1 2.6990075934077223e-01 2.6671803036000128e+01 1.3242127283620977e+01 3.9184933735114868e+01 0 0 0
7827 1 3 3.2614452518071707e-01 1.9816815120135921e+01 1.7724560593901181e+01 3.7082584820391070e+01 1 0 0
7823 1 1 2.8680782957611345e-01 1.9870492295652561e+01 1.6676848235769341e+01 3.8701241704044072e+01 1 0 0
15355 2 3 3.1300243866704558e-01 2.3606241378571919e+01 1.5689434932131094e+01 3.5295905143748286e+01 0 0 0
7977 1 3 3.6768907411436375e-01 1.9976300429502952e+01 1.3840070125230428e+01 3.9377366719619474e+01 1 0 0
7825 1 2 -4.3198967508694991e-01 2.0578037896331935e+01 1.5654818632602176e+01 3.8416351493684623e+01 1 0 0
15087 2 3 3.8038844882252787e-01 2.4229222009514555e+01 1.3556388153030877e+01 3.5830229347398614e+01 0 0 0
5697 1 2 -5.5030780854181471e-01 2.0178255582165590e+01 1.5230607940823877e+01 3.5616341691658633e+01 1 1 0
14188 2 3 3.2086270713203507e-01 2.2885055206438793e+01 1.8024740533392762e+01 3.5669318095684837e+01 0 0 0
14186 2 2 -6.4146268870704093e-01 2.3116410442192002e+01 1.8528522781000390e+01 3.4868356243468888e+01 0 0 0
16149 2 3 3.6239502789794720e-01 2.2561840791351987e+01 1.6119409649634015e+01 3.6976506504882792e+01 0 0 0
16148 2 2 -7.1030620770797259e-01 2.2105188967328854e+01 1.6211315992148378e+01 3.6084120015243904e+01 0 0 0
14181 2 3 3.5201788054951982e-01 2.2381726445767338e+01 1.7584177192309536e+01 3.8504784821005245e+01 0 0 0
14182 2 3 2.4719611998141200e-01 2.1985459307897404e+01 1.8137072708987876e+01 3.7112126071755426e+01 0 0 0
6094 1 3 7.9666066121923063e-02 2.0729575538651602e+01 1.7443435754015574e+01 3.5343117754384458e+01 1 1 0
16150 2 3 5.4055893944983213e-01 2.1182156587662643e+01 1.5625443058260391e+01 3.5877433539199387e+01 0 0 0
14220 2 3 3.9783675610443742e-01 2.4305158402913172e+01 1.6360982229419321e+01 3.8569679873774788e+01 0 0 0
14219 2 2 -6.6858725584629985e-01 2.4194381978349323e+01 1.6013308403515840e+01 3.7641056416456003e+01 0 0 0
14180 2 2 -6.3553944567434018e-01 2.2589573916697685e+01 1.8356706767467422e+01 3.7835348122218605e+01 0 0 0
14221 2 3 3.1500351333387960e-01 2.4579719400270104e+01 1.6609961931933302e+01 3.6922502512801600e+01 0 0 0
12266 2 2 -6.3984529852895677e-01 2.5485860179047712e+01 1.7882315731583102e+01 3.6287253712889367e+01 0 0 0
16862 2 2 -6.9031112108038284e-01 2.2642212836794890e+01 1.6457812276178856e+01 3.9835116632721167e+01 0 0 0
7145 1 2 -4.7223377895950847e-01 2.5879430113734688e+01 1.4267315996086031e+01 3.8938944451330990e+01 0 0 0
10863 2 3 4.3903198990830927e-01 2.4263155939971764e+01 1.4158196146363569e+01 3.8877600620798773e+01 0 0 0
7146 1 3 3.8338894547874208e-01 2.6374447873145098e+01 1.5777976811123814e+01 3.8272557165093787e+01 0 0 0
14461 2 3 4.1158712157589317e-01 2.5313330344635865e+01 1.8118744357729685e+01 3.9796160054690546e+01 0 0 0
16864 2 3 4.7618404180087009e-01 2.2119620181883381e+01 1.5579220896273776e+01 4.0082736755096661e+01 0 0 0
8108 1 3 1.4459453519420062e-01 2.0286876042621188e+01 1.7979600372902748e+01 4.0476261718599012e+01 1 0 0
10750 2 3 2.9917706473337796e-01 2.5955624914710754e+01 1.4786553441528920e+01 3.6685120101610785e+01 0 0 0
10862 2 2 -6.6286353284362620e-01 2.3355044432995633e+01 1.3835784796166662e+01 3.9229077395271794e+01 0 0 0
12267 2 3 3.4958964016440691e-01 2.5733667579225457e+01 1.8860616002410325e+01 3.6595444429632593e+01 0 0 0
12268 2 3 2.3421682343194547e-01 2.6254460668257472e+01 1.7260636082106195e+01 3.6469230897316763e+01 0 0 0
10748 2 2 -6.7808632104223865e-01 2.6664984282833167e+01 1.4732127236254472e+01 3.6045461639821923e+01 0 0 0
16257 2 3 4.4222798207258496e-01 2.2092271488239813e+01 1.3919684782341593e+01 3.8084583919030123e+01 0 0 0
14459 2 2 -7.0513870436804682e-01 2.5235942333068508e+01 1.7091656853599734e+01 3.9887704619748114e+01 0 0 0
10441 2 3 3.8502173210769297e-01 2.2864492609497905e+01 1.9673807468589757e+01 3.9670861392070023e+01 0 0 0
16256 2 2 -7.1557120856704803e-01 2.1528265939251824e+01 1.3301440033484168e+01 3.7590961903236007e+01 0 0 0
16258 2 3 3.4798039137399406e-01 2.0689998532800224e+01 1.3676583278399065e+01 3.7292951486025189e+01 0 0 0
11777 2 2 -7.2597744270250186e-01 2.4770978122169794e+01 1.9622858625557672e+01 3.9441779790638506e+01 0 0 0
14460 2 3 3.9780243938840160e-01 2.5735147158847504e+01 1.6665632240204140e+01 4.0579322810136986e+01 0 0 0
6095 1 2 -5.3237223931882016e-01 2.0733753764552041e+01 1.9617207405951717e+01 3.5826630675110742e+01 1 1 0
16863 2 3 4.3269194549628237e-01 2.3357773448162590e+01 1.6828962612889729e+01 4.0380912495824248e+01 0 0 0
14609 2 2 -6.4550336394038887e-01 2.1537508604759118e+01 1.3172879630424591e+01 3.4515309520609023e+01 0 0 0
7976 1 2 -5.4752209490692028e-01 2.0073346249990820e+01 1.3344322775606368e+01 4.0147677095559239e+01 1 0 0
5850 1 2 -3.4868450117492994e-01 1.6851205550392908e+01 2.4941033894254453e+01 3.4413586825089510e+01 1 1 0
5645 1 1 -1.1312369278687688e-01 1.2693557065393916e+01 2.1247535827251603e+01 3.4969082212673108e+01 1 1 0
5705 1 1 7.2345840893533242e-02 1.9326766323845082e+01 1.9773971527744401e+01 3.5698369424523165e+01 1 1 0
5646 1 1 1.5532212597338829e-01 1.4151714790606075e+01 2.1200206705294327e+01 3.4838608173916491e+01 1 1 0
8070 1 3 4.5057423349649744e-01 1.3195234213697550e+01 2.4546031405619683e+01 3.8791798537431639e+01 1 0 0
5653 1 1 4.9902846780277586e-02 1.4001476223158434e+01 2.5518574312008393e+01 3.5297225137204947e+01 1 1 0
5712 1 1 1.1472076696239268e-01 1.6159884590735977e+01 2.4257136135800422e+01 3.5505298632489961e+01 1 1 0
5714 1 1 1.2394216826590725e-01 1.6852242267752580e+01 2.5877104753823218e+01 3.5529925039404503e+01 1 1 0
5651 1 1 -3.9053098169354657e-02 1.4695994651181900e+01 2.4345591692592695e+01 3.5722837930711734e+01 1 1 0
5706 1 1 -5.9435517751275806e-02 1.7072052267616591e+01 2.0794335923541944e+01 3.5773295519859488e+01 1 1 0
5648 1 1 -8.9304940371170649e-02 1.4813499960320964e+01 2.1985218028468655e+01 3.5809583077262467e+01 1 1 0
5710 1 1 -2.5914607536286639e-02 1.6854718649720418e+01 2.3148239657388267e+01 3.6190480448372696e+01 1 1 0
5650 1 1 1.5500540344308394e-01 1.3997790309361108e+01 2.3153004007576040e+01 3.6106272399123455e+01 1 1 0
5707 1 1 -2.8857772372085814e-02 1.8508491460340768e+01 2.0897141584124267e+01 3.6020689623563037e+01 1 1 0
5708 1 1 1.4659423621051598e-01 1.6206346077618477e+01 2.1817559865137028e+01 3.6342223831739958e+01 1 1 0
5711 1 1 8.9546960357511640e-02 1.8225619122704906e+01 2.3320603094781447e+01 3.6543311959547928e+01 1 1 0
8069 1 2 -4.2390719693287349e-01 1.3933268787719484e+01 2.5189487658887590e+01 3.9020152200652532e+01 1 0 0
5713 1 1 -5.4943897018353338e-02 1.8673481791891000e+01 2.4638578004448764e+01 3.6839134898721476e+01 1 1 0
5715 1 1 -3.1668577369833716e-02 1.8015465006301572e+01 2.5844601396770617e+01 3.6501748625332894e+01 1 1 0
5709 1 1 -5.0302624132659707e-02 1.8997347570005957e+01 2.2078619388610150e+01 3.6662489488693062e+01 1 1 0
7932 1 2 -4.1443594973716191e-01 1.8619150507235844e+01 2.2466041687366850e+01 3.9439410284407238e+01 1 0 0
5876 1 2 -4.4578313268027514e-01 1.6042552360218906e+01 2.1467152818219798e+01 3.7763079906978099e+01 1 1 0
5877 1 3 4.4282210491111734e-01 1.6500903962478791e+01 2.0706609508402000e+01 3.8098967091002351e+01 1 1 0
7363 1 1 1.3287999189891547e-01 1.4640317881815955e+01 2.4901645883910327e+01 4.0254480224677657e+01 1 0 0
7358 1 1 1.1315838928677260e-01 1.3314014124203529e+01 2.2294706026736840e+01 4.0322781977197486e+01 1 0 0
6100 1 3 1.3498308619180802e-01 1.9571026331660036e+01 2.4911659168674223e+01 3.7432644497040691e+01 1 1 0
7361 1 1 8.6885198891097307e-03 1.5459160316363043e+01 2.3586898188324181e+01 4.0395749802881951e+01 1 0 0
7359 1 1 -9.2348927205272106e-03 1.4757275132659041e+01 2.2365861038892813e+01 4.0433980015075662e+01 1 0 0
7933 1 3 2.9127966670047767e-01 1.9578084272327256e+01 2.2227995749656003e+01 3.9570991125491396e+01 1 0 0
7420 1 1 1.1942659507695022e-01 1.7694507785411073e+01 2.2435273101980059e+01 4.0568458233991734e+01 1 0 0
5649 1 2 -3.5708610342135649e-01 1.2599276085588045e+01 2.3474061141206100e+01 3.6274089910899292e+01 1 1 0
14973 2 3 4.3950253564978065e-01 2.2092948264917279e+01 2.5622782755201570e+01 3.4465468159973931e+01 0 0 0
7136 1 3 1.6265678701203806e-01 2.6945233502641582e+01 2.5508943146754202e+01 3.8941775064417726e+01 0 0 0
13129 2 3 2.8868985927413676e-01 2.4437391271362326e+01 2.4815234132635300e+01 3.4726999272549563e+01 0 0 0
10440 2 3 3.2759669788242440e-01 2.1336087063633087e+01 2.0441896679729684e+01 3.9550686034093729e+01 0 0 0
10439 2 2 -6.0990326588288191e-01 2.2160743660876594e+01 2.0279925527733599e+01 4.0106301596158438e+01 0 0 0
12841 2 3 3.3591916065363903e-01 2.3089468030302832e+01 2.3424753125320244e+01 3.4749761888291772e+01 0 0 0
11779 2 3 3.8121106301226132e-01 2.5162452854479078e+01 1.9730872026194341e+01 3.8585028179121011e+01 0 0 0
6099 1 3 3.7237501011768970e-01 2.0145511435762028e+01 1.9992382144038597e+01 3.7630061604860323e+01 1 1 0
13127 2 2 -6.8373761846351766e-01 2.4260900151250208e+01 2.5785878697527323e+01 3.4711552111739977e+01 0 0 0
12976 2 3 3.9735374439917576e-01 2.0377446847882794e+01 2.4192638640069745e+01 3.4750579414920225e+01 0 0 0
14060 2 2 -7.6736226802693619e-01 2.1484419966645600e+01 2.1301314955096281e+01 3.4654225609423968e+01 0 0 0
12898 2 3 3.0229653315500932e-01 2.4713826031000142e+01 2.0941871010875378e+01 3.5163699951414017e+01 0 0 0
7140 1 3 3.9114562340640530e-01 2.6157321028730941e+01 2.2528311696423287e+01 3.9162520941800324e+01 0 0 0
12897 2 3 4.0582186408850912e-01 2.5865177071068274e+01 2.1534896660685728e+01 3.6105950553154329e+01 0 0 0
10981 2 3 3.9259450814609276e-01 2.0579955845308209e+01 2.4357741515059473e+01 3.9782454523083075e+01 0 0 0
10979 2 2 -6.7048547720657869e-01 2.0581612605241251e+01 2.5298363720456809e+01 3.9714548184700782e+01 0 0 0
14150 2 2 -7.0062752629797354e-01 2.2868057965777218e+01 2.4902963027087825e+01 3.7631018760488402e+01 0 -1 0
12896 2 2 -6.6111844423234722e-01 2.5676123207006185e+01 2.0881930217362061e+01 3.5407362518438788e+01 0 0 0
13701 2 3 4.5222962490424007e-01 2.3218278054105120e+01 1.9694110252855992e+01 3.7003259644394639e+01 0 0 0
13702 2 3 3.4263270481295255e-01 2.3291938225495777e+01 2.1332677910663296e+01 3.7311626292412953e+01 0 0 0
13700 2 2 -6.6204577724149760e-01 2.3538198863690067e+01 2.0552955568067635e+01 3.6727240272767794e+01 0 0 0
6096 1 1 2.6046740765586329e-01 2.0281431088742753e+01 2.2025969095988728e+01 3.7310079726025151e+01 1 1 0
14061 2 3 5.8194738398455259e-01 2.1193821840854987e+01 2.0432429908809656e+01 3.5249032984950063e+01 0 0 0
6097 1 2 -5.2516575261507092e-01 2.0760273854736031e+01 2.0766823913942527e+01 3.7809875927534009e+01 1 1 0
14062 2 3 4.2288283677512978e-01 2.1613984859972781e+01 2.2064072455787514e+01 3.5225431335138623e+01 0 0 0
13556 2 2 -6.7116422933192266e-01 2.3038292110258148e+01 2.2449855383021202e+01 3.8817885019877110e+01 0 0 0
13557 2 3 3.9226754969360461e-01 2.2281928365446724e+01 2.2821285081199470e+01 3.8210364057118838e+01 0 0 0
13558 2 3 3.9085714307401476e-01 2.2777715529293925e+01 2.1715121445929249e+01 3.9347937836552759e+01 0 0 0
12840 2 3 2.3863960608590562e-01 2.3820492793839001e+01 2.2830828291987604e+01 3.5943279359278591e+01 0 0 0
12839 2 2 -6.6100068382337485e-01 2.2909893519062809e+01 2.3099725724579869e+01 3.5644794278894800e+01 0 0 0
6098 1 2 -4.1927217544418532e-01 2.0908444803369452e+01 2.3175517692290320e+01 3.7438175721720413e+01 1 1 0
15869 2 2 -6.3149279641688139e-01 2.5817571644606133e+01 2.3726162982223183e+01 3.6425960029396229e+01 0 0 0
15871 2 3 3.5505530649786893e-01 2.5505689231649239e+01 2.3568256363593591e+01 3.7303514696738766e+01 0 0 0
15870 2 3 3.2139932664838328e-01 2.6068471896969964e+01 2.4640287326455969e+01 3.6289955309604139e+01 0 0 0
15938 2 2 -6.8376299745501012e-01 2.5071513228668266e+01 2.4776824531328593e+01 3.8875876649943585e+01 0 0 0
15940 2 3 3.6726604233775140e-01 2.4573390057345971e+01 2.4001795356458548e+01 3.9005079705968548e+01 0 0 0
7139 1 2 -5.2638714603368542e-01 2.5961093077807742e+01 2.1949617736727525e+01 3.8367416896665482e+01 0 0 0
15939 2 3 4.3758650813441113e-01 2.4633930886552974e+01 2.5471106141385672e+01 3.8271358446166843e+01 0 0 0
14152 2 3 4.5397971520292058e-01 2.2732094843914407e+01 2.4311117831389979e+01 3.6872586050886468e+01 0 -1 0
11778 2 3 4.9891616222859320e-01 2.5160166405090010e+01 2.0164022886885466e+01 4.0207560842167098e+01 0 0 0
14972 2 2 -7.1634955317550619e-01 2.1402979787641367e+01 2.5386489037790330e+01 3.5141612125397494e+01 0 0 0
14151 2 3 4.2550762352874821e-01 2.2112250531105794e+01 2.5436304156474414e+01 3.7937379460219617e+01 0 -1 0
10980 2 3 4.1074704141987334e-01 2.0019813813655553e+01 2.5775230608858116e+01 4.0317366074336981e+01 0 0 0
10245 2 3 3.1615620393845301e-01 2.2821671074533814e+01 2.5874607531457613e+01 4.0171119146612604e+01 0 0 0
7137 1 1 2.8153929691561902e-01 2.6930627008858551e+01 2.0939369418983667e+01 3.8108890380151585e+01 0 0 0
7138 1 2 -4.5329255746797997e-01 2.6772679385491578e+01 1.9932782273994107e+01 3.7283112305748894e+01 0 0 0
14974 2 3 4.7452187963483433e-01 2.1100501511253963e+01 2.6093664217925980e+01 3.5782658381673862e+01 0 0 0
15527 2 2 -7.1678169397775426e-01 1.2531462177909907e+01 1.9575305172648051e+01 4.6751779217957989e+01 1 0 0
13290 2 3 3.3139992870000007e-01 1.6277459997394725e+01 1.3432461433577220e+01 4.4719429737765026e+01 0 0 0
15747 2 3 4.1062184542575958e-01 1.8699848534773000e+01 1.3909020316163447e+01 4.6320406964613994e+01 1 0 0
7348 1 1 9.6433045118090713e-02 1.2983964018047033e+01 1.6210676402874284e+01 4.1642769614351607e+01 1 0 0
16190 2 2 -6.8244043070381921e-01 1.4173470370060537e+01 1.5316806500947960e+01 4.5617049712460563e+01 0 0 0
16192 2 3 4.0627556347932620e-01 1.5075661080254175e+01 1.5149090782545541e+01 4.5468159468370665e+01 0 0 0
7411 1 1 -4.6975285540351595e-02 1.8738214963699637e+01 1.4948215584660526e+01 4.1034495477836543e+01 1 0 0
10814 2 2 -6.5862357272638206e-01 1.4370230889475396e+01 1.8101754214794944e+01 4.5623216751420138e+01 0 0 0
10815 2 3 4.2547684207431552e-01 1.3714156270851797e+01 1.8885456446797143e+01 4.5785144157968396e+01 0 0 0
10816 2 3 4.0918683287669377e-01 1.5204372438462331e+01 1.8446925950620770e+01 4.5213676691914877e+01 0 0 0
7350 1 1 1.0457403438957831e-01 1.3409517897269533e+01 1.7552081912872829e+01 4.1257831894758532e+01 1 0 0
7854 1 3 1.2603409588882802e-01 1.5017535918628111e+01 1.8154582465879283e+01 4.2598060558954366e+01 1 0 0
8109 1 3 1.9957298370081319e-01 1.6511740693265601e+01 1.8487514619906335e+01 4.1928471308277288e+01 1 0 0
7353 1 1 -1.9528075489963159e-01 1.5639070542423479e+01 1.8994410706033204e+01 4.2332738270908493e+01 1 0 0
15215 2 2 -6.1003230121525531e-01 1.7256804585957514e+01 1.5524622819548631e+01 4.4374340220469030e+01 0 0 0
15217 2 3 4.3271006537979473e-01 1.7928965904742693e+01 1.5824782770371634e+01 4.5057125617526864e+01 0 0 0
7409 1 1 1.4992711365570840e-01 1.9444794514862782e+01 1.3586290393739732e+01 4.1442132628556180e+01 1 0 0
15216 2 3 3.5373247048197909e-01 1.7127187602830091e+01 1.6233879050748708e+01 4.3705809742614427e+01 0 0 0
7352 1 1 -5.4108477243501466e-03 1.2870664459299663e+01 1.8690447190216254e+01 4.1732146764686547e+01 1 0 0
16191 2 3 3.9368114999883963e-01 1.3996109325442880e+01 1.6273400065349477e+01 4.5525645451802049e+01 0 0 0
7855 1 2 -5.5024416601039439e-01 1.6718297924210592e+01 1.8570520754291646e+01 4.4153216938964924e+01 1 0 0
7415 1 2 -3.3339630279976051e-01 1.9350959073354502e+01 1.8652924496000420e+01 4.2323331018014336e+01 1 0 0
7857 1 3 4.1286012679630119e-01 1.7652816620558550e+01 1.8749085915263397e+01 4.4441485035220779e+01 1 0 0
15446 2 2 -5.9661724029418495e-01 1.4562714817890880e+01 1.3664696372919650e+01 4.2928637173665727e+01 0 0 0
11132 2 2 -6.7079613303982977e-01 1.9006987978141968e+01 1.8121660279645820e+01 4.5360687110802623e+01 0 0 0
15746 2 2 -6.5201233810044623e-01 1.8735492805249955e+01 1.4851047500836456e+01 4.6404231380249890e+01 1 0 0
7413 1 1 4.2854986484647285e-02 1.9643207262161187e+01 1.6018165513683535e+01 4.1135268682645126e+01 1 0 0
11133 2 3 3.8637958475747020e-01 1.9265123601130426e+01 1.7724573517552304e+01 4.6277641521726103e+01 0 0 0
15448 2 3 3.8468944462223342e-01 1.3758383249958886e+01 1.3948088255757050e+01 4.3423824563896126e+01 0 0 0
10560 2 3 3.9940104261312032e-01 1.3225515176196486e+01 1.3750188489634224e+01 4.6283153113556992e+01 0 0 0
8075 1 2 -3.3576321377128099e-01 1.2633262512023723e+01 1.6013971127931320e+01 4.3084291509049400e+01 1 0 0
11134 2 3 4.1595218258445460e-01 1.9696550857013495e+01 1.8772123706768983e+01 4.5086146377043981e+01 0 0 0
8007 1 3 4.0367275002278685e-01 2.1616951930683381e+01 1.3651594968678930e+01 4.0683393816762546e+01 1 0 0
10791 2 3 3.7574715995372054e-01 2.6150180600428456e+01 1.4857488741917484e+01 4.1053606209203643e+01 0 0 0
10796 2 2 -7.1123598650089603e-01 2.1487540927387780e+01 1.9127592033637374e+01 4.6932818540611322e+01 0 0 0
7537 1 1 -5.1279143312231101e-02 2.6718403927254336e+01 1.7705449184786453e+01 4.5003101439117543e+01 1 0 0
13866 2 3 3.6402407051789692e-01 2.2638920771142445e+01 1.6497573767527768e+01 4.6251441679851609e+01 0 0 0
7531 1 1 -8.5513724107403585e-02 2.6631649477388283e+01 1.3779941646718981e+01 4.6091518071172814e+01 1 0 0
13865 2 2 -5.8421816756180600e-01 2.2091440239783797e+01 1.6955293898502152e+01 4.5575627017012664e+01 0 0 0
7468 1 1 -5.7541226165089041e-02 2.0384671006288116e+01 1.3694836259100029e+01 4.2633231231014364e+01 1 0 0
7472 1 1 -1.1914924269271088e-02 2.0695306255668637e+01 1.6065517016225755e+01 4.2085847600262625e+01 1 0 0
7476 1 1 1.2103245554181039e-01 2.0733324669682876e+01 1.8524045608790832e+01 4.2653201898201353e+01 1 0 0
7474 1 1 -4.0760314845086049e-02 2.1331261031739377e+01 1.7273704526365705e+01 4.2503278669990358e+01 1 0 0
7470 1 1 1.3753442577516897e-01 2.1330166416290336e+01 1.4745566898070225e+01 4.2481083204070622e+01 1 0 0
8006 1 2 -5.4393829049774423e-01 2.1976371504429860e+01 1.4397872629872671e+01 4.1164034732367696e+01 1 0 0
7471 1 1 6.5472109407269663e-03 2.2267587602249943e+01 1.4845201081513991e+01 4.3639810283561211e+01 1 0 0
7475 1 1 1.2082383847512045e-01 2.2795077306874521e+01 1.7169220679748776e+01 4.2685734331674638e+01 1 0 0
7841 1 2 -3.1676712279527469e-01 2.3776192478327236e+01 1.8009231258421853e+01 4.2050808604177718e+01 1 0 0
7473 1 1 -1.7933068642957392e-02 2.3203924354999671e+01 1.5930983972473060e+01 4.3401850128752685e+01 1 0 0
7532 1 1 -5.1877668823755205e-02 2.4911845415411747e+01 1.4733572945473373e+01 4.4567111580871654e+01 1 0 0
7842 1 2 -2.8308310238938339e-01 2.5548929597503236e+01 1.6641619828144002e+01 4.3153820995154831e+01 1 0 0
7534 1 1 1.7436589322806342e-01 2.4579711913353883e+01 1.5659372094190593e+01 4.3653455035066720e+01 1 0 0
7536 1 1 1.6333291487601412e-01 2.5751684894536343e+01 1.7778857627442179e+01 4.3995076758926871e+01 1 0 0
7533 1 1 1.6676811399252225e-01 2.6320735259514468e+01 1.4634516290473499e+01 4.4966105385140402e+01 1 0 0
7538 1 1 -4.5822084136230463e-02 2.4784332799707876e+01 1.8757985396924759e+01 4.4080227289238543e+01 1 0 0
7477 1 1 1.4184515411822951e-01 2.3564713675986724e+01 1.8851269030206034e+01 4.3243653053897525e+01 1 0 0
7469 1 1 1.9626531092350489e-03 2.2543621197843120e+01 1.3786232857557904e+01 4.4529833367262860e+01 1 0 0
7530 1 1 1.6848892803644366e-01 2.3841529524397071e+01 1.3889149741042107e+01 4.5270773330373046e+01 1 0 0
7944 1 2 -4.9759545592917448e-01 2.3619651743045502e+01 1.4739454272890876e+01 4.6404242711583727e+01 1 0 0
12966 2 3 3.5538939590795426e-01 2.4036611633349871e+01 1.3772421236597024e+01 4.1154217473521854e+01 0 0 0
13867 2 3 3.9617312165420643e-01 2.1973892740173518e+01 1.7899743624259578e+01 4.5849273758102534e+01 0 0 0
8053 1 2 -4.6468709197804187e-01 2.3968220430939517e+01 1.9617860798698757e+01 4.6089017285513137e+01 1 0 0
12965 2 2 -6.2951184010232530e-01 2.4876544349278138e+01 1.3587028176881844e+01 4.1630173380175869e+01 0 0 0
10823 2 2 -6.3273214458112848e-01 2.6886743895136011e+01 1.9637280677389242e+01 4.1354104546480890e+01 0 0 0
14766 2 3 3.7222559009663936e-01 1.8938121939197863e+01 2.5799825362987843e+01 4.6015231883587639e+01 0 0 0
7800 1 1 3.5859088568624953e-01 1.6775444236334238e+01 2.6125912681609762e+01 4.4167924144138915e+01 1 0 0
7418 1 1 1.4544464513775207e-01 1.6945862513170219e+01 2.1248712678062113e+01 4.0754388901982225e+01 1 0 0
7357 1 1 -1.4452752239997630e-02 1.5564458965321453e+01 2.1189768258899946e+01 4.0870225883572957e+01 1 0 0
7422 1 1 1.6359147513263256e-02 1.6837929126960521e+01 2.3624851387624538e+01 4.0716717624378028e+01 1 0 0
10831 2 3 4.4572984016019868e-01 1.3869554285688352e+01 2.2580162339014336e+01 4.4807067391074042e+01 0 0 0
14411 2 2 -7.0082968531219703e-01 1.6635535968000806e+01 2.3841937676509268e+01 4.6970008274747521e+01 0 0 0
14412 2 3 4.1040848676793351e-01 1.6099768776410098e+01 2.3604506177846766e+01 4.6169853725103145e+01 0 0 0
7365 1 1 2.5117286010646885e-02 1.5345169366948536e+01 2.6134878027559175e+01 4.0722074069227958e+01 1 0 0
9156 1 3 4.0269921812296533e-01 1.4962661988521589e+01 2.1465751148095197e+01 4.6616141651751732e+01 1 0 0
7853 1 1 2.9249618992361565e-01 1.5926539903135927e+01 1.9701174432993557e+01 4.3672133005359143e+01 1 0 0
7416 1 2 -3.3240735229975604e-01 1.7573523708152859e+01 2.0030967803631246e+01 4.1206994356000187e+01 1 0 0
7354 1 1 1.8073786862067601e-03 1.3570294060602297e+01 1.9875877267010789e+01 4.1319692736202683e+01 1 0 0
14765 2 2 -7.3932842521495790e-01 1.8682777400454711e+01 2.5434745609860663e+01 4.6865825408677580e+01 0 0 0
8021 1 2 -3.5222006604379047e-01 1.2696460426256529e+01 2.1828666196805873e+01 4.2673674934857203e+01 1 0 0
7364 1 1 -8.2867373718256473e-03 1.2645292908635382e+01 2.6084929923192078e+01 4.1477614733189561e+01 1 0 0
7417 1 1 2.7607777645803999e-01 1.8839968407817850e+01 1.9904088178124283e+01 4.1845021440189498e+01 1 0 0
7355 1 1 4.6176511550337647e-02 1.4967881755228662e+01 1.9996922724331991e+01 4.1389818636979811e+01 1 0 0
7356 1 1 9.6304416232179363e-02 1.2904793433005130e+01 2.1252006339485202e+01 4.1358841026570076e+01 1 0 0
11667 2 3 3.6957282435445843e-01 1.7720743348808433e+01 2.1715879693504423e+01 4.5202838116235760e+01 0 0 0
8762 1 1 3.1548895668058985e-01 1.4184552770527480e+01 2.5459133760847092e+01 4.6202649755267927e+01 1 0 0
10829 2 2 -6.7204529024036497e-01 1.3681539932273445e+01 2.1852101267508957e+01 4.5391232476609467e+01 0 0 0
11666 2 2 -6.8907175993464165e-01 1.7792722558294098e+01 2.1166101737717568e+01 4.6019590291886637e+01 0 0 0
7917 1 3 4.0189979373699591e-01 1.3442674400041264e+01 2.3444920827005884e+01 4.2813031175616153e+01 1 0 0
7362 1 1 9.8591334332264940e-02 1.3402201832955095e+01 2.4785481877834481e+01 4.1372126354527630e+01 1 0 0
7916 1 2 -4.3079558321696804e-01 1.3951111100385443e+01 2.4245543949267972e+01 4.2615924452089438e+01 1 0 0
7802 1 2 -3.6842602713487954e-01 1.6904149661204180e+01 2.4879393064844496e+01 4.4430909770026183e+01 1 0 0
7856 1 2 -3.3900930018078079e-01 1.5713011640197982e+01 2.0852611814233580e+01 4.4180065776320291e+01 1 0 0
7427 1 2 -3.3482954662178732e-01 1.8984236345017425e+01 2.5973629445412627e+01 4.3011960677085597e+01 1 0 0
7914 1 2 -4.5497861884213658e-01 1.7740131103647801e+01 2.2407409729119109e+01 4.2718582597091675e+01 1 0 0
7425 1 1 1.2955483600864159e-01 1.8456286030576177e+01 2.4877559297660685e+01 4.2294491971163595e+01 1 0 0
7424 1 1 -3.0229739609677363e-02 1.7261943915408878e+01 2.4770742058726224e+01 4.1511579867758996e+01 1 0 0
7421 1 1 1.4031463873057745e-01 1.8811757294617681e+01 2.2384686283041198e+01 4.1743372148990225e+01 1 0 0
7915 1 3 3.8344814416766543e-01 1.7651386475610931e+01 2.3175934783036293e+01 4.3302395987319407e+01 1 0 0
11668 2 3 4.4705620510561178e-01 1.7209775956805068e+01 2.0396846078525702e+01 4.6114078752908476e+01 0 0 0
7426 1 1 5.1203825189526112e-02 1.6401477908175728e+01 2.5887013085984314e+01 4.1643634579404399e+01 1 0 0
8760 1 2 -3.6560616095094389e-01 1.4377729321494183e+01 2.4363121231668419e+01 4.5534478895387217e+01 1 0 0
7423 1 1 -1.1035766277765893e-01 1.9342243723009609e+01 2.3799171013391774e+01 4.2017676902458987e+01 1 0 0
10830 2 3 3.9368449717256843e-01 1.2860593437436215e+01 2.1394997000846427e+01 4.5124071650906018e+01 0 0 0
13727 2 2 -6.0172322677875678e-01 1.9659164830567416e+01 2.2974743970742416e+01 4.5157492614003601e+01 0 0 0
7419 1 1 -8.6283997879073246e-02 1.9576598791577496e+01 2.1040911032882718e+01 4.1899344820321900e+01 1 0 0
14767 2 3 4.6416517187697753e-01 1.7864433894429375e+01 2.5033068232368787e+01 4.6697554482840040e+01 0 0 0
10059 1 3 3.9188135516515188e-01 1.9207426229616736e+01 2.0545984957158339e+01 4.6857835565530721e+01 1 0 0
7540 1 1 1.4409749680846118e-01 2.4965001638334133e+01 1.9889577426055514e+01 4.5057252590571522e+01 1 0 0
7490 1 2 -4.1131988379168544e-01 2.0541477251720551e+01 2.6204065866283102e+01 4.4949895038685717e+01 1 0 0
14562 2 3 4.5857781538175746e-01 2.6395209852432036e+01 2.4508358084837131e+01 4.2415833863882611e+01 0 0 0
7897 1 2 -3.6074463895275977e-01 2.5424884179465320e+01 2.6232038857788694e+01 4.4402340081722578e+01 1 0 0
7479 1 1 -9.0850297057608026e-02 2.2618007349181941e+01 1.9939266663493132e+01 4.3528724617738611e+01 1 0 0
10824 2 3 3.6725294791884577e-01 2.6937775319064063e+01 2.0422572917163979e+01 4.1909922859657563e+01 0 0 0
13728 2 3 3.0482441846989694e-01 1.9847342763949026e+01 2.3905767509993986e+01 4.4886418546515266e+01 0 0 0
7947 1 3 3.6336652909734712e-01 1.9781838667779017e+01 2.0926963874290536e+01 4.4257901093498788e+01 1 0 0
7547 1 1 2.5043845953788324e-01 2.6599548141927926e+01 2.3692851055792367e+01 4.6683268155605575e+01 1 0 0
7542 1 1 5.5383340451015443e-02 2.4547676409540308e+01 2.1208507667965474e+01 4.4343999676879456e+01 1 0 0
16152 2 3 3.8381332458541573e-01 2.4129595343491737e+01 2.2144109239762095e+01 4.0830349538008186e+01 0 0 0
7485 1 1 1.3667464615836658e-01 2.3600165996679610e+01 2.3704146862269123e+01 4.3214081821533519e+01 1 0 0
7482 1 1 1.4769741731661928e-01 2.1843318612700642e+01 2.2108658268549281e+01 4.2241911397708286e+01 1 0 0
7949 1 3 4.0452718445391794e-01 2.1627153436495352e+01 2.0843500735558688e+01 4.5163189557418434e+01 1 0 0
7546 1 1 -1.1741494559803846e-01 2.4683910700206702e+01 2.3808541484814508e+01 4.4317079070981862e+01 1 0 0
7484 1 1 1.2715209692753415e-01 2.0710601152538430e+01 2.4082187986163742e+01 4.2083226835670672e+01 1 0 0
7544 1 1 1.3038988172438334e-01 2.5470816808619443e+01 2.2679642093608255e+01 4.4629656754147859e+01 1 0 0
16695 2 3 3.6241826715372011e-01 2.1341198930607192e+01 2.5336538884007776e+01 4.6618091822425150e+01 0 0 0
7486 1 1 -9.0271947644417108e-02 2.1215323771911834e+01 2.5076604879739936e+01 4.2888557266467934e+01 1 0 0
7898 1 2 -3.2374550657240481e-01 2.3467827441293341e+01 2.4478575613298005e+01 4.1987229437648168e+01 1 0 0
7541 1 1 -2.7383959015628727e-02 2.6229588882670612e+01 2.0077438419956856e+01 4.5710402894525494e+01 1 0 0
13729 2 3 3.2528698742594336e-01 2.0171795538824078e+01 2.2926693790530265e+01 4.5940228023620527e+01 0 0 0
7548 1 1 2.2658860941413214e-01 2.5206505761571560e+01 2.4924724170388313e+01 4.4972992680369309e+01 1 0 0
7549 1 2 -3.6002971270890305e-01 2.6275187958737980e+01 2.4912948096575459e+01 4.6100142282212452e+01 1 0 0
16153 2 3 4.2283084680251931e-01 2.5201282215499475e+01 2.1711114252444716e+01 4.1981737233497000e+01 0 0 0
7543 1 1 3.8236571402943701e-03 2.6650506964132919e+01 2.1294576357915421e+01 4.6363686101882053e+01 1 0 0
14561 2 2 -6.3238666184206360e-01 2.6158480049861982e+01 2.3832996405669370e+01 4.1815552049257576e+01 0 0 0
7480 1 1 -1.4866256052354785e-02 2.0942169674969485e+01 2.0988368248282875e+01 4.2327581717848659e+01 1 0 0
7946 1 2 -5.6600537203748513e-01 2.0332722041105018e+01 2.0137864972651720e+01 4.4377900017223617e+01 1 0 0
16024 2 3 4.6025791164097873e-01 2.2968702959799266e+01 2.2442371519539030e+01 4.6445843396115720e+01 0 0 0
7488 1 1 2.3889787981950067e-01 2.0247946934511933e+01 2.5748540322125777e+01 4.3769188378211297e+01 1 0 0
7948 1 2 -5.4957514946811936e-01 2.2299018781018891e+01 2.1556419329456709e+01 4.5161931088070929e+01 1 0 0
7481 1 1 1.0075656719200533e-01 2.3125730499118536e+01 2.1217077230771963e+01 4.3955481084097691e+01 1 0 0
7545 1 1 -1.1129660244663565e-01 2.6176570176354566e+01 2.2597770172043720e+01 4.5984049702287095e+01 1 0 0
7899 1 2 -3.3135193904704346e-01 2.1488289812707979e+01 2.3096220320426774e+01 4.1284138567999889e+01 1 0 0
8054 1 3 3.4153546229949566e-01 2.3191045969296301e+01 2.0187630509405647e+01 4.6197420724657817e+01 1 0 0
7478 1 1 1.0317981722808468e-01 2.1213552057081529e+01 1.9770247677266752e+01 4.3151491368058345e+01 1 0 0
8026 1 2 -3.7384644721544780e-01 2.5734619380548214e+01 2.1623795137920236e+01 4.3635799993000589e+01 1 0 0
14563 2 3 3.6541324234270112e-01 2.6024341980871096e+01 2.4142747136301342e+01 4.0921297028692550e+01 0 0 0
16151 2 2 -6.7875767832004208e-01 2.4901814785420758e+01 2.1623480611490265e+01 4.0992071696839368e+01 0 0 0
7483 1 1 -6.2230725792937348e-02 2.2887241818112315e+01 2.2414448412993870e+01 4.3108202357293194e+01 1 0 0
7487 1 1 1.1489739254760159e-01 2.2727952962678895e+01 2.5220643971469734e+01 4.3015686148118668e+01 1 0 0
10069 1 2 -3.5510364230748986e-01 1.8401879143771399e+01 1.6566886341942020e+01 5.2425165398546376e+01 1 0 0
9152 1 3 1.9982149430452287e-01 1.6706541752214477e+01 1.4319337114483014e+01 4.7946794676652168e+01 1 0 0
8746 1 1 -8.4791718609776023e-02 1.6011039669118979e+01 1.4210763658133027e+01 4.8738446257612956e+01 1 0 0
8750 1 1 1.3838879233153542e-01 1.5883440247983060e+01 1.6613853726716293e+01 4.8523083361229858e+01 1 0 0
8754 1 1 1.4777766483844001e-01 1.5827646801464635e+01 1.9068336750930115e+01 4.8151161037389677e+01 1 0 0
8748 1 1 -4.7616094103053085e-02 1.5546731431524359e+01 1.5444310949303203e+01 4.9252001097370311e+01 1 0 0
8752 1 1 -1.0394866301158327e-01 1.5566889603127015e+01 1.7934510623076864e+01 4.8934757397718712e+01 1 0 0
8751 1 1 1.1422355274187852e-01 1.4707618490471793e+01 1.8037202666767268e+01 5.0144078059447942e+01 1 0 0
8747 1 1 1.4170626648865844e-01 1.4649981232748123e+01 1.5492047684005673e+01 5.0409357149576842e+01 1 0 0
9045 1 2 -3.4330625237009033e-01 1.4818644562651356e+01 1.9177647829723085e+01 5.1064297846080642e+01 1 0 0
8915 1 2 -3.3923624374567196e-01 1.4642723708937419e+01 1.4572955717560719e+01 5.1542298993976146e+01 1 0 0
8749 1 1 -6.2459173354934956e-02 1.4021647076953663e+01 1.6810825649503908e+01 5.0634364525486411e+01 1 0 0
8745 1 1 1.3245907133639107e-01 1.3777690865600190e+01 1.3876863008590771e+01 5.0549839959235122e+01 1 0 0
8687 1 1 1.8288752925058013e-01 1.2985957605992807e+01 1.7089882153878353e+01 5.1484015770259965e+01 1 0 0
9852 1 3 4.9889847177633895e-01 1.4123935714830218e+01 1.4878853683925406e+01 5.3174812256945266e+01 1 0 0
15539 2 2 -6.6127426789945398e-01 1.8749917613312679e+01 1.5671030436758169e+01 4.9566544994467179e+01 0 0 0
8753 1 1 1.1581522269740299e-01 1.3711042546518165e+01 1.9563409955160942e+01 5.0187385652083911e+01 1 0 0
15541 2 3 3.7371380433679102e-01 1.8276425785564697e+01 1.6205056799966130e+01 4.8879264646027778e+01 0 0 0
13025 2 2 -6.5859478543292693e-01 1.9013275518164800e+01 1.9062207884402213e+01 4.9379862430484955e+01 0 0 0
15540 2 3 3.4195256785692124e-01 1.9265254534521297e+01 1.4830665153160279e+01 4.9375481027140715e+01 0 0 0
10112 1 3 3.6379047820277066e-01 1.8752464198436517e+01 1.9158297522403483e+01 5.2386243113580392e+01 1 0 0
12186 2 3 4.7909229063018738e-01 1.6320934577550041e+01 1.9365495362365419e+01 5.1805355006005144e+01 1 0 0
9153 1 2 -4.5756200214579584e-01 1.6685761869111115e+01 1.6637903161234583e+01 4.7371839164671947e+01 1 0 0
15859 2 3 4.4498884501044272e-01 1.7931480518028952e+01 1.4657364875970869e+01 5.1815708457181650e+01 1 0 0
15857 2 2 -6.1346941138364597e-01 1.7971477234796378e+01 1.3718012352801198e+01 5.1761111152848237e+01 1 0 0
9154 1 2 -5.0736271784413245e-01 1.6725689219539113e+01 1.8821038452321655e+01 4.7089506136031076e+01 1 0 0
12218 2 2 -6.8625234344354780e-01 1.9699128069780244e+01 1.7114548031135026e+01 4.7769019084529774e+01 0 0 0
16626 2 3 3.5298030054436963e-01 1.2754125234185629e+01 1.7190968004033870e+01 4.7904048773068908e+01 1 0 0
12219 2 3 3.6583116728114312e-01 1.9348980455650800e+01 1.7666111253727941e+01 4.8551300908136248e+01 0 0 0
11934 2 3 4.1822684542045113e-01 1.9726936448040973e+01 1.6608963526042810e+01 5.0521579176219156e+01 0 0 0
10111 1 2 -5.1507916822290845e-01 1.9663936257311775e+01 1.9088194947239792e+01 5.2710010894816328e+01 1 0 0
13027 2 3 3.4554929474561880e-01 1.8553972062478408e+01 1.9081720568742941e+01 5.0228150592808511e+01 0 0 0
15858 2 3 4.1577879236402338e-01 1.8727767808295045e+01 1.3287576037279580e+01 5.1207699586047475e+01 1 0 0
9155 1 3 5.0286399441108787e-01 1.6974460508944848e+01 1.7747152176061192e+01 4.7028142877371174e+01 1 0 0
15748 2 3 3.9808842129095273e-01 1.9462850563244050e+01 1.5147029892169888e+01 4.7011368798529645e+01 1 0 0
15495 2 3 3.3304722667940911e-01 2.6770360967973470e+01 1.4053673462933642e+01 5.0410793866753409e+01 0 0 0
10798 2 3 4.0297145208941065e-01 2.1906816426347092e+01 1.8771189763255496e+01 4.7768403253766529e+01 0 0 0
11935 2 3 4.2969808187057845e-01 1.9964639224187646e+01 1.7737455091052851e+01 5.1651395161948564e+01 0 0 0
12220 2 3 3.7049145798488714e-01 2.0616581218818528e+01 1.6785536879117707e+01 4.7989293235171424e+01 0 0 0
11933 2 2 -7.0461397210393273e-01 2.0359964443248707e+01 1.7156341225010493e+01 5.0967689907298428e+01 0 0 0
14858 2 2 -7.3761921111165796e-01 2.3810709582782941e+01 1.5242315293477485e+01 4.9191469143208550e+01 0 0 0
10625 2 2 -6.2474397473249943e-01 2.1817981852377034e+01 1.4618057452024326e+01 5.0919031252324871e+01 0 0 0
10627 2 3 3.2088941945643706e-01 2.1264962602764552e+01 1.5338932758501686e+01 5.0590174483699826e+01 0 0 0
10626 2 3 3.4720565299182587e-01 2.2383663384718886e+01 1.4963626656171181e+01 5.1592550524293614e+01 0 0 0
14859 2 3 4.4089092362797894e-01 2.4473626256941639e+01 1.5678552516873275e+01 4.9775595734254381e+01 0 0 0
14528 2 2 -6.8128704251132000e-01 2.4741748959482226e+01 1.4216400630751146e+01 5.1822188933719119e+01 0 0 0
14744 2 2 -6.9019799068351895e-01 2.5718164837009539e+01 1.6650017220957398e+01 5.0550492128417829e+01 0 0 0
14745 2 3 4.2053470367381257e-01 2.5457392363580400e+01 1.7617446097803633e+01 5.0559847166542625e+01 0 0 0
13236 2 3 4.1445971394391851e-01 2.1791716171762332e+01 1.7560219362990246e+01 4.9732316512513556e+01 0 0 0
15384 2 3 4.7263802544414990e-01 2.3642582187835849e+01 1.7677577464416604e+01 5.2301723123058110e+01 0 0 0
13235 2 2 -7.2403969487666964e-01 2.2025403881348847e+01 1.7172461930828465e+01 4.8868456615838276e+01 0 0 0
15383 2 2 -6.8451239308005807e-01 2.2905936229760414e+01 1.7854061789304346e+01 5.1663164696080166e+01 0 0 0
14530 2 3 4.0289809447092967e-01 2.4626254329676978e+01 1.5050819876760363e+01 5.2330102495696529e+01 0 0 0
15385 2 3 4.1288840328374787e-01 2.2200002037101179e+01 1.8481579062365647e+01 5.1856679060758857e+01 0 0 0
10532 2 2 -6.2485193100730430e-01 2.1010537706890318e+01 1.4346341797600429e+01 4.7946557314086981e+01 0 0 0
13237 2 3 3.6977203504972395e-01 2.2853804639838476e+01 1.6581789230307351e+01 4.8768081825380506e+01 0 0 0
14860 2 3 4.5662195468948735e-01 2.3381081435120400e+01 1.4408460091815767e+01 4.9444915191690555e+01 0 0 0
13642 2 3 3.7431266426651516e-01 2.5576563299896264e+01 1.7814677615823065e+01 4.7980060960417418e+01 0 0 0
10534 2 3 2.6321874099376324e-01 2.1819500318419806e+01 1.4907884074236451e+01 4.7889849285152572e+01 0 0 0
13640 2 2 -5.9592028250449036e-01 2.4693865959595151e+01 1.7450867974282975e+01 4.7729594183768228e+01 0 0 0
11113 2 3 4.0670445166637736e-01 2.6273388255410442e+01 1.8651958391086989e+01 5.2638547886907148e+01 0 0 0
14746 2 3 3.8558775975015230e-01 2.6650896339693077e+01 1.6428472269744187e+01 5.0263674067908198e+01 0 0 0
10533 2 3 3.5826963304444304e-01 2.1276856069993933e+01 1.3402850035150179e+01 4.7710461251128244e+01 0 0 0
7945 1 3 3.8041518919346679e-01 2.4041959603641772e+01 1.4577734004003510e+01 4.7223092329773635e+01 1 0 0
15740 2 2 -6.4939738781897538e-01 2.4729645348055172e+01 1.8998865864871757e+01 5.0049136810962146e+01 0 0 0
15741 2 3 3.9586818299769000e-01 2.3816511907039814e+01 1.8894747181068766e+01 4.9743529917383171e+01 0 0 0
11111 2 2 -6.6388737203658110e-01 2.6465672554127774e+01 1.7695452280934283e+01 5.2918469571419450e+01 0 0 0
9974 1 2 -5.7889090329642245e-01 2.4306675441059252e+01 1.6442254573022666e+01 5.3175976567440820e+01 1 0 0
14529 2 3 3.4097605112177154e-01 2.5300565084625408e+01 1.3561158704556627e+01 5.2320211100755714e+01 0 0 0
11457 2 3 3.0158050047347190e-01 2.6651504652035577e+01 1.5512903915519912e+01 5.2327846333653824e+01 0 0 0
13641 2 3 3.2327761860665177e-01 2.3965901918444175e+01 1.8063603807684668e+01 4.7755725795934282e+01 0 0 0
13026 2 3 3.4953338382827165e-01 1.9495395306959676e+01 1.9893137683347689e+01 4.9076517921993094e+01 0 0 0
12185 2 2 -6.8200258545305958e-01 1.7198114745089111e+01 1.9786517472551971e+01 5.1675434985543355e+01 1 0 0
12187 2 3 3.1536677210339120e-01 1.7055368947929054e+01 2.0736569412754044e+01 5.1742629983397386e+01 1 0 0
9126 1 3 1.7627549404490853e-01 1.2679414612623910e+01 2.3261654671241239e+01 4.7740391150603159e+01 1 0 0
14095 2 3 4.2522711424266113e-01 1.4788404469344727e+01 2.4311722647440671e+01 4.8980223673611945e+01 0 0 0
14094 2 3 3.4045537079838573e-01 1.4773697037060332e+01 2.2780783762361402e+01 4.9312324934937138e+01 0 0 0
13443 2 3 3.4475052580198651e-01 1.6782431806853658e+01 2.2053947618405665e+01 5.0068944328796249e+01 0 0 0
9920 1 2 -3.1879990191632690e-01 1.6442581955542266e+01 2.2892576309901500e+01 5.2640791431992085e+01 1 0 0
9921 1 2 -3.4652320312809415e-01 1.8541403307942620e+01 2.4181652783942514e+01 5.2560035266902581e+01 1 0 0
13442 2 2 -7.0046485362400301e-01 1.7259886166114963e+01 2.1529358417871386e+01 4.9484638606780941e+01 0 0 0
13444 2 3 4.4186818914560888e-01 1.6855052463708471e+01 2.1080321455522007e+01 4.8756345199334547e+01 0 0 0
8756 1 1 1.2248905876268474e-02 1.5089516610275869e+01 2.0275860387991564e+01 4.8259206952027661e+01 1 0 0
8755 1 1 4.7149168444764564e-02 1.3953909291500626e+01 2.0427113186948354e+01 4.9016795851981236e+01 1 0 0
14093 2 2 -6.7507985345787236e-01 1.5285100267876389e+01 2.3619622002371791e+01 4.9355904221085417e+01 0 0 0
15638 2 2 -6.3836455702280970e-01 1.7839250862713712e+01 2.4763765726487428e+01 5.0014818764933864e+01 0 0 0
15639 2 3 3.7733987590660528e-01 1.7431438418995494e+01 2.4175137928185208e+01 5.0645130855274218e+01 0 0 0
8757 1 2 -3.5383645977052969e-01 1.3078329299900380e+01 2.1582873477396465e+01 4.9048726989328479e+01 1 0 0
8761 1 2 -4.1491998487422349e-01 1.4165880485220859e+01 2.5528036068890994e+01 4.7702832658927278e+01 1 0 0
9414 1 1 1.3070827625049006e-01 1.7873437332832623e+01 2.5231578289202560e+01 5.3267162357089703e+01 1 0 0
16742 2 2 -6.3179134638743817e-01 1.9045024831313150e+01 2.3026380853931038e+01 4.8302436356410659e+01 0 0 0
16743 2 3 3.6058839077762700e-01 1.8559714628225624e+01 2.3803257710440334e+01 4.8795188085344769e+01 0 0 0
15640 2 3 3.2216275292566671e-01 1.8312962024937924e+01 2.5509548168783986e+01 5.0506894223681620e+01 0 0 0
11916 2 3 3.2392497404424825e-01 1.8749205355875862e+01 2.2001679631207544e+01 5.1534190583131533e+01 1 0 0
14413 2 3 3.8505705533899864e-01 1.6320428812047776e+01 2.3531753479455187e+01 4.7805091478860319e+01 0 0 0
11915 2 2 -6.8069170171395321e-01 1.9481942096663197e+01 2.1910229135105382e+01 5.0905217398537580e+01 1 0 0
16744 2 3 3.5583858890096548e-01 1.8351763941607221e+01 2.2633436614096741e+01 4.7691876268788960e+01 0 0 0
11917 2 3 3.7380610634889694e-01 1.9169197971023110e+01 2.1782648963206995e+01 5.0004472576216941e+01 1 0 0
8758 1 2 -5.1320891353751830e-01 1.5650217357538125e+01 2.1154870920316629e+01 4.7264260651538208e+01 1 0 0
9351 1 1 1.6339475796384445e-01 1.5668555825569253e+01 2.3915433224693952e+01 5.3293178381717389e+01 1 0 0
10486 2 3 4.1154239023715200e-01 1.9203260015906121e+01 2.6019359455914376e+01 4.8323547725650180e+01 0 0 0
15529 2 3 3.8107978052876407e-01 1.2682408119487715e+01 2.0433094622457876e+01 4.7063773477162108e+01 1 0 0
15742 2 3 2.4076232443477338e-01 2.4887554740775222e+01 1.9760446987190498e+01 5.0665948184630487e+01 0 0 0
10058 1 2 -7.2451932733066138e-01 1.9879783649997673e+01 2.0529162774179792e+01 4.7547098067655931e+01 1 0 0
16694 2 2 -6.2922560530900140e-01 2.1505496146444564e+01 2.4522619977851019e+01 4.7037360171293692e+01 0 0 0
10268 2 2 -6.9400919899447278e-01 2.2431874164959485e+01 1.9725430270597830e+01 4.9070131668258568e+01 0 0 0
10270 2 3 3.4071873924924667e-01 2.1905326325801518e+01 2.0026711963169170e+01 4.9885742196253304e+01 0 0 0
8106 1 3 1.9594522133393488e-01 2.6424870491005979e+01 2.3999171294099288e+01 5.0462301870679333e+01 1 0 0
10867 2 3 4.2226533105692765e-01 2.0758105624166515e+01 2.1786976304371631e+01 4.8245891537209950e+01 0 0 0
10599 2 3 3.3361141094228286e-01 2.0198005922833147e+01 2.3983598957097168e+01 5.0783500135588142e+01 0 0 0
10598 2 2 -6.4362852535700199e-01 2.1007344580498110e+01 2.4180924863494351e+01 5.0295822788101255e+01 0 0 0
16696 2 3 3.3494194227777030e-01 2.0863860855300889e+01 2.4296983992181815e+01 4.7730630527715711e+01 0 0 0
10269 2 3 3.3926057203867888e-01 2.2528877001170539e+01 2.0578618100030905e+01 4.8554210413099945e+01 0 0 0
14032 2 3 4.2894188104699099e-01 2.5664807588907994e+01 2.0834177377932821e+01 4.9134553010490997e+01 0 0 0
13755 2 3 4.6229125278020672e-01 2.6560632759696656e+01 2.0584227023386955e+01 5.2018171945054895e+01 0 0 0
14841 2 3 3.8296893330709691e-01 2.0516366017967655e+01 2.0629305704297508e+01 5.1279952935412524e+01 0 0 0
14840 2 2 -6.8895410300079785e-01 2.1456076401341221e+01 2.0319080116770841e+01 5.1462172537686598e+01 0 0 0
7551 1 1 -2.2528035896664136e-01 2.4670695935349741e+01 2.5645056105163277e+01 4.8013595449681482e+01 1 0 0
8107 1 3 1.9174559479716949e-01 2.5683171050709817e+01 2.5440747544665765e+01 4.8519762076998241e+01 1 0 0
10544 2 2 -7.0588405034791490e-01 2.2731372219368772e+01 2.3836056757374283e+01 5.2244156370253137e+01 0 0 0
11246 2 2 -6.6667345562644764e-01 2.3372876539679332e+01 2.1636075703149352e+01 5.0796342980563139e+01 0 0 0
11248 2 3 3.7704315490278922e-01 2.3597238377323080e+01 2.1181618266821761e+01 4.9884425404732504e+01 0 0 0
11247 2 3 3.9737145211555053e-01 2.4222460578674074e+01 2.1896778853280633e+01 5.1226181610051199e+01 0 0 0
8083 1 2 -5.4447881732952608e-01 2.5911114907423542e+01 2.1506902870016301e+01 5.1851007983375183e+01 1 0 0
8084 1 2 -5.5209071685635203e-01 2.5370268470171375e+01 2.3630442932714654e+01 5.2646779197456638e+01 1 0 0
7821 1 2 -3.7334692513610540e-01 2.3819684371098010e+01 2.4491123628722764e+01 4.9884032782982828e+01 1 0 0
7818 1 1 3.1356617643346640e-01 2.3510905615413890e+01 2.5460041360356488e+01 4.9114836897812857e+01 1 0 0
14030 2 2 -6.7339861948313351e-01 2.4866689987401298e+01 2.1471074052829184e+01 4.8844166926975333e+01 0 0 0
8081 1 1 4.0009586499132982e-01 2.6491340395676200e+01 2.2764317330182283e+01 5.2264021906543547e+01 1 0 0
10865 2 2 -7.0785821023460227e-01 2.1590195796391622e+01 2.2052661815831115e+01 4.8731739753017521e+01 0 0 0
14031 2 3 4.4603281451120452e-01 2.4833326772571695e+01 2.1848809987665689e+01 4.7922920072679922e+01 0 0 0
14842 2 3 4.2919811172277927e-01 2.1990094940705465e+01 2.1098011157397188e+01 5.1595814606198090e+01 0 0 0
10600 2 3 3.9975461893410735e-01 2.1855146824453016e+01 2.3919017542917057e+01 5.0865787892470266e+01 0 0 0
10546 2 3 4.7168024157205712e-01 2.3688347160421742e+01 2.3794116974097282e+01 5.2136243368725872e+01 0 0 0
10866 2 3 3.6114248059472903e-01 2.1465189792640047e+01 2.2910142252144560e+01 4.9273261132516041e+01 0 0 0
16022 2 2 -7.0640793643513622e-01 2.3403362734014816e+01 2.2558962500571834e+01 4.7336987820171245e+01 0 0 0
10545 2 3 4.0296697282374339e-01 2.2267894078636811e+01 2.3339182628716099e+01 5.3003166802043083e+01 0 0 0
13080 2 3 3.0522496890472511e-01 2.0321359977486942e+01 2.5973918314741461e+01 5.1059373635952959e+01 0 0 0
13081 2 3 3.5907511927016628e-01 2.1596213822526085e+01 2.5870781295551470e+01 5.1906409456824854e+01 0 0 0
16023 2 3 4.5723344622213857e-01 2.3019586812044054e+01 2.2831026913286234e+01 4.8204635974750111e+01 0 0 0
11126 2 2 -7.2227104077644599e-01 2.6083633458528091e+01 2.6013174743106067e+01 5.2692745394453411e+01 0 0 0
11127 2 3 4.9681377410865962e-01 2.5338199790473091e+01 2.6161082994544348e+01 5.2050111983204246e+01 0 0 0
8033 1 2 -5.1604844115337623e-01 2.6823496953778243e+01 1.9734544717641747e+01 4.9159016870864427e+01 1 0 0
7819 1 3 1.5689798727173765e-01 2.4461940451714586e+01 2.4834407116843984e+01 4.7330338867608397e+01 1 0 0
8085 1 3 3.8478385688789207e-01 2.5616561488726056e+01 2.4322547213580656e+01 5.3319031833389616e+01 1 0 0
11571 2 3 2.0329411943903963e-01 2.4262008995635750e+01 2.0078013407462780e+01 5.2642712283959249e+01 0 0 0
10797 2 3 4.9927825565172029e-01 2.0616137128363611e+01 1.9733042601025158e+01 4.7219228992361224e+01 0 0 0
971 1 3 3.7970754305309712e-01 1.5582474017794322e+01 1.3311003655574321e+01 5.8619324117661144e+01 0 1 -1
9400 1 1 6.5631038782807585e-02 1.9043137387880908e+01 1.5880087655177979e+01 5.3489485647685733e+01 1 0 0
970 1 2 -5.0719523182752768e-01 1.6385568914249951e+01 1.3291564903420509e+01 5.9232284068942853e+01 0 1 -1
9402 1 1 3.7411755855467937e-02 1.8072023662868389e+01 1.7314810285145967e+01 5.3658836999875653e+01 1 0 0
9398 1 1 8.5870060938207191e-02 1.8470167228509332e+01 1.4841434005715163e+01 5.4483955362698957e+01 1 0 0
9404 1 1 1.1602541256425555e-01 1.8793194153820654e+01 1.8346557884466641e+01 5.4512201228294735e+01 1 0 0
9343 1 1 1.4231307805303620e-01 1.6673093468083742e+01 1.7281081534153014e+01 5.4096241629229489e+01 1 0 0
9344 1 2 -2.8796432044365494e-01 1.5857284769556561e+01 1.8405100119933554e+01 5.4382022182123364e+01 1 0 0
9341 1 1 -6.7432478190173589e-02 1.6011333548464986e+01 1.6197613449443256e+01 5.4613550205136441e+01 1 0 0
9339 1 1 9.6897788010865599e-02 1.6858522996372574e+01 1.4848096801053511e+01 5.4775714387958672e+01 1 0 0
9342 1 2 -2.9401621073254453e-01 1.3923138240074586e+01 1.7426510608752714e+01 5.5121303143992357e+01 1 0 0
9340 1 1 1.1192937390037339e-01 1.4793616333867584e+01 1.6307347400642310e+01 5.5212592586800874e+01 1 0 0
9959 1 3 4.2018101017538978e-01 1.8985435262549544e+01 1.6729163804924958e+01 5.5781663333205046e+01 1 0 0
10063 1 2 -3.8381648807734670e-01 1.7963560913829181e+01 1.5366765387742623e+01 5.5739469777491060e+01 1 0 0
9958 1 2 -5.1713897865968428e-01 1.9030177486699852e+01 1.7727455089915509e+01 5.5801726851979289e+01 1 0 0
9338 1 1 8.0113358345978311e-02 1.4693505296378710e+01 1.5067262842258819e+01 5.5956512163899816e+01 1 0 0
9336 1 1 1.4105087612816516e-01 1.4760558845007026e+01 1.3747936296346307e+01 5.4894897436018098e+01 1 0 0
13119 2 3 5.1300442667461688e-01 1.7978573604678253e+01 1.8533511880302701e+01 5.6866097583350346e+01 0 0 0
10100 1 3 4.1015685298445009e-01 1.6600940589939228e+01 1.5425491825993900e+01 5.6820145074038457e+01 1 0 0
10115 1 2 -3.3859558667342476e-01 1.3602171331982111e+01 1.4109734623527185e+01 5.7942537108001062e+01 1 0 0
10099 1 2 -4.5364454114524810e-01 1.5772864451601357e+01 1.4871644086078648e+01 5.6919221945928214e+01 1 0 0
9276 1 1 1.4181536647539145e-01 1.3427805898545364e+01 1.5080405814497050e+01 5.6887509883199016e+01 1 0 0
13118 2 2 -7.0991871625529035e-01 1.7076276606488644e+01 1.8415955516521052e+01 5.7304274912809980e+01 0 0 0
13120 2 3 5.5943877301146527e-01 1.7071703395283802e+01 1.7756413235407635e+01 5.8136795938022082e+01 0 0 0
1021 1 2 -4.8041560870731903e-01 1.7256436394629919e+01 1.6748279539757906e+01 5.8746699334179965e+01 0 0 -1
967 1 3 2.3370828025264478e-01 1.7804752095586245e+01 1.4369115548975785e+01 5.8806796949684845e+01 0 1 -1
9851 1 2 -5.4791472526952323e-01 1.3784626553476024e+01 1.4430844762558282e+01 5.3973621310175375e+01 1 0 0
9337 1 1 -3.9987660701915478e-02 1.6209496637243415e+01 1.3566136298838154e+01 5.4651450957264473e+01 1 0 0
9396 1 1 -8.0853544522988176e-03 1.9135917909342709e+01 1.3452354221135005e+01 5.4366887585839017e+01 1 0 0
15484 2 3 3.1114967221246431e-01 1.5060633335525274e+01 1.7327542226670225e+01 5.7278324409996692e+01 0 0 0
9280 1 1 2.0787791702317610e-01 1.2745337830547889e+01 1.7432937651466649e+01 5.5946660445492341e+01 1 0 0
15483 2 3 3.4014767175664468e-01 1.3748218621089755e+01 1.7911906599960467e+01 5.8081650356830529e+01 0 0 0
9278 1 1 -1.3408214020715475e-01 1.2637605990073643e+01 1.6328982813353072e+01 5.6757154393487767e+01 1 0 0
9406 1 1 -6.8008379132816432e-02 1.8053349342649547e+01 1.9606511294064077e+01 5.4505276709883070e+01 1 0 0
15482 2 2 -6.2832439192663136e-01 1.4668511020267351e+01 1.7727501617329594e+01 5.8121076904384630e+01 0 0 0
9879 1 3 3.9213322967134662e-01 1.5942667336744588e+01 1.9423077299584328e+01 5.6696979897121750e+01 1 0 0
9876 1 3 1.4472439730980433e-01 1.3478410998473635e+01 1.9558099678021154e+01 5.6990935716452789e+01 1 0 0
9844 1 2 -3.6563318706547765e-01 1.9459355501773242e+01 1.9681406425307514e+01 5.7516943391688343e+01 1 0 0
63 1 1 -1.5163605799632254e-01 1.8518203895374754e+01 1.4454918065850867e+01 5.9572987927571255e+01 0 1 -1
3 1 1 1.1997755248806762e-01 1.8302465446413436e+01 1.6944471921504569e+01 5.9648942547044811e+01 0 0 -1
10434 2 3 4.0064798717765893e-01 1.4587057518162066e+01 1.4842355150335573e+01 5.9539654652845769e+01 0 0 0
9345 1 1 8.2728832972480487e-02 1.6690900104132403e+01 1.9634108512546995e+01 5.4376067892863084e+01 1 0 0
16358 2 2 -6.7528583515556218e-01 1.3478947270279678e+01 1.9507437046906393e+01 5.9355094099697155e+01 0 0 -1
10435 2 3 4.6702856481504090e-01 1.5024149929853440e+01 1.6500819952278214e+01 5.9423362109917271e+01 0 0 0
9274 1 1 1.1414006889210711e-01 1.2533940957252884e+01 1.3568941347394517e+01 5.7135553534883663e+01 1 0 0
9991 1 3 6.1805209379067405e-01 2.6700465852536315e+01 1.5741277662534868e+01 5.9105977029945414e+01 1 0 0
9975 1 3 4.1506581822391131e-01 2.5213875598062891e+01 1.6706173121455581e+01 5.3458271748035443e+01 1 0 0
9520 1 1 3.5417431089083619e-03 2.6946909556082236e+01 1.3287769366895533e+01 5.6287740790823413e+01 1 0 0
11570 2 2 -5.8675672706738546e-01 2.4411267256619318e+01 1.9547303970376912e+01 5.3475112772066609e+01 0 0 0
9528 1 1 -1.6009290899329903e-01 2.6746693505011915e+01 1.8516572203243552e+01 5.6881544731646038e+01 1 0 0
9898 1 2 -3.5829294396679412e-01 2.0776381871872243e+01 1.4115220179722781e+01 5.7380879213285738e+01 1 0 0
9401 1 1 -3.2268012582220520e-02 2.0471734125747147e+01 1.5960241192763801e+01 5.3882310860290829e+01 1 0 0
9458 1 2 -3.2953012100631879e-01 2.3160790377455168e+01 1.3440454484133795e+01 5.4425667347361873e+01 1 0 0
9405 1 1 1.1914400156602045e-01 2.0190201062023490e+01 1.8504674213193532e+01 5.3989557702566913e+01 1 0 0
9403 1 1 -3.1580157897084481e-02 2.1047448361533853e+01 1.7225943445800141e+01 5.4145294783563038e+01 1 0 0
9397 1 1 7.3155147929459083e-02 2.0552856339758709e+01 1.3492137983210688e+01 5.4491522500692945e+01 1 0 0
9460 1 1 1.2291900301106551e-01 2.2672702009584579e+01 1.4803730269710497e+01 5.4354365276112780e+01 1 0 0
9462 1 1 7.4441458530900798e-02 2.3376444175793988e+01 1.6098372199724142e+01 5.4361246386458610e+01 1 0 0
9399 1 1 -9.9437783202881453e-03 2.1216787988479901e+01 1.4739526995380073e+01 5.4248679945401229e+01 1 0 0
9522 1 1 -4.9817843988488356e-04 2.6429199466263015e+01 1.4605520960642133e+01 5.5960047958824312e+01 1 0 0
9526 1 1 1.4767967706847074e-01 2.6490333750790402e+01 1.7419019711641564e+01 5.5847916747915342e+01 1 0 0
9461 1 1 -7.3482508341162753e-02 2.5113157379982677e+01 1.4698233614509501e+01 5.5458975704938290e+01 1 0 0
9464 1 1 3.5930591604160151e-03 2.2401024838936650e+01 1.7272336203855247e+01 5.4624624524282630e+01 1 0 0
9463 1 1 1.2466236503355556e-01 2.4267580295560293e+01 1.5989130977430952e+01 5.5724060427559372e+01 1 0 0
9465 1 1 -1.1599159514406115e-01 2.5026781642033580e+01 1.7276283541759348e+01 5.5807842895294655e+01 1 0 0
9466 1 1 -4.8132912484799902e-02 2.2845558049044968e+01 1.8334438119461016e+01 5.5430405841668474e+01 1 0 0
9468 1 1 3.4072468655559511e-02 2.1884013707192675e+01 1.9364888538646909e+01 5.5704085532692766e+01 1 0 0
9467 1 1 1.2754291780026145e-01 2.4162212045289365e+01 1.8390462330329761e+01 5.6040870314662946e+01 1 0 0
9956 1 2 -4.3996776795753334e-01 2.3185204789849500e+01 1.5810580687482345e+01 5.6702897280952513e+01 1 0 0
9459 1 1 2.7713454938526239e-01 2.4459898535047476e+01 1.3578163799600389e+01 5.4908201113891074e+01 1 0 0
9957 1 3 4.5788432852367739e-01 2.3286842360077536e+01 1.6497825819654352e+01 5.7409220347818852e+01 1 0 0
9530 1 1 2.4619976879765010e-01 2.5634065817022496e+01 1.9293519138214968e+01 5.7347160309843687e+01 1 0 0
628 1 3 3.8736614885078874e-01 2.0373152065284046e+01 1.7782878019495367e+01 5.8551743275483297e+01 0 0 -1
16703 2 2 -7.1300552375917403e-01 2.3551660928744461e+01 1.7322002100722393e+01 5.8841966228742862e+01 0 0 0
624 1 3 4.6573502056615218e-01 2.0805946812849140e+01 1.3882389251078685e+01 5.9077604090846556e+01 0 1 -1
9988 1 2 -6.8665079716403576e-01 2.6215801182662155e+01 1.6721140317697479e+01 5.9025147692988533e+01 1 0 0
16705 2 3 4.8749216606023749e-01 2.4484994288656203e+01 1.7422723610815400e+01 5.9059764652945773e+01 0 0 0
625 1 2 -5.0200954950411769e-01 2.0932957399584403e+01 1.7952677713654058e+01 5.9273297470773429e+01 0 0 -1
16704 2 3 4.4449307140311350e-01 2.2877746262672805e+01 1.7757152260169942e+01 5.9433508388728349e+01 0 0 0
9469 1 2 -3.4080519758364819e-01 2.4418262482060701e+01 1.9655257678014472e+01 5.6673290850967923e+01 1 0 0
9843 1 3 1.9557781889843145e-01 2.2553683543965498e+01 1.9603666533396623e+01 5.7773542311162608e+01 1 0 0
9407 1 1 1.2755076127920442e-02 2.0872405677943799e+01 1.9640569608132978e+01 5.4777666149269322e+01 1 0 0
9989 1 3 3.9062542722939014e-01 2.6819047407025327e+01 1.7472086017332362e+01 5.8959768674714397e+01 1 0 0
10140 1 3 2.2910981182653617e-01 1.4285833623677672e+01 1.9877617715279360e+01 5.5448219642440797e+01 1 0 0
9353 1 1 -8.4044301073486372e-02 1.6492706450380435e+01 2.5076076863436640e+01 5.3431309220510748e+01 1 0 0
9349 1 1 7.9336732782637212e-02 1.6824180116427495e+01 2.1856532816272871e+01 5.3581346920916879e+01 1 0 0
9412 1 1 1.2526381946268597e-01 1.8985032785617729e+01 2.3108028473955436e+01 5.3482719513604508e+01 1 0 0
9877 1 2 -4.3662368841631183e-01 1.5994040347328500e+01 2.0537694804301783e+01 5.6918970769760392e+01 1 0 0
13573 2 3 3.8950221777160848e-01 1.4669630885567525e+01 2.5671381226220305e+01 5.8280661663008061e+01 1 0 0
10027 1 3 4.4391155188909576e-01 1.3125865060288431e+01 2.3268970972969907e+01 5.7939915409813089e+01 1 0 0
9416 1 1 -6.8545898046611278e-02 1.8811554604778141e+01 2.6146439936682178e+01 5.3840286619029690e+01 1 0 0
10077 1 2 -5.2561997202321220e-01 1.5358602817429150e+01 2.6135872261843570e+01 5.6008480551604741e+01 1 0 0
9410 1 1 -9.4346162115227741e-02 1.8245436897414997e+01 2.1985236505825839e+01 5.3780575306236528e+01 1 0 0
9347 1 1 6.6606351122357563e-02 1.6017540089377196e+01 2.0868201732702808e+01 5.4114539738506437e+01 1 0 0
9350 1 1 -6.5420281457876026e-02 1.4437314802274406e+01 2.3757669603917147e+01 5.4020013791290324e+01 1 0 0
9348 1 1 1.6623839772760163e-01 1.3985219768916490e+01 2.2415728595463150e+01 5.4369764853760010e+01 1 0 0
9346 1 2 -2.8108455115339381e-01 1.4543864894163937e+01 2.1168256464350144e+01 5.3973190385367033e+01 1 0 0
9408 1 1 1.5963613685212824e-01 1.8792715779631841e+01 2.0935943449101266e+01 5.4705880398519639e+01 1 0 0
9352 1 1 -1.8136277683756939e-02 1.3793647108075751e+01 2.4916529302428287e+01 5.4640042564008041e+01 1 0 0
10028 1 2 -5.1377184688702449e-01 1.8275259837925457e+01 2.1593289388598262e+01 5.5903409750276005e+01 1 0 0
15428 2 2 -7.4966073492662122e-01 1.6913388838127702e+01 2.3595866716759964e+01 5.6285488942195926e+01 0 0 0
15430 2 3 5.1470543525088974e-01 1.7099589105694960e+01 2.2797763017442730e+01 5.5833786225471570e+01 0 0 0
15429 2 3 4.5160203692963974e-01 1.6131914539422514e+01 2.3681548578345229e+01 5.6828964171241189e+01 0 0 0
9284 1 1 -2.4247184838865180e-01 1.3806282945070011e+01 2.0394857448037520e+01 5.6342455540282138e+01 1 0 0
10029 1 3 4.4200744873626463e-01 1.8816874862736654e+01 2.1505552143202888e+01 5.6730013987944929e+01 1 0 0
9875 1 1 3.2217266205520023e-01 1.4862592317706147e+01 2.1324154288822349e+01 5.7044218424465122e+01 1 0 0
9878 1 2 -4.0917362318610423e-01 1.4650504943967178e+01 2.2427899178787079e+01 5.7706356277575509e+01 1 0 0
13571 2 2 -7.1743457974388403e-01 1.4166315333743327e+01 2.5541506361233619e+01 5.9136735820340910e+01 1 0 0
1012 1 2 -4.3035713760205696e-01 1.6345968962513254e+01 2.5573951036173472e+01 5.8366320299779609e+01 0 0 -1
1016 1 2 -4.5306456199647516e-01 1.6932220470738102e+01 2.2079568413142447e+01 5.9200773432437281e+01 0 0 -1
1015 1 3 2.1814809196476581e-01 1.7387590940104261e+01 2.4150587106878927e+01 5.8833819372810240e+01 0 0 -1
15 1 1 -1.0732495713455685e-01 1.8306671660511647e+01 2.4199363163649611e+01 5.9472904100319653e+01 0 0 -1
17 1 1 3.7715096201467846e-02 1.8977343557158683e+01 2.5447609279374564e+01 5.9651415284264139e+01 0 0 -1
9288 1 1 -6.6478949644165800e-02 1.2890506823830050e+01 2.2380516899066031e+01 5.5260889757338774e+01 1 0 0
9286 1 1 5.4879347766707005e-02 1.2642825158452560e+01 2.1292695917784389e+01 5.6077251851676635e+01 1 0 0
13572 2 3 4.1333227495477443e-01 1.4116374802038491e+01 2.4668030435335574e+01 5.9523400585234903e+01 1 0 0
9354 1 1 1.1772635184021406e-01 1.4564036375941553e+01 2.6138065386707531e+01 5.4755536916146085e+01 1 0 0
11744 2 2 -5.9704958981799428e-01 1.8897959768703341e+01 2.5254092062282741e+01 5.6575607796741693e+01 0 0 0
1020 1 3 5.1365955449384371e-01 1.6302206023755780e+01 2.1156350848650071e+01 5.9458451947693199e+01 0 0 -1
11745 2 3 4.1666499502819704e-01 1.8322622293926997e+01 2.4474432243357342e+01 5.6203887467366144e+01 0 0 0
10078 1 3 4.1331156266094315e-01 1.6283722821303968e+01 2.5977177943133043e+01 5.6131065520297582e+01 1 0 0
11572 2 3 3.7861554005775294e-01 2.3868681599251815e+01 2.0018112673840108e+01 5.4106078893820936e+01 0 0 0
11746 2 3 4.1405994137267577e-01 1.9824448395774059e+01 2.5246911294481542e+01 5.6333402639975724e+01 0 0 0
10828 2 3 4.0330804510858487e-01 2.6823940109767882e+01 1.9736809245576008e+01 5.5524562790133324e+01 0 0 0
703 1 2 -3.6529122591426783e-01 2.3553143410306731e+01 2.0813683936023011e+01 5.9309887094041336e+01 0 0 -1
10131 1 2 -3.7727393213296917e-01 2.5866746461526766e+01 2.3978293429138596e+01 5.5704850116932455e+01 1 0 0
9417 1 1 1.4430878200270870e-02 2.0196567413564189e+01 2.6023014930528163e+01 5.4051636971002580e+01 1 0 0
9926 1 2 -3.0953476022487125e-01 2.3187465857389881e+01 2.5981757175374625e+01 5.3782085785028841e+01 1 0 0
9977 1 3 3.9432894276161295e-01 2.2932216511343608e+01 2.2309789226747295e+01 5.4831772385192707e+01 1 0 0
9846 1 3 4.1798786887387801e-01 2.1744300442168303e+01 2.1628412638908312e+01 5.8521979109030603e+01 1 0 0
9532 1 2 -3.3826392845266534e-01 2.5989447935778053e+01 1.9830985428989159e+01 5.8588970056347677e+01 1 0 0
10132 1 3 3.3132308897130414e-01 2.5337861969003278e+01 2.1977768057610508e+01 5.4205594598046666e+01 1 0 0
9413 1 1 -8.3000217032221990e-02 2.0211534677132718e+01 2.3418244235115981e+01 5.4082681088340344e+01 1 0 0
9842 1 1 3.1837113058010225e-01 2.0549775613141009e+01 2.0358878714417585e+01 5.7583886546503877e+01 1 0 0
9409 1 1 -4.9524119511606325e-02 2.0220844675646454e+01 2.0893019788658520e+01 5.4612905428792715e+01 1 0 0
9415 1 1 4.3327874734794622e-04 2.0756326186023969e+01 2.4717142423909404e+01 5.4254247338706925e+01 1 0 0
9476 1 1 1.2043330242528175e-01 2.2877575703225261e+01 2.5769731671590161e+01 5.5182140460613702e+01 1 0 0
9976 1 2 -5.5509776395989785e-01 2.2256744207207046e+01 2.2106308229077701e+01 5.4231993663322029e+01 1 0 0
9474 1 1 -9.3568719952087903e-02 2.1840575311185809e+01 2.4669529729677436e+01 5.5244920949384415e+01 1 0 0
10128 1 1 3.3399509936117194e-01 2.5358748498787172e+01 2.2834285082143939e+01 5.5963713197809518e+01 1 0 0
9411 1 1 2.3464281148096156e-01 2.0906073521479684e+01 2.2209554782231042e+01 5.4758034395857301e+01 1 0 0
10130 1 2 -5.1292819979256554e-01 2.4925085587107485e+01 2.1824989745815458e+01 5.5084052511706311e+01 1 0 0
9471 1 2 -3.4417237225663488e-01 2.0923403882090057e+01 2.2827470013872770e+01 5.6210017250744663e+01 1 0 0
9472 1 1 2.4573303160127613e-01 2.1880215393852541e+01 2.3843114371636098e+01 5.6332311535291083e+01 1 0 0
10138 1 3 1.1654188237009941e-01 2.2495611408109252e+01 2.1075908178066847e+01 5.6871517665444053e+01 1 0 0
10139 1 3 2.2028407019206778e-01 2.3933944746777975e+01 2.2358163717497398e+01 5.7675035927267473e+01 1 0 0
9473 1 2 -3.3360351063530341e-01 2.2904103800725135e+01 2.3940589081098281e+01 5.7343802654777598e+01 1 0 0
9540 1 1 1.1883075130937824e-01 2.6077803059882388e+01 2.5748717616312049e+01 5.8093545386673526e+01 1 0 0
10129 1 3 3.1171358903210500e-01 2.5302513272292398e+01 2.1310396403180633e+01 5.7662856770478683e+01 1 0 0
9845 1 2 -4.7473330826701166e-01 2.0832398696820029e+01 2.1435163523215856e+01 5.8487180160791929e+01 1 0 0
9537 1 1 -1.6774570377565395e-02 2.6431285632802677e+01 2.3205134656489150e+01 5.9418249820637577e+01 1 0 0
9534 1 1 -3.0693000937452158e-01 2.4981969307668173e+01 2.2319128269529216e+01 5.7444019511435357e+01 1 0 0
9475 1 1 1.4456601303287145e-01 2.3886396016408444e+01 2.4962429263565014e+01 5.7210137445129533e+01 1 0 0
9538 1 1 -1.5537213124483676e-03 2.5042415970003045e+01 2.4711306005476505e+01 5.7970506991568051e+01 1 0 0
9470 1 1 -2.3577307574063325e-01 2.1986526460934133e+01 2.0128163593770672e+01 5.7016523046785835e+01 1 0 0
9536 1 1 9.8168492594019802e-02 2.5457362756944832e+01 2.3396073333314732e+01 5.8387057678337513e+01 1 0 0
9541 1 1 1.1392191878472882e-01 2.6301981299653441e+01 2.6032426076941089e+01 5.9553405918774388e+01 1 0 0
9477 1 1 4.6802211516125382e-02 2.3664841335566269e+01 2.6092675144292453e+01 5.6392601431328103e+01 1 0 0
10827 2 3 3.1991203894180525e-01 2.6628843493078698e+01 2.0571273652708889e+01 5.4136437235460093e+01 0 0 0
16359 2 3 3.7560841453791477e-01 1.2833536303309412e+01 1.8843893808019516e+01 5.9702993167380811e+01 0 0 -1
13309 2 3 3.5814013358607327e-01 1.3236409474330449e+01 1.8263676670861635e+01 6.5549587540822714e+01 0 0 -1
16360 2 3 4.8197757407291197e-01 1.4251537424216618e+01 1.9458599599814132e+01 5.9838140628723110e+01 0 0 -1
1584 1 1 9.6956989732278856e-02 1.9046202384393187e+01 1.6577183892873673e+01 6.5945237212655982e+01 1 0 -1
1985 1 3 1.6663207101221084e-01 1.5479181151836640e+01 1.9644613522147750e+01 6.5496838444431347e+01 1 0 -1
10433 2 2 -6.5591031973390190e-01 1.4808816451574673e+01 1.5707651128951456e+01 5.9979080009793790e+01 0 0 0
1463 1 1 -5.5454347959369724e-02 1.2821635725263150e+01 1.6890848752357513e+01 6.3015601057305929e+01 1 0 -1
1520 1 1 -3.4057623812103199e-02 1.6093772387038097e+01 1.4259379581694724e+01 6.5402418918261404e+01 1 1 -1
61 1 1 1.3749202532767024e-01 1.9115600866618134e+01 1.3262240560186449e+01 6.0025109226458241e+01 0 1 -1
1 1 1 5.7312176834784104e-03 1.8908033476981917e+01 1.5681737061654202e+01 6.0025093841252122e+01 0 1 -1
62 1 1 1.1422183555976637e-01 1.9478099968984054e+01 1.3386850188215130e+01 6.1576701558644480e+01 0 1 -1
1524 1 1 -6.0485035083026280e-02 1.6273332307791765e+01 1.6787745618862619e+01 6.5385628445877373e+01 1 0 -1
13677 2 3 4.8923010492009850e-01 1.6456149215845279e+01 1.4384872225675531e+01 6.1722330059502468e+01 0 0 0
13676 2 2 -6.6346055304068308e-01 1.6557273126849978e+01 1.5308842448102883e+01 6.1857447356507706e+01 0 0 0
1525 1 2 -3.2944644758766245e-01 1.4861030817775502e+01 1.7953184425191832e+01 6.3615868340689126e+01 1 0 -1
1461 1 1 2.7033137402772470e-02 1.3286413972561281e+01 1.5596309696526957e+01 6.3356950424559415e+01 1 0 -1
1465 1 1 2.7409985130431508e-01 1.3532497644676225e+01 1.8013975599949106e+01 6.3094356471426465e+01 1 0 -1
1018 1 2 -3.5504724751554390e-01 1.5925119057205617e+01 1.8080900409853243e+01 6.0789937311455475e+01 0 0 -1
13502 2 2 -6.4417232024363957e-01 1.8350748483722349e+01 1.8531411537836870e+01 6.3001938427472147e+01 0 0 -1
5 1 1 -4.6823978664523633e-02 1.8736329998935624e+01 1.8177013996113889e+01 6.0176761342478585e+01 0 0 -1
1521 1 1 -2.5927248689908183e-02 1.4539354877852158e+01 1.5608670754038021e+01 6.4070963015986948e+01 1 0 -1
1523 1 1 1.2073369735289453e-01 1.5270673521781747e+01 1.6770117742259583e+01 6.4411600373608181e+01 1 0 -1
1519 1 1 1.1002033942426361e-02 1.4877315172040756e+01 1.4303618123670258e+01 6.4637019489632763e+01 1 1 -1
13678 2 3 5.1027396583753892e-01 1.6071506116513067e+01 1.5975950927041008e+01 6.1352793472035678e+01 0 0 0
13504 2 3 4.2497448416195732e-01 1.7420030055383727e+01 1.8214635746132497e+01 6.2992152882150229e+01 0 0 -1
1467 1 2 -3.1255839080008901e-01 1.2943631567763283e+01 1.9235633515738233e+01 6.2615385429368907e+01 1 0 -1
7 1 1 -3.7100533923899504e-02 1.7925752543226590e+01 1.9350940388529256e+01 6.0261696458129641e+01 0 0 -1
1017 1 1 2.8696507564725898e-01 1.6477093014470032e+01 1.9217203213050507e+01 6.0498702518887271e+01 0 0 -1
1798 1 2 -4.4116091940348229e-01 1.9425834409046200e+01 1.6193762878098564e+01 6.4579579775018686e+01 1 0 -1
13503 2 3 4.1375684596288997e-01 1.8622519776095718e+01 1.9260489890855133e+01 6.3566698634240218e+01 0 0 -1
1578 1 1 1.0429460472561089e-01 1.3880485626916682e+01 1.3197405634683676e+01 6.4680454228639135e+01 1 1 -1
1526 1 1 2.5695538923672771e-02 1.7011229792052728e+01 1.8009259749983187e+01 6.5743285085115446e+01 1 0 -1
1586 1 1 -7.0694755558004026e-03 1.8365685188147193e+01 1.8006619782074640e+01 6.5882887920128638e+01 1 0 -1
1459 1 1 1.2520836874300188e-02 1.2576848582742436e+01 1.4350976977812667e+01 6.3019660751205308e+01 1 1 -1
916 1 2 -4.4718077701126235e-01 2.3431281585295423e+01 1.3339641876907104e+01 6.2245299760167676e+01 0 1 -1
2 1 1 6.5001152213563437e-03 1.9908173197479513e+01 1.5810379103847858e+01 6.1120316129995942e+01 0 1 -1
875 1 2 -3.0968246303278141e-01 2.2181823285681688e+01 1.4259620487050679e+01 6.5419516033301662e+01 0 1 -1
16194 2 3 3.8913555530404931e-01 2.6332512143638631e+01 1.6474648484107501e+01 6.1899961793548961e+01 0 0 0
762 1 3 4.4804464713650616e-01 2.0157842613467757e+01 1.7892646426127211e+01 6.3626071851316595e+01 0 0 -1
132 1 1 -8.7074724370847012e-02 2.5610935024932971e+01 1.8711532813315539e+01 6.5419526304084201e+01 0 0 -1
1799 1 3 3.6935439982876966e-01 2.0221772557782558e+01 1.5624129228611478e+01 6.4682575292469153e+01 1 0 -1
64 1 1 -9.9200064902460420e-03 2.0288815351042178e+01 1.4609332537319261e+01 6.1821302136956369e+01 0 1 -1
125 1 1 9.1422108274698433e-02 2.2719303347165567e+01 1.3376771325611957e+01 6.4414483797996482e+01 0 1 -1
127 1 1 1.1567978385412477e-01 2.3351302606645454e+01 1.5030444358762322e+01 6.5022635441414792e+01 0 1 -1
16193 2 2 -5.8030953437571253e-01 2.6484197784943831e+01 1.6131246780327135e+01 6.2798095367723185e+01 0 0 0
761 1 2 -4.6075265354152795e-01 2.1108409211896181e+01 1.7984586614822671e+01 6.3530824561382538e+01 0 0 -1
66 1 1 2.5041125778150323e-02 2.3040655411001890e+01 1.6100350846103989e+01 6.4092734836493733e+01 0 0 -1
68 1 1 -5.3473742462224201e-02 2.3757862184435545e+01 1.7327584327199986e+01 6.4126981065228151e+01 0 0 -1
67 1 1 1.1939402441941246e-01 2.1591455161046188e+01 1.7173004388078503e+01 6.2458015633729886e+01 0 0 -1
6 1 1 1.4214464874897381e-01 2.0190444305502250e+01 1.8169785051123604e+01 6.0541229961822189e+01 0 0 -1
4 1 1 -4.6241717677887206e-02 2.0563362647535794e+01 1.7023660369127313e+01 6.1428724744858584e+01 0 0 -1
69 1 1 7.9604543362465169e-02 2.2724197982623213e+01 1.8060322148674832e+01 6.1852857266431641e+01 0 0 -1
630 1 2 -3.4167749053507457e-01 2.4068439498666830e+01 1.7733133914152535e+01 6.1497457236893773e+01 0 0 -1
70 1 1 2.4010801920627159e-01 2.3993817644789257e+01 1.8105729519599326e+01 6.2913669158288847e+01 0 0 -1
126 1 1 -1.5331936309822923e-02 2.1426669311275386e+01 1.4672681775705346e+01 6.2695038441336244e+01 0 1 -1
65 1 1 -9.4912488544405937e-03 2.1995187742080635e+01 1.5928605488820409e+01 6.3103019704759731e+01 0 0 -1
130 1 1 1.5898457011571315e-01 2.4477034219558220e+01 1.7828927761768238e+01 6.5242794722855379e+01 0 0 -1
124 1 1 1.3559505108290432e-01 2.2159526994601837e+01 1.3437250872294140e+01 6.2970364831250407e+01 0 1 -1
8 1 1 3.6602662841815274e-03 2.0742832257818879e+01 1.9408711382892598e+01 6.1082953254156230e+01 0 0 -1
72 1 2 -3.4553696274386353e-01 2.4706703635827907e+01 1.9413609970238497e+01 6.3096244766115369e+01 0 0 -1
134 1 1 2.5290772360634178e-01 2.5475908013917376e+01 1.9452520697652123e+01 6.4258165768296990e+01 0 0 -1
71 1 1 -9.4825106911828778e-03 2.2086480455969088e+01 1.9405218974440839e+01 6.1577218296258657e+01 0 0 -1
185 1 1 -3.0463505040195096e-02 2.4707088724904061e+01 1.4899081286742872e+01 6.5691720314416472e+01 0 1 -1
183 1 1 -2.7942617922499656e-02 2.5259268571402838e+01 1.3610439838895378e+01 6.5816632218917178e+01 0 1 -1
184 1 1 1.3119746165189133e-01 2.6781264920207619e+01 1.3497520747214290e+01 6.5881600488084018e+01 0 1 -1
16564 2 3 4.2717298241758578e-01 1.8947515770544126e+01 2.5849081301175197e+01 6.5441979745576532e+01 0 0 0
13248 2 3 4.2303668878679018e-01 1.5426025383638512e+01 2.6163803306411118e+01 6.0291121673192968e+01 0 0 0
1668 1 3 3.7115985527866791e-01 1.4339423853272805e+01 2.1896102149169117e+01 5.9897850977095985e+01 1 0 -1
11 1 1 1.1781010186188280e-01 1.8097185809563836e+01 2.1820396920316021e+01 5.9909402894387199e+01 0 0 -1
10963 2 3 4.7658684982551525e-01 1.5668927094252940e+01 2.4761111682062108e+01 6.3251325896285202e+01 0 0 0
13 1 1 1.5543690651953636e-02 1.8824097018159925e+01 2.3070483549668797e+01 6.0060000025930904e+01 0 0 -1
10961 2 2 -7.2142383422822642e-01 1.5821322025443301e+01 2.5621098024985073e+01 6.3565047393865761e+01 0 0 0
1533 1 1 -6.4043787811801603e-02 1.5485422737708756e+01 2.3985902327647381e+01 6.5798879744719883e+01 1 0 -1
1666 1 2 -5.4392213630120811e-01 1.4054393377145916e+01 2.2806989751884107e+01 6.0078124658368772e+01 1 0 -1
1475 1 1 1.5237707604256268e-01 1.2751760275575386e+01 2.4184030883128496e+01 6.4962705324362915e+01 1 0 -1
12162 2 3 3.6849653877627436e-01 1.6477428369880943e+01 2.3385683439092606e+01 6.1158258832763984e+01 0 0 -1
1019 1 2 -5.3217835261449709e-01 1.5774502026727969e+01 2.0453437479902735e+01 6.0243569484270530e+01 0 0 -1
12163 2 3 4.6049980100851279e-01 1.7127017501147197e+01 2.3024467698502676e+01 6.2536131367866830e+01 0 0 -1
1477 1 1 -9.3942844197713093e-02 1.3525914097288693e+01 2.5305870580522342e+01 6.5466750568943326e+01 1 0 -1
1590 1 1 2.0920553802990630e-01 1.9160321504514979e+01 2.0504554305640905e+01 6.5505839696682656e+01 1 0 -1
1885 1 3 3.5240603640855794e-01 1.8086817643935991e+01 2.4099614416271994e+01 6.4326529810658940e+01 1 0 -1
1528 1 2 -3.8167027609705501e-01 1.7876599281365163e+01 2.0806079528273656e+01 6.4758594934216717e+01 1 0 -1
1530 1 1 2.6603725593819172e-01 1.7182390519213342e+01 2.1992376028424349e+01 6.5027494754441250e+01 1 0 -1
1529 1 2 -3.7254939306014001e-01 1.6148175139674787e+01 2.2375736248158034e+01 6.4155856350859978e+01 1 0 -1
1664 1 3 1.6666826195437462e-01 1.4933930687495904e+01 2.1523492186956418e+01 6.2521625427337767e+01 1 0 -1
1469 1 1 -2.2610526170729914e-01 1.3937329446404739e+01 2.1909417589446836e+01 6.2178162729115087e+01 1 0 -1
12161 2 2 -7.0156841359277089e-01 1.6843077612025997e+01 2.3679421792133379e+01 6.1980994176668773e+01 0 0 -1
1984 1 3 1.1858264390167622e-01 1.3593254114736922e+01 2.1081277056092429e+01 6.1573895195334259e+01 1 0 -1
1665 1 1 2.8581898596662292e-01 1.4011749437277434e+01 2.3272419723752847e+01 6.1443680121769063e+01 1 0 -1
9 1 1 -2.1751917704755479e-02 1.8604256070366031e+01 2.0621372263271738e+01 6.0450592569384135e+01 0 0 -1
1471 1 1 5.2218413738459708e-02 1.3131865257557436e+01 2.2233004470210115e+01 6.3445385402921417e+01 1 0 -1
1473 1 1 -3.9510095409123758e-02 1.3684762983802585e+01 2.3101031901901806e+01 6.4403897604323632e+01 1 0 -1
1531 1 1 1.0451580177787881e-01 1.5066833573601610e+01 2.3185956116697145e+01 6.4766428487317512e+01 1 0 -1
1884 1 2 -5.5742013160136872e-01 1.7672484227842325e+01 2.4783568856988264e+01 6.4964777562500331e+01 1 0 -1
16283 2 2 -6.8909376624801377e-01 1.9045192204937557e+01 2.3079728755969661e+01 6.3320135873596044e+01 1 0 0
16284 2 3 4.5886027861993212e-01 1.9332058733618410e+01 2.2233753256465558e+01 6.3727395385997198e+01 1 0 0
1667 1 2 -4.0407115370570984e-01 1.3991508586333188e+01 2.4465108030174001e+01 6.1874831309394573e+01 1 0 -1
10962 2 3 4.3252415577332004e-01 1.6495911670925306e+01 2.5796425673855371e+01 6.4282471616524589e+01 0 0 0
16005 2 3 3.4721464582326794e-01 1.8510040281423077e+01 2.5374502410260895e+01 6.2093986264664522e+01 1 0 0
965 1 3 2.6816364344621135e-01 2.5194268692923213e+01 2.2244581547113754e+01 6.4641238530157324e+01 0 0 -1
14 1 1 -3.2133980438373861e-03 2.0093089195706447e+01 2.3096989910523625e+01 6.0829749199303691e+01 0 0 -1
12 1 1 1.1322233669808090e-04 2.0675254858837953e+01 2.1837709146046873e+01 6.1257561793654311e+01 0 0 -1
702 1 1 3.3373278075613538e-01 2.3874039247579514e+01 2.1729408371588999e+01 6.0150984734589350e+01 0 0 -1
704 1 2 -4.8322926048867781e-01 2.3780350730028882e+01 2.3139183599738054e+01 6.0072608619984777e+01 0 0 -1
763 1 2 -5.7083722544620752e-01 2.1110017221262403e+01 2.4664954130621258e+01 6.3296303735232605e+01 0 0 -1
139 1 1 -2.5549445969653561e-01 2.5118215498361465e+01 2.2643581447505898e+01 6.5665357663706672e+01 0 0 -1
136 1 2 -3.4650502922892479e-01 2.6352532434311779e+01 2.0623740552128709e+01 6.4433986926185170e+01 0 0 -1
74 1 1 -2.5469025438443121e-01 2.4158497692104778e+01 2.0758602782679283e+01 6.1369661553082189e+01 0 0 -1
13368 2 3 3.9053017139973312e-01 2.2680795607951339e+01 2.2803959277922068e+01 6.5358097204381210e+01 0 0 -1
16285 2 3 3.6167290313334055e-01 1.9782220481916415e+01 2.3800590646095095e+01 6.3058576781074485e+01 1 0 0
81 1 1 -6.2416630511160774e-02 2.3890340244517692e+01 2.5566028132332100e+01 6.2736082781699004e+01 0 0 -1
10 1 1 2.4969389849531971e-02 2.0000708577770048e+01 2.0618854778395999e+01 6.0948359273392590e+01 0 0 -1
764 1 3 3.8483491624898014e-01 2.0942634297044869e+01 2.5641156609631931e+01 6.3502382268422380e+01 0 0 -1
13367 2 2 -6.3172127233836917e-01 2.1773026989341034e+01 2.3123518560088076e+01 6.5302212868043711e+01 0 0 -1
18 1 1 1.2800375066382582e-03 2.0289428274172707e+01 2.5486232060752229e+01 6.0309845646012000e+01 0 0 -1
9539 1 1 1.4891056644424394e-01 2.6674138792231922e+01 2.4276585991380308e+01 6.0350674751268464e+01 1 0 0
13691 2 2 -6.6364688227744162e-01 2.2164692552498312e+01 2.5936054398665213e+01 6.5817425786670654e+01 0 0 -1
9880 1 2 -3.1600152173395185e-01 2.5590282225619688e+01 2.5253762143479200e+01 6.0486574498356326e+01 1 0 0
141 1 2 -3.1502273457292024e-01 2.5392177495276705e+01 2.4481358349324122e+01 6.4167288633601189e+01 0 0 -1
79 1 1 2.6880924598299749e-01 2.4333089167946937e+01 2.4383107004029576e+01 6.3278257669302491e+01 0 0 -1
705 1 3 4.1763971290955365e-01 2.3983828871382983e+01 2.3763070889805675e+01 6.0797938682917724e+01 0 0 -1
13369 2 3 4.1797924444752133e-01 2.1557300334521916e+01 2.3926673926419355e+01 6.4722138762968015e+01 0 0 -1
639 1 3 1.2427219786603895e-01 2.4375906806745498e+01 2.3346159218485386e+01 6.5625869253913422e+01 0 0 -1
640 1 2 -3.3911140473836976e-01 2.3600636771118936e+01 2.1069883130449227e+01 6.5966595573385973e+01 0 0 -1
75 1 1 -3.6950111861061598e-02 2.1956191474670579e+01 2.1915812556556634e+01 6.1928478598524720e+01 0 0 -1
80 1 1 -4.7101667176448286e-02 2.2840403413716405e+01 2.5560717186764425e+01 6.1771503727403235e+01 0 0 -1
1942 1 3 3.9148024213294780e-01 2.1042388889681792e+01 2.1200728564091431e+01 6.4788789998962656e+01 1 0 -1
143 1 1 1.5964679476073174e-01 2.5831474554523105e+01 2.5791694675145070e+01 6.4860153090695462e+01 0 0 -1
78 1 1 7.7090794182299652e-02 2.1922845595060473e+01 2.4436141634059922e+01 6.1957474601651995e+01 0 0 -1
966 1 3 2.4048838224076280e-01 2.4556014715248299e+01 1.9756852344337780e+01 6.1021987060485749e+01 0 0 -1
77 1 2 -3.5735198100462062e-01 2.3759151496344739e+01 2.3114664383688584e+01 6.2915525672558047e+01 0 0 -1
701 1 3 2.4926934940914949e-01 2.4888771603741457e+01 2.1192561782613577e+01 6.2078478638261842e+01 0 0 -1
73 1 1 7.0206981783059091e-02 2.2720740998940013e+01 2.0696362386042807e+01 6.1758271767180659e+01 0 0 -1
76 1 1 1.0307403010244298e-01 2.2526434439226737e+01 2.3180917561622685e+01 6.2193126742110898e+01 0 0 -1
16 1 1 -2.9444566826022624e-02 2.0772015940013112e+01 2.4338531023610088e+01 6.1020767922908760e+01 0 0 -1
1941 1 2 -5.1757613205312181e-01 2.0163040936124332e+01 2.0880540835097605e+01 6.4484113600314245e+01 1 0 -1
13693 2 3 3.9428018380671603e-01 2.1234741318553482e+01 2.6013819978632643e+01 6.5541553381827583e+01 0 0 -1
1541 1 1 1.2015747668018155e-01 1.5439092517187374e+01 2.9365465602862290e+01 1.0673402719517865e+01 1 0 0
1543 1 1 -3.5948859795492762e-02 1.4888448221996404e+01 3.0493094766354680e+01 9.9775216582898967e+00 1 0 0
1539 1 1 1.2004800954947890e-01 1.4368261226049343e+01 2.7427211533403224e+01 1.0026503929233085e+01 1 0 0
1545 1 1 -4.0148266033866481e-02 1.5768839965011232e+01 3.1688470260340313e+01 1.0103433726544974e+01 1 0 0
1770 1 2 -2.9719769793166712e-01 1.4775730995659794e+01 2.8199229433562348e+01 1.1187998517407499e+01 1 0 0
1546 1 1 9.2041999891322085e-02 1.7195756797842179e+01 3.1443102923218749e+01 9.8107217264911863e+00 1 0 0
1542 1 1 -4.5233614819040271e-02 1.6797646707669664e+01 2.9215304980181756e+01 1.0966823304513934e+01 1 0 0
1544 1 1 -2.0444606933274503e-02 1.7674043472527966e+01 3.0281961474472414e+01 1.0576816676506251e+01 1 0 0
1540 1 1 1.5860810900982353e-01 1.7391830267413098e+01 2.8000709298037446e+01 1.1429946432194340e+01 1 0 0
1769 1 2 -2.6351501950129086e-01 1.6733343538425213e+01 2.6781583161409394e+01 1.1836052284360605e+01 1 0 0
2088 1 1 1.3273502579863908e-01 1.6001178947394163e+01 2.7794993819236140e+01 1.4616684550182651e+01 0 1 0
2771 1 2 -2.7067819672594823e-01 1.6324904039523453e+01 2.8962009947675888e+01 1.3843063376392463e+01 0 1 0
1487 1 2 -3.2558027884179219e-01 1.4026155276793681e+01 3.2578512438880715e+01 1.1387872906740403e+01 1 0 0
1602 1 1 -2.8435021664489437e-02 1.8719118225589881e+01 2.7790025205201164e+01 1.1734336131919932e+01 1 0 0
1606 1 1 7.0108746371711952e-02 1.9045567576687251e+01 3.0393931009101919e+01 1.1081438360363396e+01 1 0 0
2772 1 2 -3.1027115242735026e-01 1.9195817046337449e+01 2.7236999548674241e+01 1.4323324987229855e+01 0 1 0
2090 1 1 1.5717758160012460e-01 1.7098360337367918e+01 2.9595338721858731e+01 1.4901517815094749e+01 0 1 0
11117 2 2 -6.7677380852470781e-01 1.3371956772407463e+01 3.0009499793264361e+01 1.2815261938961976e+01 0 0 0
1548 1 1 1.1458408759366551e-01 1.8068923881411941e+01 3.2526203342191593e+01 9.7994612636946581e+00 1 0 0
2939 1 3 4.0462488037975891e-01 1.9005629213920006e+01 3.2465785326548144e+01 1.5018750959654138e+01 0 1 0
2938 1 2 -4.4872596567559953e-01 1.9475951186833026e+01 3.1646473231671258e+01 1.4820149355867676e+01 0 1 0
11118 2 3 4.3646797892257427e-01 1.4282480487949814e+01 3.0230670449641767e+01 1.2607579561135536e+01 0 0 0
1610 1 2 -3.2573169904899807e-01 1.9409377601063436e+01 3.2176602893855723e+01 9.4619590585265847e+00 1 0 0
2086 1 1 -3.0870511624143792e-02 1.6800200518743306e+01 2.6668267557531472e+01 1.4973970782439743e+01 0 1 0
11119 2 3 3.9513559703934187e-01 1.2774688430937223e+01 3.0776826487455232e+01 1.2721815721034986e+01 0 0 0
2096 1 1 1.2119605600177090e-01 1.6124855863474188e+01 3.2670699951226268e+01 1.4927463350625448e+01 0 1 0
2093 1 1 -4.9117404429280601e-02 1.3934780225798818e+01 3.1616329774740720e+01 1.5199676998501028e+01 0 1 0
2087 1 1 -1.8301632279375573e-02 1.4560910336769897e+01 2.7778955859740112e+01 1.4941527133535422e+01 0 1 0
2148 1 1 1.4864114740238510e-01 1.8254212376527782e+01 2.6631186961514324e+01 1.5194618196201874e+01 0 1 0
1485 1 1 4.6991299419586796e-02 1.3722966231327121e+01 3.0412404689495744e+01 9.1697559516029319e+00 1 0 0
1600 1 1 1.6975339165628914e-01 1.9311324029676367e+01 2.6490696107350601e+01 1.1946449391446912e+01 1 0 0
2085 1 1 -6.1228916670960636e-02 1.3952640592941888e+01 2.6518076853683045e+01 1.5055333270232703e+01 0 1 0
1898 1 2 -2.5525938822926769e-01 1.9170978022073847e+01 3.0053785805275652e+01 1.2505769876657217e+01 1 0 0
1604 1 1 1.1734340663539033e-01 1.9700766909546530e+01 2.8918866733337818e+01 1.1795037291744700e+01 1 0 0
1980 1 3 1.6261900991164585e-01 1.4041928764290532e+01 3.2574520192581119e+01 9.0350193524709663e+00 1 0 0
3044 1 3 1.1244777322293044e-01 1.2925695074517622e+01 2.6548900419061468e+01 1.5250929340177958e+01 0 1 0
11631 2 3 3.2902720144629638e-01 1.7055228849515164e+01 2.7490835869318669e+01 9.2527980757505350e+00 0 0 0
12711 2 3 4.0945366472817024e-01 1.2942588744979384e+01 2.6443891600662159e+01 1.2610996854865268e+01 0 0 0
874 1 2 -3.6823057625720951e-01 2.6516149035738625e+01 2.9438739649152861e+01 1.1240270798184062e+01 0 0 0
1608 1 1 6.7801646128404877e-02 2.0025245663825483e+01 3.1179187179150002e+01 1.0329525737128659e+01 1 0 0
1603 1 1 1.2400996118662172e-01 2.1642693585528299e+01 2.7286505549526122e+01 1.1628329175467510e+01 1 0 0
1605 1 1 -1.0186185996749150e-01 2.1149822970137095e+01 2.8617042629666091e+01 1.1517681793236250e+01 1 0 0
1607 1 1 1.0753516063732117e-01 2.1973953793441737e+01 2.9665142062579026e+01 1.1058813588362106e+01 1 0 0
1609 1 1 2.3146951230054884e-02 2.1359349698308968e+01 3.0808580853638016e+01 1.0466353414887323e+01 1 0 0
10995 2 3 4.3351960331578515e-01 2.1633313299185165e+01 2.9168824191141617e+01 1.4161572068953197e+01 0 0 0
10996 2 3 2.8221019496453670e-01 2.3172679680941801e+01 2.8853974810993773e+01 1.3583035036027434e+01 0 0 0
2006 1 2 -5.4152725963340909e-01 2.3027430981968070e+01 2.7234800202949707e+01 1.1452395150743996e+01 1 0 0
2007 1 2 -4.8685606961490657e-01 2.3335446992358257e+01 2.9413615952173089e+01 1.1107414228199262e+01 1 0 0
2008 1 3 5.2675152844509443e-01 2.3385946079403428e+01 2.8282269242314836e+01 1.1301181661446931e+01 1 0 0
10994 2 2 -6.3300641451189921e-01 2.2440231837112826e+01 2.9548554446011963e+01 1.3678999827050438e+01 0 0 0
10871 2 2 -6.8307352741593796e-01 2.5041290494249793e+01 2.8429241939888559e+01 1.3257576559305681e+01 0 0 0
10872 2 3 3.8822030204454416e-01 2.5248774256017541e+01 2.9364945571737163e+01 1.2997842542200882e+01 0 0 0
893 1 3 3.9178841220735755e-01 2.5451295932869598e+01 2.7800858496644107e+01 1.1183645542308827e+01 0 0 0
10873 2 3 2.9019689938428594e-01 2.5021302092874080e+01 2.8421495283642400e+01 1.4165564494418364e+01 0 0 0
15005 2 2 -7.1705392087542696e-01 2.5020900053256653e+01 3.0995552838847253e+01 1.3734561982798212e+01 0 0 0
15007 2 3 3.9079094600696035e-01 2.4088955430042603e+01 3.0904445211463027e+01 1.4063896980169069e+01 0 0 0
892 1 2 -5.4593218693864665e-01 2.5924373883822685e+01 2.6925707295556137e+01 1.1109435480008068e+01 0 0 0
15006 2 3 4.8777202250567420e-01 2.5400561103729427e+01 3.1876157566438636e+01 1.3919632528551446e+01 0 0 0
15106 2 3 3.6924527509553662e-01 2.5307304908041587e+01 3.2179685808280986e+01 1.0597249492320216e+01 0 0 0
15104 2 2 -6.3362376540028997e-01 2.5105467233207190e+01 3.2027773979893425e+01 1.1520243218800875e+01 0 0 0
15105 2 3 3.6550368661956534e-01 2.5082155316062885e+01 3.1055848538069448e+01 1.1680285118515714e+01 0 0 0
14645 2 2 -6.5141387574495768e-01 2.2193497818258127e+01 3.2037450842668093e+01 1.2506856611392800e+01 0 -1 0
14647 2 3 3.4467274568688538e-01 2.2588884854204860e+01 3.1946658269248310e+01 1.1683697989396501e+01 0 -1 0
14646 2 3 4.2630965788686753e-01 2.2280186719485972e+01 3.1171005184243228e+01 1.3036830598506063e+01 0 -1 0
1611 1 2 -4.9234421616304047e-01 2.2457648027282300e+01 3.1491191233564596e+01 9.7892566733303408e+00 1 0 0
910 1 2 -4.3508130776540405e-01 2.4291699315940161e+01 2.8539426162731470e+01 9.1497696923275083e+00 0 0 0
152 1 1 -9.8007512845674119e-02 2.6558207483938002e+01 3.0751313658747346e+01 9.1518690042336512e+00 0 0 0
148 1 1 -4.9971589110272753e-02 2.6769496007197137e+01 2.8127470271140325e+01 9.0827241256613274e+00 0 0 0
2693 1 2 -5.4869354155111949e-01 2.2789912475463630e+01 3.1703707209204985e+01 1.5204331622191043e+01 0 1 0
2009 1 3 3.6196437452748770e-01 2.3242251949580428e+01 3.1140566375614299e+01 1.0211015018129126e+01 1 0 0
13551 2 3 4.8536998866500780e-01 2.6517826074203981e+01 2.6471264287076576e+01 1.2829020857055728e+01 0 0 0
150 1 1 1.4608402874757062e-01 2.6786462059685274e+01 2.9353186257314640e+01 9.7929615584382610e+00 0 0 0
12376 2 3 3.7338204332842179e-01 2.1224447051929634e+01 2.6785655257204148e+01 1.4436322255261679e+01 0 0 0
15705 2 3 3.9323282760664535e-01 2.0062928471390713e+01 3.2739409240406573e+01 1.2222481673671567e+01 0 0 0
11429 2 2 -6.9754908034423468e-01 2.6332333426327594e+01 3.2769586983365571e+01 1.4979922331524797e+01 0 0 0
13552 2 3 3.6819104096666383e-01 2.6866290767093354e+01 2.6994818766262288e+01 1.4340464181292770e+01 0 0 0
12249 2 3 3.5655313678892048e-01 2.4093128280924827e+01 2.6589461886365175e+01 1.2913655125275081e+01 0 0 0
2900 1 3 3.3486644538694782e-01 2.4199474755609874e+01 2.6594520466630673e+01 1.4961596013538667e+01 0 1 0
154 1 1 6.1166880778279413e-02 2.6951693947616121e+01 3.2057578784737800e+01 9.5780317179435777e+00 0 0 0
2095 1 1 4.6292345124885961e-02 1.4650972700534956e+01 3.2841710179983686e+01 1.4874761394752285e+01 0 1 0
1547 1 1 1.0729832280275656e-01 1.5372005884115538e+01 3.2851117017025828e+01 1.0767940247460377e+01 1 0 0
3010 1 1 3.1941646307033006e-01 1.2863966856688778e+01 3.6811937205821948e+01 1.4433437104850848e+01 0 1 0
2788 1 2 -2.8694344745897082e-01 1.7085073209056496e+01 3.3442444705934498e+01 1.4137353592511621e+01 0 1 0
1553 1 1 1.3984790389444773e-01 1.6355581915183212e+01 3.6527338468459376e+01 1.0639279866244513e+01 1 0 0
1549 1 1 -1.7945093276176549e-02 1.6237843504762452e+01 3.3965350050724254e+01 1.0611111902109888e+01 1 0 0
1551 1 1 2.2380060343324765e-02 1.5693249664032306e+01 3.5227682220283704e+01 1.0953712548894510e+01 1 0 0
1495 1 1 1.1614712152573438e-01 1.4358124803334649e+01 3.8060113136961121e+01 9.8322865417096690e+00 1 0 0
1555 1 1 -6.8643970204521648e-02 1.5571685817651186e+01 3.7557698282040086e+01 9.5570076262250527e+00 1 0 0
1489 1 1 2.8344007241479197e-01 1.3591374034973112e+01 3.3895756853318680e+01 1.1337670721023777e+01 1 0 0
1775 1 2 -3.4180964214106535e-01 1.4098983457028416e+01 3.7672990132311170e+01 1.1258049448389389e+01 1 0 0
1491 1 1 -8.6090487188275264e-02 1.4266151625279061e+01 3.5177984697810707e+01 1.1213392322182832e+01 1 0 0
1493 1 1 1.8087894593661086e-01 1.3586558806695807e+01 3.6365993898071515e+01 1.1446646253984438e+01 1 0 0
1925 1 2 -5.0073524752585807e-01 1.6365788547276548e+01 3.7816864294815169e+01 1.1478066538871927e+01 1 0 0
1926 1 3 5.2249454276880147e-01 1.5728819570200118e+01 3.8434433923403702e+01 1.1123893279673014e+01 1 0 0
1552 1 1 6.1125388925336886e-02 1.8346609037098560e+01 3.5077135499427833e+01 9.9376627771861070e+00 1 0 0
1556 1 1 1.2641087103872212e-01 1.8369567714851474e+01 3.7680733144186952e+01 1.0039605171302387e+01 1 0 0
1550 1 1 -1.6154113662617355e-02 1.7616216969040750e+01 3.3823645146475492e+01 1.0127519936433991e+01 1 0 0
1554 1 1 -2.9635410031247658e-02 1.7740837420979190e+01 3.6306583269671350e+01 1.0113310958399222e+01 1 0 0
3009 1 3 2.5153279710019416e-01 1.4040145066219871e+01 3.8741438058505899e+01 1.3048817370110337e+01 0 1 0
2105 1 1 -1.6167842937497690e-01 1.4799792378661566e+01 3.8841944383272377e+01 1.3733936120801024e+01 0 1 0
2103 1 1 1.6521706476096562e-01 1.5292274326197221e+01 3.7700323166423821e+01 1.4397175432615466e+01 0 1 0
2101 1 1 -4.1585712642827219e-02 1.4288431400116419e+01 3.6657726713092501e+01 1.4591310988563063e+01 0 1 0
2097 1 1 -1.2384758014494161e-01 1.4116222091921550e+01 3.4100714517268372e+01 1.4553294227740896e+01 0 1 0
3038 1 3 2.8352968954102498e-01 1.3092995832042817e+01 3.4230491542214018e+01 1.4257750989585041e+01 0 1 0
2099 1 1 8.6038545255262819e-02 1.4838131200491150e+01 3.5323299194525056e+01 1.4825618257482455e+01 0 1 0
2665 1 2 -4.6450539532768054e-01 1.6569820701539317e+01 3.7245941036560822e+01 1.3830695176035329e+01 0 1 0
2666 1 3 4.3303547001111559e-01 1.7057419829104255e+01 3.7759006140400544e+01 1.3183981065063227e+01 0 1 0
1946 1 2 -3.5974473860041950e-01 1.8791198077058695e+01 3.8444893883277615e+01 1.1265164062561064e+01 1 0 0
1497 1 1 -2.2915739261911837e-02 1.3616193226051410e+01 3.9229570423769843e+01 9.4018748625419732e+00 1 0 0
1612 1 1 -2.3080218294902830e-01 1.9702318924906876e+01 3.5060712122721206e+01 9.2664530049598639e+00 1 0 0
15912 2 3 3.9048171816776922e-01 1.9356460910858040e+01 3.6271803839549115e+01 1.2580153339824129e+01 0 0 0
11345 2 2 -6.7849911377318495e-01 2.6928167166374667e+01 3.9295261646026553e+01 1.4875138895526110e+01 0 0 0
15911 2 2 -6.8043205558365172e-01 1.9848127903344469e+01 3.6166333490694427e+01 1.3397489234001814e+01 0 0 0
15913 2 3 4.3511317526651916e-01 2.0206131863075573e+01 3.5256562591359611e+01 1.3461169115987351e+01 0 0 0
2959 1 3 3.6677865809013338e-01 1.9772016196879388e+01 3.7357129339447091e+01 1.5007332321245284e+01 0 1 0
15704 2 2 -6.0778588567301350e-01 2.0130563086231220e+01 3.3726823649769649e+01 1.2069461912567297e+01 0 0 0
11430 2 3 4.2476699194032980e-01 2.6345918834103383e+01 3.3715540800033381e+01 1.5042439324947201e+01 0 0 0
1616 1 1 2.1594621024215732e-01 1.9891009120511871e+01 3.8132370573271935e+01 1.0451008090978959e+01 1 0 0
889 1 3 4.0165797142659199e-01 2.5377661219598050e+01 3.8752407245062244e+01 9.6299845667731905e+00 0 0 0
14531 2 2 -6.9487920117857815e-01 2.1369382261392456e+01 3.8383923517554095e+01 1.3635572698742234e+01 0 0 0
15706 2 3 3.7109119254132966e-01 2.0971104752350488e+01 3.3914280970449575e+01 1.1582738574785523e+01 0 0 0
16404 2 3 4.4366042230787495e-01 2.4698541212740000e+01 3.8906300536949800e+01 1.3080981813425190e+01 0 0 0
14463 2 3 3.7641463777625100e-01 2.6176827556687375e+01 3.6621734872584135e+01 1.4548419101202711e+01 0 0 0
14480 2 2 -6.4696962546092374e-01 2.5388155455693592e+01 3.6998412676830725e+01 9.9514224413305907e+00 0 -1 0
14011 2 3 4.2468927992188821e-01 2.3168752541440952e+01 3.4001629020834891e+01 1.2773705644869901e+01 0 0 0
14010 2 3 5.6815976341628260e-01 2.2904783273081993e+01 3.5604214380340899e+01 1.1938753543556885e+01 0 0 0
15173 2 2 -6.6757269182239154e-01 2.5619365533016627e+01 3.4863737820677883e+01 1.2012213621052863e+01 0 0 0
2692 1 2 -4.3408736372759849e-01 2.3818685220591700e+01 3.3772018512702132e+01 1.4358649206454936e+01 0 1 0
14009 2 2 -7.1687664575226773e-01 2.2644559639536748e+01 3.4552900816356050e+01 1.2074142771319940e+01 0 0 0
690 1 3 3.4896600604015626e-01 2.2927263319278282e+01 3.3837755050115227e+01 1.0639960455313396e+01 0 0 0
1615 1 1 3.0538835958833965e-01 2.2257075537535389e+01 3.7594539394864704e+01 1.1080305565968809e+01 1 0 0
1614 1 2 -3.7891965283331475e-01 2.0876782409030046e+01 3.7427384358422415e+01 1.1315385436326217e+01 1 0 0
1617 1 1 -1.4289306956996647e-01 2.2704041001357282e+01 3.8617950062863500e+01 1.0309880695441924e+01 1 0 0
1613 1 2 -5.3508373410712540e-01 2.3197935633398671e+01 3.6691487770791326e+01 1.1619050363834200e+01 1 0 0
16405 2 3 3.8857090175500975e-01 2.4900520626350488e+01 3.7407292945494127e+01 1.2595134194907537e+01 0 0 0
688 1 2 -4.8104548252338691e-01 2.3533450821846536e+01 3.3875085668731849e+01 9.7910598492132035e+00 0 0 0
16403 2 2 -7.0062363080427104e-01 2.5116458509391315e+01 3.8036297788456892e+01 1.3240511218235865e+01 0 0 0
15175 2 3 3.2640021764600841e-01 2.5468564066426421e+01 3.4368420076268755e+01 1.2848540710571854e+01 0 0 0
10913 2 2 -6.8397137256254203e-01 2.2870190775450105e+01 3.6517641524157014e+01 1.4479897044370553e+01 0 -1 0
14462 2 2 -6.4685767387563542e-01 2.5805485738532234e+01 3.5720139772845116e+01 1.4672826879902981e+01 0 0 0
10631 2 2 -6.1367504387178695e-01 2.0822470754899335e+01 3.3785993185637537e+01 1.4995226156351240e+01 0 0 0
14464 2 3 3.7881768871778948e-01 2.4881752853178355e+01 3.5665331771795962e+01 1.4507933594731492e+01 0 0 0
2010 1 3 1.1531564847049579e-01 2.3744584348019359e+01 3.8812105171125900e+01 1.0251253709309536e+01 1 0 0
1618 1 1 6.8499081067524850e-02 2.0433133129940192e+01 3.8977956430653371e+01 9.2637665692356848e+00 1 0 0
15174 2 3 3.5528162470328217e-01 2.5492811547707248e+01 3.4318686025342039e+01 1.1213488959480545e+01 0 0 0
1687 1 3 1.9553598176079726e-01 2.0389644651227709e+01 3.5780977331758720e+01 9.7318089013097939e+00 1 0 0
10633 2 3 3.9998289597596248e-01 2.1268384539776591e+01 3.2996626534945868e+01 1.4575625382201972e+01 0 0 0
10914 2 3 3.6826902777754084e-01 2.2542494555797060e+01 3.6009747380739512e+01 1.5228615828787385e+01 0 -1 0
2690 1 1 2.8939024677722530e-01 2.3554705742223479e+01 3.2887253156848928e+01 1.5269760643147427e+01 0 1 0
10915 2 3 3.3742668925600100e-01 2.3459199114099231e+01 3.7201876744770011e+01 1.4796934789134099e+01 0 -1 0
14533 2 3 4.1116653565489381e-01 2.1724318656070608e+01 3.7391824160752584e+01 1.3731968757708561e+01 0 0 0
155 1 2 -3.1916902552884430e-01 2.6485473572178069e+01 3.3296095652751561e+01 9.1713521155302224e+00 0 0 0
14482 2 3 3.3104890524198577e-01 2.6008333601449902e+01 3.6370028189274358e+01 9.5729253917741008e+00 0 -1 0
14532 2 3 3.5965950147161752e-01 2.0456736105406158e+01 3.8327793455420448e+01 1.3253954573865251e+01 0 0 0
14481 2 3 3.6410420369149937e-01 2.4742033046223231e+01 3.6374946927870361e+01 1.0284893503407741e+01 0 -1 0
1979 1 3 1.2778073901835160e-01 2.0223593800270205e+01 3.4123629986914793e+01 9.2892651195154272e+00 1 0 0
840 1 3 3.8339218877559061e-01 2.6906094146727018e+01 3.5942369587104906e+01 1.2128137819567216e+01 0 0 0
11530 2 3 4.5209315609240147e-01 2.1425964574166805e+01 3.9242243010600696e+01 1.5220721513983843e+01 0 -1 0
13530 2 3 4.1611564420845337e-01 2.2494213587911844e+01 3.9255346412160407e+01 1.2818716375810546e+01 0 -1 0
2089 1 1 1.3813599684710351e-01 1.4003307276580026e+01 2.9037267760263774e+01 1.5347716471552623e+01 0 1 0
3043 1 2 -4.9938108705409689e-01 1.2669684674895844e+01 2.8647643113199251e+01 1.5540293253484879e+01 0 1 0
2091 1 1 -2.4441821358184533e-02 1.4599676736874546e+01 3.0328576625351328e+01 1.5323635503513692e+01 0 1 0
3546 1 1 7.5449179291964763e-02 1.2658377088369756e+01 2.8376047132151843e+01 2.0679627346044221e+01 1 1 0
2092 1 1 -4.7378946721801625e-03 1.6039810335331065e+01 3.0444746903236734e+01 1.5464292786451633e+01 0 1 0
2150 1 1 8.9903342533620645e-02 1.9148478778557966e+01 2.8183410865090359e+01 1.5448204046247763e+01 0 1 0
2152 1 1 -4.9593119243944730e-02 1.8388380910739375e+01 2.9401042162074056e+01 1.5497268383512015e+01 0 1 0
2094 1 1 -2.4993995169596186e-02 1.6764795055072931e+01 3.1645763639422153e+01 1.5755645709147849e+01 0 1 0
2156 1 1 1.0331703222957199e-01 1.7971005126183730e+01 3.1684597818016112e+01 1.6599676717241874e+01 0 1 0
13499 2 2 -6.5185915489270840e-01 1.3426760285751254e+01 2.7132766285437004e+01 1.7713976285728116e+01 0 0 0
2851 1 2 -5.2303411304013847e-01 1.7807027495828201e+01 3.0775397548580113e+01 1.7755453476724135e+01 0 1 0
3786 1 2 -4.9133144037768756e-01 1.6359892287790377e+01 2.9123404668193633e+01 1.8475527742303889e+01 1 1 0
3788 1 3 4.5023886956366282e-01 1.6278170257251386e+01 3.0106459132774567e+01 1.8310655479161433e+01 1 1 0
3787 1 2 -3.5486330834880170e-01 1.7729956858857232e+01 2.7519785130271980e+01 1.9712628426543393e+01 1 1 0
3785 1 1 3.0544362900239491e-01 1.7249779613458077e+01 2.8693786804405743e+01 1.9503606057865863e+01 1 1 0
3549 1 1 1.4012705143048790e-01 1.2745091205352374e+01 3.0234391971372915e+01 1.9037329301067444e+01 1 1 0
3610 1 1 -3.0609162426168418e-01 1.7490210064044469e+01 3.0026893280690416e+01 2.0312029708349915e+01 1 1 0
3552 1 1 2.4085795589277534e-01 1.4680019090491587e+01 3.1470679738106039e+01 1.9896356791829401e+01 1 1 0
3550 1 2 -3.4302384543177117e-01 1.4212922785555449e+01 3.0258825786908659e+01 1.9363226260246684e+01 1 1 0
4019 1 3 1.7820744904535615e-01 1.7599218902622706e+01 3.0959246835891260e+01 1.9675859294510186e+01 1 1 0
3612 1 2 -3.7617540024076140e-01 1.5613543931765953e+01 3.1563801633004598e+01 2.0935234311366703e+01 1 1 0
2852 1 3 4.5155621338052432e-01 1.8575916017549147e+01 3.0257473403405150e+01 1.8004938827993367e+01 0 1 0
2154 1 1 1.2086189358585354e-01 1.9171096270656385e+01 3.0673837285713969e+01 1.5845444504209199e+01 0 1 0
2927 1 3 3.9610346924960227e-01 1.9285001119192863e+01 2.7753135009058987e+01 1.8179653613564792e+01 0 1 0
13500 2 3 3.8938664452098870e-01 1.3948583459478165e+01 2.7912498130452960e+01 1.7996324712207805e+01 0 0 0
3855 1 3 3.5194075836795741e-01 1.5597971719935462e+01 2.6775535350688340e+01 1.9801099004232245e+01 1 1 0
3614 1 1 1.7570023455231312e-01 1.6720354270526247e+01 3.2589188510436870e+01 2.0691784481554691e+01 1 1 0
3784 1 3 2.5460011713920166e-01 1.6667252807937391e+01 3.0048231480729466e+01 2.0922905108466214e+01 1 1 0
3611 1 1 4.7625323216465135e-02 1.8597315459263257e+01 3.0179626260376754e+01 2.1346114653895139e+01 1 1 0
3554 1 1 6.5783959254914079e-02 1.4268631495363708e+01 3.2649972662821135e+01 1.9249550181839002e+01 1 1 0
3553 1 1 1.2216196260041272e-01 1.2759416250282548e+01 3.2719566262614151e+01 1.8384621678513476e+01 1 1 0
13501 2 3 4.1611428962319985e-01 1.2618160430915287e+01 2.7422401987576592e+01 1.7265495329719542e+01 0 0 0
4020 1 3 2.0242876163059947e-01 1.4459323899759148e+01 2.9396936526837706e+01 2.1299993772270248e+01 1 1 0
3854 1 2 -4.7103170478459477e-01 1.4663149103252271e+01 2.6430010921910821e+01 1.9989360770435180e+01 1 1 0
2926 1 2 -5.4157580813731687e-01 1.9667954205429279e+01 2.6770814642134216e+01 1.8276632878048368e+01 0 1 0
3700 1 3 3.9323848356005198e-01 1.2899575994647769e+01 3.2175702659278961e+01 2.1333779389838092e+01 1 1 0
14667 2 3 3.5193231821923660e-01 2.5545962063453189e+01 3.0264362645210703e+01 1.5621884780113506e+01 0 0 0
11604 2 3 4.0333285513224892e-01 2.5890459424834578e+01 2.8051587631827424e+01 1.6350551428089627e+01 0 0 0
2883 1 2 -5.6869524858487197e-01 1.9829270488174828e+01 2.9271603659338894e+01 1.8591748486381871e+01 0 1 0
2700 1 2 -5.4945907487931156e-01 2.1669126401041936e+01 2.8311602584424381e+01 1.5597999293366268e+01 0 1 0
15156 2 3 4.1952984262147164e-01 2.3819230738705848e+01 2.7243734723245563e+01 2.0877691894007487e+01 0 0 0
2701 1 3 4.1982392853716077e-01 2.2540413214566676e+01 2.7904378802844359e+01 1.5752875439007683e+01 0 1 0
14668 2 3 4.2007117890464413e-01 2.4484513871764978e+01 2.9753473144917447e+01 1.6869740790035731e+01 0 0 0
2694 1 3 4.1465556649293522e-01 2.2405394109341106e+01 3.1214334941064365e+01 1.6034287523337401e+01 0 1 0
14666 2 2 -6.8133071149368252e-01 2.4976747126372832e+01 2.9560484029509315e+01 1.6045863062840734e+01 0 0 0
2149 1 1 9.8361199760763796e-02 2.0555334996806380e+01 2.6698506613302012e+01 1.7119591414722063e+01 0 1 0
2151 1 1 5.4425351842398224e-02 2.0436331068825883e+01 2.8182303815643472e+01 1.6339860187771485e+01 0 1 0
2155 1 1 -8.7182150525236562e-02 2.0264484077572757e+01 3.0583971245245170e+01 1.6890754193105565e+01 0 1 0
2974 1 2 -4.2433421196610305e-01 2.2884016022420095e+01 3.0303997566000351e+01 1.7350065582898321e+01 0 1 0
2153 1 1 1.0772054603547608e-01 2.0661329033356555e+01 2.9279413629853330e+01 1.7323608240761285e+01 0 1 0
2691 1 3 1.4655876894430189e-01 2.4590220126495062e+01 3.2212312936107452e+01 1.7006491949843060e+01 0 1 0
2157 1 1 1.1723043520119077e-01 2.0594828205237526e+01 3.1676264092874035e+01 1.7720970672382943e+01 0 1 0
2209 1 1 -4.8717830777045848e-02 2.1976466452750440e+01 2.6647842601284275e+01 1.7589310719768356e+01 0 1 0
2213 1 1 1.0221593744489200e-01 2.2031533173429555e+01 2.9197122564404655e+01 1.7886279578653877e+01 0 1 0
2211 1 1 -4.5230570165336409e-02 2.2534432202945585e+01 2.7837886097983162e+01 1.8084805453006656e+01 0 1 0
2275 1 1 -6.3504782403284790e-02 2.6262461795949566e+01 2.9550111466727103e+01 1.8906016435053477e+01 0 1 0
2279 1 1 1.7047651660424493e-01 2.6220939942752420e+01 3.1943261736055028e+01 1.8693715590627406e+01 0 1 0
2210 1 1 -1.0841746809400904e-01 2.4768919672281470e+01 2.6723018007038892e+01 1.8200737577710083e+01 0 1 0
2214 1 1 1.1676404670828784e-01 2.4903924684675630e+01 2.9709758928530650e+01 1.9234683492386196e+01 0 1 0
2800 1 2 -3.3721997257930109e-01 2.3960222422521120e+01 2.8679330761587831e+01 1.9649242823673344e+01 0 1 0
2212 1 1 1.3015986831246121e-01 2.3860816604910134e+01 2.7624419672298181e+01 1.8656984049375698e+01 0 1 0
2215 1 1 2.6605808012942744e-01 2.2594218544995613e+01 3.0654058715975410e+01 1.8728420065073877e+01 0 1 0
2884 1 3 4.0200247197905187e-01 2.0254150907015649e+01 2.9144067404957035e+01 1.9482555450590024e+01 0 1 0
2217 1 2 -3.1339519067732563e-01 2.1579623933115929e+01 3.1667014030488446e+01 1.8791733557834593e+01 0 1 0
2216 1 1 3.1738987930593397e-02 2.3991200185445255e+01 3.0746834452732685e+01 1.9121926240273858e+01 0 1 0
2218 1 2 -3.6453844130561874e-01 2.4627491576679297e+01 3.1981321680151041e+01 1.8971102026173412e+01 0 1 0
2271 1 1 1.0498565626870489e-01 2.6100537906401435e+01 2.6699494627065228e+01 1.8845696067671454e+01 0 1 0
2799 1 2 -3.5277063181301316e-01 2.6260815851393261e+01 2.7389100619878427e+01 2.0106898974655319e+01 0 1 0
3808 1 2 -3.2554873143874458e-01 2.1423567620468109e+01 2.9793547679115832e+01 2.0922055960681465e+01 1 1 0
11576 2 2 -6.3711462159953458e-01 2.4069328692875967e+01 3.1586253210997693e+01 2.1631650209944535e+01 0 0 0
2899 1 2 -5.1374831240040375e-01 2.3770544544416975e+01 2.6742818564370204e+01 1.5855496672394375e+01 0 1 0
11578 2 3 3.8394124929373624e-01 2.4218708787858009e+01 3.1546646910761140e+01 2.0718711197969323e+01 0 0 0
2849 1 2 -4.7230945417118847e-01 2.6731367726587536e+01 3.1949185215462396e+01 2.0062236357103355e+01 0 1 0
15155 2 2 -6.0006515009266459e-01 2.4005882771088363e+01 2.6310407051737005e+01 2.1147275630400387e+01 0 0 0
2994 1 3 2.5481508403915393e-01 2.3021507036542534e+01 3.2769519821546794e+01 1.7417589507460164e+01 0 1 0
11603 2 2 -6.6909023259899303e-01 2.6708578818344638e+01 2.7561930018544668e+01 1.6094195178460243e+01 0 0 0
16335 2 3 4.7214042813191026e-01 2.0564494980028218e+01 2.6557568364009541e+01 1.9773037446081716e+01 0 0 0
16334 2 2 -6.5840645489019178e-01 2.1378550275013037e+01 2.6370627246253157e+01 2.0240175275092398e+01 0 0 0
3996 1 2 -2.5476192756278587e-01 1.4114813292811196e+01 3.2855497590470982e+01 1.7819751880573531e+01 1 1 0
2098 1 1 1.1014735465044130e-01 1.7047514683577589e+01 3.4248520743054783e+01 1.5345487578730184e+01 0 1 0
2158 1 1 -1.9531136523277554e-02 1.8647515787966800e+01 3.2996002265599195e+01 1.6961578225524491e+01 0 1 0
3503 1 1 3.2901770880384727e-02 1.4925421710005995e+01 3.9026140326543889e+01 1.9178253839041030e+01 1 0 0
3563 1 1 -2.9892658858597130e-02 1.6134772909125580e+01 3.9038959158074015e+01 1.9993893607320061e+01 1 0 0
2100 1 1 -7.4714503088110459e-04 1.6120332215165302e+01 3.5357415006452051e+01 1.5452310807021266e+01 0 1 0
2104 1 1 1.3024355907536589e-01 1.5875381183143807e+01 3.8007886348196024e+01 1.5804415383905067e+01 0 1 0
2102 1 1 1.3942662030818967e-01 1.6536719052077682e+01 3.6438947655996039e+01 1.6303569572127135e+01 0 1 0
2164 1 1 -8.0048995006416754e-02 1.7991742345956471e+01 3.6622374988373899e+01 1.6572355274184986e+01 0 1 0
2160 1 1 -4.4480928948388891e-02 1.8151087383447518e+01 3.4184410193407395e+01 1.6381051524181718e+01 0 1 0
3500 1 1 3.0187730085598809e-02 1.3007059568104030e+01 3.7901524068051081e+01 1.8173860859508085e+01 1 0 0
2673 1 2 -2.6125199109205421e-01 1.5351686838650563e+01 3.7162899000672631e+01 1.6806976336133907e+01 0 1 0
2166 1 1 1.3437410664748398e-01 1.8728408102972931e+01 3.7872237761195748e+01 1.6746060100485739e+01 0 1 0
2162 1 1 1.4426600291484593e-01 1.8742481550686943e+01 3.5458735670647300e+01 1.6588912296128861e+01 0 1 0
3557 1 1 1.4853531381658916e-01 1.2921584212819138e+01 3.5108739068390605e+01 1.8319988760778948e+01 1 1 0
3501 1 1 3.0936162616209777e-02 1.4220121531325168e+01 3.7762915202394616e+01 1.8927643435703043e+01 1 1 0
3616 1 1 5.5515801713955988e-02 1.6039352140684617e+01 3.3968652356544041e+01 2.0202085947199500e+01 1 1 0
3558 1 1 -4.5612838749850691e-02 1.4017491658561378e+01 3.5305206422718506e+01 1.9323486125360049e+01 1 1 0
3620 1 1 9.5921901673448995e-02 1.5664291748120823e+01 3.6666792375286811e+01 2.0651248411836232e+01 1 1 0
3993 1 2 -2.8276098546161210e-01 1.6876710989052604e+01 3.3059464437295382e+01 1.9346511890174970e+01 1 1 0
3561 1 1 1.1136984017138475e-02 1.6551925185135694e+01 3.7845478668794108e+01 2.0636466297545432e+01 1 1 0
3560 1 1 -7.3332960397438675e-03 1.4656775399204191e+01 3.6547665283861392e+01 1.9518150835499487e+01 1 1 0
3556 1 1 1.0864770288467390e-01 1.4489732393645063e+01 3.4058879313227848e+01 2.0017525861571841e+01 1 1 0
3941 1 2 -3.5016131236535397e-01 1.8748178443307214e+01 3.6054284366934716e+01 2.0417401267586982e+01 1 1 0
2754 1 3 2.0237255891168446e-01 1.9282219439732909e+01 3.4631158396340140e+01 1.8900521041219118e+01 0 1 0
2168 1 1 2.2983064510161681e-02 1.8035573852570693e+01 3.9188103806646993e+01 1.6603209824432628e+01 0 1 0
2106 1 1 -1.8495973187185460e-02 1.6769031711128925e+01 3.9175504826971064e+01 1.5889786478102527e+01 0 1 0
3618 1 1 8.9736475565930535e-02 1.6412720410907770e+01 3.5138002476294353e+01 2.1066398034905692e+01 1 1 0
3619 1 1 8.2661889530653829e-02 1.7939783046606856e+01 3.5189625436138186e+01 2.1215141152152508e+01 1 1 0
3828 1 2 -5.7487037364210081e-01 1.3836194122164981e+01 3.3638191789078881e+01 2.1317723843712180e+01 1 1 0
3562 1 1 -1.5316970517476202e-02 1.7681228485632666e+01 3.7936801059982812e+01 2.1534996698502415e+01 1 1 0
2167 1 1 9.9150857977107196e-02 1.9679508149857483e+01 3.7793065267563591e+01 1.7911402180958159e+01 0 1 0
2917 1 2 -2.7625002361008333e-01 1.9486711905592571e+01 3.8541778012276104e+01 1.9149065452841420e+01 0 1 0
3944 1 2 -2.6237506881327005e-01 1.2624842557032103e+01 3.5674521565794215e+01 1.7020804757185452e+01 1 1 0
2995 1 3 1.1745065007359723e-01 1.9712125203454772e+01 3.3232398783218407e+01 1.9897000612920358e+01 0 1 0
10359 2 3 4.3344685332770932e-01 1.2635738071422500e+01 3.4779628230194035e+01 2.1389396581572964e+01 1 0 0
2169 1 1 1.0713808681930066e-01 2.0411656992650691e+01 3.9327275934151984e+01 1.8345409398735391e+01 0 1 0
12072 2 3 4.6023820368345197e-01 2.6407178360069885e+01 3.7160633584599601e+01 2.1360944136385442e+01 0 0 0
2159 1 1 3.8475251612202208e-02 1.9787824668978676e+01 3.2836164216272422e+01 1.7785660297783487e+01 0 1 0
3958 1 3 3.7453428817527640e-01 2.2118464442103779e+01 3.2947698760582568e+01 2.0890202158742476e+01 1 1 0
2958 1 2 -4.7729787328481577e-01 1.9783867553371596e+01 3.8026115181600389e+01 1.5726386340932715e+01 0 1 0
2281 1 1 8.6191300598987136e-02 2.6688147398578490e+01 3.2979400711952820e+01 1.7836498580437652e+01 0 1 0
10632 2 3 3.6975654959255261e-01 2.1470047325392493e+01 3.4278714819376127e+01 1.5541440285483727e+01 0 0 0
2291 1 1 7.9193831905400344e-02 2.6134579514504328e+01 3.9160712362487516e+01 1.8160432894633793e+01 0 1 0
2219 1 1 -2.5336796490859842e-01 2.3905811197980675e+01 3.2985366517436127e+01 1.6789629898700888e+01 0 1 0
2227 1 1 -4.1346510570594901e-02 2.1934333319188983e+01 3.9187219574236366e+01 1.8258801962660030e+01 0 1 0
2757 1 3 4.3739645963992341e-01 2.0410631347198663e+01 3.6005282408051556e+01 2.0270207562029505e+01 0 1 0
2161 1 1 -2.0786682574055820e-01 1.9973219437768538e+01 3.3771671270209794e+01 1.8993075336511431e+01 0 1 0
2924 1 2 -3.6938679831115612e-01 2.4582782596860984e+01 3.8627335046845097e+01 1.6169611124447869e+01 0 1 0
2163 1 2 -3.0177414062117702e-01 2.0111499358009411e+01 3.5451065656935775e+01 1.7051867935925184e+01 0 1 0
2220 1 1 1.8629592512870202e-02 2.4659619328410212e+01 3.4294557450046518e+01 1.7147785332835049e+01 0 1 0
2221 1 2 -3.3487882143010206e-01 2.2632863089853615e+01 3.5549039763926956e+01 1.7012826755814555e+01 0 1 0
2222 1 1 7.5373388796588517e-02 2.4025751549260455e+01 3.5496195378415912e+01 1.7346794324975711e+01 0 1 0
2226 1 1 1.1508925890928376e-01 2.3960757208536734e+01 3.7913396674251509e+01 1.7258346503448248e+01 0 1 0
2283 1 1 -4.8835856983819148e-02 2.6071651562190731e+01 3.4209962394963640e+01 1.7352370130255895e+01 0 1 0
2165 1 1 9.3069612215041758e-02 2.0569784108010410e+01 3.6710789525522046e+01 1.7582696996959367e+01 0 1 0
2223 1 1 9.6216103752382542e-02 2.1935927310673030e+01 3.6720753146143423e+01 1.7570117962320001e+01 0 1 0
2287 1 1 -5.2525494459638555e-02 2.6133946409603698e+01 3.6696760276428250e+01 1.7652654960376722e+01 0 1 0
2225 1 1 -5.2418510321694589e-02 2.2551466313621724e+01 3.7969000571119992e+01 1.7773274954703641e+01 0 1 0
2224 1 1 9.7830568697283363e-02 2.4664368566994582e+01 3.6670500210503960e+01 1.7865068178537573e+01 0 1 0
2890 1 3 3.4602189600720190e-01 2.3303666196597852e+01 3.6425446466029982e+01 1.9437564779432055e+01 0 1 0
2889 1 2 -5.2305068865699034e-01 2.4210191693528387e+01 3.6730846592349877e+01 1.9271293697844420e+01 0 1 0
2753 1 1 3.3928947483021021e-01 2.1388488096922394e+01 3.4375497414815570e+01 1.9207033152125920e+01 0 1 0
2755 1 2 -5.4275590082878300e-01 2.1273695600970818e+01 3.5550382610548510e+01 2.0030524630019496e+01 0 1 0
2756 1 2 -3.7474833179981115e-01 2.2452969186939445e+01 3.3829254656181256e+01 1.8761407247423932e+01 0 1 0
13838 2 2 -6.6347623915449927e-01 2.4868443786247163e+01 3.4239584286914003e+01 2.0002024687834858e+01 0 0 0
12071 2 2 -7.0068877072482361e-01 2.6196768561844966e+01 3.6317885210213838e+01 2.0880779558492570e+01 0 0 0
12073 2 3 5.1289011286993047e-01 2.5418741948561468e+01 3.6200901171945787e+01 2.0313154083247067e+01 0 0 0
13840 2 3 3.6371351688458431e-01 2.5030063908405630e+01 3.3342586695023783e+01 2.0369435956118888e+01 0 0 0
2875 1 2 -4.7206684202161631e-01 2.5877545757350646e+01 3.8918164579860807e+01 1.9560869202526632e+01 0 1 0
13839 2 3 4.4265856085335686e-01 2.4138624577501723e+01 3.4378861346599827e+01 1.9440932589079186e+01 0 0 0
2285 1 1 1.5335591007143423e-01 2.6739569181655753e+01 3.5491039875156524e+01 1.7392865347972865e+01 0 1 0
14505 2 3 4.0684577165615649e-01 2.4506645984187127e+01 3.8174310254426693e+01 2.0878800375937963e+01 0 -1 0
14504 2 2 -6.9019584638997322e-01 2.3827955223045382e+01 3.7950312584321161e+01 2.1516970198739131e+01 0 -1 0
14506 2 3 3.9117504289704641e-01 2.3099168943936363e+01 3.8570419787535400e+01 2.1573198622729635e+01 0 -1 0
2289 1 1 1.0788305171686417e-01 2.6931944931278732e+01 3.7940546097540164e+01 1.7722821176843130e+01 0 1 0
2228 1 1 9.7880338746634377e-02 2.4843296684499865e+01 3.9369024696428298e+01 1.7399193039060457e+01 0 1 0
3547 1 1 -2.7841675013468209e-01 1.3507690707153770e+01 2.9027975466017288e+01 2.1729174110788708e+01 1 1 0
3613 1 1 -1.3871938046326766e-02 1.8949811848261362e+01 3.1519171457977588e+01 2.1700674688000234e+01 1 1 0
4153 1 1 1.0645913701548816e-01 1.2609253472784369e+01 3.2507967180447892e+01 2.6631107057926396e+01 0 0 0
3953 1 2 -4.4379014958253510e-01 1.2973596076813184e+01 2.6497975814827736e+01 2.3357394933934419e+01 1 1 0
3609 1 1 -2.1958444661939754e-02 1.9167890805278937e+01 2.9007118380332788e+01 2.1931757137432381e+01 1 1 0
3545 1 2 -3.5765824517227851e-01 1.5160527192034282e+01 2.6932843983610596e+01 2.2258587862918453e+01 1 1 0
3605 1 1 2.5966299205333065e-01 1.6506957795929100e+01 2.7073122705971436e+01 2.1966878111810360e+01 1 1 0
13877 2 2 -7.0643166872036267e-01 1.5977814498843328e+01 2.6865339499944945e+01 2.5180036497877051e+01 0 0 0
3607 1 2 -3.2988560340356321e-01 1.7024836747903315e+01 2.8305741360992819e+01 2.2433306332019750e+01 1 1 0
3608 1 1 1.4513559361700720e-01 1.8423957813385062e+01 2.7878619645147491e+01 2.2388085207037701e+01 1 1 0
5000 1 2 -4.6269401136250560e-01 1.3268708104391441e+01 2.7610091896711268e+01 2.6893638546252717e+01 0 1 0
3606 1 1 -8.7171268221101258e-02 1.9209642673014976e+01 2.6680166502351980e+01 2.2281778246541826e+01 1 1 0
3697 1 3 2.3181816610905465e-01 1.3713366648423813e+01 2.8381454971394938e+01 2.2540907528918744e+01 1 1 0
16571 2 2 -6.0733661275212181e-01 1.6893967692049436e+01 3.1147175420716607e+01 2.5583350944701998e+01 0 0 0
4714 1 2 -2.9137699422513008e-01 1.3674873680820411e+01 3.1848235810273657e+01 2.5867573173290779e+01 0 0 0
4154 1 1 2.1242851316814179e-01 1.4303041971226575e+01 3.2266806044104804e+01 2.7080589499272794e+01 0 0 0
16572 2 3 3.6008185054708042e-01 1.5935289394655822e+01 3.0901525178147754e+01 2.5355770792692883e+01 0 0 0
16573 2 3 4.0605703529190784e-01 1.6986778633873126e+01 3.1771925930165100e+01 2.6342834214741114e+01 0 0 0
4866 1 3 4.4500261748713549e-01 1.9411645418990801e+01 3.2288784191063286e+01 2.6989606860612188e+01 0 0 0
16766 2 2 -5.7869431705245955e-01 1.9338233426101226e+01 3.0104525549383450e+01 2.4317335648367791e+01 0 0 0
3615 1 1 8.2592622179904096e-02 1.7838337405745154e+01 3.2576375481625938e+01 2.1739818779979192e+01 1 1 0
16767 2 3 4.3853795681311969e-01 1.8486939257132327e+01 3.0154162855002809e+01 2.4723255778002589e+01 0 0 0
13878 2 3 4.3355415644281492e-01 1.5719773864218260e+01 2.7112703984259067e+01 2.4301858839975356e+01 0 0 0
15969 2 3 4.2737033976124095e-01 1.4233940764497270e+01 3.1672697030729889e+01 2.3264970479862420e+01 1 -1 0
4966 1 2 -3.1211959084629826e-01 1.8345727257705349e+01 2.8878243731199479e+01 2.7780502176593082e+01 0 1 0
15968 2 2 -5.0313669522251414e-01 1.3770959330382960e+01 3.0819722443328207e+01 2.3319605316235766e+01 1 -1 0
5001 1 3 4.1276795093117413e-01 1.3023351082452551e+01 2.8206241791170953e+01 2.6093739627170176e+01 0 1 0
3696 1 1 4.5961054093324133e-01 1.2797776925694066e+01 3.0333096756848295e+01 2.2390364536754085e+01 1 1 0
4865 1 2 -4.9320253365062877e-01 1.8581453733393193e+01 3.2772655388626468e+01 2.7189586748571227e+01 0 0 0
13879 2 3 4.5107852487194888e-01 1.5248066181210341e+01 2.6750145574584728e+01 2.5796249976740935e+01 0 0 0
15657 2 3 4.3784613491705837e-01 2.3896042632821921e+01 2.7531882368548878e+01 2.7867134053963092e+01 0 0 0
11577 2 3 3.4160783804748712e-01 2.4851706868024689e+01 3.2021860136762932e+01 2.1966951412869559e+01 0 0 0
3670 1 1 1.0149768769399728e-01 2.0632774211476811e+01 2.8881774024704388e+01 2.1740111574396145e+01 1 1 0
16768 2 3 2.8799912141599537e-01 2.0031697924460367e+01 3.0101305798739162e+01 2.5046701707858254e+01 0 0 0
11334 2 3 4.2457503394647944e-01 2.4611959778250323e+01 2.9761047356363925e+01 2.1945625896962106e+01 0 0 0
12402 2 3 3.3463076601088143e-01 2.5968308887707234e+01 2.6969574436846603e+01 2.4001405139232840e+01 0 0 0
15656 2 2 -7.1521200793726414e-01 2.4808608602952088e+01 2.7228496402432160e+01 2.7789357471656288e+01 0 0 0
15565 2 3 2.9564336855082035e-01 2.6568511052004744e+01 2.9388039090418378e+01 2.4403991536923634e+01 0 0 0
12403 2 3 4.6261532741184658e-01 2.5742400945017867e+01 2.7758208246624097e+01 2.2565344831830441e+01 0 0 0
11335 2 3 4.3902056503874448e-01 2.6047112810150789e+01 3.0192548845728727e+01 2.2642040857015385e+01 0 0 0
15570 2 3 3.6103131465145000e-01 2.0253314418556261e+01 3.0074399756265361e+01 2.7271954331950475e+01 0 0 0
11333 2 2 -6.8551928375325688e-01 2.5496770597600396e+01 2.9479338184196369e+01 2.2184638517148663e+01 0 0 0
3834 1 2 -5.0431060705773401e-01 2.0265602905520772e+01 2.6702822231387898e+01 2.4415712315098883e+01 1 1 0
15569 2 2 -6.6981878870068312e-01 2.0518672211206638e+01 3.0982119568053179e+01 2.6983653441077230e+01 0 0 0
11820 2 3 4.6844786273218930e-01 2.2716683385113292e+01 2.9571275586007555e+01 2.6366480542408180e+01 0 0 0
16680 2 3 4.1438786862070237e-01 2.1111805840789426e+01 2.8034982188958622e+01 2.5235732948181589e+01 0 0 0
3674 1 1 -4.3565796756071626e-02 2.0283544177445993e+01 3.1770145041944005e+01 2.2068313770087912e+01 1 1 0
15091 2 3 3.6873051203751372e-01 2.4934495325410804e+01 3.0161677078942024e+01 2.7092503034085599e+01 0 0 0
3666 1 1 1.6143939990533598e-01 2.0499727953085607e+01 2.6671561020978299e+01 2.2963445469128416e+01 1 1 0
16681 2 3 4.4562706544813563e-01 2.1545740644704463e+01 2.7600841188073087e+01 2.6811916000415845e+01 0 0 0
15089 2 2 -6.8658281785164499e-01 2.5711425893883998e+01 2.9622002074269002e+01 2.6824561076666850e+01 0 0 0
11821 2 3 5.4175429358496996e-01 2.3111357636087060e+01 3.1167349412547360e+01 2.5984430663543247e+01 0 0 0
16679 2 2 -6.9934376582812696e-01 2.1675072576405920e+01 2.8199263271007315e+01 2.6024550246188909e+01 0 0 0
4056 1 2 -4.4215234512851831e-01 2.4516088497017911e+01 2.8344489644754347e+01 2.4968851272327601e+01 1 1 0
4054 1 1 2.7594445588254068e-01 2.4149955886835315e+01 2.7091387465174147e+01 2.4775967052506882e+01 1 1 0
3667 1 1 -4.4649526034400068e-02 2.3285056632368903e+01 2.6999226042476270e+01 2.3617664783245726e+01 1 1 0
3668 1 1 -2.5909773758334382e-02 2.1240347857947711e+01 2.7955197541150952e+01 2.2634170656238187e+01 1 1 0
3672 1 1 1.7109209725237848e-01 2.1366239995002072e+01 3.0741675631366139e+01 2.1954122956701859e+01 1 1 0
3673 1 1 -3.7813864179226685e-02 2.2195226356681744e+01 3.0700649484352667e+01 2.3134998770228737e+01 1 1 0
3671 1 1 -9.9558086149348121e-02 2.2926219063585290e+01 2.9523407657257131e+01 2.3453605273066945e+01 1 1 0
3669 1 1 2.1733026940681979e-02 2.2537282578271338e+01 2.8188300138161132e+01 2.3174783730943965e+01 1 1 0
4058 1 3 1.2812666888446858e-01 2.3743119715762369e+01 2.9747362220707473e+01 2.4147972898147135e+01 1 1 0
3675 1 1 1.3322872092519203e-01 2.2300610297632506e+01 3.1802352956837272e+01 2.4031903301133209e+01 1 1 0
4040 1 2 -5.0656299376438885e-01 2.2961328551316978e+01 3.2029816842758819e+01 2.5237393729393624e+01 1 1 0
13190 2 2 -6.0389080312926535e-01 2.5610874401459437e+01 3.1392383075288702e+01 2.4426988862258636e+01 0 0 0
13191 2 3 4.0686531051435892e-01 2.4816000223155587e+01 3.1994850261186954e+01 2.4555824605348725e+01 0 0 0
15090 2 3 3.5659052618582804e-01 2.5477837416839474e+01 2.8929508794100453e+01 2.6151850045233836e+01 0 0 0
11819 2 2 -7.7794862664344133e-01 2.3143499505410553e+01 3.0375493273607326e+01 2.6662081362356705e+01 0 0 0
15571 2 3 3.5302664739020390e-01 2.1460237020751748e+01 3.1209120715673787e+01 2.7105645445565063e+01 0 0 0
13192 2 3 2.4659158431690778e-01 2.5854860864634258e+01 3.0872752068737537e+01 2.5229337936828930e+01 0 0 0
15806 2 2 -6.9642910544837200e-01 2.4995437495850151e+01 3.2601170316840616e+01 2.6764963014396649e+01 0 0 0
11130 2 3 2.2967422445366195e-01 2.6820709302853889e+01 2.7095996723688732e+01 2.5571646633651625e+01 0 0 0
12401 2 2 -7.1758128684074307e-01 2.6176537849064545e+01 2.7116234047047794e+01 2.3095332465905386e+01 0 0 0
4157 1 1 5.9964878742031900e-02 1.2588308624118785e+01 3.4995476425868382e+01 2.5878906116085673e+01 0 0 0
4160 1 1 1.3509714443518064e-01 1.2537792586878304e+01 3.7547050324353009e+01 2.6055817550996640e+01 0 0 0
15431 2 2 -6.4324726168458424e-01 1.5156264792623277e+01 3.8943846994191020e+01 2.3428960220238384e+01 0 -1 0
4787 1 2 -3.7571301581551769e-01 1.2666949523046215e+01 3.3118650375849434e+01 2.3725885414025651e+01 0 0 0
4221 1 1 1.1079913870232942e-01 1.7949748526398242e+01 3.4954564617274336e+01 2.7864054953407791e+01 0 0 0
3621 1 1 1.0452882232215223e-01 1.8533968764666881e+01 3.6769933338982085e+01 2.1730953684899841e+01 1 1 0
3692 1 2 -3.2677590752625418e-01 1.8257761537811280e+01 3.9290459201060600e+01 2.3646981077831299e+01 1 0 0
16044 2 3 3.5221456744971413e-01 1.3736618483012077e+01 3.7479667502969747e+01 2.2371445580472567e+01 1 0 0
3829 1 3 4.0964216347939381e-01 1.4475523621138358e+01 3.3392273964444257e+01 2.2017261565290944e+01 1 1 0
3564 1 1 1.0472514190313036e-01 1.8022826365840483e+01 3.9196164056741296e+01 2.2187365848748133e+01 1 0 0
4218 1 1 2.6487517973768654e-01 1.6165710028814011e+01 3.3863809413570287e+01 2.7527780175609827e+01 0 0 0
3791 1 2 -3.6261882393419897e-01 1.5624095450872661e+01 3.5974539790803256e+01 2.1951325030980421e+01 1 1 0
3617 1 1 6.7500167395363631e-02 1.8494221456341709e+01 3.4066945741628096e+01 2.2015693763051033e+01 1 1 0
4225 1 2 -3.4954843463396185e-01 1.6098853599228693e+01 3.8733942535311698e+01 2.6718632062003227e+01 0 0 0
4163 1 1 2.4863493013085361e-01 1.4707905195236540e+01 3.8710806541740908e+01 2.6440423126168120e+01 0 0 0
4220 1 2 -3.2620202663297637e-01 1.6678537807742682e+01 3.5176878202916328e+01 2.7283125785209609e+01 0 0 0
4156 1 2 -3.4129328918942475e-01 1.5010276449891242e+01 3.3577676185721252e+01 2.6812502819766600e+01 0 0 0
13669 2 3 4.3635747145915271e-01 1.6504168945724416e+01 3.7249577775950513e+01 2.5103246971420663e+01 0 -1 0
4161 1 2 -3.4198078645409891e-01 1.3986140405403422e+01 3.7524681727139338e+01 2.6190861845870085e+01 0 0 0
13667 2 2 -6.3824159432767058e-01 1.6600924274807518e+01 3.6476937955120590e+01 2.4583536948804536e+01 0 -1 0
4785 1 3 1.3151028251277941e-01 1.3661548482029154e+01 3.5890762848476257e+01 2.4466777161729457e+01 0 0 0
3690 1 3 4.4644673702443671e-01 1.8188734054559280e+01 3.4787846325710746e+01 2.4127609513036226e+01 1 1 0
4158 1 1 -2.4850226569050557e-01 1.3825082680838291e+01 3.5001898054633678e+01 2.5011084202727535e+01 0 0 0
5050 1 3 2.2473591733147885e-01 1.4767152028540542e+01 3.5131435825783640e+01 2.5576372458716630e+01 0 0 0
4789 1 3 3.5273854378725389e-01 1.5761119072808444e+01 3.4248684750204418e+01 2.3967246995027310e+01 0 0 0
4786 1 1 3.1463305159886201e-01 1.3761028035347913e+01 3.3711729858525544e+01 2.4087803149354251e+01 0 0 0
4788 1 2 -5.0863076329865387e-01 1.5124119711486612e+01 3.3492607361995624e+01 2.3726927332117778e+01 0 0 0
3695 1 2 -3.2486032547167443e-01 1.7578047915879917e+01 3.3434586389814285e+01 2.2885717364141932e+01 1 1 0
3689 1 2 -5.1994423953923063e-01 1.8949692693561055e+01 3.5296778922024465e+01 2.4361011114575184e+01 1 1 0
13668 2 3 3.6872868941095388e-01 1.6215115336766864e+01 3.6558652393956173e+01 2.3668256177633829e+01 0 -1 0
3624 1 1 5.8150887169052708e-02 1.9507666832808610e+01 3.9174170009628753e+01 2.2953964861043278e+01 1 0 0
16043 2 2 -6.6287319070531403e-01 1.2787996278885773e+01 3.7566294814561765e+01 2.2617782971890591e+01 1 0 0
4916 1 3 4.8019135546780178e-01 1.9289485812962734e+01 3.5895658562578490e+01 2.5835886038044976e+01 0 0 0
3682 1 1 -3.0622097322016147e-02 1.9668284421962177e+01 3.6679465159005566e+01 2.2724440846014048e+01 1 1 0
15432 2 3 3.2377546214413300e-01 1.4489506349142371e+01 3.8975252794936857e+01 2.4139037433595654e+01 0 -1 0
4351 1 1 -2.4738191800339560e-01 2.6799104613016446e+01 3.9254595193279478e+01 2.7920841078415847e+01 0 0 0
15808 2 3 4.6899861407664345e-01 2.4285290412154289e+01 3.3353350428317221e+01 2.6970984552314029e+01 0 0 0
4763 1 2 -5.3064229350497938e-01 2.5792984401360346e+01 3.9320419246697540e+01 2.5931121599576141e+01 0 0 0
4038 1 3 4.1985558770340786e-01 2.4663668669691202e+01 3.4841026840234782e+01 2.5448132822547773e+01 1 1 0
4036 1 2 -4.9309733146208717e-01 2.3786106949689497e+01 3.4948064596411101e+01 2.5004270148018833e+01 1 1 0
3957 1 2 -5.0069064249807782e-01 2.2019247300089415e+01 3.3357966690133630e+01 2.1761948798262640e+01 1 1 0
16867 2 3 4.2626427717762322e-01 2.6830432292527863e+01 3.3942378839868475e+01 2.4831768095178081e+01 0 0 0
15883 2 3 4.5876120065451736e-01 2.3469481710803144e+01 3.6243488130635420e+01 2.2105608682091571e+01 0 0 0
3623 1 1 -3.0974593644078521e-02 2.1461717026821518e+01 3.7807290651895357e+01 2.3920384242102205e+01 1 1 0
3677 1 1 2.7061525767060664e-02 2.1540539823421895e+01 3.2967628681285234e+01 2.3788526621342250e+01 1 1 0
11485 2 3 3.8868482694917078e-01 2.5671567571761504e+01 3.8743811574018856e+01 2.3165656966479794e+01 0 0 0
4037 1 2 -3.9852659689923836e-01 2.4190688469811359e+01 3.7289352676228916e+01 2.5048055128360449e+01 1 1 0
3679 1 1 -8.6500374628434865e-02 2.1498047047049219e+01 3.4060316966032651e+01 2.4667221006712822e+01 1 1 0
3625 1 1 1.6059456474111880e-01 2.2002540171155413e+01 3.9093395435656944e+01 2.4254237229298226e+01 1 0 0
16101 2 3 4.9179064875219042e-01 2.4601121192200733e+01 3.4283041646057086e+01 2.2874293158592515e+01 0 0 0
16102 2 3 3.0055746768311026e-01 2.6149338231633514e+01 3.4355192100278458e+01 2.2955510555533468e+01 0 0 0
16100 2 2 -6.5945215956934644e-01 2.5418958048030728e+01 3.3731870075097703e+01 2.2939771456774213e+01 0 0 0
3676 1 1 1.2931646418551887e-01 2.0733750532717725e+01 3.3074501794371869e+01 2.2529343240262055e+01 1 1 0
4035 1 1 3.2062216279429434e-01 2.3343610789852413e+01 3.6307714405581791e+01 2.4943653086857822e+01 1 1 0
3681 1 1 5.0274103488990661e-02 2.1297074751214261e+01 3.5362168030072695e+01 2.4103411476472246e+01 1 1 0
11366 2 2 -6.2423938565466563e-01 2.6655287591281649e+01 3.6673494383154846e+01 2.3733488708268712e+01 0 0 0
3680 1 1 1.1659950117947715e-01 2.0069239274207892e+01 3.5384210918645707e+01 2.3268513675582749e+01 1 1 0
15881 2 2 -7.1502703958767433e-01 2.3459185664375681e+01 3.5323323658850363e+01 2.2235765151821852e+01 0 0 0
4760 1 1 3.4457031668985721e-01 2.6421431138149458e+01 3.8337011454350922e+01 2.6749901258417829e+01 0 0 0
16865 2 2 -6.9193658010474390e-01 2.6371135023272114e+01 3.4336541791819648e+01 2.5584944447623066e+01 0 0 0
4915 1 2 -4.4680640216827072e-01 2.0116593696534697e+01 3.6225200002636456e+01 2.6289563420028468e+01 0 0 0
15882 2 3 4.4030468031355791e-01 2.2807468037568867e+01 3.4783886557970433e+01 2.1685807101424516e+01 0 0 0
3678 1 1 -6.4327020200914964e-02 1.9887204004208105e+01 3.4246737106975409e+01 2.2405704774716160e+01 1 1 0
15807 2 3 3.7533431023044866e-01 2.5836503658183751e+01 3.2930099134255286e+01 2.6449557349803239e+01 0 0 0
3622 1 1 1.4703550929074150e-02 2.0249819588483813e+01 3.7871282092650375e+01 2.3119022652711188e+01 1 1 0
3685 1 3 5.0677678899494760e-01 2.3830814883454458e+01 3.8838183329994536e+01 2.5338603260243758e+01 1 0 0
4281 1 1 1.3235662264232859e-01 2.0082867342983178e+01 3.6198998214148979e+01 2.7743411404548134e+01 0 0 0
4843 1 2 -3.7867405859782649e-01 2.2830862817066883e+01 3.3656239788641031e+01 2.7623693266089528e+01 0 0 0
11367 2 3 3.9913471988716748e-01 2.6336947816780771e+01 3.6868049060393382e+01 2.4643831498292425e+01 0 0 0
4762 1 2 -4.4336736436281554e-01 2.6665126444880087e+01 3.7103462497980708e+01 2.6473490205319489e+01 0 0 0
3683 1 1 -3.2954509857738470e-02 2.2012216037880663e+01 3.6561771136655345e+01 2.4394416735261743e+01 1 1 0
4039 1 3 2.2103190210637219e-01 2.1978380423833187e+01 3.3901451845342088e+01 2.5627209665986108e+01 1 1 0
4211 1 1 1.2722508565344995e-01 1.4146787667281263e+01 2.9272505802450315e+01 2.9482302231230570e+01 0 1 0
4207 1 1 8.6855321416471259e-02 1.4218255617709824e+01 2.6538657557620748e+01 2.9041472436327801e+01 0 1 0
4150 1 1 -2.0134761169345216e-02 1.3646320161516432e+01 3.0377145710679592e+01 2.8603330029225177e+01 0 0 0
4209 1 1 5.7099991957122037e-02 1.3352856387331354e+01 2.7712326858337910e+01 2.9255404956043826e+01 0 1 0
4265 1 1 1.2843452809279998e-01 1.5572995774094739e+01 2.6678851769839103e+01 2.8860149877251420e+01 0 1 0
4269 1 1 -4.2881974815327295e-02 1.5652129259417151e+01 2.9100657209162677e+01 2.9416793329203948e+01 0 1 0
4959 1 2 -3.3470031382126303e-01 1.3454210999925326e+01 2.8485620442887924e+01 3.0465690762967633e+01 0 1 0
4267 1 1 -5.4860237032754597e-02 1.6255715514490749e+01 2.7885814889454654e+01 2.8983025945396548e+01 0 1 0
4810 1 2 -3.6942338667911440e-01 1.5626481802611218e+01 3.1344543416607348e+01 3.0328410269960763e+01 0 0 0
4212 1 1 1.2512843656588268e-01 1.6397322566582769e+01 3.0177866827407161e+01 2.9884235716172444e+01 0 0 0
11951 2 2 -6.3084370974375426e-01 1.5957389596742999e+01 2.8076491727061129e+01 3.2116426980744414e+01 0 0 0
4268 1 1 1.3769862879476408e-01 1.7720751199317036e+01 2.7858780638177993e+01 2.8610353206967098e+01 0 1 0
4213 1 1 -6.7513832719968220e-02 1.7736539883855951e+01 3.0326060038724599e+01 2.9807525000895861e+01 0 0 0
14285 2 2 -7.0114699599292118e-01 1.7198307337778061e+01 3.0638794459958884e+01 3.2859876761245829e+01 0 0 0
14287 2 3 4.5583340599538430e-01 1.6705247951146006e+01 3.0872483162237323e+01 3.2108815296636557e+01 0 0 0
4266 1 1 6.3595988163695841e-02 1.8361676880287547e+01 2.6573443142427163e+01 2.9125685351426466e+01 0 1 0
4215 1 1 1.1978557494513674e-01 1.8395733573340650e+01 3.1624114396272770e+01 2.9968389545499701e+01 0 0 0
4270 1 1 7.4580579297448782e-02 1.8584444272474098e+01 2.9200993024993085e+01 2.9191368379346091e+01 0 1 0
4214 1 1 1.4796229019131754e-01 1.5452525808503871e+01 3.2116298636819558e+01 2.9136307721667706e+01 0 0 0
14286 2 3 4.8185019139683538e-01 1.6807220476405313e+01 2.9906737220195538e+01 3.3346258672222312e+01 0 0 0
5983 1 2 -3.2983440188951213e-01 1.4791880540360943e+01 3.0891088734999023e+01 3.3387717983850479e+01 1 1 0
6000 1 3 3.9406589800942410e-01 1.7018959758249618e+01 2.7639526976247407e+01 3.3714993846749252e+01 1 1 0
15207 2 3 4.1917082496524410e-01 1.3688091607004417e+01 3.1499827342771969e+01 3.1208239208955842e+01 0 0 0
11952 2 3 3.8061672185688267e-01 1.5168407241569165e+01 2.7459194050356992e+01 3.2279019532845091e+01 0 0 0
4918 1 3 4.0795888789334878e-01 1.9061625856154297e+01 2.7578017462047626e+01 3.1343877449884097e+01 0 1 0
4917 1 2 -4.8252125130165791e-01 1.9593499238192376e+01 2.8446025720179609e+01 3.1335704584266626e+01 0 1 0
11953 2 3 3.8584306736128365e-01 1.6422711597973628e+01 2.7769513562608193e+01 3.1326933785524407e+01 0 0 0
15206 2 2 -6.6724528532297633e-01 1.2721672874577237e+01 3.1363044847180777e+01 3.1103160379203388e+01 0 0 0
14719 2 3 4.6885411015560391e-01 1.8915099641874001e+01 3.1541341028840915e+01 3.2792726478725498e+01 0 0 0
4152 1 1 -8.7661186647121289e-02 1.4368866233713110e+01 3.1599022629066528e+01 2.8347040347790575e+01 0 0 0
4931 1 2 -5.4532949683310206e-01 1.7958359266596755e+01 2.6643560310145570e+01 3.0579115681038406e+01 0 1 0
5830 1 3 3.7741648597644667e-01 1.3175613105136000e+01 2.6335919240369872e+01 3.1322357539372916e+01 1 1 0
12786 2 3 3.8814384781306488e-01 1.9675955169146139e+01 2.6559139719695096e+01 3.3377755853498272e+01 0 0 0
4811 1 2 -3.2376703039474375e-01 1.7762760641248025e+01 3.2755495166176260e+01 3.0717011086209347e+01 0 0 0
4333 1 1 1.0169487561310020e-01 1.9819412428448974e+01 2.8955707562342894e+01 3.0032158734263650e+01 0 1 0
14717 2 2 -6.7394030865387744e-01 1.9787970290342386e+01 3.1942686325846182e+01 3.2819535546327529e+01 0 0 0
4329 1 1 -8.5435143340420072e-02 1.9830674264968888e+01 2.6695592874435885e+01 2.8936388432450332e+01 0 1 0
4273 1 1 -2.5341308910189739e-02 1.9859817072722407e+01 3.1537256299958734e+01 2.9741679279547110e+01 0 0 0
14718 2 3 3.8997932252606426e-01 2.0493740425695506e+01 3.1427982373686024e+01 3.3223954191856357e+01 0 0 0
4393 1 1 4.3974213862933674e-02 2.3544906608938032e+01 2.9007738605497885e+01 3.1778061847055248e+01 0 1 0
4781 1 2 -3.5861263484841904e-01 2.1767473079667646e+01 2.8182328163003444e+01 2.8441922933588437e+01 0 1 0
4982 1 2 -5.1878653136904607e-01 2.3736433056593722e+01 3.1184529982428231e+01 2.9139336229002417e+01 0 0 0
4332 1 1 1.2512866157953056e-01 2.2357467278702206e+01 2.7874105504488803e+01 2.9751317609646392e+01 0 1 0
4331 1 1 1.0616609734325146e-01 2.0631225232726244e+01 2.7884896304124428e+01 2.9289386773123944e+01 0 1 0
4330 1 1 -6.2956180611793019e-02 2.3109892640201146e+01 2.6605097044635652e+01 2.9883750883420323e+01 0 1 0
4272 1 1 1.6702289956933394e-03 2.1887671749319988e+01 3.0253242283620008e+01 3.0376081675056795e+01 0 0 0
4271 1 1 -1.5285664150590780e-02 2.0503894114580806e+01 3.0260068645585491e+01 3.0000406513555394e+01 0 0 0
4334 1 1 -3.7124846821435166e-02 2.2641462699701499e+01 2.9042248091649014e+01 3.0650440551239047e+01 0 1 0
4335 1 1 8.4631415015038902e-02 2.4016310112020587e+01 3.0421588807632379e+01 3.2232300953524941e+01 0 0 0
4817 1 2 -4.0355554186492654e-01 2.3118702337583091e+01 3.1369885030830016e+01 3.2900082743399238e+01 0 0 0
4820 1 2 -4.0494845450858274e-01 2.4022871930964211e+01 2.7949800728160479e+01 3.2767088541298911e+01 0 1 0
4391 1 1 1.2080956826572060e-01 2.4749416821540962e+01 2.7713060730031767e+01 3.1567696118933203e+01 0 1 0
4998 1 2 -4.8834871522640222e-01 2.5034872460425966e+01 2.9048024144820420e+01 2.9547255995279588e+01 0 1 0
4274 1 1 7.2124821435874134e-02 2.2654184792052771e+01 3.1508901469498312e+01 3.0183832798113773e+01 0 0 0
4999 1 3 4.6282263506110077e-01 2.4864410719621741e+01 3.0050421807723904e+01 2.9530135864150072e+01 0 1 0
4336 1 1 -5.7897151270273312e-02 2.5468207508552034e+01 3.0606273164418813e+01 3.2319948340597264e+01 0 0 0
4392 1 1 6.2948899156056268e-02 2.5751545026878748e+01 2.8579398131647384e+01 3.0740137886854157e+01 0 1 0
4394 1 1 -4.4433309813502950e-02 2.6244238628852703e+01 2.9586920768349515e+01 3.1743995382710221e+01 0 1 0
4338 1 1 1.1362065305612859e-01 2.6023836774621696e+01 3.1840368008956528e+01 3.2887111202997353e+01 0 0 0
4337 1 1 9.7627296829578783e-02 2.3350444740684903e+01 3.1891879080809591e+01 3.1560620280266154e+01 0 0 0
12959 2 2 -6.3474372362645237e-01 2.6277120905331170e+01 3.1400872846227546e+01 2.8886682322264534e+01 0 -1 0
12961 2 3 3.5386077798939169e-01 2.5625941075200501e+01 3.1833779864516686e+01 2.8245407446798197e+01 0 -1 0
14755 2 3 3.4828486242951301e-01 2.1067300356020489e+01 2.8787455705679506e+01 3.2734767862213069e+01 0 0 0
14754 2 3 3.8633030587911393e-01 2.2202784086125131e+01 2.9911064815835868e+01 3.3258580022184141e+01 0 0 0
14753 2 2 -6.6420642147592113e-01 2.1306255303284736e+01 2.9496494777447214e+01 3.3372843584157941e+01 0 0 0
4389 1 1 -4.7713658879747503e-02 2.4199998528320361e+01 2.6505793475464593e+01 3.0813712329082882e+01 0 1 0
4983 1 3 3.8201835408203111e-01 2.3575571186302806e+01 3.1279938716839531e+01 2.8194994530619407e+01 0 1 0
4275 1 1 -1.8240882644886159e-03 2.0585568053066261e+01 3.2731775452549549e+01 2.9418078343744078e+01 0 0 0
4390 1 1 2.4093952239569577e-01 2.6909082822189539e+01 2.7697231984215044e+01 3.0145582326691724e+01 0 1 0
11474 2 2 -7.4645006209574338e-01 2.6243210137567161e+01 2.7306978642874885e+01 3.3961370327340191e+01 0 0 0
14690 2 2 -6.9555438841408834e-01 2.1945195711854836e+01 2.6519378633868154e+01 3.3018627018406299e+01 0 0 0
4818 1 2 -3.8425466273371556e-01 2.5122881909107051e+01 3.2769287785666748e+01 3.3563785919076260e+01 0 0 0
14692 2 3 4.3243817774864141e-01 2.2871371568737395e+01 2.6755130537274308e+01 3.2783315337944380e+01 0 0 0
4952 1 3 3.6847231005482778e-01 2.6804203835487680e+01 3.1943699677699364e+01 3.0569910837096231e+01 0 0 0
13128 2 3 4.1239162788943046e-01 2.4947764426054512e+01 2.6272524395463037e+01 3.4148905442676892e+01 0 0 0
11476 2 3 4.3969405019758112e-01 2.6457254935849733e+01 2.7458244928395029e+01 3.3002703724016115e+01 0 0 0
15658 2 3 4.6261678511132004e-01 2.5593815001110482e+01 2.7739244630247150e+01 2.7997679572015716e+01 0 0 0
5603 1 1 2.3668248947176746e-02 1.2726913857291438e+01 3.2929690951980078e+01 3.3470542614447417e+01 1 1 0
15754 2 3 3.9813695675457628e-01 1.5472945744306196e+01 3.3254276975336801e+01 3.1395731142578864e+01 0 0 0
4224 1 1 3.1573713340960992e-02 1.7860229195230481e+01 3.7394956305801223e+01 2.8256086681038816e+01 0 0 0
15753 2 3 3.6257208852842671e-01 1.4994704949601671e+01 3.4779742979700835e+01 3.1538187455407666e+01 0 0 0
4216 1 1 -1.1642293060535870e-01 1.6406498899827024e+01 3.2998771118414041e+01 2.8652292410461612e+01 0 0 0
15752 2 2 -6.1581812804236102e-01 1.4729230912828267e+01 3.3863683469655726e+01 3.1435710076846881e+01 0 0 0
5883 1 3 3.6037002046492583e-01 1.6903822056759157e+01 3.5606554899073529e+01 3.2491746696734040e+01 1 0 0
4223 1 1 -2.4244308980059859e-01 1.6507625939690087e+01 3.7368646503971533e+01 2.8898784956030852e+01 0 0 0
4724 1 2 -3.7036992957890097e-01 1.5597879003688153e+01 3.6820168352663920e+01 3.1086560475719057e+01 0 0 0
4722 1 1 2.9317066659250307e-01 1.6692737228983006e+01 3.7085750129193279e+01 3.0481152725322765e+01 0 0 0
4217 1 1 1.3409358121589221e-01 1.7741172850891591e+01 3.3178835318190650e+01 2.9385564108075915e+01 0 0 0
4725 1 2 -4.8392422828484266e-01 1.8029004095579353e+01 3.7228289129801489e+01 3.0937410581121306e+01 0 0 0
4723 1 3 1.7998475534327407e-01 1.6015814512243011e+01 3.8366779953863819e+01 2.8932714002822529e+01 0 0 0
4726 1 3 4.3383291763028947e-01 1.8782968730636700e+01 3.7454379571402136e+01 3.0248829799430531e+01 0 0 0
5882 1 2 -4.4026300275853020e-01 1.7043127518279181e+01 3.4934386955044694e+01 3.3211753204504916e+01 1 0 0
4226 1 1 8.7031034536912188e-02 1.8521310939102463e+01 3.8745116806316979e+01 2.8231685721936095e+01 0 0 0
5608 1 1 -5.5556566723649309e-02 1.3743176801790341e+01 3.5490327114572807e+01 3.3935496729772588e+01 1 0 0
5012 1 2 -4.0607659712067012e-01 1.9264237617214235e+01 3.8925121818437162e+01 2.9538908271698372e+01 0 0 0
14304 2 3 4.1218764229069527e-01 1.3245221213608703e+01 3.8819870621222336e+01 2.9163889085519539e+01 1 0 0
14303 2 2 -6.6151625795642022e-01 1.4064372728550854e+01 3.9079370735586153e+01 2.9754529011201921e+01 1 0 0
14305 2 3 4.3011658255758611e-01 1.3995882083634744e+01 3.9000282485474429e+01 3.0676572730405528e+01 1 0 0
6069 1 3 1.4346208829242940e-01 1.2804164503590821e+01 3.8133641606218092e+01 3.4075309026077129e+01 1 0 0
5607 1 1 1.2508011351906650e-01 1.2792236546435607e+01 3.5309639536307444e+01 3.2943015153460614e+01 1 0 0
11278 2 3 3.8117145526082818e-01 1.2831035230146353e+01 3.4386586507505172e+01 2.9008026875455013e+01 0 0 0
4219 1 1 6.8496383094775473e-02 1.8643348301618239e+01 3.3741466006334335e+01 2.8288328111515849e+01 0 0 0
11824 2 3 4.5394167189776163e-01 1.9345945371037580e+01 3.4086086604126002e+01 3.2655213775650054e+01 0 0 0
5049 1 3 2.0396516071619311e-01 1.5854686521032500e+01 3.6610625668818940e+01 2.8420709930751404e+01 0 0 0
11277 2 3 3.7111384981617362e-01 1.3150531855957642e+01 3.5663097947051796e+01 3.0049345406734663e+01 0 0 0
13936 2 3 4.6176051803600704e-01 1.8741635185959918e+01 3.8994498593723300e+01 3.2507905465069683e+01 0 0 0
13934 2 2 -6.7714577462214398e-01 1.9664490678224301e+01 3.9291640905607387e+01 3.2215866491559588e+01 0 0 0
5610 1 1 7.3271774382655003e-02 1.4463940791134352e+01 3.6747239200045279e+01 3.4300251299172210e+01 1 0 0
5604 1 1 -1.8371051097612539e-02 1.3919900175643351e+01 3.3051515342757895e+01 3.4225725204379366e+01 1 1 0
5672 1 1 -1.9843438433974195e-02 1.6585539553181924e+01 3.8052298779908824e+01 3.4318768520051584e+01 1 0 0
4222 1 1 -6.9900176396006028e-02 1.8575863660707103e+01 3.6248679660206783e+01 2.8049187893481669e+01 0 0 0
11276 2 2 -6.2016063746167205e-01 1.2590922756373997e+01 3.5261110463275820e+01 2.9376033417297730e+01 0 0 0
5674 1 1 2.4607791507660268e-01 1.6176261136751911e+01 3.9369538873061806e+01 3.3694514699750343e+01 1 0 0
4276 1 1 9.7900370783428101e-02 2.1918196776555416e+01 3.2900699352149772e+01 2.9992466051695040e+01 0 0 0
4920 1 3 3.5115751443342341e-01 2.1751626531671604e+01 3.2972387891620279e+01 3.2017293738121417e+01 0 0 0
4844 1 2 -3.5181828469249249e-01 2.5044447555235841e+01 3.4821220374574509e+01 2.8077904211098243e+01 0 0 0
12047 2 2 -6.8391178941635067e-01 2.5263506236846496e+01 3.8750385017127897e+01 3.1357177106582512e+01 0 0 0
11822 2 2 -6.6178937996854337e-01 1.9832694365556488e+01 3.4698965392063521e+01 3.3207955431596162e+01 0 0 0
15490 2 3 4.3336565318412124e-01 2.1291583606482877e+01 3.6960137357399105e+01 3.0510129844909734e+01 0 -1 0
13935 2 3 3.8664367934717775e-01 2.0460559646237861e+01 3.8671705903685890e+01 3.2484380508631155e+01 0 0 0
15489 2 3 4.4676656486092803e-01 2.1139284436223107e+01 3.5554231819727043e+01 3.1338311217976479e+01 0 -1 0
4345 1 1 1.2250222054092834e-01 2.4380732640569274e+01 3.6138324037872316e+01 2.8174715186405404e+01 0 0 0
4339 1 1 -3.0360802352459870e-02 2.4253226656163598e+01 3.2964225367003721e+01 3.1206053262675436e+01 0 0 0
15297 2 3 3.8647602505747969e-01 2.4286926783442940e+01 3.6598705033097978e+01 3.2194827697854102e+01 0 0 0
15298 2 3 3.2398709369930151e-01 2.2943766030526049e+01 3.6251438466562234e+01 3.2731527634606529e+01 0 0 0
15296 2 2 -5.9572537815563475e-01 2.3450017970429279e+01 3.6213666848492061e+01 3.1913999762974555e+01 0 0 0
4342 1 1 -3.9925364067154849e-02 2.6224428984054772e+01 3.4307084971379773e+01 3.1625843534132859e+01 0 0 0
4285 1 1 8.2835413508899267e-02 2.0189694501266011e+01 3.8687786903171293e+01 2.8402858147354475e+01 0 0 0
4277 1 1 -1.1011369284775035e-02 2.0034828057475629e+01 3.3870841025388465e+01 2.8745205662106617e+01 0 0 0
4919 1 2 -4.6292373812396109e-01 2.1699497183592509e+01 3.3566902745988173e+01 3.1247238160491111e+01 0 0 0
4341 1 1 -1.8181976572289853e-02 2.4127984707630024e+01 3.3599509666869515e+01 2.9914034480153120e+01 0 0 0
4278 1 1 1.1124700571691033e-01 2.2889415601776843e+01 3.3577165441081213e+01 2.9082517094963855e+01 0 0 0
4347 1 1 7.4305650843954130e-02 2.5036957138055950e+01 3.7262942896707301e+01 2.8695697440755051e+01 0 0 0
4343 1 1 1.1804282165940258e-01 2.5223615020484818e+01 3.4342379120262848e+01 2.9414101621738155e+01 0 0 0
4340 1 1 8.8172461479183395e-02 2.5290007254437093e+01 3.3295915427907836e+01 3.2182501685247814e+01 0 0 0
4344 1 1 -4.2974469028257169e-02 2.6174276910524767e+01 3.4866511592650539e+01 3.0335513134948251e+01 0 0 0
4348 1 1 -1.1510516871711164e-01 2.6348080855448359e+01 3.7275472700556968e+01 2.9280791068198482e+01 0 0 0
15488 2 2 -6.4345817789285698e-01 2.0725505466146181e+01 3.6199859981074468e+01 3.0775092813472675e+01 0 -1 0
4349 1 2 -3.5931470155422712e-01 2.4438939967329187e+01 3.8643695452510080e+01 2.8511576585839531e+01 0 0 0
4283 1 1 6.6162831188079098e-04 2.0858742853885449e+01 3.7445974957876054e+01 2.8023517815789432e+01 0 0 0
4279 1 1 -3.0210996158692504e-02 2.0757895362514482e+01 3.4985111272985577e+01 2.8206492865882261e+01 0 0 0
12575 2 2 -6.3882508858372788e-01 2.1908362685134765e+01 3.8667915793313405e+01 3.0511975190062667e+01 0 0 0
4284 1 1 -3.5517055067091928e-02 2.2266236824824713e+01 3.7469489123254313e+01 2.8086229141951868e+01 0 0 0
4286 1 1 2.7402326129272886e-01 2.3094298721088858e+01 3.8667737395533926e+01 2.8136896001844836e+01 0 0 0
13888 2 3 4.2743380003420689e-01 2.3373156235057277e+01 3.3969894675928984e+01 3.3829616006521753e+01 0 -1 0
14548 2 3 3.8611595971952234e-01 2.6114793281783122e+01 3.8085409911486806e+01 3.2601931724313843e+01 0 -1 0
15510 2 3 3.8809134430828962e-01 2.0490895358173017e+01 3.6461371390141032e+01 3.3543205020820068e+01 0 0 0
13886 2 2 -6.9022798757676096e-01 2.2552278614648387e+01 3.4325816813020658e+01 3.4077755713758670e+01 0 -1 0
11823 2 3 3.6628140879827242e-01 2.0533616184800270e+01 3.4265059442367175e+01 3.3649916110723758e+01 0 0 0
12577 2 3 3.3239835980426402e-01 2.2845616306462862e+01 3.8757713167849978e+01 3.0568160273829140e+01 0 0 0
15509 2 2 -6.9233156448385524e-01 2.0947318904830176e+01 3.7361125602150217e+01 3.3481190643071031e+01 0 0 0
12576 2 3 3.1919976385237508e-01 2.1537855057288510e+01 3.9138135519306203e+01 3.1244885916778447e+01 0 0 0
11413 2 3 4.0383989604544623e-01 2.2999039640233406e+01 3.8937504168880501e+01 3.3410073968628424e+01 0 -1 0
12488 2 2 -6.9005961622111045e-01 2.3950649893808045e+01 3.7722655751464721e+01 3.4019610786997866e+01 0 -1 0
4282 1 1 -3.1126515894645771e-02 2.2982408827101555e+01 3.6171271780405569e+01 2.8052304156820291e+01 0 0 0
14546 2 2 -6.2028308678433752e-01 2.6406612837302760e+01 3.7150005855178605e+01 3.2839514553591108e+01 0 -1 0
4280 1 1 1.3400212152531382e-01 2.2198155820883816e+01 3.4922133113987314e+01 2.8102779406587604e+01 0 0 0
12490 2 3 4.0614003745984334e-01 2.4910617429404542e+01 3.8074155657610326e+01 3.4133331056296115e+01 0 -1 0
15511 2 3 4.1513571133512961e-01 2.1348302691523170e+01 3.7667857604523867e+01 3.4281833879273051e+01 0 0 0
12049 2 3 3.9610602471449990e-01 2.5386420005213211e+01 3.8222036673602460e+01 3.0608829727522981e+01 0 0 0
5663 1 1 1.1787712574352811e-01 1.4788331393319758e+01 3.1899619186388609e+01 3.4477579651599676e+01 1 1 0
5999 1 2 -5.5155659015320080e-01 1.7406718615360003e+01 2.8291647649484119e+01 3.4335299011204270e+01 1 1 0
5661 1 1 8.2275823395110567e-02 1.3915877975996104e+01 3.0363707433266381e+01 3.4398016933882062e+01 1 1 0
13425 2 3 4.3286213595786688e-01 1.8981766496335521e+01 2.8046901132687704e+01 3.4602414043024780e+01 0 0 0
5724 1 1 -4.1132406818494137e-02 1.5847178324497389e+01 3.1949981022312478e+01 3.5540825056847275e+01 1 1 0
5718 1 1 1.3395232340375160e-01 1.6674153415418573e+01 2.8285222053591930e+01 3.5667031288347012e+01 1 1 0
5720 1 1 -4.0081953061440294e-02 1.5891240159523806e+01 2.9494993032502730e+01 3.5649476284516645e+01 1 1 0
5659 1 1 1.1472965050620025e-01 1.4426797358063384e+01 2.9505814714181433e+01 3.5566171622506431e+01 1 1 0
5657 1 1 7.3496153679570436e-02 1.3618566603159357e+01 2.7954987770115785e+01 3.5693813963276099e+01 1 1 0
5716 1 1 -4.2405259381187436e-02 1.5932478285617552e+01 2.7038454650140725e+01 3.5784709792412933e+01 1 1 0
5722 1 1 1.4216958289039147e-01 1.6315035578217849e+01 3.0768753290951018e+01 3.6209940976975432e+01 1 1 0
5725 1 1 -3.8267386642083144e-02 1.8636459378951091e+01 3.1887836191098142e+01 3.6130137307168127e+01 1 1 0
5723 1 1 1.1838569101674010e-02 1.7810015346702702e+01 3.0762848279972783e+01 3.6454644032790917e+01 1 1 0
5717 1 1 1.3981971374900790e-01 1.8394520966000233e+01 2.7080956912018380e+01 3.7095865949764367e+01 1 1 0
5719 1 1 -1.5693206403711531e-02 1.7854174993095313e+01 2.8297161811623123e+01 3.6648124797711986e+01 1 1 0
5731 1 2 -5.0532132832249554e-01 1.5744734791399130e+01 3.0949825340904770e+01 3.7612627156540562e+01 1 1 0
5721 1 1 -3.8885570320410345e-02 1.8367229277677975e+01 2.9579968956641142e+01 3.6965213672830927e+01 1 1 0
6081 1 3 1.1601807337873686e-01 1.9322035019650450e+01 2.9633474513969240e+01 3.7537556888152444e+01 1 1 0
5732 1 3 4.2253609594629565e-01 1.6181723808941623e+01 3.1504833723525131e+01 3.8249599215137870e+01 1 1 0
5737 1 2 -3.3905139115092009e-01 1.3581314584956266e+01 2.9056578287358306e+01 3.6625002402508251e+01 1 1 0
7934 1 2 -4.3716940378120128e-01 1.6525396307228352e+01 2.8619196548557042e+01 3.9721835795321873e+01 1 0 0
7373 1 1 -4.0435602423488665e-03 1.5320229686996683e+01 3.1181171226297945e+01 4.0302671951219295e+01 1 0 0
7370 1 1 1.2286470385521971e-01 1.3240370751092463e+01 2.9690281067526325e+01 4.0116665182081512e+01 1 0 0
7371 1 1 -5.7294956001130333e-02 1.4608161620828790e+01 2.9915654332129449e+01 4.0323715063904963e+01 1 0 0
7434 1 1 1.4987509096562818e-01 1.7729442281245454e+01 3.1964947537611184e+01 4.0193874185567942e+01 1 0 0
7375 1 1 -4.2809424830190321e-03 1.4761133474196523e+01 3.2483951969130025e+01 4.0401285702237551e+01 1 0 0
5655 1 1 -8.9152075808704677e-03 1.4581064494844179e+01 2.6800173450596215e+01 3.5584582340527916e+01 1 1 0
6082 1 2 -4.9918249867716458e-01 1.9404460170138435e+01 2.7317882712845375e+01 3.8084517083629720e+01 1 1 0
13765 2 3 4.7766306250489121e-01 1.4103288468797624e+01 3.1370091772012838e+01 3.7586273220195345e+01 1 0 0
7884 1 2 -3.2277968279455510e-01 1.7607132783026881e+01 3.2591592352418942e+01 3.8870862469560457e+01 1 0 0
13763 2 2 -6.7782638226150049e-01 1.3523624374971236e+01 3.2245976371599880e+01 3.7570616051965835e+01 1 0 0
7935 1 3 3.8157123534684634e-01 1.7358417210750861e+01 2.8668376475278233e+01 4.0132550795898410e+01 1 0 0
8090 1 3 3.5051834737674870e-01 1.9476834224700660e+01 2.7539309221931237e+01 3.9790776969225476e+01 1 0 0
7879 1 2 -3.4403181559743989e-01 1.2775472922329852e+01 3.0926448446585695e+01 3.9548066945020565e+01 1 0 0
7368 1 1 -9.1753843790771811e-02 1.2615848569820892e+01 2.8539196247889610e+01 4.0632390365541788e+01 1 0 0
7134 1 3 4.8907847166525620e-01 2.6773831529108133e+01 2.8477493487986312e+01 3.8174055577177477e+01 0 0 0
10558 2 3 4.2548291690723694e-01 2.5504781774663094e+01 2.8792713688554233e+01 3.4424650579459069e+01 0 0 0
13426 2 3 3.8149933975128847e-01 2.0603152166079983e+01 2.8300785510436715e+01 3.4334784008717044e+01 0 0 0
10246 2 3 3.0847863566156497e-01 2.2726556215884798e+01 2.7145816368497133e+01 3.9183308080032475e+01 0 0 0
13009 2 3 3.4558386277375136e-01 2.3002383268854587e+01 2.7932046057053160e+01 3.4861921046582346e+01 0 0 0
11613 2 3 3.4995200577497820e-01 2.3277101197303697e+01 3.2080371740358977e+01 3.6174418992600131e+01 0 0 0
16514 2 2 -6.7743255590391716e-01 2.6835347487959254e+01 3.1710909323354407e+01 3.5360392024559282e+01 0 0 0
13424 2 2 -6.5578470471964645e-01 1.9919504227157056e+01 2.7691807519369252e+01 3.4771011502169280e+01 0 0 0
10557 2 3 4.5283798163363548e-01 2.5775193186758315e+01 3.0389881070589290e+01 3.5196038407791370e+01 0 0 0
13008 2 3 3.5372426094147008e-01 2.3513696606924842e+01 2.9181410932305297e+01 3.5892670935560055e+01 0 0 0
6077 1 1 3.0303000003127933e-01 2.0056264357424194e+01 3.1773711417157184e+01 3.5904840085259274e+01 1 1 0
12723 2 3 3.9607334989910653e-01 2.1298313003335146e+01 2.9314400708622497e+01 3.9340593170666999e+01 0 0 0
12724 2 3 3.4832071902373729e-01 2.1703259750725831e+01 3.0290641931078397e+01 3.8168055358087400e+01 0 0 0
6080 1 3 4.0891012694735357e-01 2.1606866779091629e+01 3.0453988270093056e+01 3.5839215684081772e+01 1 1 0
11614 2 3 3.6844095925269960e-01 2.3322942416706049e+01 3.1376645363262991e+01 3.4769269102961687e+01 0 0 0
13497 2 3 4.9645286006166495e-01 2.0387964155275355e+01 2.7364658865375777e+01 3.7518664473637727e+01 0 0 0
6078 1 2 -4.8529013689743550e-01 2.0573284289376403e+01 3.0440719461616055e+01 3.5977607340852302e+01 1 1 0
10556 2 2 -6.8483303690939978e-01 2.5468409064938420e+01 2.9484484273783544e+01 3.5183870467096867e+01 0 0 0
12722 2 2 -7.0437863856294625e-01 2.1799661510978513e+01 2.9358601968172284e+01 3.8502259554851342e+01 0 0 0
13498 2 3 4.1426141358106572e-01 2.1979841639782986e+01 2.7906677630260987e+01 3.6958601629181203e+01 0 0 0
13496 2 2 -6.7458202055954708e-01 2.1444771079655130e+01 2.7013195083325790e+01 3.7141557780348798e+01 0 0 0
11612 2 2 -6.8709688577853656e-01 2.3069565886067945e+01 3.1239599947412771e+01 3.5692903992834736e+01 0 0 0
13955 2 2 -6.2933430436278304e-01 2.5078554247673125e+01 3.1458947903641857e+01 3.7985754978296569e+01 0 0 0
13957 2 3 3.6193211027414202e-01 2.4289446954198954e+01 3.2000619475506568e+01 3.8045524709662125e+01 0 0 0
15142 2 3 4.0004128380089071e-01 2.4894055919482405e+01 2.9709600785451883e+01 3.7959464691634572e+01 0 0 0
15140 2 2 -6.9904748303144393e-01 2.4393661252095164e+01 2.8990295363462224e+01 3.8388502775226840e+01 0 0 0
15141 2 3 3.9716136425868548e-01 2.3430494572268035e+01 2.9148800181805843e+01 3.8586272227965303e+01 0 0 0
13007 2 2 -6.7474421542508622e-01 2.2881822984821426e+01 2.8436955419438487e+01 3.5668132554881581e+01 0 0 0
13956 2 3 2.8094524548248234e-01 2.5719711607402136e+01 3.1617681866416472e+01 3.7217016773475613e+01 0 0 0
10244 2 2 -6.3144488465157789e-01 2.3164634772339447e+01 2.6819264470260862e+01 3.9975090896830537e+01 0 0 0
11841 2 3 3.5440985750510035e-01 2.4539295056003979e+01 2.8973389588940730e+01 4.0657089245919828e+01 0 0 0
7135 1 2 -5.0158458916075588e-01 2.6804891352771232e+01 2.7736590809047183e+01 3.8978873927076791e+01 0 0 0
16594 2 3 3.4631060277017894e-01 2.6679449317831889e+01 2.9890364090403519e+01 4.0189203212709728e+01 0 0 0
16188 2 3 4.1798566979098267e-01 2.4905888716498772e+01 2.7787388705807707e+01 3.7273621714422163e+01 0 0 0
16187 2 2 -7.2711643918281055e-01 2.4803325813815217e+01 2.6853424262864920e+01 3.7014820446259243e+01 0 0 0
16592 2 2 -6.9584793037362103e-01 2.6267244457807760e+01 3.0645320957458797e+01 4.0572211834991244e+01 0 0 0
16310 2 2 -6.1511588894250169e-01 2.3354508867906713e+01 3.1952380047342764e+01 4.0220034427156783e+01 0 0 0
16593 2 3 4.3136723121849901e-01 2.6261174189371097e+01 3.1409688281515677e+01 3.9971851032009717e+01 0 0 0
16042 2 3 3.9583635422308139e-01 2.6436390103115865e+01 2.6666068831855849e+01 3.6795703704363724e+01 0 0 0
16311 2 3 3.5530750740025274e-01 2.2697291502542715e+01 3.2364754150415244e+01 3.9613798040748762e+01 0 0 0
14111 2 2 -6.9550926483464282e-01 2.1631768004183336e+01 3.2443384138982616e+01 3.8088554836238877e+01 0 0 0
16515 2 3 3.3139761434633724e-01 2.6651434392153945e+01 3.2689252255773333e+01 3.5273834103829884e+01 0 0 0
16189 2 3 4.1096621571387715e-01 2.4347611467501718e+01 2.6578071746464765e+01 3.6163530287911591e+01 0 0 0
16342 2 3 4.1177661040322044e-01 2.5409763133029333e+01 2.6963778076007657e+01 4.0489543778899375e+01 0 0 0
11475 2 3 3.9301324430762646e-01 2.6939024148615083e+01 2.7045153387797377e+01 3.4554904077968303e+01 0 0 0
15151 2 3 3.8492641547181555e-01 1.2725438640595335e+01 3.5458002971362681e+01 3.8913885939282977e+01 1 0 0
5823 1 2 -4.2502267318878989e-01 1.2583406037495401e+01 3.6527064265703402e+01 3.6903646601266203e+01 1 0 0
5670 1 1 -1.6356200127171486e-02 1.5881316672242544e+01 3.6842762631425231e+01 3.4380783348572045e+01 1 0 0
5668 1 1 1.1529602413421754e-01 1.6601605934065631e+01 3.5466940646509293e+01 3.4492953312154434e+01 1 0 0
5664 1 1 -8.7300758584027763e-03 1.6546751236548392e+01 3.3163297593634582e+01 3.5674794883229374e+01 1 1 0
5606 1 1 1.0062297697168551e-01 1.4213777398399158e+01 3.4379344710711464e+01 3.4812952778488352e+01 1 0 0
5611 1 1 -2.1562408110820180e-01 1.3666615131002100e+01 3.7915917783663581e+01 3.4743777853119354e+01 1 0 0
7958 1 2 -6.6656049886852309e-01 1.5568210277300571e+01 3.9048669040831868e+01 3.6986600931220096e+01 1 0 0
7959 1 3 4.3791546454956048e-01 1.4818316799245713e+01 3.8870772270075157e+01 3.7544619715204362e+01 1 0 0
13764 2 3 4.3394842222393087e-01 1.3874326600444249e+01 3.3142362414674757e+01 3.7695009296865152e+01 1 0 0
5675 1 1 1.3119806614742266e-01 1.8482139994464070e+01 3.9315541522098933e+01 3.5211114214801867e+01 1 0 0
5821 1 3 1.9593225316100857e-01 1.4287807750901038e+01 3.8782474452501447e+01 3.4839815611943138e+01 1 0 0
5665 1 1 -5.5218077514448925e-03 1.7961007542069783e+01 3.3172301413615116e+01 3.5979956737862821e+01 1 1 0
5673 1 1 -6.3052255588252155e-03 1.7838063490867999e+01 3.8047296318703289e+01 3.5037549838775448e+01 1 0 0
5669 1 1 3.4256590467241482e-03 1.7924419259761944e+01 3.5575377521845581e+01 3.5307767457827964e+01 1 0 0
5666 1 1 1.0268816851879196e-01 1.5845278908274031e+01 3.4450667965051657e+01 3.5436543904810982e+01 1 0 0
5671 1 1 -6.2895784001662874e-02 1.8475491344993021e+01 3.6853188302110986e+01 3.5454738627417107e+01 1 0 0
5667 1 1 1.5538358964649437e-01 1.8492222341266409e+01 3.4491634275719512e+01 3.6005681478506638e+01 1 0 0
5734 1 2 -3.0260569164161305e-01 1.4687066942797243e+01 3.4922653420989796e+01 3.6127008024459087e+01 1 0 0
7847 1 2 -3.3821445103072928e-01 1.3542028704877533e+01 3.7527577090933264e+01 3.9310094931767900e+01 1 0 0
7439 1 1 1.7260625032864102e-01 1.9252705612216211e+01 3.4877035536262767e+01 3.9919442665114858e+01 1 0 0
7438 1 1 -2.9455335627048298e-02 1.7882194398220904e+01 3.4795404492574001e+01 3.9869209854270025e+01 1 0 0
7436 1 1 1.2511740067855620e-01 1.7027818935102612e+01 3.3556421839208724e+01 3.9757966021030313e+01 1 0 0
7443 1 1 1.3885740079335895e-01 1.9313666178314865e+01 3.7356311093191067e+01 4.0136065717803774e+01 1 0 0
7383 1 1 1.2781844430536496e-01 1.4941245738546970e+01 3.7314733689711716e+01 3.9773737089482687e+01 1 0 0
7440 1 1 1.2111022160632796e-02 1.7170494634175359e+01 3.6024618495372387e+01 4.0095765867691838e+01 1 0 0
7381 1 1 -3.0727154324945220e-02 1.5675397555472120e+01 3.6114764097087182e+01 4.0097868250120726e+01 1 0 0
7385 1 1 -1.0041273915173121e-01 1.5788440401592803e+01 3.8507044940140986e+01 3.9868397929960310e+01 1 0 0
7442 1 1 -6.0705375528058290e-02 1.7847337806136697e+01 3.7235538034564776e+01 4.0375173038622847e+01 1 0 0
6083 1 3 1.3208482191140725e-01 1.9459487845941215e+01 3.6910224460314069e+01 3.5929043021826018e+01 1 0 0
5822 1 1 3.0771379669732646e-01 1.2967280191256013e+01 3.7608435502844834e+01 3.6217874763474192e+01 1 0 0
5726 1 2 -4.3921947134251327e-01 1.9695301708457887e+01 3.4915819314898435e+01 3.6608327690076173e+01 1 0 0
7377 1 1 1.0645567016672770e-01 1.5730013776210583e+01 3.3634046801009447e+01 4.0523752082426896e+01 1 0 0
7379 1 1 -4.2206035606787616e-02 1.5073462168247486e+01 3.4911849181024870e+01 4.0552475679554512e+01 1 0 0
14890 2 3 4.1879523895981002e-01 1.8309678477619229e+01 3.8747136377181519e+01 3.8306540680850929e+01 0 -1 0
7444 1 1 1.2906554011307764e-01 1.7047246024232635e+01 3.8388528341120058e+01 4.0667041472898227e+01 1 0 0
5824 1 2 -4.4379339868075063e-01 1.2723337502099508e+01 3.8887536820124474e+01 3.6455473456550727e+01 1 0 0
7960 1 2 -5.1931287409567994e-01 1.9534168964724742e+01 3.7671977983920392e+01 3.8704239735245167e+01 1 0 0
15149 2 2 -6.2312277552972040e-01 1.2648412160634583e+01 3.4476704058488217e+01 3.8935440860786287e+01 1 0 0
14112 2 3 4.2754680975687065e-01 2.1038585558557095e+01 3.2990111460655520e+01 3.8569502925384043e+01 0 0 0
11281 2 3 4.1973712705789451e-01 2.5430424220062427e+01 3.4243002240809510e+01 3.4368751756640883e+01 0 0 0
13887 2 3 2.8777309691387998e-01 2.1994026491270379e+01 3.3732286091716261e+01 3.4708309646028425e+01 0 -1 0
14113 2 3 3.3888592959085950e-01 2.1974222899262465e+01 3.2926120779034648e+01 3.7352578225497929e+01 0 0 0
15545 2 2 -6.8804204878494923e-01 2.6665490480455830e+01 3.7433624865949163e+01 3.5388838606393371e+01 0 0 0
6079 1 2 -4.5475542846338346e-01 2.0746371142667179e+01 3.2861327344294494e+01 3.5635249947705098e+01 1 1 0
15542 2 2 -6.3356970962938164e-01 2.6599330578520799e+01 3.4396853093062795e+01 3.7015691406741254e+01 0 0 0
11280 2 3 3.6516280726881684e-01 2.5373861953165626e+01 3.5834094497919061e+01 3.4511960484471963e+01 0 0 0
10837 2 3 3.7764793418287007e-01 2.3099848211175047e+01 3.8336655630053464e+01 3.8876399868137298e+01 0 -1 0
13943 2 2 -6.1582067326618228e-01 2.4210509046015861e+01 3.9088248630642227e+01 3.9937790509844739e+01 0 0 0
12489 2 3 3.4581495073834029e-01 2.3485567412861030e+01 3.7680888532546746e+01 3.4913127608789871e+01 0 -1 0
11279 2 2 -6.9622206056429570e-01 2.4958702090563531e+01 3.4999405489594167e+01 3.4737863600744141e+01 0 0 0
6084 1 2 -5.1620460565316084e-01 1.9821816042205516e+01 3.9139972071632783e+01 3.5628100617279117e+01 1 0 0
12366 2 3 3.1863057453483362e-01 2.3953759517558275e+01 3.3944432259303269e+01 3.7911420698955041e+01 0 0 0
13578 2 3 3.8991814642040207e-01 2.4113181999944672e+01 3.4996297574710539e+01 4.0095187544701375e+01 0 0 0
13579 2 3 3.6999442647716207e-01 2.4738591809581237e+01 3.3531308128850334e+01 3.9948166735333615e+01 0 0 0
7885 1 2 -3.4279719932567532e-01 1.9954788776517237e+01 3.3596731533455348e+01 3.9790187089960995e+01 1 0 0
14815 2 3 3.4542496089115649e-01 2.4982599279005797e+01 3.6475629660960600e+01 3.8694408344185213e+01 0 0 0
5727 1 3 3.5229192190875985e-01 2.0479300923447919e+01 3.4232741128842157e+01 3.6538356400196875e+01 1 0 0
13287 2 3 3.8698149231548118e-01 2.2469985395665041e+01 3.5303362745361312e+01 3.6606127706186179e+01 1 0 0
13286 2 2 -6.5577108713858223e-01 2.2492089409978071e+01 3.6038646132911978e+01 3.5977135452872893e+01 1 0 0
13288 2 3 3.4179697706603218e-01 2.2638093139672748e+01 3.5695574685978229e+01 3.5008542759995734e+01 1 0 0
7961 1 3 3.3897771226379320e-01 1.9887503020328150e+01 3.6971967318813441e+01 3.8093626439720573e+01 1 0 0
13577 2 2 -7.0876668472304016e-01 2.4320912674448838e+01 3.4308774340493443e+01 3.9476650229305584e+01 0 0 0
12367 2 3 3.1065010093172740e-01 2.4495616100534392e+01 3.3895038682592080e+01 3.6324361629764709e+01 0 0 0
12365 2 2 -6.8325174795335608e-01 2.3818428420257064e+01 3.3531878606827114e+01 3.6951727677790423e+01 0 0 0
7441 1 1 -8.6825502054758974e-02 2.0019565707169019e+01 3.6014642804595908e+01 4.0257024300350608e+01 1 0 0
14661 2 3 4.2373728777644692e-01 2.1932421378751297e+01 3.6426614822839390e+01 3.8253161974570240e+01 0 0 0
14662 2 3 3.3602054142519883e-01 2.2221323401717203e+01 3.4792206609689096e+01 3.8841395761810126e+01 0 0 0
14660 2 2 -6.6832383829614039e-01 2.1870573035090011e+01 3.5453807122936922e+01 3.8163868654034474e+01 0 0 0
13154 2 2 -7.0517345616281801e-01 2.4665249658399802e+01 3.6935435397733933e+01 3.7068032104361912e+01 0 -1 0
13155 2 3 3.3543663213857333e-01 2.4011407645252337e+01 3.6462148322018749e+01 3.6416564962343941e+01 0 -1 0
13156 2 3 3.8612253927081858e-01 2.4353979415183517e+01 3.7815084178071331e+01 3.7330541061016255e+01 0 -1 0
14813 2 2 -6.7702410149729153e-01 2.5352902836109227e+01 3.6941991424519259e+01 3.9460904065941037e+01 0 0 0
13945 2 3 3.6921796479556135e-01 2.5039455949657899e+01 3.8619036925387121e+01 3.9603321014898029e+01 0 0 0
16000 2 3 4.0581319813567363e-01 2.2242063507507396e+01 3.8645633116100036e+01 3.6587633705186832e+01 1 -1 0
15998 2 2 -6.9530550422849524e-01 2.2373736589941402e+01 3.8764289219886095e+01 3.5601848338532776e+01 1 -1 0
10835 2 2 -6.8459095876308462e-01 2.2336437827169334e+01 3.8154314328742245e+01 3.8234832840280433e+01 0 -1 0
15547 2 3 3.4841846664520076e-01 2.6112614455088281e+01 3.7319634559603180e+01 3.6207152367978374e+01 0 0 0
14814 2 3 3.7799074303596142e-01 2.5838471986602634e+01 3.6320876081220725e+01 4.0050850205081979e+01 0 0 0
15543 2 3 2.5957515025334699e-01 2.5865747317973906e+01 3.4953554810521830e+01 3.7125252526559628e+01 0 0 0
10836 2 3 3.1167064383489862e-01 2.1574881170875617e+01 3.8729700167343950e+01 3.8512071423722006e+01 0 -1 0
7124 1 2 -5.6145390304286746e-01 2.6711556984839739e+01 3.9243761384900111e+01 3.7759374482597273e+01 0 0 0
11872 2 3 2.9341736117424105e-01 1.8424599185248603e+01 2.8215185652194993e+01 4.6878051100013174e+01 1 0 0
13378 2 3 3.9657060389444104e-01 1.7869639314747051e+01 3.2517716478760391e+01 4.6871132174206053e+01 0 -1 0
7432 1 1 -8.5024388023679912e-02 1.6713809136042311e+01 3.1089712827305181e+01 4.0785345993268933e+01 1 0 0
7369 1 1 2.3082058954825019e-01 1.5397773794736027e+01 2.8659206316710748e+01 4.0674838008764610e+01 1 0 0
8088 1 2 -5.0134441349115400e-01 1.9230556480121493e+01 2.7495379624062853e+01 4.0793981442449358e+01 1 0 0
7367 1 1 -4.8569031974483826e-02 1.4650668996740940e+01 2.7371136987997005e+01 4.0819742637491224e+01 1 0 0
7374 1 1 -4.3306239203487348e-02 1.3461242562790080e+01 3.2679883552539010e+01 4.0944683068650377e+01 1 0 0
7987 1 3 3.4291994493917449e-01 1.3770149108366244e+01 2.8695572011609769e+01 4.2800795819425154e+01 1 0 0
7435 1 1 -7.3016022008060608e-02 1.8834387510431370e+01 3.2003341677181318e+01 4.1204854762543043e+01 1 0 0
8766 1 1 -5.0787602562555175e-03 1.3903562941916984e+01 2.7891854615916987e+01 4.6224907144800433e+01 1 0 0
9159 1 1 2.5850206177620660e-01 1.6052775276431706e+01 3.1630378964676556e+01 4.5464362679665101e+01 1 0 0
11870 2 2 -6.0562289738053454e-01 1.9076673252749984e+01 2.8789308090453382e+01 4.6481313047619679e+01 1 0 0
9162 1 3 4.2186765970517931e-01 1.5332775491680113e+01 3.0021911536727536e+01 4.4192121781672611e+01 1 0 0
9158 1 2 -5.2453749186235155e-01 1.5097615666979806e+01 2.9173041203920114e+01 4.4623963183165593e+01 1 0 0
10684 2 3 3.4785840605867813e-01 1.4417138982447511e+01 3.0528450775573873e+01 4.2148433461646732e+01 1 0 0
7428 1 1 -2.2454714318721211e-01 1.6540928093171651e+01 2.6836010462764740e+01 4.2840698588245509e+01 1 0 0
7430 1 1 2.3717929144883601e-01 1.6834544979888559e+01 3.0274145128187314e+01 4.1921541309517544e+01 1 0 0
7433 1 1 1.2690849032161941e-01 1.8760296115269778e+01 3.1099841515300220e+01 4.2275494673855690e+01 1 0 0
7429 1 2 -4.0546255924692887e-01 1.5888151614471477e+01 2.9227327163724674e+01 4.2027475547572003e+01 1 0 0
7431 1 2 -3.3920683854764000e-01 1.7773509654949574e+01 3.0277835065816028e+01 4.2972418320530259e+01 1 0 0
8097 1 3 1.9142865604713794e-01 1.8622576584580671e+01 2.8607700276879090e+01 4.3338262715324120e+01 1 0 0
7801 1 3 1.6728758802115057e-01 1.7334137881220048e+01 2.7576874480105982e+01 4.2515104279457880e+01 1 0 0
8096 1 3 1.5805349975293911e-01 1.5726702395275522e+01 2.7550528242548836e+01 4.2963622890323755e+01 1 0 0
10682 2 2 -6.5392741879773375e-01 1.4315909237873385e+01 3.1087959996016718e+01 4.2945225616074602e+01 1 0 0
7986 1 2 -4.3288931058266783e-01 1.3282005814527857e+01 2.7853986998399467e+01 4.2761106934468131e+01 1 0 0
7366 1 1 1.3198636897630522e-01 1.3307922448526256e+01 2.7386878671885814e+01 4.1365056608086626e+01 1 0 0
10683 2 3 3.9438050663901447e-01 1.5044396834066777e+01 3.1703638612373965e+01 4.3047031621748069e+01 1 0 0
7804 1 3 4.0395906751889604e-01 1.6409153067347177e+01 2.8146069946921727e+01 4.4930515472654008e+01 1 0 0
7803 1 2 -5.4366209821458300e-01 1.6874935747066917e+01 2.7228783629992552e+01 4.5056028328347836e+01 1 0 0
9160 1 2 -3.9338362274519972e-01 1.6632416024352196e+01 3.0493930851415264e+01 4.5760282247815191e+01 1 0 0
8772 1 1 -6.1580896548212152e-02 1.4743846474203503e+01 3.1649607259154859e+01 4.6116376423392076e+01 1 0 0
8770 1 1 -1.9502762853099657e-02 1.4111470036679052e+01 3.0401421660119137e+01 4.6497626217762551e+01 1 0 0
8768 1 1 1.2556180089665595e-01 1.4302840156339714e+01 2.9163598794168692e+01 4.5799490580135256e+01 1 0 0
8764 1 1 -1.3973971408630848e-01 1.4237368698420926e+01 2.6712067579423401e+01 4.5505564700288268e+01 1 0 0
9157 1 3 1.8390295771560444e-01 1.4345005182643931e+01 2.6704020518808690e+01 4.4403064416998376e+01 1 0 0
9161 1 2 -5.1540535968363632e-01 1.6515440093278997e+01 3.2696501793808814e+01 4.4551336676253094e+01 1 0 0
11871 2 3 3.9367693333965609e-01 1.8834890335105584e+01 2.9707666225228682e+01 4.6544525058081398e+01 1 0 0
7492 1 1 -2.4168479131041021e-01 1.9630248533921172e+01 2.8576352221545704e+01 4.2923067977135098e+01 1 0 0
15270 2 3 3.9467967961603312e-01 1.6636925743766845e+01 2.6769632967122629e+01 4.6847256886872032e+01 0 0 0
14145 2 3 3.8189721447288244e-01 2.6833851383297993e+01 2.7183051416873543e+01 4.5570958848559222e+01 0 0 0
16341 2 3 3.5543970523164903e-01 2.4993177716813324e+01 2.6462352955011657e+01 4.1955269769470405e+01 0 0 0
11842 2 3 3.5055510264511053e-01 2.4558782812427534e+01 3.0270113946558855e+01 4.1771634581001308e+01 0 0 0
7489 1 1 -8.0483280640351831e-02 2.3060639127928372e+01 2.6360869636759727e+01 4.3890777193621773e+01 1 0 0
8089 1 2 -3.9882505212972380e-01 2.0639511626486968e+01 2.9548452515505801e+01 4.0897821198773066e+01 1 0 0
7550 1 1 1.0363843981146527e-01 2.4079163430702224e+01 2.6264147054003807e+01 4.4981358148498899e+01 1 0 0
11840 2 2 -6.1116878099756955e-01 2.4415666787463696e+01 2.9316059730603115e+01 4.1588250875900755e+01 0 0 0
8086 1 1 3.1966303457500583e-01 1.9819922645172991e+01 2.8634367013825884e+01 4.1360260412815514e+01 1 0 0
11389 2 3 4.3499181395511377e-01 2.6819477483693191e+01 3.1521474853433734e+01 4.6622034399002850e+01 0 0 0
16312 2 3 3.6052951763213598e-01 2.3043588841022999e+01 3.1792582230446698e+01 4.1214404747850438e+01 0 0 0
7997 1 3 4.0253921722325725e-01 2.1051790005324481e+01 2.7626388239402431e+01 4.6493023735839266e+01 1 0 0
8087 1 3 2.4783432778850478e-01 2.0099464514875610e+01 2.7662602545292263e+01 4.3286887345191367e+01 1 0 0
7496 1 1 -2.2022330160236386e-02 2.0028331790990034e+01 3.0937899229800838e+01 4.2962911718231624e+01 1 0 0
7494 1 1 4.6770174873552783e-02 2.0411245410724241e+01 2.9718206847889146e+01 4.3587926752547226e+01 1 0 0
7838 1 2 -3.5436157746043978e-01 2.0816708936598733e+01 3.1989219214881018e+01 4.5722542574080791e+01 1 0 0
7498 1 1 1.0253618024786959e-01 2.1128103251533929e+01 3.1888398470729761e+01 4.3005394386658011e+01 1 0 0
7974 1 2 -4.8026871825014855e-01 2.2008324748343874e+01 2.7713038525992197e+01 4.2339794144642873e+01 1 0 0
7495 1 1 -3.9158023224926307e-02 2.1458384232194721e+01 2.9660045241745742e+01 4.4561496806478836e+01 1 0 0
7499 1 1 1.0650569287503600e-01 2.1289133283875646e+01 3.2356374113760118e+01 4.4369173887140455e+01 1 0 0
7965 1 3 4.0374505017114426e-01 2.2263652241130622e+01 3.0248264811630964e+01 4.2413761450334931e+01 1 0 0
7964 1 2 -5.4512589117274535e-01 2.2405027202088945e+01 3.1182658783933519e+01 4.2620632970323058e+01 1 0 0
7497 1 1 1.2362077687840722e-01 2.1576243631516181e+01 3.0816930568889692e+01 4.5457344285213999e+01 1 0 0
7491 1 1 1.6053499255579640e-01 2.2430764377607211e+01 2.7576266749355955e+01 4.3685158970828184e+01 1 0 0
7556 1 1 -2.9715471438697721e-02 2.3507228086884290e+01 2.9592060265727763e+01 4.6527727006950528e+01 1 0 0
7493 1 1 -5.8016046753387625e-02 2.2264497140301174e+01 2.8487318396652459e+01 4.4774400992869005e+01 1 0 0
7936 1 2 -5.1316459087636868e-01 2.6013656582676063e+01 3.0067832354335465e+01 4.6438783531474051e+01 1 0 0
7552 1 1 -6.6753603913642406e-02 2.3839732465041077e+01 2.7173968757066806e+01 4.6133391636216203e+01 1 0 0
7554 1 1 1.2796503717009414e-01 2.2958679763666982e+01 2.8326263710723929e+01 4.6078091958722730e+01 1 0 0
7558 1 1 -7.4603466080165021e-02 2.2725899168354097e+01 3.0779965120827342e+01 4.6382856311089768e+01 1 0 0
12794 2 2 -6.1749047344628782e-01 2.6387306116551159e+01 2.8845969979776157e+01 4.3368649816718047e+01 0 0 0
7975 1 3 3.9269060669678096e-01 2.2504251725591541e+01 2.7349086167920714e+01 4.1581328470869224e+01 1 0 0
12795 2 3 3.4107267884361830e-01 2.5736826653046542e+01 2.9592220695237415e+01 4.3271857262035837e+01 0 0 0
12796 2 3 4.4915212896475998e-01 2.6065148136040140e+01 2.8056223200668139e+01 4.2922689733626463e+01 0 0 0
14090 2 2 -6.3653367071606060e-01 2.4957970909514184e+01 3.1497498186151066e+01 4.3800264772125985e+01 0 0 0
14092 2 3 3.5147915246360961e-01 2.3996184298551341e+01 3.1414013760738278e+01 4.3999657579731284e+01 0 0 0
14091 2 3 2.9230440561943505e-01 2.5366334390174064e+01 3.1956147575009364e+01 4.4599564781086137e+01 0 0 0
7937 1 3 3.4909747348228015e-01 2.6675066173137985e+01 2.9362936778130376e+01 4.6278567131313281e+01 1 0 0
14949 2 3 3.1639144836442623e-01 2.5974924850787726e+01 3.2388082155218669e+01 4.2292905790381489e+01 0 0 0
16340 2 2 -6.4644549808501484e-01 2.5670305477052501e+01 2.6827977252188667e+01 4.1423162440829820e+01 0 0 0
11387 2 2 -6.6271979786125024e-01 2.6780317477194064e+01 3.2539983817111235e+01 4.6531062631950782e+01 0 0 0
9143 1 3 3.9261244024627773e-01 1.5721128697475111e+01 3.9371124379173835e+01 4.5103556583523932e+01 1 0 0
10932 2 3 5.0190023905549874e-01 1.7164374244523810e+01 3.5311908384230968e+01 4.6820494127264730e+01 1 0 0
9841 1 3 4.1778691585980077e-01 1.7490488951762121e+01 3.2824414764718483e+01 4.4299902827819118e+01 1 0 0
7905 1 2 -2.9157535804616330e-01 1.2578974674717099e+01 3.5974562502410542e+01 4.4132454560442540e+01 1 0 0
9062 1 2 -5.2486365784635147e-01 1.2863143444825253e+01 3.8317825442070024e+01 4.6949250918335331e+01 1 0 0
8774 1 1 4.8811997804278792e-02 1.4141531608990597e+01 3.2858173085864209e+01 4.6614855027302319e+01 1 0 0
7382 1 1 7.0684221048707530e-02 1.3426911312518364e+01 3.7436335437399201e+01 4.0739122309290643e+01 1 0 0
15976 2 3 3.4173581170482409e-01 1.9140023950877289e+01 3.3332523413345193e+01 4.5475342971162533e+01 0 0 0
8095 1 3 4.4963091159524426e-01 1.7935389891189850e+01 3.8966563154854796e+01 4.3364958856113603e+01 1 0 0
12387 2 3 4.8413980108326504e-01 1.3992572445630092e+01 3.8692067586434241e+01 4.3912322024154399e+01 1 -1 0
14483 2 2 -6.8023525150838482e-01 1.8811964275453864e+01 3.8576722776020844e+01 4.6559687442472729e+01 0 -1 0
8093 1 2 -5.3542662961669341e-01 1.8627947096816133e+01 3.8906123258177317e+01 4.4050605430115141e+01 1 0 0
8074 1 2 -3.6643820552140005e-01 1.6980742081010540e+01 3.9039695093814451e+01 4.1940835883476311e+01 1 0 0
7923 1 3 4.2769745040100310e-01 1.6106731430495170e+01 3.3846726563321504e+01 4.2584655482793650e+01 1 0 0
12388 2 3 4.8572956914560717e-01 1.3705956527467775e+01 3.8346367465577991e+01 4.5555582651575740e+01 1 -1 0
15974 2 2 -6.7504982713614758e-01 1.8806422400454920e+01 3.3850572420119242e+01 4.4740868130408288e+01 0 0 0
9145 1 2 -4.8644955565184156e-01 1.6573966409032000e+01 3.6210792588589833e+01 4.6432410738717294e+01 1 0 0
7384 1 1 1.8215714652049889e-01 1.2844170840501448e+01 3.8792377567461536e+01 4.1282990525797352e+01 1 0 0
15975 2 3 6.0705226228317655e-01 1.8869403346134352e+01 3.4951610219697557e+01 4.4863180315718168e+01 0 0 0
7376 1 1 1.3358391157193086e-01 1.3323133898158858e+01 3.3655783362081934e+01 4.2059662813727726e+01 1 0 0
8776 1 1 -6.0606959731168704e-02 1.4788467856511312e+01 3.4110458400925225e+01 4.6440300635252314e+01 1 0 0
7380 1 1 -6.0707890374786681e-02 1.3492271413831395e+01 3.6477592004322013e+01 4.1784828709185362e+01 1 0 0
7954 1 2 -5.1900187259440433e-01 1.3945268493359691e+01 3.9052991241903719e+01 4.2271120782915190e+01 1 0 0
16605 2 3 3.5149012918510758e-01 1.6075515600425533e+01 3.7251581773519518e+01 4.3711208366504366e+01 1 0 0
16604 2 2 -6.6384966538257717e-01 1.6578208444285885e+01 3.6420650707810751e+01 4.3660976497338993e+01 1 0 0
7378 1 1 1.0863144066094252e-01 1.4285301242388405e+01 3.5182402944186613e+01 4.1744321961688868e+01 1 0 0
7922 1 2 -4.8967136633072400e-01 1.6283330198473585e+01 3.3326838606843310e+01 4.1848049461873813e+01 1 0 0
16606 2 3 3.6709500244516419e-01 1.5981077916044363e+01 3.5729532316014449e+01 4.3856356330835631e+01 1 0 0
7904 1 2 -3.3633046056837207e-01 1.4375496335616372e+01 3.4269427094023598e+01 4.2885457449010609e+01 1 0 0
9163 1 3 1.2917912988909966e-01 1.5685563520268531e+01 3.4148293248860590e+01 4.5804460802235653e+01 1 0 0
7953 1 3 4.6536275295101776e-01 1.8164593545289527e+01 3.6411484918034709e+01 4.4288437784092274e+01 1 0 0
7952 1 2 -6.9803296594799014e-01 1.8892735466004670e+01 3.6030071264543224e+01 4.4812871958686195e+01 1 0 0
12386 2 2 -7.1021149188506105e-01 1.4384966812533824e+01 3.8423494567366284e+01 4.4787816286275536e+01 1 -1 0
7319 1 1 1.1360380851679738e-01 1.2754300729638645e+01 3.6778915652484692e+01 4.2959674240782832e+01 1 0 0
14485 2 3 4.0475864067819478e-01 1.8299910753178459e+01 3.7939325635641353e+01 4.6083679322500579e+01 0 -1 0
9144 1 3 9.4592822457907663e-02 1.6546138618981825e+01 3.8775165031686079e+01 4.6791679874528946e+01 1 0 0
7571 1 1 1.4012148263033131e-01 2.6187234874703424e+01 3.8317799425995474e+01 4.6179890467326999e+01 1 0 0
7570 1 1 1.4813914286197707e-01 2.4564616166171142e+01 3.8243380156857818e+01 4.3778079124529526e+01 1 0 0
14950 2 3 3.1320346937154259e-01 2.4626934358395651e+01 3.3219602918304496e+01 4.2112370018122704e+01 0 0 0
7501 1 1 -6.1913424041730523e-02 2.2168842095524337e+01 3.3524399344618082e+01 4.4540171656148800e+01 1 0 0
7511 1 1 2.5848198277776707e-01 2.2895669782333609e+01 3.9289892739312222e+01 4.2188367786549165e+01 1 0 0
7569 1 1 -6.1085854529966441e-02 2.5488863138462374e+01 3.7059511521335807e+01 4.6053027308614340e+01 1 0 0
7564 1 1 -7.2285072349637380e-02 2.3697333850921179e+01 3.4863378303564637e+01 4.5842270842796545e+01 1 0 0
7500 1 1 -7.2667716367380300e-02 2.1002212618602417e+01 3.2954814916287042e+01 4.1950665470468202e+01 1 0 0
7888 1 2 -3.9575664357456508e-01 2.5617987844092401e+01 3.7303968184850646e+01 4.3455731766049830e+01 1 0 0
13202 2 2 -6.3146018916898383e-01 2.6608951231650579e+01 3.4304219237013420e+01 4.4262036073995716e+01 1 0 0
13204 2 3 3.5015090197494653e-01 2.6674216361127748e+01 3.3852463978488061e+01 4.5184320064598111e+01 1 0 0
7562 1 1 1.2821585560573703e-01 2.2792498987027379e+01 3.3770893546153523e+01 4.5781951485238572e+01 1 0 0
12945 2 3 3.6949758942659655e-01 2.6754896510149312e+01 3.9127486525531531e+01 4.1861962759227893e+01 0 -1 0
7445 1 1 -4.8725131577527024e-02 2.0041096400442061e+01 3.8484834628505496e+01 4.0767802936224165e+01 1 0 0
7437 1 1 1.6652689859800807e-01 1.9940407309977861e+01 3.2835412758220855e+01 4.1004575708245262e+01 1 0 0
7506 1 1 -7.7304080050963078e-02 2.2015750330784190e+01 3.6980115468383929e+01 4.1346168407323319e+01 1 0 0
14301 2 3 3.8525825900575111e-01 2.0777441234767114e+01 3.7536387006013257e+01 4.4790193410606285e+01 0 0 0
14948 2 2 -6.4639626195963384e-01 2.5563924194605992e+01 3.3112802471164599e+01 4.1866859119021576e+01 0 0 0
7503 1 1 -7.3780457001092273e-02 2.2615752537722216e+01 3.4256404643924860e+01 4.3347192085226865e+01 1 0 0
14702 2 2 -7.2944859661663097e-01 2.6619404048546762e+01 3.5972552830071017e+01 4.1537739162213107e+01 0 0 0
7566 1 1 -3.7060535925519590e-02 2.4084331249723729e+01 3.5619280089400782e+01 4.4628417707594849e+01 1 0 0
7886 1 2 -3.3794909985741295e-01 2.2106807237410592e+01 3.4694698104908049e+01 4.0839332193230270e+01 1 0 0
7568 1 1 1.2735632580820200e-01 2.5062091671914455e+01 3.6726784937330912e+01 4.4690861078036086e+01 1 0 0
14704 2 3 3.8788390705238140e-01 2.6483402422801589e+01 3.6766768778730437e+01 4.2089759086840573e+01 0 0 0
7998 1 2 -5.1672391628989278e-01 2.3128683205166787e+01 3.9037338656386339e+01 4.5481144772674028e+01 1 0 0
7504 1 1 1.5068724721645710e-01 2.1305781268099818e+01 3.5926259985951766e+01 4.0778963912048120e+01 1 0 0
14302 2 3 3.8445332764082635e-01 2.1219740814789748e+01 3.6076197531523540e+01 4.4730937346459896e+01 0 0 0
7508 1 1 1.1697827724530117e-01 2.1421744072860299e+01 3.8276038045614271e+01 4.1150645765069761e+01 1 0 0
7505 1 1 1.4809573949534763e-01 2.3633050432296606e+01 3.5305456920873183e+01 4.3362347107388466e+01 1 0 0
7509 1 1 -9.0942119408747177e-02 2.3581402927640994e+01 3.8186869721352515e+01 4.2664728115095031e+01 1 0 0
13203 2 3 3.1944568404928531e-01 2.6457162436445444e+01 3.3645527307791262e+01 4.3578580689814039e+01 1 0 0
7887 1 2 -3.6654425184819395e-01 2.4042932794645687e+01 3.5693530240185090e+01 4.2022632048315167e+01 1 0 0
7507 1 1 1.9386887405885861e-01 2.3319618280334915e+01 3.6937880661283181e+01 4.2014550126978676e+01 1 0 0
14300 2 2 -5.9564114210718300e-01 2.1265742445629495e+01 3.6900842086960530e+01 4.4302937782947168e+01 0 0 0
14703 2 3 4.1221424539828866e-01 2.5994578862369050e+01 3.5317413919105128e+01 4.1769807046411955e+01 0 0 0
7502 1 1 1.5277989674947959e-01 2.1961221952055308e+01 3.3983057870992475e+01 4.2117207432373661e+01 1 0 0
11899 2 3 3.5302760094327978e-01 2.0552713471548319e+01 3.3508627741545460e+01 4.7001931773701266e+01 0 -1 0
9424 1 1 1.0654157293772670e-01 1.8949592266038195e+01 3.1155489168490956e+01 5.2977183120501849e+01 1 0 0
14513 2 2 -6.6348913985477942e-01 1.8337951873938977e+01 2.9614647730910438e+01 4.9453114536467162e+01 0 0 0
10769 2 2 -6.1031803779249849e-01 1.6191009376388550e+01 3.0154116738154372e+01 5.1871004713364840e+01 0 0 0
10770 2 3 3.8258699555408565e-01 1.6911498055601584e+01 3.0698321447295442e+01 5.1370370687425748e+01 0 0 0
8940 1 3 3.9972970690058041e-01 1.5118764661712380e+01 3.1085607022547141e+01 4.9057783979155495e+01 1 0 0
8939 1 2 -4.6340638151015190e-01 1.4234669429870204e+01 3.1452704756934093e+01 4.9241123059274678e+01 1 0 0
10771 2 3 3.6643344789374804e-01 1.6095165768529245e+01 3.0428982848228973e+01 5.2807365145537034e+01 0 0 0
8771 1 1 1.4706683336757589e-01 1.3017116923653601e+01 3.1467352900767658e+01 4.8348122052696894e+01 1 0 0
8769 1 1 -9.1355478808843784e-04 1.3155541534315782e+01 3.0219409152833059e+01 4.7566260631779933e+01 1 0 0
[truncated: 2,699,496 more chars]
