# Supplementary material for: Staggered structural dynamic-mediated selective adsorption of H2O/D2O on flexible graphene oxide nanosheets
Source: Nat Commun. 2024 Apr 27;15:3585. doi: 10.1038/s41467-024-47838-9 (PMC11055881; doi:10.1038/s41467-024-47838-9)
Supplement: Supplementary file 11 — Supplementary Data 8 [file 41467_2024_47838_MOESM11_ESM.txt]

LAMMPS data file via write_data, version 7 Aug 2019

16870 atoms
3 atom types

9.5433219461729504e+00 7.3216678053824140e+01 xlo xhi
7.3259130335926487e-02 3.9306740869660167e+01 ylo yhi
1.1298865155394351e+01 6.3701134844605477e+01 zlo zhi

Masses

1 12.0107
2 15.9994
3 1.00794

Atoms # full

12122 2 2 -6.2228679612955895e-01 1.2772923768474225e+01 1.7834205458110171e+00 1.3822283482559252e+01 0 0 0
1792 1 2 -4.4927810423246661e-01 1.5868066448161681e+01 3.1585576319696025e+00 1.3735712317697411e+01 1 1 0
3063 1 2 -5.2352163411594321e-01 1.1260936285899621e+01 1.7138782074933390e+00 1.6098729154309510e+01 0 1 0
2047 1 1 -2.8458880014984773e-02 1.2985727887356919e+01 3.3845288476481064e+00 1.7065157623488719e+01 0 1 0
2051 1 1 -4.1252704314262659e-02 1.3076051283054035e+01 5.8131288975329900e+00 1.6862942194198411e+01 0 1 0
2045 1 1 1.5317584075007018e-01 1.2469372146687956e+01 2.1141598043022953e+00 1.6725521738002737e+01 0 1 0
2049 1 1 -6.2277399433661534e-02 1.2328922990098411e+01 4.6216125426935442e+00 1.6987484669299171e+01 0 1 0
3059 1 1 3.4832741643553256e-01 1.0893082574754223e+01 5.1079843173538038e+00 1.6807431117256908e+01 0 1 0
1793 1 3 4.2348695325824842e-01 1.4983592204927259e+01 2.9785431010278414e+00 1.3953947057161917e+01 1 1 0
2052 1 1 3.8179402837384704e-03 1.4558915014551559e+01 5.8270451076636904e+00 1.7047790883729458e+01 0 1 0
12123 2 3 3.5225769288483155e-01 1.2962611728374249e+01 2.4756089272163666e+00 1.3192914008759537e+01 0 0 0
12124 2 3 4.2042337121445944e-01 1.2055588785487506e+01 2.0262251232120954e+00 1.4415200244821317e+01 0 0 0
2048 1 1 1.4056518369466089e-01 1.4508024875469419e+01 3.3010041977775995e+00 1.7189767659032565e+01 0 1 0
2050 1 1 -1.6578763720530708e-02 1.5216371748921899e+01 4.6075019062719083e+00 1.7355515075558525e+01 0 1 0
2667 1 2 -4.7799524793260728e-01 1.5007782623095629e+01 2.7075667967510535e+00 1.5980356331106075e+01 0 1 0
2043 1 1 1.2963662776692544e-02 1.3103165412380450e+01 8.8384292521078056e-01 1.7051627201607619e+01 0 2 0
10775 2 2 -6.6927113761217372e-01 1.2261739576629422e+01 4.5784727484047512e+00 1.3917398267856651e+01 0 1 0
10777 2 3 4.4533124156067821e-01 1.1671467763148616e+01 4.4560198331525829e+00 1.4669617755788941e+01 0 1 0
2670 1 3 4.5580587983961363e-01 1.5826668469109270e+01 2.1784720993654285e+00 1.6160485618789700e+01 0 1 0
10776 2 3 4.4352636064135570e-01 1.2347081001517237e+01 5.5066874821685596e+00 1.3675582608665794e+01 0 1 0
1626 1 1 -3.4216627846236337e-02 1.6850856195857386e+01 4.2976420090751208e+00 1.2059239166797216e+01 1 1 0
1622 1 1 2.9134214073912989e-03 1.7032516972710528e+01 1.8659715436202495e+00 1.2160540663704261e+01 1 1 0
1624 1 1 1.4768051241432745e-01 1.6093695341988372e+01 3.0483536144585646e+00 1.2289430823121606e+01 1 1 0
1655 1 3 2.4120843992915536e-01 1.0236357449171130e+01 4.2474309006203512e+00 1.2933646484419715e+01 1 1 0
3061 1 2 -5.3378095211444598e-01 1.0085056962856154e+01 4.9841643567576641e+00 1.8006287210516721e+01 0 1 0
2113 1 1 -1.4259853882159714e-02 1.6620004649481928e+01 4.6785358581091092e+00 1.7683385266516161e+01 0 1 0
2044 1 1 1.6141635288872056e-02 1.4304031468914165e+01 1.0452308679212856e+00 1.7938626100159833e+01 0 2 0
2046 1 1 -7.8079953504266678e-02 1.4885842367814380e+01 2.3019464920691681e+00 1.8185619189170716e+01 0 1 0
2111 1 1 1.0731597620176642e-01 1.7110340748457759e+01 3.3694093041827275e+00 1.8163136367840110e+01 0 1 0
3842 1 2 -4.4520950626432809e-01 1.0834296835411564e+01 1.6583640445434193e+00 1.8969252196821639e+01 1 1 0
2109 1 1 1.0472024193599688e-01 1.6054171300638529e+01 2.4724850940342629e+00 1.9071979870653394e+01 0 1 0
4026 1 3 1.1006601289688395e-01 1.2436068993909364e+01 6.0132337733130861e+00 1.9010914116964493e+01 1 1 0
2107 1 1 1.0193554468833979e-02 1.6679121498498780e+01 1.1412387346709569e+00 1.9502203102609670e+01 0 1 0
1505 1 1 -2.6578482715154045e-01 9.7863098529424359e+00 5.0910566909985029e+00 1.2444974053033631e+01 1 1 0
1620 1 1 -5.9246610286084835e-02 1.6706936198459932e+01 5.7755107528914951e-01 1.1804886389694435e+01 1 1 0
13517 2 2 -6.6381817204980098e-01 1.7189584701886151e+01 9.6045106235050304e-01 1.6029396905449538e+01 0 0 0
3060 1 2 -5.5036720376597459e-01 1.0211976429160265e+01 4.4503814973158837e+00 1.5729233660466695e+01 0 1 0
12040 2 3 5.2068063691616118e-01 1.0212344683695946e+01 2.0506184726693832e+00 1.6441781803304689e+01 0 0 0
3843 1 3 3.7283047530502200e-01 1.0580711307070112e+01 8.9334126679128112e-01 1.8428946649248324e+01 1 1 0
3062 1 3 3.5342853548606817e-01 1.0422971801777393e+01 5.5803776280101252e+00 1.8697030407883474e+01 0 1 0
2115 1 1 6.3191407868592064e-02 1.7341748560850352e+01 5.8510075857354265e+00 1.7337930582248230e+01 0 1 0
1656 1 2 -3.7788891514782197e-01 1.0694762694948686e+01 6.5755140933002014e+00 1.3907187290263707e+01 1 1 0
12410 2 2 -5.8769775920894951e-01 1.6837185909413421e+01 6.5581992616924385e+00 1.9883360717868282e+01 0 1 0
1564 1 1 -1.3122426814729457e-01 1.4794049149924101e+01 3.0242990839699266e+00 1.1570003167920561e+01 1 1 0
1978 1 3 2.3557680086080471e-01 1.0530568440065499e+01 5.4181942151602183e+00 1.1698765793236893e+01 1 1 0
1567 1 1 -1.8967889799212687e-02 1.4710732419900623e+01 5.4257316105086222e+00 1.1422637349258220e+01 1 1 0
3058 1 2 -3.3416928791893624e-01 1.1048462560608627e+01 6.5581697451145438e+00 1.6417329172577180e+01 0 1 0
1501 1 1 2.2992088323284665e-01 9.8965213636906633e+00 2.0602875393735305e+00 1.1458331315550462e+01 1 1 0
1566 1 1 1.3302475416053924e-01 1.3975715838231443e+01 4.2196588450793264e+00 1.1467912114523800e+01 1 1 0
1499 1 1 -6.8132059263386405e-02 1.0777803584559624e+01 8.8026726896601815e-01 1.1680729612820288e+01 1 1 0
1628 1 1 8.8115024646567022e-02 1.6194814283402369e+01 5.3797833170581857e+00 1.1347602852757435e+01 1 1 0
12411 2 3 3.8521514187415179e-01 1.6904244267690213e+01 5.6098023800735781e+00 1.9945998464006163e+01 0 1 0
12039 2 3 5.8883671965606565e-01 9.5821313189387585e+00 3.6408824551511554e+00 1.6140322616742790e+01 0 0 0
1911 1 2 -4.8294845408003068e-01 9.5685778815307945e+00 2.6722827007011150e+00 1.3756356226627620e+01 1 1 0
1560 1 1 1.3640474654091875e-01 1.5397590460063634e+01 2.0238516202242293e-01 1.1326178861709918e+01 1 1 0
167 1 1 -4.3679977513797305e-02 2.4439668277473800e+01 1.9748294461926794e+00 1.1364483362778913e+01 0 1 0
165 1 1 1.1783642715801554e-01 2.5184182711775971e+01 7.5849683120543387e-01 1.1505365783077194e+01 0 1 0
13518 2 3 3.9875122293870124e-01 1.8044530906540235e+01 1.3641872026264821e+00 1.5794202735486746e+01 0 0 0
2228 1 1 6.6219818981402889e-02 2.2901958996034811e+01 1.9721326944016429e-01 1.9795128205957159e+01 0 2 0
1627 1 1 5.0575889473652623e-02 1.8087361370170697e+01 4.5403258384045717e+00 1.2729759403751512e+01 1 1 0
1629 1 1 -9.3523688964647952e-02 1.8731626488491695e+01 5.8024789974180413e+00 1.2948364787404691e+01 1 1 0
2016 1 3 2.0316443735221443e-01 1.9621813058023964e+01 5.8667521968324507e+00 1.3508297342484688e+01 1 1 0
1621 1 1 1.1542529955813444e-01 1.9273138944523311e+01 1.0283153035520722e+00 1.2952052020766166e+01 1 1 0
1623 1 1 -1.6372791071098187e-02 1.8337970182279772e+01 2.1074444675631483e+00 1.2741214513552505e+01 1 1 0
1625 1 1 -3.5167113721692018e-02 1.8630091513948582e+01 3.3680900047111657e+00 1.3397468400988432e+01 1 1 0
2012 1 1 3.0350578618202301e-01 1.9291621764809136e+01 3.4138935143623779e+00 1.4684607917142944e+01 1 1 0
2015 1 3 4.4709772288927180e-01 2.0167141467826113e+01 2.9743743722648426e+00 1.6739021938563955e+01 1 1 0
2013 1 2 -4.6027279391547743e-01 1.9829683688748187e+01 2.3854879649148262e+00 1.5305004928198041e+01 1 1 0
2014 1 2 -3.6929280645528711e-01 1.9236849794522850e+01 4.7781044203476730e+00 1.5125955228584807e+01 1 1 0
2745 1 2 -5.3204750380290122e-01 2.0451901004676429e+01 3.9103712652444340e+00 1.6946484634373491e+01 0 1 0
2744 1 1 4.5638028693617372e-01 1.9850941293539808e+01 5.0957730630531026e+00 1.6440050036898914e+01 0 1 0
15476 2 2 -6.8281047383127103e-01 2.2968185202942514e+01 4.4393161926743296e+00 1.4600891947362513e+01 0 0 0
15478 2 3 3.2608535307306147e-01 2.2138504880644977e+01 4.3760350674855371e+00 1.5147366133173932e+01 0 0 0
2011 1 2 -4.8186077151057904e-01 2.0628111739484432e+01 1.1930664384660912e+00 1.3250268966908751e+01 1 1 0
15477 2 3 4.1540343419979253e-01 2.2829825179922416e+01 4.9546205228035607e+00 1.3807499527780427e+01 0 0 0
14882 2 2 -7.1573848291745235e-01 2.3306692960500548e+01 1.9297475137141504e+00 1.3964958959421182e+01 0 0 0
14883 2 3 4.3443436862169715e-01 2.3549728428354037e+01 2.8684544324010770e+00 1.4227144985169724e+01 0 0 0
14884 2 3 4.6188415242053710e-01 2.2657663671165043e+01 1.8917076604047367e+00 1.3223933676003391e+01 0 0 0
173 1 1 1.6328710442311617e-01 2.4849944194582555e+01 5.8949075450828463e+00 1.2674652395494038e+01 0 1 0
169 1 1 -1.8550919173359791e-02 2.4931685318837658e+01 3.1114191425602336e+00 1.2023317382468679e+01 0 1 0
2116 1 1 -2.4010007663756391e-01 1.8790323095010283e+01 6.1192966165678815e+00 1.6984716068406151e+01 0 1 0
16112 2 2 -6.9249200940621070e-01 2.2247231148008972e+01 1.7573885778793108e+00 1.7379117427048641e+01 0 0 0
16114 2 3 4.1334024012828552e-01 2.2080043326260725e+01 8.6383736885098894e-01 1.7867378595778177e+01 0 0 0
16113 2 3 3.8503714858774535e-01 2.1906115744235215e+01 2.5092152353764416e+00 1.7907174445873114e+01 0 0 0
2672 1 2 -3.5397066776172548e-01 1.8421802201878823e+01 2.9799381133435294e+00 1.7745647047078140e+01 0 1 0
2112 1 1 2.3165430295014183e-01 1.8436621994541351e+01 3.4784604009313025e+00 1.9143105610419404e+01 0 1 0
2824 1 3 3.7299680604475849e-01 2.1688888205941893e+01 4.7564901777303117e+00 1.8150077703519599e+01 0 1 0
2823 1 2 -5.2808472004074625e-01 2.2308435409281511e+01 4.1625565841987342e+00 1.8680897411152369e+01 0 1 0
2114 1 2 -3.6261234639343670e-01 1.8882552247477609e+01 4.8766654438748978e+00 1.9169706539780073e+01 0 1 0
2746 1 2 -5.6020952986914929e-01 2.0927428263706933e+01 6.0490110534963319e+00 1.6231259713448935e+01 0 1 0
11528 2 2 -6.4590543616164731e-01 1.9784426257757588e+01 5.4196281674478808e-01 1.7734371115932159e+01 0 0 0
841 1 2 -5.2489508549207586e-01 2.2075709263408488e+01 4.3542640793930687e+00 1.1877639042580098e+01 0 1 0
2177 1 1 3.5466418797350345e-02 2.2711342894518236e+01 4.8978075429354400e+00 1.9940241635367563e+01 0 1 0
171 1 1 1.3035520486907240e-01 2.4409602622277163e+01 4.4852414600162893e+00 1.1762596210675117e+01 0 1 0
13530 2 3 3.8761187487658172e-01 2.1749507012617901e+01 1.2820871812970609e+00 1.5876672720438282e+01 0 0 0
10454 2 2 -7.0138351121053188e-01 2.4283485792987733e+01 4.3623632522194233e+00 1.7119662459141182e+01 0 1 0
2178 1 2 -3.3905934483949618e-01 2.0611377994266224e+01 6.4716996245244518e+00 1.9695729191569544e+01 0 1 0
10455 2 3 4.3373122952054027e-01 2.4183102236669473e+01 5.0374541014544967e+00 1.6480206880445817e+01 0 1 0
2176 1 1 2.4347796058291624e-01 2.0136490806978813e+01 5.1235526925568413e+00 1.9806140383551519e+01 0 1 0
889 1 3 4.1386579012152813e-01 2.4584754601815803e+01 8.7603252538074339e-01 1.3498115749060359e+01 0 1 0
13531 2 3 5.4237893422826122e-01 2.0888485349388567e+01 1.0413898436203659e+00 1.4417175365492231e+01 0 0 0
842 1 3 3.7655778365068066e-01 2.1453363227961542e+01 3.5913176245837541e+00 1.1734638544979864e+01 0 1 0
2179 1 1 7.2893835747981361e-02 2.2002442105613152e+01 6.1482716125813246e+00 1.9837238597044788e+01 0 1 0
810 1 3 4.1095401910487417e-01 2.1067829387025544e+01 5.7372897081556076e+00 1.1669615020581450e+01 0 1 0
10456 2 3 3.9825137156970708e-01 2.3784522502450105e+01 4.4553344027454429e+00 1.7998289923421147e+01 0 1 0
884 1 2 -5.5707575259375064e-01 2.2049912339602638e+01 2.0653550690804803e+00 1.1629106764697344e+01 0 1 0
2747 1 3 4.4155690833590089e-01 2.1151852905509994e+01 6.5179845024854597e+00 1.5409800511990033e+01 0 1 0
11529 2 3 3.3846029349922330e-01 1.9538001161469303e+01 1.4624840319416277e+00 1.7999809507410209e+01 0 0 0
15516 2 3 3.8783761757923185e-01 2.4477432379117033e+01 1.2778911616643882e+00 1.5849316967292619e+01 0 1 0
12461 2 2 -7.0779410466459403e-01 2.4512786443840746e+01 6.5554310225984107e+00 1.5694472602430475e+01 0 1 0
15515 2 2 -6.6039464421370275e-01 2.4885397323284074e+01 2.1555930903036487e+00 1.6067212986118921e+01 0 1 0
12462 2 3 3.2681400461905791e-01 2.4901073804910801e+01 6.2879188311408516e+00 1.4882530513694652e+01 0 1 0
15517 2 3 4.2579464452800347e-01 2.4260353823179546e+01 2.7968908307148679e+00 1.6532859842360050e+01 0 1 0
13529 2 2 -6.8144403913381957e-01 2.1441917111928149e+01 5.0706385619031846e-01 1.5246562636498179e+01 0 0 0
888 1 2 -4.5189747224424720e-01 2.5142060752396986e+01 3.4789270738289363e-01 1.2881277437716157e+01 0 1 0
932 1 2 -3.4448737416283798e-01 2.5457281829192532e+01 5.4042931568128987e+00 1.1436644518252939e+01 0 1 0
885 1 3 4.7236888568164126e-01 2.1274221813159283e+01 1.4466741548720290e+00 1.1384264717347996e+01 0 1 0
3706 1 3 1.8166328877546273e-01 1.3725402779504822e+01 6.9446711412916864e+00 1.9708436752649543e+01 1 1 0
1915 1 2 -4.2056271871594597e-01 1.6990190088161349e+01 9.6643191357759584e+00 1.1437862307767594e+01 1 1 0
3511 1 1 -2.2560343394305707e-01 1.2626160596985448e+01 6.9130791569396992e+00 1.9616826857465991e+01 1 1 0
11893 2 3 2.9241437971666545e-01 9.5914404359400827e+00 8.4375544403711320e+00 1.5156187140271724e+01 0 0 0
2126 1 1 -6.3330132802306927e-02 1.6684828547665205e+01 1.3043934225651592e+01 1.8687931048366782e+01 0 1 0
11892 2 3 4.5279332747252049e-01 1.0684321790420219e+01 8.5100080535704414e+00 1.3995012067596004e+01 0 0 0
3054 1 2 -4.0793137235563776e-01 1.0070569355393037e+01 1.0815638226820530e+01 1.6319758907164370e+01 0 1 0
1640 1 1 1.6173241350567033e-03 1.5436869083277545e+01 1.2914536012578630e+01 1.3390458253089895e+01 1 1 0
11891 2 2 -6.4624701292036879e-01 1.0109490224711941e+01 9.0289100918052050e+00 1.4556531665213244e+01 0 0 0
1577 1 1 8.3166817586175418e-02 1.3408708538167069e+01 1.1440618747517275e+01 1.2519023399350386e+01 1 1 0
1576 1 1 8.5962909533371781e-02 1.1869615424641324e+01 1.1439716854879300e+01 1.2555556409773072e+01 1 1 0
1573 1 1 8.3402345808424372e-02 1.3361536117091106e+01 8.7158619341892738e+00 1.2545981860790922e+01 1 1 0
3053 1 1 2.9352575490617211e-01 1.0672977093540407e+01 1.1970339105704001e+01 1.6260651542733445e+01 0 1 0
2053 1 1 1.3244207727879023e-01 1.2359871290619255e+01 6.9958789573342068e+00 1.6619933155825716e+01 0 1 0
2054 1 1 -2.2587558069403842e-03 1.5213712831754023e+01 7.1099247487662680e+00 1.7021679850464245e+01 0 1 0
1653 1 2 -2.8580489573255718e-01 1.3278144588745795e+01 9.1461515335813814e+00 1.3884247746844194e+01 1 1 0
2055 1 1 -9.6952479103918883e-04 1.3007761236443370e+01 8.2997099465684467e+00 1.6563897890366334e+01 0 1 0
2057 1 1 -8.2517430321096416e-02 1.2310806078143376e+01 9.5147084641527915e+00 1.6460667721670958e+01 0 1 0
3057 1 3 2.3201049372516597e-01 1.1228764226388199e+01 9.3569282072080746e+00 1.6352119583362200e+01 0 1 0
2061 1 1 -9.3471840937728964e-02 1.2119278538781950e+01 1.1941711548647049e+01 1.6674719003699320e+01 0 1 0
2059 1 1 5.1047956299834815e-02 1.2938023934600828e+01 1.0740291132605785e+01 1.6705183555339296e+01 0 1 0
2060 1 1 4.7597037547906784e-03 1.4380433916394743e+01 1.0746371483269181e+01 1.7005240821950540e+01 0 1 0
2056 1 1 3.0729090163133790e-03 1.4468700216841157e+01 8.3153963012592644e+00 1.6766630735254086e+01 0 1 0
1636 1 1 -3.7064080305145644e-02 1.5470832764779351e+01 1.0431512820740290e+01 1.3087951902411913e+01 1 1 0
2058 1 1 -2.4009115126217926e-02 1.5151388300684999e+01 9.5196433197044712e+00 1.7009770652715918e+01 0 1 0
1638 1 1 3.4407309593602817e-02 1.6127618829413443e+01 1.1651259357834618e+01 1.3429794521067706e+01 1 1 0
1634 1 1 1.4894664516650907e-01 1.6325622423907994e+01 9.3181001944715440e+00 1.2688153377746136e+01 1 1 0
1630 1 1 1.5241943106093064e-01 1.6762249943061768e+01 7.0738131266940503e+00 1.1822215860945871e+01 1 1 0
2944 1 2 -4.7642270000667508e-01 1.7087080358442279e+01 1.2737167824362260e+01 1.6368712071561880e+01 0 1 0
1749 1 2 -3.2464519195728719e-01 1.0943126644586984e+01 1.2147681182813287e+01 1.3343023213336416e+01 1 1 0
1575 1 1 1.0360002601197051e-01 1.4034609462140081e+01 1.0219059040422202e+01 1.3193723479103177e+01 1 1 0
1632 1 1 -3.2759162787921146e-02 1.5751433167345812e+01 7.9749162169953260e+00 1.2398613114684231e+01 1 1 0
2062 1 1 -4.1553158906583817e-04 1.5016645359007851e+01 1.1983285635723343e+01 1.7242672201536038e+01 0 1 0
2117 1 1 -4.6640559730644286e-02 1.6652436469120534e+01 7.1484141791044529e+00 1.7298213212683873e+01 0 1 0
2124 1 1 1.4686944422649170e-01 1.6485767959187442e+01 1.2094691193352427e+01 1.7556458617462848e+01 0 1 0
2118 1 1 1.2832589794299845e-01 1.7223688906847293e+01 8.3455964154299540e+00 1.7589680392599888e+01 0 1 0
2120 1 1 8.9784134724606737e-02 1.6458359195918074e+01 9.5349947287822339e+00 1.7744265806353368e+01 0 1 0
2122 1 1 1.1688445023478294e-02 1.7176717028171986e+01 1.0820539256429205e+01 1.7719848669463591e+01 0 1 0
3710 1 3 3.8616208620589504e-01 1.0205659916070545e+01 9.3037321867620317e+00 1.8716617906749686e+01 1 1 0
3708 1 2 -4.7516944391917187e-01 1.0881011030916502e+01 8.5288386236399596e+00 1.8477322777089846e+01 1 1 0
3707 1 1 3.3441060890633428e-01 1.2121536043388787e+01 8.2957524515847751e+00 1.9108937186763946e+01 1 1 0
3709 1 2 -3.5127484658392905e-01 1.3062264309280106e+01 9.1524421244090171e+00 1.9432513271676118e+01 1 1 0
2805 1 2 -4.2570058599397365e-01 1.5958991277696427e+01 9.5862310547074099e+00 1.9206602320721206e+01 0 1 0
2806 1 3 3.9948650703804578e-01 1.4974417676961567e+01 9.3867670915805999e+00 1.9335000207452715e+01 0 1 0
1571 1 1 -1.8781394491504802e-02 1.4427335079533636e+01 7.7104877374590162e+00 1.2103210126175895e+01 1 1 0
1579 1 1 1.0795700381237174e-01 1.4129951229448507e+01 1.3011600577884499e+01 1.2663361420550432e+01 1 1 0
1578 1 1 1.2012425650245377e-01 1.1132519225243216e+01 1.3067778033679961e+01 1.2191382185986201e+01 1 1 0
3888 1 2 -4.9600508777203695e-01 1.0471554502928621e+01 1.2646229806677050e+01 1.9963474366433879e+01 1 1 0
3889 1 3 3.1628251284022135e-01 9.9526240852326584e+00 1.2671866568388971e+01 1.9173134023747401e+01 1 1 0
1572 1 1 2.0989825073260632e-01 1.2133312570572039e+01 8.8481114420858731e+00 1.1655937496643604e+01 1 1 0
1570 1 2 -3.4455786163239255e-01 1.1163982594710893e+01 7.7628866795106592e+00 1.1762372929330136e+01 1 1 0
1574 1 1 5.1582267435034593e-02 1.1394042513034549e+01 1.0441293456033639e+01 1.1526889918213337e+01 1 1 0
1899 1 2 -2.7702540122076585e-01 1.4067656935099157e+01 1.2101604419385861e+01 1.1459150062962829e+01 1 1 0
1787 1 3 4.1326621713056094e-01 9.8178314064688053e+00 1.0326351614677277e+01 1.3402308009953716e+01 1 1 0
1514 1 1 1.3488044444317790e-01 9.9118083753333686e+00 1.0521258401833517e+01 1.1316778224171763e+01 1 1 0
2063 1 1 1.3108770894099447e-01 1.2774715596801387e+01 1.3135870834603042e+01 1.6932541406584519e+01 0 1 0
2064 1 1 -1.0136383533271179e-02 1.4152643027840591e+01 1.3135487004884396e+01 1.7257390700620217e+01 0 1 0
3008 1 3 1.7416548072807386e-01 1.9261189987860394e+01 6.7049141947330684e+00 1.7767232487204769e+01 0 1 0
12463 2 3 3.3050535240144968e-01 2.3674434985579978e+01 7.0587821987496673e+00 1.5506042109251466e+01 0 1 0
2874 1 3 2.8786456853001835e-01 2.4476365215274157e+01 6.7791234610694886e+00 1.8037232375663130e+01 0 1 0
12412 2 3 3.9391228452739113e-01 1.7716607963865922e+01 6.8367966534398281e+00 1.9546769814328783e+01 0 1 0
125 1 1 5.4604918037751859e-02 2.1783980621423673e+01 1.3091658860477315e+01 1.1762287329315974e+01 0 1 0
12209 2 2 -6.5950904391685472e-01 2.5225076857840850e+01 9.4776707014317623e+00 1.4622803735008501e+01 0 0 0
11107 2 3 4.3190247274557464e-01 2.4681533735737354e+01 8.8233152242595860e+00 1.7651774097471620e+01 0 0 0
12210 2 3 3.2178947625743881e-01 2.4933648277327627e+01 9.5410640125502297e+00 1.5650995747178518e+01 0 0 0
1639 1 1 5.8486522589287201e-02 1.7531401809886763e+01 1.1587473493823568e+01 1.3884565312188784e+01 1 1 0
1635 1 1 -9.0295109765204974e-03 1.7567287158857567e+01 9.2168145602521250e+00 1.3569617173020928e+01 1 1 0
12580 2 3 3.6629535508228300e-01 2.4207958854003106e+01 1.2916506485205876e+01 1.8991715887742934e+01 0 0 0
713 1 2 -4.1830331373009411e-01 2.1472819198114159e+01 6.7043096353713496e+00 1.3756679639024753e+01 0 1 0
179 1 2 -2.8406437004136653e-01 2.4687225963907668e+01 1.0869864887564779e+01 1.1515726499900003e+01 0 1 0
123 1 1 6.2008807305479620e-02 2.2648766514399171e+01 1.1929910466899958e+01 1.1536123796755344e+01 0 1 0
2743 1 3 2.1344689710020334e-01 1.8762794687513676e+01 6.8185597141706644e+00 1.6215750793162695e+01 0 1 0
2127 1 1 1.2859117533727402e-01 1.7912714964897173e+01 1.2957079002150012e+01 1.9414082858552799e+01 0 1 0
175 1 2 -3.4804374325145637e-01 2.3871252787948556e+01 6.9450228503512994e+00 1.2454453771640623e+01 0 1 0
1631 1 1 -1.6788047524105679e-02 1.7983682113298787e+01 6.9782430327506919e+00 1.2741322250259849e+01 1 1 0
1633 1 1 1.4302515415688055e-01 1.8297825870670049e+01 8.0337289306450756e+00 1.3638560321689488e+01 1 1 0
1637 1 1 -8.3924533957176750e-02 1.8060562099950339e+01 1.0319281759721308e+01 1.4219594723693808e+01 1 1 0
2826 1 3 3.0481051028866080e-01 1.9308596273301358e+01 1.2043958974698542e+01 1.6786626846207636e+01 0 1 0
181 1 1 1.0933610395944227e-01 2.3958827799053729e+01 1.2107283533291559e+01 1.1845766878891100e+01 0 1 0
13793 2 2 -6.7920101229558161e-01 2.0687849480300017e+01 1.0164475565180847e+01 1.6243663115799585e+01 0 0 0
1997 1 3 1.5710731222066238e-01 1.8953427409677776e+01 1.0319948225365858e+01 1.4858144528365900e+01 1 1 0
1998 1 2 -4.5472794267466299e-01 1.9400162334487018e+01 7.9969671658835813e+00 1.4540453647646238e+01 1 1 0
715 1 3 3.0957729013388119e-01 2.0104240675347814e+01 8.6780141704085096e+00 1.4448885428150543e+01 0 1 0
1996 1 3 4.2793937053793163e-01 2.1373438086538755e+01 1.1514939689837476e+01 1.4223412882465329e+01 1 1 0
711 1 1 2.8522595713095672e-01 2.2004686432973500e+01 7.9149743941465704e+00 1.3892383332662702e+01 0 1 0
714 1 2 -4.7077040526191355e-01 2.2526225524222671e+01 8.5046239937891936e+00 1.4965206326322155e+01 0 1 0
1994 1 2 -4.7354127925598732e-01 2.0357614724894315e+01 1.1613646637836908e+01 1.4089703378244769e+01 1 1 0
13454 2 2 -6.6236953053406655e-01 2.2909290924410406e+01 1.1078007615045504e+01 1.4774170130833621e+01 0 0 0
13456 2 3 3.9413055767288396e-01 2.2950939089790083e+01 1.0051205540453864e+01 1.4676998797682117e+01 0 0 0
13455 2 3 3.8425127431505757e-01 2.3099962192704805e+01 1.1435769595448205e+01 1.5672550935959354e+01 0 0 0
1993 1 1 2.5008168266001274e-01 1.9660918161593017e+01 1.2717891466855107e+01 1.4712556883307297e+01 1 1 0
1641 1 1 -2.3700381194051531e-02 1.8259991203881295e+01 1.2768310506675409e+01 1.4165866275159670e+01 1 1 0
712 1 3 1.6728240425745633e-01 2.3308524753680864e+01 9.2554807090736588e+00 1.2709067037715508e+01 0 1 0
119 1 1 -2.1440757413147130e-01 2.2310413614277614e+01 8.8919008656533531e+00 1.2627830508054226e+01 0 1 0
13794 2 3 4.8268489030501105e-01 2.1003373931774806e+01 9.2801946414984506e+00 1.6345578364915596e+01 0 0 0
953 1 3 1.3006175857853672e-01 2.1601857744643308e+01 9.6768213352176300e+00 1.2659752825552372e+01 0 1 0
2825 1 2 -4.8831192962745795e-01 1.9330237703573697e+01 1.2763721832412413e+01 1.7465644975872689e+01 0 1 0
13795 2 3 3.3441115105175900e-01 2.0783311968853607e+01 1.0842996989932400e+01 1.6866651819495047e+01 0 0 0
15379 2 3 2.8358054398999893e-01 2.2698786312500129e+01 1.1255100426062734e+01 1.7752449111166317e+01 0 0 0
15377 2 2 -6.0547637387024178e-01 2.3313004663448726e+01 1.0533321532533328e+01 1.8085761706607265e+01 0 0 0
14570 2 2 -6.6033324936217419e-01 2.1747615191939609e+01 8.1723328448787242e+00 1.7526080694779967e+01 0 0 0
14571 2 3 3.9414750710834373e-01 2.2601117799317361e+01 7.6634010413605180e+00 1.7578505511976665e+01 0 0 0
2119 1 2 -3.6554864754848376e-01 1.8607794903348907e+01 8.4616958661590544e+00 1.7933208561680409e+01 0 1 0
2123 1 1 -8.8373216388038078e-02 1.8459743815998937e+01 1.0802651597196840e+01 1.8367005112969107e+01 0 1 0
14572 2 3 4.0229232971294759e-01 2.0945885124073911e+01 7.7542351067564628e+00 1.7945307804188491e+01 0 0 0
2121 1 1 2.9655571001805442e-01 1.9122641917368924e+01 9.6281309867589062e+00 1.8636734201895298e+01 0 1 0
2125 1 1 1.1979970602717685e-01 1.9022948539185890e+01 1.2158592929962794e+01 1.8766610717399278e+01 0 1 0
2183 1 2 -3.2722396392622588e-01 2.0291357065958511e+01 9.7004424262780891e+00 1.9365594348064850e+01 0 1 0
2187 1 1 -6.6375640774956252e-02 2.0269733462420543e+01 1.2156680344493969e+01 1.9516809642155000e+01 0 1 0
2873 1 2 -5.5929304863359908e-01 2.4055413490696250e+01 7.5157308319323937e+00 1.8415221710408154e+01 0 1 0
2239 1 1 1.2034887847875114e-01 2.4191492354591556e+01 7.3743263451264349e+00 1.9954582112136556e+01 0 1 0
15378 2 3 3.5538764827001723e-01 2.2828048017382436e+01 9.9169917986487075e+00 1.8649456054865617e+01 0 0 0
16145 2 2 -6.8986579598266962e-01 2.2482422816085645e+01 1.2849232460896461e+01 1.6467465070708148e+01 0 0 0
2185 1 1 1.0621334620739496e-01 2.0897428649194012e+01 1.0999349590938550e+01 1.9914940344954545e+01 0 1 0
117 1 1 3.1969087482667281e-02 2.2124712134664755e+01 8.0399897799705826e+00 1.1411765401675446e+01 0 1 0
11105 2 2 -7.0391375697324865e-01 2.5451401307124712e+01 9.2334825338206841e+00 1.7181544482597729e+01 0 0 0
12211 2 3 4.1548068776471841e-01 2.5297516443664435e+01 8.6093939465956595e+00 1.4313129257515266e+01 0 0 0
2803 1 2 -4.5836270380019750e-01 1.6076431463165729e+01 3.3758014610051252e+00 2.0249446974904771e+01 0 1 0
3563 1 1 -3.4667276155483998e-02 1.3475741464636631e+01 1.5382873657668936e-01 2.2138888991579407e+01 1 1 0
4167 1 1 1.3087376174343371e-01 1.2204564611609655e+01 2.4412307965131017e+00 2.8528653034177822e+01 0 1 0
4165 1 1 -8.2889948119616488e-02 1.1546721603868141e+01 1.0752414670998112e+00 2.8330106390315688e+01 0 1 0
3624 1 1 1.0885224077217907e-01 1.6940234485619705e+01 1.9557004902648420e-01 2.5084258321085752e+01 1 1 0
14406 2 3 4.1257238385354861e-01 1.0210383869120637e+01 6.0117320683925533e+00 2.5723925645614539e+01 0 1 0
2804 1 3 4.2835328652200688e-01 1.5179543046136903e+01 3.5454199764822443e+00 2.0606199378786442e+01 0 1 0
14407 2 3 4.5320656410446447e-01 1.1510877726960727e+01 6.1081761573231921e+00 2.6771980433197054e+01 0 1 0
13338 2 3 3.0716051501145614e-01 1.1213361861192455e+01 3.6784433404979899e+00 2.4854769078164388e+01 1 1 0
13339 2 3 3.3498698584096576e-01 1.1869097848155230e+01 3.3409437840182523e+00 2.3452120777970809e+01 1 1 0
3504 1 1 1.6101498777212034e-01 1.0381354378614047e+01 1.4563067899709967e+00 2.0314706092597120e+01 1 1 0
3509 1 2 -3.0365002365333887e-01 1.1909570064451762e+01 3.7508822013456320e+00 2.0705784142007506e+01 1 1 0
3508 1 1 1.3478511087920378e-01 1.0500957178752223e+01 3.9025309769339072e+00 2.0820368569853066e+01 1 1 0
3505 1 1 -5.2230378061503130e-02 1.1760539592790771e+01 1.4303111388257694e+00 2.1033531172874667e+01 1 1 0
3565 1 1 1.2985845341198163e-01 1.4075968775014688e+01 1.4307219338762360e+00 2.2391212777847038e+01 1 1 0
3567 1 2 -3.5814303736708852e-01 1.3780747925876488e+01 2.7297697528528015e+00 2.1796361239654942e+01 1 1 0
3507 1 1 2.5624728194536267e-01 1.2486724167521782e+01 2.5291001200993470e+00 2.1302591744968904e+01 1 1 0
3570 1 2 -3.4193694881428266e-01 1.6475326825501728e+01 5.1904784085844495e+00 2.2651754238421567e+01 1 1 0
3512 1 1 -1.7416948012150567e-02 1.0472333906996951e+01 6.4452570783436443e+00 2.0984038543927166e+01 1 1 0
4027 1 3 1.8274660315134730e-01 1.4594762984276803e+01 4.2989337431365131e+00 2.3263249942672090e+01 1 1 0
3566 1 1 -3.9450530801098206e-02 1.5088232685895417e+01 1.4303799206753978e+00 2.3422446107723118e+01 1 1 0
13337 2 2 -6.2077719149671284e-01 1.1048734677965133e+01 3.1828173652763758e+00 2.3988719996281258e+01 1 1 0
14405 2 2 -6.9952699892293146e-01 1.0869864943044098e+01 5.5760881650494687e+00 2.6276800942091587e+01 0 1 0
3568 1 1 5.5734650919038897e-02 1.5795174557466710e+01 2.5977573686074780e+00 2.3848290168343560e+01 1 1 0
4164 1 1 8.3205820282838631e-03 1.0131320289157864e+01 1.1580976679890200e+00 2.8110881307537408e+01 0 1 0
3569 1 1 -2.3860130716370365e-01 1.4951282555333641e+01 3.8358362179754502e+00 2.4168579886958543e+01 1 1 0
3783 1 3 4.0461574905209036e-01 1.3490835745577636e+01 5.4572127801512753e+00 2.4847407129228973e+01 1 1 0
4746 1 2 -5.2488298691734880e-01 1.3792302615748698e+01 4.6653579346422820e+00 2.8206391742143751e+01 0 1 0
4747 1 3 4.4434017200346665e-01 1.3394391935139854e+01 4.3506587095765852e+00 2.7356457549840549e+01 0 1 0
3781 1 2 -5.3701140449565588e-01 1.3065834207241114e+01 4.6080692938989021e+00 2.5182013367104947e+01 1 1 0
3780 1 1 2.7427546918482532e-01 1.3776269055854025e+01 3.3825631178326128e+00 2.5103655227247383e+01 1 1 0
3779 1 3 1.2223549038694355e-01 1.5512766965949357e+01 4.6198434815762717e+00 2.4683072672859332e+01 1 1 0
3782 1 2 -4.2126465925884693e-01 1.3556469187544916e+01 2.2266595689757072e+00 2.5615667019965166e+01 1 1 0
4868 1 3 3.5718950989733173e-01 1.2028033343004797e+01 2.8141834162590493e+00 2.6495791798020232e+01 0 1 0
4867 1 2 -5.1895199337433084e-01 1.2063987137593164e+01 3.2767538611471152e+00 2.7326678615632463e+01 0 1 0
14033 2 2 -6.8749969955303025e-01 1.5890597938141022e+01 4.9159522937408706e+00 2.6961895592477301e+01 0 0 0
10620 2 3 4.8612349228945262e-01 1.5528332986003036e+01 1.7259980158763399e+00 2.6379872867462929e+01 0 0 0
10621 2 3 4.5757243755275456e-01 1.5882250298045774e+01 3.2223517341114736e+00 2.7067578914289918e+01 0 0 0
10619 2 2 -6.4167386112951297e-01 1.6133534953179279e+01 2.2897420899204466e+00 2.6894057908865417e+01 0 0 0
3628 1 1 -1.2370909477898635e-02 1.7162055717521191e+01 2.6233531814142208e+00 2.4078073730545626e+01 1 1 0
14034 2 3 4.5451019140444798e-01 1.6670625887748372e+01 5.4347256124348338e+00 2.6714771117527050e+01 0 0 0
14035 2 3 3.8292568652849068e-01 1.5144543697159689e+01 5.3577746430619513e+00 2.7529768533900992e+01 0 0 0
3506 1 1 -4.5091701482905068e-02 9.6746417046748618e+00 2.7517892481530901e+00 2.0821084478712795e+01 1 1 0
3510 1 1 -4.7669928164021630e-02 9.8145749878916284e+00 5.1258308559136889e+00 2.0998500677020409e+01 1 1 0
3692 1 2 -3.6617908748240141e-01 1.5579247294989324e+01 1.7619871928954611e-01 2.5623370116033453e+01 1 1 0
4987 1 3 4.5209099888700804e-01 1.0301541682201842e+01 3.8603641414536427e+00 2.6970451644803163e+01 0 1 0
3564 1 1 1.0932090629904950e-01 1.5390256100195925e+01 1.9308705525527076e-01 2.4187933627254132e+01 1 1 0
4986 1 2 -5.6046120809039790e-01 9.6693717586233223e+00 3.1480222925928936e+00 2.6844950575643313e+01 0 1 0
3572 1 1 2.8311550190732437e-01 1.5843885662980856e+01 6.4183048728999701e+00 2.2679464335009214e+01 1 1 0
3502 1 1 -5.0383868764563453e-02 9.6341140891764248e+00 2.6687193072274745e-01 2.0581968990920767e+01 1 1 0
15433 2 3 3.3242689604607517e-01 1.1947281653568650e+01 8.6897935080190603e-01 2.5318357179428912e+01 0 0 0
3503 1 1 1.8462519661063506e-02 1.2242468523623982e+01 9.8552526696795595e-02 2.1378765889632039e+01 1 1 0
2237 1 1 -5.0258606241517526e-02 2.4978844002062825e+01 6.1367110127630475e+00 2.0040311226244285e+01 0 1 0
2235 1 1 -2.5831166498635212e-02 2.4205078299729543e+01 4.9379795882421362e+00 2.0106417498137432e+01 0 1 0
2110 1 1 -7.3885852889916490e-02 1.8575771308612108e+01 2.5132267729417022e+00 2.0249510114273363e+01 0 1 0
3685 1 3 4.5584330659973121e-01 2.1680812960613750e+01 1.6199627099428104e-01 2.6517581075454345e+01 1 1 0
5045 1 3 1.8140612347321330e-01 2.5166256474607415e+01 1.2053711052766332e+00 2.8490984584968498e+01 0 1 0
11484 2 3 4.5055880478905413e-01 2.5350472185092162e+01 1.9315464091574872e+00 2.3814679470882105e+01 0 1 0
11145 2 3 3.9908485914167796e-01 2.5244298570245409e+01 3.7570921512009279e+00 2.5472043282745489e+01 0 0 0
11485 2 3 4.1717958238288749e-01 2.4420363252933633e+01 5.1768815396154255e-01 2.3227142413173230e+01 0 1 0
2233 1 1 -7.5744486496515644e-03 2.4821593875192193e+01 3.6834053758412151e+00 2.0292975860088575e+01 0 1 0
3625 1 1 1.4958773885730997e-01 1.9586127886225775e+01 1.6770485428951654e-01 2.5961620085878405e+01 1 1 0
11146 2 3 4.0730453451885490e-01 2.4530987525387019e+01 5.1863272473688360e+00 2.5299871476036113e+01 0 0 0
2108 1 1 8.3089798789755739e-03 1.7851210099308972e+01 1.2274940290678611e+00 2.0228392302536456e+01 0 1 0
4763 1 2 -4.9303914892545808e-01 2.3826429622836912e+01 7.2686443395644096e-01 2.6411173902985539e+01 0 1 0
2231 1 1 -3.4746499960519178e-02 2.4181266421124150e+01 2.4161683844817752e+00 2.0492923933938478e+01 0 1 0
3632 1 1 2.3369479289447301e-01 1.7824700201437789e+01 5.0527449436385758e+00 2.3490152280320043e+01 1 1 0
15936 2 3 3.5987763028026049e-01 2.3039873924774518e+01 3.5535869350325662e+00 2.6637622568013644e+01 0 0 0
10431 2 3 4.5823457445767041e-01 2.2954790564063252e+01 1.6359889214335877e+00 2.4148599029558135e+01 0 0 0
2229 1 1 -2.3809109218359144e-03 2.4887017574577133e+01 1.1498874704470625e+00 2.0632291282372755e+01 0 1 0
3841 1 3 4.5507088481349434e-01 1.9240564151490396e+01 1.1929057403660668e+00 2.2932130504850605e+01 1 1 0
3684 1 2 -4.2567559134537741e-01 2.0752702131591352e+01 6.3749006840931666e-01 2.6659845391870792e+01 1 1 0
10432 2 3 5.0155092765906251e-01 2.1788464124202314e+01 2.3563326745949729e+00 2.3354582574215581e+01 0 0 0
2170 1 1 1.0424729207010190e-01 2.0844700112433607e+01 9.1248321053807968e-01 2.1029020071490450e+01 0 1 0
2173 1 1 1.1000543525063090e-01 2.2800238173751499e+01 2.4384015158752264e+00 2.1057807365615385e+01 0 1 0
2769 1 2 -3.7610667964664435e-01 2.2504417976402877e+01 3.3938064668015282e+00 2.2163386495107876e+01 0 1 0
2171 1 1 -6.4018269351623691e-02 2.2173134237160685e+01 1.2018326309207865e+00 2.0616829504823176e+01 0 1 0
2175 1 1 1.6304639528012715e-01 2.2044710588564094e+01 4.0084633963365492e+00 2.0959697159788853e+01 0 1 0
3983 1 2 -4.3309954699509823e-01 1.8777594877671003e+01 5.0701078741448198e+00 2.2396113709760755e+01 1 1 0
2172 1 1 1.6711599409298919e-01 1.9747029466592551e+01 2.8983489148841040e+00 2.0880448242823654e+01 0 1 0
2174 1 1 -8.5342874657383230e-02 2.0560202516833627e+01 4.0270073543815679e+00 2.0534373731940729e+01 0 1 0
2768 1 2 -3.7772222276496065e-01 2.0353759314757436e+01 2.0346068877789656e+00 2.1857957998233900e+01 0 1 0
3984 1 3 3.8046847216139051e-01 1.8449319588749212e+01 5.5258649624247473e+00 2.1600900115481220e+01 1 1 0
3840 1 2 -4.8646370217506890e-01 1.8664879795655580e+01 6.3302458868652745e-01 2.3403149175772690e+01 1 1 0
10430 2 2 -6.8528178050325428e-01 2.2064255183444942e+01 1.8932764255561838e+00 2.4157179907021980e+01 0 0 0
4764 1 3 3.4003035954417415e-01 2.3852189937443079e+01 1.7581703520964287e+00 2.6642000640937027e+01 0 1 0
11144 2 2 -6.7349162836876120e-01 2.4473399972339781e+01 4.2571962553031861e+00 2.5173549661842284e+01 0 0 0
15935 2 2 -6.1375418890847555e-01 2.2945930411396759e+01 3.0302019004222602e+00 2.7432018245774170e+01 0 0 0
3626 1 1 1.1005572501915931e-01 1.7881143673640235e+01 1.2385161164185221e+00 2.4471112360610341e+01 1 1 0
3630 1 1 -2.4136500392319828e-02 1.7993332610597893e+01 3.7402781395687006e+00 2.4197619265183164e+01 1 1 0
3629 1 1 -7.5578838235120391e-02 1.9547197036641720e+01 2.6157440467774968e+00 2.5840281004723842e+01 1 1 0
3631 1 1 7.6942050793235130e-03 1.9174036123782120e+01 3.7123298478742330e+00 2.5037204368306838e+01 1 1 0
3627 1 1 5.7415514522082449e-03 1.9021040020838054e+01 1.3802049829897804e+00 2.5509764042701349e+01 1 1 0
3633 1 1 1.3835881063147182e-01 1.9955501805553354e+01 4.8776449273433036e+00 2.5233308160317574e+01 1 1 0
4041 1 3 2.5431113303685038e-01 2.0320465111907474e+01 2.7042735201704571e+00 2.6633229690229200e+01 1 1 0
4042 1 2 -4.8315836176003263e-01 2.1128260519790821e+01 4.5377081341012744e+00 2.5910127362122580e+01 1 1 0
4046 1 3 5.6221291142558782e-01 2.1839367535152359e+01 5.3433183171198984e+00 2.5749331277820517e+01 1 1 0
4044 1 2 -5.2599835875279710e-01 2.2372203965394593e+01 6.3187642870266449e+00 2.5429889164068829e+01 1 1 0
3635 1 1 -9.9169830655145251e-03 1.9526733074355079e+01 6.2175659899156424e+00 2.4945059197153608e+01 1 1 0
3634 1 1 -4.6973840268327315e-02 1.8233652648493205e+01 6.2379424493342519e+00 2.4335401775573782e+01 1 1 0
4869 1 2 -5.1419169557010325e-01 2.2722850552781360e+01 5.9584993142455573e+00 2.7993148557327928e+01 0 1 0
12793 2 3 3.8332058369825722e-01 2.4138150507891535e+01 6.2627864246315115e+00 2.7274263528193774e+01 0 0 0
11483 2 2 -6.8816942676162118e-01 2.4644015191324062e+01 1.2542357015319565e+00 2.3929227505204249e+01 0 1 0
12791 2 2 -6.9148363683893554e-01 2.5041040829369841e+01 6.3090673362814345e+00 2.6749014296056497e+01 0 0 0
15937 2 3 3.5277394684526397e-01 2.3373356078990021e+01 3.5554298272968090e+00 2.8112949670616988e+01 0 0 0
2878 1 3 3.7525738437254724e-01 2.4533478714783481e+01 4.0604547036433498e+00 2.2637783241752448e+01 0 1 0
4351 1 1 -2.6574582209334990e-01 2.4421329165306449e+01 4.4566997000098368e-01 2.8685141910717288e+01 0 1 0
13375 2 3 3.6886297491295506e-01 9.8587348524566014e+00 9.9542155946782334e+00 2.5954600039705465e+01 0 0 0
3925 1 3 4.0359088256234216e-01 1.1511108829152212e+01 1.1350499499410718e+01 2.0092134835397800e+01 1 1 0
14198 2 2 -6.9776689209811427e-01 1.4069202102262194e+01 6.8621842777812185e+00 2.5616132718110304e+01 1 1 0
3571 1 2 -3.2007297312617050e-01 1.4670653994064837e+01 6.6373467325849704e+00 2.1927187500420438e+01 1 1 0
12283 2 3 4.3792414103151928e-01 1.4824285259041922e+01 1.2977479987663699e+01 2.2109286088522634e+01 0 0 0
14200 2 3 4.7298815113630654e-01 1.4977170079716375e+01 7.1990840791367239e+00 2.5492543279444256e+01 1 1 0
3513 1 1 5.1175661658476791e-02 1.1894811057652653e+01 6.7685064187885011e+00 2.0947127730614319e+01 1 1 0
12239 2 2 -6.7035166121826550e-01 1.0017746429835551e+01 8.3101835373473651e+00 2.6346310519324991e+01 0 0 0
3518 1 1 -5.7185861890309497e-02 9.6940956368103954e+00 1.0030865091103520e+01 2.1220892223295689e+01 1 1 0
3514 1 1 -3.0480561934886741e-02 9.6973346894562322e+00 7.6214466839493671e+00 2.0867756774911406e+01 1 1 0
4939 1 2 -5.2452855098621987e-01 1.1099732460425576e+01 1.2819055009526380e+01 2.6989947147367953e+01 0 1 0
11355 2 3 3.6897689906199982e-01 1.4864914941337268e+01 8.4530331974769197e+00 2.8181918550194339e+01 1 0 0
4954 1 3 4.2496338286609830e-01 1.2726101079636058e+01 7.6295408750819513e+00 2.8048733089361381e+01 0 1 0
3522 1 1 1.0608612192127703e-01 9.8076210554222936e+00 1.2612818979557103e+01 2.1277914518642380e+01 1 1 0
14199 2 3 5.5785026876864452e-01 1.3434977258694346e+01 7.2843799511529959e+00 2.6450034119526538e+01 1 1 0
4953 1 2 -7.2937033872185120e-01 1.2500847587349881e+01 7.3937059914795862e+00 2.7134971150391923e+01 0 1 0
12241 2 3 3.8423850896598566e-01 1.0989112135190014e+01 8.1186977483040454e+00 2.6609752358643419e+01 0 0 0
3975 1 2 -5.5038605413617503e-01 1.6577977487179670e+01 7.0972914302615138e+00 2.5829171960286743e+01 1 1 0
16416 2 3 3.3763280414031194e-01 1.1629261741993675e+01 1.0820710505494292e+01 2.6947966669436809e+01 0 1 0
12281 2 2 -6.5216448712473662e-01 1.5363975535546521e+01 1.2171711880848566e+01 2.1907932948079701e+01 0 0 0
3924 1 2 -4.1394708672692759e-01 1.2314904644753039e+01 1.1344941002609076e+01 2.0777715996937875e+01 1 1 0
3516 1 1 2.4945690564272152e-03 1.0223024001218851e+01 8.7800450232893237e+00 2.1519936052366031e+01 1 1 0
3520 1 1 1.0139171331123063e-01 1.0218872640466065e+01 1.1246646775026806e+01 2.1928759890511884e+01 1 1 0
3515 1 1 -4.1320391575291701e-02 1.2393914890876319e+01 7.5659088929340266e+00 2.2007107481626701e+01 1 1 0
3517 1 1 1.5283719431754778e-01 1.1413894547382430e+01 8.6637351126047815e+00 2.2556240979746530e+01 1 1 0
3519 1 1 -6.8761697539193062e-02 1.2152513957586665e+01 9.9565148268749066e+00 2.2845626680430708e+01 1 1 0
3521 1 1 1.3474298308382623e-01 1.1884871946699842e+01 1.1179445725680862e+01 2.2122713704114474e+01 1 1 0
3523 1 1 -3.8823811250587835e-02 1.2182910312396777e+01 1.2376402633285373e+01 2.2894684175765892e+01 1 1 0
3573 1 1 1.3159320932976074e-01 1.3719630747322466e+01 7.7236043684653257e+00 2.2320574222276395e+01 1 1 0
3575 1 1 -4.2594700650935999e-02 1.4283153328722891e+01 8.7895567844251641e+00 2.3019989019575402e+01 1 1 0
3926 1 2 -5.5081876349614778e-01 1.6346126683559209e+01 9.3458713302318355e+00 2.2107154015642486e+01 1 1 0
3927 1 3 4.9622130765837669e-01 1.6891595051562970e+01 8.7206472789894196e+00 2.1560634597636376e+01 1 1 0
3577 1 1 1.2363528506775265e-01 1.3296649579976590e+01 9.7606571100055692e+00 2.3652849645448718e+01 1 1 0
3866 1 2 -5.1430072789072234e-01 1.1029090371926717e+01 7.9418390127449019e+00 2.3761907349846958e+01 1 1 0
3576 1 1 1.5405442267519745e-01 1.5713137624729990e+01 8.8560678473115377e+00 2.3342183576124025e+01 1 1 0
3574 1 1 -1.3216562508825533e-01 1.6267361124699850e+01 7.4619306409507926e+00 2.3488733536386661e+01 1 1 0
3581 1 1 1.0132003092218862e-01 1.3145304079867811e+01 1.2244547358054826e+01 2.3946761517461308e+01 1 1 0
3579 1 1 -9.1977746950257969e-02 1.3948941878374056e+01 1.1010100292397707e+01 2.4073096631815510e+01 1 1 0
3976 1 3 3.8383866253118892e-01 1.6652269634734157e+01 7.8902684843241753e+00 2.6391150210616932e+01 1 1 0
3867 1 3 4.3700668085396688e-01 1.1734886071452863e+01 7.9770839114789078e+00 2.4461697724232199e+01 1 1 0
3582 1 1 1.7976645260253338e-01 1.6168731342626440e+01 1.2881602035383242e+01 2.5313954802433962e+01 1 1 0
11354 2 2 -6.6608959851489535e-01 1.5035868905002463e+01 8.8284856180672087e+00 2.7315010228838528e+01 1 0 0
3724 1 3 4.1681058454851205e-01 1.3199554100766310e+01 9.5698019400069292e+00 2.5667482117477039e+01 1 1 0
3723 1 2 -5.1180250288421292e-01 1.2974980325341743e+01 8.9672862180456505e+00 2.4887497151888105e+01 1 1 0
3811 1 2 -2.7850844624479737e-01 1.5287023980047374e+01 1.1824646531350425e+01 2.5805018333126831e+01 1 1 0
3580 1 1 1.4140640289659759e-01 1.5086180501725526e+01 1.0785488564541174e+01 2.4850366442573119e+01 1 1 0
3578 1 1 -1.1418594872979353e-01 1.5943479888030879e+01 9.7169043491166356e+00 2.4536268206583671e+01 1 1 0
11356 2 3 3.9712614099266702e-01 1.5254917512994165e+01 9.7880962186203977e+00 2.7445628536190238e+01 1 0 0
4815 1 2 -2.4387914712469322e-01 1.6893967967228761e+01 1.2647665128243691e+01 2.7769713119499656e+01 0 1 0
16415 2 2 -6.5117309754576469e-01 1.2316268566062984e+01 1.0128755000418998e+01 2.7083542099898136e+01 0 1 0
3640 1 1 9.1484276393919012e-02 1.7216702445725907e+01 9.6544931692416061e+00 2.5219325472021872e+01 1 1 0
16417 2 3 3.8093250355307134e-01 1.2943902322507796e+01 1.0499700903601257e+01 2.7668565087810574e+01 0 1 0
3636 1 1 1.3388814196220045e-01 1.7348552932150838e+01 7.3538420508615179e+00 2.4477496151877411e+01 1 1 0
12282 2 3 4.1303003205247346e-01 1.4838245336198421e+01 1.1453925949157137e+01 2.1609282686711655e+01 0 0 0
10714 2 3 5.1460713154545668e-01 1.7094822633180016e+01 1.0712120133922234e+01 2.2681083841143771e+01 0 0 0
13374 2 3 3.4568287764109412e-01 9.8795666984902031e+00 1.1680993170839423e+01 2.5994091247765081e+01 0 0 0
3812 1 2 -2.8380360055778642e-01 1.3212237384481675e+01 1.3084954830133588e+01 2.5150586664025603e+01 1 1 0
14626 2 3 3.7526178833043289e-01 2.4026371635486193e+01 1.0096188932627346e+01 2.7753820228915373e+01 0 0 0
12537 2 3 4.3025911318294480e-01 2.0573840070145909e+01 1.0541230096021334e+01 2.7360093595140984e+01 0 0 0
15093 2 3 4.2733090082800779e-01 2.3967374073923267e+01 8.2928148749083004e+00 2.3002304635642290e+01 0 0 0
4045 1 2 -4.1759873054253926e-01 2.2377749895139321e+01 8.7024983454698202e+00 2.5580609376116158e+01 1 1 0
2181 1 1 -1.9127021748204670e-01 2.1042817093896787e+01 7.9356770754759340e+00 2.2012413668205266e+01 0 1 0
5007 1 3 4.0156519156320342e-01 1.8970409151670037e+01 8.4533018035673084e+00 2.8168736403590284e+01 0 1 0
16677 2 3 3.5947186751907217e-01 2.5415844860116525e+01 7.6282560727155104e+00 2.5788425919350956e+01 0 1 0
3810 1 2 -3.0124120290025386e-01 1.7510326252167360e+01 1.0315429796987996e+01 2.6535553797176433e+01 1 1 0
2245 1 1 9.9791081395579545e-02 2.5014511469830339e+01 1.0938875427014578e+01 2.0462940858777280e+01 0 1 0
10713 2 3 5.5485907095575981e-01 1.7549772765777764e+01 1.2300404127726672e+01 2.2166396926581569e+01 0 0 0
2180 1 1 -2.5861030399941760e-02 2.2730661944849007e+01 7.3178808176842942e+00 2.0255313154581181e+01 0 1 0
2680 1 1 3.6079837339679577e-01 1.9593854610230682e+01 8.6039691249776702e+00 2.1900428964383256e+01 0 1 0
15094 2 3 3.7617459780104323e-01 2.3874648153498413e+01 7.1337965047822136e+00 2.4208592484750010e+01 0 0 0
12536 2 2 -6.8236715199924625e-01 2.1291090072445591e+01 1.1137973172778990e+01 2.7598561716836343e+01 0 0 0
14624 2 2 -5.9705613720813056e-01 2.3808910114924160e+01 9.1857020010110428e+00 2.7911799239915837e+01 0 0 0
15092 2 2 -6.1151172021182054e-01 2.3897734173595101e+01 7.3148809545628017e+00 2.3291700103092307e+01 0 0 0
13163 2 2 -5.9289745092338619e-01 2.4211204290773431e+01 1.0738871969221941e+01 2.4958914801824392e+01 0 1 0
2934 1 2 -5.2188737020274056e-01 2.3290368998776401e+01 1.2481648550585897e+01 2.2548286116858922e+01 0 1 0
4964 1 2 -3.4412827006088920e-01 1.8173143317539164e+01 6.7614159840807826e+00 2.8241265338044631e+01 0 1 0
2682 1 2 -3.9199563204770344e-01 1.8475553119670909e+01 8.1324325947237455e+00 2.1413593900267195e+01 0 1 0
3641 1 1 -9.0577464087165868e-02 2.0138409737117946e+01 9.9381673533212407e+00 2.5177335391591718e+01 1 1 0
13164 2 3 3.4672308752756775e-01 2.3282283756354001e+01 1.0442369197418195e+01 2.5187930216743556e+01 0 1 0
12172 2 3 3.0179698275011940e-01 2.3740768743700109e+01 1.2213828120678746e+01 2.8119289731560055e+01 0 0 0
2681 1 3 1.6150153237408180e-01 2.1016404705864161e+01 6.8248915460427888e+00 2.2041659178214324e+01 0 1 0
4870 1 3 3.4826712381571429e-01 2.2299688549795405e+01 6.7854499986873336e+00 2.7774053038629585e+01 0 1 0
2247 1 1 -5.8426870134854279e-02 2.4394215844282442e+01 1.2124058781227699e+01 2.0675942926138227e+01 0 1 0
3642 1 1 1.6849957012233288e-01 1.8116643100598019e+01 1.1315268702821344e+01 2.5729602002281883e+01 1 1 0
3639 1 1 4.0351587887112239e-02 1.9505802916196114e+01 8.6328805642841218e+00 2.5096053049977979e+01 1 1 0
2970 1 2 -3.4678661147782547e-01 2.3665165327189634e+01 9.7501584580253837e+00 2.2304497762558778e+01 0 1 0
2186 1 1 -5.5834100548699778e-02 2.2022747850085032e+01 1.0939942885166822e+01 2.0746361917327828e+01 0 1 0
12538 2 3 3.7736849179931048e-01 2.1418780539644548e+01 1.1787406404741784e+01 2.6922672581538396e+01 0 0 0
3644 1 1 -4.5722380636214602e-02 1.7560526770247737e+01 1.2634657264962552e+01 2.5377375633528246e+01 1 1 0
4048 1 2 -4.6239317351672377e-01 2.1550261832101651e+01 1.1895896736126216e+01 2.4236485645225020e+01 1 1 0
3645 1 1 1.4182986580464529e-01 2.0304693722321527e+01 1.2302587273565029e+01 2.4791461907615233e+01 1 1 0
13165 2 3 3.9417444413929675e-01 2.4143963047788407e+01 1.1336181654420200e+01 2.4150281022439056e+01 0 1 0
12171 2 3 3.4861217178541132e-01 2.3564424932472118e+01 1.2204475298808012e+01 2.6675062102038073e+01 0 0 0
2684 1 3 4.2304019718423869e-01 1.9174117469795092e+01 1.0612739763499146e+01 2.2439161924096815e+01 0 1 0
4043 1 1 2.8137875567377174e-01 2.1712495442007590e+01 7.5620986911323378e+00 2.5390948499046100e+01 1 1 0
3007 1 3 1.5673558585085837e-01 2.1389389069753353e+01 8.3070273606999070e+00 2.2992167008356116e+01 0 1 0
2243 1 1 6.5613853096577510e-02 2.4469199670086152e+01 9.7274679993929940e+00 2.1054826833866848e+01 0 1 0
3643 1 1 -7.8524655337887800e-02 1.9568353594307702e+01 1.1236874731352927e+01 2.5294747733144533e+01 1 1 0
4050 1 3 4.0771017110260782e-01 2.1793831495623845e+01 1.2337122624399287e+01 2.3292240883617495e+01 1 1 0
5006 1 2 -4.7254294669126112e-01 1.9892468750610231e+01 8.7903856859184106e+00 2.8198833949721656e+01 0 1 0
3637 1 1 -7.4062761566868085e-02 2.0287294629084180e+01 7.4528799401081702e+00 2.5188281908927902e+01 1 1 0
14625 2 3 3.1665620452241372e-01 2.3479450838500622e+01 8.6402694873642911e+00 2.7104750552704328e+01 0 0 0
10712 2 2 -7.6950958525453517e-01 1.7686904977630387e+01 1.1470864661474014e+01 2.2575255721496355e+01 0 0 0
2241 1 1 -3.4840931328504701e-02 2.4946784603392413e+01 8.5013046858201839e+00 2.0329957211122483e+01 0 1 0
2184 1 1 1.0632482602284796e-01 2.2694356385717011e+01 9.6978013938906447e+00 2.1144105729259518e+01 0 1 0
2683 1 2 -4.7460394588204025e-01 1.9894856621481111e+01 9.8864453114437492e+00 2.2382936762730264e+01 0 1 0
4047 1 3 1.6640282621470456e-01 2.1248647301208450e+01 9.9455304836233918e+00 2.5166634788600224e+01 1 1 0
2182 1 1 4.4972373281521802e-02 2.2056762739654594e+01 8.3312742459391647e+00 2.0972824538919248e+01 0 1 0
2188 1 1 1.3079845686818936e-01 2.2837642262845922e+01 1.2207009138215959e+01 2.1081727411431494e+01 0 1 0
3638 1 1 -6.1953398877413218e-02 1.8089530478237336e+01 8.5646137350864979e+00 2.4813440346866546e+01 1 1 0
12170 2 2 -6.7077783360391241e-01 2.4238506170400314e+01 1.2021462247222670e+01 2.7282896474372105e+01 0 0 0
5968 1 2 -4.8196284388783545e-01 1.1369837782558513e+01 4.0646620313734578e+00 3.3932503651470917e+01 1 1 0
5614 1 1 2.9598865149352066e-01 1.0472918029519189e+01 1.2323414931588694e+00 3.4587017448688101e+01 1 1 0
5010 1 2 -3.4169767278107377e-01 1.1830474326043925e+01 3.4050194431016800e+00 3.0925609348274204e+01 0 1 0
11282 2 2 -6.3135368439326078e-01 1.3739042682035640e+01 1.7875243849870346e+00 3.1849294669171307e+01 0 0 0
5969 1 3 4.2929404452132697e-01 1.2303669004757184e+01 3.8785225833744250e+00 3.3916337510927157e+01 1 1 0
4995 1 3 3.3572544925087466e-01 1.4633959678801144e+01 5.0560640540701725e+00 3.2030669057710313e+01 0 1 0
4994 1 2 -4.5490838886325730e-01 1.4276062991230267e+01 4.2401058857911060e+00 3.1579828710731856e+01 0 1 0
14955 2 3 3.8149953073849563e-01 1.4618622258222620e+01 2.2700181178359253e+00 3.4259788146303563e+01 0 0 0
11284 2 3 4.9705924984273059e-01 1.3146998001015197e+01 2.5221325880241730e+00 3.1598005541370846e+01 0 0 0
11283 2 3 3.7924258807470734e-01 1.3252034216548111e+01 1.1376271474370672e+00 3.2357570555519580e+01 0 0 0
4171 1 1 1.3378868893993115e-01 1.2242146721114585e+01 4.6954740986762982e+00 3.0390905077821319e+01 0 1 0
4233 1 1 7.7968645568765219e-02 1.3691368954280648e+01 4.7423323001432660e+00 3.0364830577069029e+01 0 1 0
4234 1 1 9.3115218921682313e-02 1.6361176041443695e+01 4.7922012092429496e+00 3.0179085757117669e+01 0 1 0
10943 2 2 -6.3870355624231578e-01 1.6682330764911868e+01 4.4858254202746162e+00 3.4585270504280352e+01 0 0 0
4230 1 1 2.8381669935728425e-03 1.6374447714367054e+01 2.3222854353289173e+00 2.9890065865876011e+01 0 1 0
4236 1 1 -7.3576942354583272e-02 1.5643580476479670e+01 6.1049429322673197e+00 3.0027605563405025e+01 0 1 0
4235 1 1 8.4487208790684082e-02 1.4230802667035402e+01 6.0651164821496462e+00 3.0124107361311715e+01 0 1 0
4173 1 1 -1.2172487265309248e-01 1.1640377226984052e+01 5.9854994794662568e+00 3.0026865285933788e+01 0 1 0
4228 1 1 -2.3402459323478952e-02 1.5593197857047977e+01 1.1395265733794095e+00 2.9751401402327172e+01 0 1 0
4172 1 1 1.1119740072884414e-01 1.0169041523381155e+01 5.9971752656473134e+00 3.0089251381978226e+01 0 1 0
4232 1 1 -4.1659156532410667e-02 1.5716351805344567e+01 3.5690565176914864e+00 2.9760795860374550e+01 0 1 0
4169 1 1 1.3958975516121791e-01 1.1379163944035897e+01 3.1501435200502912e+00 2.9575256888703137e+01 0 1 0
16595 2 2 -6.8241159470158663e-01 1.4300394840022028e+01 5.7668960475834021e+00 3.3599878432345896e+01 0 0 0
14956 2 3 4.4246009603041397e-01 1.4727530785673295e+01 3.8233650680666869e+00 3.4186785177685579e+01 0 0 0
14954 2 2 -6.4719952443513729e-01 1.4125540632020558e+01 3.0904572074091026e+00 3.4314197039873122e+01 0 0 0
5618 1 1 1.7032912533492570e-01 1.0484924493870109e+01 3.6338975860567255e+00 3.5036594348279962e+01 1 1 0
5616 1 1 -1.1498718382102356e-01 1.0957317600790434e+01 2.2610782470019894e+00 3.5375091794341664e+01 1 1 0
5620 1 1 -7.4271202762142094e-02 1.0677002610059313e+01 4.6767250551936730e+00 3.6099456594319768e+01 1 1 0
5676 1 1 -4.3010951561014615e-02 1.3023651573686617e+01 1.1923755174320640e+00 3.6073937598597198e+01 1 1 0
5678 1 1 1.5469533021446197e-01 1.2041741272933697e+01 2.1787237460712308e+00 3.6404334589163007e+01 1 1 0
5677 1 1 -3.2829894299006068e-02 1.4357601099782181e+01 1.1927961431467036e+00 3.6606496603014122e+01 1 1 0
5680 1 1 -5.7611177850563744e-02 1.2655708372948306e+01 3.4280946395117291e+00 3.6843601705289387e+01 1 1 0
5685 1 1 -1.9996562749972871e-02 1.4091999153319769e+01 6.0625377640006919e+00 3.6787403258546796e+01 1 1 0
5683 1 1 -8.0961763873135334e-02 1.4752505763433222e+01 4.8005284865968045e+00 3.6869690917311537e+01 1 1 0
6089 1 3 1.8467084410033710e-01 1.5837951008771906e+01 4.8249130753459299e+00 3.6700478177380681e+01 1 1 0
5681 1 1 6.5773457159053014e-02 1.4089209362014603e+01 3.5649644368869597e+00 3.7070944020374256e+01 1 1 0
5682 1 1 1.4495038350487741e-01 1.1790977317005012e+01 4.5633778141552979e+00 3.7004424831274214e+01 1 1 0
4231 1 1 1.3245304290160118e-01 1.4316835639712131e+01 3.7157671751862673e+00 2.9250342561031797e+01 0 1 0
4227 1 1 1.2705155543290686e-01 1.4311555204073226e+01 1.2719877516912750e+00 2.9162105950662632e+01 0 1 0
4229 1 1 -6.6830942262436327e-02 1.3598206046181854e+01 2.4000940418688907e+00 2.8958664586773217e+01 0 1 0
4168 1 1 -5.9493170183196838e-02 1.0014307229670047e+01 3.3123409537583943e+00 2.9179934549292618e+01 0 1 0
16596 2 3 4.2347804271107226e-01 1.3425522911014548e+01 6.1892531804336910e+00 3.3413128275936089e+01 0 0 0
10945 2 3 3.3548629130959701e-01 1.6631815794716633e+01 5.3133634837651131e+00 3.4058290302445158e+01 0 0 0
5622 1 1 1.4765853908221141e-01 9.8008206386871350e+00 5.7471999406539878e+00 3.6303131774078473e+01 1 1 0
5679 1 1 -8.2012900270779496e-02 1.4966401616539631e+01 2.3894687217987527e+00 3.7156144696539698e+01 1 1 0
5684 1 1 1.3616452643213101e-01 1.2725631354831890e+01 6.3863855500022702e+00 3.7259228825597269e+01 1 1 0
4958 1 2 -3.9370905298008807e-01 1.7445803456011777e+01 4.8827277032475163e+00 3.1223951474883361e+01 0 1 0
15508 2 3 4.2493352518711341e-01 9.6907197057430956e+00 1.5830464089355814e+00 3.7162278363713156e+01 0 1 0
15534 2 3 3.6064681936016929e-01 1.6616300256510385e+01 3.2808512199960931e+00 3.2397315335594939e+01 0 0 0
4977 1 3 4.6011065601031526e-01 1.6809175420288131e+01 1.5618907443153105e+00 3.2296910181399731e+01 0 1 0
4976 1 2 -6.9340449195387355e-01 1.7003379328744252e+01 2.4110903218432300e+00 3.2744317562658232e+01 0 1 0
14558 2 2 -6.5605404047546712e-01 1.1802954420544001e+01 6.5961654680952710e+00 3.3026248466783947e+01 0 0 0
14560 2 3 4.5821008973203320e-01 1.1209224190487603e+01 5.8792883461031797e+00 3.2876589754349837e+01 0 0 0
10297 2 3 3.9853374570777950e-01 1.7403570583014424e+01 6.2534177431096749e+00 3.2184955371571064e+01 0 0 0
6088 1 3 4.8235292673151958e-01 1.6972705131737655e+01 5.8526048134776221e-01 3.7131462062356789e+01 1 1 0
13936 2 3 4.7174133592825201e-01 1.6735432705546287e+01 2.8704190764908283e-01 3.4498579518526704e+01 0 1 0
16597 2 3 3.7995510096212692e-01 1.4984548448489663e+01 6.4469531935641804e+00 3.3638738595917616e+01 0 0 0
6025 1 2 -4.9777192933948267e-01 1.3510585002968298e+01 2.0157742780883531e-01 3.3966909913313515e+01 1 1 0
4957 1 2 -2.6675276532111503e-01 9.5690023052439077e+00 5.0215994566912387e+00 3.0973329951024098e+01 0 1 0
5012 1 2 -3.8874295554202348e-01 1.6977598842955622e+01 8.0971443447713204e-02 3.1550855998245215e+01 0 1 0
10944 2 3 4.0499817356145318e-01 1.7564252131404533e+01 4.3268402502945706e+00 3.4965959617152066e+01 0 0 0
14356 2 3 3.8779460589577114e-01 1.8589963077662620e+01 6.3547526770786389e+00 3.7432541731155254e+01 0 0 0
13161 2 3 3.7809294202077753e-01 1.7986084526540012e+01 2.2009821307627373e+00 3.4175272016020585e+01 0 1 0
13160 2 2 -6.8884841274692044e-01 1.7986963667798307e+01 1.4175910934291043e+00 3.4825002313606362e+01 0 1 0
15459 2 3 3.4911738234164003e-01 1.8508528689342278e+01 2.8431794853694456e+00 3.6489414987287958e+01 0 1 0
15458 2 2 -7.5574651010621763e-01 1.8699014693170970e+01 3.7029677071143219e+00 3.6037993361709276e+01 0 1 0
15460 2 3 4.4173392152658086e-01 1.9550749160931122e+01 3.7415530264948083e+00 3.5666832075167555e+01 0 1 0
4289 1 1 -1.5040421474897358e-02 1.7878998438690342e+01 2.2887078830959053e+00 2.9868384126430438e+01 0 1 0
4291 1 1 -1.6913363624667610e-02 1.8794226315328508e+01 3.3900552591862860e+00 2.9859342101174086e+01 0 1 0
4792 1 2 -5.3793050055973135e-01 2.1629673535441150e+01 4.7603896014285461e+00 3.2383681839471812e+01 0 1 0
4292 1 1 7.0149621668439577e-02 2.0171901775554449e+01 3.4542048280773767e+00 3.0123151022991276e+01 0 1 0
4791 1 3 1.2715339845271945e-01 2.0115971814118954e+01 1.7694171330982273e+00 3.1561062032329993e+01 0 1 0
4290 1 1 -2.1500250183637329e-01 2.0749820435267488e+01 2.5841445177574722e+00 3.1205374138741988e+01 0 1 0
5046 1 3 1.8270734775466832e-01 2.1688198102899612e+01 2.0882866244588287e+00 3.0836050814798625e+01 0 1 0
4790 1 1 4.1124851631576714e-01 2.0957057097764974e+01 3.5144726739469960e+00 3.2538444663195897e+01 0 1 0
4793 1 2 -6.0501535687184349e-01 2.1647471372426274e+01 2.7232749192907630e+00 3.3558745577291226e+01 0 1 0
4794 1 3 3.8471426875608594e-01 2.1187834195865932e+01 5.6214786165518618e+00 3.2497486662618094e+01 0 1 0
15533 2 2 -5.2506449635194374e-01 1.9611758343198932e+01 3.8216179285886156e+00 3.2969359733600236e+01 0 0 0
15535 2 3 3.4601270517240840e-01 1.8839379315946740e+01 3.4258576745887641e+00 3.2539181008427427e+01 0 0 0
4353 1 2 -3.8128951048642751e-01 2.3081774301574129e+01 3.5641398708957954e+00 3.0508228732822921e+01 0 1 0
4852 1 3 5.4304083425224781e-01 2.3162888676807242e+01 3.9082327716991077e+00 3.2450458067215372e+01 0 1 0
11292 2 3 5.4086061094980931e-01 2.3759748268490018e+01 3.6374114224920882e+00 3.4092317110040071e+01 0 1 0
11412 2 3 5.5280644070671181e-01 2.1184130880673891e+01 2.4888895859954272e+00 3.4502262928003141e+01 0 0 0
4851 1 2 -7.2192750098559477e-01 2.3930882471902361e+01 4.0022504519784663e+00 3.3006756725991785e+01 0 1 0
4355 1 1 1.4092366469815409e-01 2.2314958882783785e+01 4.6775614465457656e+00 2.9921344845766289e+01 0 1 0
4294 1 1 -1.4451650912682806e-02 2.0935030781493449e+01 4.6579476244716638e+00 2.9818249330215505e+01 0 1 0
4354 1 1 2.3839132411922681e-01 2.4435193868830282e+01 3.4369599152642909e+00 3.0231821365863006e+01 0 1 0
4358 1 1 4.3865779833600323e-03 2.4381428669044315e+01 5.8146307485013615e+00 2.9827674772072257e+01 0 1 0
4357 1 1 7.0309075059859186e-02 2.2955707808136694e+01 5.8513687185944487e+00 2.9546950679482546e+01 0 1 0
4293 1 1 9.9715257325189863e-02 1.8119779751420172e+01 4.7383565739454676e+00 2.9958911190721487e+01 0 1 0
4287 1 1 1.2113117995824195e-01 1.8484082637382688e+01 1.0265361949252625e+00 2.9885425756085763e+01 0 1 0
4296 1 1 -8.5460554500659154e-03 2.0244886442126095e+01 5.8954790898449172e+00 2.9444683289678025e+01 0 1 0
4288 1 2 -3.1233712904636013e-01 1.9896182818227814e+01 1.0311551123524367e+00 2.9619234562578622e+01 0 1 0
4356 1 1 -6.7981131509382967e-02 2.5146507098730787e+01 4.5730139779522450e+00 2.9840208787621975e+01 0 1 0
4352 1 2 -3.7105521794842838e-01 2.5130673216949386e+01 2.2217222462172082e+00 3.0376479772378939e+01 0 1 0
13448 2 2 -6.6843388980783569e-01 2.4451777162656725e+01 6.5131370349514057e+00 3.3156392981885666e+01 0 0 0
11411 2 2 -7.2164596887081323e-01 2.0833616353595101e+01 1.8832785243512418e+00 3.5386548964812285e+01 0 0 0
11291 2 2 -7.5113433600353463e-01 2.3850361763302260e+01 3.2841574589419369e+00 3.5108731235492556e+01 0 1 0
10947 2 3 4.2474920426698165e-01 2.0890423843784966e+01 5.1799706619114367e+00 3.4616233346054564e+01 0 0 0
15513 2 3 4.3363739141824148e-01 2.0630000678543144e+01 2.1975424640145356e+00 3.7012375348692430e+01 0 0 0
13603 2 3 3.6051399738591910e-01 2.2676488030749468e+01 2.3372910119774866e+00 3.5985903355148942e+01 0 0 0
10946 2 2 -7.1843445346753387e-01 2.1090020741798597e+01 4.6091670205739428e+00 3.5466382646811361e+01 0 0 0
10948 2 3 4.0519241358001790e-01 2.2047446496321236e+01 4.4290783414005350e+00 3.5706264272261166e+01 0 0 0
11413 2 3 3.4555357614014076e-01 2.1197303407858293e+01 9.6087640130320306e-01 3.5263456836833882e+01 0 0 0
4295 1 1 1.0404073134402619e-01 1.8832585492192575e+01 5.7915081822513361e+00 2.9109725072429512e+01 0 1 0
13601 2 2 -7.0019305028456946e-01 2.2728778874397708e+01 2.0689254531797214e+00 3.6960567309813896e+01 0 0 0
11185 2 3 2.8554434775864951e-01 2.3814809463720316e+01 4.5909693457572063e+00 3.6196344968521608e+01 0 0 0
13453 2 3 4.3207891826065548e-01 2.0434199848017933e+01 5.4933855407902783e+00 3.6686077445623894e+01 0 0 0
12049 2 3 3.7473046547167854e-01 2.3086584760770119e+01 1.6551561315451759e+00 3.3424961525235766e+01 0 1 0
11183 2 2 -6.2525835049101197e-01 2.3378120749229108e+01 5.4568375419236324e+00 3.5790171371751747e+01 0 0 0
13162 2 3 3.9230583527017393e-01 1.8794347997456377e+01 1.2046116493515890e+00 3.5333130889551853e+01 0 1 0
11184 2 3 2.6449363117644348e-01 2.3459882571809473e+01 6.1346211182141026e+00 3.6447214429644092e+01 0 0 0
13450 2 3 3.7617601912171095e-01 2.4037508215107252e+01 6.0744393405019776e+00 3.3893696939032516e+01 0 0 0
10344 2 3 3.1742491961046276e-01 2.4774589998062982e+01 1.1443821145991504e+00 3.6130865702843536e+01 0 1 0
12047 2 2 -6.9465595198555152e-01 2.3716282604039268e+01 1.1830854023390307e+00 3.2926154911443454e+01 0 1 0
16735 2 3 3.4620094449639688e-01 2.2084534326246096e+01 5.4770799781320456e-01 3.7274393384049390e+01 0 0 0
12048 2 3 3.2377841810016350e-01 2.3929227705788346e+01 1.6517294321188787e+00 3.2093253401387898e+01 0 1 0
13602 2 3 5.2296422940865184e-01 2.3770407470899158e+01 2.2627697628095920e+00 3.7357878885319288e+01 0 0 0
11293 2 3 5.1134664967637133e-01 2.4892301620732173e+01 3.2307365953920906e+00 3.5363488791843679e+01 0 1 0
12577 2 3 2.1512197267940880e-01 1.9723511554177762e+01 4.6825234735904120e-01 3.3701677635369066e+01 0 1 0
10343 2 2 -6.6151179072901800e-01 2.4667055256624099e+01 2.5275368302382178e-01 3.5857450095432036e+01 0 1 0
15998 2 2 -6.8849672739573842e-01 1.9342228073627833e+01 3.3466973441716924e-01 3.6708311792723499e+01 1 0 0
11549 2 2 -6.8664928984505358e-01 1.9688737706611057e+01 6.2789449959390859e+00 3.4419284828791596e+01 0 0 0
11551 2 3 4.4479836514752391e-01 1.8961638932640110e+01 6.0991985068961085e+00 3.3742648294941894e+01 0 0 0
13451 2 2 -7.5024939661829848e-01 2.0377412694518572e+01 6.1161483487659503e+00 3.7410127580961863e+01 0 0 0
14355 2 3 3.5962635035569834e-01 1.8177073613258557e+01 4.8833997920347718e+00 3.7062077970024703e+01 0 0 0
4761 1 3 2.2725930699707483e-01 2.3539380209439447e+01 9.1428577896220808e-01 2.8977758182871508e+01 0 1 0
14548 2 3 4.0528787376533365e-01 2.5444126424046175e+01 4.9569487947393370e-01 3.3303829381921631e+01 0 0 0
5977 1 3 3.9853209484392355e-01 9.6588686595295705e+00 1.1114180344792038e+01 3.3188823347834969e+01 1 1 0
12514 2 3 4.3528976799861419e-01 1.7230018480433515e+01 1.2829866932082997e+01 3.1844391850826529e+01 0 0 0
4243 1 1 1.4615019917529060e-01 1.3888550091002131e+01 1.2166566834624224e+01 2.8867498443859905e+01 0 1 0
14559 2 3 3.5699149715453049e-01 1.1823651962913214e+01 7.3521543398303244e+00 3.2347147787494308e+01 0 0 0
4244 1 1 1.2085741339061606e-01 1.6901736007961144e+01 1.1748606377635994e+01 2.8935162334182650e+01 0 1 0
5853 1 2 -3.2592387067102746e-01 9.9569372687327924e+00 6.8919906798802399e+00 3.7283581803857295e+01 1 1 0
4241 1 2 -3.4075100179393952e-01 1.4508759254372045e+01 1.0913602264084934e+01 2.9212617041289736e+01 0 1 0
13689 2 3 4.3643108251473306e-01 1.5588208069096964e+01 8.7510965586709375e+00 3.2671212818923564e+01 0 0 0
4181 1 1 4.8724354540388162e-02 1.1768478294941799e+01 1.1148071704084588e+01 2.9669020640171468e+01 0 1 0
13688 2 2 -6.8115084262231618e-01 1.5078896448015847e+01 7.8776562504542404e+00 3.2549743734446487e+01 0 0 0
13690 2 3 3.8725448514357191e-01 1.4370127038501293e+01 7.9642566866075137e+00 3.1881805955295789e+01 0 0 0
4175 1 1 1.8774884394359800e-01 1.2413512567923481e+01 7.1118251957347978e+00 2.9898525719579563e+01 0 1 0
13509 2 3 3.8878980811811487e-01 1.2907990872182117e+01 9.3097559908590153e+00 3.3549134862108588e+01 0 0 0
13510 2 3 4.6874082352588475e-01 1.1308957302020449e+01 9.7437038886741245e+00 3.3377316054363874e+01 0 0 0
13508 2 2 -6.3870577021273856e-01 1.2001941047332327e+01 9.0093945233835520e+00 3.3397553715088996e+01 0 0 0
4771 1 3 1.2110970713433115e-01 1.1893720989569292e+01 9.7020857995202405e+00 3.1298728562793627e+01 0 1 0
4770 1 1 3.3955051992271051e-01 1.3339123126024294e+01 1.1418330485540409e+01 3.1640458960128406e+01 0 1 0
4772 1 2 -5.4640774218798860e-01 1.4039802520685178e+01 1.0408635133096750e+01 3.2326403445371383e+01 0 1 0
4774 1 3 4.1827787187782217e-01 1.4835067325754839e+01 1.0840619421598932e+01 3.2794465430044994e+01 0 1 0
5694 1 2 -3.1378616307216178e-01 1.2629769287083482e+01 1.2543537840469224e+01 3.4917698538818200e+01 1 1 0
5630 1 1 9.5391084527852374e-02 1.0511639354104608e+01 1.1352437846859710e+01 3.5018529444835053e+01 1 1 0
5976 1 2 -4.9615851260050742e-01 1.0591515446058130e+01 1.1216533962446562e+01 3.3545428977098886e+01 1 1 0
4773 1 2 -3.5973353813868031e-01 1.3607945848737014e+01 1.2658287047693195e+01 3.1607245220583259e+01 0 1 0
5632 1 1 1.0777667341532275e-01 1.1241132718756909e+01 1.2570392105568301e+01 3.5184984763318695e+01 1 1 0
10550 2 2 -7.0671542647943475e-01 1.6768373534067852e+01 9.9792952335224925e+00 3.2924400370450108e+01 0 0 0
4179 1 1 -2.1118891816775739e-01 1.2526788407610214e+01 1.0422558388485225e+01 3.0716090377486442e+01 0 1 0
4238 1 1 1.0916123441690563e-01 1.6401324918322484e+01 7.3060121218323184e+00 2.9941012717146428e+01 0 1 0
5035 1 3 2.2594973155399728e-01 1.3260091266945347e+01 9.7106854173189170e+00 3.0375357255356924e+01 0 1 0
4239 1 2 -3.1343710831599902e-01 1.5761788693508068e+01 8.5644464534718328e+00 3.0301483033247241e+01 0 1 0
4240 1 1 1.0900843888428152e-01 1.6568451087799211e+01 9.7739233126284102e+00 3.0124067112513082e+01 0 1 0
5695 1 2 -5.6953145392546045e-01 1.5469139351366007e+01 1.1418764646557833e+01 3.4218293900891119e+01 1 1 0
6093 1 3 4.2795482920836403e-01 1.5562203344548003e+01 1.2358082901050290e+01 3.4546558851532204e+01 1 1 0
4176 1 1 1.0446340870410718e-01 1.0242811761969698e+01 8.4576987196333580e+00 2.9749538723529113e+01 0 1 0
5692 1 1 4.3333855093664296e-02 1.3217623913138146e+01 1.1262201877071362e+01 3.5358325523871457e+01 1 1 0
5693 1 1 2.6345200128654402e-02 1.4444320640729172e+01 1.0765226001582393e+01 3.5063650630223762e+01 1 1 0
5628 1 1 -1.9854097059116137e-02 1.0981063954935856e+01 1.0222879923971597e+01 3.5810529972624089e+01 1 1 0
6091 1 2 -5.4675408084368149e-01 1.6208432635994594e+01 8.9931677197048057e+00 3.4920502138104965e+01 1 1 0
6092 1 3 4.7392086299237729e-01 1.6315399137643741e+01 7.8446490679049292e+00 3.5075935450299966e+01 1 1 0
5626 1 1 -9.0203966908357410e-03 1.0201738632624185e+01 9.0680070262590426e+00 3.6106352597535043e+01 1 1 0
5691 1 1 8.3912030107633276e-02 1.4996030031144805e+01 9.4971424001080536e+00 3.5400089775292294e+01 1 1 0
6090 1 2 -4.6877142466715616e-01 1.6091217139241429e+01 6.9003693251562774e+00 3.5663615836255481e+01 1 1 0
5690 1 1 5.4822826503347320e-02 1.2378627786165826e+01 1.0425490933351133e+01 3.6255524386102032e+01 1 1 0
5689 1 1 -1.3169243283825818e-01 1.4343119578340936e+01 8.4461463549779516e+00 3.6107853072073389e+01 1 1 0
5687 1 1 1.5592510340338403e-01 1.4805745316966625e+01 7.1351235808226372e+00 3.6210597014658291e+01 1 1 0
5688 1 1 1.0974122054251217e-01 1.3113813824412517e+01 8.8641173921923890e+00 3.6835105577682008e+01 1 1 0
5686 1 1 -8.5202565678470149e-02 1.2183268776773593e+01 7.6871198578026183e+00 3.6930312621082535e+01 1 1 0
5624 1 1 1.6237289611890449e-01 1.0793810514104138e+01 7.9564597452935555e+00 3.6784177444085302e+01 1 1 0
4237 1 2 -3.7010534011814222e-01 1.3784367655066276e+01 7.3972325373294323e+00 2.9804608666016712e+01 0 1 0
4177 1 2 -3.5612764960063342e-01 1.1682595046873425e+01 8.3190849226263985e+00 2.9687700657549691e+01 0 1 0
4180 1 1 4.6845689350970878e-04 1.0368336397412227e+01 1.0891647773076469e+01 2.9396025963599566e+01 0 1 0
4242 1 1 3.6554186075398877e-02 1.5985794863568033e+01 1.0848492022438966e+01 2.9480340575759708e+01 0 1 0
10552 2 3 4.7190380880760691e-01 1.6604056234387549e+01 1.0240795768540695e+01 3.3868166992823156e+01 0 0 0
10296 2 3 3.3635467311740880e-01 1.7119226442235338e+01 7.5953318074621379e+00 3.3135671555876613e+01 0 0 0
4973 1 3 3.8539986364254647e-01 1.5763939211440322e+01 1.2233661045595518e+01 3.1539212287283753e+01 0 1 0
10668 2 3 3.4569725141337282e-01 1.5603547159919039e+01 1.1740475378183302e+01 3.7212940163148261e+01 0 1 0
4178 1 1 -4.9472502793117754e-02 9.6561987395739912e+00 9.6591439634801404e+00 2.9671082876965759e+01 0 1 0
4174 1 1 6.5659227559227804e-02 9.5787901189333677e+00 7.2231568643626556e+00 2.9503415931185444e+01 0 1 0
4183 1 1 -8.2413850308492978e-02 1.2475472328190421e+01 1.2116985520446747e+01 2.8915132140676068e+01 0 1 0
12067 2 3 3.4136913638047800e-01 1.7168314957856637e+01 1.0412074055919518e+01 3.5639317014064574e+01 0 0 0
4972 1 2 -6.4622308081610402e-01 1.6236003175234931e+01 1.3014456630316749e+01 3.1694632057738620e+01 0 1 0
13900 2 3 3.5064171886487538e-01 1.3675274624353490e+01 1.2987444924317183e+01 3.6722223706184785e+01 0 0 0
15063 2 3 4.5891661995899580e-01 1.0962769976239327e+01 1.2698927405137457e+01 3.7476820405118247e+01 1 0 0
16138 2 3 4.1150476087989496e-01 1.6129952917633574e+01 9.3860721849203141e+00 3.7169728589519266e+01 0 0 0
4182 1 1 -2.0522749018620653e-02 9.5539137375276262e+00 1.2003091066326723e+01 2.9012039419944088e+01 0 1 0
11041 2 3 3.7614356505338475e-01 2.4706943072461875e+01 1.3106177397739506e+01 3.6385477529351917e+01 0 0 0
13599 2 3 3.0279664295294823e-01 2.4051432559161011e+01 1.2977492486327950e+01 3.4632098049812569e+01 0 0 0
10295 2 2 -6.8249971283316857e-01 1.7550345154701677e+01 6.7406613161169435e+00 3.3090289759576478e+01 0 0 0
16854 2 3 3.9245979653476593e-01 1.8465366196160016e+01 1.0929860777388813e+01 3.7278673756610651e+01 0 0 0
12066 2 3 3.4454114193349383e-01 1.7664639364939703e+01 1.1941636042147161e+01 3.5422440516294337e+01 0 0 0
10551 2 3 3.9360120928970704e-01 1.7603283743433295e+01 1.0367546900836647e+01 3.2516820236640420e+01 0 0 0
12065 2 2 -7.0346483366995138e-01 1.7881789168035386e+01 1.0998742829961879e+01 3.5736479758062146e+01 0 0 0
13449 2 3 3.8519857821942305e-01 2.4137761683020454e+01 7.3964704670977737e+00 3.3146098023882466e+01 0 0 0
4366 1 2 -3.6431602512486122e-01 2.1272558767338754e+01 1.2992587439223977e+01 3.1836761288783553e+01 0 1 0
11550 2 3 3.8961379638427396e-01 1.9493823361118860e+01 6.9711983294351949e+00 3.5149568875554934e+01 0 0 0
13482 2 3 3.5865399259976910e-01 2.4555172115520776e+01 8.8563968330360670e+00 3.6490008693400860e+01 0 0 0
4297 1 1 3.9651534113973548e-02 1.7812834339004510e+01 7.3254524687530767e+00 2.9529848386107638e+01 0 1 0
12604 2 3 3.9696477144794162e-01 1.8001336690342740e+01 8.2234353453804818e+00 3.6719929897458762e+01 0 0 0
15250 2 3 3.4652013651353358e-01 2.1819834939392582e+01 7.3309857308491875e+00 3.5417075071198759e+01 0 0 0
4305 1 1 -5.1361581263021254e-02 1.8266118964818745e+01 1.1907864288257676e+01 2.9469578268503611e+01 0 1 0
4360 1 1 -5.0767600366357919e-02 2.4986285880665317e+01 7.0461837772715956e+00 3.0314096001637953e+01 0 1 0
4359 1 1 -1.5512885982093322e-02 2.2247243976284004e+01 7.0858878878632767e+00 2.9935947883294450e+01 0 1 0
4854 1 3 4.5309815232701617e-01 1.8919237483393648e+01 8.6952721310464884e+00 3.2273822970192398e+01 0 1 0
5034 1 3 1.6387087703633899e-01 2.4445643921893925e+01 1.2221662265530504e+01 3.2544108967192244e+01 0 1 0
4738 1 3 6.2198546374126085e-02 2.3335878370142403e+01 1.0597152327107590e+01 3.2311004549514699e+01 0 1 0
4365 1 1 -2.0607955951576654e-01 2.2331069173658573e+01 1.0124555636232341e+01 3.2356084093799552e+01 0 1 0
4739 1 2 -4.0715847158332130e-01 2.1811659460904352e+01 8.0287042991775106e+00 3.3799496276787423e+01 0 1 0
4306 1 1 2.4702606695429724e-01 2.0897852589552606e+01 1.2140311874003386e+01 3.0578779956920474e+01 0 1 0
14421 2 3 3.6240499466315723e-01 1.9026570597080912e+01 1.0256353449426598e+01 3.4165320971212815e+01 0 0 0
14420 2 2 -6.7328358924349663e-01 1.9350931868167748e+01 9.4984512313241058e+00 3.3668400789154887e+01 0 0 0
4363 1 1 2.9307891354961740e-02 2.2048452440756073e+01 9.2588807743839379e+00 3.1166820323798042e+01 0 1 0
4302 1 1 -6.8309880704430173e-05 2.0852710672711886e+01 9.5770140276774249e+00 3.0430092107652108e+01 0 1 0
4304 1 1 -8.1519792441182543e-02 2.0157455821356166e+01 1.0817484284920537e+01 3.0500116607070929e+01 0 1 0
4853 1 2 -4.7277413983707356e-01 1.9130728669082270e+01 7.9702196414074571e+00 3.1696916121514406e+01 0 1 0
4923 1 2 -5.6505284015690360e-01 1.8436259431898893e+01 1.1571068339798307e+01 3.1744846142420535e+01 0 1 0
14422 2 3 3.7643877130223447e-01 1.9838328938671136e+01 8.8879192515327254e+00 3.4269071383048370e+01 0 0 0
4737 1 1 3.0129587811042491e-01 2.2258183896699588e+01 9.2222970996939910e+00 3.3623347799390167e+01 0 1 0
4361 1 1 -1.3068792770031635e-02 2.2851979539438339e+01 8.1375266921178291e+00 3.0767742217687072e+01 0 1 0
5033 1 3 1.6762390307450015e-01 2.1688307282739970e+01 1.0952151206176328e+01 3.2368983890073721e+01 0 1 0
4740 1 2 -5.7108993506041528e-01 2.2737057876045046e+01 1.0202607865242188e+01 3.4569473684554524e+01 0 1 0
4924 1 3 3.6416965697268633e-01 1.9193777722399226e+01 1.1817846332735126e+01 3.2340566542789198e+01 0 1 0
4741 1 3 3.9404475592754296e-01 2.2675699314479527e+01 1.1167876583060867e+01 3.4391181893331847e+01 0 1 0
4362 1 1 1.1240295467847781e-01 2.4255449834931664e+01 7.9985454715055289e+00 3.1093984135186925e+01 0 1 0
12740 2 2 -6.3999523840273120e-01 2.0043417429043629e+01 1.2011092106112784e+01 3.4167667470746323e+01 0 0 0
4364 1 2 -4.0049563041226222e-01 2.4791322184645118e+01 8.9840558987282719e+00 3.2051624651368151e+01 0 1 0
4303 1 1 1.4005187205635181e-01 1.8744683160741115e+01 1.0865476504549060e+01 3.0450563504325128e+01 0 1 0
4299 1 1 8.5283948811320218e-02 1.8685769894997840e+01 8.3381266892889609e+00 3.0385876420658004e+01 0 1 0
5025 1 2 -5.1478121040389446e-01 2.4576907987571314e+01 1.1053926135193443e+01 3.0015933992582376e+01 0 1 0
4301 1 1 -1.0778238717303290e-01 1.7991318076271813e+01 9.6470801252232938e+00 3.0301047256939093e+01 0 1 0
4871 1 2 -4.5226661111531102e-01 2.2097356712857493e+01 1.1978578241941566e+01 2.9833305080675615e+01 0 1 0
4298 1 1 3.3482940840890959e-03 2.0903082184584559e+01 7.1610510153997762e+00 2.9574237656951489e+01 0 1 0
4300 1 1 1.1737360682866496e-01 2.0164995328237641e+01 8.5235589916661034e+00 2.9618651759218455e+01 0 1 0
12602 2 2 -6.9746886899597627e-01 1.8892227551677273e+01 8.1939836974989504e+00 3.6284731968241211e+01 0 0 0
12603 2 3 4.0746381094205025e-01 1.9341063239185900e+01 9.0599751627762863e+00 3.6358369066423123e+01 0 0 0
15248 2 2 -6.4465197163273180e-01 2.1717684984862547e+01 7.6424957394468462e+00 3.6425257352911608e+01 0 0 0
10535 2 2 -6.9530097323692164e-01 2.0500196720249644e+01 1.0205908442804866e+01 3.6039128476585262e+01 0 0 0
11039 2 2 -6.8763774407032330e-01 2.4080144438663421e+01 1.2302540094417820e+01 3.6466607864784606e+01 0 0 0
10537 2 3 3.3982665323812178e-01 2.1344073373771295e+01 9.6858512432184920e+00 3.6081231346365556e+01 0 0 0
12741 2 3 3.2124722382600562e-01 1.9593400033589187e+01 1.2758575078158202e+01 3.4589526384959939e+01 0 0 0
4307 1 1 1.5861815048853106e-01 1.9082881017774550e+01 1.2958375737929531e+01 2.9169702079668934e+01 0 1 0
5027 1 3 3.8737348494586610e-01 2.4259491212006104e+01 1.0455590445435343e+01 3.0729342248439842e+01 0 1 0
13481 2 2 -6.4731199666499484e-01 2.4764742192815508e+01 8.3674522116648617e+00 3.5674105369269405e+01 0 0 0
5023 1 1 3.6459727395954733e-01 2.5110263438292723e+01 1.2299311386869059e+01 3.0402833789767588e+01 0 1 0
13965 2 3 3.1607180030507731e-01 2.4718122317367389e+01 1.1221408366741008e+01 3.4871492911104731e+01 0 0 0
13598 2 2 -6.7544310936766427e-01 2.3155382542555991e+01 1.2785954107502118e+01 3.4213689610129578e+01 0 0 0
12768 2 3 2.7564468665407565e-01 2.3268179292067170e+01 1.0136198779697718e+01 3.6558397739908884e+01 0 0 0
12742 2 3 3.8238522858503582e-01 2.0513704234619091e+01 1.1355778004492096e+01 3.4775750384829763e+01 0 0 0
14610 2 3 2.3207570883641881e-01 1.9225808447593547e+01 1.2803551627250860e+01 3.6482698265807279e+01 0 0 0
15249 2 3 2.7521823308410048e-01 2.2417664004524408e+01 8.1911385247041544e+00 3.6845757860191924e+01 0 0 0
10536 2 3 3.4744204176288840e-01 2.0517656312533550e+01 1.0890610102442041e+01 3.6783726858700646e+01 0 0 0
13483 2 3 2.9796909522268566e-01 2.3995757304161685e+01 8.3740403239802692e+00 3.5175936721119804e+01 0 0 0
11040 2 3 5.0539145092411220e-01 2.4626299413383641e+01 1.1506080044857487e+01 3.7077081487900884e+01 0 0 0
15087 2 3 3.9513240305600361e-01 2.2424339394048115e+01 1.2373302667247337e+01 3.6748886411329487e+01 0 0 0
4872 1 3 4.1145889324317081e-01 2.2157416542581196e+01 1.1313405861184359e+01 2.9047545409456365e+01 0 1 0
12767 2 2 -6.4920538023656027e-01 2.3108214707965885e+01 9.7017860636049580e+00 3.7407145846674133e+01 0 0 0
15086 2 2 -6.8591339532709228e-01 2.1503735401916618e+01 1.2186523434833095e+01 3.7130998416164203e+01 0 0 0
15088 2 3 3.4714669494664840e-01 2.0975694027141124e+01 1.2991384324101253e+01 3.7340829276694542e+01 0 0 0
4429 1 1 -2.6495379696534077e-01 2.5360199033070852e+01 1.2169233716473068e+01 3.1962905461428559e+01 0 1 0
12638 2 2 -6.7387105984213924e-01 9.7133339952178996e+00 4.0680162573724870e+00 3.8881794920501271e+01 0 1 0
6017 1 2 -5.0884686951754421e-01 1.1247709550668956e+01 1.7053079220311129e+00 3.7605899681742670e+01 1 1 0
6086 1 2 -5.2287635755851203e-01 1.7271363150358653e+01 1.5642583930495806e+00 3.7661518239040291e+01 1 1 0
6085 1 1 2.7285942128186419e-01 1.6249249947229895e+01 2.5112267259004595e+00 3.7732053459967581e+01 1 1 0
7390 1 1 1.5336179639336059e-01 9.6612703462708289e+00 2.7463971103221536e+00 4.1732373399211824e+01 1 1 0
7846 1 2 -2.7656132420825419e-01 1.0922024310805151e+01 4.2626720408012408e-01 4.1133805597313263e+01 1 1 0
12640 2 3 4.3335043614921748e-01 1.0507311713225821e+01 4.4092537681912534e+00 3.9343663416623194e+01 0 1 0
14889 2 3 4.1047834405289302e-01 1.5124933732480038e+01 1.0750655113018399e+00 3.9222521072096207e+01 0 0 0
14890 2 3 4.1101673978099823e-01 1.3727088326057476e+01 1.7046989768419574e+00 3.9630266316201698e+01 0 0 0
6087 1 2 -5.1075970827858364e-01 1.6397122024854330e+01 3.6524175402574217e+00 3.8477524473263870e+01 1 1 0
5852 1 2 -3.4854757801190095e-01 1.1980545194344133e+01 5.5037270891879393e+00 3.8107950524266585e+01 1 1 0
6018 1 3 3.4375885769581366e-01 1.1326425273081856e+01 2.1993345020979542e+00 3.8472767694286716e+01 1 1 0
11327 2 2 -6.3367987443047424e-01 1.3669917594018004e+01 3.8325798190838904e+00 3.9704516364033410e+01 0 1 0
11328 2 3 3.9656128071043029e-01 1.3006400696831832e+01 4.5267307604592419e+00 3.9810087642700879e+01 0 1 0
7845 1 2 -3.0398506239091178e-01 1.0943060529252325e+01 2.8447163653877157e+00 4.1014976705830584e+01 1 1 0
7844 1 2 -3.4724261304882531e-01 1.1000041992785818e+01 5.3123192827133208e+00 4.1113665224797892e+01 1 1 0
7963 1 3 3.8414227151473407e-01 1.6062011286006097e+01 1.9977259683272688e+00 4.1354011774661906e+01 1 1 0
7387 1 1 1.0147462444770781e-01 1.2334183593409072e+01 2.6981857408184207e-01 4.1714049761994936e+01 1 1 0
7391 1 1 1.7200562177784831e-01 1.2130061926543291e+01 2.6923315440164965e+00 4.1814349467876887e+01 1 1 0
7394 1 1 1.3760456043373101e-01 9.9089744795850319e+00 5.1632743384633741e+00 4.2024033424756055e+01 1 1 0
7389 1 1 -5.6348459933922609e-02 1.2899999685236976e+01 1.5395568836208420e+00 4.2000636461813635e+01 1 1 0
7386 1 1 1.1131572459755541e-01 1.0004329441515871e+01 3.4013611262169863e-01 4.2215494078705845e+01 1 1 0
7962 1 2 -4.6953889273410132e-01 1.5219164624716516e+01 2.4883810394981021e+00 4.1660224410517635e+01 1 1 0
7395 1 1 1.3232740044195632e-01 1.1862606872663662e+01 5.1694349652406908e+00 4.2302073259383107e+01 1 1 0
7393 1 1 -3.8731906354712312e-02 1.2540457954811322e+01 3.8665707439116273e+00 4.2531485001815035e+01 1 1 0
7448 1 1 1.0244653233193664e-01 1.4383593370613262e+01 1.7043320686159200e+00 4.2535353542823010e+01 1 1 0
8062 1 3 3.3805990591295532e-01 1.6373455712205608e+01 4.3773155923770810e+00 4.2847493288884692e+01 1 1 0
7883 1 2 -2.7678148516054174e-01 1.2954262528721042e+01 5.2928976969938164e+00 4.5425416670996505e+01 1 1 0
7453 1 1 2.6810314850458616e-01 1.5937173699784353e+01 3.9946813963891388e+00 4.5017300811135321e+01 1 1 0
7451 1 2 -3.5563314346492136e-01 1.5402095591951666e+01 2.7817206945200450e+00 4.4850642907272110e+01 1 1 0
7920 1 2 -4.8847577675111314e-01 1.3193475762704646e+01 1.6961385286259163e+00 4.4573670231054550e+01 1 1 0
7454 1 1 9.6902099106496276e-02 1.3924354396587487e+01 4.9531147461755562e+00 4.4389815100823078e+01 1 1 0
7452 1 1 -2.8356656825849043e-02 1.3612009326736974e+01 3.8283280638599257e+00 4.3431889930062084e+01 1 1 0
8061 1 2 -5.3296937465900629e-01 1.6121313706511017e+01 5.2601103029208183e+00 4.3171084747768894e+01 1 1 0
7450 1 1 2.0822572621309135e-01 1.4117648655187207e+01 2.4964146218941510e+00 4.3827291417170535e+01 1 1 0
7455 1 1 4.6347630929206310e-02 1.5396980674302617e+01 5.2077544436090477e+00 4.4527748761503240e+01 1 1 0
7921 1 3 4.1344772789047207e-01 1.3653998440356190e+01 1.4282252117299374e+00 4.5397742423305772e+01 1 1 0
12626 2 2 -6.8270981242962336e-01 1.0553356825748931e+01 2.7419246113805018e+00 4.4746599217392223e+01 0 1 0
8101 1 3 1.4862355751272410e-01 1.6509753691095096e+01 1.9657656361566114e+00 4.3485612726330608e+01 1 1 0
7514 1 2 -3.5004092345720073e-01 1.7067261530974381e+01 4.1619047182320017e+00 4.5831741117006302e+01 1 1 0
14888 2 2 -6.5792444373001113e-01 1.4202207625905166e+01 8.9674912401650242e-01 3.9398676712246996e+01 0 0 0
14387 2 2 -6.7793704522908960e-01 1.6805566001189561e+01 1.1001459055134395e+00 4.0086936808153638e+01 0 0 0
12627 2 3 4.4092660236112335e-01 1.1458606783218071e+01 2.9670797505917994e+00 4.5004035634665485e+01 0 1 0
7446 1 1 5.8823966889646750e-02 1.4979596503196008e+01 2.7840273597596255e-01 4.2827912679689980e+01 1 1 0
12628 2 3 4.1429727964925162e-01 1.0268020403223311e+01 1.8043013683516635e+00 4.4901353559108351e+01 0 1 0
11329 2 3 3.8461202862418364e-01 1.4568721708556840e+01 4.1158540341096685e+00 3.9785718638984306e+01 0 1 0
11096 2 2 -6.7856583321159736e-01 1.7424900645262710e+01 5.6778730793900944e+00 4.0669423756655149e+01 0 0 0
7397 1 1 -5.9478884106224782e-02 1.2224472332169460e+01 6.2898783054889744e+00 4.3131080788919633e+01 1 1 0
7456 1 1 8.6827281866011283e-02 1.2933635481518543e+01 6.3588797701152489e+00 4.4454069860577043e+01 1 1 0
13818 2 3 3.9451208450371411e-01 1.5550154144723063e+01 6.2915050076484498e+00 4.1732688165133851e+01 0 0 0
13817 2 2 -6.9176472390629706e-01 1.4724783748289422e+01 6.4194683688772773e+00 4.1205526286676175e+01 0 0 0
7449 1 1 -2.5053985798747802e-01 1.7146068612143875e+01 1.0939971319227142e+00 4.3467029241860949e+01 1 1 0
11098 2 3 2.6648800459407551e-01 1.6996463576073079e+01 4.8517482113044643e+00 4.0654646521561638e+01 0 0 0
7457 1 1 1.6026871052702993e-02 1.5755180326882268e+01 6.4568897149197726e+00 4.5217863326965457e+01 1 1 0
10327 2 3 4.0872156158027145e-01 1.6097411417768072e+01 6.0014965699611214e+00 3.8843253962702434e+01 1 0 0
11455 2 3 5.5736074670188107e-01 1.7500798774951729e+01 3.5230976314874312e+00 3.8957328721471882e+01 0 0 0
7518 1 1 -2.6013541555138138e-02 1.7180906425268578e+01 6.5695713995204397e+00 4.5536303913432491e+01 1 1 0
8091 1 1 3.0010439179884169e-01 1.7421158418925661e+01 4.4479156760991512e-01 4.4940303605511389e+01 1 1 0
14388 2 3 3.7716226055803681e-01 1.6640753970838727e+01 1.4572168369322849e-01 4.0214533635415933e+01 0 0 0
16000 2 3 4.3068461941774722e-01 1.9116472089381880e+01 7.2044022684879294e-01 3.7564347381860323e+01 1 0 0
14354 2 2 -6.4358187576034553e-01 1.8032107707186157e+01 5.6694966725066536e+00 3.7716295380226619e+01 0 0 0
13452 2 3 4.3459723177008552e-01 2.1211826034893996e+01 6.5530374807839884e+00 3.7522167171879680e+01 0 0 0
7639 1 1 -6.9135825847578602e-02 2.5436714710789211e+01 3.7059080601609926e+00 4.5901348631155123e+01 1 1 0
12546 2 3 4.5969615686904214e-01 1.7576189944577177e+01 6.1592349782476772e+00 4.3118923802940799e+01 0 0 0
7125 1 2 -5.5622489697344124e-01 2.4794830336706955e+01 2.3362265358007153e+00 3.7655640424505904e+01 0 1 0
7124 1 2 -4.7772341288466763e-01 2.4484129830052186e+01 1.9069875296901670e-01 3.8808923059806268e+01 0 1 0
15512 2 2 -7.1572703726134224e-01 2.0522180290601124e+01 2.7848267350370843e+00 3.7814055233133544e+01 0 0 0
14389 2 3 4.0362042125602349e-01 1.7788292926545399e+01 1.2429652955982893e+00 3.9918671139292584e+01 0 0 0
7575 1 1 1.4054627106123102e-01 2.3684714452953571e+01 1.3322237568853625e+00 4.5970682215740730e+01 1 1 0
15514 2 3 4.2907199095190124e-01 2.1403607970546609e+01 3.1565042065843318e+00 3.8138738528334869e+01 0 0 0
11943 2 3 3.8967026120716880e-01 2.5119347376150497e+01 4.0478332349994384e+00 4.0112543250755870e+01 0 0 0
7094 1 1 2.4701125289773232e-01 2.5067779732476442e+01 6.0204792626500616e+00 3.8454641669761060e+01 0 1 0
16485 2 3 2.7498350341949013e-01 2.1966120220134872e+01 4.9479484442272597e+00 3.9358129224721594e+01 0 0 0
7969 1 3 4.4808122871008355e-01 2.4953876168779328e+01 4.2243863469126826e+00 4.3228093326474848e+01 1 1 0
10835 2 2 -6.5606628646931842e-01 1.9677067610558467e+01 3.4419872728324891e-01 3.9187740023935959e+01 0 0 0
7832 1 3 3.5339972499890820e-01 1.8386647060340902e+01 3.3598774218112180e+00 4.1034306485441604e+01 1 1 0
7095 1 2 -5.5787896051526586e-01 2.4487822013322731e+01 4.7528583710798138e+00 3.8336534689908021e+01 0 1 0
11454 2 3 3.9823531706473320e-01 1.9201077405499092e+01 3.2315647683193074e+00 3.8725665497288610e+01 0 0 0
16486 2 3 5.3855492785456549e-01 2.3388465778068028e+01 4.7575626110394857e+00 3.8441642860107017e+01 0 0 0
11453 2 2 -7.1832026021116391e-01 1.8385670052510701e+01 3.1292818866685441e+00 3.9332629003285646e+01 0 0 0
16484 2 2 -6.7805379157601853e-01 2.2322272514599835e+01 4.5437353382517376e+00 3.8564567288643218e+01 0 0 0
15603 2 3 3.6483399330978222e-01 2.1718143104275022e+01 2.2178670457481053e+00 3.9945648673619715e+01 0 1 0
15602 2 2 -6.7984362657991504e-01 2.2702318271347359e+01 2.3159993567756545e+00 3.9886034309179657e+01 0 1 0
13231 2 3 3.8576594291758104e-01 1.9876184402102602e+01 1.9465127607168469e+00 4.1022165721763685e+01 0 1 0
15604 2 3 3.3192870357173537e-01 2.3091040820694857e+01 1.8551872644055316e+00 3.9153115531920506e+01 0 1 0
13229 2 2 -7.3596640683282166e-01 2.0609198393914461e+01 2.5801852446753077e+00 4.1100499551781951e+01 0 1 0
11353 2 3 4.0695281423703200e-01 2.2444905630766076e+01 4.5953927990804360e+00 4.2365610908678271e+01 0 0 0
13230 2 3 4.7473721478122022e-01 2.1004420452603320e+01 2.6797929872736685e+00 4.1925987446171789e+01 0 1 0
11352 2 3 3.4840637467995328e-01 2.2519910989497134e+01 4.1480301943054476e+00 4.0808148993723584e+01 0 0 0
11351 2 2 -6.8767331375118124e-01 2.2673890563703811e+01 4.8251263194020169e+00 4.1436157486014437e+01 0 0 0
7516 1 1 1.2885253495546123e-01 1.7878499732883114e+01 5.3757057222618130e+00 4.5776736607504859e+01 1 1 0
13148 2 2 -6.1793621163617030e-01 2.3984177504416738e+01 1.5841281208508964e+00 4.2164626160118203e+01 0 0 0
8094 1 2 -4.0426764172607699e-01 1.8519833516251726e+01 9.7356796754972064e-01 4.5342982552297343e+01 1 1 0
7830 1 2 -5.4761007474422774e-01 1.8158656760647357e+01 3.3008139110148424e+00 4.1994663590529015e+01 1 1 0
8092 1 3 2.2746618897534196e-01 1.8140853357635049e+01 1.4204005629087417e+00 4.3102180412689187e+01 1 1 0
8102 1 3 1.7820450296254653e-01 1.8196474252102774e+01 3.1081160165841890e+00 4.4648755746235238e+01 1 1 0
7831 1 2 -3.8492156122665938e-01 1.9916529430319354e+01 4.8373667671054807e+00 4.2476956498506247e+01 1 1 0
7828 1 1 2.9856051283197887e-01 1.8983624904528199e+01 4.0647989204192267e+00 4.2832208644580284e+01 1 1 0
7513 1 1 -2.5666536847133936e-01 1.9183429763597843e+01 3.3573834716680069e+00 4.4242140462911230e+01 1 1 0
7517 1 1 -9.6551556097296584e-02 1.9315890786843184e+01 5.3949063456169775e+00 4.5833251418320017e+01 1 1 0
7829 1 3 2.4041217784058030e-01 1.9777567207034000e+01 2.4523028557047719e+00 4.4176194915462169e+01 1 1 0
7515 1 1 4.1082151779173820e-02 1.9973215598393178e+01 4.3846023552307072e+00 4.5047061644897731e+01 1 1 0
7512 1 2 -3.6927432491433648e-01 2.0732727085316075e+01 1.0162566779940425e+00 4.3131679088977315e+01 1 1 0
7578 1 1 1.2546441452510390e-01 2.1320263753845129e+01 4.4078956593208289e+00 4.4796427224166344e+01 1 1 0
7580 1 1 -8.5906280746853067e-02 2.2188972063255296e+01 5.3224623113712228e+00 4.5342337429341576e+01 1 1 0
7577 1 1 -5.3874475821559749e-02 2.3414671164180419e+01 2.5316704338173999e+00 4.5172368109974961e+01 1 1 0
7574 1 1 6.4452248458579955e-02 2.1762568550377487e+01 1.1003128123623553e+00 4.4122311960931199e+01 1 1 0
8071 1 2 -3.6914877767172810e-01 2.1677984743039559e+01 3.4672416276271112e+00 4.3699320302552351e+01 1 1 0
7581 1 1 1.0814000643293692e-01 2.3608216027008570e+01 5.0914920307510290e+00 4.4857301192835010e+01 1 1 0
7579 1 1 1.3931660818050479e-01 2.4266284851216053e+01 3.7529919143615222e+00 4.5059768092771463e+01 1 1 0
7576 1 1 1.0892677329118167e-01 2.2282918144089255e+01 2.3368906997825993e+00 4.4381821732325683e+01 1 1 0
8030 1 2 -4.0556000998837410e-01 2.4154902907487394e+01 5.6702675354517762e+00 4.3644727437152866e+01 1 1 0
13149 2 3 4.1343033449567845e-01 2.4177325417057205e+01 2.2274932469268998e+00 4.2956094988166868e+01 0 0 0
12153 2 3 3.6954467908254973e-01 1.9890128121328551e+01 5.5569725255266622e+00 3.8895150814310306e+01 0 0 0
12152 2 2 -6.4892794553750288e-01 1.9886219574052920e+01 5.5633471512418939e+00 3.9938799874400225e+01 0 0 0
7968 1 2 -5.8203195684948272e-01 2.4957240146843510e+01 3.4559312346576445e+00 4.3768790176740346e+01 1 1 0
12154 2 3 2.8928864860950754e-01 2.0084211864815188e+01 4.6425646629559063e+00 4.0357153850317459e+01 0 0 0
13150 2 3 4.1590489255076463e-01 2.3612775688357743e+01 1.8859355601851731e+00 4.1287266832722025e+01 0 0 0
7123 1 1 2.3660454182422844e-01 2.5228241839636617e+01 1.1817984859631891e+00 3.8374606970306125e+01 0 1 0
11942 2 2 -6.3743779349659757e-01 2.5253987182371684e+01 3.8278060275241454e+00 4.1028728953502835e+01 0 0 0
10678 2 3 3.8662354547392541e-01 2.3636251213097452e+01 6.0800066227775726e+00 4.0634626253201674e+01 0 0 0
10837 2 3 3.6105230486055234e-01 2.0662709447886638e+01 4.2092446638900083e-01 3.8977947861945331e+01 0 0 0
11097 2 3 4.2970531746560697e-01 1.8345239493345566e+01 5.5961384418642339e+00 4.0677227252244393e+01 0 0 0
7583 1 1 6.5811851001790267e-02 2.4605582050721836e+01 6.4994456833686476e+00 4.4805408433252204e+01 1 1 0
10677 2 3 3.4058614208371063e-01 2.4633567198485419e+01 6.3297212362987532e+00 4.1842680329171799e+01 0 0 0
7510 1 2 -3.6977200650297987e-01 1.8940590264505506e+01 9.6998316453701272e-02 4.1988969956416462e+01 1 1 0
5982 1 2 -4.1443444428811999e-01 1.2839067997391595e+01 1.0074896887715374e+01 3.7613478588075665e+01 1 1 0
10669 2 3 2.8360115539177033e-01 1.4354153010318884e+01 1.0754467195288637e+01 3.7720595512388677e+01 0 1 0
10951 2 3 2.9370209903886429e-01 1.4769046561088027e+01 1.2886508470940319e+01 3.8760459708762681e+01 0 0 0
10326 2 3 3.7911760945611678e-01 1.4987277548392241e+01 6.7912955418024090e+00 3.9550755083175218e+01 1 0 0
11188 2 3 3.7312067660786058e-01 1.1618612868728169e+01 7.4907487041309899e+00 3.9401123615238454e+01 0 1 0
15064 2 3 3.7173295302230974e-01 1.2207327294008278e+01 1.1799810059703743e+01 3.8153774797767433e+01 1 0 0
10667 2 2 -6.7315273300633682e-01 1.5401162864658003e+01 1.0918546746909897e+01 3.7744655230703550e+01 0 1 0
7981 1 3 2.9874380208184609e-01 9.6430863849866508e+00 6.9016132238916805e+00 4.4790775109747493e+01 1 1 0
16137 2 3 4.0391395621714549e-01 1.6288862965833768e+01 8.1649821652843055e+00 3.8253111306665240e+01 0 0 0
11659 2 3 4.2032840684170564e-01 1.1033406199266715e+01 1.0381286644718474e+01 4.0023780610986336e+01 0 1 0
15062 2 2 -6.9599381851305819e-01 1.1738319768363086e+01 1.2636774148091758e+01 3.8095743828885396e+01 1 0 0
10325 2 2 -6.9211592164393820e-01 1.5526930242071602e+01 6.7530476564431829e+00 3.8756545234598228e+01 1 0 0
11657 2 2 -6.5535136812952077e-01 1.0458251528390687e+01 1.0043892979189348e+01 3.9289603409179563e+01 0 1 0
16136 2 2 -7.1783266888995034e-01 1.6727599735926063e+01 8.8221080677271360e+00 3.7674303242995286e+01 0 0 0
13096 2 3 3.6258985067143434e-01 1.3745448755801462e+01 1.0713384165125582e+01 3.9957951364895401e+01 0 0 0
13095 2 3 2.4296789119499618e-01 1.4618607697037255e+01 9.4935282580521978e+00 3.9329372101502479e+01 0 0 0
11187 2 3 3.4406746496747798e-01 1.2618863276128089e+01 8.7446698242466798e+00 3.9455579068179972e+01 0 1 0
13094 2 2 -6.5197572525726211e-01 1.4345011081126483e+01 9.8831529658517958e+00 4.0151150147261944e+01 0 0 0
11186 2 2 -6.1032827989728178e-01 1.2243127430492677e+01 7.9895868257863976e+00 3.9926407562305037e+01 0 1 0
7906 1 2 -4.0891050708788435e-01 1.2277341845519590e+01 1.1387243601105409e+01 4.0641116800326380e+01 1 0 0
8046 1 3 4.4621354666625967e-01 1.3787232369620195e+01 8.9702067982633782e+00 4.1401260476435560e+01 1 1 0
7907 1 2 -3.0114390744155944e-01 1.4454489417334836e+01 1.2492936144895422e+01 4.1067135176409430e+01 1 0 0
7343 1 1 1.3183617809796477e-01 1.1633589774855425e+01 1.2488324780810697e+01 4.1467229762627305e+01 1 0 0
8045 1 2 -5.1698718899804752e-01 1.3527196551367691e+01 8.4121385247656075e+00 4.2161740144445055e+01 1 0 0
7342 1 1 -2.5300029819163985e-02 1.0233213091900813e+01 1.2542215594213088e+01 4.1875172227895035e+01 1 0 0
7341 1 1 1.2239666430594855e-01 1.2553612792451602e+01 1.0986841955815287e+01 4.1975550944940842e+01 1 0 0
7338 1 1 -4.5478114686173269e-03 1.0244325223379096e+01 1.0095782638742241e+01 4.2387091397157768e+01 1 0 0
7334 1 1 -3.0766196699825537e-02 1.0177086523682410e+01 7.5711936010134755e+00 4.2533064061626611e+01 1 0 0
13819 2 3 4.3766356214971147e-01 1.3899829506726874e+01 6.8991288705073721e+00 4.1613107821853440e+01 0 0 0
7335 1 1 2.6014998153506046e-02 1.1533195944407302e+01 7.5297637721965147e+00 4.2850759089470998e+01 1 0 0
7339 1 1 7.1933205122386448e-02 1.1594802612536547e+01 1.0190553944291384e+01 4.2854134264561353e+01 1 0 0
7337 1 1 6.0495885099040109e-02 1.2274835826775368e+01 8.8184784584642948e+00 4.3017762315820519e+01 1 0 0
7406 1 1 1.3759156891566221e-01 1.4779436919273630e+01 1.1955845528840808e+01 4.2362794977694534e+01 1 0 0
7404 1 1 -3.6619960098417267e-02 1.3776970395023866e+01 1.1079377683901063e+01 4.2795348919074215e+01 1 0 0
7983 1 3 3.5617552295057964e-01 1.1604009423435086e+01 1.0500475182250815e+01 4.4882353264014640e+01 1 0 0
7982 1 2 -4.2380558856151929e-01 1.1444785880175585e+01 1.1010956845362520e+01 4.4056787686790550e+01 1 0 0
7880 1 2 -3.5181395057669873e-01 1.2781228611611539e+01 8.7271731135042341e+00 4.5665397247403597e+01 1 0 0
7401 1 1 1.4257861841294212e-01 1.5686955461536728e+01 8.9130808245984916e+00 4.5650711909693577e+01 1 0 0
7399 1 1 -3.3078755454684659e-02 1.5026291774965065e+01 7.6437447742492042e+00 4.5308197423556201e+01 1 0 0
7398 1 1 1.3762037388497303e-01 1.3556092494116903e+01 7.6515906524746828e+00 4.5069740075825017e+01 1 0 0
7460 1 1 9.2111772006489470e-02 1.7131224354944550e+01 9.0565101299478012e+00 4.5291636204147991e+01 1 0 0
7403 1 1 1.1362824105288494e-01 1.5039114696922963e+01 1.0620950071666373e+01 4.4889717705226211e+01 1 0 0
7402 1 1 -2.9281171471630920e-02 1.3936430029972882e+01 1.0326649904679662e+01 4.4021818035341546e+01 1 0 0
7407 1 1 -3.2194633851957095e-02 1.5881921562441450e+01 1.2253901744709864e+01 4.3198539735272902e+01 1 0 0
7405 1 1 -2.8213532398102509e-02 1.5953825318155021e+01 1.1665181692537152e+01 4.4491908338359416e+01 1 0 0
7400 1 1 1.0000480338333186e-01 1.3104641828895923e+01 9.1764494548367423e+00 4.4292771277761908e+01 1 0 0
7464 1 1 1.2003054356974763e-01 1.7141315016532822e+01 1.1874908164562738e+01 4.5287635890906444e+01 1 0 0
10379 2 2 -7.1064435454778307e-01 1.6757349645910857e+01 1.0953546561350700e+01 3.9881861723357673e+01 0 0 0
10381 2 3 3.9678856654007000e-01 1.5859886865010122e+01 1.0987836388763052e+01 3.9334056220282910e+01 0 0 0
10380 2 3 4.3029096543161155e-01 1.7064542757681540e+01 1.1683446754723514e+01 4.0492648029077195e+01 0 0 0
13584 2 3 3.1405410430508268e-01 1.6527490087727326e+01 7.8304786603578274e+00 4.0920775692505622e+01 0 0 0
13583 2 2 -6.4050547727611451e-01 1.7063866654193539e+01 8.6030732014408144e+00 4.1003473080247105e+01 0 0 0
8014 1 2 -4.7889584633209431e-01 1.7196167050418143e+01 9.1289055853932162e+00 4.3859172538624705e+01 1 0 0
13585 2 3 4.1568425940334702e-01 1.6660535619172251e+01 9.4714736614192070e+00 4.0797212452929863e+01 0 0 0
7340 1 1 1.0140293927901375e-02 9.5689111753794744e+00 1.1323157097468327e+01 4.2108706726647213e+01 1 0 0
16668 2 3 3.8979506800777591e-01 1.2613236481359294e+01 1.2867964331642677e+01 4.6120734443016595e+01 1 0 0
11658 2 3 4.5366373046788694e-01 9.8314489474511042e+00 1.0668871643895374e+01 3.8775074360418387e+01 0 1 0
7336 1 1 -3.1566827321155816e-02 9.5501541795966602e+00 8.8622387334973016e+00 4.2705539115250275e+01 1 0 0
15670 2 3 3.9819682732098804e-01 2.4651164512344593e+01 1.2043191365021240e+01 4.1634223336141915e+01 0 0 0
15032 2 2 -5.9798768927487289e-01 2.2076421215154937e+01 7.5392934457007099e+00 4.3075365061998724e+01 0 0 0
16853 2 2 -7.5575282181255443e-01 1.8688880232705465e+01 1.0808126653717620e+01 3.8223431289013057e+01 0 0 0
7147 1 2 -4.8065442745975112e-01 2.5296098198327634e+01 1.0652543296426602e+01 3.7546474077344826e+01 0 0 0
7525 1 1 1.5179971543445661e-01 2.4008235461311358e+01 1.0174565860701394e+01 4.5174281116333418e+01 1 0 0
7459 1 1 -4.7489870583928173e-02 1.9191638371303185e+01 7.8371423262479976e+00 4.6220433243166276e+01 1 0 0
15903 2 3 3.8201398463884434e-01 2.1742994042214466e+01 1.2535752950993793e+01 4.1834476559254455e+01 0 0 0
11520 2 3 4.0933415711044752e-01 2.0655768170047391e+01 6.9435345782855009e+00 4.1060817695708643e+01 0 0 0
12547 2 3 4.6547884828313085e-01 1.8979803002968140e+01 6.9089523876579921e+00 4.2363778299446331e+01 0 0 0
12404 2 2 -5.8634028523926895e-01 2.0243614590268159e+01 9.6339157367642176e+00 4.3728446775118314e+01 0 0 0
7465 1 1 1.2853059849000764e-01 1.9754139294234218e+01 1.1625629204577683e+01 4.6203133315688532e+01 1 0 0
16256 2 2 -6.6159682907545758e-01 1.9631334243390768e+01 1.3141244318341334e+01 3.9169951421464653e+01 0 0 0
7521 1 1 -5.7914056586004709e-02 2.3983671113405528e+01 7.6903917145377925e+00 4.5445176213881005e+01 1 0 0
16591 2 3 2.7102025356610149e-01 1.9795577785851854e+01 7.6850630753391531e+00 3.8628190221857544e+01 1 0 0
7528 1 1 -7.5353714741144176e-02 2.2652079833634406e+01 1.2624976019614181e+01 4.5769999228972914e+01 1 0 0
8012 1 2 -5.1951517137145475e-01 2.4110102862424959e+01 9.7016818203569439e+00 4.3809310503131705e+01 1 0 0
15034 2 3 3.3483111561491846e-01 2.1717748621489246e+01 6.6131924726414049e+00 4.3158010799300598e+01 0 0 0
13189 2 3 3.8435724251207842e-01 2.3054010073404097e+01 1.0120969892781668e+01 4.0897061790195956e+01 0 0 0
12545 2 2 -7.1631367279098301e-01 1.8233413079432140e+01 6.8514836365870284e+00 4.3032946437286867e+01 0 0 0
16750 2 3 2.8488040237912671e-01 1.9614242441161128e+01 1.1622142098643405e+01 4.0809321329675541e+01 0 0 0
7097 1 3 3.0278206279267644e-01 2.3353423823952262e+01 7.3921523407532037e+00 3.8244831687601099e+01 0 1 0
11519 2 2 -7.1027352195562821e-01 2.0135823177834329e+01 7.6744908763493607e+00 4.1434672075518570e+01 0 0 0
10402 2 3 3.7755088861397629e-01 2.0121221395935983e+01 1.0071609074599289e+01 3.8604383302132604e+01 0 0 0
15033 2 3 3.3008390800929643e-01 2.3006619343446875e+01 7.5099445904670530e+00 4.2799676600681927e+01 0 0 0
10676 2 2 -6.5705417215545059e-01 2.4230869529861661e+01 6.7643213162114515e+00 4.1065550776053392e+01 0 0 0
8015 1 3 4.9922448527840801e-01 1.7613135134716206e+01 8.4020008601337732e+00 4.3456472567286923e+01 1 0 0
12769 2 3 3.8311574309658686e-01 2.2397049669394164e+01 1.0211825470598850e+01 3.7947087915037784e+01 0 0 0
7467 1 1 -2.7019855585024916e-02 1.9508556321146376e+01 1.2697667801217325e+01 4.5302039753889446e+01 1 0 0
12405 2 3 3.5432715982027163e-01 2.0877242486482981e+01 9.3632648084416612e+00 4.4356295065119966e+01 0 0 0
11615 2 2 -6.4033218359518540e-01 2.2142254933322445e+01 7.6792231612830575e+00 3.9369375196625946e+01 0 0 0
7096 1 2 -4.9081978052319658e-01 2.4375073398793067e+01 7.2204571430511839e+00 3.8408569942115186e+01 0 1 0
15902 2 2 -6.0218745156956710e-01 2.1482945510573796e+01 1.2280380588017495e+01 4.2753666730867465e+01 0 0 0
13187 2 2 -6.5538427381487352e-01 2.2462646458289786e+01 1.0057869245559941e+01 4.1721466701130943e+01 0 0 0
16855 2 3 4.4164012669398245e-01 1.7918150670637321e+01 1.0405254480390658e+01 3.8644320064542825e+01 0 0 0
7529 1 1 1.3858485679422530e-01 2.4109447791207849e+01 1.2602837445017158e+01 4.6048731581266665e+01 1 0 0
11617 2 3 2.7842391406746747e-01 2.2439908574768438e+01 8.1489264148291483e+00 4.0200848984048605e+01 0 0 0
14578 2 3 5.0488315198295874e-01 2.2829447951536512e+01 1.2348133129059031e+01 3.9333360851050386e+01 0 0 0
15904 2 3 4.3694879907758688e-01 2.1307581344352858e+01 1.1365893512386318e+01 4.2820591645113453e+01 0 0 0
16257 2 3 3.2835212502984978e-01 1.9220200265679342e+01 1.2245830773550747e+01 3.9019536040447242e+01 0 0 0
16527 2 3 3.9164994429852779e-01 2.5325301771231178e+01 8.9224100849716468e+00 4.2937578433093165e+01 0 0 0
12406 2 3 3.6304610311349794e-01 2.0305550700274495e+01 9.0026992859776520e+00 4.2943960192880098e+01 0 0 0
11616 2 3 3.2471234891960188e-01 2.1607847294006181e+01 8.3173416076439359e+00 3.8878012122950707e+01 0 0 0
8013 1 3 3.7903931106933730e-01 2.3292641300079179e+01 9.6652862558261692e+00 4.3224656229837237e+01 1 0 0
10401 2 3 3.4376891922316949e-01 2.1222373708757910e+01 1.0906499152548180e+01 3.9620671724002300e+01 0 0 0
7520 1 1 -4.2744023311194569e-02 2.2676672875721962e+01 7.6566300279689434e+00 4.6007822910924133e+01 1 0 0
11373 2 3 3.9174527511958218e-01 2.4649258325998588e+01 9.7172324164543991e+00 3.9452040972632240e+01 0 0 0
7524 1 1 -9.0394298625386685e-02 2.2674820546750034e+01 1.0163940998970151e+01 4.6038620175318620e+01 1 0 0
11374 2 3 4.2939981862153237e-01 2.4509944548232646e+01 8.3560490141204671e+00 4.0445089160069372e+01 0 0 0
14577 2 3 3.7377353680090436e-01 2.1209885210719769e+01 1.3134546194289470e+01 3.9493475456822239e+01 0 0 0
7523 1 1 1.3307077075890211e-01 2.4704404239177624e+01 8.8807099664056963e+00 4.5827336570733408e+01 1 0 0
7462 1 1 1.2383945617702770e-01 1.7721216673240619e+01 1.0298329073484870e+01 4.5921389223079252e+01 1 0 0
7466 1 1 7.3210844270625427e-03 1.8183798557987924e+01 1.2763198936740181e+01 4.4716057621269172e+01 1 0 0
11521 2 3 3.9432393792389664e-01 1.9747081425613057e+01 8.2553669209194194e+00 4.0738155771980821e+01 0 0 0
16748 2 2 -5.8868471342854489e-01 1.9433980501738731e+01 1.0765299565621429e+01 4.1247007170159442e+01 0 0 0
16589 2 2 -6.3875315671059618e-01 1.9074474129572852e+01 8.1939723684454133e+00 3.9140481443571929e+01 1 0 0
11372 2 2 -6.8389443190221710e-01 2.4426294525613546e+01 9.3723250374755178e+00 4.0382123114369982e+01 0 0 0
16590 2 3 3.4625310361835909e-01 1.8222436704454108e+01 7.7824398403349004e+00 3.9080391359939831e+01 1 0 0
7527 1 1 -2.4650114633521032e-02 2.4807549258229823e+01 1.1413471248233224e+01 4.5511512118204031e+01 1 0 0
13188 2 3 2.7475173608750036e-01 2.1540202614553095e+01 9.7179132736411891e+00 4.1629047439389048e+01 0 0 0
14576 2 2 -6.8797152019588181e-01 2.1868112411380441e+01 1.2388727139841922e+01 3.9863781729074674e+01 0 0 0
7144 1 2 -4.7546351871371506e-01 2.3998710057967017e+01 1.2216859715059559e+01 3.9026046723269602e+01 0 0 0
7458 1 1 -3.2939203013018552e-02 1.7871672330702761e+01 7.8266033875564123e+00 4.5633635350270509e+01 1 0 0
10400 2 2 -6.7512251797937661e-01 2.1097306039938985e+01 1.0091292096074248e+01 3.8947015423526288e+01 0 0 0
16749 2 3 3.1728680309805579e-01 1.8807033014633280e+01 1.0170319675872877e+01 4.0813334156270855e+01 0 0 0
9971 1 3 4.5796196552863971e-01 1.4272180610489306e+01 4.1528286877224252e+00 5.0465508180701150e+01 1 0 0
9970 1 2 -4.3503350850971056e-01 1.3673941525384151e+01 4.5086396087986405e+00 5.1147175717748340e+01 1 0 0
9324 1 1 8.9633256305878622e-02 1.4436785231502165e+01 5.1604936464069580e+00 5.2208467573354667e+01 1 0 0
9382 1 1 -2.8080723549771962e-02 1.5963072384304329e+01 5.1928199402990085e+00 5.2121445414857071e+01 1 0 0
9380 1 1 -1.9102022375228022e-02 1.6624914937651621e+01 3.9425576405084715e+00 5.2346368124524979e+01 1 0 0
8794 1 2 -4.3218937942720598e-01 1.1182028030614491e+01 4.8017074000042165e-01 5.0952662597999023e+01 1 1 0
8727 1 1 1.1989961587571716e-02 1.0835457109520831e+01 2.6859915125000802e+00 4.8912665865682065e+01 1 1 0
8731 1 1 1.1318759100791502e-01 1.0559454817556752e+01 5.1494834011744599e+00 4.8328898227705132e+01 1 0 0
8729 1 1 1.0978813706130769e-01 1.0436849110045198e+01 4.0013856977764464e+00 4.9457277263412372e+01 1 0 0
8787 1 1 -1.1315519210222129e-02 1.0117400583938778e+01 1.4864255476151336e+00 4.9188859768153335e+01 1 1 0
8797 1 2 -2.3915653206917986e-01 9.9745971546911036e+00 4.1854240231305608e+00 5.0801820209631053e+01 1 0 0
13652 2 2 -5.6242819015282963e-01 1.4950283726321048e+01 1.9744150406494190e+00 5.0188856994150029e+01 0 0 0
8728 1 1 -1.6348136699734239e-02 1.2209011015401991e+01 2.6037694963170965e+00 4.8442012292393684e+01 1 1 0
8732 1 1 9.6554798188844375e-03 1.2145459424801400e+01 5.0901927521330768e+00 4.8307232482760917e+01 1 0 0
8730 1 1 1.3246251668484618e-01 1.2835281939408306e+01 3.8749342654227008e+00 4.8397721109326284e+01 1 0 0
8788 1 1 -5.9326056115565330e-02 1.2773380142062052e+01 1.2711591648682239e+00 4.8189427333729697e+01 1 1 0
8789 1 2 -4.6404583932868870e-01 1.4231979044944477e+01 3.9529537620057025e+00 4.8272095120864172e+01 1 0 0
9378 1 1 8.5621669039729238e-03 1.5939014207176232e+01 2.6945070462481446e+00 5.2469783801036371e+01 1 0 0
9375 1 1 8.1036351679603311e-02 1.4404257508041008e+01 3.7632300000083752e-01 5.2397927285175228e+01 1 1 0
9376 1 1 -3.3151958403885101e-02 1.6617639652416052e+01 1.4165101222882466e+00 5.2529592198110805e+01 1 0 0
9261 1 2 -3.4978553274421142e-01 1.0353493798774103e+01 5.0017025556421064e+00 5.3012649702359845e+01 1 0 0
9323 1 1 3.0522344600280910e-01 1.1738969523011830e+01 5.1974498428042848e+00 5.3080514140314150e+01 1 0 0
9318 1 1 -5.6896258133700785e-02 1.3931928503701329e+01 1.4972735616026365e+00 5.3292123113331535e+01 1 0 0
9320 1 1 9.8957678329287924e-02 1.4696136996995946e+01 2.7052966495678321e+00 5.3301110634948344e+01 1 0 0
9257 1 1 -5.7684672698504309e-02 1.0410005097576100e+01 2.8514312010687637e+00 5.4350252258321390e+01 1 0 0
9322 1 1 1.5572634569148561e-01 1.3911033302899087e+01 4.2645879901422141e+00 5.3509893654119942e+01 1 0 0
9321 1 1 -8.2308372275784539e-02 1.2455015123357096e+01 4.1864086833210248e+00 5.3610260295525791e+01 1 0 0
9317 1 1 1.2765537356383816e-01 1.2881596603870410e+01 1.4308991907655033e+00 5.4208697512273311e+01 1 0 0
9916 1 2 -4.0637644096731318e-01 1.4867374931698611e+01 3.7826800489294619e+00 5.4445897740481911e+01 1 0 0
9319 1 1 1.6021337685017273e-01 1.1876586773537936e+01 3.0352421920990875e+00 5.4357200570638234e+01 1 0 0
9140 1 1 2.2939283017694553e-01 1.3832333985318003e+01 9.6516596729791337e-01 4.7298221270414906e+01 1 1 0
8790 1 3 5.2597006594717843e-01 1.4489229071216744e+01 3.1231876127834739e+00 4.7508472800283691e+01 1 0 0
8734 1 1 -7.0733569690627468e-02 1.2832826518517281e+01 6.3223282403585710e+00 4.8362228584318437e+01 1 0 0
9325 1 2 -3.7246489981050895e-01 1.2387464942139895e+01 6.4113421029538049e+00 5.2707158854919250e+01 1 0 0
8945 1 2 -4.3621690411739866e-01 9.9849822872337324e+00 4.6467881731510481e+00 4.7114601302877645e+01 1 0 0
9142 1 2 -5.2094706286083892e-01 1.4677742652451164e+01 2.0625497149376968e+00 4.7113205602349680e+01 1 1 0
13653 2 3 3.3238321539194987e-01 1.4846333152628150e+01 9.9840239104149087e-01 5.0321604474364328e+01 0 0 0
11480 2 2 -5.8414000618770168e-01 1.6450775549778825e+01 5.0171468421907965e+00 4.9587591354653377e+01 0 0 0
9255 1 1 -8.9216208748996292e-04 9.8689502985028330e+00 1.6499444977206936e+00 5.4893740176033937e+01 1 0 0
9384 1 1 -5.9080694731281934e-02 1.6744101407833213e+01 6.3898402664114631e+00 5.2296972008145033e+01 1 0 0
9146 1 3 2.1466969421039245e-01 1.3895618626194359e+01 6.3204982015434776e+00 4.8422315063445559e+01 1 0 0
9374 1 1 -4.5334700424380460e-02 1.1985704927961550e+01 2.8369246609362692e-01 5.4172026222129070e+01 1 1 0
11482 2 3 3.2748807844988853e-01 1.6745767196636692e+01 4.3448590220330363e+00 4.8955657583123269e+01 0 0 0
8733 1 1 -2.9610128229702076e-02 9.9707610328128951e+00 6.4689051349502291e+00 4.8798937293743165e+01 1 0 0
13523 2 2 -6.8831247585111455e-01 1.6661666263205731e+01 3.6931280460272142e-01 4.8154408458860445e+01 0 0 0
10025 1 3 4.4011554108273193e-01 1.6443536793660353e+01 4.6295747526699476e+00 5.4455126522395005e+01 1 0 0
13654 2 3 3.1340444604004558e-01 1.5369324007673391e+01 2.1007767165207354e+00 4.9336619129694810e+01 0 0 0
9326 1 1 1.0793828988488577e-01 1.3846584120226423e+01 6.4661708972062710e+00 5.2729719088266393e+01 1 0 0
10309 2 3 3.9127564622732997e-01 1.7478741779272575e+01 2.2705733204053082e+00 4.7082062644174819e+01 0 0 0
8785 1 1 1.3763408694338239e-01 1.0797502945441114e+01 2.4667657824437028e-01 4.9468339978705657e+01 1 1 0
14006 2 2 -5.9118780671011495e-01 9.7303032961294349e+00 3.4538388914253587e-01 4.6614853182484048e+01 0 1 0
10023 1 3 4.6100929090060611e-01 1.6023228457179513e+01 5.5434617025279409e-01 5.4832125130479966e+01 1 1 0
8795 1 3 4.6012204187145744e-01 1.2032044504801803e+01 1.6571477867153220e-01 5.1308225205580982e+01 1 1 0
9259 1 1 2.3832014340659127e-01 9.6151878831272413e+00 3.8916667348802538e+00 5.3785691875320339e+01 1 0 0
10024 1 2 -4.6991704483270930e-01 1.7399007932317431e+01 4.5638999279258936e+00 5.4305405302842736e+01 1 0 0
11481 2 3 3.8046105081757275e-01 1.7234079387608713e+01 5.3546105119566381e+00 5.0061409411569002e+01 0 0 0
8786 1 1 5.5311727974560751e-03 1.2126456273878109e+01 1.2719835587565501e-01 4.8760654890871784e+01 1 1 0
13525 2 3 3.9269191025552569e-01 1.6117088355517627e+01 6.4639367139680048e-01 4.7360971540842741e+01 0 0 0
9890 1 3 1.2960858370287354e-01 1.0128661938137329e+01 6.6118617191575977e+00 5.4231318918025927e+01 1 0 0
9438 1 1 7.5584128553850979e-02 1.5807087716623348e+01 1.7274173709222579e-01 5.2823466310894936e+01 1 1 0
10308 2 3 3.5898257412021012e-01 1.7662323144499663e+01 2.2732298474191852e+00 4.8677098517742266e+01 0 0 0
10307 2 2 -7.0607519467165114e-01 1.7851302070394823e+01 2.6891436410470142e+00 4.7837279759115418e+01 0 0 0
14361 2 3 3.0782730788442964e-01 1.9127065164949052e+01 1.2645219777341863e+00 5.0043295637034568e+01 0 0 0
13740 2 3 4.2097151531597016e-01 2.1376546627264709e+01 5.3325478790827652e-01 5.0129183355290010e+01 0 0 0
14212 2 3 3.5621029823608846e-01 2.0273224600668531e+01 5.3136563143882212e+00 4.8002839087943599e+01 0 1 0
14211 2 3 3.6120199903397987e-01 1.8863548612255048e+01 4.5737492338053336e+00 4.8129764391904970e+01 0 1 0
14210 2 2 -6.6584443548422290e-01 1.9672343351098938e+01 4.7539119761724002e+00 4.8596676509753202e+01 0 1 0
9381 1 1 9.1756411298694940e-02 1.7839528692690447e+01 3.9567125483623684e+00 5.3072169337519810e+01 1 0 0
14360 2 2 -5.9589614751111541e-01 1.8212692868285160e+01 1.3913274305785441e+00 5.0529534854687313e+01 0 0 0
9948 1 2 -3.3084913756985773e-01 1.8983000098244840e+01 5.4824632680310552e+00 5.1225556254289430e+01 1 0 0
10087 1 2 -5.1610410780756322e-01 2.0037602392268230e+01 2.3187229865761503e+00 5.2792975233224517e+01 1 0 0
12776 2 2 -6.3714085440322110e-01 2.2862506073561157e+01 4.2140119533918421e+00 4.7447291060779101e+01 0 0 0
14243 2 2 -7.1552507270047794e-01 2.0987914282678403e+01 3.5372673088059670e+00 5.0587536543988996e+01 0 0 0
14244 2 3 4.4047470241013131e-01 2.0326854455971620e+01 4.0258032517770079e+00 4.9967085016537368e+01 0 0 0
14245 2 3 4.1119140693633582e-01 2.1743210730858578e+01 4.1530370007693191e+00 5.0995992473243128e+01 0 0 0
13586 2 2 -6.8123591504840941e-01 2.3804157726780737e+01 2.2113539949711636e+00 4.9236684308772098e+01 0 1 0
7811 1 2 -5.0168595707618635e-01 2.2634177218557451e+01 1.2457639509732901e+00 4.7042044869068846e+01 1 1 0
13739 2 2 -7.2367969571147095e-01 2.0769015236248915e+01 1.1011515736449395e+00 4.9673306893772086e+01 0 0 0
14552 2 2 -6.7344463291682244e-01 2.2854977717547744e+01 1.9541906837084704e+00 5.1642478777665886e+01 0 0 0
14554 2 3 4.7237097827136348e-01 2.3474947255950813e+01 2.5218843863115197e+00 5.2179897114824406e+01 0 0 0
14553 2 3 4.4262474230945348e-01 2.3018733391577570e+01 9.4869903357531538e-01 5.1695996998993998e+01 0 0 0
7812 1 3 3.7357466201058914e-01 2.3052241764438556e+01 1.1538018788870610e+00 4.7931625442300799e+01 1 1 0
9383 1 1 1.3045616526581655e-01 1.8951908461380921e+01 4.8298117973480457e+00 5.2476404559054799e+01 1 0 0
10088 1 3 4.2142509269436645e-01 2.0490892135621870e+01 2.8253356408993602e+00 5.2047096092167045e+01 1 1 0
10450 2 3 3.3160763353825101e-01 2.4053858207827091e+01 4.8855794017354164e+00 5.0907212481107486e+01 0 0 0
9377 1 1 6.6914914847475112e-04 1.7907765705347177e+01 1.3400779686857791e+00 5.3037296939979441e+01 1 0 0
9379 1 1 9.2122796327456555e-02 1.8653589195960837e+01 2.6247275302593334e+00 5.3279796467482115e+01 1 0 0
10448 2 2 -6.2743205470024643e-01 2.3121277305696708e+01 5.0875938673897618e+00 5.0871835979654833e+01 0 0 0
10516 2 3 4.0362911158229042e-01 2.2767060720719314e+01 4.4626592938246032e+00 5.2989295448284594e+01 0 0 0
9446 1 1 -3.3592426615603480e-02 2.0098882987980666e+01 4.8150478244325026e+00 5.3401865126798008e+01 1 0 0
9448 1 1 1.0046287015515477e-01 2.1195632493793543e+01 5.6578566560416972e+00 5.3178200198348136e+01 1 0 0
10514 2 2 -7.2907256719384972e-01 2.2795632920885271e+01 3.5673339332828471e+00 5.3344453849049387e+01 0 0 0
9444 1 1 -4.7567985012407638e-02 2.0086514678189889e+01 4.0152194084581048e+00 5.4645175483560223e+01 1 0 0
9449 1 1 -6.5181286022179777e-02 2.2115791755166342e+01 5.9662163551183047e+00 5.4185186833334505e+01 1 0 0
10515 2 3 4.9865671576591941e-01 2.2353614633404344e+01 3.1375297856850093e+00 5.4065755819167656e+01 0 0 0
12778 2 3 3.7375217184644488e-01 2.3504993735946812e+01 3.8126792856095615e+00 4.8063791629707680e+01 0 0 0
12777 2 3 4.0979365166106901e-01 2.1953356528249479e+01 3.8903006045404100e+00 4.7408514571862504e+01 0 0 0
13220 2 2 -6.3225817045459509e-01 2.0520307375479728e+01 2.6311883565418110e+00 4.7165605603293322e+01 0 0 0
13741 2 3 3.7499094654329235e-01 2.1008566565211055e+01 2.0036583839239737e+00 4.9937167015453198e+01 0 0 0
13587 2 3 3.6694638279719188e-01 2.3122452354390443e+01 2.2751380456189993e+00 4.9921265916284689e+01 0 1 0
10449 2 3 2.7699510620540813e-01 2.3037683402334871e+01 5.9312118703553072e+00 5.0318210957865297e+01 0 0 0
10651 2 3 3.8419406709279746e-01 2.0383438038244147e+01 7.1040629640671837e-01 5.2644279402635881e+01 0 0 0
7635 1 1 -8.4542795788783293e-02 2.4986776898545610e+01 1.4122972844646999e+00 4.6713328095341353e+01 1 1 0
13588 2 3 3.8471129366678047e-01 2.4586664932277781e+01 1.7603900382429418e+00 4.9550322317394745e+01 0 1 0
14465 2 2 -6.3620228959523073e-01 2.3524499924735029e+01 5.0239602259417138e-01 5.3632963623345539e+01 0 0 0
9949 1 2 -3.1866857314890584e-01 2.1028089141210199e+01 6.3565853384549440e+00 5.1913205952467543e+01 1 0 0
9385 1 1 1.1569019831503154e-01 1.8162823827067342e+01 6.4308770761620488e+00 5.1970767896865482e+01 1 0 0
9442 1 1 1.4593213297420449e-01 1.9145976930360032e+01 2.9822786624502773e+00 5.4768602431468629e+01 1 0 0
12583 2 3 3.2603532147409192e-01 2.4075211329796566e+01 6.0393590948835483e+00 4.8065988847772111e+01 0 0 0
13221 2 3 3.8194233574409114e-01 1.9489062852845286e+01 2.6454051198668984e+00 4.7288898809321758e+01 0 0 0
7633 1 1 1.2017784855901903e-01 2.5304224385278776e+01 3.0185979370716953e-01 4.7510673525901765e+01 1 1 0
13222 2 3 3.9492916182479537e-01 2.1108240892372624e+01 1.9094550048664285e+00 4.7498402807215541e+01 0 0 0
14362 2 3 4.0031271947314045e-01 1.7992342126370460e+01 5.1940064782539896e-01 5.0922633706786442e+01 0 0 0
10019 1 3 4.3991190295804172e-01 2.4983067679492070e+01 6.5780635114522985e+00 5.3074161450433358e+01 1 0 0
14466 2 3 4.1082138173735666e-01 2.4433895912973849e+01 5.2100085842575794e-01 5.3983753918877220e+01 0 0 0
15225 2 3 3.7286878377250859e-01 2.4791176952777302e+01 4.2627831817786914e+00 5.4038382408804509e+01 0 0 0
10018 1 2 -5.2330429780783394e-01 2.4012394599926608e+01 6.5030587685234149e+00 5.2842248725332290e+01 1 0 0
12581 2 2 -6.3695209538301356e-01 2.4881732881265467e+01 6.4106108198881557e+00 4.8436120942505006e+01 0 0 0
7519 1 1 8.5483169285615723e-02 1.9946766348098937e+01 6.5919495584692713e+00 4.6427383101122885e+01 1 1 0
9439 1 1 -9.9407519853644807e-02 1.8468949994520091e+01 1.2091142955514853e-01 5.3575257527245469e+01 1 1 0
7582 1 1 1.3220745685495972e-01 2.1887687613437073e+01 6.4577876877384925e+00 4.6264017369115997e+01 1 1 0
12582 2 3 3.9121021477822460e-01 2.5393233235599258e+01 5.7097818963576614e+00 4.8861471501783051e+01 0 0 0
10560 2 3 4.4355162131008202e-01 9.9369694751179072e+00 1.1179017130307976e+01 4.7124258933955012e+01 0 0 0
9893 1 2 -5.0513156988770624e-01 9.8219741559736491e+00 7.8784124082542197e+00 5.2243530820535945e+01 1 0 0
13290 2 3 3.9308696397799631e-01 1.5532013299901893e+01 1.2983727940662753e+01 4.6987927266463586e+01 0 0 0
7882 1 2 -3.5276967738877352e-01 1.7155665398824326e+01 1.1396724285825895e+01 4.6705835759147561e+01 1 0 0
9081 1 3 4.8568115174861115e-01 1.1050255307279810e+01 9.9586002813244203e+00 5.1718928733820754e+01 1 0 0
9149 1 2 -4.8793379794440961e-01 1.5271134823433524e+01 1.0288567607052912e+01 4.8710039960368569e+01 1 0 0
8736 1 1 1.4060814999156472e-02 1.2134099908068514e+01 7.5459738953679025e+00 4.8526074905959661e+01 1 0 0
8740 1 1 -8.5292458754441369e-03 1.2345292512174057e+01 9.9884161041352328e+00 4.9087556150661690e+01 1 0 0
8742 1 1 -6.3151061840667072e-02 1.3100784121739791e+01 1.1196265241689639e+01 4.9344522264187532e+01 1 0 0
10020 1 2 -4.6011032155689308e-01 1.5754381061712289e+01 8.4040721122900184e+00 5.1326679122257367e+01 1 0 0
10021 1 3 3.6877753410890229e-01 1.5942437160615047e+01 7.9086152449754348e+00 5.0527766585687040e+01 1 0 0
9148 1 1 2.9118247058778746e-01 1.4537884044901730e+01 1.1378829187151716e+01 4.9251987506557839e+01 1 0 0
8738 1 1 1.2864448765828165e-01 1.2885270295197154e+01 8.7784070974158386e+00 4.8622023334991717e+01 1 0 0
8743 1 1 -4.5177112558941801e-02 1.1082090903538683e+01 1.2167738348559093e+01 5.0375501981351370e+01 1 0 0
8739 1 1 -7.1369167750246820e-02 1.0895586558430917e+01 9.9916463875364805e+00 4.9271977306071570e+01 1 0 0
8735 1 1 -5.1888374331712984e-02 1.0719006847263437e+01 7.6609551502698210e+00 4.8623613146726193e+01 1 0 0
8741 1 1 1.3906991831039614e-01 1.0273610220105159e+01 1.0979530644764427e+01 5.0140092881942493e+01 1 0 0
9080 1 2 -5.5833565875970692e-01 1.0253042718099783e+01 1.0378668144653343e+01 5.1548542887333170e+01 1 0 0
8737 1 1 2.2497123072921724e-01 1.0156542480387866e+01 9.0459383677460092e+00 4.8461372613864896e+01 1 0 0
8744 1 1 4.4610760381748125e-02 1.2365104862386850e+01 1.2369272373755123e+01 4.9776604606443371e+01 1 0 0
9151 1 3 5.7825260862400119e-01 1.4792701623088281e+01 9.3706148010168810e+00 4.8273742815327097e+01 1 0 0
9147 1 2 -4.5797902810710062e-01 1.4169724385354431e+01 8.3979016254630459e+00 4.8276904566899297e+01 1 0 0
9150 1 2 -4.1543894860382602e-01 1.5035505778378266e+01 1.2553790239197388e+01 4.9548126958296699e+01 1 0 0
15017 2 2 -6.6562013383211882e-01 1.2953305912869988e+01 9.4374639476196673e+00 5.1684619061912969e+01 0 0 0
9386 1 1 1.3235866045033420e-01 1.6066800119541192e+01 7.7149779449457156e+00 5.2623757700892860e+01 1 0 0
9088 1 2 -5.5184151279174087e-01 1.0560247456143056e+01 9.3289297235472741e+00 4.7044523972390543e+01 1 0 0
9388 1 1 -9.4383682358518213e-04 1.7049559933118729e+01 8.6972690268770592e+00 5.3261141860651385e+01 1 0 0
9327 1 1 -4.6368068369604810e-02 1.4664308557339449e+01 7.4209804534652735e+00 5.3341151584113724e+01 1 0 0
9392 1 1 8.8365116819579204e-02 1.7157699588809287e+01 1.0958593596931710e+01 5.3942705785471304e+01 1 0 0
9390 1 1 1.0534881965899960e-01 1.6813263168805701e+01 9.6490106726501654e+00 5.4246542681398417e+01 1 0 0
10154 1 3 1.5850616542987847e-01 1.2042962144491121e+01 7.4083478346464817e+00 5.4475805773136500e+01 1 0 0
9329 1 1 3.3885521235452382e-02 1.4021650320508584e+01 8.2678476142201518e+00 5.4364522235397899e+01 1 0 0
9394 1 1 -2.4939374828515395e-02 1.6578428687200152e+01 1.2097807626810290e+01 5.4554097070874242e+01 1 0 0
9894 1 3 3.9609003935145287e-01 1.0450914047601723e+01 7.1433421323752446e+00 5.2325817601244722e+01 1 0 0
15018 2 3 4.0626880260713860e-01 1.3783579502431920e+01 9.8630504867063973e+00 5.1519610680760756e+01 0 0 0
15019 2 3 3.8845854585393458e-01 1.2941646159273649e+01 8.5962113860919924e+00 5.2139152322352302e+01 0 0 0
16667 2 2 -6.0619420484009290e-01 1.2758882101183085e+01 1.2011946626538748e+01 4.6462195122728012e+01 1 0 0
9089 1 3 3.9064324671063766e-01 1.1369702935873512e+01 8.9164261251796475e+00 4.6607227478391941e+01 1 0 0
9331 1 1 1.2533108411561505e-01 1.4538652582936438e+01 9.5586970835031320e+00 5.4836026806350198e+01 1 0 0
14418 2 3 4.4426754201772894e-01 1.6609418245495462e+01 1.2364527425837206e+01 4.9207909336198910e+01 0 0 0
9330 1 2 -3.5122551689982712e-01 1.1954542068651326e+01 9.9046058913535813e+00 5.4863708954410335e+01 1 0 0
9972 1 2 -5.2501634550781584e-01 1.0081788770500845e+01 1.2972297407420838e+01 5.4619241132118042e+01 1 0 0
9333 1 1 -9.8198453558368620e-02 1.4151718575248006e+01 1.0921813251189848e+01 5.4964269470104696e+01 1 0 0
10559 2 2 -7.0436189187199361e-01 9.8694556981709685e+00 1.2166716689390237e+01 4.7133004924697204e+01 0 0 0
14417 2 2 -6.8567520363065448e-01 1.7476233342424166e+01 1.2629559742528704e+01 4.8770564403535715e+01 0 0 0
16669 2 3 3.5341965052332930e-01 1.3669860125727746e+01 1.1788064824227174e+01 4.6257324375806988e+01 1 0 0
7881 1 2 -3.0286613690721470e-01 1.5094560663453949e+01 1.0047648426763871e+01 4.6253718099163869e+01 1 0 0
16650 2 3 3.4508003512599128e-01 2.3273840513273086e+01 1.3001683496728006e+01 4.8467733360644218e+01 0 0 0
7891 1 2 -3.5475974463237675e-01 2.1030551246917796e+01 6.7368088513437909e+00 4.7399847095839569e+01 1 1 0
14419 2 3 4.2140125296297187e-01 1.7898937758256903e+01 1.1936148184400350e+01 4.8112213143653904e+01 0 0 0
14323 2 3 3.0615468790074257e-01 1.9082970426211080e+01 7.4999829352707561e+00 4.8647880291548596e+01 0 0 0
7522 1 1 1.2681901588043365e-01 2.2175159611851242e+01 8.9571619725396445e+00 4.6385712821769623e+01 1 0 0
11394 2 3 2.8692857802580241e-01 2.1129612480886383e+01 8.3372773191970317e+00 4.9272857816238272e+01 0 0 0
14322 2 3 3.7470353933362854e-01 1.7684506512207598e+01 8.4312317519025655e+00 4.8450282633486424e+01 0 0 0
14321 2 2 -5.7419899343223557e-01 1.8066378245841101e+01 7.6217112338989885e+00 4.8772791527010419e+01 0 0 0
9516 1 1 -4.0116160289497778e-02 2.5322472094475955e+01 1.0682586028854452e+01 5.4736500324189450e+01 1 0 0
7943 1 3 4.3278641362314113e-01 2.5022056873539235e+01 1.1707317797372276e+01 4.7809991952697054e+01 1 0 0
10773 2 3 2.8864567027798754e-01 1.9998532359898558e+01 9.9805648576042305e+00 4.9341582607880575e+01 0 0 0
15485 2 2 -6.6496310501314793e-01 2.0489790879430444e+01 1.2401505803111483e+01 5.1072481100189641e+01 1 0 0
7461 1 1 1.3152407976008357e-01 1.9741368029924942e+01 9.0979330636340627e+00 4.6512163746582367e+01 1 0 0
11395 2 3 3.9676985156595190e-01 2.1189197936308620e+01 6.8836540074405770e+00 5.0090063626163939e+01 0 0 0
7941 1 3 3.6980853772117883e-01 2.4486473703750146e+01 8.5634726733345552e+00 4.7699425916169872e+01 1 0 0
10774 2 3 3.2953076157329458e-01 1.9293315645141206e+01 1.0544089111222460e+01 5.0511657219430887e+01 0 0 0
11393 2 2 -6.3726813437110352e-01 2.1704153875997775e+01 7.6425262574303643e+00 4.9775205645060986e+01 0 0 0
10772 2 2 -5.7137897573556473e-01 1.9110990782122457e+01 1.0181411167108539e+01 4.9593950140827161e+01 0 0 0
7940 1 2 -4.8756909700074180e-01 2.4620840209535746e+01 9.3259243334771647e+00 4.7209615703053530e+01 1 0 0
9866 1 3 1.7254977792329110e-01 2.2600572684239655e+01 1.0119592640007619e+01 5.1721099671169021e+01 1 0 0
12524 2 2 -6.3577646483983541e-01 2.4094065439985776e+01 8.1540076888876403e+00 5.0710415729213402e+01 0 0 0
15665 2 2 -6.6447542705048490e-01 2.2148494447521905e+01 1.0833724763297917e+01 4.9503987733753128e+01 0 0 0
15666 2 3 3.4969701054564684e-01 2.2161402529803098e+01 1.0234794395466549e+01 4.8731621682415728e+01 0 0 0
15667 2 3 3.6035503936436303e-01 2.1568569271121468e+01 1.1614493590828658e+01 4.9414135613884106e+01 0 0 0
7942 1 2 -5.5005061063743155e-01 2.4489009801817925e+01 1.2477452036447986e+01 4.7495087763449156e+01 1 0 0
9868 1 2 -5.4637484254180368e-01 2.4561824570189081e+01 1.1426191367548201e+01 5.0456524033067687e+01 1 0 0
9865 1 1 3.5160799640383245e-01 2.4793149653615249e+01 1.0595268567879801e+01 5.1612103135122993e+01 1 0 0
7889 1 2 -3.2244879942454097e-01 2.0988108039450580e+01 9.1355976701781980e+00 4.7245779706691195e+01 1 0 0
7890 1 2 -3.3205033842802545e-01 2.0900408544956488e+01 1.1490208383047799e+01 4.7058516051892056e+01 1 0 0
9387 1 1 -1.2471245681989856e-02 1.9020410985961700e+01 7.5690919603410691e+00 5.2356507917081892e+01 1 0 0
9450 1 1 1.0314060574864803e-01 2.0401754958275799e+01 7.6037442290965691e+00 5.2400932672047830e+01 1 0 0
9454 1 2 -3.4149454405120466e-01 2.0626053473501738e+01 9.9739266387654695e+00 5.2801054726631989e+01 1 0 0
9389 1 1 -4.8862237914939287e-02 1.8397975673964151e+01 8.8523464469442938e+00 5.2772491164363508e+01 1 0 0
9456 1 1 -2.5554880695719112e-01 2.3425178563960682e+01 1.0474078223510311e+01 5.2348288504449194e+01 1 0 0
9391 1 1 2.4771140662131741e-01 1.9226203087440517e+01 9.9626257124981876e+00 5.2918563182220247e+01 1 0 0
10150 1 3 2.1029121787948765e-01 2.3097178574509396e+01 1.1504066275472253e+01 5.2555784824189629e+01 1 0 0
9393 1 2 -3.4486711429250794e-01 1.8349624576339458e+01 1.1079215404784739e+01 5.3050484813019665e+01 1 0 0
9452 1 1 1.0481673046295743e-01 2.1240943082771039e+01 8.6248636290554899e+00 5.2965553157930728e+01 1 0 0
9451 1 1 1.3098778338648817e-01 2.3149306998222421e+01 7.0486611607518794e+00 5.3954742356857395e+01 1 0 0
9453 1 1 -4.9387756091430902e-02 2.2545850999215123e+01 8.4403316024130870e+00 5.3489786561282060e+01 1 0 0
9455 1 1 6.3811763533550989e-02 2.3489707053100876e+01 9.5111264355709704e+00 5.3556450913044792e+01 1 0 0
9514 1 1 -2.0827522344845893e-02 2.4540189948739599e+01 9.5141319008928260e+00 5.4500561694005569e+01 1 0 0
9457 1 2 -3.1388526004363232e-01 2.3440282501756620e+01 1.2270609013055864e+01 5.4364820985819748e+01 1 0 0
9869 1 3 3.8464283770263352e-01 2.3694292324911142e+01 1.1391555191585054e+01 4.9983274024876394e+01 1 0 0
12525 2 3 4.0896259591512085e-01 2.3299217055489098e+01 8.1339883059305116e+00 5.0119245773585163e+01 0 0 0
12526 2 3 3.8913130827195963e-01 2.4035618450216994e+01 7.5771695338963658e+00 5.1573808642910400e+01 0 0 0
15487 2 3 3.9830439572935633e-01 2.0583154853423810e+01 1.2310199564014098e+01 5.2036193229286248e+01 1 0 0
9518 1 1 1.5328288761269232e-01 2.4858805909955471e+01 1.1994786850557324e+01 5.4656273838973924e+01 1 0 0
9512 1 1 1.2212163658611196e-01 2.5179078981340105e+01 8.2062220877133445e+00 5.4902361090259028e+01 1 0 0
7463 1 1 -4.1915268719716334e-02 1.9156952320794684e+01 1.0363016732707694e+01 4.6270412798671437e+01 1 0 0
12151 2 3 3.4180830623318209e-01 1.7779405555532684e+01 1.2809617105823431e+01 5.1279325398715798e+01 0 0 0
7526 1 1 1.4808372363206299e-01 2.2118529998963922e+01 1.1427120526641819e+01 4.6244553670308392e+01 1 0 0
9316 1 1 1.0705202318621111e-01 1.0750931510156601e+01 4.5729117601343028e-01 5.4990307082964470e+01 1 1 0
16489 2 3 3.2078510404371086e-01 1.4238910575940338e+01 7.7876502603172770e-01 5.7934974378195591e+01 0 0 -1
1565 1 2 -3.3955348111254469e-01 1.2580029417165932e+01 4.5443840917557576e+00 6.3641515030481585e+01 1 1 -1
14102 2 2 -6.1982362909187627e-01 9.9284051070374915e+00 5.7020628205212667e+00 5.7705815284036241e+01 1 0 0
14103 2 3 3.7278790990212979e-01 1.0251463413134537e+01 5.7393678757865283e+00 5.6803034009114576e+01 1 0 0
12253 2 3 4.1586743016949901e-01 1.1559127115918823e+01 6.6228845562944461e-01 5.8672771542643844e+01 1 0 -1
15219 2 3 4.4209329809977660e-01 1.6748458574440878e+01 5.5814786659148929e-01 5.7096005938727835e+01 0 0 0
9915 1 2 -3.7901324940828751e-01 1.2552000818453479e+01 2.3212647800937236e+00 5.5375577834843483e+01 1 0 0
16588 2 3 3.8200270987185259e-01 1.1012301979957957e+01 4.7423988385193665e+00 6.1685821473370375e+01 1 1 -1
12000 2 3 4.1591567070799762e-01 1.4694563553062821e+01 3.4642660713516951e+00 5.6099382384625201e+01 0 0 0
9829 1 2 -3.6836076847171939e-01 1.2559006241814142e+01 5.5421374299813175e+00 5.6277819465692879e+01 1 0 0
15218 2 2 -7.0720323283959308e-01 1.6264106052491332e+01 1.0983691345004667e+00 5.6490099707601146e+01 0 0 0
12001 2 3 2.6897994498778771e-01 1.3594108758082690e+01 3.4278517454997202e+00 5.7161442064930995e+01 0 0 0
11999 2 2 -6.2652544724094528e-01 1.4615593457016953e+01 3.3555506960010328e+00 5.7089498731124372e+01 0 0 0
11180 2 2 -7.0419679837874882e-01 1.1384988581505947e+01 2.1009080556606627e+00 5.7799426424003123e+01 1 0 0
16487 2 2 -6.6230498199740973e-01 1.4089300841489699e+01 1.2778400637598339e+00 5.8745747468667481e+01 0 0 -1
11182 2 3 4.0096636406988173e-01 1.1831712971448285e+01 2.7510376990868548e+00 5.8412555663190872e+01 1 0 0
15049 2 3 3.8917712179300629e-01 1.2978470870923328e+01 4.8189370053924954e+00 5.8699432752755612e+01 1 0 -1
998 1 2 -5.8009915729146289e-01 1.5136456407697116e+01 5.7277696346236668e+00 5.8470601494610662e+01 0 1 -1
15047 2 2 -6.9616506193363192e-01 1.2145872979860648e+01 4.3418865364850721e+00 5.8788203303535198e+01 1 0 -1
15048 2 3 3.8631984771651229e-01 1.1862863796152476e+01 4.2075528597805203e+00 5.9745701249372274e+01 1 0 -1
1000 1 3 6.1429313819808695e-01 1.5389815698477239e+01 4.7805150465993247e+00 5.8879136183111200e+01 0 1 -1
1002 1 3 1.2254216228796069e-01 1.6151222041890154e+01 1.7503743622422625e+00 5.9415038745459270e+01 0 1 -1
1001 1 2 -4.9766183427807803e-01 1.5870585650664605e+01 3.8490963637026652e+00 5.9308667486987986e+01 0 1 -1
11664 2 3 2.7584093660120512e-01 1.3079028663912471e+01 1.4705904448319478e+00 6.1171566430303507e+01 0 1 -1
11665 2 3 3.4228401153544635e-01 1.3730736767813951e+01 2.8788919952021352e+00 6.1028228602011211e+01 0 1 -1
11663 2 2 -5.9887675730654555e-01 1.2929272776368400e+01 2.3482653447124777e+00 6.0760424155405083e+01 0 1 -1
1562 1 1 1.4713216044236185e-01 1.4188877564070506e+01 1.9343564652480709e+00 6.3307269724472633e+01 1 1 -1
1561 1 1 -1.3299083340677822e-01 1.2727250438672435e+01 1.9716367580736294e+00 6.3393473359324076e+01 1 1 -1
1745 1 2 -3.7551222277325708e-01 1.4195316952620333e+01 4.9759809415223719e+00 6.1347428223587137e+01 1 1 -1
11237 2 2 -6.7162362565686240e-01 1.6634591335175433e+01 3.1713599452264876e+00 6.1864929869896571e+01 0 0 0
1559 1 1 1.3222310658821859e-01 1.1940325108766240e+01 7.8795104769386870e-01 6.3333256495641962e+01 1 1 -1
11238 2 3 4.4185257714029241e-01 1.6134698145589635e+01 3.9005652842952352e+00 6.1560084578007228e+01 0 0 0
1777 1 2 -3.4346476793035324e-01 1.4518816554509744e+01 6.9844949500582232e-01 6.2677100892406557e+01 1 1 -1
1743 1 1 3.4028191251291534e-01 1.3428860658683593e+01 5.9962873228077962e+00 6.1279531184470663e+01 1 1 -1
11181 2 3 4.1091074170043407e-01 1.1712827053667610e+01 1.9956569737582741e+00 5.6886741696055452e+01 1 0 0
43 1 1 -7.8747871739994757e-02 1.7240209118099365e+01 1.8173993135059197e+00 5.9400583769077478e+01 0 1 -1
47 1 1 9.6722085722177956e-02 1.7149787798226448e+01 4.3407601103984783e+00 5.9627753001310261e+01 0 1 -1
16488 2 3 3.7524555189316128e-01 1.4409879972359484e+01 2.2017273155501278e+00 5.8739454451124509e+01 0 0 -1
16587 2 3 3.9641431280248635e-01 1.0517040959443246e+01 3.3966695075202038e+00 6.0925849076682894e+01 1 1 -1
16586 2 2 -7.1938403054024713e-01 1.0597265340717813e+01 4.3487356318279877e+00 6.0890629944656588e+01 1 1 -1
1766 1 2 -2.8665315088791055e-01 1.6831358860623190e+01 6.4468375367086450e+00 6.2952696874290332e+01 1 1 -1
9831 1 3 4.6351485087502503e-01 1.5220200651906396e+01 6.0322947405210643e+00 5.6767677200765952e+01 1 0 0
1503 1 2 -3.6748252139575643e-01 1.0716134241728815e+01 3.2425527241179970e+00 6.3353516318508412e+01 1 1 -1
13823 2 2 -7.0817807755085771e-01 1.0483194744556496e+01 4.7279793824089289e-01 6.1021112834447052e+01 1 0 0
1744 1 2 -5.0712752798899230e-01 1.2580329589730130e+01 6.5786980786212803e+00 6.0307754011179561e+01 1 1 -1
1563 1 1 2.4675147155488286e-01 1.2086151542858021e+01 3.2239669526385741e+00 6.3592039796336294e+01 1 1 -1
9830 1 2 -4.7206771906782591e-01 1.4879084599882594e+01 6.4258983673238381e+00 5.5884647675340759e+01 1 0 0
13824 2 3 3.4164965482143334e-01 1.0700937507333519e+01 1.3928176661614240e+00 6.1268002097437332e+01 1 0 0
15220 2 3 3.9505779710781996e-01 1.5882111352803379e+01 1.8740246911952223e+00 5.6844850448271671e+01 0 0 0
9827 1 1 3.3574748278076355e-01 1.3466841319207527e+01 6.2752076476847352e+00 5.5778043757216835e+01 1 0 0
14502 2 3 3.9694292610245302e-01 1.3699278984588156e+01 1.1902325512424221e-01 5.9961491936282691e+01 1 0 -1
12068 2 2 -6.3742127208280652e-01 1.7397643041859322e+01 4.7141380590183486e+00 5.7081650733598735e+01 0 0 0
14104 2 3 3.5858567559635368e-01 1.0634102151005688e+01 5.3850226408429007e+00 5.8310317682503950e+01 1 0 0
16620 2 3 4.2833162835562844e-01 1.7391861233749399e+01 1.4865114286238306e+00 6.1672800989942260e+01 0 0 -1
11239 2 3 3.9341608356747432e-01 1.7522994232592520e+01 3.4403890378809141e+00 6.2294177956867088e+01 0 0 0
12069 2 3 4.5968133358270841e-01 1.7668772491954559e+01 4.0179313815603068e+00 5.6460536129363462e+01 0 0 0
16619 2 2 -6.8164818855627418e-01 1.7876556613620021e+01 6.5758772360484596e-01 6.1687320966132248e+01 0 0 -1
10057 1 3 3.6817741911730212e-01 2.4061468163758530e+01 2.0836549422487964e+00 5.5240446543695654e+01 1 0 0
9498 1 1 7.9252758724219385e-02 1.8966513832911712e+01 1.4267758765436550e-01 5.4982165351558905e+01 1 1 0
9507 1 1 1.6456704727942825e-01 2.5239613919989452e+01 5.2458860906723856e+00 5.8199487933270802e+01 1 0 0
9509 1 1 -2.0755416960883160e-02 2.5180769737554584e+01 6.3331521712250112e+00 5.7256410541647568e+01 1 0 0
12070 2 3 4.3417058915163120e-01 1.8104707302904188e+01 4.9425547188233825e+00 5.7694504967321784e+01 0 0 0
49 1 1 -3.0084202942765551e-02 1.7566172917349718e+01 5.6558925815694936e+00 6.0010729396470232e+01 0 1 -1
10056 1 2 -5.2329134412680511e-01 2.3466142673250275e+01 2.7823173552278311e+00 5.5352698464941213e+01 1 0 0
909 1 3 4.0169391648403263e-01 1.9607118375525161e+01 7.5924537669922343e-01 6.2318040217380023e+01 0 1 -1
45 1 1 -8.6637332850248213e-03 1.7881860175710589e+01 3.0852503107420652e+00 5.9454969045553064e+01 0 1 -1
9440 1 1 1.3815925333430878e-01 1.9525747179679158e+01 1.4028011290777056e+00 5.5630339518328633e+01 1 0 0
41 1 1 -4.8786628214938607e-02 1.8023487467911664e+01 6.7870604551806968e-01 5.9203607164056500e+01 0 1 -1
9447 1 1 -3.8707717313852627e-02 2.1999985593171022e+01 5.3519630225154105e+00 5.5466643092581414e+01 1 0 0
9922 1 2 -3.2685064719651108e-01 1.8598467118016853e+01 2.4699896063695532e+00 5.5989158216318536e+01 1 0 0
9445 1 1 1.0228705454395867e-01 2.0983531691939078e+01 4.3120371817723964e+00 5.5742450870352542e+01 1 0 0
9560 1 1 -2.7942431472086644e-02 2.2853530232395979e+01 2.3032066100658444e-01 5.6995191310319683e+01 1 1 0
9441 1 1 -3.6185856188913436e-02 2.0929348434060966e+01 1.3455684853828607e+00 5.6040633380106698e+01 1 0 0
9443 1 1 1.2410844496191951e-01 2.1422508448645878e+01 2.6891866887954063e+00 5.6462145414937872e+01 1 0 0
9506 1 1 1.2350097017501510e-01 2.2924694782003531e+01 5.6621885217043699e+00 5.6545014639604652e+01 1 0 0
9923 1 2 -2.3613535221600701e-01 2.0605334558260743e+01 3.6888564102891026e+00 5.7034722717354761e+01 1 0 0
9502 1 1 8.7208879481144697e-02 2.2923761454156903e+01 2.7505998132143739e+00 5.6695673278885792e+01 1 0 0
9500 1 1 -1.3225402571258660e-03 2.3304175526345361e+01 1.5358626592977047e+00 5.7412877902669642e+01 1 0 0
9504 1 1 1.4826831045151737e-01 2.3276686013317651e+01 4.0060654529021917e+00 5.7440141647261321e+01 1 0 0
9924 1 2 -2.8217267337218765e-01 2.2784898679090880e+01 5.2626587497867696e+00 5.7938764873833009e+01 1 0 0
9505 1 1 -5.4496333737048090e-02 2.4542295645101813e+01 4.0235320754021107e+00 5.8170959409658614e+01 1 0 0
9501 1 1 -2.3168256941267801e-02 2.4341023119729755e+01 1.6211661534791362e+00 5.8440378155365295e+01 1 0 0
13402 2 3 4.5208428829150094e-01 1.9503430200703132e+01 4.3793228153651507e+00 6.2979605111631983e+01 0 0 -1
13400 2 2 -7.0559248292795451e-01 1.9132372969385997e+01 3.4831716603148761e+00 6.2825593341958658e+01 0 0 -1
729 1 2 -2.8985788626551801e-01 1.9643277570641164e+01 4.4559925389112651e+00 5.9095066311286935e+01 0 1 -1
13401 2 3 3.8516270638814776e-01 1.9692253067755040e+01 2.7060641312789784e+00 6.2604050927144833e+01 0 0 -1
42 1 1 1.2672541875455537e-01 1.9497012934455864e+01 7.0578420923658702e-01 5.9264867105774286e+01 0 1 -1
46 1 1 1.3883911013398431e-01 1.9288904715479575e+01 3.0830462918754691e+00 5.9455225900326475e+01 0 1 -1
9503 1 1 1.7345764897863453e-01 2.4947545483144413e+01 2.8248893343984522e+00 5.8773842426110200e+01 1 0 0
9561 1 1 1.8459962711714004e-01 2.4862826593451363e+01 3.9722831546104365e-01 5.8908507453240922e+01 1 1 0
809 1 2 -5.2608452445372500e-01 2.0380719733701785e+01 5.7460593562675939e+00 6.3316087405722442e+01 0 1 -1
111 1 1 1.4101098433473067e-01 2.3135985203516892e+01 4.5268625528352295e+00 6.3306277809312618e+01 0 1 -1
50 1 1 -1.4388993303601737e-02 1.8878088474313312e+01 5.7543460889542644e+00 6.0695644311669369e+01 0 1 -1
44 1 1 -5.5082836162030885e-02 2.0055437101978239e+01 1.9788472190551070e+00 5.9818514668298619e+01 0 1 -1
48 1 1 1.3791138608731110e-01 2.0065866933898043e+01 5.0161086744200061e+00 6.0355895284858910e+01 0 1 -1
908 1 2 -5.6996473175348605e-01 2.0493017862388211e+01 1.2358360924465213e+00 6.2370452965594197e+01 0 1 -1
113 1 1 -6.5792849033963749e-02 2.2817475770268537e+01 5.8597157689951747e+00 6.2784873780983069e+01 0 1 -1
107 1 1 1.2210920710285504e-01 2.3128754566133381e+01 2.0487342788971246e+00 6.2998508686889771e+01 0 1 -1
109 1 1 7.5396423211798180e-02 2.3136449072138721e+01 3.5140533335805091e+00 6.2209323090432257e+01 0 1 -1
112 1 1 1.4171592861090046e-01 2.1918725583272106e+01 6.0806594218159900e+00 6.1603605009998113e+01 0 1 -1
105 1 1 -2.6086358047487972e-02 2.2873705232991114e+01 9.2504667109685246e-01 6.2035598989273332e+01 0 1 -1
104 1 1 1.1904490665800606e-01 2.1580501357356720e+01 8.2661131806116539e-01 6.1362297841120366e+01 0 1 -1
106 1 1 1.2976749558578068e-01 2.1427140173442769e+01 1.9687112699205014e+00 6.0412779718131624e+01 0 1 -1
108 1 1 8.3631962524063561e-02 2.2036986996377735e+01 3.5571835841610229e+00 6.1061285930991950e+01 0 1 -1
110 1 1 -8.3318178629726097e-02 2.1243670653211378e+01 4.8102986422091698e+00 6.1101738748676404e+01 0 1 -1
658 1 2 -4.5903680075559933e-01 2.4449978964278731e+01 3.8402243136663836e+00 6.1744997490661497e+01 0 1 -1
659 1 3 4.3663396604465549e-01 2.4597349650214809e+01 3.9625177158914009e+00 6.0803129128707184e+01 0 1 -1
730 1 2 -2.6818073796434549e-01 2.2425626001947908e+01 2.8280133731821584e+00 5.9844134733115652e+01 0 1 -1
9499 1 1 3.6695272796765835e-02 2.1664983550405857e+01 1.4275168868301263e-01 5.6192687645015766e+01 1 1 0
9508 1 1 -1.3642003799471929e-02 2.4124210192172690e+01 6.4429551493656350e+00 5.6253845203267645e+01 1 0 0
14778 2 3 3.8805449210523724e-01 1.0382497900381217e+01 1.2886768283583793e+01 5.9981710746510956e+01 1 0 -1
10117 1 2 -2.7412706185510560e-01 1.5874054980391966e+01 9.6544604186199265e+00 5.5393378672609529e+01 1 0 0
9328 1 1 -2.4513722174614488e-01 1.2877499206284142e+01 7.6192997473633399e+00 5.5124666528567140e+01 1 0 0
14679 2 3 3.1157102342548693e-01 1.0628943075818304e+01 9.8154567702558957e+00 5.8937302344200489e+01 1 0 -1
1742 1 3 1.7091934128174494e-01 1.1973173134096946e+01 6.6427275974593814e+00 6.2764765280424676e+01 1 1 -1
14678 2 2 -5.8099809262454394e-01 9.7784482326263849e+00 9.4066844663585734e+00 5.8585779757587865e+01 1 0 -1
13998 2 3 5.1430508626645488e-01 1.5706148759928702e+01 1.3088689725509187e+01 5.7626662849475437e+01 0 0 0
971 1 3 3.5409884694104293e-01 1.3180370655310968e+01 1.2643368674178966e+01 6.0955779424085257e+01 0 1 -1
9953 1 3 3.8861591855844768e-01 1.0110677639705003e+01 8.3687921260379632e+00 6.0684311738336646e+01 1 0 0
1512 1 1 3.9114496265832625e-02 9.6367455316198356e+00 9.3101452936680005e+00 6.2807748138771537e+01 1 1 -1
1746 1 3 3.7145506349603441e-01 1.1936671879871360e+01 7.3363052415081391e+00 6.0519491583909407e+01 1 1 -1
61 1 1 1.3361814707934733e-01 1.7128672526508964e+01 1.2969784198924010e+01 6.0914346741441292e+01 0 1 -1
1508 1 2 -3.6762863884406077e-01 9.7394792456617001e+00 6.7268770877904940e+00 6.2651724706185789e+01 1 1 -1
9332 1 1 1.2190326159052114e-01 1.2797673221410145e+01 1.1140199938412788e+01 5.5045173130476485e+01 1 0 0
14777 2 2 -6.2788564638570432e-01 1.1103964531807724e+01 1.2236472827332216e+01 6.0139822717411668e+01 1 0 -1
9335 1 1 1.4199056505658214e-01 1.5150138574965444e+01 1.2140511630397819e+01 5.5309599224019820e+01 1 0 0
1568 1 1 -2.4295858443132831e-01 1.3050886103124173e+01 6.9048280117539109e+00 6.2503103821153339e+01 1 1 -1
14779 2 3 3.4328394334400841e-01 1.0668040561989102e+01 1.1481724163954901e+01 6.0492900498557262e+01 1 0 -1
15880 2 3 3.6278249018455122e-01 1.1714151347323629e+01 7.7063093929628375e+00 5.8164510003138297e+01 0 0 0
997 1 1 3.3353792772801749e-01 1.5397174919426410e+01 6.9015686049920841e+00 5.9257781337693650e+01 0 1 -1
9334 1 1 -8.6590368310147992e-02 1.2184482156781971e+01 1.2315760246546406e+01 5.5417567374716192e+01 1 0 0
9270 1 1 -8.9297216596770326e-02 1.0083403112730092e+01 1.0973896094931550e+01 5.5846666348747057e+01 1 0 0
15879 2 3 5.1479284010514115e-01 1.3193911563294259e+01 8.2619144522332970e+00 5.8507641124424644e+01 0 0 0
9266 1 2 -3.4132750154104313e-01 9.9729600431878342e+00 8.5778173762361991e+00 5.5498582942677899e+01 1 0 0
9272 1 1 1.2164919271981532e-01 1.0759443684200246e+01 1.2343108666386192e+01 5.5733919637207109e+01 1 0 0
9268 1 1 2.7020091083588266e-01 1.0644406629902990e+01 9.8185710536391042e+00 5.5386747851721829e+01 1 0 0
9828 1 3 2.4874024238362469e-01 1.2545991031198684e+01 8.3468147296765771e+00 5.5856781972553918e+01 1 0 0
10081 1 2 -5.1761298623750285e-01 1.5185744915453879e+01 1.1737036721948160e+01 5.6728734117945031e+01 1 0 0
10082 1 3 4.6808622000664157e-01 1.4494543235814985e+01 1.1048005109347965e+01 5.6778022390564118e+01 1 0 0
15878 2 2 -6.8749224183595470e-01 1.2439509745434057e+01 8.2344299531298777e+00 5.7925230030901517e+01 0 0 0
16772 2 2 -6.1995651179745226e-01 1.3035520351638731e+01 1.1217728029409257e+01 5.8016984327549245e+01 1 0 0
16774 2 3 4.1773336581699416e-01 1.2707319720307600e+01 1.2130544903971234e+01 5.8127428604466552e+01 1 0 0
16773 2 3 3.1207677101826858e-01 1.2272140619734664e+01 1.0573927741105704e+01 5.8136455991318911e+01 1 0 0
999 1 2 -3.9258463733094373e-01 1.4741445905217503e+01 8.0281549146707043e+00 5.9252726625227496e+01 0 1 -1
996 1 3 2.7087496404242917e-01 1.5607771244629079e+01 9.2248646918846724e+00 6.0338961313900548e+01 0 1 -1
969 1 2 -3.9136878871059544e-01 1.4449189575965823e+01 1.0430848137147782e+01 6.1178848659869267e+01 0 1 -1
55 1 1 -1.3747297553659679e-01 1.6609973503920362e+01 9.2413427807841906e+00 6.0584856289338973e+01 0 1 -1
968 1 1 2.9549088088671588e-01 1.4957923525580872e+01 1.1629444304646228e+01 6.0951704805146221e+01 0 1 -1
51 1 1 -5.2320714277064612e-02 1.6710382796160257e+01 6.8205181038001159e+00 5.9938417473896109e+01 0 1 -1
59 1 1 -7.6936343236164884e-02 1.6400225656796266e+01 1.1699517485908174e+01 6.1000899177728748e+01 0 1 -1
11731 2 3 3.9168675056688862e-01 1.1698612017994177e+01 9.5286643051600919e+00 6.1194382905104831e+01 0 0 -1
1510 1 1 2.2584214408554923e-01 1.0076151504495524e+01 7.9567600156001399e+00 6.3288842748697654e+01 1 1 -1
11730 2 3 4.1341956921868667e-01 1.2980820201615138e+01 1.0311912379813526e+01 6.0510044704972877e+01 0 0 -1
1951 1 2 -3.7355361448976759e-01 1.2003184214370778e+01 9.6113850584882972e+00 6.2868044170324680e+01 1 1 -1
1977 1 3 1.5168816301374788e-01 1.3041000011748819e+01 7.9127320712431519e+00 6.2245183398168045e+01 1 1 -1
11729 2 2 -6.5702096915725028e-01 1.2144222820910390e+01 9.6460771594646904e+00 6.0367424871202495e+01 0 0 -1
1518 1 1 -8.6024282203213433e-03 1.0184019163417448e+01 1.3038878509597613e+01 6.3488758219539221e+01 1 1 -1
9952 1 2 -7.2512896193003540e-01 1.0286880147203457e+01 7.5856129179846370e+00 6.0129766107724947e+01 1 0 0
57 1 1 3.9942274105136580e-02 1.7129588688271273e+01 1.0467569865169404e+01 6.1154530062707423e+01 0 1 -1
970 1 2 -5.0464601651670271e-01 1.4163346239704605e+01 1.2805926151769942e+01 6.0762183291091077e+01 0 1 -1
14680 2 3 3.7087283497645723e-01 9.7816818401788641e+00 8.4698379606534786e+00 5.8500729368678911e+01 1 0 -1
1569 1 1 6.9643993298003581e-02 1.3975530771520175e+01 6.6410252765968014e+00 6.3671621925189299e+01 1 1 -1
53 1 1 4.9560702051965611e-02 1.7277892728799944e+01 8.0127587430052891e+00 6.0469896542129071e+01 0 1 -1
1916 1 3 3.8278275172116755e-01 1.6633216144237448e+01 1.0309684474930535e+01 6.3156129229834100e+01 1 1 -1
11461 2 3 5.9039860498095764e-01 9.6060859632640554e+00 6.7244488120063695e+00 6.0318227463568569e+01 0 0 0
9274 1 1 1.1333633363074819e-01 1.0471734738604408e+01 1.3149766311141057e+01 5.7009316142600348e+01 1 0 0
56 1 1 1.2431905507221290e-01 1.9415254310505709e+01 9.5409922141849748e+00 6.1520549786977021e+01 0 1 -1
62 1 1 1.2757569695691584e-01 1.7915765035751924e+01 1.3142785948083636e+01 6.2272284266346546e+01 0 1 -1
122 1 1 -3.0624689145404130e-02 2.0190315190226158e+01 1.1851858869158686e+01 6.2738218938206764e+01 0 1 -1
896 1 2 -4.3481535332904642e-01 2.2270225577852891e+01 7.1546036978136494e+00 6.0713296970663720e+01 0 1 -1
9510 1 1 -4.2561898125431256e-02 2.4161884797764472e+01 7.2095912583911099e+00 5.5091463420793104e+01 1 0 0
916 1 2 -4.1865761649871519e-01 2.1846200866900773e+01 1.3072506883056942e+01 6.1870950397767189e+01 0 1 -1
917 1 3 3.7896698115207250e-01 2.2734966043655966e+01 1.2926660823794412e+01 6.2183599327205336e+01 0 1 -1
124 1 1 1.2007409295044759e-01 2.0863171130570915e+01 1.3117964087731032e+01 6.2979528454323081e+01 0 1 -1
60 1 1 1.2000583265893482e-01 1.8689963404322494e+01 1.1647150998241958e+01 6.2693329104683443e+01 0 1 -1
115 1 1 1.1741908217586322e-01 2.2976923886378561e+01 6.8921912242692818e+00 6.3695899517189233e+01 0 1 -1
52 1 1 -2.1629089185448695e-02 1.9353147574445387e+01 6.8422978536467740e+00 6.1450741128641930e+01 0 1 -1
121 1 2 -2.7695619042076114e-01 2.2327227892756980e+01 1.0709966432336016e+01 6.3263997868198004e+01 0 1 -1
623 1 2 -4.7080010407235828e-01 1.8315134757170995e+01 1.2767366066665170e+01 6.0034660171128500e+01 0 1 -1
118 1 1 -2.9209854508522783e-02 2.0486458547534664e+01 9.3977120041443616e+00 6.2585785012491179e+01 0 1 -1
952 1 3 2.1214292382362798e-01 2.4872191495847471e+01 8.7338236627549950e+00 6.3499448938591911e+01 0 1 -1
54 1 1 1.2690737540720579e-01 1.8781921890233154e+01 8.0295803045636784e+00 6.0774502764265975e+01 0 1 -1
746 1 2 -2.6210097512052150e-01 1.9532063910644776e+01 9.0752658991294251e+00 6.0144670556234111e+01 0 1 -1
9895 1 1 3.2859122101101901e-01 1.9231052098328639e+01 1.2782631233360428e+01 5.6795253487828980e+01 1 0 0
9897 1 2 -4.7442681054330837e-01 1.9700120496144685e+01 1.1596145258353998e+01 5.7417281810579169e+01 1 0 0
114 1 1 1.4016887694091035e-01 2.0538977000596688e+01 6.8233777105327924e+00 6.2357000495392008e+01 0 1 -1
116 1 1 6.2965738304285078e-03 2.1048303091316154e+01 8.1443881702401821e+00 6.2868470659332743e+01 0 1 -1
10151 1 3 2.4994430766864992e-01 2.0122627806849124e+01 1.1866219313167139e+01 5.5052105889209763e+01 1 0 0
631 1 2 -2.7664684349973490e-01 1.7753805626364308e+01 1.2444501774366518e+01 6.3500066642400007e+01 0 1 -1
9896 1 3 1.7517543757606463e-01 1.8494227190695806e+01 1.1354577398046759e+01 5.5215753429531155e+01 1 0 0
9395 1 1 -2.3228210073075650e-01 1.9148299528702474e+01 1.2244087359772022e+01 5.5309346961403975e+01 1 0 0
58 1 1 -4.3726103369493424e-02 1.8379997226350579e+01 1.0484305395922851e+01 6.1866792335241620e+01 0 1 -1
897 1 3 4.0325432641578507e-01 2.2276910124973810e+01 6.8974264676029051e+00 5.9775558983305388e+01 0 1 -1
9899 1 3 4.1336593900980723e-01 1.9646332363254050e+01 1.1769822631891863e+01 5.8348482385561006e+01 1 0 0
120 1 1 1.5135276673949294e-01 2.0965449781268116e+01 1.0706419893279678e+01 6.2780618554217938e+01 0 1 -1
1739 1 2 -5.0302564540283423e-01 1.3401034630292145e+01 1.7906463921961858e+01 1.5475601336250682e+01 1 0 0
1650 1 2 -3.5699394092750592e-01 1.4545765147241251e+01 1.5637635288679300e+01 1.4736226888465737e+01 1 0 0
1582 1 1 1.1201195615317799e-01 1.5559468551602622e+01 1.5357030525074112e+01 1.3767315366402581e+01 1 0 0
1738 1 1 2.7355575757197886e-01 1.2952687980211602e+01 1.8875773727405566e+01 1.4545244973271210e+01 1 0 0
2971 1 2 -3.9673679580154964e-01 1.5981540132244664e+01 1.6916827298863815e+01 1.7023280289103170e+01 0 1 0
1580 1 1 2.3661845271755633e-02 1.6225271017637446e+01 1.4054219486096374e+01 1.3612273553005027e+01 1 1 0
1741 1 3 4.2507812576453030e-01 1.4174302875085782e+01 1.7286731624597167e+01 1.5331862166450627e+01 1 0 0
1527 1 1 -2.3374895749629981e-01 1.3769924743849243e+01 1.9245441071273973e+01 1.3269192590380181e+01 1 0 0
1522 1 1 8.2122155916487569e-02 1.3846494306218089e+01 1.5498379876184805e+01 1.3445472960166770e+01 1 0 0
1586 1 1 -1.6662016510183109e-02 1.5776418522806624e+01 1.7833915804578059e+01 1.2766839563205652e+01 1 0 0
1584 1 1 1.0181373819609749e-01 1.6386199118887493e+01 1.6410778795996823e+01 1.2892614420131903e+01 1 0 0
1588 1 1 -2.3019250480127016e-02 1.6579263283525414e+01 1.8970982208410366e+01 1.2511515250250516e+01 1 0 0
1526 1 1 1.2661641594953326e-02 1.4399173091683831e+01 1.7921591285943830e+01 1.2849761556098906e+01 1 0 0
2065 1 2 -4.0780308636740598e-01 1.1955795848562341e+01 1.4327752410739773e+01 1.7189608697583129e+01 0 1 0
2070 1 1 9.7856084037796678e-02 1.4822848375822144e+01 1.6868274823920149e+01 1.7952166545211149e+01 0 1 0
3052 1 3 8.7780404575992663e-02 1.0994528509403169e+01 1.6943385722190389e+01 1.7178387653099712e+01 0 1 0
2069 1 1 -8.5761819509341031e-02 1.2040561880764376e+01 1.6848364383774648e+01 1.7575939878195964e+01 0 1 0
2067 1 1 1.4672092593286337e-01 1.2623610264509937e+01 1.5585956079975560e+01 1.7503969765088673e+01 0 1 0
2132 1 1 3.9072713590957077e-02 1.6349286783969813e+01 1.6847371903426819e+01 1.8420530670354765e+01 0 1 0
2068 1 1 -8.9808659971862669e-03 1.3985814134459908e+01 1.5580301435085413e+01 1.7791450640908923e+01 0 1 0
2066 1 1 6.0503711538407055e-03 1.4667637900889687e+01 1.4355600736069064e+01 1.7884618894361264e+01 0 1 0
2073 1 1 1.1924694155089305e-01 1.2128397641741813e+01 1.9328683386359565e+01 1.8079912254376957e+01 0 1 0
3051 1 2 -5.3380141200553588e-01 1.0738847107258911e+01 1.9435661406760698e+01 1.8346340764034373e+01 0 1 0
2071 1 1 -1.7283085665735876e-02 1.2716936309637976e+01 1.8024739599262389e+01 1.8021080795952376e+01 0 1 0
2134 1 1 8.9550231645876180e-02 1.7149274462277059e+01 1.8038302504869765e+01 1.8710611606703200e+01 0 1 0
2072 1 1 9.9427799858808633e-02 1.4053623319793472e+01 1.7969305743454935e+01 1.8681748136252573e+01 0 1 0
2074 1 1 8.7713694683995799e-02 1.5082252828203735e+01 1.9362214814632317e+01 1.8665850107296279e+01 0 1 0
2128 1 1 1.4532278575538723e-01 1.5753874732359687e+01 1.4114674843523629e+01 1.8861264012583913e+01 0 1 0
2136 1 1 -3.5443474059921293e-02 1.6562583194267845e+01 1.9346157495382233e+01 1.8659738558197393e+01 0 1 0
2130 1 1 1.0572538416499945e-01 1.6678430652909409e+01 1.5716855560180752e+01 1.9261558147144459e+01 0 1 0
1524 1 1 -6.5843341754601326e-02 1.3572590177838656e+01 1.6751581399321918e+01 1.2658348670512732e+01 1 0 0
1520 1 1 -3.6800368920526835e-02 1.3311092720694059e+01 1.4224970034552255e+01 1.2867847320831910e+01 1 1 0
11669 2 2 -6.5721796599424476e-01 1.1502884273928373e+01 1.5518587181172508e+01 1.4637765375456761e+01 0 0 0
1519 1 1 1.6657928759188862e-03 1.2057824184077271e+01 1.4246999679541792e+01 1.2173085797501813e+01 1 1 0
3056 1 3 4.2803753680924167e-01 1.0830007850039136e+01 1.3981302389740032e+01 1.5993355313262848e+01 0 1 0
15187 2 3 5.1937954378277329e-01 1.0074995502468667e+01 1.8559220144250666e+01 1.8658765327833560e+01 0 0 0
1523 1 1 1.1558705476174445e-01 1.2474657842551181e+01 1.6757517283561199e+01 1.1752055003647859e+01 1 0 0
11671 2 3 3.3735651165509439e-01 1.1807653898312379e+01 1.6445783429996911e+01 1.4725118288354613e+01 0 0 0
11670 2 3 3.4884747887728595e-01 1.2346549230951435e+01 1.5105827795408160e+01 1.4882018703788010e+01 0 0 0
1740 1 2 -3.7000701917067919e-01 1.1869857341180724e+01 1.9594735706194058e+01 1.4541014297532891e+01 1 0 0
16018 2 3 4.0541847946104737e-01 1.6781197587301104e+01 1.8232749554806546e+01 1.6275031362094865e+01 0 0 0
1985 1 3 1.9513819733317073e-01 1.3092700063501608e+01 1.9625465955904559e+01 1.2449608409757849e+01 1 0 0
15188 2 2 -6.8331157452308822e-01 1.0025236949114209e+01 1.5382188612268564e+01 1.8896312820455208e+01 0 0 0
15190 2 3 3.9546372414361758e-01 9.9698845907496842e+00 1.5146130282461819e+01 1.9845650445163464e+01 0 0 0
13309 2 3 4.5020550061137948e-01 1.0360763479453018e+01 1.8976684184921133e+01 1.2649132943322503e+01 0 0 0
1521 1 1 -1.5036744852311216e-02 1.1749051313522505e+01 1.5511426303182281e+01 1.1531478509532178e+01 1 0 0
10414 2 3 4.2989684517999199e-01 9.9563356186495078e+00 1.5059812427080910e+01 1.4044352051064816e+01 0 0 0
2918 1 2 -3.6975393848642185e-01 1.4357773303380601e+01 1.8836518755789523e+01 1.9829685474100547e+01 0 1 0
15825 2 3 4.3858187471593973e-01 1.7280538811866059e+01 1.5847325899125009e+01 1.6445028020934721e+01 0 0 0
15926 2 2 -6.4086391254284680e-01 9.7856682836863378e+00 1.7620060667998199e+01 1.5426948387997973e+01 0 0 0
13308 2 3 4.0318430673910388e-01 1.0071434521499468e+01 1.7838931790426805e+01 1.3805997529629250e+01 0 0 0
1798 1 2 -4.3074974798393501e-01 1.6524451768115398e+01 1.5709995390700765e+01 1.1639151556155875e+01 1 0 0
15189 2 3 4.2339176943081069e-01 1.0501125303679174e+01 1.4752854859044103e+01 1.8353299934792425e+01 0 0 0
16016 2 2 -6.3847115655992714e-01 1.7462658819112050e+01 1.8354395392739466e+01 1.5562979397013240e+01 0 0 0
13307 2 2 -6.6849474410874221e-01 9.8251592182323773e+00 1.8209109673583665e+01 1.2883025381437202e+01 0 0 0
3055 1 2 -5.6543443439664542e-01 1.0186921734798080e+01 1.3255507860889834e+01 1.5836961901104115e+01 0 1 0
1581 1 1 -2.0294240964612787e-02 1.7695919862874650e+01 1.4042984311078786e+01 1.3819112913607000e+01 1 1 0
15285 2 3 3.6570938863653907e-01 2.3846724360431725e+01 1.3668541026059740e+01 1.4729760368228865e+01 0 0 0
16017 2 3 3.5328706926106840e-01 1.8339462013299158e+01 1.8061194870460351e+01 1.5846657020572314e+01 0 0 0
15824 2 2 -6.8728177570462534e-01 1.8108519477774109e+01 1.5344319178181511e+01 1.6553100787096511e+01 0 0 0
1585 1 1 2.5646613816635990e-02 1.7892923737917471e+01 1.6428399161989155e+01 1.3226995589228876e+01 1 0 0
15826 2 3 4.6928955755225321e-01 1.8982486407452541e+01 1.5759148880004838e+01 1.6669672530329137e+01 0 0 0
127 1 1 1.1924243891882580e-01 2.2538048307376009e+01 1.4636292675525231e+01 1.2169540675773602e+01 0 1 0
875 1 2 -3.5804487172348104e-01 2.1720078016039054e+01 1.3808795955410146e+01 1.3040552036562227e+01 0 1 0
185 1 1 -4.4585989648128953e-02 2.4008754101048183e+01 1.4589185189637567e+01 1.2513180663413701e+01 0 1 0
12441 2 3 4.1506789761291768e-01 2.0675336834913587e+01 1.7213653509981302e+01 1.7090857120107639e+01 0 1 0
12442 2 3 4.1277491231234359e-01 2.1073408146514616e+01 1.6209404601223348e+01 1.5818327663762910e+01 0 1 0
1587 1 1 -5.2609914529635191e-02 1.8596683133527616e+01 1.7612921989092637e+01 1.3220073088181639e+01 1 0 0
1583 1 1 1.5605715715276047e-01 1.8440826737355607e+01 1.5176839776880136e+01 1.3543677944425287e+01 1 0 0
1999 1 3 2.0026414815822691e-01 1.9607629355524303e+01 1.7550207189860419e+01 1.3466942172184570e+01 1 0 0
1642 1 2 -4.7861462770313146e-01 1.9845777121854180e+01 1.5420408244750698e+01 1.3564891539445057e+01 1 0 0
1643 1 3 5.1124230089695200e-01 2.0387218538713988e+01 1.4601795750001532e+01 1.3739462137677414e+01 1 0 0
128 1 1 1.4494236925902823e-01 2.4720375056962158e+01 1.5612394263047785e+01 1.3141909144625362e+01 0 0 0
726 1 2 -3.6805382092573669e-01 2.3981568636212852e+01 1.6810356617142435e+01 1.3529340810504348e+01 0 0 0
14081 2 2 -6.8007623439679488e-01 2.2206029601920417e+01 1.8561892892024318e+01 1.4328916404169673e+01 0 0 0
12911 2 2 -6.7537172434851533e-01 2.2482375528687957e+01 1.5572930578255484e+01 1.5232311098386516e+01 0 0 0
14083 2 3 3.4051230644741082e-01 2.1287820445960886e+01 1.8499320025188258e+01 1.4700734229408251e+01 0 0 0
12440 2 2 -6.8383251597102146e-01 2.0329350967164579e+01 1.6758619766472950e+01 1.6244263674396517e+01 0 1 0
1589 1 1 3.8028759844772740e-02 1.7950045256121353e+01 1.8840312294292524e+01 1.2955942159124307e+01 1 0 0
12913 2 3 4.1600335902070867e-01 2.2855338990130576e+01 1.6309793023442229e+01 1.4662474104237802e+01 0 0 0
12286 2 3 5.4919403180343973e-01 2.2732040729960154e+01 1.8114062152013613e+01 1.6795546129640979e+01 0 0 0
12912 2 3 3.4406803343400288e-01 2.3099304941766327e+01 1.5285123987653330e+01 1.5960502787378038e+01 0 0 0
12284 2 2 -7.6213784651697714e-01 2.3620341205483822e+01 1.7895376851501851e+01 1.6247021093838324e+01 0 0 0
2911 1 2 -7.3734225306134393e-01 2.1851114636156993e+01 1.8267896066355402e+01 1.7477907490625235e+01 0 1 0
12285 2 3 4.2093914384328407e-01 2.3516649855753876e+01 1.8134178718874868e+01 1.5255974182750014e+01 0 0 0
13983 2 3 3.9310066249447745e-01 2.2330016336853518e+01 1.5181542900619421e+01 1.8194754175765905e+01 0 0 0
13982 2 2 -7.1100358982433620e-01 2.3211562811342350e+01 1.5359163455297224e+01 1.7674065718234964e+01 0 0 0
13984 2 3 4.1733851175873504e-01 2.3822478530650731e+01 1.5975109920539388e+01 1.8068409225652008e+01 0 0 0
2135 1 2 -3.7642765164429787e-01 1.8552194463471345e+01 1.8166034066866406e+01 1.8350439622863483e+01 0 1 0
2912 1 3 4.4823116103884253e-01 2.2011753923494442e+01 1.8389357317816764e+01 1.8412933912133663e+01 0 1 0
2704 1 2 -5.2811369966495547e-01 2.1041366831173754e+01 1.4217269882689667e+01 1.8326656435996988e+01 0 1 0
2133 1 1 2.3466959807811233e-01 1.8806887706924222e+01 1.6966594110931783e+01 1.9059117405978146e+01 0 1 0
2131 1 1 -1.1278778289676387e-01 1.8144612901172465e+01 1.5764434935937661e+01 1.9482987784477334e+01 0 1 0
2993 1 3 2.3519011102533119e-01 2.0094418719262848e+01 1.9325136645392554e+01 1.9555831810356491e+01 0 1 0
132 1 1 -8.0361372929872762e-02 2.4821955234697111e+01 1.8298916167169725e+01 1.2097227649963175e+01 0 0 0
130 1 1 1.2943661767636758e-01 2.3700424913451979e+01 1.7473224643080130e+01 1.2231480479461068e+01 0 0 0
2922 1 2 -4.1895531180129519e-01 2.4942085892643469e+01 1.6809559003094442e+01 1.9177073524330051e+01 0 1 0
1995 1 2 -4.1402303741410207e-01 2.0079309526935450e+01 1.3753129438474444e+01 1.5367110081148290e+01 1 1 0
2705 1 3 4.2872717956710243e-01 2.0686001373593662e+01 1.3720227404272480e+01 1.7488225935743078e+01 0 1 0
14082 2 3 4.1522252573306007e-01 2.2397521420890190e+01 1.9082102301035636e+01 1.3493568328413891e+01 0 0 0
15284 2 2 -6.9606372300277297e-01 2.4703693983878843e+01 1.3842766739899833e+01 1.5126820660428734e+01 0 0 0
183 1 1 -5.1793414312196182e-02 2.4611034894717339e+01 1.3306745323542490e+01 1.2206067881736249e+01 0 1 0
2189 1 1 1.4560119964066803e-01 2.0991197744904984e+01 1.3479609384068748e+01 1.9650516093660066e+01 0 1 0
2195 1 2 -3.3597271974588661e-01 2.0199180958234706e+01 1.7027104424219033e+01 1.9492740314489971e+01 0 1 0
12579 2 3 4.2617164353307713e-01 2.5002902863879488e+01 1.4050506542346602e+01 1.8197492134876097e+01 0 0 0
11983 2 3 3.8103604801336594e-01 1.9666093300940503e+01 1.9405574890786109e+01 1.7080370969822969e+01 0 0 0
10393 2 3 4.0335198230646119e-01 2.4842056585162307e+01 1.6636911495954774e+01 1.6199283529662885e+01 0 0 0
11785 2 3 3.6524966077059112e-01 2.4624202484792345e+01 1.8872724790958088e+01 1.7107691220352617e+01 0 1 0
12578 2 2 -7.1273967813757244e-01 2.4418899194459467e+01 1.3271725687770985e+01 1.8131137890433656e+01 0 0 0
10392 2 3 3.7765318131513753e-01 2.5298424761459287e+01 1.5149599200078683e+01 1.5886357964477360e+01 0 0 0
2000 1 2 -5.0544384690796618e-01 1.9979733956487578e+01 1.9589168755241051e+01 1.3447870437291630e+01 1 0 0
16147 2 3 3.4366163018740015e-01 2.1937779618309733e+01 1.3415136085794165e+01 1.5841194531480324e+01 0 0 0
2945 1 3 4.7782980285954002e-01 1.7720240867093924e+01 1.3479298014064616e+01 1.6394938715792964e+01 0 1 0
16146 2 3 4.2371657467299462e-01 2.3071645945507168e+01 1.3396648034572927e+01 1.7087336007430938e+01 0 0 0
2896 1 3 3.5055717509617457e-01 1.3647731712876659e+01 2.0170837465347994e+01 1.5892827637384116e+01 0 1 0
3050 1 3 4.3354403641466271e-01 1.0884892818117169e+01 1.9774279931439434e+01 1.6520490462643941e+01 0 1 0
2895 1 2 -4.7106725333535165e-01 1.4493539861430545e+01 2.0172482004653443e+01 1.6377951032725559e+01 0 1 0
16062 2 3 3.6205868099543748e-01 1.0185887325078300e+01 2.1202712759258500e+01 1.9273373944928046e+01 1 0 0
16061 2 2 -7.0354776618196502e-01 9.8641143514186336e+00 2.1927790180313202e+01 1.9830528337847284e+01 1 0 0
13039 2 3 3.0285255012455076e-01 9.8871939472338006e+00 2.0956540742349866e+01 1.2899216968917109e+01 0 0 0
1737 1 3 1.1317344354509135e-01 1.4519624398542424e+01 1.9951505213442161e+01 1.3464306369267069e+01 1 0 0
1475 1 1 1.3130809446319361e-01 9.7488990371788482e+00 2.4084642555182960e+01 1.1470081557670952e+01 1 0 0
1534 1 1 1.4467419698697909e-01 1.4065935352347186e+01 2.4090405080646008e+01 1.2261446989009649e+01 1 0 0
3047 1 1 2.9382664580546036e-01 1.1085322317237575e+01 2.1897043591956042e+01 1.6925085345094960e+01 0 1 0
1681 1 2 -5.4298776786678460e-01 1.1194807516412505e+01 2.4200243895693006e+01 1.3907715286724727e+01 1 0 0
13766 2 2 -6.8579925291399979e-01 1.2388056276820983e+01 2.2028022728592578e+01 1.4278604170916150e+01 0 0 0
13767 2 3 4.6709594111698949e-01 1.1955337133126939e+01 2.1459239249654232e+01 1.3629299651771964e+01 0 0 0
13768 2 3 4.6325996537352793e-01 1.1821075352756875e+01 2.2755666522550740e+01 1.4661506453260497e+01 0 0 0
1536 1 1 -6.8727126833150118e-02 1.4470740260714285e+01 2.4879256638509855e+01 1.3424008852114447e+01 1 0 0
1934 1 3 4.3631026095527475e-01 1.4159559330152732e+01 2.1768791511152823e+01 1.4462898731344433e+01 1 0 0
1933 1 2 -5.2982679227253082e-01 1.5119385566244450e+01 2.1947762643939356e+01 1.4464679962781833e+01 1 0 0
1598 1 1 1.4370352340723738e-01 1.5796545466351711e+01 2.4755768225636334e+01 1.4061185563104679e+01 1 0 0
2973 1 2 -2.5556509892318435e-01 1.4166149211474261e+01 2.4592903586771040e+01 1.6482145299163818e+01 0 1 0
1594 1 1 1.5895501649002838e-01 1.5800972488780868e+01 2.2428959685089502e+01 1.3187027362335833e+01 1 0 0
1768 1 2 -2.4816724421494366e-01 1.6291138392361340e+01 2.5389771375781812e+01 1.5327931310744336e+01 1 0 0
1596 1 1 -4.0295147546873640e-02 1.6560801360883751e+01 2.3606720588916076e+01 1.3610060203330873e+01 1 0 0
2082 1 1 1.3909777995161413e-01 1.5121545972668336e+01 2.4011876373290139e+01 1.7422797860401964e+01 0 1 0
1592 1 1 -7.6746367532287377e-02 1.6696048728772471e+01 2.1432609553292480e+01 1.2673389970641091e+01 1 0 0
1682 1 3 4.0788598464935855e-01 1.1019399981275090e+01 2.4760692755187666e+01 1.4702862404282005e+01 1 0 0
1535 1 1 1.5393894290484117e-01 1.1639430953852413e+01 2.4947201211557214e+01 1.2699413316774086e+01 1 0 0
3048 1 2 -5.4042995418995665e-01 1.0573704967701936e+01 2.0680258833237460e+01 1.6351949891538641e+01 0 1 0
1538 1 1 1.5992597184556295e-01 1.3580048995331019e+01 2.5949763452753029e+01 1.3670113213071161e+01 1 0 0
1532 1 1 -1.2765334540358908e-01 1.4648680161512713e+01 2.2762039882967574e+01 1.2249776695958948e+01 1 0 0
1533 1 1 -5.6323112874185226e-02 1.2590384337647437e+01 2.4028398848913245e+01 1.1988379340399490e+01 1 0 0
2077 1 1 -5.7700460781446042e-02 1.2242181756764307e+01 2.1760876743593300e+01 1.7805132247593797e+01 0 1 0
2084 1 1 1.4382461226703305e-01 1.4057473676011236e+01 2.5635260740861298e+01 1.7464531841011812e+01 0 1 0
2076 1 1 1.2414316978308457e-01 1.4355986326776808e+01 2.0385003796282874e+01 1.7809320123047517e+01 0 1 0
3046 1 3 3.8771976585842327e-01 1.0395576802918184e+01 2.3673379126678956e+01 1.9316898076797795e+01 0 1 0
2079 1 1 7.4550480935859720e-03 1.2924642481577052e+01 2.3025097640031440e+01 1.8014708536908589e+01 0 1 0
2080 1 1 -9.5639867462497582e-03 1.4352668406865932e+01 2.2844165664956897e+01 1.7887996165879926e+01 0 1 0
2075 1 1 -5.4790711328229970e-02 1.2904806061769561e+01 2.0513297396780075e+01 1.8038529885120049e+01 0 1 0
2078 1 1 -1.7948590490958805e-02 1.5129591293037233e+01 2.1666880754320243e+01 1.8035527768096049e+01 0 1 0
2081 1 1 1.9894818594755656e-01 1.2212713714731260e+01 2.4265685246912085e+01 1.8349425502011261e+01 0 1 0
2083 1 1 -2.3131338135818458e-02 1.2717818935687301e+01 2.5541561487339965e+01 1.8169032381251021e+01 0 1 0
3045 1 2 -4.9390077462250132e-01 1.0868463303221375e+01 2.4341958148895728e+01 1.8779569841590188e+01 0 1 0
2140 1 1 -3.1894373279394303e-02 1.6494219151046597e+01 2.1757806092609037e+01 1.8459413790594493e+01 0 1 0
2144 1 1 -3.5082595011198120e-02 1.6372000540471674e+01 2.4233509443609599e+01 1.8128583383445513e+01 0 1 0
2146 1 1 1.1743436111205814e-01 1.6902644968795904e+01 2.5522966619452554e+01 1.8586722491275314e+01 0 1 0
2142 1 1 1.2055905686418046e-01 1.7110033648401515e+01 2.3098778625685366e+01 1.8653104353454562e+01 0 1 0
2138 1 1 1.1706732425648127e-03 1.7278599406973491e+01 2.0570333551411306e+01 1.8664579644299501e+01 0 1 0
13037 2 2 -6.6863014551216049e-01 1.0654949860842029e+01 2.0668767882263815e+01 1.2448119908181621e+01 0 0 0
1477 1 1 -1.1018039046532432e-01 1.0460504507117152e+01 2.5244533501741284e+01 1.1847301974506390e+01 1 0 0
10804 2 3 5.2197192178425889e-01 1.6176793093485522e+01 2.1276837938895035e+01 1.5554088170827010e+01 0 0 0
1590 1 1 1.8238069545737484e-01 1.6198468885083155e+01 2.0309341476044057e+01 1.1871696310328781e+01 1 0 0
3049 1 2 -4.0882435158487168e-01 1.0644208801415134e+01 2.3109940471126478e+01 1.6674742669203841e+01 0 1 0
2950 1 2 -5.1701677886130604e-01 1.6212971012500525e+01 2.5718598814020687e+01 1.9889524585918082e+01 0 1 0
13038 2 3 3.7871866688990047e-01 1.0561458669203045e+01 2.0833663951453488e+01 1.1482080363210576e+01 0 0 0
12710 2 2 -6.8785352503580321e-01 1.1319796155444205e+01 2.6054629529762682e+01 1.5844239344970443e+01 0 0 0
1537 1 1 -9.0426040511723968e-02 1.2258999350371960e+01 2.6176763245904784e+01 1.3173898338804909e+01 1 0 0
1530 1 1 2.6589159388081490e-01 1.4126748475931272e+01 2.1791503056090804e+01 1.1397100425537230e+01 1 0 0
16717 2 3 4.7744312126635313e-01 1.0116973232722216e+01 2.5330974220783933e+01 1.7157464709068371e+01 0 -1 0
10802 2 2 -7.0278953671283606e-01 1.7133651022620931e+01 2.1105589187740364e+01 1.5818385130627277e+01 0 0 0
1885 1 3 3.8538561435602597e-01 1.4956453239841863e+01 2.5688995043223450e+01 1.1372662211578954e+01 1 0 0
642 1 3 3.2596794941940144e-01 2.4853030298028717e+01 2.1603293386683365e+01 1.4701319965348901e+01 0 0 0
10839 2 3 4.3838204654776608e-01 2.0812993333174493e+01 2.5592982189228994e+01 1.5356187103899131e+01 0 0 0
13692 2 3 3.7363400644404926e-01 2.1116004188295271e+01 2.5430592045149638e+01 1.1655801396494436e+01 0 0 0
11981 2 2 -6.5111958098360856e-01 1.9792622858257655e+01 1.9893961358323537e+01 1.6282724398848782e+01 0 0 0
11973 2 3 3.9376216372432316e-01 2.4992394290879535e+01 2.2482038503702078e+01 1.6997211714589529e+01 0 0 0
10803 2 3 4.3621661947390689e-01 1.7622594573541210e+01 2.0232724402540459e+01 1.5673779318136679e+01 0 0 0
13551 2 3 3.6425816138581024e-01 2.5062581233337397e+01 2.5415325404418525e+01 1.4978829993413822e+01 0 0 0
13693 2 3 3.2736924907145226e-01 2.1971760078713714e+01 2.5487902008832904e+01 1.2932371906907422e+01 0 0 0
11982 2 3 3.9729842588884268e-01 2.0605979629448708e+01 2.0402770076482927e+01 1.6371454844601885e+01 0 0 0
12375 2 3 4.7240683271614409e-01 1.9173731555385313e+01 2.4717517266580948e+01 1.6183492130443184e+01 0 0 0
2898 1 3 4.3482415444479572e-01 1.8146853532474701e+01 2.2394951460038609e+01 1.6040059335014302e+01 0 1 0
13552 2 3 4.3987488132107394e-01 2.3730546948118729e+01 2.4713474218663968e+01 1.5745675334551542e+01 0 0 0
10293 2 3 2.9812166150924185e-01 2.2928732276296696e+01 2.0316034952577052e+01 1.5857349755393111e+01 0 0 0
10294 2 3 3.7919828249860693e-01 2.2928795917150239e+01 2.0658888067832521e+01 1.7253171292536386e+01 0 0 0
13691 2 2 -5.6719063386764657e-01 2.1890421166809976e+01 2.4962516121477382e+01 1.2127546229474081e+01 0 0 0
639 1 3 1.9315210649958489e-01 2.3732049298114298e+01 2.3314779462474000e+01 1.2355220611734408e+01 0 0 0
1591 1 1 1.0568575884854324e-01 1.8688471306617277e+01 2.0050932523146319e+01 1.3129160937733198e+01 1 0 0
2897 1 2 -4.9938297812214993e-01 1.8678118542327834e+01 2.3179232341218306e+01 1.6561497400647756e+01 0 1 0
10292 2 2 -6.5425347521653721e-01 2.2672132525596254e+01 2.1052174628925332e+01 1.6415826378120268e+01 0 0 0
13570 2 3 4.8820071143826277e-01 2.2692406548971551e+01 2.2569879595410875e+01 1.5731093091610965e+01 0 0 0
1593 1 1 -3.9292371041920876e-02 1.8088207973137287e+01 2.1325030044420313e+01 1.3130189270337723e+01 1 0 0
1595 1 1 -8.0727387122654232e-02 1.8771710794106788e+01 2.2512605923561754e+01 1.3608902693061852e+01 1 0 0
1597 1 1 2.9905006739564834e-02 1.7998458419129111e+01 2.3772595207982622e+01 1.3624954222105508e+01 1 0 0
1599 1 1 -5.8136249019324536e-02 1.8677327912716486e+01 2.5003946784426695e+01 1.3441102142745661e+01 1 0 0
2005 1 3 1.1235564153371275e-01 1.9674453938961562e+01 2.4884783781115178e+01 1.3059178367298802e+01 1 0 0
2004 1 3 5.6886278601623652e-01 2.0607458537980119e+01 2.0413420366867236e+01 1.3921473403599862e+01 1 0 0
2001 1 1 2.7145338940818753e-01 2.0025406257348820e+01 2.2492102446880867e+01 1.4199620304506499e+01 1 0 0
2002 1 2 -5.3946497737239774e-01 2.0867845194488662e+01 2.1380583895358630e+01 1.4280387528748735e+01 1 0 0
2003 1 2 -5.0205225435907752e-01 2.0477079914042115e+01 2.3739123833799585e+01 1.4558450537640919e+01 1 0 0
13568 2 2 -7.4428563947871040e-01 2.2526076706010038e+01 2.3455325418308995e+01 1.5356994234722356e+01 0 0 0
13569 2 3 5.9280692567649440e-01 2.1636180526359894e+01 2.3460589668144220e+01 1.4840507167184201e+01 0 0 0
638 1 1 3.1261040585705768e-01 2.3662152236044854e+01 2.1249391492449526e+01 1.3218610171555348e+01 0 0 0
2143 1 1 1.1636967852916516e-01 1.8556323657480785e+01 2.3143245175520985e+01 1.8041398962961154e+01 0 1 0
2267 1 1 1.6104175236319085e-01 2.4744549905761922e+01 2.4895620776020877e+01 1.9412342347625138e+01 0 1 0
2773 1 2 -3.5508706185133998e-01 2.3697447897229178e+01 2.2503087423096687e+01 1.8171076656105786e+01 0 1 0
2202 1 1 8.6176272595574255e-02 2.3715043182296593e+01 2.1581640657494880e+01 1.9399832069511053e+01 0 1 0
2199 1 2 -3.4295408090629265e-01 2.1392282468610365e+01 2.0696480618280194e+01 1.8799998497323216e+01 0 1 0
2203 1 1 -5.9568058157580560e-02 2.1433181344823190e+01 2.3324063669565486e+01 1.8656594244594622e+01 0 1 0
2145 1 1 1.1248411085323312e-02 1.9191154249205916e+01 2.4416802923064377e+01 1.8574612258292234e+01 0 1 0
2141 1 1 -2.6427140156405300e-02 1.9406645830832442e+01 2.1915796724626773e+01 1.8577216051770961e+01 0 1 0
2201 1 1 1.6135931955663990e-01 2.0795411086575328e+01 2.2033466068720404e+01 1.8643794521138187e+01 0 1 0
2204 1 1 1.6247132299430492e-01 2.2858353658944033e+01 2.3592755458237900e+01 1.8524786549113568e+01 0 1 0
2147 1 1 -5.6989449289072271e-02 1.8367972951862022e+01 2.5527938762954587e+01 1.8729971854906385e+01 0 1 0
2205 1 1 -3.0135806570919816e-02 2.0567500240625726e+01 2.4520549693987427e+01 1.8916513258674115e+01 0 1 0
2139 1 1 2.9119468246874263e-02 1.8659199005021961e+01 2.0815275632017578e+01 1.9025889963728645e+01 0 1 0
2206 1 1 -9.1179353213569889e-02 2.3405329619372758e+01 2.4851476856512935e+01 1.8906141185590037e+01 0 1 0
2200 1 1 5.7347431509801379e-02 2.2651895436458812e+01 2.0698248352968733e+01 1.9483341426608050e+01 0 1 0
2207 1 1 1.5595084711005533e-01 2.1128128563622109e+01 2.5571690662800833e+01 1.9696112137372797e+01 0 1 0
2208 1 1 1.4739242918327111e-01 2.2549024290247242e+01 2.6123812974557666e+01 1.9046259563536260e+01 0 1 0
640 1 2 -3.7137568758206058e-01 2.2631621336435174e+01 2.0725227792871230e+01 1.2612154388616158e+01 0 0 0
139 1 1 -2.8135109955631327e-01 2.4272061188529520e+01 2.2365047268761696e+01 1.2294608566768147e+01 0 0 0
13550 2 2 -6.7431247251497850e-01 2.4626938677435668e+01 2.5087540202430962e+01 1.5901515729645430e+01 0 0 0
641 1 2 -4.8686927336279934e-01 2.4325718539178951e+01 2.0789040185485643e+01 1.4360556042191043e+01 0 0 0
13368 2 3 3.1074803436622794e-01 2.0291762162229219e+01 2.1639381521056524e+01 1.1865388337696510e+01 0 0 0
11783 2 2 -6.5183616242886955e-01 2.4981038957737656e+01 1.9777859193626700e+01 1.7177594156441991e+01 0 1 0
2900 1 3 3.3342031742959261e-01 2.1942866371366513e+01 2.6105807558724560e+01 1.7001654607318855e+01 0 1 0
11784 2 3 3.3515813922714227e-01 2.5008463610731567e+01 2.0159987382705122e+01 1.6275419083294135e+01 0 1 0
12374 2 2 -7.1133522402848348e-01 1.9316696640858527e+01 2.5749946152019447e+01 1.6142797425788689e+01 0 0 0
143 1 1 1.3373364474193547e-01 2.5120885846264780e+01 2.5326340977465222e+01 1.1304103927494081e+01 0 0 0
10838 2 2 -6.7906286183741871e-01 2.1692870995232397e+01 2.6034402915795877e+01 1.5174272225164017e+01 0 0 0
4190 1 1 9.9335564429733972e-02 9.6024919690032782e+00 1.6903798268055208e+01 2.7715646439597336e+01 0 1 0
2915 1 2 -3.2663728351181698e-01 1.5763447101703006e+01 1.4910260597449591e+01 2.0064117867627669e+01 0 1 0
4248 1 1 -7.8522503594519621e-02 1.6581050093542185e+01 1.4861583096470206e+01 2.8607567647081527e+01 0 1 0
4245 1 1 -4.0162275680836197e-02 1.4509123557336316e+01 1.3435414572732197e+01 2.8574819180575634e+01 0 1 0
4185 1 1 1.4092841077789103e-01 1.1641475376089222e+01 1.3232937321656392e+01 2.8275634733624898e+01 0 1 0
13115 2 2 -7.0257374139570616e-01 9.9179514419691621e+00 1.4124241504915771e+01 2.5087503713071460e+01 1 0 0
4189 1 1 -2.6390798659404482e-02 1.1536857290359052e+01 1.5774306180604178e+01 2.8533859263304187e+01 0 1 0
4001 1 3 3.4779329394602743e-01 9.9199693933140125e+00 1.7733065573740525e+01 2.0652753435352530e+01 1 1 0
4000 1 2 -4.5570816746777437e-01 1.0273858805156445e+01 1.7355435059426728e+01 2.1586683565697680e+01 1 1 0
3887 1 3 4.7315907209745195e-01 1.4260701973554500e+01 1.5568128494138413e+01 2.1714218431527307e+01 1 1 0
3997 1 1 3.6783657262024239e-01 1.1487509562268800e+01 1.6657256912404033e+01 2.1686982299539011e+01 1 1 0
3999 1 2 -3.3368876747521348e-01 1.2387254961335044e+01 1.6327142946820896e+01 2.0851347469993947e+01 1 1 0
3886 1 2 -4.8753675298452037e-01 1.4058936181019689e+01 1.4639601029868498e+01 2.2129547591867794e+01 1 1 0
3529 1 2 -3.3129727383509405e-01 1.2745554094583634e+01 1.8231670561478388e+01 2.3174077887954180e+01 1 1 0
3527 1 1 4.4104846157638163e-02 1.2054992673221488e+01 1.4842631368909302e+01 2.3207500801070786e+01 1 1 0
3934 1 2 -5.0610086525741316e-01 1.5594215307619283e+01 1.6348407079440641e+01 2.2239103067920780e+01 1 1 0
3935 1 3 4.1070361309277836e-01 1.6087597041411787e+01 1.5645313318458035e+01 2.1802720642019544e+01 1 1 0
3524 1 1 1.1408483401366724e-01 1.0241201530119071e+01 1.3687779255309033e+01 2.2044330772495744e+01 1 1 0
3525 1 1 -1.1200655171432043e-03 1.1509046226598109e+01 1.3641949495607625e+01 2.2658790130087873e+01 1 1 0
3731 1 2 -4.8355534634747632e-01 1.6364162016412923e+01 1.8869135484910498e+01 2.1424151959830461e+01 1 1 0
3528 1 1 -2.3400649437750687e-01 1.1318803105911213e+01 1.6116801918757485e+01 2.3218370664814408e+01 1 1 0
3585 1 1 8.6285252664145509e-02 1.3508545734571276e+01 1.4950015457951846e+01 2.3432747969870132e+01 1 1 0
3733 1 3 4.7085472665819345e-01 1.5486793397592178e+01 1.8558076558227487e+01 2.1012379702306006e+01 1 1 0
3998 1 3 1.9367494233121643e-01 1.0298580458190603e+01 1.5861837279979392e+01 2.3434263098580693e+01 1 1 0
3530 1 2 -3.3654145127374108e-01 1.0297130175971112e+01 1.8824234867082417e+01 2.3547742103413736e+01 1 1 0
3588 1 1 1.0040783095699055e-01 1.5764736610360526e+01 1.6260726314205208e+01 2.3738018580665688e+01 1 1 0
4022 1 3 1.8471532798420703e-01 1.1646320956580931e+01 1.6761109093237277e+01 2.3972665704844239e+01 1 1 0
3589 1 1 8.8429146169977615e-02 1.3806877355992372e+01 1.7728777817086971e+01 2.3920682519882735e+01 1 1 0
3531 1 1 2.6367948052035206e-01 1.1668576592928872e+01 1.9023933361923170e+01 2.3839940556523953e+01 1 1 0
3590 1 1 1.5546723209598107e-01 1.6460307093575139e+01 1.7471774374090977e+01 2.4022114607053588e+01 1 1 0
3587 1 1 9.4557503022557624e-02 1.4244022517373560e+01 1.6350476715566469e+01 2.4167414215849632e+01 1 1 0
3592 1 1 -1.0595460152520908e-02 1.5854972500085305e+01 1.8670073926885561e+01 2.4329427771893478e+01 1 1 0
3586 1 1 -3.6415936564826189e-02 1.6356018559973553e+01 1.5016712903767047e+01 2.4147030886603332e+01 1 1 0
3583 1 1 1.5492834633737254e-01 1.4096422426084420e+01 1.3834989651498367e+01 2.4375936883652084e+01 1 1 0
4246 1 1 1.6206198535471431e-01 1.5924576735869186e+01 1.3578993136423064e+01 2.8336186204463996e+01 0 1 0
4192 1 1 1.3329629525383435e-01 1.0422988261125008e+01 1.8581936592237103e+01 2.7914849077275477e+01 0 1 0
4942 1 3 4.0782937254685298e-01 1.6547299256630012e+01 1.6299517348650962e+01 2.6934561341862054e+01 0 1 0
4814 1 2 -2.8069363030774080e-01 1.0231331685933467e+01 1.7740484316229153e+01 2.6732000696626962e+01 0 1 0
3907 1 3 4.2352718290799829e-01 1.4253683649047787e+01 1.6696389779871136e+01 2.6252198013046986e+01 1 1 0
3908 1 2 -5.0415425890523913e-01 1.4529413267456752e+01 1.8341864694500867e+01 2.6149678256089455e+01 1 1 0
3591 1 1 1.1337193747742874e-01 1.4347291241194757e+01 1.8749609135005311e+01 2.4699212843039014e+01 1 1 0
3906 1 2 -4.3874602340188146e-01 1.4422860925634760e+01 1.5984740084550495e+01 2.5529774712204024e+01 1 1 0
3584 1 1 -4.2385273163830992e-02 1.5549894863874929e+01 1.3849398190472954e+01 2.4530898065751916e+01 1 1 0
3909 1 3 4.7119237013944404e-01 1.3882608701848724e+01 1.8696182920335435e+01 2.6785254681446169e+01 1 1 0
4941 1 2 -4.9532169813907206e-01 1.6082805272802155e+01 1.6930038013392533e+01 2.7530502883404321e+01 0 1 0
4742 1 2 -4.8444009760004342e-01 1.2646259804801240e+01 1.9228689390547519e+01 2.7723404817189856e+01 0 1 0
14544 2 3 4.4151912894366191e-01 1.6994423930354500e+01 1.8235134049463021e+01 2.8313088908450187e+01 0 0 0
13566 2 3 4.1562128116347347e-01 1.2162107445940173e+01 1.9035991100958874e+01 2.0934678790770178e+01 0 0 0
4187 1 1 -4.7161560212146125e-02 1.2271186627689303e+01 1.4609338481409434e+01 2.8450133704830854e+01 0 1 0
4247 1 1 7.0491493462739004e-03 1.3697512991098888e+01 1.4671939685451646e+01 2.8616609919838297e+01 0 1 0
4188 1 1 1.0845199398289858e-01 1.0073636744835277e+01 1.5725373378676034e+01 2.8541111283878205e+01 0 1 0
4940 1 3 4.4383098053433112e-01 1.1019308118458737e+01 1.3430752439661466e+01 2.6206157649789667e+01 0 1 0
4193 1 1 6.4067153053295411e-02 1.1775200010537562e+01 1.8473228493904507e+01 2.8663452425449233e+01 0 1 0
13116 2 3 3.4500969992893232e-01 9.7869744496694278e+00 1.3504531850891990e+01 2.4333970441262601e+01 1 0 0
14543 2 2 -7.1622809185616532e-01 1.7443717322254880e+01 1.9076681420413486e+01 2.8075430783611061e+01 0 0 0
2129 1 1 1.5927510417124582e-01 1.8661627262878131e+01 1.4574618826451280e+01 2.0111782719721472e+01 0 1 0
4821 1 2 -3.6221541530905615e-01 2.2518529170392366e+01 1.6215813332912852e+01 2.8635989039550832e+01 0 1 0
4309 1 1 1.5038106519573877e-01 1.7979845701734654e+01 1.5011361722008381e+01 2.8723848506349412e+01 0 1 0
2697 1 2 -5.3346079763295595e-01 2.5433558721158320e+01 1.8727711656410271e+01 2.4942484944605496e+01 0 1 0
15264 2 3 6.1405369780349983e-01 2.5176109995439873e+01 1.7695018840813081e+01 2.4692054457663865e+01 0 0 0
15263 2 2 -6.8638876112228342e-01 2.4896822735122317e+01 1.6602470973093105e+01 2.4675728591961544e+01 0 0 0
2197 1 2 -3.5408958640533644e-01 2.2210219447330420e+01 1.8471965945447096e+01 2.0216723659610533e+01 0 1 0
2198 1 1 9.8610790166282256e-02 2.3033848365109833e+01 1.9658548631759935e+01 2.0375471869660608e+01 0 1 0
10612 2 3 4.1577394534384149e-01 2.1777348121862129e+01 1.4463908419597988e+01 2.7952700786532606e+01 0 0 0
2190 1 1 -9.5606122334352117e-02 2.2252435157187403e+01 1.3412983868390379e+01 2.0465544386208208e+01 0 1 0
2968 1 2 -3.3138350567376951e-01 1.7973152731754283e+01 1.3467656232360488e+01 2.0766680450318066e+01 0 1 0
2249 1 1 -4.7790613273287284e-02 2.5199050259580474e+01 1.3315770595312387e+01 2.0821264057503665e+01 0 1 0
13996 2 3 3.4779273375587988e-01 2.4402027045092787e+01 1.6097337565993566e+01 2.7423075842240841e+01 0 0 0
2193 1 1 1.1908949337457758e-01 2.0778534976406185e+01 1.5858418704890198e+01 2.0054488993488459e+01 0 1 0
2729 1 3 1.7715776411043957e-01 1.8585590150789681e+01 1.9258060114953690e+01 2.0496355463769333e+01 0 1 0
3648 1 1 7.5691766694164664e-02 1.7681216662397787e+01 1.5288290214309232e+01 2.4633032794015676e+01 1 1 0
10611 2 3 4.3948808307084236e-01 2.2838886331971501e+01 1.4193528689597651e+01 2.6810236678396855e+01 0 0 0
3652 1 2 -2.9487842330870678e-01 1.7849626503304595e+01 1.7406600545815934e+01 2.3711644341572516e+01 1 1 0
10610 2 2 -6.5961823641349770e-01 2.2072202620038169e+01 1.3845371846455595e+01 2.7238777663372922e+01 0 0 0
3647 1 1 -8.7529286468289391e-02 1.9831130153755574e+01 1.3629467911881115e+01 2.4815967330887954e+01 1 1 0
2191 1 1 9.0806003358263554e-02 2.0108770053752867e+01 1.4673431964464829e+01 2.0383963942800612e+01 0 1 0
2253 1 1 1.0072268430572447e-01 2.5280991522089760e+01 1.5882692172441523e+01 2.0292966446174400e+01 0 1 0
2196 1 1 1.1645315757953753e-01 2.2861369721633817e+01 1.7208369768541647e+01 2.0348576004073703e+01 0 1 0
2194 1 1 -8.4790467135009276e-02 2.2120813582077840e+01 1.6052436651864262e+01 2.0347989519616032e+01 0 1 0
2255 1 1 4.2110980115412658e-02 2.4264705086094438e+01 1.7183362074621503e+01 2.0403477528903970e+01 0 1 0
2953 1 3 4.3556747434103843e-01 2.0563967486693194e+01 1.4951698222955542e+01 2.2301214896653370e+01 0 1 0
2257 1 1 1.3053560260055200e-01 2.4856184589241309e+01 1.8215049354569238e+01 2.1350702466525540e+01 0 1 0
2251 1 1 4.7927620365447891e-02 2.4537910952172627e+01 1.4642037259450545e+01 2.0864565745722182e+01 0 1 0
2916 1 2 -3.8492108543417564e-01 2.3599207833245718e+01 1.5096420924327440e+01 2.1950494576092822e+01 0 1 0
2952 1 2 -4.6095930981707894e-01 2.0192257949353628e+01 1.4281327282633150e+01 2.1725440705322637e+01 0 1 0
2192 1 1 1.0208688933179644e-01 2.2827684768009973e+01 1.4699382334576267e+01 2.0737882279402150e+01 0 1 0
2732 1 3 3.6246600802365692e-01 2.0585042456434625e+01 1.8967791386765089e+01 2.1759736551113733e+01 0 1 0
2811 1 2 -4.6107392072477044e-01 2.4654246476853046e+01 1.7414946286970270e+01 2.2554011276848232e+01 0 1 0
2259 1 1 -7.6794334243796628e-02 2.4242900791511317e+01 1.9568548131612118e+01 2.1101524881758227e+01 0 1 0
2812 1 3 4.5373930209713409e-01 2.4183066566676413e+01 1.6549550162423987e+01 2.2556672949261639e+01 0 1 0
3653 1 2 -4.9642361014859604e-01 2.0844274608863728e+01 1.6847824028188541e+01 2.3258146265292012e+01 1 1 0
4051 1 3 3.8677103603433299e-01 2.1731402093157072e+01 1.6475713090501554e+01 2.3389252421885391e+01 1 1 0
3651 1 1 4.5609111382534859e-02 1.9885452080063210e+01 1.5959107814920861e+01 2.3862603239360446e+01 1 1 0
3650 1 1 1.1046695540740080e-01 1.8538910001315067e+01 1.6182825749903575e+01 2.3969766754889168e+01 1 1 0
12034 2 3 4.3882142849881411e-01 1.9654640447379268e+01 1.9201742318146895e+01 2.5666571140152101e+01 0 0 0
4049 1 2 -5.6085260850431784e-01 2.1852723882362973e+01 1.4740782509165491e+01 2.3796202766960459e+01 1 1 0
10488 2 3 3.6343615993869216e-01 2.4271152804704382e+01 1.8349737617439441e+01 2.6524060125414415e+01 0 0 0
10487 2 2 -6.6529140243928664e-01 2.3361366678371553e+01 1.8599323610682280e+01 2.6675757684350128e+01 0 0 0
14844 2 3 4.3675619824251277e-01 2.1699265262796477e+01 1.6167973885078631e+01 2.5923912827716226e+01 0 0 0
16567 2 3 4.8919991531874057e-01 1.9528614749516858e+01 1.5701251518012008e+01 2.6693517185908458e+01 0 0 0
16566 2 3 4.4515406236809008e-01 2.0268429982697718e+01 1.7177375270843424e+01 2.7280478892808755e+01 0 0 0
16565 2 2 -6.9923387997341557e-01 2.0349536311680939e+01 1.6231487742207729e+01 2.6935216510537767e+01 0 0 0
3649 1 1 8.1172177324196182e-02 2.0512306056802817e+01 1.4769040149562375e+01 2.4277639330566448e+01 1 1 0
3646 1 1 1.2490118089298513e-01 1.8438384495047575e+01 1.3859094916731497e+01 2.5282727160540173e+01 1 1 0
11890 2 3 5.7192430818804474e-01 2.2560173867951743e+01 1.4217996803173474e+01 2.4362883094181662e+01 0 0 0
11888 2 2 -7.1033851506800683e-01 2.3285192786146826e+01 1.3806140591332724e+01 2.5195867648346379e+01 0 0 0
11889 2 3 4.5252998056221361e-01 2.4218449696086573e+01 1.3910304035068481e+01 2.5123278423991458e+01 0 0 0
3940 1 2 -3.6565620940653759e-01 1.8116292419960388e+01 1.5117287243756900e+01 2.6021737183219720e+01 1 1 0
14845 2 3 3.6690472825707604e-01 2.3319129835610198e+01 1.6161640430271930e+01 2.5410503617283698e+01 0 0 0
14843 2 2 -7.2614479245728381e-01 2.2438706884796577e+01 1.6625894369713482e+01 2.5452281991494822e+01 0 0 0
4816 1 2 -2.8702003938449833e-01 1.8937376614629482e+01 1.4062137340946085e+01 2.8226113990180778e+01 0 1 0
12032 2 2 -6.2576660821610841e-01 1.9499806536438459e+01 1.8370549370775326e+01 2.5355257338576067e+01 0 0 0
14249 2 2 -6.9139549421878821e-01 2.0064225098297626e+01 1.8907527907595895e+01 2.7715287043359819e+01 0 0 0
10489 2 3 3.8990634034034916e-01 2.2695718499796797e+01 1.7853177005410593e+01 2.6521295894326357e+01 0 0 0
10780 2 3 4.0333074009309317e-01 2.2687699135899528e+01 1.7876293486606023e+01 2.4139573420342298e+01 0 0 0
10778 2 2 -6.1118635970144675e-01 2.2609212467528678e+01 1.8787302856871047e+01 2.3820342141432064e+01 0 0 0
12033 2 3 3.6027037444021387e-01 1.9932604373125958e+01 1.8272364487213196e+01 2.4500385045441433e+01 0 0 0
14250 2 3 4.8780075699461273e-01 1.9121191957834512e+01 1.9192807776410621e+01 2.7897405518781497e+01 0 0 0
4021 1 3 1.8369160934570189e-01 1.8261542443458548e+01 1.9412287669326435e+01 2.3243746946613157e+01 1 1 0
13994 2 2 -6.7623753702823097e-01 2.4575447359373666e+01 1.5193139413567241e+01 2.7117891040096502e+01 0 0 0
10779 2 3 3.4272868444193383e-01 2.1728602097692693e+01 1.9155302082426758e+01 2.3754976973354768e+01 0 0 0
13995 2 3 3.2668132607977696e-01 2.4972725287149981e+01 1.4724848839812983e+01 2.7815942206674897e+01 0 0 0
14251 2 3 4.4638524494621568e-01 2.0869191307464082e+01 1.9569839453556266e+01 2.7587489080658745e+01 0 0 0
2935 1 3 4.3822427408493936e-01 2.3598687236858414e+01 1.3370183197006893e+01 2.2709550958119848e+01 0 1 0
2751 1 2 -4.1030118268320076e-01 2.5407253176800758e+01 1.3567543987690382e+01 2.3982549573381601e+01 0 1 0
3603 1 1 -1.1026354982060742e-01 1.4541040798178692e+01 2.6169298412247858e+01 2.3572177335424445e+01 1 1 0
14545 2 3 4.8267035908875000e-01 1.7087878968218050e+01 1.9848863699639281e+01 2.8492799323710891e+01 0 0 0
13878 2 3 3.9513144238759074e-01 1.3320704615888662e+01 2.6115378253637594e+01 2.7220248756382333e+01 0 0 0
2879 1 2 -4.5932621745312902e-01 1.7261915986300995e+01 2.3306016579127576e+01 2.0085124888203254e+01 0 1 0
3954 1 3 4.2785761792073168e-01 1.0248563359536982e+01 2.6164599966975192e+01 2.6134000170365638e+01 1 1 0
13567 2 3 3.5287322699364865e-01 1.0694428529025824e+01 1.9731350426293787e+01 2.1242485710317951e+01 0 0 0
3604 1 1 1.5911100374258647e-01 1.6051870046809356e+01 2.6049825763984970e+01 2.3538618774988919e+01 1 1 0
10695 2 3 3.9656925282891731e-01 1.0357103557035195e+01 2.2430725581863008e+01 2.1515856939873871e+01 1 0 0
4194 1 1 -8.7350940313945122e-02 9.7122064666557115e+00 1.9774778826562340e+01 2.8289502996326888e+01 0 1 0
13565 2 2 -6.4286134650917937e-01 1.1631136860124467e+01 1.9850451034682180e+01 2.1079419806215579e+01 0 0 0
4743 1 3 3.6751907469436607e-01 1.2935181573617621e+01 2.0188005472323621e+01 2.7854831941486825e+01 0 1 0
4981 1 3 5.1613595585016758e-01 1.0105988070704674e+01 2.2594366229696917e+01 2.7414841368233613e+01 0 1 0
10674 2 3 4.2686513820019245e-01 1.7028613396134624e+01 2.2018118485422217e+01 2.8079380304161866e+01 0 0 0
16240 2 3 3.6592607401944094e-01 1.1644222777394821e+01 2.4134790496606367e+01 2.7687332373436483e+01 0 0 0
13805 2 2 -6.3604069644753147e-01 1.3788778152060086e+01 2.4778800177378312e+01 2.0300897046842010e+01 1 0 0
10694 2 2 -6.8583858800783348e-01 1.0365603314700705e+01 2.3330156587489149e+01 2.1873554603246998e+01 1 0 0
10696 2 3 4.0833567853450908e-01 1.1206852673073650e+01 2.3754103226032132e+01 2.1780093299437567e+01 1 0 0
11661 2 3 4.1461350055057272e-01 1.2673059408043537e+01 2.1445916520771288e+01 2.0697316391417058e+01 0 0 0
3816 1 2 -3.4576237274633126e-01 9.8835615809869157e+00 2.3371548490573719e+01 2.5900239637736600e+01 1 1 0
10673 2 2 -6.6233361828979642e-01 1.6302958603766726e+01 2.1381745967075062e+01 2.8458215889443647e+01 0 0 0
2951 1 3 5.0549255860961950e-01 1.6947688251295858e+01 2.5679472473890630e+01 2.0559587588601179e+01 0 1 0
3593 1 1 -6.0027981088541377e-03 1.3753702838410728e+01 2.0034138981495168e+01 2.4701105037570436e+01 1 1 0
3594 1 1 6.4097407149989669e-02 1.6525118950739216e+01 1.9944271601249206e+01 2.4412859072384837e+01 1 1 0
3533 1 1 -7.1841971827102655e-02 1.2335307929344298e+01 1.9962154606173044e+01 2.4603463939199223e+01 1 1 0
11662 2 3 4.3290852941109681e-01 1.3988935222761619e+01 2.2414202226764957e+01 2.0981091819307828e+01 0 0 0
3730 1 1 3.3969244812382271e-01 1.6533750223972454e+01 2.0127434554645529e+01 2.2070797196940305e+01 1 1 0
4735 1 2 -4.5311642070805952e-01 1.6341706058990564e+01 2.4799201346370992e+01 2.8244876114433264e+01 0 1 0
11660 2 2 -6.3013123766048407e-01 1.3032155756560726e+01 2.2300843395819442e+01 2.0997074940091284e+01 0 0 0
3818 1 2 -3.0044456654464641e-01 1.4600391769150372e+01 2.3923372091343932e+01 2.2808859805707687e+01 1 1 0
3819 1 2 -3.1725541328123980e-01 1.6722918085346794e+01 2.5167279822380923e+01 2.2601440493091946e+01 1 1 0
3732 1 2 -3.5074479696459093e-01 1.5917593840912582e+01 2.1248256445678940e+01 2.1962036750819607e+01 1 1 0
3601 1 1 1.5156154001086891e-01 1.3804147316821814e+01 2.5074946953109880e+01 2.3141962721065280e+01 1 1 0
3541 1 1 -7.4021030013998401e-02 1.2487010631479571e+01 2.5081907096747155e+01 2.3665699997025950e+01 1 1 0
3599 1 1 1.6847745468655712e-01 1.4874725631332756e+01 2.3115139276160296e+01 2.3967300060311601e+01 1 1 0
3602 1 1 1.7110943304393106e-01 1.7039542163289223e+01 2.4383473226323567e+01 2.3772233894257820e+01 1 1 0
3600 1 1 -4.4062284388786170e-02 1.6241667589021688e+01 2.3288115741061922e+01 2.4286461006783792e+01 1 1 0
4732 1 1 3.2033254084401902e-01 1.5087665584251180e+01 2.4130388263848619e+01 2.8304282019972540e+01 0 1 0
4980 1 2 -5.1932459552160914e-01 1.0541626973553557e+01 2.2282739139302869e+01 2.8197627831196783e+01 0 1 0
3968 1 3 4.4035552013264712e-01 1.3486702859098045e+01 2.1785051619639329e+01 2.7124342547059726e+01 1 1 0
3817 1 2 -3.5834781673743366e-01 1.2117167765579644e+01 2.2045961571456360e+01 2.6242068926355419e+01 1 1 0
3538 1 1 1.3247307318589208e-01 1.0681508571384207e+01 2.4254303354370034e+01 2.5014428430351717e+01 1 1 0
3534 1 1 -8.2468541758429673e-02 1.0241662954555519e+01 2.1095257826055299e+01 2.4832884297168118e+01 1 1 0
3539 1 1 -4.2067131459070949e-02 1.1964948909529362e+01 2.4022074289433760e+01 2.4493100055314720e+01 1 1 0
3537 1 1 1.2543812374685787e-01 1.2575699137025621e+01 2.2760213507978705e+01 2.5004027204673946e+01 1 1 0
3595 1 1 1.5384637995086939e-01 1.4503903898682911e+01 2.1163886214620266e+01 2.5408443908209360e+01 1 1 0
3597 1 1 -6.9269458181237836e-02 1.3949538660098021e+01 2.2481068619577567e+01 2.4805799399415626e+01 1 1 0
3596 1 1 -4.8924055959729713e-02 1.6034872726386393e+01 2.1069412345115108e+01 2.5121042743543704e+01 1 1 0
3598 1 1 1.0032832941456980e-01 1.6805933634456505e+01 2.2319795008410555e+01 2.5261943119847189e+01 1 1 0
3535 1 1 1.5445793614078787e-01 1.1660749628349645e+01 2.1139416674150070e+01 2.5222233530624823e+01 1 1 0
3967 1 2 -5.5258561167395326e-01 1.4135094606971013e+01 2.1107702474444245e+01 2.6860753670253420e+01 1 1 0
4734 1 2 -3.6390322596900376e-01 1.4190505167813420e+01 2.3871250981427892e+01 2.7410597511932856e+01 0 1 0
16238 2 2 -5.9830684094337838e-01 1.1363935564132996e+01 2.5055853300944499e+01 2.7879809809852386e+01 0 0 0
10675 2 3 4.5865382991276515e-01 1.5522851294624171e+01 2.1241070830427187e+01 2.7845785529580244e+01 0 0 0
3540 1 1 -7.2073134050803220e-02 9.6894043100319482e+00 2.5158632610323462e+01 2.4706449273718317e+01 1 1 0
3532 1 1 1.2999178305481451e-01 9.6555882226955365e+00 2.0008177847459162e+01 2.4119140623492733e+01 1 1 0
13806 2 3 4.6151594485329034e-01 1.4769024162739328e+01 2.4796214435397044e+01 2.0421675229873941e+01 1 0 0
2880 1 3 4.0798845532649891e-01 1.7250554252155162e+01 2.2555767967053498e+01 2.0689051839367803e+01 0 1 0
13807 2 3 3.9323163603446276e-01 1.3329489508286304e+01 2.5504551534566207e+01 2.0622282268770650e+01 1 0 0
16278 2 3 5.1039345614185494e-01 2.3132533222592489e+01 2.3853732458951722e+01 2.2836811841451738e+01 0 0 0
4055 1 2 -4.9286150969037418e-01 2.2455884550867530e+01 2.6080836906142348e+01 2.6952931653539345e+01 1 1 0
4057 1 3 2.7633662214461718e-01 2.3323812062625919e+01 2.6184374857007562e+01 2.7446385518189039e+01 1 1 0
10984 2 3 4.3149348877636373e-01 2.4148615553916596e+01 2.3067410260079665e+01 2.8628265411191759e+01 0 0 0
2137 1 1 -2.7041183531543189e-01 1.9341175433924658e+01 1.9897776146215861e+01 2.0032959526080255e+01 0 1 0
2263 1 1 -5.8418510499941151e-02 2.4826641210061300e+01 2.1752105687153808e+01 2.0231945250243474e+01 0 1 0
4052 1 3 7.0911782130148690e-02 2.2469471036388928e+01 2.2296075347677803e+01 2.4686129509366562e+01 1 1 0
2728 1 1 3.2628803219817598e-01 1.9971409350049470e+01 2.0874913211522077e+01 2.1115746928615366e+01 0 1 0
3963 1 2 -4.8073159516092850e-01 1.8948133175937240e+01 2.2641004654025746e+01 2.3272487026683073e+01 1 1 0
3988 1 2 -3.5484805328616803e-01 1.7541354993319970e+01 2.2686812811306130e+01 2.6544334274699509e+01 1 1 0
4897 1 2 -5.3320015959576372e-01 2.4340151377533282e+01 2.1490906671865339e+01 2.8744433723218034e+01 0 1 0
3654 1 1 -2.7953729856245474e-01 1.7535828309207240e+01 2.0217172865483402e+01 2.3293085881570018e+01 1 1 0
3660 1 1 6.0318618705829156e-02 1.9123177277272482e+01 2.3339233234071482e+01 2.4582077056264765e+01 1 1 0
13850 2 2 -5.7252972483387887e-01 1.9571030961737211e+01 2.4801213063801082e+01 2.7460946281970685e+01 0 0 0
10982 2 2 -6.9485933407629485e-01 2.4612875989585678e+01 2.3992466387488886e+01 2.8453123873654366e+01 0 0 0
13852 2 3 3.3531645623464762e-01 1.9530321712410160e+01 2.3877915332343061e+01 2.7103562256642132e+01 0 0 0
2882 1 3 3.5233740491181664e-01 2.3764494406583122e+01 2.0808141635984150e+01 2.2982959434328826e+01 0 1 0
3665 1 1 -2.4508116362307982e-02 2.0306700962987854e+01 2.5973083440293806e+01 2.4977705023774629e+01 1 1 0
2930 1 2 -4.7691377905663340e-01 2.1521208715959766e+01 2.5103428139340995e+01 2.0992494941916330e+01 0 1 0
3663 1 1 1.5971739265611792e-01 2.1140198204320718e+01 2.4852844513423008e+01 2.4753460439858781e+01 1 1 0
14921 2 2 -6.8579901217896566e-01 2.4119442972435213e+01 2.4061018789688838e+01 2.6008670338364890e+01 0 0 0
2730 1 2 -5.1106092003252179e-01 2.0434720797301782e+01 1.9915575555158121e+01 2.2071041305266164e+01 0 1 0
10794 2 3 4.4684513424494410e-01 2.2587670283437578e+01 2.0460449413243744e+01 2.5422929273326304e+01 0 0 0
15601 2 3 4.4235898256172501e-01 2.2235164424721788e+01 2.1920756130517290e+01 2.7956247403246376e+01 0 0 0
16279 2 3 4.4002631166132516e-01 2.2642866122065328e+01 2.2346991118732777e+01 2.2226140243269082e+01 0 0 0
3658 1 1 2.1753191166309468e-01 1.8514308649209902e+01 2.2430887976788334e+01 2.5549740154381986e+01 1 1 0
4053 1 2 -5.4659128720731087e-01 2.2560606189051320e+01 2.4914763551481833e+01 2.4718037400587310e+01 1 1 0
3661 1 1 -5.3989300076328899e-02 2.0598721626770313e+01 2.3557424455940009e+01 2.4651406906037504e+01 1 1 0
13851 2 3 3.4105780455717755e-01 2.0513955535731913e+01 2.5121979608142546e+01 2.7513451012565529e+01 0 0 0
3657 1 1 2.4802839323735459e-01 2.0735638563949845e+01 2.1348365042905129e+01 2.5595065991647353e+01 1 1 0
15599 2 2 -6.2918523287774053e-01 2.1779075905879481e+01 2.2815323832114860e+01 2.7888177986274410e+01 0 0 0
15600 2 3 3.4696425457953178e-01 2.0840084401715135e+01 2.2763046198862728e+01 2.8119121379191888e+01 0 0 0
4898 1 3 3.2993530270351101e-01 2.4902262481444396e+01 2.1001147395898180e+01 2.8182868484099483e+01 0 1 0
2931 1 3 4.5903680040011718e-01 2.1401652135688359e+01 2.4157107903677183e+01 2.1269236309281297e+01 0 1 0
14415 2 3 3.3874808689954644e-01 2.4724219853022973e+01 2.0546874203603480e+01 2.6062859712649836e+01 0 0 0
10331 2 2 -6.4153488531534730e-01 2.4648579767984696e+01 2.4728504064674048e+01 2.3419702820267325e+01 0 0 0
4896 1 3 4.6255379689402470e-01 2.2747394018915632e+01 1.9842261279176281e+01 2.7718350584617053e+01 0 1 0
3664 1 1 -2.1880031198078562e-02 1.8875190588072023e+01 2.5854837211444064e+01 2.4737624328295365e+01 1 1 0
3662 1 1 -2.3660965415555353e-02 1.8352675732270527e+01 2.4592695302315995e+01 2.4424466068495761e+01 1 1 0
4895 1 2 -5.9764997305457224e-01 2.2147315442544460e+01 2.0274093930128942e+01 2.8267433515099658e+01 0 1 0
14922 2 3 6.3005154705265665e-01 2.3314888651145054e+01 2.4524604420791409e+01 2.5454571642623822e+01 0 0 0
14416 2 3 3.1894470301188244e-01 2.4234672850592442e+01 2.2088596823191828e+01 2.6206310034718179e+01 0 0 0
3655 1 2 -5.4773954995000851e-01 2.1590041505392417e+01 2.0257637862798269e+01 2.5651429388313463e+01 1 1 0
3964 1 3 4.1885841107972266e-01 1.9806100802649546e+01 2.2494722243667983e+01 2.2872473781260428e+01 1 1 0
2881 1 2 -5.0962386459040177e-01 2.4094577334322029e+01 2.1534961928104234e+01 2.2466252908439813e+01 0 1 0
16277 2 2 -7.0486132367084242e-01 2.2475554388066801e+01 2.3296085681495793e+01 2.2355943850887666e+01 0 0 0
3729 1 3 2.3191234030123972e-01 1.8068235107775759e+01 2.1149935606869363e+01 2.3394671771023745e+01 1 1 0
2261 1 1 1.3487044610197968e-01 2.4900145718555006e+01 2.0787017825588492e+01 2.1469981458798379e+01 0 1 0
2731 1 2 -3.6960354792461064e-01 1.9978261541435483e+01 2.2164606603155388e+01 2.1074276650246212e+01 0 1 0
3656 1 2 -3.6475557937093711e-01 1.9395345137553097e+01 2.1345825546744774e+01 2.6047077336640346e+01 1 1 0
2269 1 1 -4.6983218721238798e-02 2.5294556975982026e+01 2.5834883587674106e+01 2.0306020127565596e+01 0 1 0
3659 1 1 -1.3137048832674733e-01 2.1370027430007021e+01 2.2375826511851404e+01 2.4947144304017250e+01 1 1 0
14923 2 3 3.9786614046041496e-01 2.4464832560293285e+01 2.4523162571392032e+01 2.6851993259701146e+01 0 0 0
14414 2 2 -6.5459654947886936e-01 2.3983776227838629e+01 2.1183399756027626e+01 2.5856738747058991e+01 0 0 0
10333 2 3 3.5085358722536197e-01 2.4855286853698516e+01 2.5691580275729514e+01 2.3222576782029140e+01 0 0 0
4968 1 2 -5.2968465533465681e-01 1.1740323900207951e+01 1.6716511260350956e+01 3.0700059994026645e+01 0 1 0
4969 1 3 3.4589557082117439e-01 1.2441830958822889e+01 1.6281287187700293e+01 3.1212100418692582e+01 0 1 0
12512 2 2 -5.3200016222912627e-01 1.2886073840378801e+01 1.6768289337737052e+01 3.3163003624141247e+01 0 0 0
4926 1 3 3.7186282358282624e-01 1.0954435864167502e+01 1.8132839160158046e+01 3.1095997789587649e+01 0 1 0
5696 1 1 -2.3012145077525584e-01 1.2435679694043392e+01 1.5409606119190206e+01 3.5124575330567943e+01 1 1 0
6063 1 3 1.1754767848848939e-01 1.3257648317956148e+01 1.4678611038826817e+01 3.5032153027492932e+01 1 1 0
12513 2 3 3.7724782560237063e-01 1.2941598187487680e+01 1.7757171645991974e+01 3.3151627500876913e+01 0 0 0
6006 1 3 3.5902427506165374e-01 1.3061106181721527e+01 1.8886998214772316e+01 3.4935205037504623e+01 1 1 0
5773 1 2 -5.3172635117416789e-01 1.1834200137785260e+01 1.4586549744099287e+01 3.2952664285119660e+01 1 1 0
4254 1 1 1.5425451486476982e-01 1.5520520867588900e+01 1.7844560913753632e+01 3.0477963340197075e+01 0 1 0
5772 1 1 4.1495740341044629e-01 1.1850898313188084e+01 1.5867323891802721e+01 3.3646439421971770e+01 1 1 0
4842 1 2 -3.6990493526027091e-01 1.5699105293828135e+01 1.8701025553983502e+01 3.1620605027902112e+01 0 1 0
5774 1 2 -5.1527755091727934e-01 1.0557503238085564e+01 1.6493694820942640e+01 3.3514707116616385e+01 1 1 0
4925 1 2 -5.0160548857616749e-01 1.1470567715337667e+01 1.9018293325628672e+01 3.1140621697924114e+01 0 1 0
12875 2 2 -6.6787998790263348e-01 1.0133913148385020e+01 1.8681963697217334e+01 3.3550873313560025e+01 0 0 0
4253 1 1 -1.8974287886756817e-02 1.4207380149231449e+01 1.8075555304123476e+01 3.0026218673794560e+01 0 1 0
5775 1 3 4.9996238921851449e-01 1.1109925783842096e+01 1.3929410065429822e+01 3.3113426333616566e+01 1 1 0
4255 1 1 9.4880039219042075e-02 1.3534240747079631e+01 1.9414904725316859e+01 3.0100151793267852e+01 0 1 0
12876 2 3 4.9178638466136476e-01 1.0573247932153976e+01 1.7602675805986266e+01 3.3570791927545500e+01 0 0 0
4252 1 1 -1.0478704053372016e-01 1.6367026663396114e+01 1.6894720385517402e+01 2.9924544995074630e+01 0 1 0
4195 1 1 1.0321755868129473e-01 1.2055982987134705e+01 1.9361441678626313e+01 2.9851113634753165e+01 0 1 0
13233 2 3 3.9330882883780094e-01 1.5654323447259545e+01 1.7066725611363243e+01 3.2930067883410800e+01 0 0 0
6005 1 2 -5.0645832010631620e-01 1.3624267741208092e+01 1.8166953554140257e+01 3.5344498630962306e+01 1 1 0
5634 1 1 -7.1141176871534109e-02 1.0617912579026084e+01 1.3737116864325159e+01 3.5601703285150840e+01 1 1 0
5771 1 3 1.9407824797526008e-01 1.2807191841776714e+01 1.6291386980974483e+01 3.5556859275356295e+01 1 1 0
5636 1 1 4.9744678978873087e-02 1.1290440667903249e+01 1.4959642503823186e+01 3.5978450500852666e+01 1 1 0
5642 1 1 -7.7282667837502220e-02 1.0971339303758725e+01 1.8318647608759107e+01 3.6737977343283781e+01 1 1 0
5702 1 1 6.7668111764798158e-02 1.3778088084101674e+01 1.8468551347448841e+01 3.6795671047908222e+01 1 1 0
5703 1 1 -2.1877905885157624e-02 1.5281943642849187e+01 1.8670452511284097e+01 3.6831873540961951e+01 1 1 0
5699 1 1 2.5412980760373372e-01 1.5530637901842143e+01 1.6262534957710294e+01 3.6738957773982342e+01 1 1 0
5638 1 1 -7.2008237365532662e-02 1.0722657550643369e+01 1.5945033576648408e+01 3.6799405403849647e+01 1 1 0
5700 1 1 2.1945277919337228e-01 1.3308026783424793e+01 1.7176978540706202e+01 3.7374872089083240e+01 1 1 0
5640 1 1 1.0224599077217043e-01 1.1530686577377784e+01 1.7094962443367162e+01 3.7329092323547954e+01 1 1 0
5701 1 1 -1.3113028616547662e-01 1.6082810388919693e+01 1.7541668049609619e+01 3.6487116901066749e+01 1 1 0
5697 1 2 -4.7757476292769757e-01 1.6490083506498081e+01 1.5405417722250867e+01 3.6456923916174496e+01 1 1 0
11687 2 2 -6.3211942192349913e-01 1.5220346522237707e+01 1.4326366092606557e+01 3.4134992095039713e+01 0 0 0
11689 2 3 3.1697523258091648e-01 1.4417428840991651e+01 1.4234565712649815e+01 3.3536718195328426e+01 0 0 0
4191 1 1 9.0002868886306944e-02 1.2103174651965185e+01 1.7004548736390369e+01 2.9225079715651816e+01 0 1 0
15332 2 2 -6.3912033904743615e-01 1.4646958659938653e+01 1.5390494548682442e+01 3.1473532749640501e+01 0 0 0
4921 1 2 -4.5450575328461368e-01 1.0667231510123642e+01 1.3662847872774524e+01 3.0381626967512499e+01 0 1 0
6094 1 3 1.0390483279898761e-02 1.7114895378818751e+01 1.7645178423217956e+01 3.6129590866801969e+01 1 1 0
13232 2 2 -6.8001641402764379e-01 1.5572637768866612e+01 1.6914041009062007e+01 3.3885567376553780e+01 0 0 0
13234 2 3 3.7166753131150249e-01 1.4914007772737406e+01 1.7609310185683917e+01 3.4274678371189097e+01 0 0 0
15334 2 3 4.5150717694862935e-01 1.5193096937867962e+01 1.4583582299718287e+01 3.1585744334517301e+01 0 0 0
4993 1 3 3.8757227871659100e-01 1.0218798785762205e+01 1.5903574612468349e+01 3.0729194181695561e+01 0 1 0
15333 2 3 3.4761124306454261e-01 1.3747584619497330e+01 1.5269051578621756e+01 3.1665036121630333e+01 0 0 0
5698 1 2 -3.8189023428343921e-01 1.4172279691525368e+01 1.6064351873651940e+01 3.7251336849968979e+01 1 1 0
13899 2 3 3.6957648805345583e-01 1.4827419533089373e+01 1.3740569617934314e+01 3.5832667525214752e+01 0 0 0
11688 2 3 4.1183599385429254e-01 1.5340915763428971e+01 1.5328180055508035e+01 3.4262797390550233e+01 0 0 0
4251 1 1 -1.7852347418601540e-02 1.3600801281929789e+01 1.7007559573669816e+01 2.9297548132276191e+01 0 1 0
4184 1 1 1.4476913100018887e-01 1.0186076942802583e+01 1.3316620348200212e+01 2.9068464819851211e+01 0 1 0
5644 1 1 9.3222155813916963e-02 1.1639024834850032e+01 1.9633587899352982e+01 3.6598909835671130e+01 1 1 0
10480 2 3 3.0320527412170750e-01 1.7082511626574998e+01 1.3905297229273270e+01 3.5311929056651699e+01 0 0 0
5704 1 1 -6.0071603379745604e-02 1.2963929745490915e+01 1.9620026602794734e+01 3.7242310713459041e+01 1 1 0
12877 2 3 4.5398222836957014e-01 1.0644018800398593e+01 1.9272332031748537e+01 3.4160211755898921e+01 0 0 0
15905 2 2 -7.3616083723406411e-01 1.2935809543501197e+01 1.9450411058647592e+01 3.3245885068773887e+01 0 0 0
4992 1 2 -5.5762502877900211e-01 9.5821210733977669e+00 1.6055900038089874e+01 2.9970309993671343e+01 0 1 0
10478 2 2 -6.4970636703822993e-01 1.7222462684262197e+01 1.3313745308218847e+01 3.4569949870676673e+01 0 0 0
14310 2 3 3.3213597167511288e-01 1.7451639320890401e+01 1.6241205224664697e+01 3.4469114051973278e+01 0 0 0
15907 2 3 4.6935603199445303e-01 1.2307993838272418e+01 1.9604279755629033e+01 3.2507493091370662e+01 0 0 0
13898 2 2 -6.8307851699210653e-01 1.4622606620860740e+01 1.3235278023177742e+01 3.6650395598225693e+01 0 0 0
11524 2 3 3.9570665078970901e-01 1.6428968430725391e+01 1.3801758328378535e+01 3.7278482005643099e+01 0 0 0
5641 1 1 1.4214122462503034e-01 9.6339994279503003e+00 1.8235394584961252e+01 3.6357548528070666e+01 1 1 0
4249 1 1 -5.6061034323908656e-03 1.4394185497831582e+01 1.5884132512885593e+01 2.8904157332915037e+01 0 1 0
4922 1 3 3.1975546601141447e-01 1.1580665489397093e+01 1.4065388954874800e+01 3.0570081042599554e+01 0 1 0
4250 1 1 1.1819840646757408e-01 1.5860863401279374e+01 1.6136623675504691e+01 2.8773507949822989e+01 0 1 0
13093 2 3 2.9453966007057736e-01 1.8271724315530204e+01 1.8628111636118405e+01 3.5090076383052569e+01 0 0 0
11370 2 3 3.2410676127726346e-01 2.4352721704195371e+01 1.5337643872099260e+01 3.4537180383173414e+01 0 0 0
11739 2 3 3.3100644845491672e-01 1.8600471055074493e+01 1.5463317318629938e+01 3.2982820831542931e+01 0 0 0
11740 2 3 3.2841188253253406e-01 1.9513448754663550e+01 1.4156049707624874e+01 3.2565974016634037e+01 0 0 0
11738 2 2 -6.2479464347478353e-01 1.8616812665070476e+01 1.4499747724128165e+01 3.2606180778368973e+01 0 0 0
14309 2 2 -6.1487565969034863e-01 1.8429285716130302e+01 1.6314866003463273e+01 3.4582576208507319e+01 0 0 0
4313 1 1 1.2584738536935272e-01 1.7746430459292725e+01 1.6826488702314197e+01 3.0443313123462456e+01 0 1 0
14311 2 3 1.9181160894714441e-01 1.8715028366822636e+01 1.5448555045781475e+01 3.4968802901653241e+01 0 0 0
4374 1 1 1.3000484617847546e-01 2.5112666070736157e+01 1.6786970432412190e+01 3.0084322446626675e+01 0 1 0
4311 1 1 -6.9352296845012928e-02 1.8586285742438040e+01 1.5935808986793930e+01 2.9602082346911946e+01 0 1 0
4373 1 1 1.2895388871674870e-01 2.2028579268691626e+01 1.7279483607927254e+01 2.9486662303954859e+01 0 1 0
4371 1 1 1.1614061000210750e-01 2.2965588403095342e+01 1.5751359428920093e+01 2.9929049796629066e+01 0 1 0
4315 1 1 1.1504194109673735e-01 1.8656741046987506e+01 1.8478510831947595e+01 3.0738368222551763e+01 0 1 0
4859 1 2 -5.1521229670524726e-01 2.1065888289422229e+01 1.6863904390493850e+01 3.1603420646424944e+01 0 1 0
4314 1 1 1.0583380332839605e-01 2.0654686301566610e+01 1.7193527140111126e+01 3.0212468351642492e+01 0 1 0
4369 1 1 -5.9815509696222374e-02 2.2038057318547583e+01 1.4772970832361352e+01 3.0567312253401909e+01 0 1 0
4860 1 3 4.1971082409298482e-01 2.0635301984094372e+01 1.7527503848420704e+01 3.2194559475013072e+01 0 1 0
4841 1 2 -3.3201027361867586e-01 1.8185763016971741e+01 1.7491734062372984e+01 3.1659470326215487e+01 0 1 0
4890 1 3 4.2523587289809989e-01 2.2729974765851541e+01 1.7032882388266749e+01 3.2083504523485921e+01 0 1 0
4368 1 2 -3.6118026295403100e-01 2.3547391867866356e+01 1.4133322621125840e+01 3.2285587138707314e+01 0 1 0
4889 1 2 -5.3874126100636721e-01 2.3657515658107734e+01 1.7093644672159662e+01 3.1924237094208454e+01 0 1 0
4372 1 1 2.6842517983279471e-02 2.4107250839775627e+01 1.6063051752312088e+01 3.0850625219783499e+01 0 1 0
12872 2 2 -6.7762606610937237e-01 2.1137358880899509e+01 1.7416723525785564e+01 3.5039307308187794e+01 0 0 0
4370 1 1 1.3370965474519614e-01 2.4531261358138913e+01 1.4952286610439202e+01 3.1654267284972388e+01 0 1 0
11371 2 3 3.9337801794047866e-01 2.4211290958126977e+01 1.6530205137731741e+01 3.3300310892909451e+01 0 0 0
4316 1 1 -5.0146674717702747e-02 2.0002261338185164e+01 1.8509438217228634e+01 3.0180010813121250e+01 0 1 0
12874 2 3 3.2270316205316357e-01 2.0205360091803808e+01 1.7110921681264408e+01 3.4966689861679782e+01 0 0 0
4367 1 1 2.9541512414602367e-01 2.2285400921364495e+01 1.3902670545466826e+01 3.1596429993954416e+01 0 1 0
4375 1 1 -7.8057841082376983e-02 2.2799481147983421e+01 1.8452088739084164e+01 2.9647784292336418e+01 0 1 0
4376 1 1 1.6972743248835614e-01 2.4241917806820130e+01 1.8446989436471668e+01 2.9434063778376082e+01 0 1 0
4310 1 1 2.9645084451542677e-02 2.0704089103222284e+01 1.4670492338079979e+01 2.9963903713957389e+01 0 1 0
4312 1 1 2.6364424552236677e-02 1.9993218737568611e+01 1.5940253965434428e+01 2.9833351393865666e+01 0 1 0
11369 2 2 -6.5263742491898769e-01 2.4698506784454118e+01 1.6179934092415021e+01 3.4147007911559506e+01 0 0 0
13091 2 2 -6.3136969175606372e-01 1.8167711399190814e+01 1.9088174348832034e+01 3.4195084941669471e+01 0 0 0
12873 2 3 3.2465893798202994e-01 2.1636139630393458e+01 1.6719648401023555e+01 3.5373566128251213e+01 0 0 0
13361 2 2 -6.4056213557942299e-01 2.1216052372816399e+01 1.4572633446747094e+01 3.4350973964784274e+01 0 0 0
13362 2 3 3.3747107193976655e-01 2.0512267903444304e+01 1.4367347559279020e+01 3.5003014398368492e+01 0 0 0
13363 2 3 2.5325842988455899e-01 2.0890372419782651e+01 1.5232914150792526e+01 3.3678674001597820e+01 0 0 0
14538 2 3 4.0915789295344812e-01 2.2330712475243875e+01 1.4619627955783328e+01 3.6301893121622705e+01 0 0 0
14537 2 2 -6.8212630360467741e-01 2.3122520577399740e+01 1.5089852903776389e+01 3.5980419788582545e+01 0 0 0
14539 2 3 3.5255222469732506e-01 2.3579950544631899e+01 1.5619064091357480e+01 3.6627005885136569e+01 0 0 0
12896 2 2 -6.9732533090410942e-01 2.4019555910597308e+01 1.7806320823737867e+01 3.5991431704449901e+01 0 0 0
12898 2 3 4.1302825920284580e-01 2.4466352203090480e+01 1.7027488029233808e+01 3.5587277873442694e+01 0 0 0
14609 2 2 -6.7629920253122311e-01 1.9359770150292803e+01 1.3689887479543060e+01 3.6080497861934610e+01 0 0 0
12897 2 3 4.3438700109032691e-01 2.4525266707412463e+01 1.8711750240726076e+01 3.6016185012691089e+01 0 0 0
15159 2 3 3.5072727829064571e-01 2.3868327325139862e+01 1.9181291856259708e+01 3.3567859204796001e+01 0 0 0
14611 2 3 3.1451704614149661e-01 1.8593173676648750e+01 1.4146902981987168e+01 3.6364999152609940e+01 0 0 0
15158 2 2 -6.7451386810698910e-01 2.3000439933258551e+01 1.9506090412041445e+01 3.3571300544609478e+01 0 0 0
14180 2 2 -6.7386543215225414e-01 1.9471239816164616e+01 1.8751024621821397e+01 3.7257432279716681e+01 0 0 0
4308 1 1 -3.0973046241491747e-02 2.0239919672139770e+01 1.3329834968917936e+01 2.9874646124372315e+01 0 1 0
13613 2 2 -6.6746506634959024e-01 2.0609946932931550e+01 1.9045450489175181e+01 3.3110988903220971e+01 0 0 0
14188 2 3 3.7809349731000524e-01 2.1922179930208930e+01 1.8770988494774013e+01 3.5698384691077166e+01 0 0 0
16148 2 2 -6.8924188922877827e-01 1.8944360593867504e+01 1.6166288889129284e+01 3.7151606261889974e+01 0 0 0
16150 2 3 3.6113073296436815e-01 1.7924869037811764e+01 1.6118308118918996e+01 3.6900655662011793e+01 0 0 0
14181 2 3 3.6862919577045666e-01 1.8620630044251545e+01 1.9227518617109489e+01 3.7362278148813196e+01 0 0 0
14182 2 3 3.6294679362398613e-01 2.0315559787409242e+01 1.9286572838052734e+01 3.6978771707097572e+01 0 0 0
16149 2 3 4.1425599187251511e-01 1.9264383414919067e+01 1.7078805733030414e+01 3.7121550333494305e+01 0 0 0
13614 2 3 4.3498633414621879e-01 1.9660944977727905e+01 1.9275695084129595e+01 3.3439578799747238e+01 0 0 0
14220 2 3 3.6371434612953724e-01 2.2751575228831051e+01 1.7750416186639914e+01 3.7109552233506655e+01 0 0 0
10864 2 3 3.0181759367974598e-01 2.0260370797475250e+01 1.5223334917704307e+01 3.7452742598135956e+01 0 0 0
4822 1 2 -3.6586558780155359e-01 2.4983061820060502e+01 1.7430190220166846e+01 2.8793828850766968e+01 0 1 0
13092 2 3 3.6136814130473238e-01 1.7582077076889934e+01 1.8622624771302281e+01 3.3579117069351362e+01 0 0 0
4378 1 1 -1.0918308142368313e-01 2.4981195916745602e+01 1.9676310680338073e+01 2.9861457689485587e+01 0 1 0
14186 2 2 -6.8007578695421123e-01 2.1824523460779016e+01 1.9531026452344083e+01 3.6341139650075142e+01 0 0 0
13615 2 3 4.4928116290250403e-01 2.1315959031705432e+01 1.9112398693240429e+01 3.3766613376771438e+01 0 0 0
10479 2 3 3.3854081853631240e-01 1.7900524967195391e+01 1.3673727963120339e+01 3.3954181851387347e+01 0 0 0
13600 2 3 5.1928766111148794e-01 2.2562777759743494e+01 1.3556659668843031e+01 3.4056471929348625e+01 0 0 0
5026 1 2 -3.9512817907609732e-01 2.5461310772630366e+01 1.3290713697122303e+01 2.9673647281963632e+01 0 1 0
5827 1 1 4.5483953799329196e-01 9.8009383278873834e+00 2.4993942237618128e+01 3.4351398683018651e+01 1 1 0
15906 2 3 3.6634506291048075e-01 1.3774064220421247e+01 1.9956676813572848e+01 3.3223690436191724e+01 0 0 0
4256 1 1 1.1399778384468885e-01 1.6534260178946898e+01 1.9832638156267397e+01 3.1250285564224964e+01 0 1 0
6095 1 2 -5.4651398353982283e-01 1.7195299789534836e+01 2.0105376231375637e+01 3.6962524597084723e+01 1 1 0
12753 2 3 2.5410887512424413e-01 1.5424008299042441e+01 1.9862761963918135e+01 3.4577839443095847e+01 0 0 0
12754 2 3 3.1202855465544416e-01 1.5697642665304931e+01 2.0441631319916784e+01 3.3199876201795270e+01 0 0 0
5705 1 1 9.6028788944745730e-02 1.5790121100412662e+01 1.9963188353782446e+01 3.7063254713493393e+01 1 1 0
5036 1 3 1.5815644593783384e-01 1.3831579069344828e+01 2.3765380417259241e+01 3.0113713476330325e+01 0 1 0
15522 2 3 4.5674947821096079e-01 1.4862171250529888e+01 2.3484792554152396e+01 3.2565055148172043e+01 0 0 0
15521 2 2 -6.9467108548595868e-01 1.4795542631392323e+01 2.3692457380771540e+01 3.3459904027746688e+01 0 0 0
4201 1 1 -2.5837527679367688e-03 1.1126021661037806e+01 2.2845810355791482e+01 3.0897692473821074e+01 0 1 0
4203 1 1 -2.4439923526623639e-01 1.1452219735387153e+01 2.3517997585115264e+01 3.2213602188515992e+01 0 1 0
4796 1 3 1.6372410510502225e-01 1.2389082585587380e+01 2.4049695642052342e+01 3.2224839072453619e+01 0 1 0
5037 1 3 2.1860051091140953e-01 1.0601845731008776e+01 2.4173478905353328e+01 3.2320076928852750e+01 0 1 0
4259 1 2 -3.4810524256637837e-01 1.3239660239188741e+01 2.1810063230949599e+01 3.1286222943675920e+01 0 1 0
4795 1 1 3.5387468687631429e-01 1.1457021408435525e+01 2.2354168229070911e+01 3.3235907993215157e+01 0 1 0
4257 1 1 1.9966576791347276e-01 1.4258528006865758e+01 2.0807422225942084e+01 3.1010365399822518e+01 0 1 0
4798 1 2 -4.1435126912148124e-01 1.0735423504079384e+01 2.1293402054289679e+01 3.3174768196596361e+01 0 1 0
4797 1 2 -5.5160979662552412e-01 1.2321353655037301e+01 2.2666192586389688e+01 3.4310001814155143e+01 0 1 0
4258 1 1 5.0588233417918738e-02 1.5621057361504002e+01 2.0889377542960688e+01 3.1476162145459124e+01 0 1 0
4260 1 2 -3.3317932654406968e-01 1.6096433042689036e+01 2.2175603789400995e+01 3.1728281651950326e+01 0 1 0
4799 1 3 4.4924068976457221e-01 1.2294720270032206e+01 2.1827026128627629e+01 3.4799102266168617e+01 0 1 0
15523 2 3 3.7956572823408996e-01 1.3961360896806521e+01 2.3466325075537572e+01 3.3888720289426317e+01 0 0 0
4264 1 1 9.2796644171878398e-02 1.5103300067842181e+01 2.5742452499669508e+01 3.1199234332770192e+01 0 1 0
4263 1 2 -3.0406482500025783e-01 1.3687591796307929e+01 2.5848418544669009e+01 3.1181432600510885e+01 0 1 0
4199 1 1 1.3486643811584709e-01 1.2014327769571546e+01 2.1809820096055919e+01 3.0488226930692477e+01 0 1 0
4205 1 2 -3.1838587183634426e-01 1.1285754620696066e+01 2.5691832456219061e+01 3.0883483065715883e+01 0 1 0
4262 1 1 2.7190498023998144e-03 1.5744884406812075e+01 2.4696183766153180e+01 3.0648461692407587e+01 0 1 0
4325 1 1 -1.0228145917998728e-01 1.7200456238437457e+01 2.4615906964826316e+01 3.0655525412876006e+01 0 1 0
12785 2 2 -6.5708548620731921e-01 1.5901241858792284e+01 2.4961325530381732e+01 3.5321809825040077e+01 0 0 0
11874 2 3 4.9224051303072824e-01 1.6479243699582664e+01 2.1792312041511089e+01 3.4702155548895874e+01 0 0 0
11875 2 3 4.4262353264079501e-01 1.5934778912424610e+01 2.3370336714094456e+01 3.5118698302840848e+01 0 0 0
12786 2 3 3.3025280546542113e-01 1.4864954159867912e+01 2.4956267208486299e+01 3.5384447717095519e+01 0 0 0
11873 2 2 -7.2305332841442793e-01 1.6671536875496347e+01 2.2663091608626523e+01 3.5007585392462339e+01 0 0 0
5861 1 2 -3.6560219136219752e-01 1.1285023304491027e+01 2.0557576838397949e+01 3.5481309458062846e+01 1 1 0
5850 1 2 -4.2370154642435254e-01 1.3254910543010167e+01 2.5192675728624742e+01 3.5909283948869309e+01 1 1 0
5646 1 1 1.7230976253194907e-01 1.0657008400102173e+01 2.1167075065969776e+01 3.6628063695432168e+01 1 1 0
5653 1 1 5.9491084330563972e-02 1.0477951990014407e+01 2.5529113687442642e+01 3.6770383228456843e+01 1 1 0
5712 1 1 1.0832653092906690e-01 1.2610672379280969e+01 2.4270655169773558e+01 3.6882703718148399e+01 1 1 0
4197 1 1 -5.2336672504511607e-02 1.1558493830901773e+01 2.0747303112711460e+01 2.9688166439976342e+01 0 1 0
5016 1 2 -3.2928755238930058e-01 1.4479658256602470e+01 2.0390846253622101e+01 2.9649215443998909e+01 0 1 0
4261 1 1 -2.8000013894478026e-01 1.4898878106752372e+01 2.3696913530145782e+01 2.9822679572093101e+01 0 1 0
4733 1 3 2.2379206962973827e-01 1.5178468883750121e+01 2.2696510278387553e+01 2.9923617095305140e+01 0 1 0
12752 2 2 -6.2358450986905201e-01 1.5292374997989588e+01 2.0681223176740929e+01 3.4056297513108781e+01 0 0 0
4200 1 1 -7.4864636495926215e-03 9.8735002773275369e+00 2.3218717108851816e+01 3.0306929406690539e+01 0 1 0
4204 1 1 1.2587498271046776e-01 9.9320153704822207e+00 2.5750585812015700e+01 3.0356300443513724e+01 0 1 0
12690 2 3 4.3654186038646342e-01 1.2040652306047665e+01 2.5041780280835773e+01 3.4701171518501347e+01 1 0 0
12689 2 2 -5.3970696315036615e-01 1.1167187389538181e+01 2.5445071652654317e+01 3.4365840123076175e+01 1 0 0
5714 1 1 1.0791282307626714e-01 1.3280499182967635e+01 2.5923903678412046e+01 3.7194087356485170e+01 1 1 0
12787 2 3 3.7618573937233407e-01 1.6294747959582423e+01 2.5244382265431248e+01 3.6223956778248152e+01 0 0 0
5651 1 1 -3.9465527011963812e-02 1.1168546659575092e+01 2.4366072695300698e+01 3.7200914631256964e+01 1 1 0
5829 1 2 -5.2947768492823255e-01 9.6256648748700169e+00 2.3554914413746005e+01 3.4339262013387511e+01 1 1 0
4196 1 1 1.6762003194988750e-01 1.0342800838641429e+01 2.1008986857187256e+01 2.8881949885087831e+01 0 1 0
12976 2 3 4.2349223278417447e-01 1.7400421556597312e+01 2.4296755227844862e+01 3.3714744430621273e+01 0 0 0
4932 1 3 3.6809717415759258e-01 1.5344534724299718e+01 2.6000437984759806e+01 3.3489608510398135e+01 0 1 0
4736 1 3 3.8737386200500568e-01 1.7048244784085309e+01 2.4422555013969955e+01 2.8830660138811801e+01 0 1 0
4894 1 3 4.4537688930404329e-01 9.8265738073822053e+00 2.0903657531126438e+01 3.1742261863596713e+01 0 1 0
16239 2 3 3.7627882705647198e-01 1.1657763180834964e+01 2.5245190811010612e+01 2.8817745276525137e+01 0 0 0
15871 2 3 3.6126009690790734e-01 2.4657438300976168e+01 2.1503605348716814e+01 3.3611344171935201e+01 0 0 0
4318 1 1 -2.5181389074358230e-02 2.0714080246588541e+01 1.9717792179638661e+01 3.0087466739238991e+01 0 1 0
5031 1 2 -3.7669054167115623e-01 2.5153304372980756e+01 2.3957875402043666e+01 3.4126122451424337e+01 0 1 0
13700 2 2 -6.2401276618790280e-01 2.1076714769288241e+01 2.2270636108630825e+01 3.7265992660539219e+01 0 0 0
4377 1 1 1.3112759290125917e-01 2.2124571628622757e+01 1.9750357789691549e+01 2.9790742026025455e+01 0 1 0
4317 1 1 -7.1447920263100845e-02 1.7868039497049487e+01 1.9758958629474233e+01 3.0850802436396705e+01 0 1 0
12975 2 3 3.5030050137905711e-01 1.8388437343879801e+01 2.4781502429374274e+01 3.2509019022334826e+01 0 0 0
10983 2 3 3.9019053471050830e-01 2.4252354691700514e+01 2.4699203323708389e+01 2.9097645044268265e+01 0 0 0
14061 2 3 5.5493556886966677e-01 1.7760474834720451e+01 2.1022400845521616e+01 3.6722287598800662e+01 0 0 0
12974 2 2 -6.7644195294883058e-01 1.7922535536639170e+01 2.4987328382396594e+01 3.3357488073479288e+01 0 0 0
4321 1 1 2.0333566287889018e-01 1.7614383358727636e+01 2.2167797940704741e+01 3.1245097955771737e+01 0 1 0
14187 2 3 3.2286372208641928e-01 2.2734959367540270e+01 1.9779517071513418e+01 3.6849357802508315e+01 0 0 0
15160 2 3 3.7780807691646301e-01 2.2932969768396301e+01 2.0418413371502862e+01 3.3266243520731429e+01 0 0 0
4327 1 1 1.5600877566986832e-01 1.7785349779061356e+01 2.5933008542813337e+01 3.0656192319534291e+01 0 1 0
12099 2 3 3.6284142817166637e-01 1.9698124884558581e+01 2.0886890148191068e+01 3.5408481456110778e+01 0 0 0
4783 1 2 -2.7613191548715305e-01 1.9085439591050658e+01 2.3945562686076229e+01 2.9882261794510086e+01 0 1 0
4384 1 1 6.9476585688884691e-03 2.4471359628102160e+01 2.3167949230717017e+01 3.1263431868756779e+01 0 1 0
12859 2 3 4.1326749331419116e-01 2.0197917041642874e+01 2.3627546802707073e+01 3.4705887166448299e+01 0 0 0
4899 1 2 -4.8477209753627576e-01 2.2890213247746829e+01 2.4907969525879043e+01 2.9944123244243759e+01 0 1 0
4385 1 1 8.2361026017206185e-02 2.2419721244134742e+01 2.4673416093862109e+01 3.1363699311557554e+01 0 1 0
4324 1 1 1.1936377935664699e-01 2.0410126992374011e+01 2.3447105696650254e+01 3.0366591916251647e+01 0 1 0
4322 1 1 -8.1270399277688990e-02 2.0883032359593017e+01 2.2147423850407062e+01 3.0524081592764365e+01 0 1 0
4326 1 1 -8.1899675350375054e-02 2.0939518465561580e+01 2.4702893094004271e+01 3.0813463498878502e+01 0 1 0
4381 1 1 1.1505643939488928e-01 2.2201985596815462e+01 2.1831366347714184e+01 3.1240756472818720e+01 0 1 0
4891 1 2 -4.6394808289242151e-01 1.8276960250300707e+01 2.1872157292635062e+01 3.2525031660595914e+01 0 1 0
4892 1 3 3.6407954825275274e-01 1.9161183936812286e+01 2.2070674368047580e+01 3.2820651735808902e+01 0 1 0
5011 1 2 -3.9611052192463264e-01 2.2416789265231667e+01 2.2340074717145722e+01 3.2627122999342077e+01 0 1 0
4379 1 1 -6.3527983611093103e-02 2.2869554133423375e+01 2.0774586265907239e+01 3.0505391503293794e+01 0 1 0
4383 1 1 9.7677855895104970e-02 2.3113615765625234e+01 2.3268421587665276e+01 3.1760782240261225e+01 0 1 0
12857 2 2 -7.1022752412559276e-01 2.0845783653894500e+01 2.3925983874651671e+01 3.3998306166467586e+01 0 0 0
12858 2 3 4.3848946684069739e-01 2.1563506088601287e+01 2.3357601030911578e+01 3.3687120195477448e+01 0 0 0
4387 1 1 1.1036306257132789e-01 2.2537244664849904e+01 2.5768261549707727e+01 3.2301912641596445e+01 0 1 0
4857 1 2 -4.4700895025673160e-01 2.3487393358523686e+01 2.5811668330341348e+01 3.3331693361749529e+01 0 1 0
4328 1 1 1.2421229820211847e-01 2.0277829667628520e+01 2.5900265123958704e+01 3.0749093144066435e+01 0 1 0
4319 1 1 9.1029550604984064e-02 1.8285539766456310e+01 2.1057887340624905e+01 3.0382846254424067e+01 0 1 0
4900 1 3 3.2174744078662176e-01 2.2085777349260159e+01 2.4965264306639153e+01 2.9370843755643151e+01 0 1 0
4380 1 1 1.3053158573621351e-01 2.4274935027783972e+01 2.0933636182218013e+01 3.0184090876617432e+01 0 1 0
4323 1 1 6.4454147187616898e-02 1.7972645614428238e+01 2.3429900748221879e+01 3.0595394454549123e+01 0 1 0
5038 1 3 1.6725128684054930e-01 2.4677362594022583e+01 2.5318538725693028e+01 3.1307018302226968e+01 0 1 0
4320 1 1 1.2223722147098852e-01 2.0056712056602851e+01 2.1059700555608412e+01 2.9959198560705605e+01 0 1 0
12098 2 2 -6.2030917909265659e-01 2.0304717947116959e+01 2.1163168661992092e+01 3.4729353834610457e+01 0 0 0
13963 2 3 3.4579253620168693e-01 2.2990105798878094e+01 2.2630027756863747e+01 3.4965861119469110e+01 0 0 0
13961 2 2 -6.3239026955299082e-01 2.3375385723541097e+01 2.1782452731469089e+01 3.5100243715530645e+01 0 0 0
13962 2 3 3.2150137226188108e-01 2.3311843353833666e+01 2.1499401840416596e+01 3.6017054715568420e+01 0 0 0
12100 2 3 3.1074984745588691e-01 2.1210574970833033e+01 2.0886663096790851e+01 3.4970500239402902e+01 0 0 0
14060 2 2 -7.2744216055048927e-01 1.8473534028046117e+01 2.1781631342022397e+01 3.6395765972236262e+01 0 0 0
12839 2 2 -6.6418852853392507e-01 1.9645720470217213e+01 2.4223835609624320e+01 3.6249637482313048e+01 0 0 0
4382 1 1 -4.0801309649176415e-02 2.5075099684709834e+01 2.1976160061703965e+01 3.0792572605227782e+01 0 1 0
14972 2 2 -6.6523126207875638e-01 1.7549619498019549e+01 2.5429051409972018e+01 3.7333750280776449e+01 0 0 0
13128 2 3 4.0131471845765665e-01 2.0945243690354651e+01 2.5570681921866299e+01 3.4140656746726464e+01 0 0 0
14062 2 3 4.3319670324976589e-01 1.8064903895775473e+01 2.2591181254662136e+01 3.6124810054943296e+01 0 0 0
16189 2 3 3.0837084351888039e-01 2.1794111508239791e+01 2.4528641936888921e+01 3.6302818315420332e+01 0 0 0
16188 2 3 2.9890027871747299e-01 2.3198672676831691e+01 2.5052246414469593e+01 3.5535117333630225e+01 0 0 0
4784 1 2 -3.2671724662744217e-01 1.8919228153040361e+01 2.1455713079397345e+01 2.9136509270562172e+01 0 1 0
4386 1 1 -1.7707004221713010e-01 2.5245301179452234e+01 2.4429932365828687e+01 3.1526959311838269e+01 0 1 0
16187 2 2 -6.0314990098102206e-01 2.2778212535071646e+01 2.4658461417744356e+01 3.6349604676384111e+01 0 0 0
12841 2 3 2.6491671203028000e-01 1.8821460612579699e+01 2.4656257369060700e+01 3.5985120581107509e+01 0 0 0
12885 2 3 3.7987497360746159e-01 2.4662643368463872e+01 2.4941805393384328e+01 3.7377436326279238e+01 0 0 0
13702 2 3 3.3088308909880454e-01 2.1824329949356169e+01 2.1681864665243715e+01 3.7377586557693355e+01 0 0 0
12840 2 3 3.4407583287849386e-01 1.9675518379712138e+01 2.3938321159048208e+01 3.7152931023356537e+01 0 0 0
12886 2 3 3.5259026818709732e-01 2.5421702447407039e+01 2.5814538267264361e+01 3.6259266516239855e+01 0 0 0
13701 2 3 3.4435103128267952e-01 2.0267401768148307e+01 2.1774567529945543e+01 3.7121578011966939e+01 0 0 0
11522 2 2 -6.5535893356555630e-01 1.7128470215181288e+01 1.3214185060882723e+01 3.7604301921911215e+01 0 0 0
16192 2 3 4.1366074219620669e-01 1.5503659226903068e+01 1.6837059370974377e+01 4.5972012046133408e+01 0 0 0
11523 2 3 2.8723724073140877e-01 1.7215249855824815e+01 1.3193132684394767e+01 3.8583118037720467e+01 0 0 0
10814 2 2 -6.7679647698190315e-01 1.1333854107480091e+01 1.7666599932002839e+01 4.6181551700878536e+01 0 0 0
7976 1 2 -5.7040920483006996e-01 1.7110357797837079e+01 1.3217247677761737e+01 4.1180955924163193e+01 1 0 0
15448 2 3 4.5293215278828003e-01 1.3892750220106199e+01 1.4955163188246829e+01 4.6149300775777490e+01 0 0 0
10815 2 3 4.2306897333096016e-01 1.0571216795237294e+01 1.8042190863031372e+01 4.5736560227961490e+01 0 0 0
7409 1 1 1.2890655137483223e-01 1.6718378215883316e+01 1.3400268014206818e+01 4.2670378408702213e+01 1 0 0
7977 1 3 4.0652818592871237e-01 1.6828080750118179e+01 1.4020613335308381e+01 4.0696276980958970e+01 1 0 0
6030 1 2 -3.8116077937235932e-01 1.2439112209532329e+01 1.6999782026082599e+01 3.8491120426253225e+01 1 1 0
6010 1 3 4.3394242365180818e-01 1.0158712434163824e+01 1.5219427860742437e+01 3.8894440512210664e+01 1 1 0
11099 2 2 -6.4380766098728659e-01 1.1941460764284495e+01 1.4861006469688283e+01 3.9339859110671860e+01 0 0 0
11101 2 3 4.4712220445293904e-01 1.2709551638292197e+01 1.5542024792499255e+01 3.9203668951919404e+01 0 0 0
10949 2 2 -5.8606641957423478e-01 1.4542617280579710e+01 1.3774562315315642e+01 3.9130923311666720e+01 0 0 0
7345 1 1 -3.2763296364371294e-02 1.2421951555074950e+01 1.3704459726677401e+01 4.1490786344627246e+01 1 0 0
7408 1 1 1.4308907500942752e-01 1.3842822763470924e+01 1.3764659105715912e+01 4.1407129880634585e+01 1 0 0
7824 1 3 1.9899748354575955e-01 1.5308005982550252e+01 1.7238871047748624e+01 4.1548828976785117e+01 1 0 0
7412 1 2 -3.6100063545882732e-01 1.3869374011929766e+01 1.6124814213707083e+01 4.1782575030552522e+01 1 0 0
7347 1 1 -1.2647663231784134e-02 1.1686670593791559e+01 1.4935162321790978e+01 4.1780042347277963e+01 1 0 0
7349 1 1 2.7027943889572564e-01 1.2498084627434229e+01 1.6120961225351831e+01 4.1788224678227415e+01 1 0 0
7414 1 1 -2.2835016769938718e-01 1.6365295171361726e+01 1.6959294707901982e+01 4.1343265261548346e+01 1 0 0
7410 1 1 9.3416961515509281e-02 1.4666197512994350e+01 1.4754315892175024e+01 4.1864336503404964e+01 1 0 0
7351 1 2 -3.4008496880215572e-01 1.1706257926592921e+01 1.7302078066734556e+01 4.1797958738787614e+01 1 0 0
7346 1 1 -7.7321462883341322e-04 1.0313853038194333e+01 1.4973310566861667e+01 4.2203030226432197e+01 1 0 0
7348 1 1 1.1042487605226370e-01 1.0097773135574087e+01 1.6073514203742089e+01 4.3065300742745897e+01 1 0 0
7411 1 1 -5.9966350014186917e-02 1.6007656234555650e+01 1.4742704833834969e+01 4.2275572280383088e+01 1 0 0
7350 1 1 1.3623711488335075e-01 1.0557071303615226e+01 1.7336224735173854e+01 4.2716659346313115e+01 1 0 0
7854 1 3 1.2606782897137531e-01 1.2338967209353450e+01 1.7750160563712452e+01 4.4109943673832873e+01 1 0 0
8109 1 3 1.8789359005273137e-01 1.3612670677850170e+01 1.8052433792278244e+01 4.3220224901986491e+01 1 0 0
7353 1 1 -1.9756908436081705e-01 1.2849385257926041e+01 1.8609293275106250e+01 4.3769904627567648e+01 1 0 0
7352 1 1 -3.2653794905683618e-02 9.9129772462329235e+00 1.8442204388249632e+01 4.3258978912745569e+01 1 0 0
7855 1 2 -5.2847651421581610e-01 1.4209350931724382e+01 1.8706548593877276e+01 4.5511206903521362e+01 1 0 0
7415 1 2 -3.6222580378667546e-01 1.6931352418078951e+01 1.8466375266181004e+01 4.3223799254057838e+01 1 0 0
7413 1 1 3.2936307510534876e-02 1.6812768630191897e+01 1.5899317977208105e+01 4.2327615975077627e+01 1 0 0
16190 2 2 -6.6975808716617957e-01 1.5685008643553125e+01 1.6367526799056805e+01 4.5202326198367579e+01 0 0 0
11100 2 3 4.7495569837257029e-01 1.2210044453347031e+01 1.3911987058241847e+01 3.9181401771291895e+01 0 0 0
15446 2 2 -6.7232909560183229e-01 1.2963771766178919e+01 1.4963279616401534e+01 4.5841759951863800e+01 0 0 0
15309 2 3 3.9822696999130885e-01 1.4255916502501023e+01 1.8499640037468630e+01 3.9490885813475671e+01 1 0 0
10950 2 3 4.0061181865210105e-01 1.4859828181355471e+01 1.4532771395876088e+01 3.8606758362383268e+01 0 0 0
15310 2 3 3.7018375966608541e-01 1.2917259110072036e+01 1.8581408423670354e+01 4.0189255087936125e+01 1 0 0
7826 1 2 -4.9665686314665197e-01 1.6253293567533948e+01 1.7626733483419912e+01 3.9129295757399227e+01 1 0 0
7823 1 1 2.8522422437420952e-01 1.6440906804696880e+01 1.6413878739502081e+01 3.9883626909696552e+01 1 0 0
16191 2 3 4.0990899099434464e-01 1.5604212086917771e+01 1.6914392673035838e+01 4.4456638782380153e+01 0 0 0
8108 1 3 1.7127325338115687e-01 1.6924025042824223e+01 1.7902884459794482e+01 4.1394987350268458e+01 1 0 0
16575 2 3 3.8261710341865990e-01 1.0759475538354339e+01 1.9042346788378438e+01 3.9748938638179581e+01 0 0 0
7827 1 3 3.1850430528827289e-01 1.6404626708484745e+01 1.7200930282558545e+01 3.8242572094555676e+01 1 0 0
15308 2 2 -6.4805490010521705e-01 1.3601274643424301e+01 1.9087237157814691e+01 3.9814722363446727e+01 1 0 0
7825 1 2 -4.4028619357268528e-01 1.6632783347817604e+01 1.5238186565617667e+01 3.9434464603920944e+01 1 0 0
7853 1 1 3.0232676409704262e-01 1.3326760055717804e+01 1.9603478898881004e+01 4.4906009361144172e+01 1 0 0
7354 1 1 -3.0405881865044108e-02 1.0728757269143635e+01 1.9566726799593713e+01 4.3045113084430518e+01 1 0 0
7417 1 1 2.5895821409474318e-01 1.6280191364829630e+01 1.9627324133804489e+01 4.2734472950315009e+01 1 0 0
7355 1 1 4.9224296518414125e-02 1.2119435149274597e+01 1.9591510904523744e+01 4.2871554944839701e+01 1 0 0
7857 1 3 4.0857623824366324e-01 1.4688779969879901e+01 1.9200081422389982e+01 4.6205569984185367e+01 1 0 0
15748 2 3 4.4190119439734826e-01 1.9242431242973225e+01 1.7486703303957359e+01 4.6175319437154847e+01 1 0 0
13867 2 3 4.7247514092394804e-01 2.1477720794950510e+01 1.6438585103914519e+01 4.6052309078054769e+01 0 0 0
7539 1 1 1.5080146077369008e-01 2.5394160709473372e+01 1.8804478819974062e+01 4.4688176197075826e+01 1 0 0
8007 1 3 3.7584280942950704e-01 1.8693936730730833e+01 1.3737028230795048e+01 4.1386541465854556e+01 1 0 0
10792 2 3 3.8652808418577500e-01 2.3300415633100396e+01 1.4189534538769587e+01 4.0715279090992745e+01 0 0 0
13865 2 2 -6.9623041542430453e-01 2.1045493198368799e+01 1.7275553330073741e+01 4.6131037720772973e+01 0 0 0
7535 1 1 1.4101777496696849e-01 2.5423811524744174e+01 1.6228260783856829e+01 4.4317684047548575e+01 1 0 0
7142 1 2 -5.1851881356938656e-01 2.5095546734206795e+01 1.6031270476639154e+01 3.7693300519717674e+01 0 0 0
14219 2 2 -6.7722742568178584e-01 2.2143217159298132e+01 1.7280080777831017e+01 3.7796837440988369e+01 0 0 0
14221 2 3 3.3684937939116399e-01 2.1583033729683208e+01 1.6560222150406712e+01 3.7533827130637739e+01 0 0 0
7146 1 3 5.3119037965565807e-01 2.4555165063745733e+01 1.5255708664019544e+01 3.8323251866187420e+01 0 0 0
7143 1 1 2.9555051572180063e-01 2.4660855595936866e+01 1.3393258786914163e+01 3.8810422672082460e+01 0 0 0
15746 2 2 -6.6334863395230148e-01 1.8314289911793420e+01 1.7568520719454686e+01 4.5827683944342404e+01 1 0 0
7947 1 3 4.8604367018766714e-01 1.8027308419625168e+01 1.9187722617798467e+01 4.5170928170688988e+01 1 0 0
10791 2 3 4.1153457097336560e-01 2.4307457118546722e+01 1.4623408443346882e+01 4.1854889836194168e+01 0 0 0
12965 2 2 -6.9729310679163725e-01 2.1334087432652364e+01 1.5287815965675870e+01 4.0372442319224426e+01 0 0 0
12967 2 3 3.9271477377398595e-01 2.0546302635361496e+01 1.5041388611736032e+01 4.1054718562056983e+01 0 0 0
12966 2 3 4.1572609875884514e-01 2.1855252083871441e+01 1.5936811145043411e+01 4.0809059042756225e+01 0 0 0
7843 1 2 -3.3930883456415784e-01 2.4939894826963556e+01 1.5160707052350917e+01 4.3478889698251862e+01 1 0 0
16862 2 2 -6.0625079179687225e-01 1.9214822146761040e+01 1.7067828002152272e+01 3.9519266081544089e+01 0 0 0
7145 1 2 -5.7270412238965185e-01 2.3940806601840947e+01 1.4563856681134242e+01 3.8809497664132635e+01 0 0 0
10863 2 3 3.5133211263625741e-01 2.1362880266445288e+01 1.4803698523249066e+01 3.8578612190247590e+01 0 0 0
10862 2 2 -6.9191734521827142e-01 2.1247247516174898e+01 1.4853962499263391e+01 3.7618675024210106e+01 0 0 0
14461 2 3 2.8153594637235191e-01 2.4013962783882565e+01 1.6427236532562191e+01 4.0421525762328088e+01 0 0 0
14459 2 2 -6.0615317869098928e-01 2.3497781628779887e+01 1.7188174586697503e+01 4.0076570375155427e+01 0 0 0
16863 2 3 3.0497814141806068e-01 2.0146688681624472e+01 1.6910251056524583e+01 3.9290211721824747e+01 0 0 0
16864 2 3 3.2406571379100108e-01 1.8819278121434348e+01 1.6195760822788653e+01 3.9522052359422062e+01 0 0 0
14460 2 3 3.4183243629000593e-01 2.3163347491658119e+01 1.6837839822127052e+01 3.9196729288554174e+01 0 0 0
7531 1 1 -3.4325701903796156e-02 2.4920630966882896e+01 1.3670836761545049e+01 4.5478734978588328e+01 1 0 0
7468 1 1 -3.2075185579786933e-02 1.7896391008135772e+01 1.3524784560459754e+01 4.3584903446669003e+01 1 0 0
7472 1 1 -3.7938011617826069e-02 1.8092594107363677e+01 1.5871779721390558e+01 4.2969424731515879e+01 1 0 0
7476 1 1 9.4856005019067102e-02 1.8394738727271196e+01 1.8394034190009364e+01 4.3089835159275921e+01 1 0 0
7474 1 1 -3.6033644132826753e-02 1.8879595485690938e+01 1.7098683794463675e+01 4.2977815616029829e+01 1 0 0
7470 1 1 1.3142404721367051e-01 1.8806261003031079e+01 1.4607335552720940e+01 4.3188956530573726e+01 1 0 0
8006 1 2 -4.9272344179510014e-01 1.9443498188393487e+01 1.4204984569277340e+01 4.1900654523425139e+01 1 0 0
7471 1 1 1.3454981755414432e-02 2.0020841891509033e+01 1.4744710040137612e+01 4.4080023579456331e+01 1 0 0
7475 1 1 1.2057729486993082e-01 2.0356938704732627e+01 1.6964814429564065e+01 4.2799238382754986e+01 1 0 0
7841 1 2 -3.0294982877619953e-01 2.1268084683270928e+01 1.7644890329997406e+01 4.1911194075144572e+01 1 0 0
7473 1 1 -5.8239357962442388e-02 2.0816809781870887e+01 1.5807589850475022e+01 4.3508372067629736e+01 1 0 0
7532 1 1 -6.1973475274807642e-02 2.2776297870306802e+01 1.4592309363740590e+01 4.4438931773123443e+01 1 0 0
7842 1 2 -3.1376053972875151e-01 2.3048667040914772e+01 1.6385852921514871e+01 4.2744132208196895e+01 1 0 0
7534 1 1 1.3560961998286006e-01 2.2207850275233298e+01 1.5577338975278620e+01 4.3583800389458830e+01 1 0 0
7536 1 1 1.7259002290749148e-01 2.3540433691671510e+01 1.7506511781781040e+01 4.3539484829906201e+01 1 0 0
7533 1 1 1.4914015314337947e-01 2.4193948807299321e+01 1.4473036337149134e+01 4.4492875212435422e+01 1 0 0
7538 1 1 -3.4286277723044344e-02 2.2629696482575067e+01 1.8577273378318125e+01 4.3717111861231089e+01 1 0 0
7477 1 1 1.5802161704688183e-01 2.1358107997929352e+01 1.8640197238985674e+01 4.2961326043215031e+01 1 0 0
7469 1 1 9.1690684746987584e-03 2.0489979132845672e+01 1.3698006288921954e+01 4.4892981167214302e+01 1 0 0
7530 1 1 1.5684132535648465e-01 2.1885311471522659e+01 1.3831418213612022e+01 4.5366681875630562e+01 1 0 0
7537 1 1 -8.5666620006104588e-02 2.4786663040025342e+01 1.7507321055076911e+01 4.4146939267861605e+01 1 0 0
16258 2 3 2.6154717326668858e-01 1.9273757162418434e+01 1.3748717926403614e+01 3.8520999780991673e+01 0 0 0
10790 2 2 -6.5017079180435355e-01 2.4012494966394435e+01 1.3898047744878109e+01 4.1245201423216443e+01 0 0 0
7478 1 1 1.0213793542813021e-01 1.9010892650720383e+01 1.9584830362466242e+01 4.3369788118139127e+01 1 0 0
7141 1 3 1.6099206070299008e-01 2.5163815986104659e+01 1.8394470279305704e+01 3.8247372560460818e+01 0 0 0
10441 2 3 4.3568605052750864e-01 1.8770499698881498e+01 1.8773960477485925e+01 3.9953797391768092e+01 0 0 0
11779 2 3 4.7903096086779723e-01 2.4411993557986197e+01 1.8594291175473153e+01 4.0872419450051019e+01 0 0 0
8053 1 2 -4.5857057989151712e-01 2.2088453136922666e+01 1.9523731910041558e+01 4.5755186410934236e+01 1 0 0
12268 2 3 4.0328955527441251e-01 2.2369739506825404e+01 1.8936755856798097e+01 3.8881827796025220e+01 0 0 0
15747 2 3 3.8584801441661354e-01 1.7791217201947017e+01 1.6714973134396161e+01 4.5551090368165546e+01 1 0 0
10439 2 2 -6.4383542123297111e-01 1.9390406437505323e+01 1.9521495495323816e+01 4.0216234307965529e+01 0 0 0
12267 2 3 4.0680527138253492e-01 2.0997110072646308e+01 1.9413026520887822e+01 3.9669382424075970e+01 0 0 0
11777 2 2 -6.2085353549281608e-01 2.4212705610128609e+01 1.9490228899671706e+01 4.1064307237645984e+01 0 0 0
7479 1 1 -7.9874857959661594e-02 2.0475462334279605e+01 1.9675580694818837e+01 4.3363636004789250e+01 1 0 0
5706 1 1 -2.8188757989125676e-02 1.3531588538250883e+01 2.0854154522319703e+01 3.7580526635974337e+01 1 1 0
5707 1 1 -4.6026613360310331e-02 1.4961328964196284e+01 2.1011946547779253e+01 3.7580800941957087e+01 1 1 0
5648 1 1 -1.1405453099124066e-01 1.1252693380156487e+01 2.2085247854536412e+01 3.7578278124757524e+01 1 1 0
5710 1 1 -1.8772456505966012e-02 1.3350129586148622e+01 2.3258063445965767e+01 3.7624122875006442e+01 1 1 0
16574 2 2 -6.1429513325857399e-01 1.0179921723921757e+01 1.9738463409729956e+01 3.9573124953706341e+01 0 0 0
16576 2 3 3.0377459978432308e-01 1.0753988508442282e+01 2.0494258470615335e+01 3.9339637037478603e+01 0 0 0
9157 1 3 1.7603452395112429e-01 1.2381387467060762e+01 2.5841298023384404e+01 4.5688618884006011e+01 1 0 0
7416 1 2 -3.3196440895214907e-01 1.4845758248288837e+01 1.9731256432054515e+01 4.2587576782569144e+01 1 0 0
7802 1 2 -4.0580200308881847e-01 1.4318454308935296e+01 2.4766126760461546e+01 4.5715809759495350e+01 1 0 0
5711 1 1 1.6000091765642318e-02 1.4765518775209992e+01 2.3435946900636019e+01 3.7896748901896373e+01 1 1 0
5650 1 1 1.3012700656261345e-01 1.0475655511839149e+01 2.3278867115081983e+01 3.7880439127047694e+01 1 1 0
5713 1 1 -5.7575888742857066e-02 1.5250216302147029e+01 2.4735383112883699e+01 3.8276237523661827e+01 1 1 0
5715 1 1 -4.4154362515261551e-02 1.4467076791571831e+01 2.5895815459144011e+01 3.8121966226863250e+01 1 1 0
5708 1 1 1.2723444573994205e-01 1.2675401676735529e+01 2.2034724554621139e+01 3.7987452218676971e+01 1 1 0
5709 1 1 -5.7542542836414030e-02 1.5553926444950861e+01 2.2252224866462821e+01 3.8083968532606320e+01 1 1 0
5876 1 2 -4.2130046100296981e-01 1.2716763027410371e+01 2.2027864274046152e+01 3.9459525051222379e+01 1 1 0
5877 1 3 3.7889997422188176e-01 1.2925078299838786e+01 2.1110944486128808e+01 3.9722194069324864e+01 1 1 0
6100 1 3 7.8405725961576647e-02 1.6219895997336387e+01 2.4733368166147095e+01 3.8819947407321287e+01 1 1 0
6096 1 1 2.5638994889101269e-01 1.6851418838746042e+01 2.2252891280822908e+01 3.8738427015930235e+01 1 1 0
8070 1 3 5.0434605106822938e-01 1.0312534802242697e+01 2.4122244401968313e+01 4.0352698292947068e+01 1 0 0
7933 1 3 4.0390114961193940e-01 1.6094892552139171e+01 2.2211612391248362e+01 4.0481203750719857e+01 1 0 0
7932 1 2 -4.4506611076156727e-01 1.5147448750300995e+01 2.2173454019674679e+01 4.0583869517845017e+01 1 0 0
8069 1 2 -4.9262131717935237e-01 1.0803936343409234e+01 2.4791039316365048e+01 4.0690455088726154e+01 1 0 0
7363 1 1 1.4653067740139419e-01 1.1705132173926994e+01 2.4609781174922336e+01 4.1816693139198655e+01 1 0 0
7361 1 1 1.1540730500135038e-02 1.2512287527252452e+01 2.3314140253023545e+01 4.1888992692532852e+01 1 0 0
7358 1 1 8.8993044000168747e-02 1.0508233072253669e+01 2.1896540182347390e+01 4.1897748987819895e+01 1 0 0
7359 1 1 -2.7352683664316309e-02 1.1935918981185976e+01 2.2047602343052759e+01 4.2005432307100833e+01 1 0 0
7420 1 1 1.1520752198873198e-01 1.4718524033486005e+01 2.2140107030209354e+01 4.1972354466319594e+01 1 0 0
7418 1 1 1.5786158042858631e-01 1.4077153986489579e+01 2.0884638793649962e+01 4.2236700071758726e+01 1 0 0
7357 1 1 -4.2391229187579475e-02 1.2732475520938872e+01 2.0794988714978999e+01 4.2376019074773694e+01 1 0 0
7422 1 1 2.7559289202923581e-02 1.3911570589987745e+01 2.3316663235491742e+01 4.2210236570774974e+01 1 0 0
7365 1 1 2.1334811559417976e-02 1.2462110109069485e+01 2.5813636834243958e+01 4.2382106385456275e+01 1 0 0
7356 1 1 1.0465060597452451e-01 1.0006949692697514e+01 2.0936190487946579e+01 4.2994925364919695e+01 1 0 0
7917 1 3 4.3083646769770662e-01 1.0987466527140828e+01 2.3291891404575995e+01 4.4390199843504568e+01 1 0 0
7362 1 1 1.2854049180357538e-01 1.0467275653955801e+01 2.4539316773615532e+01 4.2813981964862194e+01 1 0 0
7916 1 2 -4.5208843417792910e-01 1.1130714762391179e+01 2.4181411478710338e+01 4.4027399923880843e+01 1 0 0
7856 1 2 -3.5675328938750206e-01 1.2933976217885684e+01 2.0769626497208577e+01 4.5265387481203469e+01 1 0 0
7427 1 2 -3.3767028144016770e-01 1.6494354885773735e+01 2.5550224671173034e+01 4.4077627447230128e+01 1 0 0
7914 1 2 -4.7118365763611758e-01 1.5312184112396716e+01 2.2051031710395115e+01 4.4045463977169156e+01 1 0 0
7425 1 1 1.6856796208978445e-01 1.5839218824385705e+01 2.4518368750513236e+01 4.3374889805372632e+01 1 0 0
7424 1 1 -7.7354097310062498e-03 1.4480598182833472e+01 2.4479271487084979e+01 4.2893164582380464e+01 1 0 0
7421 1 1 1.1882195914562750e-01 1.6078743094961801e+01 2.2119909301890736e+01 4.2781427410815397e+01 1 0 0
7915 1 3 3.3966267330544964e-01 1.5265580437613444e+01 2.1358742399700503e+01 4.4705874154043713e+01 1 0 0
7426 1 1 5.0644915376687576e-02 1.3637252700530219e+01 2.5641514783797760e+01 4.3103080664380464e+01 1 0 0
7423 1 1 -1.0056554585356142e-01 1.6706604054676166e+01 2.3484569079130889e+01 4.2945821194274785e+01 1 0 0
7419 1 1 -8.0037941428065043e-02 1.6963036590019648e+01 2.0814765604645892e+01 4.2733602074876714e+01 1 0 0
7364 1 1 -2.2329304060514549e-02 9.7828350443534902e+00 2.5793771076409040e+01 4.2977074209465151e+01 1 0 0
6099 1 3 4.0392227183382329e-01 1.6431770254614129e+01 2.0251112525678074e+01 3.8955959380236862e+01 1 1 0
7800 1 1 3.5029660630285231e-01 1.4659189316944067e+01 2.5960807771636418e+01 4.5422247503600914e+01 1 0 0
13728 2 3 3.5108346433888060e-01 1.7070215580230592e+01 2.2791306345387852e+01 4.4804543544350501e+01 0 0 0
10831 2 3 4.5367228876715432e-01 9.8303403687733866e+00 2.0984131194744432e+01 4.5849144058003247e+01 0 0 0
6097 1 2 -5.2865141165767304e-01 1.6999174914126169e+01 2.0937149343697222e+01 3.9274779067929252e+01 1 1 0
7360 1 1 4.3472048747353775e-02 9.5652257643253744e+00 2.3414455085641617e+01 4.2403691040052813e+01 1 0 0
8021 1 2 -3.7788001361704771e-01 9.5979734046659573e+00 2.1519518964484742e+01 4.4215703600918907e+01 1 0 0
7485 1 1 1.2848924101392187e-01 2.1241834444771264e+01 2.3481356281074188e+01 4.2933986245052040e+01 1 0 0
14563 2 3 3.4239813373247174e-01 2.3847760022086572e+01 2.3958567047938015e+01 4.1238299771221584e+01 0 0 0
7949 1 3 4.9336310216295870e-01 2.0014086975170173e+01 2.0384386535861545e+01 4.5385715536834006e+01 1 0 0
7489 1 1 -6.6552034922150796e-02 2.0612480210797195e+01 2.6159710383195662e+01 4.3962047615903309e+01 1 0 0
7137 1 1 2.6453145249403603e-01 2.4570709744695883e+01 2.0966955922609792e+01 3.8325445110134083e+01 0 0 0
8026 1 2 -3.8553437745662605e-01 2.3451226020133195e+01 2.1588615532236005e+01 4.2779521931659190e+01 1 0 0
7948 1 2 -5.0651384018899726e-01 2.0552300324305666e+01 2.1231656019064509e+01 4.5123918832437347e+01 1 0 0
14152 2 3 3.3868870294189785e-01 2.0729162421654006e+01 2.6153708266727232e+01 3.8239048873596005e+01 0 -1 0
7550 1 1 8.4846616492173357e-02 2.1886612786308060e+01 2.6152914527071022e+01 4.4795457068759326e+01 1 0 0
7547 1 1 2.5022529051097769e-01 2.4633889230470821e+01 2.3534828695287324e+01 4.5884866820642642e+01 1 0 0
7541 1 1 -3.6314754993356527e-02 2.4343971321810656e+01 1.9839523017636790e+01 4.4960725787173963e+01 1 0 0
7540 1 1 1.2876043089861822e-01 2.2929834358547893e+01 1.9729678650866312e+01 4.4574513860869978e+01 1 0 0
13727 2 2 -6.6867064977245927e-01 1.7713423087334068e+01 2.2299166872598128e+01 4.5359074934315430e+01 0 0 0
14974 2 3 3.6666191072536947e-01 1.7698446452432961e+01 2.4663971023351955e+01 3.7985313725472942e+01 0 0 0
14562 2 3 4.0574669322575574e-01 2.4523605976196649e+01 2.4826476911385672e+01 4.2388187856299524e+01 0 0 0
14561 2 2 -6.2324527848460920e-01 2.3822688154576056e+01 2.4772879884610074e+01 4.1722684612333303e+01 0 0 0
7480 1 1 6.4203504915888064e-04 1.8389579113464439e+01 2.0800146612015933e+01 4.2745730731621627e+01 1 0 0
7946 1 2 -5.9573233228284406e-01 1.8554430565868209e+01 1.9906339519702666e+01 4.4827559477765384e+01 1 0 0
7549 1 2 -3.9672203009696783e-01 2.4267801021522160e+01 2.4679760443236184e+01 4.5201021542928558e+01 1 0 0
7481 1 1 1.2489358101105361e-01 2.1043131380852742e+01 2.0995774470381779e+01 4.3736467323638514e+01 1 0 0
14150 2 2 -6.0611542155572329e-01 2.0273876954103685e+01 2.5665735003914101e+01 3.9017448957877043e+01 0 -1 0
7545 1 1 -8.3926364079066479e-02 2.4301393206998405e+01 2.2437169437667137e+01 4.5167863291398916e+01 1 0 0
7546 1 1 -8.8099065213471064e-02 2.2408243422921796e+01 2.3578982770845453e+01 4.3859413934302999e+01 1 0 0
7138 1 2 -4.3217302433477611e-01 2.4027829111600610e+01 1.9891900546933382e+01 3.7792432310526273e+01 0 0 0
15940 2 3 3.6565774592769046e-01 2.2222523800079163e+01 2.4615298517413329e+01 3.9858672697036880e+01 0 0 0
10980 2 3 3.7912455648506660e-01 1.8087838117022365e+01 2.5030070816227227e+01 4.0342950626667580e+01 0 0 0
7542 1 1 8.1691177811704305e-02 2.2545000911306865e+01 2.0945687019264426e+01 4.3737739544092413e+01 1 0 0
10440 2 3 4.1692773176658265e-01 1.9246196798632884e+01 2.0513555077815461e+01 3.9887961537479178e+01 0 0 0
10979 2 2 -7.0793318721936582e-01 1.8240590690513173e+01 2.5943342326170487e+01 4.0535719991093274e+01 0 0 0
16152 2 3 4.0253135662931672e-01 2.2615792799359191e+01 2.1914018665928729e+01 4.1379753656814970e+01 0 0 0
6098 1 2 -4.7488801107144002e-01 1.7759290354054539e+01 2.3198666898649972e+01 3.8730735636842624e+01 1 1 0
7139 1 2 -5.5667602062908739e-01 2.3953930051471350e+01 2.2233916850140108e+01 3.8125891677672350e+01 0 0 0
16151 2 2 -6.8735994339311268e-01 2.2267418426014281e+01 2.2025694440033988e+01 4.0416947777568410e+01 0 0 0
7482 1 1 1.3466981164087519e-01 1.9308504664637503e+01 2.1851361509494442e+01 4.2449844586077404e+01 1 0 0
7543 1 1 -1.2998381368757209e-02 2.4703854229000466e+01 2.1062391983099907e+01 4.5528100913558276e+01 1 0 0
15938 2 2 -6.5506883443947495e-01 2.2626909195427547e+01 2.4542425686350757e+01 3.9003453797271646e+01 0 0 0
7544 1 1 1.0926403613961397e-01 2.3327889530030490e+01 2.2430280973475000e+01 4.4021812275247562e+01 1 0 0
15939 2 3 3.5932867771140287e-01 2.1986605038208314e+01 2.3997702733658269e+01 3.8558117872446964e+01 0 0 0
12266 2 2 -6.8037755603797001e-01 2.1913593470203310e+01 1.9712324337064825e+01 3.9250956914494282e+01 0 0 0
7140 1 3 4.5529614564490539e-01 2.4092345099463685e+01 2.2935350970627500e+01 3.8782280078690661e+01 0 0 0
13729 2 3 4.5487953104965062e-01 1.7752318619725369e+01 2.1318940389176156e+01 4.5122304642565858e+01 0 0 0
13556 2 2 -7.0650233980939303e-01 1.9970986957184444e+01 2.2042897855344830e+01 3.9597083755095596e+01 0 0 0
7488 1 1 2.5753725350739226e-01 1.7908496146928371e+01 2.5436925728827852e+01 4.4531233922707855e+01 1 0 0
7484 1 1 1.3356043313402169e-01 1.8066483608863894e+01 2.3818962071011814e+01 4.2751284116143871e+01 1 0 0
7490 1 2 -3.6740610946302088e-01 1.8497415693342823e+01 2.5762944450709153e+01 4.5642236969187458e+01 1 0 0
16153 2 3 4.3981384654240130e-01 2.2331098933120053e+01 2.1199459687126840e+01 3.9846697753068398e+01 0 0 0
7898 1 2 -3.3034557353738708e-01 2.0798790049174873e+01 2.4499829811293147e+01 4.2009639877645689e+01 1 0 0
7136 1 3 1.2245689740436162e-01 2.4540239810566675e+01 2.5904198878285367e+01 3.9596224949677556e+01 0 0 0
7487 1 1 1.4145332653270110e-01 2.0169947534348271e+01 2.4984969999664678e+01 4.3226090722121093e+01 1 0 0
7486 1 1 -9.7433640792442086e-02 1.8735207778641399e+01 2.4829887353601517e+01 4.3468421267088068e+01 1 0 0
7548 1 1 2.4347651181992483e-01 2.2976730804248845e+01 2.4756372511433216e+01 4.4436773861688025e+01 1 0 0
13558 2 3 4.4342045525316470e-01 2.0649470175179779e+01 2.2429982512881853e+01 4.0270416653946775e+01 0 0 0
11778 2 3 3.5008750922050430e-01 2.3865389443468942e+01 1.9905013749161128e+01 4.0323577051501161e+01 0 0 0
7483 1 1 -6.4175176264463937e-02 2.0540050173888371e+01 2.2164266581014164e+01 4.2997937070420235e+01 1 0 0
13557 2 3 4.6987916376311384e-01 1.9277780112681910e+01 2.2547762555812962e+01 3.9229461125690655e+01 0 0 0
7897 1 2 -4.0039581420004966e-01 2.3045158229112250e+01 2.6078367816243361e+01 4.3841262924681736e+01 1 0 0
7899 1 2 -3.1772541437507507e-01 1.8524082513174964e+01 2.2857071321562110e+01 4.1759351691374235e+01 1 0 0
10824 2 3 4.3137780480493582e-01 2.5332285478834763e+01 2.1882496459457940e+01 4.2911720092347842e+01 0 0 0
9152 1 3 1.4983103071761159e-01 1.3667920025087188e+01 1.3711144791334345e+01 4.8729867101352269e+01 1 0 0
8746 1 1 -7.3814812835623855e-02 1.2871758033988261e+01 1.3656091378828496e+01 4.9411393427738027e+01 1 0 0
8750 1 1 1.5992847518793118e-01 1.2889898889762769e+01 1.6069323101740196e+01 4.9370339675519148e+01 1 0 0
8754 1 1 1.0996300562420830e-01 1.2597382550441234e+01 1.8511857500072146e+01 4.9029413206207551e+01 1 0 0
8748 1 1 -1.8330145930122371e-02 1.2375071576512569e+01 1.4870365251703543e+01 4.9958810097584475e+01 1 0 0
8752 1 1 -1.2868605254328030e-01 1.2331028834108107e+01 1.7313510741993777e+01 4.9690974827416845e+01 1 0 0
8751 1 1 1.3698557209669052e-01 1.1427895436448907e+01 1.7393197359707962e+01 5.0885462688035886e+01 1 0 0
8747 1 1 1.2063215047674837e-01 1.1327641223491026e+01 1.4876361782173346e+01 5.1010329807201686e+01 1 0 0
9045 1 2 -3.6999843031237323e-01 1.1247550128994662e+01 1.8495920496827235e+01 5.1840671144224615e+01 1 0 0
8915 1 2 -3.1996785587713344e-01 1.1457577723012756e+01 1.3818553988173171e+01 5.2035398237733673e+01 1 0 0
8749 1 1 -5.9970964601637408e-02 1.0745597835873310e+01 1.6225269614336582e+01 5.1281323814693842e+01 1 0 0
15539 2 2 -6.1015816304978931e-01 1.3434382302313141e+01 1.7063401192551062e+01 5.2133126147158137e+01 0 0 0
8753 1 1 9.6475623467014715e-02 1.0255893464561895e+01 1.8990919062774701e+01 5.0839192918567221e+01 1 0 0
15541 2 3 2.9444662504767377e-01 1.3631341833356371e+01 1.7961337053893356e+01 5.1697761262656094e+01 0 0 0
15540 2 3 4.3753893403744681e-01 1.2810929955799814e+01 1.7109966619692514e+01 5.2824703712583201e+01 0 0 0
9153 1 2 -4.9609811609285459e-01 1.3861432075144490e+01 1.6230355592156201e+01 4.8364713130797455e+01 1 0 0
9154 1 2 -5.1669435353621607e-01 1.3658373990984279e+01 1.8429768021107726e+01 4.8119402231049484e+01 1 0 0
9155 1 3 5.5060085492052024e-01 1.3896960314654050e+01 1.7360872878048191e+01 4.8151725830563727e+01 1 0 0
10069 1 2 -4.1234203809104580e-01 1.6583206377643286e+01 1.6515886244870988e+01 5.2605737362725641e+01 1 0 0
9852 1 3 3.9302303009747691e-01 1.2546619355578548e+01 1.4736958178196941e+01 5.3495037711286194e+01 1 0 0
9402 1 1 4.3420627574435759e-02 1.6287031677136596e+01 1.7164593391351683e+01 5.3877039429757552e+01 1 0 0
9343 1 1 9.4963576769501998e-02 1.4939970674611619e+01 1.7133383479069447e+01 5.4436381828792051e+01 1 0 0
9851 1 2 -5.0416847508026896e-01 1.2065525822295850e+01 1.4332500162884187e+01 5.4243624220542166e+01 1 0 0
11933 2 2 -7.2237978489359000e-01 1.6748828078178938e+01 1.5273952022485581e+01 4.9176647883580372e+01 0 0 0
12218 2 2 -6.6969609282950127e-01 1.5602898606333124e+01 1.7797177525484052e+01 5.0233165297301476e+01 0 0 0
11935 2 3 3.6840680811660514e-01 1.6263749092264469e+01 1.6050432955080744e+01 4.8966211137547901e+01 0 0 0
12220 2 3 3.9526246999303943e-01 1.5289248123930884e+01 1.8653752959368784e+01 5.0624056487736325e+01 0 0 0
12219 2 3 3.5991982235197079e-01 1.5487278060444076e+01 1.7093351109394867e+01 5.0903713618518076e+01 0 0 0
15857 2 2 -5.9807234421003364e-01 1.4810495409962966e+01 1.4618726605842886e+01 5.1869038520583253e+01 1 0 0
15859 2 3 3.4233723918311959e-01 1.4910740015458989e+01 1.5387960522325704e+01 5.2543763086108406e+01 1 0 0
15215 2 2 -6.4309709704224205e-01 1.6119560386543860e+01 1.7578862208666500e+01 4.7726037337955894e+01 0 0 0
9400 1 1 7.2408008440642699e-02 1.7262139030919414e+01 1.5688937253405822e+01 5.3573502529205591e+01 1 0 0
15217 2 3 3.6201466592219245e-01 1.5889330706959871e+01 1.8089699591460647e+01 4.8539097888560264e+01 0 0 0
16625 2 2 -6.8455737079047896e-01 1.1003665270666914e+01 1.4748599487456138e+01 4.7360805844260994e+01 1 0 0
13026 2 3 3.8534778806388575e-01 1.6773094711996379e+01 1.9003217204718254e+01 5.2191550741631993e+01 0 0 0
9973 1 3 4.5175352124533996e-01 1.0895342050638597e+01 1.3189488589382670e+01 5.3989954004566457e+01 1 0 0
15858 2 3 4.4394393159425782e-01 1.5617435615792022e+01 1.4185394640310461e+01 5.1820044422435480e+01 1 0 0
11133 2 3 3.0013337944669272e-01 1.6669318746082965e+01 1.9170926939399585e+01 4.7078761639163680e+01 0 0 0
13289 2 2 -6.4393598051029111e-01 1.5344688527901715e+01 1.3861176594272219e+01 4.6745057214573634e+01 0 0 0
9404 1 1 1.2920935974604050e-01 1.7069407269913913e+01 1.8262285665014847e+01 5.4646421735524015e+01 1 0 0
9398 1 1 9.3521097438751616e-02 1.6722300941716156e+01 1.4709770403543359e+01 5.4597290854057619e+01 1 0 0
9396 1 1 -2.4618188098607472e-02 1.7285751656669476e+01 1.3299504904566351e+01 5.4347859420783323e+01 1 0 0
16627 2 3 3.5535341970054080e-01 1.0984037076680918e+01 1.3850727051948066e+01 4.7805300842358335e+01 1 0 0
11934 2 3 3.8135386405362515e-01 1.6169885594974566e+01 1.4541363081782242e+01 4.9374412248101649e+01 0 0 0
9406 1 1 -8.9031373329539365e-02 1.6343646432408331e+01 1.9516743138545078e+01 5.4612088116751664e+01 1 0 0
9345 1 1 5.8201340833923768e-02 1.4940871594625950e+01 1.9573787903538154e+01 5.4464298762770937e+01 1 0 0
16626 2 3 4.2453098626178448e-01 1.0174331650731368e+01 1.5172735809269225e+01 4.7215226671657611e+01 1 0 0
13027 2 3 3.7639676798861549e-01 1.5231709446536321e+01 1.9547874305142770e+01 5.2555575132768290e+01 0 0 0
15528 2 3 3.3060081248030876e-01 1.0425874210704116e+01 1.7362895306945852e+01 4.8105263980396039e+01 1 0 0
8745 1 1 1.3419049431047003e-01 1.0475855271969085e+01 1.3299984073899468e+01 5.1111831599434431e+01 1 0 0
13025 2 2 -7.0802139045474766e-01 1.5897238725280879e+01 1.9579604922570880e+01 5.1901025053241192e+01 0 0 0
13291 2 3 3.3403080206010272e-01 1.6079471476469426e+01 1.4471387048693748e+01 4.7048014828819859e+01 0 0 0
10816 2 3 3.9117389353753745e-01 1.2104060195135627e+01 1.8207568362665761e+01 4.6353763925418100e+01 0 0 0
15216 2 3 2.4132988534599970e-01 1.7115209732898592e+01 1.7345808527758614e+01 4.7803581828495851e+01 0 0 0
12149 2 2 -6.2465186328147693e-01 1.7444098887564618e+01 1.3706666559914552e+01 5.1504679389206885e+01 0 0 0
8756 1 1 5.1952648225050913e-02 1.1742647908347671e+01 1.9659995787950486e+01 4.8964070624937271e+01 1 0 0
9344 1 2 -2.8653086290093949e-01 1.4176053926684132e+01 1.8346918986227131e+01 5.4627718189491461e+01 1 0 0
15447 2 3 4.9942031056613589e-01 1.2237063780327617e+01 1.5345011287903224e+01 4.6374950417711503e+01 0 0 0
15527 2 2 -6.1412960997083899e-01 9.5453343624135787e+00 1.7546398248565840e+01 4.8558070881869412e+01 1 0 0
14599 2 3 3.2649222335799788e-01 1.9152767676935142e+01 1.4387736778136381e+01 4.7087715429791920e+01 0 0 0
12150 2 3 3.1772952510491198e-01 1.8125820350392466e+01 1.4424122735968091e+01 5.1581532841504817e+01 0 0 0
10627 2 3 3.5632294007290854e-01 1.7947956873264289e+01 1.5930499320305557e+01 5.0151144937218262e+01 0 0 0
10532 2 2 -6.9951840711806923e-01 1.9685889293804614e+01 1.3879468081879843e+01 4.8950695490186831e+01 0 0 0
10626 2 3 4.0583025481368162e-01 1.7885760385454951e+01 1.6844554766048770e+01 5.1515750099392768e+01 0 0 0
7945 1 3 4.3460015713594430e-01 2.1854400193690026e+01 1.4368278675270004e+01 4.7473335978897055e+01 1 0 0
10059 1 3 3.8419738693275196e-01 1.8349272976168656e+01 1.8162400142140907e+01 4.9033601357821517e+01 1 0 0
10111 1 2 -5.4809297484207542e-01 1.8312352575847456e+01 1.8948833545682849e+01 5.2677000983737500e+01 1 0 0
14858 2 2 -6.4164639130738621e-01 2.4715855717274565e+01 1.5596497730502525e+01 4.7457936479264212e+01 0 0 0
10625 2 2 -6.8242137489488164e-01 1.8451443108352535e+01 1.6543403950563697e+01 5.0760843589842146e+01 0 0 0
14744 2 2 -7.1818312867723932e-01 2.2705186390820124e+01 1.5824794540200749e+01 5.0031801384851057e+01 0 0 0
14745 2 3 3.9972527685442172e-01 2.3577292245392496e+01 1.6225950259351585e+01 5.0059809730489334e+01 0 0 0
13236 2 3 3.6237417230315344e-01 2.0263383137030214e+01 1.5394480943999040e+01 4.9034374840352712e+01 0 0 0
15384 2 3 4.5649075794494420e-01 1.9497207202247996e+01 1.8349953396942336e+01 5.1263624812656673e+01 0 0 0
13235 2 2 -6.8086960137752039e-01 2.0719899885175636e+01 1.6265788068337926e+01 4.8570702703909241e+01 0 0 0
15383 2 2 -7.2760546192973885e-01 2.0437961504527546e+01 1.8182824443142948e+01 5.1208768262345622e+01 0 0 0
13237 2 3 4.2557614046608006e-01 2.0074187027996924e+01 1.6962550741535626e+01 4.8398487055177938e+01 0 0 0
13642 2 3 2.4420352677565932e-01 2.2676691607688571e+01 1.8002954530783871e+01 4.8211330055830615e+01 0 0 0
13640 2 2 -6.0634405748951792e-01 2.3674772660687943e+01 1.7629301878639925e+01 4.8230472028348871e+01 0 0 0
14746 2 3 3.9339872028649042e-01 2.2045257128126167e+01 1.6371820870557492e+01 4.9515021927156383e+01 0 0 0
9975 1 3 3.5058050850488109e-01 2.2677308576834395e+01 1.7051493622524074e+01 5.2471721445452815e+01 1 0 0
11571 2 3 4.0716362976991999e-01 2.3895888614673634e+01 1.9260070441224173e+01 5.1994417276883382e+01 0 0 0
11570 2 2 -6.6785978942391322e-01 2.3678265246426950e+01 1.8499154884301532e+01 5.1425821301558997e+01 0 0 0
9974 1 2 -5.2804144125627728e-01 2.2457426724774994e+01 1.6191385906745190e+01 5.2817992430265761e+01 1 0 0
9401 1 1 -2.4505163677592909e-02 1.8707669211153789e+01 1.5813605381643491e+01 5.3884611689949992e+01 1 0 0
9405 1 1 1.1469442154569827e-01 1.8457020303744194e+01 1.8371920238419147e+01 5.4081808521481371e+01 1 0 0
9403 1 1 -1.3519326410967428e-02 1.9330099110844863e+01 1.7077434953200239e+01 5.3997424668393180e+01 1 0 0
9460 1 1 1.2667680569800766e-01 2.0814074007256341e+01 1.4616965110023205e+01 5.4096986312979425e+01 1 0 0
9462 1 1 8.4734939378412935e-02 2.1553519419182567e+01 1.5910313639482926e+01 5.3987973537548179e+01 1 0 0
9399 1 1 -1.6605097042436581e-02 1.9398918688008123e+01 1.4543604128583898e+01 5.4097685381414948e+01 1 0 0
9461 1 1 -5.8619612498757148e-02 2.3502515160672374e+01 1.4634840525433551e+01 5.4707459848051691e+01 1 0 0
9464 1 1 -1.3445479117747841e-02 2.0673839393848425e+01 1.7097778732809687e+01 5.4376609467933392e+01 1 0 0
9459 1 1 3.1755273030655073e-01 2.2740024529610949e+01 1.3499645514551583e+01 5.4445666573537579e+01 1 0 0
13730 2 2 -6.6316768822879824e-01 2.0533276097049679e+01 1.4947264636063528e+01 5.1316743202897364e+01 0 0 0
13732 2 3 3.9183686271559165e-01 2.1486865615506499e+01 1.5144475339771864e+01 5.1602755913801104e+01 0 0 0
10797 2 3 5.4856318349320432e-01 1.9063879283793643e+01 1.9184675979065517e+01 4.7829169402814678e+01 0 0 0
9397 1 1 6.4117879875719833e-02 1.8700263137371703e+01 1.3323100090382480e+01 5.4378840034130711e+01 1 0 0
13731 2 3 3.8351447444658321e-01 2.0106133684228880e+01 1.5827218441643518e+01 5.1217772580558950e+01 0 0 0
10058 1 2 -7.2062330281444309e-01 1.8856046384640592e+01 1.8149150687373027e+01 4.8206524058287378e+01 1 0 0
14859 2 3 3.8221597084581110e-01 2.3809668399678159e+01 1.6090510549775654e+01 4.7496919994524227e+01 0 0 0
15740 2 2 -6.7174281283356785e-01 2.1468156240206692e+01 1.8968947949685340e+01 4.8946575360271645e+01 0 0 0
15385 2 3 4.1239465610269060e-01 2.1025067145221630e+01 1.8341978848033786e+01 5.1966326305920113e+01 0 0 0
13641 2 3 3.4918176675700724e-01 2.4303530513310097e+01 1.8432518262524898e+01 4.8352233642877721e+01 0 0 0
15741 2 3 3.3619619437946707e-01 2.1378282384600297e+01 1.8427344557707240e+01 4.9842440499727488e+01 0 0 0
14530 2 3 3.8622390623811520e-01 2.3417058789579279e+01 1.4900144648079284e+01 5.1959882876505858e+01 0 0 0
7944 1 2 -5.4226675562212634e-01 2.1875342704982376e+01 1.4716096182311613e+01 4.6575332916450819e+01 1 0 0
14528 2 2 -5.9787358332408902e-01 2.3390263414995324e+01 1.3954888050782602e+01 5.1859790818227467e+01 0 0 0
11572 2 3 2.6617751015486874e-01 2.3633003720254887e+01 1.8852690008892417e+01 5.0562867266403018e+01 0 0 0
14598 2 3 2.7937072362021587e-01 1.7984554612826972e+01 1.5389451010458538e+01 4.7590857752351923e+01 0 0 0
14860 2 3 3.9681027886849829e-01 2.4688067713121384e+01 1.4748129257303802e+01 4.7809043605561406e+01 0 0 0
9458 1 2 -3.2908086931346459e-01 2.1332837548626383e+01 1.3301534890142323e+01 5.4402802172388313e+01 1 0 0
14597 2 2 -5.7002926882800964e-01 1.8394398096375635e+01 1.5007299333570066e+01 4.6780136567655411e+01 0 0 0
16651 2 3 3.8855865016631636e-01 2.2816194138249031e+01 1.4231364566499060e+01 4.9491747643607297e+01 0 0 0
16649 2 2 -6.8204318349220472e-01 2.2477451630525326e+01 1.3566512153323313e+01 4.8838692993104893e+01 0 0 0
14529 2 3 3.0300408292108311e-01 2.4250792140843998e+01 1.3652791236405641e+01 5.1428810241858685e+01 0 0 0
9522 1 1 -9.9141598327901238e-03 2.4948009948746176e+01 1.4540229939123675e+01 5.4674693086241518e+01 1 0 0
9526 1 1 1.2328422170177024e-01 2.4687351442537256e+01 1.7474850846144090e+01 5.4812249927451077e+01 1 0 0
10268 2 2 -6.3612625809752188e-01 1.8015736830806155e+01 1.9461710190892159e+01 5.0022110391848756e+01 0 0 0
8054 1 3 2.6235547331846720e-01 2.2626234709394812e+01 1.9434604336177127e+01 4.6557549400681715e+01 1 0 0
14841 2 3 3.1079846729255828e-01 2.2477038450913540e+01 1.9634451668747850e+01 5.3459406195607102e+01 0 0 0
14840 2 2 -6.9822409923582862e-01 2.1681460686903328e+01 1.9638336637393582e+01 5.2857422900660218e+01 0 0 0
11112 2 3 4.1894081767944430e-01 2.5037511508237550e+01 1.7269789941043467e+01 5.1108861430163181e+01 0 0 0
9407 1 1 -4.4055849787574958e-03 1.9074769236732273e+01 1.9584521750969987e+01 5.4845126086217405e+01 1 0 0
15486 2 3 4.2185175023745208e-01 2.0710206883021897e+01 1.3310699673230459e+01 5.0755138100079797e+01 1 0 0
11111 2 2 -7.1042633302671743e-01 2.5250171026393069e+01 1.6570835716830192e+01 5.0503715954613746e+01 0 0 0
13866 2 3 3.7358569873775588e-01 2.1284193006931339e+01 1.7975714661761199e+01 4.6709015611521728e+01 0 0 0
8033 1 2 -5.4650930062186975e-01 2.5425849878537861e+01 1.9600847139254654e+01 4.8063417793606021e+01 1 0 0
10534 2 3 3.4137161367935742e-01 2.0301235502590796e+01 1.3185012294014690e+01 4.8750353822269467e+01 0 0 0
10533 2 3 3.9567720476141444e-01 1.8698354223841960e+01 1.3661311052817476e+01 4.9198707036503315e+01 0 0 0
10827 2 3 3.6201443918238546e-01 2.5195267099021038e+01 1.9622421480107622e+01 5.3715992986151541e+01 0 0 0
10270 2 3 3.4498152490830392e-01 1.7223824669510989e+01 1.9884813511371238e+01 4.9719686415454149e+01 0 0 0
11668 2 3 3.5901673197500739e-01 1.3799020289333985e+01 2.1666748031252261e+01 4.7091971951255005e+01 0 0 0
13443 2 3 3.7723823578037230e-01 1.4325906838564240e+01 2.0308937851981984e+01 4.8436900985558893e+01 0 0 0
11667 2 3 4.1775974521516906e-01 1.4536279002106163e+01 2.2793078054593263e+01 4.6313482086773050e+01 0 0 0
9355 1 1 1.2354218558970602e-01 1.4079942442234747e+01 2.6036111677435571e+01 5.3998880750422018e+01 1 0 0
12187 2 3 4.3862021793200029e-01 1.3011369067621219e+01 2.1145921406629757e+01 5.1212723594342862e+01 1 0 0
15271 2 3 4.1519277759917683e-01 1.4234984582391000e+01 2.4773683227332953e+01 4.7586573105932963e+01 0 0 0
13442 2 2 -6.5095593594761392e-01 1.5038496118784598e+01 2.0598734390247731e+01 4.9083943364946016e+01 0 0 0
12186 2 3 4.3153282891219535e-01 1.2252173817084730e+01 1.9747162276520303e+01 5.1735539720263539e+01 1 0 0
13444 2 3 3.8956745517417762e-01 1.4656970899674185e+01 2.1179733448586465e+01 4.9770875480919109e+01 0 0 0
9416 1 1 -4.8665795324089559e-02 1.6962746835631449e+01 2.5970341537421824e+01 5.3827374295753700e+01 1 0 0
12185 2 2 -6.4236149354428751e-01 1.3141066879276009e+01 2.0243216339214079e+01 5.1568043673953369e+01 1 0 0
8763 1 1 2.1639665655230383e-01 1.0365054099741963e+01 2.5898662182846497e+01 4.9201706720200853e+01 1 0 0
10499 2 2 -7.1223156424888856e-01 1.3259962732803825e+01 2.4949359170936564e+01 5.0707765959204735e+01 0 0 0
14095 2 3 3.3631087997594089e-01 1.2085805634032832e+01 2.3472122157371508e+01 5.1959585396187812e+01 0 0 0
14094 2 3 3.8731599737397288e-01 1.0960531309860373e+01 2.4203604462491704e+01 5.1341811348423079e+01 0 0 0
8755 1 1 6.3911411095866427e-02 1.0607561033237721e+01 1.9870624715035401e+01 4.9757425044884670e+01 1 0 0
14093 2 2 -5.7114482230241637e-01 1.1177879632890306e+01 2.3354691647304094e+01 5.1805164730063716e+01 0 0 0
15638 2 2 -7.1497952001695764e-01 1.6779719012855544e+01 2.1760270329249945e+01 5.0775112280320933e+01 0 0 0
8761 1 2 -3.7900634891680435e-01 1.1257988328592033e+01 2.4921667353854968e+01 4.8782073105176210e+01 1 0 0
15640 2 3 4.7695145599857075e-01 1.6297803130246777e+01 2.2601036348464195e+01 5.0843660221237812e+01 0 0 0
8758 1 2 -5.1225654562446443e-01 1.2203612563218741e+01 2.0515375926790739e+01 4.7922854343222774e+01 1 0 0
14411 2 2 -7.3172246869519209e-01 1.3113125905643667e+01 2.2247324250566027e+01 4.9870215757579501e+01 0 0 0
8762 1 1 3.1462092096475808e-01 1.1415401733971905e+01 2.4616004213528946e+01 4.7308671962044329e+01 1 0 0
9920 1 2 -3.4332916504846500e-01 1.4656421050039832e+01 2.2638220579127687e+01 5.2382560255786295e+01 1 0 0
9156 1 3 4.4574843821453392e-01 1.1378594837633839e+01 2.0568544139138115e+01 4.7338015289594850e+01 1 0 0
9921 1 2 -3.2456364201296972e-01 1.7028768542446379e+01 2.4028707011842140e+01 5.2619578343698798e+01 1 0 0
9414 1 1 1.6248516239018765e-01 1.6127103493426105e+01 2.4898744412790627e+01 5.3332907313379600e+01 1 0 0
9351 1 1 1.4723594373760029e-01 1.4042498773897099e+01 2.3479072847848268e+01 5.3401162784339348e+01 1 0 0
9353 1 1 -1.9440411257779837e-02 1.4786201116332283e+01 2.4754748239686258e+01 5.3589724821772954e+01 1 0 0
9349 1 1 1.0484343769118044e-01 1.5056067128281148e+01 2.1877840564815141e+01 5.3572538145100843e+01 1 0 0
9410 1 1 -8.5502082310932537e-02 1.6492876243373608e+01 2.1917739981992735e+01 5.3968674891194496e+01 1 0 0
9347 1 1 6.7522831252027612e-02 1.4302911171110477e+01 2.0758522014733821e+01 5.4079530154890456e+01 1 0 0
9350 1 1 -5.5672991818768044e-02 1.2801837579462044e+01 2.3429690218002580e+01 5.4189946713953233e+01 1 0 0
9348 1 1 1.6758551650975509e-01 1.2275891714697535e+01 2.2142914565993316e+01 5.4565118851617903e+01 1 0 0
9346 1 2 -2.8832694287286370e-01 1.2857196499603360e+01 2.0870223697892243e+01 5.4330768067649444e+01 1 0 0
14412 2 3 3.9892632409261075e-01 1.2535061926531910e+01 2.2154094533274368e+01 4.9110559494315538e+01 0 0 0
14413 2 3 3.9349426260181564e-01 1.3118292675373009e+01 2.3103489740967078e+01 5.0168901267755629e+01 0 0 0
8760 1 2 -3.3155865251475686e-01 1.1614659361198800e+01 2.3515059248774666e+01 4.6700379326293401e+01 1 0 0
8764 1 1 -1.2539800534623899e-01 1.1853564675599968e+01 2.5847645248238493e+01 4.6643145236245580e+01 1 0 0
13079 2 2 -7.1765456348474232e-01 1.5766137120582258e+01 2.4106102887987525e+01 5.0157580535745744e+01 0 0 0
11666 2 2 -6.5608371299671264e-01 1.4526599541145570e+01 2.2319554033570640e+01 4.7100800464961075e+01 0 0 0
10501 2 3 3.8958174836702697e-01 1.3170301970162605e+01 2.5733607715528855e+01 5.1411611470609131e+01 0 0 0
10500 2 3 4.5105461754638987e-01 1.3063268703442157e+01 2.5331338094517797e+01 4.9833935504448895e+01 0 0 0
15639 2 3 4.4917853721140760e-01 1.6412894628185537e+01 2.1039451622242176e+01 5.1344390835972888e+01 0 0 0
14765 2 2 -6.8152381249337657e-01 1.6731652567691526e+01 2.4035271806724374e+01 4.7484878029573593e+01 0 0 0
13081 2 3 4.4774922761642377e-01 1.4864251199875838e+01 2.4284241196833410e+01 5.0382031367335443e+01 0 0 0
9126 1 3 1.7729881409942866e-01 1.0016978691430882e+01 2.3053147114087757e+01 4.8662002585047766e+01 1 0 0
9412 1 1 1.4070180152057393e-01 1.7295633318555911e+01 2.2959822430358397e+01 5.3579561466056902e+01 1 0 0
14767 2 3 3.8858899955400938e-01 1.7193005093755701e+01 2.3099299331183218e+01 4.7333280503122580e+01 0 0 0
10829 2 2 -6.9722562698678980e-01 9.8608992781437923e+00 2.0413295272186549e+01 4.6622578166725873e+01 0 0 0
15269 2 2 -6.5941998408914393e-01 1.4056125270242607e+01 2.5344408055042248e+01 4.8353545975249922e+01 0 0 0
9352 1 1 1.0506627570266174e-02 1.2087573409033034e+01 2.4598159391613137e+01 5.4627853524218359e+01 1 0 0
13080 2 3 4.0578938551662014e-01 1.6036242307355611e+01 2.4242198247273429e+01 4.9241780139535287e+01 0 0 0
9093 1 2 -3.8943697712984449e-01 1.0455774071172231e+01 2.6085559565855647e+01 5.0636946601930802e+01 1 0 0
11134 2 3 4.3712369318852567e-01 1.6219093911683782e+01 2.0740517770476654e+01 4.7295643092671753e+01 0 0 0
9408 1 1 1.3684763322096233e-01 1.6994566106791808e+01 2.0831603675036643e+01 5.4858967607402349e+01 1 0 0
14766 2 3 3.4978935894158875e-01 1.6472353262567232e+01 2.4398159778881016e+01 4.6669382819274723e+01 0 0 0
16743 2 3 3.1253168491213579e-01 1.7002559483206358e+01 2.1832812591846302e+01 4.9044516818504512e+01 0 0 0
16742 2 2 -6.5532336427241256e-01 1.7362593354885075e+01 2.1576994735791864e+01 4.8052029659582125e+01 0 0 0
11132 2 2 -6.4494278147385564e-01 1.6254630610878895e+01 1.9959868242303813e+01 4.6596631088128518e+01 0 0 0
15742 2 3 3.4624655093647028e-01 2.1827833322105899e+01 1.9827744883751969e+01 4.9031015870462234e+01 0 0 0
11872 2 3 3.1036372043680321e-01 1.7960569316510583e+01 2.5198579673911770e+01 4.8331181388668575e+01 1 0 0
10796 2 2 -6.9694511471036757e-01 1.9448062884722628e+01 2.0103573479818877e+01 4.7369700548334023e+01 0 0 0
10798 2 3 4.0061193901096614e-01 2.0359975957361861e+01 2.0377886366818139e+01 4.7761043384361898e+01 0 0 0
10112 1 3 3.8925470419716041e-01 1.8611457266270904e+01 1.9895871596421710e+01 5.2417835624128749e+01 1 0 0
16696 2 3 3.1576049796411632e-01 1.9476138916816996e+01 2.4072580220490199e+01 4.7407476969392135e+01 0 0 0
11871 2 3 4.2282618942376754e-01 1.8834863930270281e+01 2.6088067967133643e+01 4.9316949299732443e+01 1 0 0
14842 2 3 3.5223975770304455e-01 2.1001059649844063e+01 2.0231295332364105e+01 5.3069428316376111e+01 0 0 0
10269 2 3 2.2768385066890162e-01 1.8799713276646429e+01 2.0045927010400824e+01 4.9889202203321140e+01 0 0 0
10826 2 2 -7.0580251798183280e-01 2.4867451483825416e+01 2.0166590184133160e+01 5.3041677859914799e+01 0 0 0
11916 2 3 2.7718735865156990e-01 1.9861926053795596e+01 2.1066215248773773e+01 5.0937477801795303e+01 1 0 0
16694 2 2 -6.2871911568421490e-01 1.9574365041391459e+01 2.3128317672144142e+01 4.7204039864162240e+01 0 0 0
8083 1 2 -5.5377135926904086e-01 2.5063907609124151e+01 2.1474364177448575e+01 5.0200596187355110e+01 1 0 0
10866 2 3 3.7219397746855709e-01 2.1549465289811192e+01 2.1758900520271684e+01 4.9485173938877935e+01 0 0 0
10865 2 2 -6.8526687980785739e-01 2.0674819092478728e+01 2.1495757225116712e+01 4.8925539113176008e+01 0 0 0
11917 2 3 4.0306142696846664e-01 1.9202908341752945e+01 2.2163921179419727e+01 5.1827597497226556e+01 1 0 0
16744 2 3 3.6362404927465308e-01 1.8383031935776632e+01 2.1265603142715914e+01 4.7879256320015998e+01 0 0 0
11915 2 2 -6.6955752542920477e-01 1.9450195750488643e+01 2.1205870320831547e+01 5.1765708904667960e+01 1 0 0
10599 2 3 3.3996902736216389e-01 1.8361230113257683e+01 2.3294047559980349e+01 4.9596020430754386e+01 0 0 0
10867 2 3 3.7917591283847668e-01 1.9889736038343173e+01 2.1955741120437995e+01 4.9258074403494554e+01 0 0 0
10598 2 2 -7.0260356091661291e-01 1.9099377411004433e+01 2.3135386262744067e+01 5.0128630819753013e+01 0 0 0
14032 2 3 4.3437359012602783e-01 2.4300252454588602e+01 2.0741390690547242e+01 4.8140229853593503e+01 0 0 0
7551 1 1 -2.4374669999749157e-01 2.2927210303292330e+01 2.5436841697324912e+01 4.7711911074564348e+01 1 0 0
8107 1 3 1.8298580750552881e-01 2.3910351695794802e+01 2.5299347349303055e+01 4.8225246840709502e+01 1 0 0
10544 2 2 -6.7835476320171528e-01 2.1364070152690356e+01 2.3166956628317966e+01 5.2419204949654940e+01 0 0 0
8084 1 2 -5.1646681646046333e-01 2.4257813694132043e+01 2.3278907293556724e+01 5.1465562427467106e+01 1 0 0
7821 1 2 -3.9707065398641583e-01 2.2082436672498702e+01 2.3974905993090619e+01 4.9514817912197550e+01 1 0 0
7818 1 1 2.7421302265887199e-01 2.1798689158269543e+01 2.4999764072842812e+01 4.8795159554207537e+01 1 0 0
14030 2 2 -6.6743870530119287e-01 2.3423197294265513e+01 2.1207184737960230e+01 4.8199451506956244e+01 0 0 0
14031 2 3 4.3458693893835310e-01 2.3434264567725744e+01 2.2092505563056584e+01 4.7742204717419909e+01 0 0 0
10600 2 3 4.3739268302741985e-01 1.9810017684333602e+01 2.3839391499974813e+01 5.0316119830741201e+01 0 0 0
16022 2 2 -6.3663263169133355e-01 2.2177543627879569e+01 2.2520170515165734e+01 4.6715649284242467e+01 0 0 0
7819 1 3 1.5249297962688091e-01 2.2930868582058736e+01 2.4633557398977413e+01 4.6947048025023356e+01 1 0 0
10546 2 3 4.0899722727919829e-01 2.1857598111122353e+01 2.2656407249324179e+01 5.1768043163418938e+01 0 0 0
11246 2 2 -7.1531366729916823e-01 2.2500767513669057e+01 2.1272742452712617e+01 5.0886456758940042e+01 0 0 0
11247 2 3 4.5226406919115320e-01 2.3461578677830978e+01 2.1315154304629903e+01 5.0682071367207570e+01 0 0 0
10545 2 3 3.5470693228575489e-01 2.1778293200428635e+01 2.4080546567977990e+01 5.2562426195504791e+01 0 0 0
11248 2 3 3.1653914441120129e-01 2.2133845572994588e+01 2.0513993892423439e+01 5.1445048378509718e+01 0 0 0
8085 1 3 3.4535143954460523e-01 2.4097151124660702e+01 2.3146436330867957e+01 5.2437897983580719e+01 1 0 0
10131 1 2 -4.2378734069963558e-01 2.4844819442594726e+01 2.3543110590942408e+01 5.4380166790594025e+01 1 0 0
9417 1 1 -1.1684592155341627e-02 1.8375908344342125e+01 2.5854428241484005e+01 5.3825708248949582e+01 1 0 0
9926 1 2 -3.7814864753224087e-01 2.1334804659491123e+01 2.5770457339470809e+01 5.3138901578111401e+01 1 0 0
9977 1 3 3.8392991428478707e-01 2.0776676409496382e+01 2.2211868753672434e+01 5.3669101294325394e+01 1 0 0
9413 1 1 -6.4560534099020253e-02 1.8501265887071842e+01 2.3308192349043580e+01 5.4208314501360690e+01 1 0 0
9415 1 1 2.4830653369659540e-02 1.9047241150969011e+01 2.4599326988611740e+01 5.4124279485418541e+01 1 0 0
9976 1 2 -5.0030683459042447e-01 2.0537456865259177e+01 2.1935125956655014e+01 5.4627626986060200e+01 1 0 0
10130 1 2 -5.0573628078092303e-01 2.3151404100635741e+01 2.1784401658082217e+01 5.4352049347301197e+01 1 0 0
16024 2 3 3.9472249139087207e-01 2.1631509648975232e+01 2.2880768716332099e+01 4.7435826120460789e+01 0 0 0
11128 2 3 4.1175915026831050e-01 2.3209324439045762e+01 2.5158435106551316e+01 5.0961123774818461e+01 0 0 0
11072 2 2 -7.0114509153602189e-01 1.9622592594662954e+01 2.5285570241741514e+01 5.1170254950677901e+01 0 0 0
11074 2 3 4.1879489896414540e-01 1.8757668058904304e+01 2.5270831996720716e+01 5.1537053815368225e+01 0 0 0
11073 2 3 4.0702409217107660e-01 2.0408057598130934e+01 2.5454852386625742e+01 5.1759262925029937e+01 0 0 0
11126 2 2 -6.7854230423286366e-01 2.3096396666377551e+01 2.6060110047917121e+01 5.1208779242328639e+01 0 0 0
9476 1 1 1.2869205330417205e-01 2.1296740482716167e+01 2.5639907486013186e+01 5.4564706382950966e+01 1 0 0
11870 2 2 -6.7390885274480983e-01 1.7958423353685131e+01 2.5860651645628661e+01 4.9081787177954858e+01 1 0 0
7820 1 2 -5.3298426383274167e-01 2.0575504589061953e+01 2.5643411864108081e+01 4.8504533813699830e+01 1 0 0
8106 1 3 1.7930401871963525e-01 2.5409436019798999e+01 2.4102769828018765e+01 4.9364329634811710e+01 1 0 0
9409 1 1 -8.9770480313743822e-02 1.8431734966621867e+01 2.0832398661385465e+01 5.4864664135697126e+01 1 0 0
10828 2 3 3.9342761797270948e-01 2.5025792933176717e+01 2.1071576922764745e+01 5.3305068081929953e+01 0 0 0
16695 2 3 4.0238135216289028e-01 1.9206610901860916e+01 2.2938550924983460e+01 4.6269307149055209e+01 0 0 0
7610 1 2 -3.7522785957069116e-01 2.5459508051954725e+01 2.3422742204988705e+01 4.7065342408479495e+01 1 0 0
8081 1 1 4.0701700506209110e-01 2.5460327441189065e+01 2.2694893749513039e+01 5.0916773418351674e+01 1 0 0
10132 1 3 3.4041233254235609e-01 2.2368144496963360e+01 2.1459920516439254e+01 5.4897386152147398e+01 1 0 0
10128 1 1 3.2082229604257001e-01 2.4007573757039193e+01 2.2732535379379758e+01 5.4938996429020058e+01 1 0 0
16023 2 3 4.2665968444529639e-01 2.1642725024052382e+01 2.1703045074854206e+01 4.6242646060713589e+01 0 0 0
9337 1 1 -8.2079909532251152e-02 1.4468015774944101e+01 1.3448900794080043e+01 5.5048118798449785e+01 1 0 0
9341 1 1 -8.9212123194611914e-02 1.4318799034090006e+01 1.6012013976500043e+01 5.4995648536964872e+01 1 0 0
9339 1 1 7.0374238463414895e-02 1.5138853902918475e+01 1.4691831506463251e+01 5.5134899999214731e+01 1 0 0
1525 1 2 -3.5716713401808681e-01 1.2130385560453277e+01 1.8064764778262980e+01 6.3587221208613201e+01 1 0 -1
9336 1 1 1.2927843224229460e-01 1.2995726989014834e+01 1.3588057138704148e+01 5.5187694285407794e+01 1 0 0
9342 1 2 -3.1407597533521769e-01 1.2186563781079530e+01 1.7137395072271929e+01 5.5264440073442920e+01 1 0 0
9282 1 2 -3.1310026247292155e-01 1.0221522668744042e+01 1.8283980982748869e+01 5.5373719765341320e+01 1 0 0
9340 1 1 9.9094905718093873e-02 1.3017729722871014e+01 1.5988903590466698e+01 5.5522312772155487e+01 1 0 0
9280 1 1 2.6591392450335977e-01 1.0863497538522997e+01 1.7132520224667367e+01 5.5794483517990408e+01 1 0 0
1463 1 1 -4.5139743978695974e-02 1.0140878005972779e+01 1.6835158002811312e+01 6.2886575287879936e+01 1 0 -1
9959 1 3 4.3736663311630886e-01 1.6506249044006850e+01 1.6907757071753107e+01 5.6075219927527307e+01 1 0 0
10063 1 2 -4.0829172350438891e-01 1.6378546441124350e+01 1.5215346109589857e+01 5.5907135509648221e+01 1 0 0
9338 1 1 7.7790188137241770e-02 1.2722902477285901e+01 1.4850602101663986e+01 5.6285895224355848e+01 1 0 0
13119 2 3 4.0371396346716049e-01 1.5875853779909413e+01 1.8309645388616939e+01 5.7392639330545734e+01 0 0 0
10100 1 3 3.1389078239663915e-01 1.4328693290380073e+01 1.5319091109383306e+01 5.7228545438342024e+01 1 0 0
10115 1 2 -3.6039569180148118e-01 1.1416864173537919e+01 1.3806281261600136e+01 5.7906568789373253e+01 1 0 0
10099 1 2 -4.3181428392693949e-01 1.3684695715106935e+01 1.4555392245162068e+01 5.7321420610117237e+01 1 0 0
9276 1 1 1.3238304419519450e-01 1.1422172084988802e+01 1.4811392127311990e+01 5.6891752056116680e+01 1 0 0
13118 2 2 -7.2401956823783353e-01 1.5212565908457680e+01 1.7642844064755668e+01 5.7684911068095282e+01 0 0 0
13120 2 3 5.3485027140130659e-01 1.5328059425137736e+01 1.7200577891118389e+01 5.8659177778299572e+01 0 0 0
9278 1 1 -1.2245517623983540e-01 1.0613526585848410e+01 1.6087779828328777e+01 5.6643431932596478e+01 1 0 0
15483 2 3 4.3313340281972917e-01 1.3620998399184041e+01 1.7821721877466434e+01 5.7460497749699748e+01 0 0 0
15482 2 2 -6.2723776599248893e-01 1.2976991502613549e+01 1.7995088687456743e+01 5.8255603969928956e+01 0 0 0
15484 2 3 3.8766544463418057e-01 1.3388049943327086e+01 1.8611746654695228e+01 5.8838177135044049e+01 0 0 0
1021 1 2 -4.6713630902250236e-01 1.5425799299435377e+01 1.6408506032004365e+01 5.9532868263153851e+01 0 0 -1
967 1 3 2.3004501651647502e-01 1.5567719651827000e+01 1.4104244374492730e+01 5.9918648484779084e+01 0 1 -1
63 1 1 -1.5497285879324191e-01 1.6493157139365234e+01 1.4170552600327030e+01 6.0524429448067444e+01 0 1 -1
3 1 1 1.3742459194217044e-01 1.6611373956351898e+01 1.6623674488918578e+01 6.0230814226105288e+01 0 0 -1
10434 2 3 4.8814980174038136e-01 1.2006484077650363e+01 1.4998337275957329e+01 5.9152616065851298e+01 0 0 0
10435 2 3 3.8626691397749119e-01 1.2968504411535100e+01 1.6134509265311038e+01 5.9535326467671723e+01 0 0 0
10433 2 2 -6.6387867466864081e-01 1.2540317523050224e+01 1.5375289709575695e+01 5.9833916531245954e+01 0 0 0
1 1 1 -3.0865087186667936e-03 1.7126032220701251e+01 1.5353509827511798e+01 6.0732968089856818e+01 0 1 -1
13677 2 3 4.3770924047085802e-01 1.4333000864376737e+01 1.4380403612541629e+01 6.2017279386398179e+01 0 0 0
13676 2 2 -6.5889218700129482e-01 1.4198387393061008e+01 1.5292218173214053e+01 6.2223731407316230e+01 0 0 0
1461 1 1 2.4512131304221509e-02 1.0513904274875264e+01 1.5506724465414610e+01 6.3162810172127188e+01 1 0 -1
1465 1 1 2.6165028028663906e-01 1.0814759856645475e+01 1.7994862100574707e+01 6.3031387764866089e+01 1 0 -1
1018 1 2 -4.0373414311744193e-01 1.4403161971733821e+01 1.8074625627056921e+01 6.0741117132145725e+01 0 0 -1
13502 2 2 -6.5293242998181256e-01 1.5411760201993090e+01 1.7932193067766118e+01 6.2860943130345383e+01 0 0 -1
5 1 1 -5.0407153963108707e-02 1.7185348338163259e+01 1.7899008060938225e+01 6.0409476362674511e+01 0 0 -1
13678 2 3 4.1180251639982285e-01 1.4251047058355137e+01 1.5875723967035750e+01 6.1491401496868555e+01 0 0 0
13504 2 3 5.0284504363879423e-01 1.5358687794900991e+01 1.8876044242482546e+01 6.2841445430615920e+01 0 0 -1
1467 1 2 -3.5826431802095865e-01 1.0162970899934431e+01 1.9126648032168308e+01 6.2442449104311621e+01 1 0 -1
7 1 1 -3.5114771281795430e-02 1.6480675966622428e+01 1.9112866876987695e+01 6.0306763713625038e+01 0 0 -1
13503 2 3 3.5096016554329412e-01 1.4527032795381425e+01 1.7586315956604015e+01 6.3008673783165165e+01 0 0 -1
1017 1 1 2.5870746746458823e-01 1.5020032886314581e+01 1.9206123052815485e+01 6.0451352448603870e+01 0 0 -1
1799 1 3 4.3098343271005130e-01 1.6148979482062753e+01 1.6243203147377905e+01 6.3285530291976180e+01 1 0 -1
16358 2 2 -6.3815879228303629e-01 1.1939034200088063e+01 1.8365477787089262e+01 6.0574534290347344e+01 0 0 -1
16360 2 3 4.4200961375014786e-01 1.1218877807474701e+01 1.7799146438204868e+01 6.0642964380007236e+01 0 0 -1
16359 2 3 3.9489340748011442e-01 1.2810628699852206e+01 1.8129313151121167e+01 6.1102130973630580e+01 0 0 -1
13999 2 3 4.7416145683608835e-01 1.6688621580127791e+01 1.4394961697404137e+01 5.7384007082620300e+01 0 0 0
9958 1 2 -4.6882343664778775e-01 1.7120213065470267e+01 1.7643697539137527e+01 5.5934639510107829e+01 1 0 0
13997 2 2 -6.9304934499964943e-01 1.6227817854028242e+01 1.3796304817241545e+01 5.8017255558114229e+01 0 0 0
1459 1 1 1.4110704518323370e-02 9.7542216397912043e+00 1.4287927532233075e+01 6.2913235239420729e+01 1 1 -1
9876 1 3 1.6172992691029042e-01 1.1491141016544121e+01 1.9367005252951309e+01 5.7411406755043707e+01 1 0 0
10140 1 3 2.8313534870889862e-01 1.2328914611796824e+01 1.9402142331015376e+01 5.5816099385268970e+01 1 0 0
66 1 1 2.3949460726793437e-03 2.2101148548498873e+01 1.5722091249022672e+01 6.3677622600493585e+01 0 0 -1
9463 1 1 1.7877438497731393e-01 2.2719688137701635e+01 1.5843585443752525e+01 5.5068514874141357e+01 1 0 0
762 1 3 3.2996781322562563e-01 2.0541680281509098e+01 1.8598945414889570e+01 6.3593946830964938e+01 0 0 -1
16195 2 3 3.5911196438529863e-01 2.5433933973391735e+01 1.7339474622295818e+01 6.1419054997401318e+01 0 0 0
68 1 1 -8.4450633740319178e-02 2.2857395603229811e+01 1.6962355579987335e+01 6.3582983368158018e+01 0 0 -1
9465 1 1 -1.1630577016294689e-01 2.3349533269048976e+01 1.7131392531349320e+01 5.5169073982544411e+01 1 0 0
9466 1 1 -2.5642138768786637e-02 2.1118444654508199e+01 1.8183395157637957e+01 5.5209190270452098e+01 1 0 0
9468 1 1 4.0121833096582182e-02 2.0164608063564270e+01 1.9166260151724888e+01 5.5621339677431664e+01 1 0 0
9467 1 1 9.9718153316888714e-02 2.2494084643606918e+01 1.8214794318453162e+01 5.5580685731183983e+01 1 0 0
9956 1 2 -4.5675605312488804e-01 2.2101461416339525e+01 1.5794866285838024e+01 5.6371813128393981e+01 1 0 0
9957 1 3 4.7313193904096035e-01 2.2441755828829528e+01 1.6409432161969590e+01 5.7030126290825699e+01 1 0 0
9530 1 1 2.4849624000427945e-01 2.4235422188404609e+01 1.9250701294457237e+01 5.6286070519962948e+01 1 0 0
9469 1 2 -3.5260186008085487e-01 2.2847579589676883e+01 1.9445618576505396e+01 5.6253059740181946e+01 1 0 0
628 1 3 4.5219463381667258e-01 1.8669527344505731e+01 1.7540521521060111e+01 5.8616401877407249e+01 0 0 -1
16703 2 2 -7.0165864657347288e-01 2.3558638246857114e+01 1.7098557974388559e+01 5.8236966545867745e+01 0 0 0
16704 2 3 4.4953032646845997e-01 2.3348034579461476e+01 1.7190211845388159e+01 5.9152347069980884e+01 0 0 0
16705 2 3 4.4655209992761125e-01 2.4501214395893786e+01 1.7298923806873201e+01 5.8044464293340319e+01 0 0 0
625 1 2 -4.8400365514124782e-01 1.9126403159120844e+01 1.7259361946657627e+01 5.9326665939922741e+01 0 0 -1
2 1 1 5.8476521736757596e-03 1.8345435648041814e+01 1.5474331136684814e+01 6.1606970766596049e+01 0 1 -1
64 1 1 1.4858454518568603e-02 1.8836867154516387e+01 1.4306477068033944e+01 6.2282699250016385e+01 0 1 -1
67 1 1 1.2185115519816883e-01 2.0324353371254226e+01 1.6875379918726289e+01 6.2368764802301428e+01 0 0 -1
6 1 1 1.3965317229754570e-01 1.8662293736626147e+01 1.7690181861507028e+01 6.0649015423294529e+01 0 0 -1
4 1 1 3.9805909597882914e-03 1.9029545844372677e+01 1.6681652051993176e+01 6.1645960758083184e+01 0 0 -1
69 1 1 8.2639490407524482e-02 2.1304327960331999e+01 1.7671369530612701e+01 6.1531466371862557e+01 0 0 -1
630 1 2 -3.2803690994052892e-01 2.2524902842489666e+01 1.7070001596417217e+01 6.0954346972477040e+01 0 0 -1
70 1 1 2.3684923732307930e-01 2.2877583283224663e+01 1.7520287811173851e+01 6.2264850162063105e+01 0 0 -1
126 1 1 1.7599588407426977e-02 2.0174008465432884e+01 1.4397005478428511e+01 6.2774739807447084e+01 0 1 -1
65 1 1 1.9562776160296128e-02 2.0887991979623965e+01 1.5638046203522983e+01 6.2958081155911323e+01 0 0 -1
8 1 1 -1.3920324069771023e-03 1.9309570124029481e+01 1.9004973142118956e+01 6.0943435534673938e+01 0 0 -1
72 1 2 -3.6713383469659550e-01 2.3721784131568086e+01 1.8752943379957316e+01 6.2210331754916822e+01 0 0 -1
71 1 1 -2.9448059395239843e-02 2.0735380151383147e+01 1.8993984550979466e+01 6.1187998369982850e+01 0 0 -1
966 1 3 1.2287037747572065e-01 2.3260005389131443e+01 1.9251798232775929e+01 6.0199835073386403e+01 0 0 -1
134 1 1 2.5137014933784402e-01 2.4493508967664315e+01 1.8971950993061281e+01 6.3341748820903874e+01 0 0 -1
9898 1 2 -3.3829658226313891e-01 1.8866770509632445e+01 1.3921170221730335e+01 5.7242199094694037e+01 1 0 0
9528 1 1 -1.3521051111777846e-01 2.5292064926626264e+01 1.8582775970196167e+01 5.5622535602781163e+01 1 0 0
9844 1 2 -3.6661610999429850e-01 1.7970992328637820e+01 1.9200868155740110e+01 5.7669181314146400e+01 1 0 0
761 1 2 -4.1853514605375419e-01 2.0004283905363426e+01 1.7788121025742196e+01 6.3455163839406822e+01 0 0 -1
624 1 3 4.2147686443433724e-01 1.8223156905838085e+01 1.3351697187749046e+01 5.9323765536207624e+01 0 1 -1
9843 1 3 1.7993283050435599e-01 2.0970621792094132e+01 1.9299033968066283e+01 5.7587614470196549e+01 1 0 0
1528 1 2 -3.6658949008646635e-01 1.4759208606639149e+01 2.0582075728471807e+01 6.3618860321440351e+01 1 0 -1
1531 1 1 1.1625867038066560e-01 1.2028415808684390e+01 2.3083999145623402e+01 6.3571168467291791e+01 1 0 -1
10098 1 3 4.1947187076863846e-01 1.0031099709999800e+01 2.6029074355726905e+01 5.7930385135271194e+01 1 0 0
16005 2 3 3.0222199994936083e-01 1.5653741927074442e+01 2.6187941209256948e+01 6.1440976537799273e+01 1 0 0
1884 1 2 -5.8019398729155125e-01 1.4674269513926367e+01 2.4822506755455304e+01 6.3472067168699965e+01 1 0 -1
16004 2 2 -6.3309800393934845e-01 1.6478120218549176e+01 2.5710646481569508e+01 6.1676627130136765e+01 1 0 0
9354 1 1 1.5116243564086254e-01 1.2908495556981569e+01 2.5756399538672920e+01 5.5005947776096335e+01 1 0 0
9292 1 1 -1.6286718565940413e-03 1.0736511964716378e+01 2.4569484100585985e+01 5.5084409347429762e+01 1 0 0
16006 2 3 3.6487113221345241e-01 1.6778002298126957e+01 2.5201400026940888e+01 6.0936725779643268e+01 1 0 0
9290 1 1 1.6716282017828571e-01 1.0050453398768701e+01 2.3232880640747201e+01 5.5065108673053778e+01 1 0 0
9288 1 1 -2.0180321368503458e-02 1.1025465065672199e+01 2.2052371070260740e+01 5.5246014224624183e+01 1 0 0
9879 1 3 3.9456808908525026e-01 1.5185463149817256e+01 2.0494725534275300e+01 5.6744954375487495e+01 1 0 0
9877 1 2 -4.9338006695978104e-01 1.4223772408191932e+01 2.0218285626544635e+01 5.7130657728950837e+01 1 0 0
10027 1 3 3.6320092094096507e-01 1.0453093018715327e+01 2.2735441091133612e+01 5.7856656134170578e+01 1 0 0
10026 1 2 -4.7670352750319334e-01 1.0217315200340362e+01 2.3535805617126641e+01 5.7365136271907744e+01 1 0 0
9284 1 1 -2.6079945899196405e-01 1.1862789133488773e+01 2.0049645862686830e+01 5.6562750882895330e+01 1 0 0
9294 1 1 -2.9591212813997736e-02 1.0023518470641491e+01 2.5709974516387422e+01 5.5524967284892568e+01 1 0 0
10963 2 3 4.6086989203398154e-01 1.2604881296230802e+01 2.4522618991880439e+01 6.1221205538139415e+01 0 0 0
9286 1 1 6.3301320461860502e-02 1.0766454245247528e+01 2.0968308429283660e+01 5.6094229403279087e+01 1 0 0
10077 1 2 -4.8378766511454258e-01 1.3531277462574410e+01 2.5462066136049682e+01 5.6308400341046813e+01 1 0 0
10028 1 2 -5.5986080875693423e-01 1.6520080565589907e+01 2.1344205498230288e+01 5.6225662338815845e+01 1 0 0
15428 2 2 -6.0473092613131063e-01 1.5098781211536958e+01 2.3670088347199151e+01 5.5722351458398805e+01 0 0 0
15430 2 3 4.2533491516893218e-01 1.5425930389309778e+01 2.2743120141536025e+01 5.5975195534748885e+01 0 0 0
15429 2 3 4.8888511517380284e-01 1.4831099003483796e+01 2.4296007046955214e+01 5.6426915320090806e+01 0 0 0
9875 1 1 3.4939344951861179e-01 1.3031535443339099e+01 2.1004232007622054e+01 5.7098720653578354e+01 1 0 0
9878 1 2 -3.4059583145777633e-01 1.2888325504001294e+01 2.2223662822390700e+01 5.7432628508835514e+01 1 0 0
1012 1 2 -4.2440755912127592e-01 1.4898552549485572e+01 2.5459071972738741e+01 5.9075093790825790e+01 0 0 -1
13571 2 2 -6.7124988040898914e-01 1.2240953562090910e+01 2.5011838640109374e+01 5.8762400761217414e+01 1 0 0
1015 1 3 1.6808826380381997e-01 1.6164297206556089e+01 2.3890292255957149e+01 5.8487862695782717e+01 0 0 -1
13572 2 3 4.4056524173439415e-01 1.2014757357117489e+01 2.4062347949251020e+01 5.8487007429294415e+01 1 0 0
15 1 1 -1.0558124829701244e-01 1.7123806901166901e+01 2.3904244925014293e+01 5.8928712957549159e+01 0 0 -1
1016 1 2 -4.9068913641684520e-01 1.5634252850911503e+01 2.1731084720372660e+01 5.9049235216881890e+01 0 0 -1
1020 1 3 5.1269923426602382e-01 1.4949769106682876e+01 2.1160953586961543e+01 5.9733304727878576e+01 0 0 -1
1668 1 3 3.8427681384259371e-01 1.2513611006273550e+01 2.0671846421726904e+01 5.9751052224829635e+01 1 0 -1
11 1 1 1.2468035762350285e-01 1.6899553946739317e+01 2.1515539935270329e+01 5.9609363272329666e+01 0 0 -1
1666 1 2 -5.0165864160574736e-01 1.2012903810858024e+01 2.1432443609595669e+01 5.9458634902341920e+01 1 0 -1
12162 2 3 3.7685322599141385e-01 1.4084490325430231e+01 2.3005949817472146e+01 6.1531921242207119e+01 0 0 -1
1019 1 2 -5.0947184541337953e-01 1.4514222568024461e+01 2.0518040588737939e+01 6.0525499802771463e+01 0 0 -1
12163 2 3 3.6887613310992323e-01 1.4189205733526189e+01 2.3162587946860338e+01 5.9901922805085484e+01 0 0 -1
1529 1 2 -3.5505593718153150e-01 1.2936052786580394e+01 2.2032140148090889e+01 6.3059879418983350e+01 1 0 -1
1664 1 3 2.0235953873316154e-01 1.1647085584698241e+01 2.1000684036795697e+01 6.1807371048103548e+01 1 0 -1
1469 1 1 -2.7886141977955542e-01 1.0744358918166636e+01 2.1308194685441425e+01 6.1356209699778553e+01 1 0 -1
12161 2 2 -6.8032766295335123e-01 1.3863111981689617e+01 2.3499294540767014e+01 6.0753827238090345e+01 0 0 -1
1984 1 3 2.2382781020162124e-01 1.0152066592127133e+01 2.0486859771173709e+01 6.0923529905699880e+01 1 0 -1
1665 1 1 3.2531149336327442e-01 1.1181935253995597e+01 2.2304662215495345e+01 6.0183488679335674e+01 1 0 -1
9 1 1 -1.3430948464354688e-02 1.7270148887861829e+01 2.0324581519997274e+01 6.0250912150356356e+01 0 0 -1
1471 1 1 1.6035816624538016e-02 9.9807957946541652e+00 2.2160682490960252e+01 6.2349110437238316e+01 1 0 -1
1473 1 1 -4.4238141301334834e-02 1.0640631674450306e+01 2.3085688212099917e+01 6.3200577535608915e+01 1 0 -1
1667 1 2 -3.8907166069482912e-01 1.0891879144550519e+01 2.3533562291738754e+01 6.0052214425288994e+01 1 0 -1
10962 2 3 3.7961572468805649e-01 1.3570784774251365e+01 2.5272453006468758e+01 6.2286652589082280e+01 0 0 0
16285 2 3 4.4420432614422617e-01 1.5990420280171024e+01 2.3862415761687732e+01 6.2874727185431645e+01 1 0 0
10961 2 2 -7.2346583317818369e-01 1.2735841923964715e+01 2.5366596445356095e+01 6.1722266571365139e+01 0 0 0
13573 2 3 3.6803168629495553e-01 1.3201875199614326e+01 2.5140239759399087e+01 5.8976835878646511e+01 1 0 0
1941 1 2 -4.8076291305759605e-01 1.7110203343820842e+01 2.0298875205209296e+01 6.3114152005840637e+01 1 0 -1
16284 2 3 3.8702630640436614e-01 1.6469136967614237e+01 2.2288154306835953e+01 6.2701901442796277e+01 1 0 0
16283 2 2 -6.5239707834178740e-01 1.6688512414721117e+01 2.3220324464532716e+01 6.2668913220408143e+01 1 0 0
15243 2 3 4.1344428936189181e-01 1.0944256511849000e+01 2.5780239673166228e+01 5.9747852285628916e+01 1 0 0
11744 2 2 -6.2196295084398456e-01 1.6879386635294487e+01 2.5080487842869921e+01 5.6718988339471927e+01 0 0 0
10029 1 3 4.2242064461137058e-01 1.7234386152193061e+01 2.1302150284454044e+01 5.6883179147725166e+01 1 0 0
11745 2 3 3.4150879983440752e-01 1.6933448655281051e+01 2.6051505010297831e+01 5.6788458895744292e+01 0 0 0
10078 1 3 3.4536956106299582e-01 1.3656500893933389e+01 2.6154601403311162e+01 5.6984585346866588e+01 1 0 0
9411 1 1 2.4769046926285454e-01 1.9169170831998571e+01 2.2127039095943847e+01 5.4973671982687179e+01 1 0 0
13367 2 2 -5.6861507528785027e-01 1.9818218470531040e+01 2.1906027336709265e+01 6.3439315442697058e+01 0 0 -1
965 1 3 2.6987431454629779e-01 2.4166865270139784e+01 2.1913699137252362e+01 6.3675621684426829e+01 0 0 -1
9541 1 1 9.5232715524499564e-02 2.5437637846395649e+01 2.5818513581613583e+01 5.8314652147444676e+01 1 0 0
13369 2 3 3.9376273218018032e-01 2.0336044361357704e+01 2.2828439175850079e+01 6.3258998770871479e+01 0 0 -1
10129 1 3 2.7179830185423215e-01 2.4011136349671112e+01 2.1298118088628392e+01 5.6623272304410605e+01 1 0 0
9536 1 1 8.0948820071030672e-02 2.4309592288845671e+01 2.3308909622976540e+01 5.7342987078639403e+01 1 0 0
9538 1 1 -3.4018700202372333e-02 2.3741412363855900e+01 2.4628834107641779e+01 5.7069066848912819e+01 1 0 0
10139 1 3 1.9951556561628370e-01 2.2542643870388783e+01 2.2286573468153907e+01 5.6583236360938997e+01 1 0 0
9474 1 1 -6.7767089590163823e-02 2.0250177445434662e+01 2.4632361504673661e+01 5.4994358232986166e+01 1 0 0
9471 1 2 -3.8705083878808677e-01 1.9266404432328123e+01 2.3035443408667696e+01 5.6265186674179738e+01 1 0 0
79 1 1 3.1537727974597990e-01 2.3552929010192262e+01 2.3944157653235589e+01 6.2183641406693503e+01 0 0 -1
701 1 3 1.9793551346683763e-01 2.3714437955811260e+01 2.0578241408149999e+01 6.1279083573207338e+01 0 0 -1
9846 1 3 4.5479701071093459e-01 1.9675975036437986e+01 2.2005318374724915e+01 5.7703582414795946e+01 1 0 0
1942 1 3 3.8810450785936351e-01 1.7976181778937271e+01 2.0689333545615703e+01 6.3292118475625820e+01 1 0 -1
141 1 2 -3.3167283908896117e-01 2.4618605904085925e+01 2.3985670271702421e+01 6.3076307630889055e+01 0 0 -1
11746 2 3 4.1107332121776985e-01 1.7686154776551334e+01 2.4752965683943746e+01 5.6394637262504737e+01 0 0 0
73 1 1 5.4725735017585021e-02 2.1522407814198196e+01 2.0157391143206858e+01 6.1123096113260495e+01 0 0 -1
10 1 1 1.7062664840405466e-02 1.8700483032594235e+01 2.0229338453412517e+01 6.0600948038478201e+01 0 0 -1
9845 1 2 -5.0974370810688907e-01 1.9125793517944931e+01 2.1341804355273386e+01 5.8147291345846511e+01 1 0 0
13 1 1 9.1859566485350749e-03 1.7672750778426558e+01 2.2735669214407487e+01 5.9523597058050917e+01 0 0 -1
10138 1 3 1.5089197561494339e-01 2.0879145742317032e+01 2.0901597399473804e+01 5.6883466845388021e+01 1 0 0
705 1 3 3.9422534361676570e-01 2.4926665799412444e+01 2.0817251492552465e+01 5.9836968013534431e+01 0 0 -1
9540 1 1 1.2493960893968077e-01 2.4816276265806746e+01 2.5624553906549895e+01 5.6941690677675872e+01 1 0 0
702 1 1 3.6450918537717952e-01 2.2846708361118008e+01 2.1191925996015751e+01 5.9331606416787878e+01 0 0 -1
77 1 2 -3.2581441017494084e-01 2.2912267398125046e+01 2.2732446813124437e+01 6.1769459934056485e+01 0 0 -1
74 1 1 -2.2399385458221804e-01 2.2932540426366536e+01 2.0223691067511485e+01 6.0583580071726075e+01 0 0 -1
14 1 1 5.7618092588692252e-03 1.8981954620616730e+01 2.2682289739565991e+01 6.0196773062613723e+01 0 0 -1
81 1 1 -5.5406585233333784e-02 2.3025401059453923e+01 2.5162022455131645e+01 6.1711288010011103e+01 0 0 -1
78 1 1 7.8778908746807069e-02 2.0986580530538934e+01 2.3960457389782544e+01 6.1063857451978031e+01 0 0 -1
9534 1 1 -2.8893684506176048e-01 2.3672079501339326e+01 2.2303188583454073e+01 5.6424540160061412e+01 1 0 0
9477 1 1 1.5719208194715038e-02 2.2125341857368511e+01 2.6011454422384528e+01 5.5748031524616287e+01 1 0 0
9475 1 1 1.4526475107895481e-01 2.2463747757443574e+01 2.4926578089919559e+01 5.6607159792305957e+01 1 0 0
80 1 1 2.6852304842839531e-02 2.1840450460429917e+01 2.5132215243173309e+01 6.0919547286697075e+01 0 0 -1
703 1 2 -3.3434769938917791e-01 2.1898383043373457e+01 2.1549035998110686e+01 5.8573083263078885e+01 0 0 -1
75 1 1 -1.3347539790133596e-02 2.0914660684976916e+01 2.1479979825832025e+01 6.1073163119145541e+01 0 0 -1
763 1 2 -5.0051328591052824e-01 2.0208979818919932e+01 2.4221442726976338e+01 6.2517323175065663e+01 0 0 -1
136 1 2 -3.4988675354603316e-01 2.5297646302446616e+01 2.0192501372339891e+01 6.3272643760848986e+01 0 0 -1
9470 1 1 -2.2583351118910661e-01 2.0362246451124999e+01 1.9912647671955369e+01 5.6957219662193076e+01 1 0 0
9473 1 2 -3.2886588118834970e-01 2.1511439642547646e+01 2.3936674507873153e+01 5.6972306001488541e+01 1 0 0
76 1 1 1.3458719475497533e-01 2.1570103342446540e+01 2.2707412321177085e+01 6.1248329082178053e+01 0 0 -1
18 1 1 -1.0728308145658229e-03 1.9237930464272047e+01 2.5068052107850324e+01 5.9622330162600115e+01 0 0 -1
764 1 3 3.6998249162607477e-01 1.9264334042862870e+01 2.4432935441066331e+01 6.2501782754616201e+01 0 0 -1
9472 1 1 2.7855129398857525e-01 2.0358860301168768e+01 2.3920145638028654e+01 5.6147175051425172e+01 1 0 0
9842 1 1 3.1862505129537677e-01 1.8953542961068042e+01 2.0016544497685764e+01 5.7648200248295900e+01 1 0 0
16 1 1 -1.4706797409959598e-02 1.9787295682346517e+01 2.3864195243057505e+01 6.0220090293644397e+01 0 0 -1
9880 1 2 -3.2931418102171828e-01 2.4979085224563264e+01 2.5148481965276353e+01 5.9511906652230486e+01 1 0 0
17 1 1 -3.0431429339345443e-03 1.7856895587920938e+01 2.5098762702436133e+01 5.9147938057405703e+01 0 0 -1
12 1 1 2.7316488632856250e-02 1.9506614149779470e+01 2.1433844621341606e+01 6.0700224890539147e+01 0 0 -1
704 1 2 -4.4470103235470876e-01 2.4265303468125023e+01 2.1362277304085225e+01 5.9305842545347645e+01 0 0 -1
9532 1 2 -3.4133215321708005e-01 2.4922940336048207e+01 1.9829532046549701e+01 5.7399565442399286e+01 1 0 0
1541 1 1 1.5937536315100476e-01 1.2768627006245877e+01 2.9277582638758354e+01 1.3670420758772362e+01 1 0 0
1543 1 1 -3.5995942569049019e-02 1.2060636039242315e+01 3.0284678898242987e+01 1.2979214071990009e+01 1 0 0
1539 1 1 1.4046365395883184e-01 1.1470527476133265e+01 2.7362620489540767e+01 1.3237786367211680e+01 1 0 0
1545 1 1 -1.2327670500550140e-02 1.2764058219410483e+01 3.1596398276672147e+01 1.2875821657667643e+01 1 0 0
1770 1 2 -3.1519411840461775e-01 1.2115447123848449e+01 2.8166610729346193e+01 1.4290387492605486e+01 1 0 0
1546 1 1 1.1076402496859564e-01 1.4135270895410669e+01 3.1405905412579081e+01 1.2362886219242425e+01 1 0 0
1542 1 1 -1.1480068885439714e-02 1.4183089239947183e+01 2.9292411641664334e+01 1.3866170921870738e+01 1 0 0
1544 1 1 -1.7449485193908515e-02 1.4796302612731031e+01 3.0526068877210196e+01 1.3394118927077820e+01 1 0 0
1540 1 1 1.9871621025248989e-01 1.4816651393433904e+01 2.8044179847114766e+01 1.4240340328706676e+01 1 0 0
1769 1 2 -2.7638734710676177e-01 1.4075638773295397e+01 2.6858790148530780e+01 1.4678247925012432e+01 1 0 0
2771 1 2 -2.6016576013398934e-01 1.4112874857968208e+01 2.9010612633715812e+01 1.6520038596184556e+01 0 1 0
1487 1 2 -3.0075393567634762e-01 1.1032985723728535e+01 3.2470432165306349e+01 1.4209754285878988e+01 1 0 0
1602 1 1 -5.4819802004172420e-02 1.6165366336811090e+01 2.7715608621178667e+01 1.4241586801530588e+01 1 0 0
1606 1 1 1.1471432173317105e-01 1.6164652003142056e+01 3.0811203266388887e+01 1.3520786598463186e+01 1 0 0
2772 1 2 -3.2633248280373467e-01 1.7156596845273853e+01 2.7320819742293104e+01 1.6826185046613375e+01 0 1 0
1898 1 2 -3.2680868285185105e-01 1.7060497776589312e+01 3.0181378310956557e+01 1.4498774094762910e+01 1 0 0
1485 1 1 8.3664848958031821e-02 1.0691710460536932e+01 3.0245439588091877e+01 1.2548218717893260e+01 1 0 0
1481 1 1 -7.2999409070922602e-02 1.0521310543684489e+01 2.7732626374879633e+01 1.2370739649717716e+01 1 0 0
2088 1 1 1.1592368109592351e-01 1.4074657302367962e+01 2.7985752240780162e+01 1.7559664528464818e+01 0 1 0
1604 1 1 1.5614890172551316e-01 1.7099774427207979e+01 2.8804926710332140e+01 1.4202416022584396e+01 1 0 0
1483 1 1 -1.3257547290178931e-02 9.9453635897804915e+00 2.9067013781640988e+01 1.2244681472554104e+01 1 0 0
2086 1 1 -3.7438305565980295e-02 1.4874947935020467e+01 2.6752732846080779e+01 1.7825317137393125e+01 0 1 0
2148 1 1 1.3898975068606270e-01 1.6315236362450641e+01 2.6682118959819963e+01 1.7809988747375023e+01 0 1 0
2090 1 1 1.2539213569004809e-01 1.4958650121664160e+01 2.9528960223035316e+01 1.7609532745749373e+01 0 1 0
3039 1 1 3.2095798472475739e-01 1.0384772196860471e+01 3.1694139039557758e+01 1.7727088347969222e+01 0 1 0
2093 1 1 -4.4640456389443306e-02 1.1879732409231806e+01 3.1622718984651307e+01 1.7835075094661818e+01 0 1 0
2089 1 1 1.3447526932902304e-01 1.1999193924587988e+01 2.9116786694330074e+01 1.8283457084561903e+01 0 1 0
2091 1 1 -1.8510902612774490e-02 1.2632266709423867e+01 3.0398619500537304e+01 1.8119469865499322e+01 0 1 0
2087 1 1 -1.6685482681896386e-03 1.2681012710851551e+01 2.7865820080206184e+01 1.8184042826048056e+01 0 1 0
3043 1 2 -4.8081340107083981e-01 1.0698047729968668e+01 2.8743332538208112e+01 1.8697773413414158e+01 0 1 0
2150 1 1 8.5830551680605702e-02 1.7201948296762485e+01 2.8310612852176682e+01 1.7894140253960838e+01 0 1 0
2092 1 1 1.4199478844854898e-03 1.4090970377465002e+01 3.0476400289419907e+01 1.8304655922509209e+01 0 1 0
2152 1 1 -6.9614288957940904e-02 1.6447467782661910e+01 2.9516726109255444e+01 1.7930923962463304e+01 0 1 0
2094 1 1 -3.0972046958706593e-02 1.4728451405087785e+01 3.1696996762944561e+01 1.8593484130528612e+01 0 1 0
2156 1 1 1.2362555167493187e-01 1.6112660056167222e+01 3.1674069523779206e+01 1.9177781521434326e+01 0 1 0
2154 1 1 6.2454880662659029e-02 1.7175586164803288e+01 3.0775380630702092e+01 1.8206200510944974e+01 0 1 0
1980 1 3 1.5521064801771997e-01 1.0826538518631949e+01 3.2358517984480542e+01 1.2212800125079303e+01 1 0 0
2085 1 1 -9.3300843249211715e-02 1.2082801247839956e+01 2.6699211381887338e+01 1.8618696955378699e+01 0 1 0
1486 1 1 -2.1150948523618773e-01 1.0135184422108388e+01 3.1558873259474357e+01 1.2047045225790731e+01 1 0 0
1610 1 2 -3.3006191365832843e-01 1.6199271997512717e+01 3.2487254876777911e+01 1.1746497509189920e+01 1 0 0
1608 1 1 3.3297493352805498e-02 1.6927068763734137e+01 3.1497342072456938e+01 1.2579612277284912e+01 1 0 0
3044 1 3 1.5854728492792522e-01 1.1185409887033012e+01 2.6677145543951145e+01 1.9173459807764324e+01 0 1 0
3042 1 3 5.5679455024834024e-01 9.9871672611263467e+00 2.9516575271347069e+01 1.8411442953320783e+01 0 1 0
2939 1 3 4.4777522202494890e-01 1.6506140949204308e+01 3.2252797478696614e+01 1.6859514572065930e+01 0 1 0
1479 1 1 1.1297362311558819e-01 1.0121204271037548e+01 2.6605967474789729e+01 1.1398955937515016e+01 1 0 0
2938 1 2 -5.4309341433953817e-01 1.7294088013610704e+01 3.1646908790595454e+01 1.6963356870621176e+01 0 1 0
1548 1 1 9.0656208121798545e-02 1.4856980728268203e+01 3.2628721561715260e+01 1.2262530954480948e+01 1 0 0
11119 2 3 3.4136503378339694e-01 1.0406685248932325e+01 2.9781964734818189e+01 1.5467808165953468e+01 0 0 0
12712 2 3 4.6184930460010476e-01 1.2134606597591089e+01 2.6598948483781772e+01 1.5675813331033883e+01 0 0 0
1600 1 1 1.3400094066413373e-01 1.6701077870930369e+01 2.6329508162276518e+01 1.4323926462966325e+01 1 0 0
2096 1 1 1.0452467994184625e-01 1.4227421593923973e+01 3.2711845529462941e+01 1.7691383721934947e+01 0 1 0
12711 2 3 4.3057361429444158e-01 1.0473028331514856e+01 2.6616932983628043e+01 1.5739102351735241e+01 0 0 0
3040 1 2 -5.5009408593768028e-01 9.6014607881455021e+00 3.0571105969221900e+01 1.8109945751038737e+01 0 1 0
11117 2 2 -5.5871264425709022e-01 9.5660844939835012e+00 3.0203743294946140e+01 1.5103125801200001e+01 0 0 0
15705 2 3 4.0722033434689747e-01 1.7766204333789549e+01 3.2632687119174030e+01 1.3800682790809599e+01 0 0 0
10872 2 3 3.2891424601414021e-01 2.3697156372007210e+01 2.8069716417266051e+01 1.5511095938421811e+01 0 0 0
1603 1 1 1.3284933341127061e-01 1.8836674244306327e+01 2.7411325255393184e+01 1.3393666374814202e+01 1 0 0
1605 1 1 -1.0854186954725331e-01 1.8362779623815687e+01 2.8729731519483575e+01 1.3481398562370275e+01 1 0 0
1607 1 1 1.2481125668127224e-01 1.8930064566570675e+01 2.9933657615794189e+01 1.2937625159384917e+01 1 0 0
1609 1 1 2.9289977154683386e-02 1.8264603185451548e+01 3.1105096973252827e+01 1.2535104665739780e+01 1 0 0
10995 2 3 4.0693686479520674e-01 1.9595390135821781e+01 2.9489605850333728e+01 1.6311843844505830e+01 0 0 0
10996 2 3 4.8359838175235859e-01 1.8335930478315312e+01 3.0534575095639763e+01 1.6175786528217490e+01 0 0 0
2006 1 2 -4.6565587315828194e-01 2.0161558207041505e+01 2.7394991926880113e+01 1.2968390098161702e+01 1 0 0
2007 1 2 -4.8365024245165300e-01 2.0241235232498092e+01 2.9671188524461378e+01 1.2555831161349175e+01 1 0 0
2008 1 3 4.9180335938401348e-01 2.0409754219844633e+01 2.8518937532427699e+01 1.2649701666352001e+01 1 0 0
10994 2 2 -6.8192715839382778e-01 1.9358746911778866e+01 3.0423063092154699e+01 1.6044787328982760e+01 0 0 0
10871 2 2 -6.7517781655720865e-01 2.4459029725381427e+01 2.8661043031790030e+01 1.5424965413678946e+01 0 0 0
10873 2 3 4.6290719250496087e-01 2.4307956598326577e+01 2.9460257022782375e+01 1.4887456597316239e+01 0 0 0
1611 1 2 -4.6672919275252472e-01 1.9045828043419519e+01 3.2178910420305236e+01 1.1951271669722855e+01 1 0 0
910 1 2 -4.6140957386685655e-01 2.3882282589101397e+01 2.8149714740350436e+01 1.2864047963828789e+01 0 0 0
911 1 3 3.4950311451174304e-01 2.2944820022115756e+01 2.8094865103179792e+01 1.3084075926420445e+01 0 0 0
14668 2 3 4.0481801833599990e-01 2.3444859043011867e+01 2.9962860343850974e+01 1.7414922551559204e+01 0 0 0
14645 2 2 -6.7670592033684174e-01 2.0800676864691475e+01 3.1895181547876287e+01 1.4296921290359695e+01 0 -1 0
14666 2 2 -6.5467823243269607e-01 2.2938031937352878e+01 2.9185896876186767e+01 1.7673963777500685e+01 0 0 0
14667 2 3 3.8970203699540307e-01 2.2223789467736292e+01 2.9468052742862142e+01 1.8271689480027621e+01 0 0 0
2701 1 3 3.7998414739309655e-01 2.0518503043400973e+01 2.7622973713799805e+01 1.7582726585070095e+01 0 1 0
2700 1 2 -4.9931980542966692e-01 1.9703855233099173e+01 2.8300384127326964e+01 1.7515221196609641e+01 0 1 0
2149 1 1 9.9817218277303499e-02 1.8860227055857095e+01 2.6792198617729898e+01 1.9343147036799493e+01 0 1 0
2151 1 1 7.8475992366181524e-02 1.8661847581364622e+01 2.8213187021190436e+01 1.8512031852638913e+01 0 1 0
2155 1 1 -7.8349013417896934e-02 1.8377428104913907e+01 3.0662418705866134e+01 1.9096692580900164e+01 0 1 0
2974 1 2 -3.9856462994728620e-01 2.0930632916690026e+01 3.0424102100158986e+01 1.9098902528073733e+01 0 1 0
2153 1 1 1.1888435190819796e-01 1.8848111577799433e+01 2.9335497431923816e+01 1.9473109609168098e+01 0 1 0
2691 1 3 1.7037813838882485e-01 2.2716765954705362e+01 3.2258266914827445e+01 1.8784422599096036e+01 0 1 0
12248 2 2 -6.6811841085724044e-01 2.1775342352164756e+01 2.9064447508830771e+01 1.4908182680329068e+01 0 0 0
12249 2 3 3.8581050086789587e-01 2.1388011176147696e+01 2.9641965848769370e+01 1.4285105256392775e+01 0 0 0
12250 2 3 3.0850859067150621e-01 2.1826128119045876e+01 2.9498574092423745e+01 1.5783977416510922e+01 0 0 0
2694 1 3 3.8037901379458777e-01 2.1217301505156282e+01 3.1486985685212133e+01 1.7588417528854308e+01 0 1 0
15104 2 2 -6.5049108455274074e-01 2.3814838521854011e+01 3.1221463711982874e+01 1.4225974586759067e+01 0 0 0
15105 2 3 4.1958431877935987e-01 2.4077539041393596e+01 3.1568955280875159e+01 1.3356936857329856e+01 0 0 0
10571 2 2 -6.7027329870052410e-01 2.2080188596156269e+01 3.1431756481046538e+01 1.2319173669037507e+01 0 -1 0
15106 2 3 3.4302483371855141e-01 2.3080024074306792e+01 3.1786920877916206e+01 1.4446818448194131e+01 0 0 0
2693 1 2 -5.2818221630031759e-01 2.1515217870493061e+01 3.1936933451536333e+01 1.6784362829427860e+01 0 1 0
14647 2 3 4.4404794355145077e-01 2.0193228238449954e+01 3.1326786409902326e+01 1.4893245808194253e+01 0 -1 0
149 1 1 7.0948179741863238e-02 2.4325284056773821e+01 2.8890269484377455e+01 1.1677520463054984e+01 0 0 0
151 1 1 9.5269193440612618e-02 2.5065182984097419e+01 3.0190400575534522e+01 1.1630964343628570e+01 0 0 0
11429 2 2 -6.6749450032915825e-01 2.4250138350829445e+01 3.1529521929281934e+01 1.7237107398235050e+01 0 0 0
10840 2 3 3.5397032603771839e-01 2.1505173791942365e+01 2.6936985167808547e+01 1.4948333424623833e+01 0 0 0
2209 1 1 -3.5589004917609912e-02 2.0286113208420588e+01 2.6754260640102139e+01 1.9762647596865438e+01 0 1 0
11431 2 3 3.8964220566260732e-01 2.4962365124900053e+01 3.1702256791115897e+01 1.7930236461244863e+01 0 0 0
2157 1 1 1.4085486655585411e-01 1.8822553096396199e+01 3.1705111597558073e+01 1.9921176443221277e+01 0 1 0
2213 1 1 9.4899535098197804e-02 2.0281116694687078e+01 2.9353913712594881e+01 1.9894926389781716e+01 0 1 0
10572 2 3 4.9013237971833795e-01 2.1364079363513532e+01 3.1969337480483002e+01 1.2662128125280478e+01 0 -1 0
2899 1 2 -4.9260708270410714e-01 2.1791629788544515e+01 2.6560480554937772e+01 1.7893194582794898e+01 0 1 0
10573 2 3 4.3450920122139297e-01 2.1786006746586196e+01 3.0737987319535666e+01 1.1723006921869461e+01 0 -1 0
11430 2 3 3.8336379014349853e-01 2.4077006104258484e+01 3.2200176005450302e+01 1.6559897754989642e+01 0 0 0
11604 2 3 4.0041071901417025e-01 2.5051233624780860e+01 2.8342072587460187e+01 1.7759318253577877e+01 0 0 0
11605 2 3 3.2577960055747485e-01 2.5370381674948987e+01 2.6912109614016085e+01 1.7184889007917750e+01 0 0 0
10632 2 3 4.2367084023350493e-01 1.8705195408741481e+01 3.2716393223381530e+01 1.7477828050668744e+01 0 0 0
12376 2 3 4.8397674173014343e-01 1.8619468623813471e+01 2.6373146563437395e+01 1.6433996507707640e+01 0 0 0
1601 1 1 -5.4221258948520243e-02 1.8081113927887209e+01 2.6242215838616584e+01 1.3693318634986104e+01 1 0 0
1547 1 1 1.0408223053741815e-01 1.2270135692623565e+01 3.2779336454641850e+01 1.3479028144170590e+01 1 0 0
2168 1 1 1.2974036426766771e-02 1.6014545225290767e+01 3.9112291479411347e+01 1.9346025827148104e+01 0 1 0
3041 1 2 -4.0221817628409723e-01 9.8707138420327105e+00 3.2785680995572349e+01 1.7240669952045220e+01 0 1 0
2095 1 1 5.1229297316399990e-02 1.2708562418161044e+01 3.2785997717283024e+01 1.7625596819680990e+01 0 1 0
2158 1 1 -3.5529167591103146e-02 1.6885162501807663e+01 3.2949920889630100e+01 1.9233199147018265e+01 0 1 0
1557 1 1 1.4950095415574879e-01 1.3384002787946738e+01 3.8149130474621536e+01 1.1623595600539872e+01 1 0 0
3010 1 1 3.2996239921324683e-01 1.0847691419610317e+01 3.6701414268722928e+01 1.7187165049598182e+01 0 1 0
2788 1 2 -3.3716920163979369e-01 1.5165418532003029e+01 3.3400980031233161e+01 1.6759081454483120e+01 0 1 0
1553 1 1 1.3310669452283103e-01 1.3249215159546592e+01 3.6489612732938795e+01 1.3586992610388249e+01 1 0 0
1549 1 1 -2.0135960343853055e-02 1.3030736955711744e+01 3.3989443529806941e+01 1.3253225637658236e+01 1 0 0
1551 1 1 6.6886854150481397e-03 1.2468781778878530e+01 3.5203802371953770e+01 1.3653014532253852e+01 1 0 0
1495 1 1 1.0769422989959640e-01 1.1278613247541339e+01 3.8007358204854221e+01 1.2949668441756591e+01 1 0 0
1555 1 1 -1.0898222145154299e-01 1.2520567654093472e+01 3.7560086166476253e+01 1.2562507286602104e+01 1 0 0
1489 1 1 2.6294361634431973e-01 1.0407509400602686e+01 3.3710910784878656e+01 1.4046279061011850e+01 1 0 0
1775 1 2 -3.0027786231730552e-01 1.0760743758337588e+01 3.7514812768579468e+01 1.4239463456914510e+01 1 0 0
1491 1 1 -8.2449777821417269e-02 1.1069961906934099e+01 3.4987960438852646e+01 1.3927301875657772e+01 1 0 0
1493 1 1 1.7692557214296040e-01 1.0312788439642015e+01 3.6179057717669458e+01 1.4170352295081909e+01 1 0 0
1925 1 2 -4.9717846896612439e-01 1.3298492740918201e+01 3.7715173804951469e+01 1.4521166713240881e+01 1 0 0
1926 1 3 4.0205012489052838e-01 1.2966132434481509e+01 3.8471249440603557e+01 1.4009297003932479e+01 1 0 0
1552 1 1 4.5124709874052600e-02 1.5105026853078121e+01 3.5126804179086214e+01 1.2463540025390229e+01 1 0 0
1556 1 1 1.0702200045361313e-01 1.5422080473114644e+01 3.7564183259600576e+01 1.3046812042445676e+01 1 0 0
1550 1 1 -1.7927479841868949e-02 1.4374933204604982e+01 3.3871627152558787e+01 1.2653060847088790e+01 1 0 0
1554 1 1 -5.8563098057738197e-02 1.4629618416915518e+01 3.6283321978849820e+01 1.3034865002301125e+01 1 0 0
3009 1 3 2.0040546218936267e-01 1.1700590298473855e+01 3.8854802865471633e+01 1.6084113807571541e+01 0 1 0
2105 1 1 -1.0457016637458046e-01 1.2481183362220648e+01 3.8914939048539239e+01 1.6837722381374157e+01 0 1 0
2665 1 2 -4.9176166419687789e-01 1.4512717418516585e+01 3.7557732800644274e+01 1.6650908611602922e+01 0 1 0
2666 1 3 5.0751413573628390e-01 1.4529488378660252e+01 3.7578973473266878e+01 1.5701874503915269e+01 0 1 0
1946 1 2 -3.7350044713129593e-01 1.6158637132885588e+01 3.7848252938796591e+01 1.4283969204228086e+01 1 0 0
2103 1 1 1.4589281106035287e-01 1.3172069409436702e+01 3.7757767935424916e+01 1.7304452756077762e+01 0 1 0
2101 1 1 -5.4082400118317490e-02 1.2258650027493253e+01 3.6558999671313721e+01 1.7331786691341854e+01 0 1 0
3038 1 3 2.7977198773823908e-01 1.1241382220193245e+01 3.4110744560506397e+01 1.6926324675665267e+01 0 1 0
2097 1 1 -1.2731153111885235e-01 1.2208814821332362e+01 3.4055345879891568e+01 1.7308404861216030e+01 0 1 0
3012 1 2 -5.1640807814531686e-01 1.0357672134839449e+01 3.8078237476240510e+01 1.7283466723585963e+01 0 1 0
2099 1 1 8.0142743180941875e-02 1.2885436676686636e+01 3.5305648334029897e+01 1.7561499752144254e+01 0 1 0
2098 1 1 1.2580337738130032e-01 1.5137097823142366e+01 3.4261867119634708e+01 1.7881199661752106e+01 0 1 0
2100 1 1 -2.8868484853760118e-02 1.4218289933061383e+01 3.5342735233338765e+01 1.8116644902228035e+01 0 1 0
2104 1 1 1.3904552096697539e-01 1.3797226919027345e+01 3.7983477865249810e+01 1.8678798618433696e+01 0 1 0
2102 1 1 1.5271981295963294e-01 1.4623064983382450e+01 3.6425816691843004e+01 1.9047873115559799e+01 0 1 0
2164 1 1 -6.9570321231509719e-02 1.6087267248127631e+01 3.6606965794376485e+01 1.9023848919975926e+01 0 1 0
2160 1 1 -4.9499367736898996e-02 1.6286186489299283e+01 3.4156765034113150e+01 1.8808041186597329e+01 0 1 0
2166 1 1 1.3582785995110846e-01 1.6823853403303783e+01 3.7893746956198470e+01 1.9202035738442444e+01 0 1 0
2162 1 1 1.2954049957450262e-01 1.6840736145765298e+01 3.5463017433872693e+01 1.8927852154959147e+01 0 1 0
1616 1 1 2.3120293292985231e-01 1.7128547024061245e+01 3.7681819400148740e+01 1.3269393340474263e+01 1 0 0
1612 1 1 -2.3602365820866386e-01 1.6228667901838485e+01 3.5146883147366509e+01 1.1418885743622875e+01 1 0 0
1558 1 1 -8.3648368071888163e-02 1.4760851638536471e+01 3.8309646202466716e+01 1.1919210488087094e+01 1 0 0
1979 1 3 1.8442702065361377e-01 1.6914360055246124e+01 3.4352385762708586e+01 1.1618190825437081e+01 1 0 0
3011 1 2 -3.9984809019704470e-01 1.0136948969056780e+01 3.5594580384464280e+01 1.7046572053388495e+01 0 1 0
1497 1 1 -4.5399920400209952e-02 1.0470993882873332e+01 3.9122865797473743e+01 1.2725002735385107e+01 1 0 0
1687 1 3 1.7756565319550341e-01 1.6819645365439694e+01 3.6048184019783740e+01 1.1573210141078803e+01 1 0 0
3944 1 2 -2.9406889438901346e-01 9.7879735758731332e+00 3.5941012855164431e+01 1.9414822249071463e+01 1 1 0
15911 2 2 -6.4827733999165937e-01 1.7382085507386435e+01 3.6105359024322084e+01 1.6222055329272720e+01 0 0 0
15913 2 3 4.0350464732938585e-01 1.6805273183541136e+01 3.6345212813944286e+01 1.5441459009911942e+01 0 0 0
2673 1 2 -2.7433790463872881e-01 1.3569561796713785e+01 3.7132514490013669e+01 1.9781264419976583e+01 0 1 0
2106 1 1 3.4731540676828659e-04 1.4700951049089102e+01 3.9161877189076456e+01 1.8756518387805482e+01 0 1 0
13519 2 3 4.3006203939124665e-01 1.7204605934405063e+01 3.9232883332216282e+01 1.5979747808337669e+01 0 -1 0
3013 1 3 4.2440918220284896e-01 9.6275872801787763e+00 3.8323502410390340e+01 1.6757112803344040e+01 0 1 0
14646 2 3 4.5724582598320368e-01 2.0911947845243777e+01 3.2785359254272343e+01 1.4775125939866701e+01 0 -1 0
15704 2 2 -5.7485369756767934e-01 1.7597382181400341e+01 3.3366617048787177e+01 1.4422716364231873e+01 0 0 0
15912 2 3 3.3901892228663694e-01 1.7711536502702202e+01 3.5171213277738097e+01 1.6123204057793860e+01 0 0 0
2959 1 3 4.0768058641343297e-01 1.7754454201058110e+01 3.7217696942266194e+01 1.7549791872778805e+01 0 1 0
2958 1 2 -5.1059990888017615e-01 1.7616152496624252e+01 3.8105391651991880e+01 1.8004611097365707e+01 0 1 0
16405 2 3 3.8664011078296856e-01 2.5339291353863654e+01 3.8280879400094591e+01 1.6585914381753877e+01 0 0 0
15706 2 3 3.3075575660774875e-01 1.7978872326505197e+01 3.4237227609075028e+01 1.4081557048805537e+01 0 0 0
2994 1 3 1.8763842714810261e-01 2.1117028333734243e+01 3.3037410930654076e+01 1.8969307561368396e+01 0 1 0
1618 1 1 8.0442832476932999e-02 1.7671487312202537e+01 3.8589150813011067e+01 1.2111597298525295e+01 1 0 0
689 1 2 -3.4730664492200020e-01 2.2878995206319470e+01 3.6306490818298954e+01 1.2621171760754999e+01 0 0 0
14482 2 3 3.9048005415272313e-01 2.2258686144166209e+01 3.7201748005962827e+01 1.4319584313048447e+01 0 -1 0
686 1 1 3.5468226640499551e-01 2.3160479770712662e+01 3.5071484162335913e+01 1.2535858457283476e+01 0 0 0
690 1 3 3.2370819124533828e-01 2.2727542797788097e+01 3.4322819859819631e+01 1.4384532047461823e+01 0 0 0
14531 2 2 -6.7012183616569099e-01 1.9276516198074059e+01 3.8248622135732539e+01 1.5627909806422236e+01 0 0 0
14480 2 2 -6.8804428540546259e-01 2.2362754756603291e+01 3.7440339621081833e+01 1.5242963601846535e+01 0 -1 0
14011 2 3 4.9678102520217382e-01 2.0123116388642121e+01 3.4589018275747591e+01 1.5842235931032086e+01 0 0 0
14010 2 3 4.9660189482948469e-01 2.0398100899636649e+01 3.4862782541107073e+01 1.4144378277016100e+01 0 0 0
2692 1 2 -4.5798077870199883e-01 2.2503336249141729e+01 3.4085804724202866e+01 1.6096030522270308e+01 0 1 0
14009 2 2 -7.0340183248869037e-01 2.0107068578858634e+01 3.4163192068146849e+01 1.4966252840469025e+01 0 0 0
1615 1 1 3.0701666761806279e-01 1.9331407380686418e+01 3.6662676513907130e+01 1.3196428682896316e+01 1 0 0
1614 1 2 -3.8231719247659945e-01 1.7950214713198672e+01 3.6514105897819881e+01 1.3516137673343662e+01 1 0 0
1617 1 1 -1.3656304960225191e-01 1.9926588529141217e+01 3.7824474730597260e+01 1.2808248527024650e+01 1 0 0
1613 1 2 -4.7308986747735371e-01 2.0394215692350826e+01 3.5769917144612528e+01 1.3359956879495080e+01 1 0 0
688 1 2 -5.1696187537728211e-01 2.3037186613421234e+01 3.4039930406306596e+01 1.3505142599830240e+01 0 0 0
10913 2 2 -7.2250176252689480e-01 2.0431240379297442e+01 3.6093415611380301e+01 1.6476969539444042e+01 0 -1 0
2010 1 3 7.8035524583066784e-02 2.0984470018793445e+01 3.7975812105053663e+01 1.2742567038903331e+01 1 0 0
14532 2 3 4.3017316137853517e-01 1.9261875431049450e+01 3.7282028355045469e+01 1.5763056549646388e+01 0 0 0
10631 2 2 -6.7805679038323896e-01 1.9179981771585119e+01 3.3557167078021898e+01 1.7506272423717398e+01 0 0 0
10914 2 3 4.1929146862209410e-01 2.1325100792645234e+01 3.6533503715793444e+01 1.6188032811188346e+01 0 -1 0
2690 1 1 2.9679441937846412e-01 2.2061787765216749e+01 3.3227707412120857e+01 1.6964740537668440e+01 0 1 0
10633 2 3 4.3804407356925823e-01 1.9078433000601361e+01 3.4018093925621280e+01 1.8346714278452591e+01 0 0 0
10915 2 3 3.9455771511918136e-01 2.0280785223182811e+01 3.5856749049998349e+01 1.7444360772560859e+01 0 -1 0
2281 1 1 9.9990597414395657e-02 2.4953935504161606e+01 3.3214388678233718e+01 1.9590950050996106e+01 0 1 0
2219 1 1 -2.3928493370523640e-01 2.2114227330733783e+01 3.3149484470351645e+01 1.8527898344221700e+01 0 1 0
2924 1 2 -4.1164511152871519e-01 2.2760689239485846e+01 3.8736178559394808e+01 1.8467123384648303e+01 0 1 0
2163 1 2 -3.5362415907204520e-01 1.8269617294543650e+01 3.5439938799805063e+01 1.9139772492389849e+01 0 1 0
2220 1 1 3.0518688497682755e-02 2.2780537616771703e+01 3.4418268266563885e+01 1.9048399296313498e+01 0 1 0
2221 1 2 -3.3612768305578150e-01 2.0667485935290021e+01 3.5523444645293935e+01 1.9191733821437573e+01 0 1 0
2222 1 1 1.0379695379522040e-01 2.2083851947366103e+01 3.5567036563192119e+01 1.9366765576974274e+01 0 1 0
2226 1 1 1.1124539364970933e-01 2.2137463742948285e+01 3.7918681412158335e+01 1.9569280570131731e+01 0 1 0
2283 1 1 -5.3566907768276405e-02 2.4206577099784536e+01 3.4403580027147164e+01 1.9232846369233041e+01 0 1 0
2287 1 1 -4.9272507061509069e-02 2.4249262780149454e+01 3.6745150818626165e+01 1.9846399549134212e+01 0 1 0
2285 1 1 1.7461734729385664e-01 2.4944528580614151e+01 3.5646947494525456e+01 1.9408258479389190e+01 0 1 0
14462 2 2 -5.7206970575699512e-01 2.4227594217044008e+01 3.5793093757122747e+01 1.6634786377973750e+01 0 0 0
1619 1 1 -3.6289466522419420e-03 1.9052199391358602e+01 3.8940213204016146e+01 1.2566082042308825e+01 1 0 0
14463 2 3 3.5995423305992658e-01 2.3578878166245541e+01 3.5645130944708100e+01 1.5895890945006714e+01 0 0 0
14464 2 3 3.2755418132724984e-01 2.4747808047661955e+01 3.4999333893164710e+01 1.6583794280311562e+01 0 0 0
2223 1 1 1.0464192909511548e-01 2.0059142875980765e+01 3.6702561833233588e+01 1.9797199870889848e+01 0 1 0
2289 1 1 1.0734979205451291e-01 2.4954902498215308e+01 3.8023102184657361e+01 2.0029120528592266e+01 0 1 0
14481 2 3 4.2273432982586534e-01 2.2648204514667224e+01 3.8409180176510304e+01 1.5312282075875356e+01 0 -1 0
16404 2 3 4.3394542514372098e-01 2.3841988893386151e+01 3.8678643969349309e+01 1.7140745962453231e+01 0 0 0
16403 2 2 -6.8312519592299914e-01 2.4441987257805156e+01 3.8752441148520369e+01 1.6392922908589064e+01 0 0 0
2165 1 1 8.0330598816305290e-02 1.8689553924610781e+01 3.6636806324851420e+01 1.9829395443925694e+01 0 1 0
14533 2 3 4.3128487168427954e-01 2.0135015146138045e+01 3.8782411386949569e+01 1.5695699638136496e+01 0 0 0
11530 2 3 4.3206376347425129e-01 1.9067619184811466e+01 3.9155504628197420e+01 1.7575809427581941e+01 0 -1 0
15173 2 2 -6.2103386129324267e-01 2.5400423516404615e+01 3.6291887781930733e+01 1.3826785724558258e+01 0 0 0
10347 2 3 2.6294232277455148e-01 2.4414558707807920e+01 3.3456902106762612e+01 1.5168037542463203e+01 0 -1 0
10346 2 2 -6.2213350338237761e-01 2.5344190109384623e+01 3.3266564254054238e+01 1.5444102035962567e+01 0 -1 0
15175 2 3 3.7857957968528305e-01 2.5242168134078515e+01 3.7240419980695833e+01 1.4104167100983570e+01 0 0 0
2159 1 1 -1.9556622245906232e-02 1.8098701076826931e+01 3.2899096246050441e+01 2.0014403558675685e+01 0 1 0
838 1 3 3.6114979104421968e-01 2.0960110205543241e+01 3.7425954239939784e+01 1.1332382833932471e+01 0 0 0
16573 2 3 3.8892434945766013e-01 1.2724342456991632e+01 2.9072611761921511e+01 2.7996045152047216e+01 0 0 0
3854 1 2 -4.7946394356806199e-01 1.1327563871681305e+01 2.6470329256434489e+01 2.2000972979865224e+01 1 1 0
3543 1 1 2.5004320791519563e-01 1.1667403860596396e+01 2.6314755911269195e+01 2.3391322722441714e+01 1 1 0
16571 2 2 -6.0029779441619313e-01 1.2784324834370366e+01 2.9812365770843403e+01 2.8622090082286562e+01 0 0 0
3699 1 2 -5.4286053302046866e-01 9.7418669436407104e+00 3.1549748810760200e+01 2.4631665256370944e+01 1 1 0
13877 2 2 -6.0971840065046856e-01 1.2959669826674123e+01 2.7029470347570157e+01 2.7014322038325684e+01 0 0 0
2852 1 3 4.7185997159469634e-01 1.6705930805750587e+01 3.0045069698040805e+01 2.0249242556173257e+01 0 1 0
2851 1 2 -4.8427902716280147e-01 1.6134263647608755e+01 3.0797404923734138e+01 2.0329418184702643e+01 0 1 0
3855 1 3 3.6339574806783370e-01 1.1503064378292430e+01 2.7303745478648722e+01 2.1508082564553355e+01 1 1 0
3786 1 2 -5.1080984785303429e-01 1.3444790662097196e+01 2.9044188659517392e+01 2.0803049051192296e+01 1 1 0
3788 1 3 4.3042466610469277e-01 1.2998374515416414e+01 2.9850904916024742e+01 2.0912406573510541e+01 1 1 0
3787 1 2 -3.5521149177131062e-01 1.5681432531641539e+01 2.8281631674299494e+01 2.1588146115534862e+01 1 1 0
3785 1 1 3.4308927735438816e-01 1.4676229418444587e+01 2.9078639487597812e+01 2.1521751884019245e+01 1 1 0
3549 1 1 1.5977151726482522e-01 1.0012967698953750e+01 3.0724816464032699e+01 2.1490312674084272e+01 1 1 0
3610 1 1 -2.8761450765912216e-01 1.4670159978607920e+01 3.0285289078115166e+01 2.2524957200530448e+01 1 1 0
3552 1 1 2.3782757302060123e-01 1.2006206625615679e+01 3.1843005036947183e+01 2.2240390954435679e+01 1 1 0
3550 1 2 -3.6943013107534750e-01 1.1476887908211266e+01 3.0606309201951852e+01 2.1803212267190112e+01 1 1 0
4019 1 3 2.2153073953964475e-01 1.4660510054877019e+01 3.1252818340940763e+01 2.2025881827598933e+01 1 1 0
3784 1 3 2.2848028559333070e-01 1.3774167120318245e+01 3.0158962115971256e+01 2.3117647518064611e+01 1 1 0
3612 1 2 -3.4657555030178561e-01 1.3090328174993759e+01 3.2040267437268639e+01 2.3162546742017668e+01 1 1 0
3611 1 1 7.0983687677792437e-02 1.5898380000901028e+01 3.0463241918919387e+01 2.3462858442284020e+01 1 1 0
4020 1 3 1.8476874791259001e-01 1.1526562163264272e+01 3.0110966697303326e+01 2.3800304621166777e+01 1 1 0
3613 1 1 -3.1126343231582379e-02 1.6272702438766075e+01 3.1765097656826939e+01 2.3872400325178909e+01 1 1 0
3547 1 1 -2.4234023279566003e-01 1.0760488516752806e+01 2.9398675606065034e+01 2.4200884657469150e+01 1 1 0
3953 1 2 -5.2980959270783579e-01 1.0762685756316628e+01 2.6776990626907356e+01 2.5591162254511787e+01 1 1 0
3609 1 1 -3.4957711352814322e-02 1.6522739037793642e+01 2.9339172509921472e+01 2.4102375337306427e+01 1 1 0
3545 1 2 -3.4704537340665381e-01 1.2548229885920902e+01 2.7461975317581519e+01 2.3801169424112111e+01 1 1 0
3605 1 1 2.8977000874987313e-01 1.3924813029999088e+01 2.7346182489176378e+01 2.4004177332964133e+01 1 1 0
3607 1 2 -3.1444745390078804e-01 1.4390863672603860e+01 2.8549667776082838e+01 2.4567596734246070e+01 1 1 0
3608 1 1 1.5819194888517871e-01 1.5784960435177572e+01 2.8173173817722670e+01 2.4483582466162613e+01 1 1 0
3606 1 1 -7.6394315301300822e-02 1.6631633348470778e+01 2.7011765335540645e+01 2.4397186651819023e+01 1 1 0
3697 1 3 2.3458542747486283e-01 1.1265519419337641e+01 2.8650524375764725e+01 2.4808186311937781e+01 1 1 0
4714 1 2 -3.2903933332941326e-01 1.1381593579956878e+01 3.2477360244044853e+01 2.8237191561460239e+01 0 0 0
16766 2 2 -6.2018480748959004e-01 1.3860578118383819e+01 3.1488169112217594e+01 2.5920268200390570e+01 0 0 0
15969 2 3 4.1213259666146768e-01 1.1299949355645685e+01 3.1104280891474644e+01 2.6492240551437249e+01 1 -1 0
15968 2 2 -5.6066992872095311e-01 1.0799686099054911e+01 3.0308634449814058e+01 2.6418927811834592e+01 1 -1 0
5001 1 3 4.2172130407031277e-01 1.0301826696026621e+01 2.8708127549799318e+01 2.8362185160667799e+01 0 1 0
3542 1 1 1.1731732373152612e-01 1.0311504806932236e+01 2.6552432783572645e+01 2.4206744102963462e+01 1 1 0
3546 1 1 6.3859676346310665e-02 9.8811461430523231e+00 2.8801006562902998e+01 2.3120203447606077e+01 1 1 0
3696 1 1 4.0389897140645581e-01 9.8967270236013327e+00 3.0263724508270347e+01 2.5281230155874514e+01 1 1 0
16679 2 2 -6.8736864735129721e-01 1.5472045842243519e+01 3.0767616972972448e+01 2.8230642892377528e+01 0 0 0
3700 1 3 3.9678080103714691e-01 1.0459727837325845e+01 3.2169204885044834e+01 2.4659567020073403e+01 1 1 0
13879 2 3 4.5556176942354903e-01 1.2223142270614266e+01 2.7129515840261131e+01 2.6331650037193768e+01 0 0 0
16572 2 3 3.6563899015248530e-01 1.2204228906042303e+01 3.0499389134037010e+01 2.8299658724447458e+01 0 0 0
16767 2 3 4.1233997191616006e-01 1.4614157044076693e+01 3.1106107914019532e+01 2.6348997489492028e+01 0 0 0
16768 2 3 4.4645325560826588e-01 1.3949979795288234e+01 3.2466635545275487e+01 2.5928886302929431e+01 0 0 0
2927 1 3 4.4949710818893979e-01 1.7266868518729577e+01 2.7624112002495320e+01 2.0650416717979784e+01 0 1 0
16680 2 3 4.6754114421078730e-01 1.6374719850376778e+01 3.1030462611154768e+01 2.8505038644113935e+01 0 0 0
3835 1 3 4.2964977135268317e-01 1.8083045840400018e+01 2.6348816030686645e+01 2.7030087128112783e+01 1 1 0
2277 1 1 1.0039973273742586e-01 2.5239314528844140e+01 3.0800279780038096e+01 2.0123516843838129e+01 0 1 0
15656 2 2 -6.7485995126057485e-01 2.0683241236771703e+01 2.8203895109836001e+01 2.8499051843802970e+01 0 0 0
11820 2 3 4.3447360301093696e-01 2.1336985405266375e+01 2.9710585007716457e+01 2.8029755287029882e+01 0 0 0
12402 2 3 3.3794072405791126e-01 2.5116594859276429e+01 2.6542780970342452e+01 2.5657748819772017e+01 0 0 0
2211 1 1 -5.6444043886907817e-02 2.0828237924035470e+01 2.8004807463769758e+01 2.0162313859018237e+01 0 1 0
2210 1 1 -5.4488767565370445e-02 2.3050097037592320e+01 2.6978845100856848e+01 2.0212993331931099e+01 0 1 0
16336 2 3 4.5621974272975568e-01 1.9145479895461371e+01 2.6787601243859456e+01 2.1879038546657203e+01 0 0 0
16335 2 3 4.5898511870183251e-01 2.0618958076844415e+01 2.7133227585227040e+01 2.2569623799180995e+01 0 0 0
15089 2 2 -7.1112980286655403e-01 2.4159392192191110e+01 2.9345111254923335e+01 2.7988249272733004e+01 0 0 0
2273 1 1 1.0965995156359712e-01 2.5285205157729383e+01 2.8438031535604029e+01 2.1290735844094385e+01 0 1 0
3674 1 1 -5.8933411696270213e-02 1.7611088231213763e+01 3.1986279224821907e+01 2.4259136562877540e+01 1 1 0
16334 2 2 -6.5261415098185571e-01 1.9650652340834426e+01 2.7357785106777907e+01 2.2488949100517384e+01 0 0 0
15156 2 3 4.9146459694838041e-01 2.2599338474093891e+01 2.8025441973575617e+01 2.3258057971989096e+01 0 0 0
3834 1 2 -4.3999461302564746e-01 1.7816498537591389e+01 2.7162034241253224e+01 2.6555140293226092e+01 1 1 0
2926 1 2 -5.5929792572728698e-01 1.7999629179096761e+01 2.6912896154145713e+01 2.0615035832682249e+01 0 1 0
2883 1 2 -5.6873915229274830e-01 1.8080454110537080e+01 2.9157579163879404e+01 2.0755178461474475e+01 0 1 0
2275 1 1 -9.4356237317874306e-02 2.4596102310012718e+01 2.9719431088343111e+01 2.0937841950437985e+01 0 1 0
2279 1 1 1.7396032754962829e-01 2.4488605837048411e+01 3.2170485179575735e+01 2.0509039620887602e+01 0 1 0
2214 1 1 9.2402311210280155e-02 2.3285467279349906e+01 2.9906337462928278e+01 2.1230003017634171e+01 0 1 0
2800 1 2 -3.6554481045489828e-01 2.2341705920608952e+01 2.8892808007123115e+01 2.1773035326998659e+01 0 1 0
2212 1 1 1.4720227613117268e-01 2.2155107995696007e+01 2.7896780110606485e+01 2.0694198613181900e+01 0 1 0
2215 1 1 2.1352228087451666e-01 2.1078323076046658e+01 3.0821034034254410e+01 2.0476750422738426e+01 0 1 0
2884 1 3 4.8876738152542348e-01 1.8559945373301748e+01 2.9083015904646551e+01 2.1620090909429425e+01 0 1 0
2217 1 2 -3.2275282965349322e-01 1.9982574301684181e+01 3.1722384560962617e+01 2.0808884349070567e+01 0 1 0
2216 1 1 1.5808005584587417e-02 2.2449305081207374e+01 3.0990777388942575e+01 2.0841938707460098e+01 0 1 0
2218 1 2 -3.7218796874240351e-01 2.2919453061556233e+01 3.2290010907076038e+01 2.0629054564620652e+01 0 1 0
2271 1 1 1.4002652293189205e-01 2.4422096680754468e+01 2.6910412000838477e+01 2.0822884181475658e+01 0 1 0
2799 1 2 -3.5304475338471636e-01 2.4643811021789986e+01 2.7420205091824553e+01 2.2152598659587703e+01 0 1 0
11578 2 3 3.6226622788797269e-01 2.1657957465232641e+01 3.1679822806324449e+01 2.2340505220189556e+01 0 0 0
2849 1 2 -5.2140366554813433e-01 2.4894124396704218e+01 3.2299942351685480e+01 2.1901639541710235e+01 0 1 0
3808 1 2 -3.8990339934015056e-01 1.8889189740625561e+01 3.0116461403232528e+01 2.2981781223839771e+01 1 1 0
11576 2 2 -7.0144476376234532e-01 2.1408041836651119e+01 3.1107168298854244e+01 2.3048211487275228e+01 0 0 0
15155 2 2 -6.6027579207295906e-01 2.2248674147201655e+01 2.7127398197174930e+01 2.3455164578597746e+01 0 0 0
11335 2 3 4.8061162704726745e-01 2.3341336661206718e+01 2.9775414091304391e+01 2.5094498185303252e+01 0 0 0
11334 2 3 4.2319398821965687e-01 2.2843904673273673e+01 3.0335511622744825e+01 2.3584336766108436e+01 0 0 0
15091 2 3 3.8450273245627725e-01 2.3991332738989296e+01 2.8622907465861683e+01 2.7312176553557070e+01 0 0 0
11577 2 3 4.4567850504459439e-01 2.0619445393663010e+01 3.0537414980946362e+01 2.2886767742830909e+01 0 0 0
3670 1 1 1.0108797815029519e-01 1.7990522238377846e+01 2.9248853281462747e+01 2.3878858239610512e+01 1 1 0
11333 2 2 -7.2516711163490744e-01 2.3405290062368032e+01 2.9703503329218226e+01 2.4110134668091245e+01 0 0 0
3666 1 1 1.4826468688415975e-01 1.7960499569655600e+01 2.6990100790328690e+01 2.5125045418081367e+01 1 1 0
11821 2 3 5.2617294107563828e-01 2.1001897206310986e+01 3.1445520559605036e+01 2.7604680948992456e+01 0 0 0
4056 1 2 -4.5451642148751220e-01 2.2766285081979930e+01 2.8370626637477226e+01 2.6239074827771873e+01 1 1 0
4054 1 1 2.8431375592248243e-01 2.2059084520122354e+01 2.7261796351196388e+01 2.6241737285121708e+01 1 1 0
3667 1 1 -2.8866681763931021e-02 2.0844595855588999e+01 2.7252196215174770e+01 2.5428280329121108e+01 1 1 0
3668 1 1 7.4480328982494109e-03 1.8644385216415913e+01 2.8200334388230644e+01 2.4607847373164336e+01 1 1 0
3672 1 1 1.0526715495286401e-01 1.8660250962260470e+01 3.0928365110839934e+01 2.4159746026583417e+01 1 1 0
3673 1 1 -5.7156950439956694e-02 1.9557480831034884e+01 3.0874590887297995e+01 2.5347189682330693e+01 1 1 0
3671 1 1 -7.0623756795046830e-02 2.0317057110863896e+01 2.9711774680771981e+01 2.5523346414659105e+01 1 1 0
3669 1 1 4.1433660908759509e-02 2.0008965912416119e+01 2.8375018221114917e+01 2.5110154428718097e+01 1 1 0
4058 1 3 8.7579487614396642e-02 2.1244111202531872e+01 2.9737361439979075e+01 2.6114623271054572e+01 1 1 0
3675 1 1 1.2712936945885775e-01 1.9613714255622956e+01 3.2065273380754782e+01 2.6197395468958703e+01 1 1 0
4040 1 2 -5.1476473885613250e-01 2.0379792569404572e+01 3.2283087646393021e+01 2.7340972679656080e+01 1 1 0
13190 2 2 -6.7075503549402804e-01 2.4357319040766900e+01 3.0930586792858112e+01 2.5847734612594909e+01 0 0 0
11819 2 2 -6.7616716575586111e-01 2.1705947395587938e+01 3.0632639316807786e+01 2.7972925143262685e+01 0 0 0
13192 2 3 4.4121584408292996e-01 2.4304020935384205e+01 3.1845567367189759e+01 2.5547093790767317e+01 0 0 0
13191 2 3 3.2452781019544691e-01 2.3867530576528551e+01 3.0752734645589921e+01 2.6708915262395294e+01 0 0 0
2850 1 3 4.4782304833149045e-01 2.4135030110997505e+01 3.2573107778167838e+01 2.2391895829944147e+01 0 1 0
12401 2 2 -6.5662458289245373e-01 2.5233333912616889e+01 2.7457469325562471e+01 2.5233541291388445e+01 0 0 0
16100 2 2 -6.4688338006052359e-01 2.2660155059585751e+01 3.2482385402650756e+01 2.5032916110150385e+01 0 0 0
12403 2 3 3.4796386312319638e-01 2.4482770550962439e+01 2.7905677109568572e+01 2.4857202573980913e+01 0 0 0
15157 2 3 4.1922569804902959e-01 2.2786829620163736e+01 2.6341378917605081e+01 2.3890741118789670e+01 0 0 0
11129 2 2 -6.5688334819552352e-01 2.5349649126948535e+01 2.6348375908980774e+01 2.7954602273295912e+01 0 0 0
15807 2 3 3.9231880242371048e-01 2.2920327643945964e+01 3.2398590344860054e+01 2.8130238103334648e+01 0 0 0
3958 1 3 3.6818065936105526e-01 1.9721384509936136e+01 3.2652742752807818e+01 2.3221864340663714e+01 1 1 0
14517 2 3 4.2506321107385736e-01 2.4894510959769107e+01 2.9846655916378815e+01 2.3308825030932937e+01 0 0 0
16102 2 3 4.0703510112377383e-01 2.2494722616135697e+01 3.2720022035846576e+01 2.4126186480040907e+01 0 0 0
15657 2 3 3.1130174227443491e-01 2.1544729381192969e+01 2.7756889573403122e+01 2.8746960416114664e+01 0 0 0
4866 1 3 3.0694081244572907e-01 1.5650549371240958e+01 3.3647179108298786e+01 2.8676954565895173e+01 0 0 0
4155 1 1 -2.5053614827002652e-02 9.5575396402750989e+00 3.4207437311320867e+01 2.8398480199005874e+01 0 0 0
15432 2 3 3.7061035609221682e-01 1.3069826549550278e+01 3.9200271715866357e+01 2.5585819405119608e+01 0 -1 0
4163 1 1 2.9308522465525222e-01 1.2252614433220055e+01 3.9138069254904650e+01 2.8520522672450596e+01 0 0 0
10360 2 3 4.2170385236843544e-01 9.8526391741321540e+00 3.4391787177999170e+01 2.4652754727145545e+01 1 0 0
3614 1 1 1.7006741754057694e-01 1.4141192495512634e+01 3.2965399849172670e+01 2.2754219832699906e+01 1 1 0
3615 1 1 7.0964358941137340e-02 1.5286377314885973e+01 3.2953654076312617e+01 2.3800338312269211e+01 1 1 0
4161 1 2 -3.3976736750947872e-01 1.1510252495679101e+01 3.7917768917938346e+01 2.8378808294491741e+01 0 0 0
16043 2 2 -6.5025618176985189e-01 9.9588471017977280e+00 3.7513473291252900e+01 2.3917976348601304e+01 1 0 0
3996 1 2 -2.5208214619017127e-01 1.1254592544362545e+01 3.3231181369771335e+01 2.0309223184533117e+01 1 1 0
3554 1 1 7.4900952352037989e-02 1.1483991992577380e+01 3.3046685374749089e+01 2.1725774726791293e+01 1 1 0
3553 1 1 1.2833367111549057e-01 9.8847178790371526e+00 3.3161679794595017e+01 2.0863386768225553e+01 1 1 0
3500 1 1 -5.7818815548772986e-03 1.0229837121319667e+01 3.8174215463379717e+01 2.0499674069791674e+01 1 0 0
3557 1 1 1.3509386400890291e-01 1.0081454424790326e+01 3.5495205532167347e+01 2.0785918569176051e+01 1 1 0
3501 1 1 3.3185170062833648e-02 1.1545190500225385e+01 3.8114425839520855e+01 2.1065401840254758e+01 1 1 0
3616 1 1 7.5425362785199387e-02 1.3372416243146890e+01 3.4264957289143403e+01 2.2133439060714775e+01 1 1 0
3558 1 1 -2.5323705528998135e-02 1.1235609639656083e+01 3.5687098405335156e+01 2.1655593233836377e+01 1 1 0
3620 1 1 1.0928913833635824e-01 1.3104728967758017e+01 3.6916035372894100e+01 2.2670423596062566e+01 1 1 0
3993 1 2 -2.7596586307622378e-01 1.4002404758044433e+01 3.3236502527796304e+01 2.1322090025463364e+01 1 1 0
3561 1 1 1.7067722949845456e-02 1.3981033392293108e+01 3.8119651282453681e+01 2.2647008766162116e+01 1 1 0
3560 1 1 1.2085492787087400e-02 1.1949162293993817e+01 3.6877527427798476e+01 2.1712485003166709e+01 1 1 0
3556 1 1 1.2592056086985728e-01 1.1847542440486931e+01 3.4486477909776895e+01 2.2383661842394776e+01 1 1 0
3941 1 2 -3.2937071082609004e-01 1.6431389638730455e+01 3.6245103313517667e+01 2.2310989798943481e+01 1 1 0
3618 1 1 7.8816901465169634e-02 1.3982358062641131e+01 3.5432698221947021e+01 2.2912525234469499e+01 1 1 0
3619 1 1 8.7280966581064476e-02 1.5537767007497763e+01 3.5360921003799454e+01 2.2953414609206650e+01 1 1 0
3562 1 1 -1.4352426755501885e-02 1.5139275311322177e+01 3.8137979952706601e+01 2.3465021494099034e+01 1 1 0
3828 1 2 -5.3219958934996503e-01 1.1556060274786839e+01 3.4425159237151512e+01 2.3816532477171659e+01 1 1 0
3621 1 1 1.3950326113049469e-01 1.6095405096653558e+01 3.7007527339522170e+01 2.3535032419289315e+01 1 1 0
4157 1 1 5.5137984407917159e-02 1.0212994903519508e+01 3.5395750699216762e+01 2.7965468781992218e+01 0 0 0
4160 1 1 1.4481345724213499e-01 1.0132805438641599e+01 3.7928618599124398e+01 2.8008699800934185e+01 0 0 0
4787 1 2 -3.8539683488424270e-01 1.1521825127968716e+01 3.3257947847478171e+01 2.5933721674629638e+01 0 0 0
3829 1 3 4.8353560807896157e-01 1.2342589018920059e+01 3.4577817433690939e+01 2.4323624442604672e+01 1 1 0
3791 1 2 -3.3603101069369679e-01 1.3178511398102829e+01 3.6061563637417535e+01 2.3920339958880650e+01 1 1 0
3617 1 1 7.0435590020056074e-02 1.5963118872196592e+01 3.4366809697753773e+01 2.3919043622688292e+01 1 1 0
13669 2 3 3.9997882380442662e-01 1.4219996864347499e+01 3.7820714504592750e+01 2.7149497910010510e+01 0 -1 0
13667 2 2 -6.5838199904357597e-01 1.4498480931965060e+01 3.6925940642068355e+01 2.6862674712837691e+01 0 -1 0
4785 1 3 1.3977162309608726e-01 1.1761614914944827e+01 3.6412425567916607e+01 2.6939522860877826e+01 0 0 0
3690 1 3 3.9317225445846299e-01 1.5825435315079231e+01 3.4862212040668211e+01 2.6180622169603978e+01 1 1 0
4158 1 1 -2.5450887969741626e-01 1.1628251049873271e+01 3.5445862050967435e+01 2.7439891193356843e+01 0 0 0
5050 1 3 2.1787746562197532e-01 1.2312974823041767e+01 3.5630319724502733e+01 2.8224938475383265e+01 0 0 0
4789 1 3 4.3147338693398640e-01 1.3809054754024739e+01 3.5396114541630823e+01 2.6990888795078813e+01 0 0 0
4786 1 1 3.4149061333845759e-01 1.2076400049569109e+01 3.4249102983027413e+01 2.6526504413367451e+01 0 0 0
4788 1 2 -5.1950988182766555e-01 1.3455198105204525e+01 3.4588112469400158e+01 2.6533408321201897e+01 0 0 0
3695 1 2 -3.5422090366869596e-01 1.5117440639244302e+01 3.3772404061437179e+01 2.4986018859834907e+01 1 1 0
3689 1 2 -5.5452146996159979e-01 1.6517389372790085e+01 3.5543539362550462e+01 2.6388180442089038e+01 1 1 0
13668 2 3 4.3134693414254122e-01 1.5501001060380005e+01 3.6768865305038297e+01 2.6879900340194009e+01 0 -1 0
3682 1 1 -3.4260219153169083e-02 1.7103310149574337e+01 3.6955939628802518e+01 2.4626529079408606e+01 1 1 0
16045 2 3 3.9445863083759353e-01 1.0733441447543555e+01 3.7072678673990687e+01 2.4256043374547996e+01 1 0 0
3678 1 1 -6.0491220228189278e-02 1.7324529389070136e+01 3.4536077154294787e+01 2.4324926322267221e+01 1 1 0
4916 1 3 3.9308310560547011e-01 1.7286446297661040e+01 3.5545700816281126e+01 2.7801657129100963e+01 0 0 0
2754 1 3 1.6255717876200745e-01 1.7271769083056153e+01 3.4516040344452129e+01 2.1205775828998917e+01 0 1 0
15431 2 2 -5.8501388118269593e-01 1.2140411966437506e+01 3.9188004214698807e+01 2.5534002319814835e+01 0 -1 0
3622 1 1 1.2017685149493406e-02 1.7647181890134906e+01 3.8130481894411133e+01 2.5171755606014266e+01 1 1 0
3677 1 1 3.1533324113796634e-03 1.8985991469783247e+01 3.3260038048661961e+01 2.5902320794480293e+01 1 1 0
2167 1 1 7.9266544199867880e-02 1.7809717306335376e+01 3.7655765603190183e+01 2.0377801497432372e+01 0 1 0
11366 2 2 -6.9615664260327481e-01 2.4069099285088445e+01 3.7622302491550762e+01 2.4396041401170411e+01 0 0 0
2995 1 3 1.3219316963432592e-01 1.7870736462068560e+01 3.3096111333483314e+01 2.2004803490756490e+01 0 1 0
2224 1 1 9.3030645689149691e-02 2.2765306908461941e+01 3.6633715224130498e+01 2.0050328264462216e+01 0 1 0
12565 2 3 3.1170684468734383e-01 2.4825128208611314e+01 3.3140559838264558e+01 2.7465831119680843e+01 0 0 0
2225 1 1 -5.1795553665043438e-02 2.0722715318527165e+01 3.7902574606954708e+01 2.0040148672078761e+01 0 1 0
15808 2 3 4.2837883908375313e-01 2.2274440391973791e+01 3.3912170840830605e+01 2.7916808699384255e+01 0 0 0
3676 1 1 1.1746481590577230e-01 1.8229276976515692e+01 3.3357451754140911e+01 2.4488374404803782e+01 1 1 0
12072 2 3 4.5278314174288237e-01 2.4487980729197680e+01 3.6367979668020034e+01 2.3268210702105517e+01 0 0 0
13839 2 3 4.5178186101326184e-01 2.3470444121800352e+01 3.4615157322307851e+01 2.2841666478053622e+01 0 0 0
14504 2 2 -6.5778600665482623e-01 2.0844614364623347e+01 3.7857450140156153e+01 2.3625483959826038e+01 0 -1 0
2169 1 1 1.0666221298309944e-01 1.8544078330805124e+01 3.9208296879044930e+01 2.0771202255808859e+01 0 1 0
2917 1 2 -2.7899521323268134e-01 1.7997730130558878e+01 3.8229784193272721e+01 2.1692728835336869e+01 0 1 0
2756 1 2 -3.6488020265675991e-01 2.0650496157708570e+01 3.4045921462509973e+01 2.1305332073828374e+01 0 1 0
14505 2 3 3.2269058875681855e-01 2.1273237936287728e+01 3.8628671710443911e+01 2.4045813092708983e+01 0 -1 0
10236 2 3 4.0749832617153137e-01 2.4705520111559551e+01 3.3997498526849220e+01 2.4977330994719818e+01 0 0 0
3679 1 1 -1.4959510139272955e-01 1.9235085110762366e+01 3.4442317138485393e+01 2.6561079919560537e+01 1 1 0
16867 2 3 4.3946920134618878e-01 2.3330725931871260e+01 3.5362041596210858e+01 2.6433289740709700e+01 0 0 0
16101 2 3 3.3182152270130288e-01 2.2253491498798510e+01 3.3091705352921515e+01 2.5717329969476282e+01 0 0 0
4762 1 2 -3.8323412135060336e-01 2.4533913192647521e+01 3.7730540862902451e+01 2.7041388458124352e+01 0 0 0
3683 1 1 -4.8722893722530795e-02 1.9609856031811542e+01 3.6854707040447600e+01 2.6122800299964162e+01 1 1 0
2753 1 1 3.5385366239524424e-01 1.9472116467837392e+01 3.4500752366393023e+01 2.1614252730885603e+01 0 1 0
13840 2 3 4.8695655215456285e-01 2.2448888464081520e+01 3.3761340508267395e+01 2.1743809165518563e+01 0 0 0
10235 2 2 -6.6689553464593709e-01 2.5178828481129599e+01 3.3280375264149335e+01 2.4565387216432232e+01 0 0 0
3680 1 1 1.1308685399701300e-01 1.7574807961843351e+01 3.5675308279962856e+01 2.5141687726558100e+01 1 1 0
14506 2 3 3.9557752962564963e-01 1.9965539397842324e+01 3.8041267450319040e+01 2.3205033601241603e+01 0 -1 0
16866 2 3 4.8125452385286299e-01 2.4944774379011434e+01 3.5656063158850429e+01 2.6532114035611496e+01 0 0 0
16865 2 2 -7.2696326889957674e-01 2.4219266706065671e+01 3.5295090472100391e+01 2.6008596780755074e+01 0 0 0
3623 1 1 -9.7984151084314491e-03 1.8946482698928204e+01 3.8129107129315983e+01 2.5802609787420085e+01 1 1 0
2755 1 2 -5.1237732429235439e-01 1.9129019356566683e+01 3.5488379683913742e+01 2.2547416311298790e+01 0 1 0
3681 1 1 1.5246394165769688e-02 1.8868026708902597e+01 3.5637834175696945e+01 2.5864309559711550e+01 1 1 0
2890 1 3 3.3863152528064483e-01 2.1721062510963453e+01 3.6191074358872385e+01 2.1893485405291248e+01 0 1 0
15806 2 2 -6.8580579454381119e-01 2.2991243152602191e+01 3.3262633642124605e+01 2.7612164722256132e+01 0 0 0
11368 2 3 3.8853437564367649e-01 2.3392225357580013e+01 3.7375921059156752e+01 2.5010129687438567e+01 0 0 0
4036 1 2 -5.2257387274147671e-01 2.1520130585072717e+01 3.5344014234344570e+01 2.6585042616876937e+01 1 1 0
4038 1 3 3.5232176890314348e-01 2.1137132690121046e+01 3.4790535960441588e+01 2.5831573191638753e+01 1 1 0
15881 2 2 -6.7192447497450603e-01 2.1455621097087185e+01 3.5217699886834275e+01 2.4226763263188129e+01 0 0 0
11367 2 3 4.0179852776637526e-01 2.4733393537317415e+01 3.8110040759658723e+01 2.4892721767828750e+01 0 0 0
4915 1 2 -4.2179743767452665e-01 1.7650624628631594e+01 3.6329600321680758e+01 2.8359901582692761e+01 0 0 0
2889 1 2 -5.0724579991748209e-01 2.2517274850022023e+01 3.6609079441605758e+01 2.1533715233390787e+01 0 1 0
12071 2 2 -6.8587418855256255e-01 2.4798085269919991e+01 3.5561996945022372e+01 2.2842436914343768e+01 0 0 0
4039 1 3 2.1872576054110293e-01 1.9852001462075666e+01 3.4404081383556488e+01 2.7466346828224612e+01 1 1 0
3957 1 2 -5.1273098277649465e-01 1.9608751507622376e+01 3.3408277355490021e+01 2.3784230276595462e+01 1 1 0
2875 1 2 -5.0891122428296987e-01 2.3643422343134944e+01 3.8922008315224353e+01 2.1971228789379563e+01 0 1 0
2876 1 3 4.1573319310718421e-01 2.3078971322172379e+01 3.8057509078687865e+01 2.2127823787637983e+01 0 1 0
2757 1 3 4.1468647697319816e-01 1.8230283221798448e+01 3.5951120115709323e+01 2.2480321635845812e+01 0 1 0
4037 1 2 -3.8102919874281499e-01 2.1764863010001140e+01 3.7762540421906778e+01 2.6569093639119977e+01 1 1 0
4760 1 1 3.4197170269757343e-01 2.4174047407983085e+01 3.8935443682398962e+01 2.7307862359681486e+01 0 0 0
2227 1 1 -5.7340292193240550e-02 2.0066024179614349e+01 3.9095229723280937e+01 2.0585258020793823e+01 0 1 0
13838 2 2 -7.4396720388309634e-01 2.2920327510050370e+01 3.3791448880967309e+01 2.2589355871425557e+01 0 0 0
15883 2 3 3.8674188540668070e-01 2.1320488618652295e+01 3.6201132096208262e+01 2.3995790015389368e+01 0 0 0
2291 1 1 1.0912784379763323e-01 2.4126197699053790e+01 3.9130541869393170e+01 2.0622366493367075e+01 0 1 0
4035 1 1 3.0929150677739109e-01 2.0999746600762631e+01 3.6704823456994461e+01 2.6477657084380660e+01 1 1 0
15882 2 3 4.4811821743045271e-01 2.0777004282066702e+01 3.4600120886479608e+01 2.3778026842587089e+01 0 0 0
2161 1 1 -2.0555930017115237e-01 1.8134383919075489e+01 3.3832382522712734e+01 2.1260830981327739e+01 0 1 0
4914 1 3 3.4656845267134773e-01 2.4419818660754618e+01 3.4752811497001147e+01 2.8728267025135317e+01 0 0 0
4211 1 1 1.2000264966767910e-01 1.1639031157144696e+01 2.9801993536572297e+01 3.1746597635327920e+01 0 1 0
4207 1 1 9.2270259929891907e-02 1.1686646762684621e+01 2.7016350785163571e+01 3.1312326825238788e+01 0 1 0
4150 1 1 4.4559317866970701e-03 1.1094988560313105e+01 3.0919125628444696e+01 3.0933735133752116e+01 0 0 0
4209 1 1 6.8295139810163774e-02 1.0840483835057764e+01 2.8210160711875332e+01 3.1468691359211277e+01 0 1 0
4265 1 1 1.3595716742272962e-01 1.3035803851910877e+01 2.7102742985153938e+01 3.1428439390341627e+01 0 1 0
4269 1 1 -3.0086032633361053e-02 1.3110616549163689e+01 2.9661788520539289e+01 3.1742757976205418e+01 0 1 0
4959 1 2 -3.7467209548589442e-01 1.0694900844590583e+01 2.9067418806955953e+01 3.2611415328078209e+01 0 1 0
4267 1 1 -2.5522437433970119e-02 1.3619555885005745e+01 2.8423927644351767e+01 3.1492172425946105e+01 0 1 0
4810 1 2 -3.3269842470083549e-01 1.3217284866817840e+01 3.1842315450124079e+01 3.2965855969246249e+01 0 0 0
4212 1 1 1.2900495778495386e-01 1.3886517846929467e+01 3.0853768042843381e+01 3.2183600030520424e+01 0 0 0
11951 2 2 -6.7764199046625340e-01 1.2229199010515797e+01 2.7927521669657775e+01 3.4142400570637008e+01 0 0 0
4268 1 1 1.3943049580663078e-01 1.5087552831918506e+01 2.8228298113717173e+01 3.1187691598082175e+01 0 1 0
4213 1 1 -7.4830160665647766e-02 1.5318319350762387e+01 3.0841119875819949e+01 3.1965119669045617e+01 0 0 0
4266 1 1 1.1825584227471433e-01 1.5780919433166561e+01 2.6952947328714210e+01 3.1663306067498983e+01 0 1 0
4215 1 1 1.2349252217985063e-01 1.6046808703210136e+01 3.2090595742354616e+01 3.2194007117478556e+01 0 0 0
4270 1 1 1.2677405630970362e-01 1.6044343044716815e+01 2.9719855877600764e+01 3.1387337679369391e+01 0 1 0
4214 1 1 1.5587146491588486e-01 1.3014866723806351e+01 3.2478624695507783e+01 3.1638457183216023e+01 0 0 0
4152 1 1 -7.6994560978703913e-02 1.1933446133623880e+01 3.2051619444071541e+01 3.0745846463686011e+01 0 0 0
4931 1 2 -4.5017306497056536e-01 1.5611187937316265e+01 2.6846488367706460e+01 3.3086212080605733e+01 0 1 0
4966 1 2 -3.4231000919307147e-01 1.5655431155252160e+01 2.9044728457567679e+01 3.0150846811595127e+01 0 1 0
4329 1 1 -4.0133332502680891e-02 1.7220369027452914e+01 2.7034015524315340e+01 3.1273397420838752e+01 0 1 0
14286 2 3 3.6803618470459332e-01 1.5262288700357622e+01 3.0172136195522409e+01 3.4855723106394002e+01 0 0 0
4917 1 2 -4.8616323632330455e-01 1.6919497858871278e+01 2.9194855042887795e+01 3.3463289284728475e+01 0 1 0
14287 2 3 3.8600171840776693e-01 1.4652632571550878e+01 3.1631041332745934e+01 3.4674243277585326e+01 0 0 0
14285 2 2 -5.8268009754446293e-01 1.4955818716115720e+01 3.0948302598375598e+01 3.5322930599718028e+01 0 0 0
5983 1 2 -3.3175798567283471e-01 1.0931954197752779e+01 3.0719296757766337e+01 3.4951900975242260e+01 1 1 0
6000 1 3 4.3557448278827920e-01 1.3533265900033692e+01 2.7869097246554290e+01 3.5241350052071759e+01 1 1 0
5663 1 1 9.2886947125270389e-02 1.1170663515744609e+01 3.1851079188737160e+01 3.5883572418992209e+01 1 1 0
5661 1 1 7.1065707886699303e-02 1.0252761324337250e+01 3.0236565700654850e+01 3.6118661514151171e+01 1 1 0
5999 1 2 -5.2574526053434278e-01 1.3834778606268181e+01 2.8453568528411203e+01 3.5975957791935357e+01 1 1 0
13425 2 3 4.4464897612932813e-01 1.5433086504173307e+01 2.8367347285426149e+01 3.6337968107368532e+01 0 0 0
5724 1 1 -1.3252844866404261e-02 1.2353724545522939e+01 3.1902682223541607e+01 3.6721859424641764e+01 1 1 0
13424 2 2 -6.9255761136656036e-01 1.6424541002710885e+01 2.8233937500618577e+01 3.6342688661486221e+01 0 0 0
4333 1 1 9.9007039108873263e-02 1.7367637388332305e+01 2.9402196094846548e+01 3.2097876177942979e+01 0 1 0
13426 2 3 3.6824247873998261e-01 1.6747809964227176e+01 2.7600628692230377e+01 3.5709001715846725e+01 0 0 0
5000 1 2 -4.4106174483408861e-01 1.0679999354595129e+01 2.8081520241755960e+01 2.9053942341872926e+01 0 1 0
11952 2 3 4.4182457064692798e-01 1.1765931607467259e+01 2.8840228225374151e+01 3.3959021149514257e+01 0 0 0
4149 1 1 -5.2572573293328123e-03 9.8553372565784514e+00 3.0826395925223959e+01 3.0248051234025034e+01 0 0 0
4208 1 1 1.3397461529005655e-01 9.9142107505466779e+00 2.8200638494324146e+01 3.0240815052942178e+01 0 1 0
11953 2 3 4.3226771241558914e-01 1.1581468014105747e+01 2.7256060579776104e+01 3.4202292606660762e+01 0 0 0
5655 1 1 -1.3737760632009807e-02 1.1010560360451255e+01 2.6851045415163053e+01 3.6977222750193469e+01 1 1 0
4918 1 3 4.3159423031881139e-01 1.7433657345606232e+01 2.8542164932118727e+01 3.4002337449698743e+01 0 1 0
14719 2 3 3.4175297316444903e-01 1.7465210362200803e+01 3.1254673664134987e+01 3.4683683458039951e+01 0 0 0
5716 1 1 -3.4591784604072411e-02 1.2392909042390462e+01 2.7090588719634688e+01 3.7226083734946840e+01 1 1 0
5659 1 1 1.0276416472227806e-01 1.0721583541294130e+01 2.9452478203955209e+01 3.7319845830722741e+01 1 1 0
5718 1 1 1.2781430102392238e-01 1.3055896482036704e+01 2.8384844777342128e+01 3.7334785334015436e+01 1 1 0
5720 1 1 -5.3984368629731491e-03 1.2215946075880826e+01 2.9538982933456079e+01 3.7300411524040697e+01 1 1 0
16681 2 3 5.0641710094979486e-01 1.5043897231254725e+01 3.0112436323710313e+01 2.8799380742617998e+01 0 0 0
15207 2 3 4.6583479062532246e-01 1.1413537853339987e+01 3.2568229428387447e+01 3.3643410890971793e+01 0 0 0
5657 1 1 5.9751325558982271e-02 9.9701936463071075e+00 2.7873478050705589e+01 3.7308634721677613e+01 1 1 0
4273 1 1 -1.7069714564071792e-02 1.7507369495830815e+01 3.1938700096638296e+01 3.1889905428558837e+01 0 0 0
14717 2 2 -6.3365694786853133e-01 1.8311740464897337e+01 3.1421701556965264e+01 3.5139203684856831e+01 0 0 0
14718 2 3 3.2970378054592558e-01 1.8069614455631534e+01 3.1653980136734440e+01 3.6102540781072548e+01 0 0 0
11475 2 3 2.8572474612063015e-01 2.3704679047800617e+01 2.6933550199352016e+01 3.5743462799617944e+01 0 0 0
10786 2 3 4.0133053630191007e-01 1.8944317521672456e+01 2.7496417819085867e+01 3.5388631630486152e+01 0 0 0
4393 1 1 6.2765628019622197e-02 2.1576662257403317e+01 2.9481302393459824e+01 3.3173686110251531e+01 0 1 0
4781 1 2 -3.4795290886785019e-01 1.9028131832971919e+01 2.8674460999445621e+01 3.0483816007575236e+01 0 1 0
4982 1 2 -5.0776566983638505e-01 2.1194818156746500e+01 3.1536305672150615e+01 3.0728480385880815e+01 0 0 0
4332 1 1 1.1647890705163151e-01 1.9919652217353516e+01 2.8338565699050353e+01 3.1573656075083836e+01 0 1 0
4331 1 1 1.3570977854532124e-01 1.8008240346421271e+01 2.8273420073216972e+01 3.1405151426869139e+01 0 1 0
4330 1 1 -5.1558234733132154e-02 2.0692293546609960e+01 2.7059546668763907e+01 3.1441415612274330e+01 0 1 0
4272 1 1 -2.2412689138469758e-03 1.9557373328559375e+01 3.0651123225800127e+01 3.2182939265402645e+01 0 0 0
4271 1 1 -1.7768305216064328e-02 1.8140171762816742e+01 3.0659809983335620e+01 3.2106697086959578e+01 0 0 0
4334 1 1 -5.4524049791596377e-02 2.0359463911319001e+01 2.9462853672864394e+01 3.2404927089299775e+01 0 1 0
4335 1 1 9.9014390613561140e-02 2.2271570260362267e+01 3.0826295761330957e+01 3.3580345340134016e+01 0 0 0
4817 1 2 -3.8895413452681854e-01 2.1621967554772677e+01 3.1855063514113869e+01 3.4351374670375534e+01 0 0 0
4820 1 2 -3.9840772468427882e-01 2.2421918451597193e+01 2.8479759992334117e+01 3.3954718848924237e+01 0 1 0
4391 1 1 8.3498888319482184e-02 2.2594153085223134e+01 2.8290697492646412e+01 3.2540012883613578e+01 0 1 0
4998 1 2 -5.1813971834291972e-01 2.2724421828956711e+01 2.9615483713371223e+01 3.0406884359493752e+01 0 1 0
4274 1 1 5.8532355937320306e-02 2.0341958900889722e+01 3.1904338735687155e+01 3.1934745527411426e+01 0 0 0
4999 1 3 3.9620446209787075e-01 2.1740297283116174e+01 2.9960907906482259e+01 3.0569985157013374e+01 0 1 0
4336 1 1 -3.6944714131014904e-02 2.3660451023056485e+01 3.0928347428612877e+01 3.3095369768820852e+01 0 0 0
4392 1 1 7.3766479176231511e-02 2.3547892111047240e+01 2.8980960830016240e+01 3.1437861495025206e+01 0 1 0
4394 1 1 -1.6102743651294415e-03 2.4298409946277275e+01 2.9885527232284154e+01 3.2371821009010041e+01 0 1 0
4338 1 1 1.2195266368265750e-01 2.4387605839756560e+01 3.2209816222545257e+01 3.3305971947743146e+01 0 0 0
4337 1 1 1.1985520482898804e-01 2.1488782157156713e+01 3.2294630106900293e+01 3.2981651931936305e+01 0 0 0
4389 1 1 -4.6808381628338065e-02 2.1918360448714878e+01 2.7002257045214797e+01 3.2095992063796700e+01 0 1 0
4983 1 3 3.4533152162166669e-01 2.1048191522138431e+01 3.2108298463008751e+01 2.9973458324836432e+01 0 1 0
4390 1 1 2.5473335105507477e-01 2.4458676921313057e+01 2.7907073707555320e+01 3.0759043937718445e+01 0 1 0
4388 1 2 -3.8162574449276282e-01 2.3707775601391877e+01 2.7275525384640211e+01 2.9935835752612441e+01 0 1 0
10558 2 3 3.5150806621660136e-01 2.2447942522939584e+01 3.0250560523610318e+01 3.6451252680547526e+01 0 0 0
11474 2 2 -6.7203332019725615e-01 2.4504761600129111e+01 2.7194645745707970e+01 3.5124075390269525e+01 0 0 0
10557 2 3 2.8746487360461964e-01 2.3152202209903614e+01 2.8951948147746162e+01 3.6071219796807725e+01 0 0 0
10556 2 2 -6.7630092238939343e-01 2.2297188640779876e+01 2.9294413403598366e+01 3.6347791046786774e+01 0 0 0
12959 2 2 -6.8173447532054809e-01 2.3656357099080875e+01 3.2020855000333448e+01 2.9642176402352820e+01 0 -1 0
16514 2 2 -7.5115180281935923e-01 2.3075947500579680e+01 3.1839215288346022e+01 3.6490144665114848e+01 0 0 0
14690 2 2 -6.7350587181929555e-01 2.0063398396876835e+01 2.9416924513165856e+01 3.5282582776152765e+01 0 0 0
16516 2 3 5.3096067565795835e-01 2.3985127913881691e+01 3.1639084689505381e+01 3.6937060332643732e+01 0 0 0
14691 2 3 4.0789634894327503e-01 1.9480702147512130e+01 3.0224985587620299e+01 3.5075297720727335e+01 0 0 0
14692 2 3 4.1419790414680918e-01 2.1060051338981829e+01 2.9594996430438613e+01 3.5259680987856498e+01 0 0 0
16515 2 3 4.0494840888222505e-01 2.3242878577682625e+01 3.2237559513518740e+01 3.5565152265242965e+01 0 0 0
13007 2 2 -6.7392483433446460e-01 2.0461993732279275e+01 2.7182894511397141e+01 3.6923822968699959e+01 0 0 0
12960 2 3 4.2994499917163137e-01 2.3308549458205512e+01 3.1103347530463612e+01 2.9860625458315610e+01 0 -1 0
12961 2 3 4.1303187186218726e-01 2.4042951249584711e+01 3.2675257253536692e+01 3.0338226391013126e+01 0 -1 0
11130 2 3 3.7561113846091421e-01 2.5025651027971524e+01 2.6575136539674812e+01 2.8806050342988545e+01 0 0 0
16040 2 2 -7.1042596082771070e-01 2.3434687462528725e+01 2.7045029546352698e+01 3.7477186027961743e+01 0 0 0
10784 2 2 -7.3782468369264009e-01 1.8262420376865169e+01 2.7235836257502044e+01 3.4797222948388736e+01 0 0 0
11612 2 2 -7.1544264862465579e-01 2.0487204999368377e+01 3.1961348584085595e+01 3.7100515234398905e+01 0 0 0
13129 2 3 4.2296151145899136e-01 2.1516917371831688e+01 2.7176963478133672e+01 3.4399843168415877e+01 0 0 0
11614 2 3 3.3905062879598069e-01 2.0873322763353798e+01 3.1771024498808025e+01 3.6218040454653668e+01 0 0 0
16078 2 3 2.5110067766908734e-01 2.4881694671961917e+01 3.0226236371797221e+01 3.5628535310567003e+01 0 0 0
13127 2 2 -6.7683166739746869e-01 2.0811036096837540e+01 2.6508357152594812e+01 3.4593425681877036e+01 0 0 0
11476 2 3 4.1668511643181344e-01 2.4652586792480033e+01 2.8124681945635004e+01 3.5212821259848099e+01 0 0 0
15569 2 2 -6.3669233232986433e-01 1.8250972662056920e+01 3.1218768032303217e+01 2.9152303052613394e+01 0 0 0
4858 1 3 3.8241040643533825e-01 2.3869874355969532e+01 2.6777583644547569e+01 3.3653864677049754e+01 0 1 0
7133 1 2 -5.2628104557661459e-01 2.5079794656224117e+01 3.1734027906864693e+01 3.7320523056660548e+01 0 0 0
13009 2 3 3.1604563212806214e-01 2.0428487774729614e+01 2.6426034891612638e+01 3.6228559737873084e+01 0 0 0
14754 2 3 4.0607506611339605e-01 1.9646519945591145e+01 2.9001670360957942e+01 3.6909111235548039e+01 0 0 0
13008 2 3 3.5874045834028229e-01 2.1222403951577174e+01 2.7735657075176100e+01 3.6706154629882313e+01 0 0 0
15570 2 3 3.6564843384826040e-01 1.8686188915498803e+01 3.2089463385051310e+01 2.9239085379391568e+01 0 0 0
15571 2 3 3.9123446883585672e-01 1.8806764127477415e+01 3.0490539776705059e+01 2.9430834258022031e+01 0 0 0
15658 2 3 4.8060686576770656e-01 1.9959580663579040e+01 2.7800622318639927e+01 2.8962744687983530e+01 0 0 0
15090 2 3 4.2728280874157937e-01 2.3766542495652001e+01 2.9138265989536283e+01 2.8809866233756427e+01 0 0 0
4782 1 2 -3.0276409222728373e-01 1.9044964272908196e+01 2.6256520618417014e+01 3.0031568967674371e+01 0 1 0
10785 2 3 4.5166956825362992e-01 1.8317491289531674e+01 2.6330695010577198e+01 3.4451726337457202e+01 0 0 0
4951 1 2 -4.8939082001139994e-01 2.5399263988394470e+01 3.2634419189404689e+01 3.1337601914078146e+01 0 0 0
14973 2 3 3.6749413774669087e-01 1.8176361491114289e+01 2.6278020217969434e+01 3.7460906756578723e+01 0 0 0
16076 2 2 -6.1036043989405431e-01 2.5450534260064924e+01 2.9682619249925683e+01 3.5036833130264782e+01 0 0 0
15208 2 3 3.8973143865300458e-01 1.0000864976293194e+01 3.2768536713171613e+01 3.2920912818457630e+01 0 0 0
14305 2 3 4.0294225666353450e-01 1.1131376555286488e+01 3.8967270499961053e+01 3.2529471416174992e+01 1 0 0
15206 2 2 -6.5595751614505560e-01 1.0846734917905918e+01 3.3108558586260969e+01 3.3100097851935416e+01 0 0 0
4154 1 1 2.3683038048557467e-01 1.1745101933937057e+01 3.2889010776349899e+01 2.9598080429030819e+01 0 0 0
4865 1 2 -4.3869265552725872e-01 1.5986957099078372e+01 3.3187491248607927e+01 2.9422103719438525e+01 0 0 0
4811 1 2 -3.3607506413286142e-01 1.5643795704635993e+01 3.3261801905618505e+01 3.2958157250935919e+01 0 0 0
15753 2 3 3.8465295088265256e-01 1.1596828606185264e+01 3.5685300945431017e+01 3.0699410716961225e+01 0 0 0
4216 1 1 -9.3102780007031177e-02 1.3875693284787996e+01 3.3445462834580638e+01 3.1022451298084523e+01 0 0 0
15752 2 2 -6.1567020394463079e-01 1.0816658787091988e+01 3.5645239410301663e+01 3.1298193745815162e+01 0 0 0
5883 1 3 4.6008212525220399e-01 1.3371407467592798e+01 3.5749494191831239e+01 3.4087516882071711e+01 1 0 0
4223 1 1 -2.0046744707885811e-01 1.4108042407704714e+01 3.7741201364070371e+01 3.0954138682715513e+01 0 0 0
4724 1 2 -3.8362514921050272e-01 1.3093186610299737e+01 3.6758248768862998e+01 3.2707097980112785e+01 0 0 0
4722 1 1 2.8314408670183783e-01 1.4305110811837656e+01 3.7002055028181921e+01 3.2318662424683488e+01 0 0 0
4217 1 1 1.4314237445950664e-01 1.5230002688839516e+01 3.3566188149029230e+01 3.1603124487053584e+01 0 0 0
4725 1 2 -5.1547583848620837e-01 1.5509034762665808e+01 3.6532742502435639e+01 3.2913991723501731e+01 0 0 0
4723 1 3 1.2654780123053852e-01 1.3663285181416873e+01 3.8763299925800972e+01 3.1165371675548958e+01 0 0 0
4726 1 3 3.9730554854913008e-01 1.6391204754041524e+01 3.6665592903800317e+01 3.2443811719989434e+01 0 0 0
4226 1 1 1.0528432312832446e-01 1.6135130238350651e+01 3.9114076457047254e+01 3.0365823130772110e+01 0 0 0
4219 1 1 5.5493457229017551e-02 1.6099462527329099e+01 3.4155865802966844e+01 3.0504790393926889e+01 0 0 0
4224 1 1 3.5079134431969625e-02 1.5398840818734008e+01 3.7846228704152466e+01 3.0209860049895337e+01 0 0 0
4222 1 1 -5.2518694883614318e-02 1.6146209365908781e+01 3.6635868445333919e+01 3.0064260538337720e+01 0 0 0
5049 1 3 1.8292728842147724e-01 1.3336091983873922e+01 3.7178268069836477e+01 3.0405786201395941e+01 0 0 0
4221 1 1 7.2667280682820773e-02 1.5478518079362868e+01 3.5371951086763943e+01 3.0020379403554347e+01 0 0 0
4218 1 1 2.5186589706201884e-01 1.3636440011217198e+01 3.4415179674572606e+01 3.0015948864191706e+01 0 0 0
11822 2 2 -6.4568934688403234e-01 1.7104179142389448e+01 3.4671646452607540e+01 3.4821808633731791e+01 0 0 0
5882 1 2 -4.4651930592677203e-01 1.3517768107892856e+01 3.5033985767032313e+01 3.4769048414950973e+01 1 0 0
5604 1 1 -5.9984133828935908e-02 1.0275585581226760e+01 3.2992496987807847e+01 3.5695386030674264e+01 1 1 0
5608 1 1 -2.4759935910012659e-02 1.0128446124654948e+01 3.5516435055526976e+01 3.5599013422027838e+01 1 0 0
5610 1 1 7.5342701002501317e-02 1.0810282603563449e+01 3.6768087344650390e+01 3.5883471286317146e+01 1 0 0
5670 1 1 -2.4439844369956130e-02 1.2243927374371058e+01 3.6817475348916687e+01 3.5979244112896325e+01 1 0 0
5672 1 1 -5.1253403570194284e-02 1.2969309885856857e+01 3.8004797567291533e+01 3.5878826272715770e+01 1 0 0
5668 1 1 8.9924584036174607e-02 1.3029685312913875e+01 3.5493235022413565e+01 3.6121745354927050e+01 1 0 0
5664 1 1 5.1481136027773135e-03 1.3019813931051724e+01 3.3123646400959622e+01 3.6957949247010390e+01 1 1 0
5606 1 1 1.0111269956884102e-01 1.0535432834581403e+01 3.4310728917736689e+01 3.6325887921691674e+01 1 0 0
5611 1 1 -1.9962276975474949e-01 1.0138719694148083e+01 3.7938463579658986e+01 3.6464778873197822e+01 1 0 0
5821 1 3 1.4632273029035317e-01 1.0878085955722772e+01 3.8767642962375191e+01 3.6624966125790905e+01 1 0 0
5673 1 1 -3.5725862491369298e-03 1.4304784201659414e+01 3.7931139569685257e+01 3.6388312461786974e+01 1 0 0
5669 1 1 1.4757527423382820e-02 1.4457454694091258e+01 3.5570043760146866e+01 3.6743221877115133e+01 1 0 0
5666 1 1 1.1751229532154243e-01 1.2231636589416956e+01 3.4383268021810174e+01 3.6880750251992922e+01 1 0 0
5671 1 1 -5.4989989039523089e-02 1.5039118772383095e+01 3.6789361836301950e+01 3.6842433312007252e+01 1 0 0
14303 2 2 -5.9620815419601347e-01 1.0665990383405498e+01 3.8715244697730270e+01 3.1735515576965003e+01 1 0 0
15754 2 3 4.0197760327552862e-01 1.0686827160193394e+01 3.4703167703686347e+01 3.1613919925987471e+01 0 0 0
4220 1 2 -3.5460288491580638e-01 1.4170265968290725e+01 3.5555253621362446e+01 2.9403337393961149e+01 0 0 0
11823 2 3 3.7526832403952415e-01 1.6895625748213451e+01 3.4088113324942825e+01 3.5562761991119217e+01 0 0 0
6084 1 2 -4.9047922886147144e-01 1.6348887459606512e+01 3.8916464252676860e+01 3.6788962855154537e+01 1 0 0
13934 2 2 -7.1596454893399486e-01 1.6125923490612990e+01 3.8848744872696777e+01 3.4193906281064251e+01 0 0 0
11824 2 3 4.4995677949352347e-01 1.6383288928066079e+01 3.4678485384838659e+01 3.4177368217752530e+01 0 0 0
14304 2 3 3.9259352149580962e-01 1.0678099881702837e+01 3.7734302318845586e+01 3.1759778034706176e+01 1 0 0
5675 1 1 1.4240612722892135e-01 1.5012463693280312e+01 3.9172726036815661e+01 3.6506954377982829e+01 1 0 0
6026 1 3 3.9990888477620046e-01 1.4319861525616252e+01 3.8816994104543248e+01 3.3932445850310145e+01 1 0 0
13935 2 3 4.3188077869620289e-01 1.6453466560706065e+01 3.8100801820443756e+01 3.3766010486103120e+01 0 0 0
5667 1 1 1.3404986919653464e-01 1.5047081691294130e+01 3.4433294670385209e+01 3.7327121689561388e+01 1 0 0
4156 1 2 -3.7321228007350810e-01 1.2280160416896504e+01 3.4277105181731976e+01 2.9600672851267582e+01 0 0 0
4153 1 1 9.3296907956652048e-02 1.0177548137543141e+01 3.2936344459195453e+01 2.8879844163868931e+01 0 0 0
4225 1 2 -3.5069228095349625e-01 1.3590792176026355e+01 3.9162005011959010e+01 2.8853492397782688e+01 0 0 0
5612 1 2 -3.5822787727436112e-01 1.1205160305734442e+01 3.9293673061428620e+01 3.4573979314158144e+01 1 0 0
5665 1 1 -2.5007547198696679e-02 1.4399791706813950e+01 3.3157407409164492e+01 3.7400790598631545e+01 1 1 0
6083 1 3 1.5179115522284273e-01 1.6065759600293397e+01 3.6892660558796806e+01 3.7245759572262394e+01 1 0 0
5674 1 1 2.3994481283328437e-01 1.2615598640287208e+01 3.9304354301484437e+01 3.5162672020034442e+01 1 0 0
11613 2 3 4.0372594575555887e-01 1.9955853534535802e+01 3.2805642853258028e+01 3.7142722538295651e+01 0 0 0
12576 2 3 3.1385998037339213e-01 2.0576387793720805e+01 3.8484099727236099e+01 3.3894139447708035e+01 0 0 0
15510 2 3 3.4998370158101466e-01 1.7917452139025354e+01 3.7068107150431693e+01 3.6210233996746226e+01 0 0 0
15509 2 2 -6.7175787671551279e-01 1.8731268973461606e+01 3.7172698993759070e+01 3.5701119354385852e+01 0 0 0
4277 1 1 5.9159069790328655e-03 1.7573477643978269e+01 3.4277313191749663e+01 3.0802649591393475e+01 0 0 0
15511 2 3 2.9285547056240291e-01 1.8834162764746193e+01 3.8084547353137495e+01 3.5446123037827327e+01 0 0 0
4281 1 1 1.3548778280630155e-01 1.7605453661671831e+01 3.6628347107394191e+01 2.9829640183947951e+01 0 0 0
13887 2 3 3.3762410160987200e-01 1.9069972694960644e+01 3.4799446851760791e+01 3.5626513048609588e+01 0 -1 0
4913 1 2 -5.0514177146357964e-01 2.4864636653358094e+01 3.5571328782376042e+01 2.8789596763174831e+01 0 0 0
15489 2 3 4.0856401024202099e-01 1.8503268426572088e+01 3.7492404215664216e+01 3.2451627536577604e+01 0 -1 0
15490 2 3 4.6573024386312745e-01 1.8506802460096488e+01 3.6026577286408788e+01 3.3194250374955125e+01 0 -1 0
15543 2 3 3.7311320768428557e-01 2.4694235476033413e+01 3.4196611246796678e+01 3.7324011239872632e+01 0 0 0
4285 1 1 7.0164423645253812e-02 1.7909811711016594e+01 3.9109731399810073e+01 3.0402322310988769e+01 0 0 0
4818 1 2 -4.0173154772549868e-01 2.3934925464044071e+01 3.3141583103748069e+01 3.4352634353859969e+01 0 0 0
15488 2 2 -7.1735988037393006e-01 1.7994149075042163e+01 3.6754263385812074e+01 3.2865037550814556e+01 0 -1 0
13888 2 3 4.0224319748257670e-01 1.8977327712675933e+01 3.4530076134828683e+01 3.7244245020911208e+01 0 -1 0
4275 1 1 -1.4685271292440983e-02 1.8179568682728608e+01 3.3080041283790614e+01 3.1380091329868584e+01 0 0 0
4920 1 3 3.2827701079107424e-01 1.9749283065024382e+01 3.3313162134954645e+01 3.3808224273103001e+01 0 0 0
4276 1 1 8.7968840460965356e-02 1.9552431936250368e+01 3.3239576971292216e+01 3.1823976287182816e+01 0 0 0
4283 1 1 -2.6503049269346345e-02 1.8445085882963721e+01 3.7820874454453424e+01 3.0037806004981881e+01 0 0 0
4345 1 1 1.5258474023708696e-01 2.1818578656906158e+01 3.6568850966392297e+01 2.9367967547304367e+01 0 0 0
4339 1 1 -5.5825871031163092e-02 2.2297584369569240e+01 3.3384264963563695e+01 3.2479174447882748e+01 0 0 0
15297 2 3 4.5728049387269321e-01 2.2791383994206885e+01 3.7698232262845622e+01 3.3316584739194276e+01 0 0 0
15298 2 3 4.0527227261445231e-01 2.2832895950961326e+01 3.8797537499790380e+01 3.2132194828238170e+01 0 0 0
15296 2 2 -6.3560583152097083e-01 2.2777504586146716e+01 3.7893392007671444e+01 3.2403064656493243e+01 0 0 0
4342 1 1 -1.4695230508969891e-02 2.4432496337822894e+01 3.4715364864291864e+01 3.2319010030190093e+01 0 0 0
4919 1 2 -4.6302026900059140e-01 1.9623264759490237e+01 3.3950588062908160e+01 3.3066695890738913e+01 0 0 0
4341 1 1 -2.9858248462980685e-02 2.1813958079984243e+01 3.4066519298530373e+01 3.1281363224237904e+01 0 0 0
4278 1 1 1.0380179372295048e-01 2.0408215990864893e+01 3.4012148460926554e+01 3.0802825581608790e+01 0 0 0
4347 1 1 1.2351177142819300e-01 2.2738075527417731e+01 3.7636933330377879e+01 2.9571567093708278e+01 0 0 0
4343 1 1 1.2088893237369457e-01 2.2753564921775940e+01 3.4818706845802943e+01 3.0564330160930098e+01 0 0 0
4340 1 1 1.2621792050272859e-01 2.3577627724649219e+01 3.3751761017033672e+01 3.3050093107268040e+01 0 0 0
4344 1 1 -4.8007692463261406e-02 2.3950950880010588e+01 3.5234793790535193e+01 3.1107113194442068e+01 0 0 0
4348 1 1 -8.7711558598932617e-03 2.4063656737038034e+01 3.7517517472014447e+01 2.9894882949820605e+01 0 0 0
4349 1 2 -3.3868969525933784e-01 2.1984933213230931e+01 3.9020698219604249e+01 2.9565885005473302e+01 0 0 0
4279 1 1 -5.7807386719035098e-02 1.8244187094263289e+01 3.5382648094836036e+01 3.0323610431011048e+01 0 0 0
4282 1 1 -1.0238575415561382e-02 2.0421876212951748e+01 3.6541577446764741e+01 2.9552574535930944e+01 0 0 0
4280 1 1 1.3922913780720195e-01 1.9634193341612388e+01 3.5301389672094700e+01 2.9833344631255088e+01 0 0 0
4286 1 1 3.1234836742488570e-01 2.0615768533132236e+01 3.9065633639500938e+01 2.9669153746175368e+01 0 0 0
4284 1 1 -3.0740880811762999e-02 1.9834155301700811e+01 3.7881205089714783e+01 2.9684617985872553e+01 0 0 0
4346 1 1 1.3821278008081486e-01 2.4839058661906414e+01 3.6130247736679777e+01 3.0176125995393647e+01 0 0 0
4350 1 1 4.0731811229646676e-02 2.4875129955197846e+01 3.8659560139957279e+01 2.9744036691642822e+01 0 0 0
4844 1 2 -3.3398476509956293e-01 2.2395692243486337e+01 3.5219169443739290e+01 2.9209174919579464e+01 0 0 0
11279 2 2 -6.9311755611728298e-01 2.1985598238652781e+01 3.4709857049016804e+01 3.5736527153251593e+01 0 0 0
11281 2 3 3.3546145838082397e-01 2.1223929396512979e+01 3.4147041808432313e+01 3.6063192656810592e+01 0 0 0
12488 2 2 -5.7205288342409133e-01 2.0599018222253441e+01 3.6258099155299838e+01 3.3739346540128338e+01 0 -1 0
13886 2 2 -6.7236814688815572e-01 1.9414674297218713e+01 3.4234215974525938e+01 3.6372706775112015e+01 0 -1 0
12490 2 3 2.7109980069431400e-01 2.0202902370262926e+01 3.6538856743486107e+01 3.4573004117137366e+01 0 -1 0
11280 2 3 4.0470529953032264e-01 2.2783402253318034e+01 3.4280209786309982e+01 3.5401363958652247e+01 0 0 0
12489 2 3 3.6845075343811479e-01 2.1027922928924806e+01 3.5351974825856182e+01 3.3868118146183505e+01 0 -1 0
15547 2 3 3.3326805596923970e-01 2.3441460054250772e+01 3.6346993279200682e+01 3.5663665722873539e+01 0 0 0
15545 2 2 -6.6367586194689754e-01 2.3660206269659987e+01 3.6708676070845691e+01 3.4773965400793735e+01 0 0 0
15546 2 3 4.5030495895528055e-01 2.4598224151450182e+01 3.6845996443795038e+01 3.4667547641405527e+01 0 0 0
4843 1 2 -3.4619627645575823e-01 2.0149545963136514e+01 3.3990562378704695e+01 2.9392991031238839e+01 0 0 0
15542 2 2 -6.6644960551083177e-01 2.4708006402468335e+01 3.4747382490492484e+01 3.6535000217832767e+01 0 0 0
16039 2 3 3.8368775691792401e-01 2.1882571522279360e+01 3.8201726589896396e+01 3.5992001806432938e+01 0 0 0
15999 2 3 2.4503515956290386e-01 2.0050555397495064e+01 3.8866566699938012e+01 3.6623489711183275e+01 1 -1 0
13154 2 2 -6.6437105649535166e-01 2.1102340342817438e+01 3.6810173748140087e+01 3.6953981031818365e+01 0 -1 0
13155 2 3 3.8028042047379684e-01 2.1680847738910124e+01 3.5945906837727385e+01 3.6835992263177879e+01 0 -1 0
13156 2 3 2.9706772087294425e-01 2.0256591386416805e+01 3.6810547864950351e+01 3.6415405418703457e+01 0 -1 0
16037 2 2 -7.3023479379883727e-01 2.2109310853714252e+01 3.8863447478567025e+01 3.5370986681562862e+01 0 0 0
12575 2 2 -5.5729165538251824e-01 1.9981699899211311e+01 3.8860060782134056e+01 3.3252654218915872e+01 0 0 0
16038 2 3 3.6162054341281807e-01 2.3112889284828395e+01 3.9065007984937445e+01 3.5270966598524275e+01 0 0 0
10345 2 3 3.6061428734134388e-01 2.4768487711627110e+01 3.8914284022662684e+01 3.6717243448613786e+01 0 0 0
15544 2 3 4.0777023613779600e-01 2.5225831393788720e+01 3.4363590827908965e+01 3.5771538102486552e+01 0 0 0
15976 2 3 2.8621761446581478e-01 1.6292262752568348e+01 3.2612032887312743e+01 4.6220180622495320e+01 0 0 0
13498 2 3 4.5438536558217729e-01 1.7320093009440164e+01 2.8254573636714646e+01 3.7747552597702516e+01 0 0 0
7368 1 1 -4.8517673637956928e-02 9.6981068341744585e+00 2.8192126529257660e+01 4.2139067628431562e+01 1 0 0
8090 1 3 4.3263611331388763e-01 1.5854774448899327e+01 2.7055360719328590e+01 4.1240476050608763e+01 1 0 0
6078 1 2 -4.6800104331163223e-01 1.6768342136092759e+01 3.0372900807147328e+01 3.7520162447541360e+01 1 1 0
6077 1 1 2.6923045849152338e-01 1.6513950191916326e+01 3.1775979937481576e+01 3.7680537938392185e+01 1 1 0
5737 1 2 -3.4122914416004285e-01 9.9358048591853816e+00 2.8904193242495698e+01 3.8388442487004582e+01 1 1 0
5725 1 1 7.3685630456536231e-03 1.5023037151185108e+01 3.1951894084786307e+01 3.7839314294725497e+01 1 1 0
5722 1 1 1.3020194407217908e-01 1.2778708605086466e+01 3.0825576982909553e+01 3.7629622854266565e+01 1 1 0
5723 1 1 2.3551321042491732e-02 1.4247407281528440e+01 3.0790867115892141e+01 3.8038080637033907e+01 1 1 0
10683 2 3 4.0594471250006781e-01 1.1967625401859674e+01 3.0709377909159979e+01 4.4625025711540090e+01 1 0 0
5719 1 1 -3.7569322852539562e-02 1.4124173576868992e+01 2.8379885011990858e+01 3.8383095372813926e+01 1 1 0
5717 1 1 1.5698453349690281e-01 1.4739164222898118e+01 2.7144789409351567e+01 3.8682544935034500e+01 1 1 0
5731 1 2 -5.0375682458687487e-01 1.2068232134749197e+01 3.1245332647803146e+01 3.8928983221184744e+01 1 1 0
5721 1 1 -3.7549631724787362e-02 1.4747892177054988e+01 2.9626965166924887e+01 3.8672294488468964e+01 1 1 0
6081 1 3 1.0409968381763962e-01 1.5684168961652070e+01 2.9538056885090359e+01 3.9249743492446406e+01 1 1 0
5732 1 3 4.0665821424735954e-01 1.2769008324133692e+01 3.1596959694855101e+01 3.9514241902355202e+01 1 1 0
6082 1 2 -5.2491587243851268e-01 1.5896226307443573e+01 2.7060377767776057e+01 3.9488683708102741e+01 1 1 0
13765 2 3 5.2884730927630763e-01 1.0464632665672259e+01 3.1599977029364041e+01 3.9291834350350214e+01 1 0 0
7934 1 2 -4.5077230298043747e-01 1.3792122249718705e+01 2.8116753735667601e+01 4.1403864128522031e+01 1 0 0
7370 1 1 1.4966359376996799e-01 1.0358471859450921e+01 2.9363503695912041e+01 4.1655318971071821e+01 1 0 0
7373 1 1 2.5956142680656342e-02 1.2231632826100627e+01 3.0868925013547525e+01 4.1813152694471405e+01 1 0 0
7371 1 1 -3.5637648560944035e-02 1.1665094374087021e+01 2.9554893129565578e+01 4.1803432387154153e+01 1 0 0
7434 1 1 1.5099265653539401e-01 1.4593886872171179e+01 3.1805956324844807e+01 4.1469498379319504e+01 1 0 0
7935 1 3 3.4335343404127672e-01 1.4597006634402662e+01 2.8393986504674817e+01 4.1824493006613849e+01 1 0 0
7375 1 1 6.7947488275996891e-03 1.1627868782117860e+01 3.2142213625002356e+01 4.2113090576161873e+01 1 0 0
7369 1 1 2.4962854074180335e-01 1.2592207862584878e+01 2.8335684419926121e+01 4.2117541949852303e+01 1 0 0
8088 1 2 -5.2574687433566625e-01 1.6276746066999650e+01 2.7171310661471725e+01 4.2116789733205252e+01 1 0 0
7432 1 1 -7.3652044491131094e-02 1.3674262535189358e+01 3.0807073384970732e+01 4.2085926012418248e+01 1 0 0
7367 1 1 -6.2995415384922690e-02 1.1848721010779474e+01 2.7085568415190199e+01 4.2437278397046121e+01 1 0 0
7374 1 1 -5.6976885148181868e-02 1.0269470901933376e+01 3.2277389221422929e+01 4.2490727620785684e+01 1 0 0
7987 1 3 3.9023038488372891e-01 1.1205522974774397e+01 2.8056851110654318e+01 4.4549312926176427e+01 1 0 0
7435 1 1 -9.2147072784424813e-02 1.5850137705215561e+01 3.1828039196521743e+01 4.2260100922490210e+01 1 0 0
10684 2 3 3.8544560951721790e-01 1.0351906564126162e+01 3.0258222591077025e+01 4.5010697805598888e+01 1 0 0
7428 1 1 -2.5893735310184923e-01 1.4107410177873541e+01 2.6681528411495865e+01 4.4124205060575115e+01 1 0 0
7430 1 1 2.4743070486351157e-01 1.4081761353714409e+01 2.9987252100717448e+01 4.3164579957890652e+01 1 0 0
7433 1 1 1.2983579471257894e-01 1.6016958144035915e+01 3.0893153749452136e+01 4.3300685057379773e+01 1 0 0
7429 1 2 -3.7688386046634581e-01 1.3033597849103840e+01 2.9063724373835363e+01 4.3441609042918920e+01 1 0 0
7431 1 2 -3.5548157851342349e-01 1.5264601295090889e+01 2.9855897968554839e+01 4.3935529141662578e+01 1 0 0
8097 1 3 1.6796185677141595e-01 1.6173564090764042e+01 2.8175658230527581e+01 4.4411370763067140e+01 1 0 0
7801 1 3 2.0077240881984063e-01 1.4856016820635348e+01 2.7266776727156877e+01 4.3722866095600466e+01 1 0 0
8096 1 3 2.0382541100600712e-01 1.3260059394370478e+01 2.7344078385771279e+01 4.4323171115588060e+01 1 0 0
10682 2 2 -6.0400189263349435e-01 1.1256490183486479e+01 3.0478230192175285e+01 4.5264827015876619e+01 1 0 0
7986 1 2 -4.8964524175142726e-01 1.0399812682555130e+01 2.7703207610839648e+01 4.4278759410813791e+01 1 0 0
7366 1 1 1.4148521099038869e-01 1.0460764710082692e+01 2.7120429445071945e+01 4.2920925186903453e+01 1 0 0
8086 1 1 2.9368365163877230e-01 1.6967459987128482e+01 2.8423185601557172e+01 4.2252672323383166e+01 1 0 0
13497 2 3 5.5231854055541552e-01 1.6899153849975271e+01 2.7158920856245530e+01 3.9016549043992818e+01 0 0 0
7492 1 1 -2.3008084861868744e-01 1.7117778884721819e+01 2.8299598154948221e+01 4.3839081733940731e+01 1 0 0
7884 1 2 -3.2990242870768927e-01 1.4303768167039355e+01 3.2516320450426370e+01 4.0251544365084968e+01 1 0 0
8089 1 2 -3.9330220847068820e-01 1.7423588881249550e+01 2.9244904346525892e+01 4.1404618529876629e+01 1 0 0
7496 1 1 -2.6507902520970152e-02 1.7390373981469839e+01 3.0739327784783626e+01 4.3758945597710330e+01 1 0 0
13763 2 2 -6.8512053305450460e-01 9.7960596462241991e+00 3.2161041219955159e+01 3.8808577966261701e+01 1 0 0
6079 1 2 -4.6871902469309262e-01 1.7367399148797684e+01 3.2742487886068346e+01 3.7593420651955498e+01 1 1 0
7803 1 2 -4.8860253627808847e-01 1.5383125692171745e+01 2.6956066576750924e+01 4.6162372621460641e+01 1 0 0
9158 1 2 -4.7863129175572355e-01 1.3106661771945063e+01 2.8194645504971113e+01 4.6155382578016194e+01 1 0 0
7879 1 2 -3.3631186650417499e-01 9.8617897017938585e+00 3.0629679851907358e+01 4.1110796471273325e+01 1 0 0
12428 2 2 -6.2408019329634734e-01 2.4813237209691099e+01 2.9497562756712078e+01 4.2456056553450679e+01 0 0 0
14755 2 3 3.6538160093368088e-01 1.9988471290351530e+01 3.0454823491800006e+01 3.7656502301571443e+01 0 0 0
10981 2 3 4.6445058085923469e-01 1.8163696652186722e+01 2.6236764725779661e+01 4.1433467024620320e+01 0 0 0
13204 2 3 3.4620353299627632e-01 2.4933838554860472e+01 3.2503950420729190e+01 4.3462379789479790e+01 1 0 0
16342 2 3 4.5186020100625013e-01 2.2497713246156419e+01 2.6395120498450133e+01 4.2266436203471955e+01 0 0 0
14144 2 2 -7.1018287558969040e-01 2.5319959080855874e+01 2.7233256880392904e+01 4.5721033472355025e+01 0 0 0
13203 2 3 3.3024448606110618e-01 2.4993393122066866e+01 3.1001638475372825e+01 4.3879989721874885e+01 1 0 0
6080 1 3 3.3434443066610781e-01 1.7776856798101420e+01 3.0146153889628682e+01 3.7524303212827292e+01 1 1 0
16340 2 2 -6.9852271561973955e-01 2.1994516256172506e+01 2.7112683710712552e+01 4.1714036240480169e+01 0 0 0
8087 1 3 2.1629234586109178e-01 1.7640991975473590e+01 2.7405421218657231e+01 4.4094296902460513e+01 1 0 0
11639 2 2 -6.4485332222508107e-01 2.5208134884455994e+01 2.6996042481388670e+01 4.2954054078510936e+01 0 0 0
14146 2 3 4.6692709804518184e-01 2.4857695123442742e+01 2.6555041396948017e+01 4.5286117657653584e+01 0 0 0
13496 2 2 -7.1327918138871560e-01 1.7720474257757434e+01 2.7596155008013220e+01 3.8344157685247751e+01 0 0 0
14753 2 2 -6.7121604683342695e-01 1.9333544833001419e+01 2.9651856966014481e+01 3.7604348200484417e+01 0 0 0
16041 2 3 3.9027820285145026e-01 2.3121953017988044e+01 2.7797283002291302e+01 3.7940847978609469e+01 0 0 0
7131 1 1 2.5242509085127302e-01 2.5264124752719535e+01 3.0623948795465861e+01 3.8107384243265514e+01 0 0 0
12429 2 3 2.8195269770603282e-01 2.4120629134137324e+01 2.9909990216993243e+01 4.1879972245079827e+01 0 0 0
13956 2 3 3.2992556572574988e-01 2.1867554992274883e+01 2.9812894032281253e+01 3.8663467357784448e+01 0 0 0
15141 2 3 4.2553968321638774e-01 2.2299048179119321e+01 2.7496825914343940e+01 4.0149120904902041e+01 0 0 0
13957 2 3 3.7578162357473310e-01 2.1507712727003849e+01 3.1445539077939682e+01 3.8485613689881852e+01 0 0 0
13955 2 2 -6.7020955642847813e-01 2.1518626460883862e+01 3.0657788758795871e+01 3.9028305821452527e+01 0 0 0
15142 2 3 3.8104186454501182e-01 2.0921166717467298e+01 2.8285293464803150e+01 3.9375667303526164e+01 0 0 0
15140 2 2 -6.9201111099457868e-01 2.1900434668014746e+01 2.8010940081594271e+01 3.9335801963748608e+01 0 0 0
10245 2 3 4.1138968809621324e-01 1.8680406506258549e+01 2.8434883075852767e+01 3.9756890551310526e+01 0 0 0
10246 2 3 4.1853259910971635e-01 1.9664700271721760e+01 2.9733789935899093e+01 3.9965396348850355e+01 0 0 0
12724 2 3 3.5413903225666743e-01 1.8462229620857538e+01 3.2035973317144169e+01 3.9148573714339562e+01 0 0 0
12722 2 2 -6.7528037334976287e-01 1.8747210967676658e+01 3.1587996171332133e+01 3.9959359564828887e+01 0 0 0
10244 2 2 -7.0044725775434757e-01 1.9529572442590556e+01 2.8814812145415836e+01 4.0119039038016602e+01 0 0 0
7135 1 2 -5.0548017020977642e-01 2.4552849422200204e+01 2.8276215606909123e+01 3.9834182205624643e+01 0 0 0
7134 1 3 5.0584960142144975e-01 2.4273096337948122e+01 2.8900882948692281e+01 3.8984726462207071e+01 0 0 0
7132 1 2 -5.5900908307093744e-01 2.4222103656586242e+01 2.9700173247966742e+01 3.8224079930013723e+01 0 0 0
11841 2 3 3.1256578683913344e-01 2.2195773553466530e+01 2.9826759626324481e+01 4.0801538848114539e+01 0 0 0
11840 2 2 -6.7093539611630726e-01 2.1879297728314551e+01 2.9943829361108865e+01 4.1703420449051691e+01 0 0 0
11842 2 3 4.3287463753052668e-01 2.1975471915895429e+01 2.9141554684808959e+01 4.2174755632979078e+01 0 0 0
7494 1 1 5.7045261270325873e-02 1.7893535255825928e+01 2.9538570702566233e+01 4.4256104918248710e+01 1 0 0
7498 1 1 8.5173975844003713e-02 1.8391302578042048e+01 3.1782819222067772e+01 4.3542066527416438e+01 1 0 0
7974 1 2 -5.1906729971886678e-01 1.9164108261841754e+01 2.7378861005747819e+01 4.2728789167812913e+01 1 0 0
7495 1 1 -1.6386587874114355e-02 1.9131298890262741e+01 2.9519616003924664e+01 4.4999085342174574e+01 1 0 0
7499 1 1 9.9772576766448837e-02 1.8954030721514314e+01 3.2213336754191197e+01 4.4843809521220322e+01 1 0 0
7965 1 3 3.3047980860839021e-01 1.9465407512339151e+01 3.1138762081300939e+01 4.1904992886297094e+01 1 0 0
7964 1 2 -4.2106208718504007e-01 1.9505949281884870e+01 3.1082562339323985e+01 4.2867145071847389e+01 1 0 0
7497 1 1 1.4562861527467577e-01 1.9418972071414704e+01 3.0685424521447413e+01 4.5762645036350797e+01 1 0 0
7491 1 1 1.2986081269429148e-01 1.9966803213234204e+01 2.7392660756668260e+01 4.3928225747731297e+01 1 0 0
7493 1 1 -4.5987140585822199e-02 2.0037681272645372e+01 2.8408302078320339e+01 4.4887656732487429e+01 1 0 0
14090 2 2 -5.8896571256454688e-01 2.2817393361841962e+01 2.8772002842502353e+01 4.3971437966469402e+01 0 0 0
14092 2 3 3.6962651539484043e-01 2.3156091548662367e+01 2.7889854933242447e+01 4.3765241734273474e+01 0 0 0
14091 2 3 3.2824137155089150e-01 2.3578093564941810e+01 2.9273804102403918e+01 4.4418070928268151e+01 0 0 0
14948 2 2 -6.2567143776464118e-01 2.2400652621754464e+01 3.2131434575712824e+01 4.3493340977176416e+01 0 0 0
16593 2 3 2.7235304071904676e-01 2.3795285572664678e+01 3.1030815001096407e+01 4.0099555509004553e+01 0 0 0
12723 2 3 3.6116116652759234e-01 1.7970467195695836e+01 3.1211906692743021e+01 4.0363658124105605e+01 0 0 0
16592 2 2 -6.5846058912518934e-01 2.3732514208341048e+01 3.1900948725865042e+01 4.0560585128332683e+01 0 0 0
7975 1 3 3.8102631979859108e-01 1.9081322997449963e+01 2.8277291918763016e+01 4.2337766254594463e+01 1 0 0
14950 2 3 4.2560165390698745e-01 2.2269726703232326e+01 3.1344400644493497e+01 4.2907749711995933e+01 0 0 0
7552 1 1 -5.5768618452407617e-02 2.1769887794351000e+01 2.6996268824338333e+01 4.5990612219612323e+01 1 0 0
7554 1 1 1.4416940828202013e-01 2.0866553811568689e+01 2.8136813362652603e+01 4.6118962023305791e+01 1 0 0
16312 2 3 3.6813352884530548e-01 2.0592418215056242e+01 3.2300417575896503e+01 4.0644051286625832e+01 0 0 0
7838 1 2 -3.3535165464875250e-01 1.8597083245019640e+01 3.1822909076405054e+01 4.6196842982964775e+01 1 0 0
16341 2 3 3.6160593797202767e-01 2.1042583497666204e+01 2.7002084733944574e+01 4.1969179008820412e+01 0 0 0
16594 2 3 4.0117684488504701e-01 2.2804351019498007e+01 3.2240463107153644e+01 4.0653807036416318e+01 0 0 0
12337 2 3 3.7656559677352192e-01 2.4994499540239609e+01 3.2156191071830605e+01 4.5927077102253733e+01 0 0 0
16042 2 3 3.7279333522545732e-01 2.3073643884193960e+01 2.6261643114246969e+01 3.7849797795463147e+01 0 0 0
11640 2 3 4.0840872361552005e-01 2.4707553580151597e+01 2.7698150034767355e+01 4.2467505795677894e+01 0 0 0
7937 1 3 3.6166097572272260e-01 2.4391483732783893e+01 2.9053344471693173e+01 4.6068900158795607e+01 1 0 0
14151 2 3 3.7590444604631296e-01 1.9698477057323515e+01 2.6315654341273465e+01 3.9583613221716057e+01 0 -1 0
7955 1 3 3.6080211773712878e-01 1.1945460423643139e+01 3.9031100245640907e+01 4.3697662816184909e+01 1 0 0
5824 1 2 -4.2630695993948392e-01 9.8761327401317303e+00 3.8320191170478665e+01 3.8864465477076983e+01 1 0 0
5727 1 3 4.4669997108024950e-01 1.6810374849799295e+01 3.4137560774724278e+01 3.8241095576663639e+01 1 0 0
7447 1 1 -4.5946758856162150e-04 1.6440670656168887e+01 3.9271616111537810e+01 4.2665840007781838e+01 1 0 0
15150 2 3 4.4336417095251124e-01 9.5867501389603280e+00 3.5780605300481710e+01 4.0577763064813766e+01 1 0 0
12388 2 3 4.2472589877100275e-01 1.1608250979908565e+01 3.6511700429513439e+01 4.6097024674761300e+01 1 -1 0
7437 1 1 1.5518426137199420e-01 1.6886207311475584e+01 3.2782272153318722e+01 4.1846442759637398e+01 1 0 0
5825 1 3 3.9294737241901417e-01 1.2668618203155701e+01 3.8670007553689160e+01 3.9019640613431640e+01 1 0 0
5726 1 2 -4.8752607899693007e-01 1.6365141039444708e+01 3.4799725512855716e+01 3.7657735120957405e+01 1 0 0
5734 1 2 -3.1020607249848881e-01 1.1070271594758525e+01 3.4498626336837113e+01 3.7706818645419808e+01 1 0 0
7958 1 2 -6.3599428476218134e-01 1.2593011470159230e+01 3.7719435938244914e+01 3.9082663710577535e+01 1 0 0
7959 1 3 4.5670690191140390e-01 1.1689014044568022e+01 3.7567244080131822e+01 3.9089846459032522e+01 1 0 0
7960 1 2 -5.2697171764814943e-01 1.6021641929719408e+01 3.7740846390489800e+01 4.0105303146551002e+01 1 0 0
7885 1 2 -3.1811413274440919e-01 1.6918366578721290e+01 3.3489107852411209e+01 4.0610395637758593e+01 1 0 0
7847 1 2 -3.7113068117278464e-01 1.0476301564295516e+01 3.7038009014931525e+01 4.1119855286008701e+01 1 0 0
7439 1 1 1.6240391896303480e-01 1.6039159558966357e+01 3.4549966776585052e+01 4.1029372812910573e+01 1 0 0
7923 1 3 4.2071145468585225e-01 1.3282366703660005e+01 3.3714235489543171e+01 4.4091122218124831e+01 1 0 0
7436 1 1 1.1304231896500787e-01 1.3767242771432345e+01 3.3416159307257210e+01 4.1247248794134663e+01 1 0 0
7438 1 1 -3.4045901296907086e-02 1.4662036177175228e+01 3.4562382081893411e+01 4.1399597526871929e+01 1 0 0
7383 1 1 1.2743566367933501e-01 1.1859194828839358e+01 3.7019833803032029e+01 4.1704128574387262e+01 1 0 0
7443 1 1 1.3631541214087198e-01 1.6174120077541438e+01 3.7099199046633252e+01 4.1421031153311958e+01 1 0 0
7440 1 1 1.8453365035581832e-02 1.4079639570759168e+01 3.5855848026720693e+01 4.1698811048308805e+01 1 0 0
7385 1 1 -9.3070604639514068e-02 1.2701213088768535e+01 3.8214663513266096e+01 4.1925181268896281e+01 1 0 0
7381 1 1 -3.0710386401294098e-02 1.2625753962433068e+01 3.5777141038858822e+01 4.1837249292941543e+01 1 0 0
7442 1 1 -6.4412847517335378e-02 1.4832902057314952e+01 3.7013857117007326e+01 4.1983561698516581e+01 1 0 0
7377 1 1 1.0359096781611662e-01 1.2581049842919265e+01 3.3307833067287781e+01 4.2189458579992952e+01 1 0 0
7379 1 1 -5.3656235402243839e-02 1.1953097667341543e+01 3.4618175336955069e+01 4.2387651581917908e+01 1 0 0
7444 1 1 1.0646185850126301e-01 1.4047435324725669e+01 3.8075266665249202e+01 4.2643750993566861e+01 1 0 0
7382 1 1 8.2592998529743639e-02 1.0307615152158631e+01 3.7202541630545412e+01 4.2539631897153455e+01 1 0 0
8074 1 2 -3.6686911438645148e-01 1.4208910103936617e+01 3.8880744525350522e+01 4.3871188192268768e+01 1 0 0
7384 1 1 1.7190414466104070e-01 9.9806917374778870e+00 3.8541216717190935e+01 4.3234273373488904e+01 1 0 0
7376 1 1 1.3876377516001256e-01 9.9202006136545329e+00 3.3197977325983146e+01 4.3532573088868602e+01 1 0 0
7380 1 1 -6.9716167436041837e-02 1.0166046758479132e+01 3.6130116571166468e+01 4.3551716233858869e+01 1 0 0
16604 2 2 -6.3070463253005937e-01 1.4119400380093881e+01 3.5103338496650423e+01 4.4940656798471366e+01 1 0 0
7378 1 1 1.2445660137753953e-01 1.0952690257014279e+01 3.4901542000483907e+01 4.3380209250210896e+01 1 0 0
7922 1 2 -4.3954369570838581e-01 1.3247439545510185e+01 3.2925151716764873e+01 4.3429281282324766e+01 1 0 0
7904 1 2 -2.8319454706413905e-01 1.0886105487062503e+01 3.3856690563372617e+01 4.4374335803228540e+01 1 0 0
7441 1 1 -5.3156435966012786e-02 1.6821361701620862e+01 3.5770702109663873e+01 4.1254252103209296e+01 1 0 0
7445 1 1 -3.5092637241380516e-02 1.7005870870464424e+01 3.8126042666307789e+01 4.2130752198017454e+01 1 0 0
7961 1 3 3.9272135920426227e-01 1.5096999955284462e+01 3.7719710627458973e+01 3.9869878917544035e+01 1 0 0
7954 1 2 -4.8499314074117300e-01 1.1165670270945085e+01 3.8706565209889284e+01 4.4195600155780085e+01 1 0 0
8093 1 2 -5.3836435310889996e-01 1.6309719126898624e+01 3.9040817930095990e+01 4.5551851153382380e+01 1 0 0
14300 2 2 -6.0215763886043228e-01 1.6721023883861257e+01 3.4663908477777873e+01 4.4356399700143911e+01 0 0 0
14301 2 3 4.1851751961683420e-01 1.6800365293058739e+01 3.5275689449436854e+01 4.5036842622838336e+01 0 0 0
12387 2 3 3.5271532782454085e-01 1.2081110118519874e+01 3.7585345476190923e+01 4.4977589522079988e+01 1 -1 0
12386 2 2 -6.7744468481411924e-01 1.2404760415693996e+01 3.6897259456862834e+01 4.5735958500898676e+01 1 -1 0
8095 1 3 4.0649247717772741e-01 1.5421250401335769e+01 3.9269976258513736e+01 4.5050738809170923e+01 1 0 0
16605 2 3 4.0706760156030303e-01 1.3721339307675475e+01 3.6048546874865913e+01 4.5059409129458984e+01 1 0 0
15151 2 3 4.1015896831315862e-01 9.7255893646412144e+00 3.4516278311026952e+01 3.9433707362838220e+01 1 0 0
16606 2 3 3.8728689548361106e-01 1.4504161397084793e+01 3.4690919780036189e+01 4.5734509206405789e+01 1 0 0
14302 2 3 3.3007597287165663e-01 1.7199893660223299e+01 3.3826216440420197e+01 4.4389184097704252e+01 0 0 0
11377 2 3 3.9910736134042318e-01 2.5152744340881775e+01 3.6077052119320690e+01 4.1191010058857806e+01 0 0 0
7504 1 1 1.6904573059572581e-01 1.8195481255319322e+01 3.5720094377888287e+01 4.1448609799007372e+01 1 0 0
16398 2 3 2.8539883075194550e-01 2.3626380309061805e+01 3.7125547199154248e+01 3.7765109449647603e+01 0 0 0
16397 2 2 -6.3347207820618789e-01 2.3243315767332255e+01 3.6336546468998414e+01 3.8189583240137075e+01 0 0 0
14702 2 2 -7.4009906415640958e-01 2.4082676380749067e+01 3.3838752368459801e+01 4.2668402446473358e+01 0 0 0
7999 1 3 4.0663096409572091e-01 2.0374161187986086e+01 3.8899793016472586e+01 4.5345397642832424e+01 1 0 0
7888 1 2 -3.3056529497356374e-01 2.3307561934349355e+01 3.7146966365361976e+01 4.3233758067442203e+01 1 0 0
13944 2 3 3.3750935563657725e-01 2.2034144594736354e+01 3.9034109642694730e+01 4.1514310802105626e+01 0 0 0
14949 2 3 4.3167099144622012e-01 2.2769940021811745e+01 3.2963422217285540e+01 4.3131960206139851e+01 0 0 0
7505 1 1 1.3569436202770943e-01 2.1067819100250812e+01 3.5220145062219650e+01 4.3294827987717220e+01 1 0 0
16850 2 2 -6.5601974170721100e-01 2.5254673507701284e+01 3.5355540211124939e+01 4.4512311001254766e+01 0 0 0
13287 2 3 2.4420093658526021e-01 1.8831740336414558e+01 3.7593439136682285e+01 3.7814480143174123e+01 1 0 0
7129 1 2 -5.1178764092910656e-01 2.5327751258547138e+01 3.3427801034583041e+01 3.9094174406232085e+01 0 0 0
14662 2 3 4.1372820712870062e-01 2.0679564336697087e+01 3.6198459890678230e+01 4.0191846350832556e+01 0 0 0
7569 1 1 -3.7696696281207892e-02 2.3492174390964461e+01 3.6790497234173607e+01 4.5768849275192480e+01 1 0 0
16734 2 3 4.0070189175988846e-01 2.2835929256375241e+01 3.9130392226553546e+01 3.8665162328839706e+01 0 -1 0
12366 2 3 3.5125801958618602e-01 2.2855908677897506e+01 3.4631152109339340e+01 3.7979437123455156e+01 0 0 0
14703 2 3 4.2831868644562276e-01 2.4146046260617066e+01 3.4054492485414002e+01 4.1681723666694076e+01 0 0 0
7573 1 1 -5.1536053866029094e-02 2.3474007263813093e+01 3.9235639408990863e+01 4.5374731460163979e+01 1 0 0
13288 2 3 3.2609709450889779e-01 1.7597803461305659e+01 3.7827296157017969e+01 3.8684406009624702e+01 1 0 0
16698 2 3 4.1617103430391905e-01 1.7909487127207992e+01 3.7277515218917934e+01 4.5720034657525545e+01 0 -1 0
7887 1 2 -4.2554015746690677e-01 2.1264094715239299e+01 3.5452508049361299e+01 4.1858439332545053e+01 1 0 0
7130 1 3 4.3169126442433514e-01 2.4629199194004297e+01 3.2878834856118161e+01 3.9454804806500171e+01 0 0 0
7966 1 2 -5.0180719188467737e-01 2.5420482710301428e+01 3.7933181986955127e+01 4.4953411560473427e+01 1 0 0
10836 2 3 3.3535234309338574e-01 1.9504869300731585e+01 3.8698696091061549e+01 3.9661465568556707e+01 0 -1 0
7570 1 1 1.5279672952821666e-01 2.2273034880205238e+01 3.8040194689390873e+01 4.3533259709457994e+01 1 0 0
14813 2 2 -7.4352687980838739e-01 2.4826643838253354e+01 3.7674772236096430e+01 4.0554166772043551e+01 0 0 0
16399 2 3 3.0413253299774839e-01 2.3314243942553841e+01 3.6457415954370923e+01 3.9114200461577674e+01 0 0 0
14661 2 3 4.6983688369197124e-01 2.0859065588551911e+01 3.6810270985773428e+01 3.8635156707106404e+01 0 0 0
7566 1 1 -4.3703221812782828e-02 2.1807308090528519e+01 3.5500768733231439e+01 4.4499915676837958e+01 1 0 0
14815 2 3 3.8868797897703966e-01 2.3893520566056399e+01 3.7619145142028785e+01 4.0760085068493161e+01 0 0 0
7509 1 1 -1.4956655515456946e-01 2.0943036819312443e+01 3.7911129558140090e+01 4.2803152220640058e+01 1 0 0
16697 2 2 -6.2696736832143551e-01 1.8579774628290483e+01 3.6610558934930175e+01 4.5610586533461678e+01 0 -1 0
13945 2 3 3.5874438949372484e-01 2.1575295716294729e+01 3.7973762738095395e+01 4.0586152497868994e+01 0 0 0
16733 2 2 -6.6116670409139999e-01 2.2021783074906363e+01 3.9146450650835931e+01 3.8080196113110325e+01 0 -1 0
14111 2 2 -6.7322745862147870e-01 1.9827580483658227e+01 3.4392499073083698e+01 3.8728948991779525e+01 0 0 0
7568 1 1 1.4230400377290175e-01 2.2781549795157012e+01 3.6573905445992835e+01 4.4530238944777707e+01 1 0 0
12365 2 2 -6.8740321210226707e-01 2.2282362724313959e+01 3.3813369096124582e+01 3.8249370934646180e+01 0 0 0
7564 1 1 -4.1120409742538340e-02 2.1550779332767512e+01 3.4771839108758016e+01 4.5726797927732171e+01 1 0 0
16311 2 3 4.3556315787876576e-01 2.0962362487368431e+01 3.3655742543110328e+01 4.1440998194783198e+01 0 0 0
7503 1 1 -5.8558987926478921e-02 2.0034519202698288e+01 3.4155339587573245e+01 4.3463012551631273e+01 1 0 0
7886 1 2 -3.6851898574572034e-01 1.9127163387288416e+01 3.4570081993779972e+01 4.1227279580632029e+01 1 0 0
7562 1 1 1.7055587531276678e-01 2.0595032998125035e+01 3.3736705245457152e+01 4.5820362618475578e+01 1 0 0
14814 2 3 4.3488450421129016e-01 2.5044061317509396e+01 3.8106165810241109e+01 3.9649968595726612e+01 0 0 0
7500 1 1 -9.7114089914199647e-02 1.8085526551419111e+01 3.2875284211030035e+01 4.2595076109589542e+01 1 0 0
7501 1 1 -3.6119809088216749e-02 1.9839725643644954e+01 3.3403353720343574e+01 4.4703736346687847e+01 1 0 0
[truncated: 2,699,335 more chars]
