# Supplementary material for: Staggered structural dynamic-mediated selective adsorption of H2O/D2O on flexible graphene oxide nanosheets
Source: Nat Commun. 2024 Apr 27;15:3585. doi: 10.1038/s41467-024-47838-9 (PMC11055881; doi:10.1038/s41467-024-47838-9)
Supplement: Supplementary file 12 — Supplementary Data 9 [file 41467_2024_47838_MOESM12_ESM.txt]

LAMMPS data file via write_data, version 22 Dec 2022

4080 atoms
3 atom types

-0.33670784468823456 42.96670784468868 xlo xhi
-0.3259980625337285 39.705998062534135 ylo yhi
14 34 zlo zhi

Masses

1 12.0107
2 15.9994
3 1.00794

Atoms # full

1005 1 1 -0.01585978662996885 2.3999040219288568 2.220412236200074 17.643028030502798 1 1 0
1006 1 1 -0.1586829626381541 0.16614247641058483 3.455280366360895 17.530577937557698 1 1 0
1007 1 1 0.02765866696757771 1.6875707482680702 3.419467895158682 17.504827647352727 1 1 0
1009 1 1 -0.003232218033481647 2.3224586093035025 4.670182333193134 17.235955882058153 1 1 0
1010 1 1 -0.000471257153046807 0.150865909588767 5.982273021776801 17.317388146500253 1 1 0
1011 1 1 0.0003931227753178469 1.585956715191267 5.965393831978686 17.33028425493876 1 1 0
1063 1 1 -0.004815544507256216 3.816361360050234 2.186173948201624 17.333105115161743 1 1 0
1064 1 1 0.01323034463568676 6.650875545876311 2.352477521103203 16.94896376621333 1 1 0
1065 1 1 7.604636458032994e-05 4.492233317356405 3.497460319716078 17.216695564177222 1 1 0
1066 1 1 -0.001815498075944997 5.911121838819548 3.5776929629989853 17.06424543792467 1 1 0
1067 1 1 -0.004705636316613423 3.7382377751842313 4.685591984900639 17.0869185777244 1 1 0
1068 1 1 0.00361840944805368 6.658713914397382 4.8214669306005336 16.989395548174105 1 1 0
1069 1 1 -0.009578445932254858 4.47724525583453 5.969381851154067 17.090979833982747 1 1 0
1070 1 1 -0.005868312390422148 5.905711838816659 6.00566124513631 17.16075549308283 1 1 0
1121 1 1 0.1240856824756718 8.045545899912431 2.3216779394789078 16.790400797970985 1 1 0
1123 1 1 -0.03042281369647168 8.793897826439931 3.516730758964738 16.982606585732015 1 1 0
1125 1 1 0.03643786875958171 8.12514302461115 4.7983942432304705 17.05546560296806 1 1 0
1127 1 1 -0.0535222981638087 8.861204768551158 6.005187938818362 17.05307637568295 1 1 0
1120 1 1 -0.1303117921994825 10.387511961910203 0.922629873042618 17.537396610788587 1 1 0
2425 1 1 0.0005791837283850005 5.016355622505149 2.9766831928653934 23.840848293495434 1 1 0
1004 1 1 0.1274980306202426 1.8213943629113853 0.9330583015959396 17.956566791018876 1 1 0
1292 1 2 -0.4296959877442629 0.5444479782330208 1.2131510624785433 18.50395752453154 1 1 0
1062 1 1 -0.1681934102433836 5.990452836131479 0.9791266657569121 17.065937194343494 1 1 0
1061 1 1 0.02260901536263413 4.531570246737051 0.9764627413909314 17.215478351351276 1 1 0
1306 1 2 -0.4266406450825013 8.453126445065546 0.97553704586449 16.54820574238668 1 1 0
1309 1 3 0.3876220927411417 9.432586887158534 0.9021266536708942 16.983365112239508 1 1 0
1308 1 3 0.2084969319908356 6.293207168386592 0.40260763450221904 16.17478950352262 1 1 0
2429 1 1 -0.001858616708414758 5.055732073534797 5.406411271125691 23.69512640934097 1 1 0
1307 1 3 0.1378243474302988 6.481215752797741 0.4081086644508993 17.919213574839247 1 1 0
1128 1 1 -0.01570866554943435 10.298709860780606 5.941412579781048 17.2000915149232 1 1 0
668 1 3 0.2018911369987586 8.88267136874464 6.914057754207173 14.636379852528663 0 0 0
1003 1 1 -0.04087155601040575 2.3929583765812894 -0.3030141173667198 17.61768775866375 1 1 0
1129 1 1 0.1140901404570961 8.003488008747736 7.2002857694319875 16.941002248108237 1 1 0
1013 1 1 0.0005056043588817075 2.2665946146501668 7.199267142471253 17.260525362311768 1 1 0
1071 1 1 -0.004235173391495583 3.6967651006577973 7.180234994672546 17.095886979376353 1 1 0
1072 1 1 -0.04029413368926185 6.633048670811496 7.294599658055258 17.255341225899873 1 1 0
134 1 2 -0.3083652811433196 7.675220309241078 8.492449282653919 14.035781303120228 0 0 0
1014 1 1 0.0001845390182215084 0.07536353500483144 8.471450058842224 17.37549624796621 1 1 0
1015 1 1 -0.0002292270350497228 1.5105607436589055 8.468365442839742 17.222992610386907 1 1 0
2371 1 1 0.001819624714205863 2.101661066239578 5.436700959851768 23.788119753140787 1 1 0
1073 1 1 -0.01071067054133499 4.425185490064561 8.429370454509252 17.222989375598615 1 1 0
1074 1 1 -0.02777596366677997 5.869999775389583 8.509183928950666 17.3390586480872 1 1 0
10 1 1 0.0008429147701987548 1.24341898686671 4.587182890854766 14.306738173858898 0 0 0
2483 1 1 -0.04283715105584402 9.400252947132682 2.8815816699758474 23.655284718968293 1 1 0
1311 1 2 -0.4473328261935737 8.732211313049266 8.29354626004774 16.373936183842083 1 1 0
1314 1 3 0.1452252433543207 8.398987139547028 9.08383977030554 18.197178565438417 1 1 0
13 1 1 0.0004437211654927931 -0.2646955981559097 7.104554445241406 14.340028493764665 0 0 0
673 1 3 0.1192559218155295 6.685996497318156 8.98890755123539 15.620869542130475 0 0 0
1313 1 3 0.04208071404294748 9.483821614070369 8.028027011002134 18.674149274304366 1 1 0
664 1 2 -0.2888198691871209 8.51938660096312 4.812108863027307 14.224012525874643 0 0 0
2671 1 2 -0.5083930258223881 9.3963947218904 7.590206620626931 22.8886431885605 1 1 0
2426 1 1 -0.01000271635191605 6.447096027517012 2.9421169413710975 23.743699569578784 1 1 0
1364 1 1 -0.001503376133176301 3.096477892180246 3.3021031821820945 20.44272160604862 0 0 0
1365 1 1 0.001152946032569876 1.0218115861924022 4.641146883658121 20.605422864869578 0 0 0
1366 1 1 -0.0002689547755538856 2.416802596199075 4.588758563832766 20.421270842672133 0 0 0
1368 1 1 -0.005678433971782778 3.078894256509303 5.849214625004658 20.518491839813777 0 0 0
1427 1 1 0.000127559843349421 4.5366253759488 3.3037986039276745 20.36832419855627 0 0 0
1428 1 1 -0.03597537452544274 7.430059054196966 3.358900442128466 20.455919773731143 0 0 0
1429 1 1 -0.03356341102935291 5.21929901935087 4.590056874545221 20.337574827694965 0 0 0
1430 1 1 0.1500835691754188 6.648061324096282 4.5064176868991925 20.23943198181765 0 0 0
1431 1 1 0.03787734444965697 4.508757391015285 5.842854675849721 20.332222734362546 0 0 0
1432 1 2 -0.3250051733646334 7.216003416449635 5.7518990987251115 19.994090338317115 0 0 0
1485 1 1 0.01470120447292055 8.902353714341645 3.4172011802629805 20.502318997553132 0 0 0
1487 1 1 -0.01672410100218264 9.683511476529151 4.60774042552322 20.401064031059214 0 0 0
1489 1 1 -0.01945804142680048 8.771167648943408 5.757108254335171 20.122506915645168 0 0 0
2025 1 3 0.1412570158046665 9.118855783249833 6.440100026333863 19.343119802815202 0 0 0
2026 1 3 0.1039865147376086 8.696419346756626 6.232576335752665 21.10899779586754 0 0 0
1425 1 1 -0.007078863910640051 5.265006950162482 2.074407855234061 20.48004847140025 0 1 0
1361 1 1 0.01679212048039949 0.9645679820624392 2.1346135272064775 20.8056588369745 0 1 0
1483 1 1 -0.01336301665762835 9.619956521727081 2.1754140750725077 20.57573111581283 0 0 0
1362 1 1 0.004467389849691647 2.395010414483087 2.0412529136341204 20.63672277343216 0 1 0
1426 1 1 2.601330162762803e-05 6.714418913600474 2.1131489208497336 20.576448356938844 0 0 0
1363 1 1 -0.01814117758644231 0.2611245456279128 3.3751685614858555 20.772652177950448 0 0 0
1367 1 1 -0.00147516515077879 0.25482851934689654 5.882273527571295 20.621787780620988 0 0 0
1534 1 1 0.01092833376182987 8.884850873261927 0.9305208558964422 20.65881656646921 0 1 0
1423 1 1 0.001727605152260903 0.26649579702039333 0.8741733563387649 20.977105617153875 0 1 0
1482 1 1 -0.005062036826769124 7.44474025123168 0.8670700741935212 20.66148766047404 0 1 0
1424 1 1 0.0002490679775264596 3.145640767051816 0.8159664983509215 20.650731311811825 0 1 0
1481 1 1 -0.003070328076880586 4.574293079665159 0.7933942739657437 20.505830433620886 0 1 0
2432 1 1 -0.03343823461158906 7.186844127427535 6.689870540319008 23.54719914221433 1 1 0
1371 1 1 1.351513933905405e-05 0.1890149406646814 8.383718405451317 20.619679790156137 1 0 0
1433 1 1 -0.1877111289981184 5.271840230587809 7.102213870029368 20.33175143975454 0 0 0
2030 1 3 0.1707120523379584 6.093566241608647 7.150575769549898 21.042404127687817 0 0 0
1370 1 1 0.005571525745305133 2.370993459324777 7.1218012176909316 20.66910849579065 0 0 0
1369 1 1 0.0003702685589465469 0.931072032354559 7.126863591871299 20.739661785703216 0 0 0
2031 1 3 0.1866961026922414 5.879640962264952 7.152872672365435 19.465082971488762 0 0 0
2024 1 2 -0.5042594157386829 9.889225512007673 7.560743845776262 20.773549537275347 0 0 0
1372 1 1 -0.002546993578317943 3.055112767208785 8.376480405093222 20.566685142003617 0 0 0
1434 1 1 -0.005090817481294431 4.4748777918840785 8.340149491616206 20.425392158380838 0 0 0
1373 1 1 0.001068541406802946 0.8992267036199287 9.644964567436215 20.566045681087694 0 0 0
1374 1 1 -0.003724105747733127 2.31735468948542 9.637211467192415 20.567981054136425 0 0 0
1435 1 1 0.1453394133927839 5.2024894220159945 9.609069000052326 20.442026261589504 0 0 0
2029 1 2 -0.3249661146584269 6.518809879969163 9.409437902416654 20.432516946027857 0 0 0
2672 1 3 0.5625162404850453 9.536209530878727 7.583450731434354 21.820677144781456 1 1 0
2668 1 3 0.2113000225036414 6.84329826395823 -0.31449306219855794 23.035598518247717 1 1 0
672 1 3 0.1436675194907195 5.863680962052724 7.6660972520859865 14.963504137742635 0 0 0
1312 1 3 0.2996610993112213 9.685269962692384 7.984428560618391 16.25169013527191 1 1 0
131 1 1 0.1398703680136777 9.831627957699537 4.597731268033009 14.182009492442573 0 0 0
2487 1 1 -0.01239385150988676 9.377589844701642 5.36542788366357 23.55283995964372 1 1 0
77 1 1 -0.01154462498855783 6.322044840153017 8.589870471616477 14.681209032906699 0 0 0
8 1 1 -0.006144352094866205 1.9846980544393928 3.3511035116529255 14.218404665974862 0 0 0
670 1 3 0.1967856513302884 4.9846756374466095 4.645114158150072 14.631844983585554 0 0 0
2435 1 1 -0.002134408686431524 4.297092481370099 9.171759358776814 23.739692984216074 1 1 0
2373 1 1 0.0004921621216187411 2.8643488074928563 6.682664067428784 23.698940181459793 1 1 0
4 1 1 -0.004172872977248723 1.90360057580976 0.8112012501770506 14.26231886650213 0 0 0
2421 1 1 0.02263351645109134 4.973111836774225 0.4290748364272624 23.843232022798208 1 1 0
2666 1 2 -0.4373135071089549 9.066859779578415 0.43161786142330694 23.30562907869116 1 1 0
9 1 1 -0.001139966075671715 -0.16955979216590894 4.599736996013794 14.375895750501098 0 0 0
1124 1 1 -0.005685513362602495 10.267099167734836 3.4629661882241787 17.126302858548005 1 1 0
2027 1 3 0.2262528508082655 10.252205439350895 9.600014467655093 20.578691541791375 0 0 0
1060 1 1 -0.02688058535580701 3.8053333529193587 -0.2918838427119555 17.27704401791768 1 1 0
2481 1 1 0.109134827850873 8.563603789561332 1.733027345878344 23.598936374184287 1 1 0
2428 1 1 -0.02103165428379134 7.208898196398766 4.172235532810536 23.628852968629975 1 1 0
6 1 1 -0.005553967633082624 1.254308333450436 2.0861295693461352 14.278745651261747 0 0 0
2485 1 1 0.007072958140251086 8.657566750403532 4.126941429445908 23.566148956164824 1 1 0
71 1 1 0.03271529611463788 3.40879270223206 3.337167490028939 14.085265126325735 0 0 0
16 1 1 0.0005910109766325858 1.8827036257724066 8.3606681681663 14.172514558866082 0 0 0
14 1 1 -0.005315320637763491 1.1880025722491838 7.112192770785199 14.237433852126548 0 0 0
2375 1 1 0.001141270462308576 2.1206272576593905 7.909603178880036 23.761807650872115 1 1 0
2424 1 1 0.003629321850541851 7.194979370364624 1.7298165925933464 23.675075896310368 1 1 0
5 1 1 -0.01463231451101809 -0.1805647458253684 2.0938183963884773 14.400052191750525 0 0 0
2675 1 3 0.1458335270580844 9.088863413850666 9.558831310018515 23.215462067286033 1 1 0
2489 1 1 0.1190596041946183 8.572848897804793 6.533079701176214 23.335545029587784 1 1 0
2422 1 1 -0.1844630705073393 6.452323507698966 0.3812291257942642 23.814829092728978 1 1 0
2655 1 3 0.1475119629532384 0.19360545549761057 2.331238213141027 23.259841133273426 1 1 0
2430 1 1 -0.003551008585078076 6.485979336237898 5.430998736399516 23.660328184328982 1 1 0
2434 1 1 -0.004079593418192427 6.455590907918142 7.963515024672704 23.55448670543821 1 1 0
2433 1 1 -0.004647246359741316 5.004730509666443 7.901105932589252 23.61154863781701 1 1 0
1131 1 1 0.09485936260212099 10.477335060996715 8.160380711159494 18.2065137385052 1 1 0
2436 1 1 -0.004339713609998705 7.064996802677386 9.184131539555395 23.900939245564988 1 1 0
12 1 1 -0.003238360914279806 1.946856332520235 5.875956767805001 14.172374031524438 0 0 0
67 1 1 0.001877313220605351 3.3396096329438993 0.8383444001024059 14.088726347571674 0 0 0
2374 1 1 0.002006702270941341 0.6696588847937948 7.953880814591583 23.938980485835604 1 1 0
2669 1 3 0.4010873670893926 10.013839803922577 0.3687558681931967 23.74869317837578 1 1 0
137 1 1 -0.03633735626173678 9.77636389529137 9.560333798028632 14.085456194767563 0 0 0
2427 1 1 -0.001741001495297373 4.286709527444519 4.1870812681227525 23.87717842634309 1 1 0
17 1 1 -7.155609840526448e-05 -0.27204944379856877 9.578589661184433 14.216476852290395 0 0 0
2431 1 1 -0.0003057542883435318 4.309800869111349 6.643091176118367 23.71902186662338 1 1 0
18 1 1 -0.002232610183935871 1.1669808664234023 9.62129525726649 14.160138846838732 0 0 0
1294 1 3 0.367139957497045 -0.07349267815093921 0.3755179194968127 18.236293569941893 1 1 0
74 1 1 -0.006547201503564664 3.3508580150052865 5.808247953614947 14.046501568196723 0 0 0
2369 1 1 -0.007493616333578115 2.8017505452448748 4.187349703235264 23.94173655326411 1 1 0
1310 1 3 0.1066249336386587 10.155496034349396 0.9421310651487814 18.61120282214517 1 1 0
69 1 1 -0.03878012777431497 4.090622558848882 2.079902820090697 14.037587352734809 0 0 0
2377 1 1 -0.003481639839043442 2.8414494529014283 9.181990277758564 23.750804390361804 1 1 0
1296 1 3 0.187838161696672 -0.27705508636670484 3.186914437049321 18.542810027269073 1 1 0
1295 1 3 0.143482490558353 -0.18084991140925638 2.6854288457677438 16.847663999470747 1 1 0
1017 1 1 -0.004834962571929376 2.2974121484878376 9.67830763590392 17.274487671255724 1 1 0
2423 1 1 -0.01346872642175889 4.30521994723069 1.6847998418462198 23.94524108441861 1 1 0
1532 1 1 -0.02152962078222913 9.641201661799286 -0.30274372655107995 20.750685377234305 0 1 0
3391 1 3 0.1557304494209692 5.633854101837439 1.2805180123500424 26.434322417159137 0 0 0
2727 1 1 -0.002368576260449469 0.049823256593659826 0.042882986871404835 27.820382726317042 0 0 0
2728 1 1 -0.002745189805451845 2.9104178775315854 0.10540665457482928 27.784276956411624 0 0 0
2730 1 1 0.008215499836054624 2.1449417440790692 1.3614064863885966 27.75190179392064 0 0 0
2732 1 1 -0.005186666927133596 2.8809292995732574 2.5908757041660913 27.61030041069526 0 0 0
3738 1 1 -0.02537068983442483 -0.04583828840750342 8.56815334151692 30.910208555319016 1 1 0
128 1 1 0.003934283606721219 9.854311214233892 2.137246346679103 33.889119811005656 0 0 -1
2791 1 1 0.03140749711856448 4.3254933577293 0.06208664567212128 27.55069371560995 0 0 0
2792 1 2 -0.3217452981646646 7.162168444261927 0.013786458393587735 26.80151133068903 0 0 0
2793 1 1 -0.1724566562587724 5.069228876987924 1.3368003917063194 27.374300033323358 0 0 0
2794 1 1 0.005140581033941716 4.2800099133412886 2.5672614443536 27.446591619687396 0 0 0
3726 1 1 -0.1623467340109361 -0.13036604101355134 1.0511211072442834 31.212889659662643 1 1 0
70 1 1 0.142413937725208 5.537295678658331 2.0062434366221638 33.92717554254652 0 0 -1
3384 1 2 -0.4081890982350859 9.472276980755902 1.5599087232786666 27.755167668460743 0 0 0
3783 1 1 -0.006232992780854544 3.5647111574258394 -0.12086937142553242 30.753495675486604 1 1 0
3386 1 3 0.07574681670680175 8.975821820748218 0.7101134919103363 26.20034231893022 0 0 0
3390 1 3 0.1785307806069804 6.009226418105281 1.4136685853723143 27.946973143880108 0 0 0
2731 1 1 -0.007396701586112483 -0.0019599981748772634 2.5891358934598174 27.722110317147756 1 0 0
2802 1 1 0.0001584593745407912 5.0041974367176385 8.83810471946256 27.266800311344472 0 0 0
2656 1 3 0.2036267973758176 0.23527985513984387 2.370531038736971 25.035177452819 1 1 0
2741 1 1 -0.0003388442598692731 0.7106804040333393 8.83333172994917 27.479854841910715 0 0 0
2368 1 1 -0.01375638945202542 -0.06340349898346335 4.224603673348413 24.132865052197698 1 1 0
129 1 1 -0.01366716444924609 7.54134038440091 2.986848722236846 33.113064033753155 0 0 -1
3725 1 1 -0.01831038290553166 2.1259941962289624 -0.05826777633209254 30.927695840293588 1 1 0
2735 1 1 -0.002308859200770581 -0.014583080078067549 5.0786833903020465 27.737991260269048 1 0 0
671 1 3 0.1746792899688244 4.628143144139538 4.593361563985746 32.906117197761326 0 0 -1
2366 1 1 -0.1602100720511576 0.6316677313829439 2.8992266188470217 24.099539351262795 1 1 0
2742 1 1 0.0003912078158304501 2.161536065681927 8.830926699893757 27.34383848516856 0 0 0
2652 1 2 -0.4285370280989906 0.9674926054974927 0.7432009960144842 24.686144416004073 1 1 0
72 1 2 -0.2949244351583371 6.209728514122343 3.2101223992666053 33.83013292190409 0 0 -1
2729 1 1 0.003791760327025641 0.721473505338036 1.327814137078096 27.77938241882318 0 0 0
3389 1 2 -0.3532466182938956 6.289482420601699 3.5708471516813227 27.299889873657264 0 0 0
2372 1 1 -0.005147075072107016 -0.012275346277229008 6.698267146619939 24.128444695483434 1 1 0
2795 1 1 0.1544511875039304 4.998908539021672 3.859547567076606 27.29812736372755 0 0 0
3737 1 1 -0.004806103737278209 2.0876287139161103 7.3077283942577695 30.695033131030346 1 1 0
2733 1 1 -0.001543016428279472 0.7377028549447446 3.8292871957418377 27.682098328904292 0 0 0
2734 1 1 -0.006620935641692615 2.1727102685877915 3.8557680615771206 27.619728790621156 0 0 0
2654 1 3 0.3562709401243424 0.29750214314377865 -0.10116537388480473 24.31600605329666 1 1 0
3851 1 1 0.110522768879942 10.013493118536115 5.777023471681187 31.2479648532764 1 1 0
75 1 1 0.1352708326037833 3.9843334862668014 7.095963723373616 33.75467969551468 0 0 -1
3852 1 1 -0.1690236784066049 7.853857376960726 7.571063954280946 30.184716316485478 1 1 0
4076 1 3 0.2140162283434194 9.455094659007445 8.764100249503645 31.18478016326314 1 1 0
133 1 1 -0.1708524959783419 9.72767102621272 7.0013485733558625 33.913221661610756 0 0 -1
3387 1 3 0.1179602797415427 10.354760467586692 3.7311815336527534 26.28312002740129 0 0 0
3798 1 1 0.009607950003050276 5.688765294033601 8.626022437043156 30.43137043665044 1 1 0
2376 1 1 0.0003874845130553138 -0.04754718616130279 9.194263728747949 24.083323597867842 1 1 0
68 1 1 -0.05223077609026654 6.214300479157609 0.7915528594634142 33.979687953711064 0 0 -1
4036 1 3 0.187786144216041 8.212819410304487 8.316602591768401 32.27712242353621 1 1 0
3739 1 1 0.01834740544969983 1.4078736708944408 8.552699834781242 30.85627287841747 1 1 0
667 1 3 0.1447432998224549 9.188430828352018 6.864877998080526 32.93420033862712 0 0 -1
2364 1 1 0.1398433038489642 2.283697575950052 0.46633945147939626 24.31546934536552 1 1 0
127 1 1 0.01400641667640466 8.444694477723058 1.9819230733021755 33.81035032351003 0 0 -1
3392 1 3 0.1536823340166243 6.9352731085920025 4.428966919500128 25.814996698101172 0 0 0
4032 1 3 0.2740576102796116 8.897959842273028 2.208938724475356 27.20314292894972 1 1 0
3388 1 3 0.1559200417660382 9.961686286988774 3.9424709154015023 27.90208312959425 0 0 0
3393 1 3 0.2409842454563018 7.617035881692822 4.7025793817279835 27.40016226122841 0 0 0
2736 1 1 0.003233129027144746 2.8551404586949887 5.1185698910287085 27.42478777222183 0 0 0
2796 1 1 -0.03679293348192188 4.30800809093641 5.121543928649366 27.22178954115708 0 0 0
2797 1 1 -0.08815305425982878 7.3459828653173895 5.200808172455701 26.461074716799175 0 0 0
2854 1 2 -0.3182407773100436 8.92531616760292 5.3154621194871705 26.316861357323624 0 0 0
4031 1 2 -0.3258471295033584 8.55754634885771 5.484502612100302 29.145673926920956 1 1 0
2673 1 3 0.04631865806878765 9.94596709931959 7.296927130651792 25.156586831552378 1 1 0
666 1 3 0.1390567065410884 8.054505282271991 3.845656764744949 32.729508236074146 0 0 -1
73 1 1 -0.1900455234913958 4.181865801904065 4.590240073266496 33.92101805174754 0 0 -1
2803 1 1 -0.0150936915487734 6.453243514278156 8.807095833193365 27.345343188342547 0 0 0
4035 1 3 0.1503897864638861 8.178850839541745 7.9646791900287015 29.227540022025362 1 1 0
2365 1 1 -0.01718402435680474 2.8890899623304818 1.7485698254774356 24.157954057179293 1 1 0
2367 1 1 0.03687856929704143 2.1130653362500658 2.9627458837170675 24.146718023070463 1 1 0
3854 1 1 -0.2036253789449754 8.395083163223873 8.609843559698655 31.256087814410677 1 1 0
2674 1 3 0.1663186914447046 8.899854361867607 8.396301999802462 24.6220693000897 1 1 0
3796 1 1 0.02824513634592096 6.329846326572229 7.39137835702339 30.274664258077546 1 1 0
2739 1 1 0.000174100763878575 0.029567255175559647 7.583538322788485 27.637026606157846 1 0 0
2738 1 1 0.002034522421778158 2.161837664454304 6.361585702176826 27.430607460500575 0 0 0
2740 1 1 0.002617636837842325 2.8985083423136184 7.606533472039378 27.262030930535097 0 0 0
2798 1 1 0.003720216730643085 5.063823630914854 6.306460142174523 27.026862680849813 0 0 0
2799 1 1 0.007750287327583438 6.496495507826315 6.40591635742377 26.778323218405106 0 0 0
2800 1 1 -0.004198082897182593 4.35280483351711 7.5437436629520755 27.162394529661718 0 0 0
2801 1 1 0.004219850513045367 7.1817862757277195 7.627474587151374 26.973206765390078 0 0 0
2856 1 1 0.1634782609255111 9.420920731052767 6.451203640669839 26.922643299385328 0 0 0
2858 1 1 -0.0493914348215491 8.62883549959232 7.622761468367403 27.13859139522169 0 0 0
2860 1 1 -0.02346732675711474 9.337875355579044 8.803511205891269 27.554068306377985 0 0 0
2737 1 1 -0.0009852149618805558 0.7237805957827126 6.292662847769666 27.59325444091477 0 0 0
669 1 2 -0.2782035938415955 5.237746615435252 6.962568978019524 33.32878905056509 0 0 -1
2849 1 1 0.02465371749111434 8.580197819482109 -0.26087991802142624 26.33154559185731 0 0 0
3795 1 1 0.004204796707204681 3.532371761018178 7.390953700147702 30.49256708934217 1 1 0
4034 1 3 0.1932612505809539 8.38471385656908 6.658459963233204 30.402376137995734 1 1 0
125 1 1 0.02239650508875956 7.707395999475836 0.7797504386455918 33.97972468734516 0 0 -1
3797 1 1 0.008026419432999867 4.258245910580831 8.635303786339986 30.566592556726874 1 1 0
3727 1 1 0.03738848459726385 1.3664929632204619 1.1401263367356587 31.045594959885296 1 1 0
3729 1 1 -0.01034642538821699 2.1044076569300114 2.3421285850421953 31.019799122423475 1 1 0
3730 1 1 2.456480191510869e-05 -0.10331272910318953 3.643505213717461 30.99942370795687 1 1 0
3731 1 1 0.002950956682614158 1.3429869551918003 3.6016043166157385 30.97125768702366 1 1 0
3733 1 1 -0.0006680172917631922 2.085641823371423 4.81378218944294 30.817298922385717 1 1 0
3785 1 1 0.003340692638913722 4.205281070666308 1.1335544076334128 30.626389547097716 1 1 0
3786 1 1 -0.0149758939859006 5.668792852935931 1.1594752662465961 30.36091903927461 1 1 0
3787 1 1 -0.0003389494531301904 3.5319534923111884 2.388563088193191 30.84254543290178 1 1 0
3788 1 1 -0.02311659464209156 6.400387642189279 2.3777892466740633 30.36454680716937 1 1 0
3789 1 1 -0.01133187794675211 4.258706693339417 3.6528561133333115 30.73457835012101 1 1 0
3790 1 1 0.005574747584360747 5.675880187288836 3.6465413250443435 30.466181414354633 1 1 0
3791 1 1 -0.008136630089319493 3.5238360567158167 4.876941705945376 30.68767575820102 1 1 0
3792 1 1 -0.03251222674309016 6.331860412291689 4.906178340574826 30.22451043324006 1 1 0
3844 1 1 0.009244816588063249 9.980690358805035 1.0301720236277925 30.50606937787003 1 1 0
3843 1 1 -0.02647277532495006 8.555218871995441 0.9831621983019537 30.29292162848176 1 1 0
3845 1 1 -0.01020572246780447 7.858331713736576 2.286670935602706 30.293084320698824 1 1 0
3847 1 1 -0.02681138255923728 8.595685662756884 3.478771159873725 30.201339018880756 1 1 0
3849 1 1 0.1286774559534374 7.746620451740996 4.723553903399111 29.84697116807496 1 1 0
665 1 3 0.08753064263389364 7.092151879359771 2.4823370924495056 32.29272866479411 0 0 -1
4033 1 3 -0.00447012172714056 9.045089415795282 5.506515569033361 31.491127828478753 1 1 0
3734 1 1 0.002265571833932245 -0.07336684305644581 6.117807596246416 30.9369684757565 1 1 0
3735 1 1 0.001660519245225174 1.366041760236148 6.0632888981372535 30.798683541366188 1 1 0
3793 1 1 0.005202090926156777 4.169802180064262 6.128449623711993 30.343668239128753 1 1 0
3794 1 1 0.009378740207140877 5.623631420937756 6.1650469107437 30.155275311404196 1 1 0
2667 1 3 0.1626315556347196 6.798135502831026 -0.18064835078264477 24.726078127161426 1 1 0
3841 1 1 0.1346234358224571 7.71952482173063 -0.1269106795088022 30.064005145696182 1 1 0
3784 1 1 -0.002587400674795368 6.3369788831155205 -0.11671069021570057 30.249405640697606 1 1 0
2370 1 1 0.0001759287487903606 0.7022044543265027 5.4520449185667905 24.026286156899197 1 1 0
2492 1 1 -0.1451751974093596 8.557019572023208 9.332539797366445 24.185586061081217 1 1 0
3848 1 1 0.003620712634475661 9.978423449084145 3.500382907318211 30.398545376246986 1 1 0
135 1 1 0.02593082094676205 10.445187498929714 8.308272253520649 33.94124066205973 0 0 -1
76 1 1 -0.02783084480198731 3.302140830865515 8.41910055284147 33.979399296006896 0 0 -1
78 1 1 0.005569150799722282 4.046854019803026 9.638808110866249 33.99436541519196 0 0 -1
1356 1 3 0.1932553531332878 9.458759005560731 11.284034882924653 18.916006010380954 1 1 0
1076 1 1 0.01626625774214742 6.4731807123713265 9.757491661582147 17.592883107979265 1 1 0
1018 1 1 -0.02838248231086301 0.07777368868423723 10.990436599580482 17.391332241425168 1 1 0
1019 1 1 0.01621850756181967 1.5512687216138652 10.922016945982866 17.295095894970437 1 1 0
1021 1 1 -0.009825353299262818 2.1847395011559243 12.183634396737874 17.257187994344964 1 1 0
1077 1 1 -0.003207621289112296 4.357472124136191 10.999363747948513 17.288008119111048 1 1 0
1078 1 1 -0.0009767848495302049 5.758972349306607 11.006113234270524 17.607451929708073 1 1 0
1079 1 1 0.0002700732676300736 3.6402170210586626 12.2636661634714 17.290475878599587 1 1 0
1080 1 1 -0.006063581869774704 6.428180050752304 12.291170744822013 17.638335073800597 1 1 0
2641 1 2 -0.4161560546751119 3.129875989050091 14.55351656257453 23.190236581961624 1 1 0
1134 1 1 -0.1988397195290597 8.393110275956234 11.244050015593038 18.75712834539575 1 1 0
1135 1 1 0.01140060082125214 7.818371616871268 12.409259328495834 18.0241278651191 1 1 0
147 1 2 -0.2704481780424771 9.881866476782982 17.17469753809346 14.276243570641668 0 0 0
1316 1 3 0.2267968731469608 7.8433689819851 10.86629160067632 19.656052645961264 1 1 0
1023 1 1 -0.108832180511107 1.2591211700651075 13.379013368162727 17.466343308623692 1 1 0
1317 1 2 -0.3359242944704841 9.894628108121895 13.25733187286964 18.2620247945845 1 1 0
1136 1 1 0.1335080960587559 8.608563674788655 13.602522265627567 17.946029809759498 1 1 0
1022 1 2 -0.2851868852355846 -0.19671859068474631 13.522189351432935 17.19410274692314 1 1 0
1081 1 1 -0.04368022253737879 4.353887374210776 13.540521655798392 17.235387567716863 1 1 0
1027 1 1 -0.01429062528915772 1.6608096953619929 18.56253860744434 17.38492920157981 1 1 0
1088 1 1 -0.007387805917028829 6.613869861274231 17.34046117826978 17.048131411702766 1 1 0
1282 1 3 0.09330879598883204 1.3751161886902583 13.46371030214402 18.527227831410535 1 1 0
1285 1 3 0.2008483752005931 1.7752263879698873 16.83582562575595 16.298689449644996 1 1 0
1082 1 1 -0.000765214537964449 5.796098618386019 13.576490791180154 17.45518221204651 1 1 0
1025 1 1 -0.1631358938248052 2.2483721734031774 17.229187550950705 17.174993268300398 1 1 0
1075 1 1 -0.002122202030012708 3.7334717993412014 9.69720036012448 17.24948602794784 1 1 0
1086 1 1 -0.002690228758612824 5.922413438641148 16.059058675808014 17.22712684176972 1 1 0
2449 1 1 -0.005487310748120019 5.115327602584265 17.94599578957172 23.79679066821369 1 1 0
2437 1 1 -0.003444574372346719 4.9232244494346675 10.440754636465147 23.84819184477933 1 1 0
1281 1 2 -0.4330494891265745 2.4809847089599018 15.022126035949508 16.64154310375768 1 1 0
1084 1 1 0.002593832001881004 6.592418126433389 14.780265443558472 17.406460615737156 1 1 0
1141 1 1 0.0102747183790312 8.023584591726964 17.311574607058684 17.196058166834646 1 1 0
1089 1 1 -0.006846680072248664 4.466723371077043 18.50259983617566 16.94441540351367 1 1 0
1137 1 1 -0.03420078072264476 8.025861531021421 14.887018396905919 17.600931200997724 1 1 0
85 1 1 0.01458312769201994 6.27338041289591 13.407614404571046 14.160988153208685 0 0 0
1090 1 1 0.02079104658872554 5.893436132166369 18.5966343358353 16.857098730653412 1 1 0
1283 1 3 0.3630868210242485 1.8461492738792964 14.271321835508243 17.114771090172454 1 1 0
1449 1 1 -0.09009239382439849 7.5263627157568 18.29599946403772 20.040773361657305 0 0 0
1085 1 1 -0.02941272461629485 4.481669348001108 16.082775056186378 17.166936449660835 1 1 0
141 1 1 -0.02182822294519019 9.86122046177994 12.144149628635077 14.182875009178007 0 0 0
1139 1 1 0.01788879360524407 8.7762383879943 16.13987885752947 17.51308726164321 1 1 0
1143 1 1 0.002431441926785173 8.759963884329178 18.536339030529604 17.11267201430115 1 1 0
1083 1 1 0.1385083438494313 3.8011661143504334 14.793695761111536 17.027317085017184 1 1 0
1284 1 3 0.144738964340873 1.909590920643347 16.555379615315456 18.045813612647038 1 1 0
1026 1 1 0.1356462946214874 0.25961676505654 18.640022006716727 17.47297163456453 1 1 0
1087 1 1 0.03191552068459517 3.742197566619478 17.29455847543315 17.084466301457407 1 1 0
2645 1 3 0.1916051729606239 2.479483585417189 16.419454520803058 22.811217468889716 1 1 0
1946 1 2 -0.2586569882674919 9.051822829160388 18.408953442889484 20.081625207646802 0 0 0
1376 1 1 0.004525487137556106 3.075835460700479 10.867424858780607 20.595054652856234 0 0 0
1377 1 1 -0.0006806939952847185 0.9175304401947783 12.14669877259472 20.399220766309657 0 0 0
1378 1 1 0.0005090247035564066 2.3703427978884353 12.132568211124614 20.518575462595454 0 0 0
1380 1 1 0.004319698843196852 3.074204261249455 13.383677449188696 20.418978559969613 0 0 0
1436 1 1 -0.03367522011602118 4.511854366784172 10.884685262792077 20.55863648291992 0 0 0
1437 1 1 -0.07942765828282741 7.519812051851781 11.213054744472077 21.654600515654572 0 0 0
1438 1 1 0.007377997486401377 5.253790680209035 12.137493661314183 20.632088828528488 0 0 0
1439 1 1 -0.01386553022630976 6.654586655287017 12.236755596685008 20.95023629923797 0 0 0
1440 1 1 -0.0001213009719210602 4.5407368194841045 13.377786062372095 20.457783181121552 0 0 0
1494 1 2 -0.3461547682765236 9.05519521708557 10.979901622442688 21.25500861088165 0 0 0
1496 1 1 0.1331970892753604 9.623534197650176 12.205206816148772 20.954287705293304 0 0 0
2033 1 3 0.1327774183495366 8.008207968992751 11.660988894031556 22.537685174027775 0 0 0
138 1 1 -0.03796575398522584 7.661124635711666 10.940122218748423 14.126891266619923 0 0 0
1379 1 1 0.003465069213780875 0.19053006885758972 13.386794219046674 20.39005255503897 1 0 0
1375 1 1 0.0002146733909951496 0.17521357253331477 10.897135824192747 20.423737877217356 1 0 0
1441 1 1 0.001094334999231239 7.410548017976953 13.391434306459098 20.715254841686153 0 0 0
1498 1 1 -0.02726719591405201 8.879817300101111 13.403661680237398 20.856853832339883 0 0 0
1385 1 1 -0.0001211513678450466 0.8693235695711167 17.132195590358563 20.69480566625543 0 0 0
1387 1 1 0.005037279689353452 0.20103079238912414 18.432340155616572 20.77787430741427 1 0 0
1444 1 1 0.0004763983021119835 4.486062190153637 15.9006959064369 20.36652593574236 0 0 0
1944 1 3 0.2112860884840347 7.17848663430573 19.08061095008517 20.686601232434988 0 0 0
1448 1 1 -0.04321725832627408 4.483738928495176 18.326189463687335 20.20320290061739 0 0 0
1386 1 1 -0.02568985631618658 2.295853056204325 17.126546297461413 20.553011739872577 0 0 0
1443 1 1 -0.01064338634917582 6.644078461105459 14.623282239217895 20.521636989491835 0 0 0
1504 1 1 0.1581775186546585 9.598328099573596 17.148750031450824 20.36405006828131 0 0 0
1389 1 1 0.02813072760943358 1.0619862014802908 19.602586970579914 20.879063054699902 0 0 0
1950 1 3 0.1971335002568333 7.368138836318573 18.45029141611788 18.959068886945616 0 0 0
1381 1 1 -0.006417660642732934 0.9062729288394792 14.63322271372395 20.458880278350424 0 0 0
1502 1 1 -0.03784513911911805 8.858288799287541 15.949954644758241 20.600562472405446 0 0 0
1447 1 1 -0.02039429562339516 6.699847757780309 17.071875811223908 20.33138434925363 0 0 0
1445 1 1 0.01368308172426536 7.386318657936406 15.858296922234514 20.57881336288031 0 0 0
1383 1 1 0.00754278568445026 0.18457473622356213 15.889605766271606 20.561235227983154 1 0 0
1382 1 1 -0.004917630547482408 2.3557239736717075 14.623318071451608 20.377150004450748 0 0 0
1450 1 1 0.1410163966620546 5.075624714190404 19.590302315561477 19.72901106246209 0 0 0
1384 1 1 -0.004833666982471187 3.0330064006190334 15.895095686676463 20.470191757923633 0 0 0
1442 1 1 -0.0006424903918432589 5.2013950871487635 14.645579829018184 20.451152679073438 0 0 0
1500 1 1 0.00884785059410235 9.53254735398483 14.676829559018783 20.74292989191389 0 0 0
1446 1 1 -0.001489799955835046 5.2671128156538405 17.0860911455005 20.24169937288493 0 0 0
1388 1 1 0.002425831918670303 3.0797673954825826 18.34769118775341 20.3496188828561 0 0 0
1390 1 1 -0.008661943678154186 2.415451335721963 19.62548447224009 20.447311138400455 0 0 0
21 1 1 0.003866855314430169 -0.27509943014644533 12.088446854304097 14.072983625777313 0 0 0
1315 1 3 0.1720098634413281 8.377382998599721 10.145859045765901 16.85087819884206 1 1 0
2643 1 3 0.3366194885276259 2.4922307230909815 13.739514009187632 23.72008181155498 1 1 0
2385 1 1 -0.1719299662035355 2.869916468826571 16.79354674394555 23.76183873076334 1 1 0
2505 1 1 0.00677592898393764 8.760739851844383 19.186370601838167 23.861124620049644 1 1 0
2443 1 1 0.1383139199168881 4.441491997682441 14.251729909896037 23.528932441977982 1 1 0
2445 1 1 -0.01149400329548734 5.120955631625841 15.51594345010869 23.591301163310504 1 1 0
1132 1 1 -0.165101795885087 7.96593392428398 9.99247822201728 17.808134773329286 1 1 0
585 1 2 -0.4064815023655651 6.3632615811334965 18.677125626102548 14.085063657796805 0 0 0
145 1 1 -0.05517446830490405 9.836917292253167 14.701747705063411 14.320440700821017 0 0 0
2447 1 1 0.02964896665227996 4.411160430856981 16.74332830272419 23.63349572833255 1 1 0
25 1 1 0.00810479784942209 -0.2641156052401975 14.639430997682192 14.154190273249561 0 0 0
2452 1 1 -0.00361901835463658 7.329116814274854 19.169554442040678 23.83168576591144 1 1 0
584 1 3 0.1904206070919702 5.785374978668997 16.59224084484894 14.652581853088419 0 0 0
1144 1 1 0.01482429999377195 10.200002871227383 18.541786564366845 17.215498894760636 1 1 0
1140 1 1 -0.008015216406029393 10.211245862380396 16.17946300428173 17.512476429527165 1 1 0
136 1 1 0.1408650534270704 8.35741370157223 9.702852046428605 14.123713419424153 0 0 0
29 1 1 0.01932622612449545 -0.25639554321024316 17.089250416171673 14.09199802671509 0 0 0
81 1 1 0.002347094496087429 6.203930309327567 10.901061359596484 14.080817517277705 0 0 0
2446 1 1 0.009254804079162864 6.588583517327876 15.469972740735406 23.664985338982383 1 1 0
2442 1 1 0.01920338747338372 6.445416917714317 13.016744986317919 23.97024985506169 1 1 0
2450 1 1 -0.0007770321320518344 6.597388667425513 17.943236918966086 23.83048649925247 1 1 0
89 1 1 -0.06996058205638381 6.331740013876441 15.86801864118413 14.061835255251138 0 0 0
2384 1 2 -0.2818043600010979 0.24561583575932455 16.755441085159937 23.95749329923085 1 1 0
2451 1 1 0.002918970025755069 4.4283579181523285 19.231686826764662 23.896195031385368 1 1 0
2503 1 1 0.009535465256771895 9.507012556978161 17.936736937167034 23.83479667710703 1 1 0
2032 1 3 0.1604214404123846 7.021619643086291 10.239759489323578 21.947872086038547 0 0 0
2379 1 1 0.01490673562867367 2.1911872650571462 10.423227184825636 23.959933288619617 1 1 0
2441 1 1 -0.03248673619438436 5.012610964520437 12.965302931422388 23.77129680107745 1 1 0
144 1 1 0.1604167630902715 8.421185998259048 14.652991001288468 14.403527680418536 0 0 0
2448 1 1 0.002880786687593174 7.289684354428587 16.692260533196006 23.748563608601557 1 1 0
20 1 1 -0.01267274171921276 1.9082406291853455 10.87249218311502 14.133490285135975 0 0 0
2501 1 1 0.02645480211940321 8.751197413314069 16.711610611362666 23.918232010671293 1 1 0
79 1 1 0.00425542340859276 5.444064944111094 9.682014883617791 14.071281904491165 0 0 0
586 1 2 -0.2574662810443036 7.821194847564094 15.91330790147511 14.484993153843812 0 0 0
2444 1 1 0.01050944075504113 7.264185748801648 14.19637932788147 23.851525024047454 1 1 0
33 1 1 0.0517324895793156 -0.1618298634768141 19.667515877770068 14.249563082267873 0 0 0
80 1 1 -0.00644548140574412 3.3502736321830526 10.91592050585042 14.086067397767808 0 0 0
140 1 1 0.004858926003231178 8.425827740910021 12.161769506786541 14.236850234403583 0 0 0
2439 1 1 -0.000480729165054198 4.281722194220271 11.721871646188507 23.99302757888383 1 1 0
22 1 1 -0.01002484243765902 1.1917030415681809 12.112928746761787 14.136528636854017 0 0 0
83 1 1 -0.007756095393994859 5.519398199616802 12.160671012312973 14.011726292817883 0 0 0
142 1 1 -0.03774146425001657 7.7133388086990635 13.440888508500235 14.346634284280206 0 0 0
34 1 1 -0.006640253680285699 1.2245615208974632 19.665765266191585 14.039826306221318 0 0 0
30 1 1 -0.0182804706971562 1.173395455528611 17.142696228802773 14.085200504580285 0 0 0
589 1 3 0.1484462244257034 9.008086400271061 19.59961402691773 14.936148767325498 0 0 0
24 1 1 -0.001763897906677529 1.8837980818104176 13.376419264753258 14.12782747031163 0 0 0
26 1 1 0.01182110141196776 1.1878146215587768 14.624743606246604 14.137928899265113 0 0 0
82 1 1 -0.004521663698747349 4.069657512113146 12.168005075547544 14.082179629631467 0 0 0
149 1 1 -0.07859776124932334 10.036264528435039 19.61782361916377 14.488082475967719 0 0 0
87 1 1 -0.01342855157155942 5.522687165732766 14.605322592905871 14.040033655855416 0 0 0
84 1 1 0.002291679008048828 3.3451673505387607 13.393216371537795 14.07020786841069 0 0 0
2380 1 1 0.1384549711391031 -0.008725474791655627 11.646899426030934 23.987832293511058 1 1 0
2378 1 1 -0.02847498106474084 0.7246485718861259 10.433471823296152 23.991213365446583 1 1 0
2382 1 2 -0.2830995023863008 0.5265859100358138 12.952003187445708 23.94651957204994 1 1 0
91 1 2 -0.286310519212197 5.067351897033544 17.406034307550737 32.8504644367821 0 0 -1
3861 1 1 0.007843885873423972 7.972881538133079 14.925079607721797 30.7655541571407 1 1 0
3865 1 1 -0.004637442587490561 7.960154571207706 17.409084337771503 30.51129909640559 1 1 0
3808 1 1 -0.00501720706227681 6.533551439307052 14.895425090528192 30.744688589174068 1 1 0
2496 1 1 0.1467266595076502 9.237111389781486 12.949694901341953 24.55178770894825 1 1 0
2495 1 1 -0.01554083305807223 8.386625409066767 11.792359044327657 24.646111804487795 1 1 0
2494 1 1 -0.1659287073011576 8.950975721249316 10.502251331703583 25.21408823000153 1 1 0
587 1 3 0.4804016390070082 7.344952173313562 18.990935958992583 33.52349985864631 0 0 -1
3811 1 1 0.01465412947551211 3.6519177690301627 17.399645327484986 30.588750225048784 1 1 0
590 1 3 0.1914426429419324 6.537702770756986 16.26790297943523 32.96083512238627 0 0 -1
2497 1 1 -0.03992173606965386 8.661095342862314 14.210066970273123 24.152697291168458 1 1 0
2817 1 1 -0.004671840275881292 5.040054624993095 18.894760037312842 27.236747181896675 0 0 0
2716 1 3 0.194885053044391 9.98499678076322 10.525612078132852 25.505850198288833 1 1 0
3741 1 1 -0.0007416340924838125 2.151972062869954 9.811398708818649 30.936259052589545 1 1 0
3814 1 1 0.006161264510959172 10.144917318997342 18.67973507574357 30.476608273365997 1 0 0
2440 1 1 -0.02952928583572758 7.039401214747493 11.701690001089023 24.236870310435688 1 1 0
2758 1 1 -0.007760743496596132 2.111738510529843 18.893147510724976 27.361914096496537 0 0 0
2804 1 1 -0.0003333608490123743 4.268306520842632 10.072485069362042 27.252938737088197 0 0 0
2744 1 1 9.739948241272367e-05 2.817890604803489 10.10939674727095 27.409364246183905 0 0 0
2805 1 1 0.000678990135829212 7.130929991678813 10.03099368352295 27.7533414524151 0 0 0
2862 1 1 -0.05681677095132984 8.60581196096176 10.026233508493965 27.91146171971242 0 0 0
3749 1 1 -0.01197278526345512 2.222697422251287 17.43761508739441 30.874027619353853 1 1 0
32 1 1 -0.007402751397967621 1.9336555812186278 18.37164520911684 33.97514883253843 0 0 -1
3745 1 1 -0.1805328551151475 2.1673319540759794 14.898265096274443 30.6013758599444 1 1 0
2807 1 1 -0.007583857186645536 6.3649593040319905 11.216795814413382 27.739599811571207 0 0 0
2806 1 1 0.003502599212535628 5.014820688468143 11.321291743007004 27.259403562946318 0 0 0
2746 1 1 0.006501950122700763 2.108901509425933 11.363007318021682 27.406334439231678 0 0 0
2745 1 1 0.008082849831616655 0.6709425295822583 11.372619352174032 27.49398237233816 0 0 0
2864 1 1 0.1514548580500654 9.30399796182367 11.248153137544469 28.09640360174566 0 0 0
3855 1 1 0.01001807517647244 7.763976190593073 9.975198066751716 31.004784187025802 1 1 0
2872 1 1 -0.03702944873217792 9.32695339842359 18.81073264977942 27.021104309082464 0 0 0
92 1 1 0.001333400909260014 3.324927522347163 18.41209834412208 33.788836250501106 0 0 -1
3310 1 3 0.2057784968956049 7.323841013589381 12.86828822157332 26.86622237818774 0 0 0
2754 1 1 -0.008805390154794783 2.145486904364413 16.359324840261483 27.4328620395912 0 0 0
2499 1 1 0.02612700198907856 9.424523942068449 15.43684183377909 24.073752557632886 1 1 0
2808 1 1 -0.04114004584937005 4.25404572888351 12.523312675929407 27.187382393654573 0 0 0
3308 1 2 -0.4230879069637157 8.89640818972756 16.36647533829978 26.407399725060436 0 0 0
3307 1 3 0.5054600351071343 8.279782853550676 15.569612397028743 27.036148911782348 0 0 0
2812 1 1 -0.007076184066101133 4.2520976385393965 15.143564315754215 27.15331533084092 0 0 0
2642 1 3 0.1007041438599639 2.0477327424759584 13.257085352886481 25.287428499286833 1 1 0
2809 1 1 -0.08948687983766604 7.198758197508237 12.49547900105219 27.862617410896267 0 0 0
3305 1 2 -0.4184042075807628 7.251878375128512 15.356388897409225 27.533604564705584 0 0 0
3309 1 3 0.1219108763882898 9.854410511142794 16.443409115424508 28.09902010786534 0 0 0
2810 1 1 0.1515453956599458 4.932102670964303 13.81634622973672 26.874435602838755 0 0 0
2816 1 1 -0.06706908992781462 7.120966673957932 17.592011056421132 27.024529185766397 0 0 0
2755 1 1 -0.1470610261283739 0.23904221542171894 17.624572591623053 28.32681655753004 0 0 0
2756 1 1 0.002160575699246849 2.8421270905583174 17.624596513238636 27.31955321526492 0 0 0
2753 1 1 0.04903715529763714 0.7557187589676002 16.318062308310303 27.806420664050293 0 0 0
3746 1 1 0.124346584451904 0.08239328994914404 16.189082779170242 30.951742959588238 1 1 0
2870 1 1 0.1471199981444738 8.529065728789396 17.658724405205184 26.80112391776994 0 0 0
2815 1 1 -0.003980653047696892 4.277693110498007 17.67270516332829 27.23661398312874 0 0 0
3864 1 1 0.0008371214844543769 10.127959950224685 16.17853299496198 30.83964206834457 1 1 0
2813 1 1 -0.01940192415902944 4.9435976286334204 16.379526699799136 27.173231147434638 0 0 0
3306 1 2 -0.2596111309311322 8.63443969935495 12.459366974929901 28.369026224300086 0 0 0
2748 1 1 0.009497801578184759 2.8319640559010217 12.61477786932059 27.339929790085503 0 0 0
2814 1 1 0.176071504572393 6.375879416862319 16.401443613192846 27.247192306086063 0 0 0
2818 1 1 0.003541531921038987 6.471563646087723 18.88539642664639 27.15855265980352 0 0 0
2386 1 1 0.1436190415571909 0.8091351315384818 18.0403656845286 24.145317008640685 1 1 0
3807 1 1 0.02813179133881709 3.687319809414756 14.879985015863442 30.511901613623778 1 1 0
3805 1 1 -0.02631585596187793 4.367267987302956 13.655494785831452 30.54390811579802 1 1 0
3813 1 1 0.007629005190011124 8.710447296700933 18.636783869162283 30.442788919653214 1 0 0
3860 1 1 0.00986158565397347 10.120723667986061 13.672722922672888 31.021301449483698 1 1 0
2757 1 1 0.03294842807449702 0.7337868693253488 18.848875972753753 27.61456761774483 0 0 0
2751 1 1 -0.2196045439833623 0.009983877477523216 15.102207085845647 27.92472289754914 0 0 0
2811 1 2 -0.2872371906678802 6.038850079062584 13.963956312751955 26.20454142177936 0 0 0
2749 1 1 0.02806676910836885 0.7011097839911865 13.841077693543772 27.54016956246771 0 0 0
2752 1 1 -0.01459039970467724 2.841194073406524 15.123996153676039 27.394036087393097 0 0 0
2750 1 1 -0.01951244822504408 2.103409020400618 13.848345380877404 27.494138917711286 0 0 0
4004 1 3 0.1626769094466922 1.8003113244190798 14.241944387519748 31.361811366797028 1 1 0
3810 1 1 0.007769653245234027 5.815217118196625 16.118176470842766 30.45439897160122 1 1 0
3304 1 3 0.168238275504902 6.690439941055682 13.261093089614107 28.389915677378976 0 0 0
3812 1 1 0.007210574988069795 6.50265780325684 17.382687614279 30.472346302477018 1 1 0
3751 1 1 0.01314742812544429 5.8008124607743765 18.653486310322062 30.425807697021323 1 0 0
3750 1 1 0.008465111699808615 4.357696854563594 18.64859999194391 30.46352878581949 1 0 0
2389 1 1 -0.0002732269968070309 2.996272248107969 19.301407226401142 24.05826023637568 1 1 0
3863 1 1 0.001885144347073226 8.658207892521954 16.17620596925686 30.703337147159484 1 1 0
90 1 1 0.1486651402575835 3.942495903144892 17.099608197718695 33.45794621694908 0 0 -1
88 1 1 -0.03414939330377497 3.3221542811026783 15.828915966489214 33.85357391761145 0 0 -1
3799 1 1 -0.001029255014328432 3.5213183405103035 9.891816064446509 30.707464665865576 1 1 0
93 1 1 -0.006954174129503075 4.057153391667192 19.64527002152333 33.783389961724566 0 0 -1
2381 1 1 -0.001693111677757803 2.842960993503308 11.684214782977609 24.059494493042614 1 1 0
3809 1 1 0.001560580240915286 4.364600804796698 16.132776259575987 30.516824097220727 1 1 0
2747 1 1 0.004791150160719705 -0.0681967142524881 12.61740865862625 27.376866970244098 1 0 0
4005 1 3 0.1937536016212969 1.7871729357342159 14.460521640314528 29.67674987912433 1 1 0
3806 1 1 -0.009618891283458907 5.815925698336757 13.632927860095787 30.673100289923994 1 1 0
3743 1 1 -0.1348943316226541 1.2479724877829574 10.999858826408898 31.083214591040306 1 1 0
3859 1 1 0.01657946526135297 8.684018105499703 13.686769606904212 30.964713260315666 1 1 0
3742 1 2 -0.2809666506722837 -0.18884445383433304 11.062068744372583 30.73531226958478 1 1 0
3801 1 1 -0.03942241804817822 4.291324599570666 11.129955836733036 30.613786356299013 1 1 0
3802 1 1 -0.001550598128551884 5.738694469509278 11.192863390015507 30.700617144218672 1 1 0
3856 1 1 0.1406487713607422 8.595513766177417 11.140111375981077 31.187781544635584 1 1 0
4002 1 3 0.1187872681572775 1.1640572338740018 11.152489329712514 32.152322561453744 1 1 0
4003 1 3 0.3732262921369003 1.7552553592986597 11.868457999995071 30.615665514822197 1 1 0
3857 1 1 -0.02347476149255258 7.958504639808423 12.442096953387685 31.029367593468862 1 1 0
3804 1 1 -0.003109882600192399 6.51126323122708 12.401530928673022 30.88133960819816 1 1 0
3803 1 1 0.133709941562712 3.6904544012591445 12.399045597256118 30.423016953932148 1 1 0
4001 1 2 -0.4340697093091748 2.3554695116994795 12.63282093206784 30.087101047574887 1 1 0
4037 1 2 -0.3504608503332258 9.844750131488404 10.686655875218582 31.39153121178958 1 1 0
3747 1 1 -0.02167295865777948 1.4533519605467646 16.21016633424877 30.877505694061487 1 1 0
2383 1 1 -0.111765157324834 1.996025627647579 12.904355461014681 24.276323692815414 1 1 0
2644 1 3 0.165745484342124 2.5458844141963657 15.982430974319103 24.42073154574631 1 1 0
2676 1 3 0.1229400582082269 8.264121945153168 10.319126856908461 26.052151310679648 1 1 0
2743 1 1 0.006130400581027504 -0.006905260962265117 10.089654421007207 27.54202198361828 1 0 0
3800 1 1 0.006473015766420431 6.39466455091315 9.895465288907909 30.713333235856496 1 1 0
3693 1 1 -0.00914939789214171 1.4943808311651412 18.67297139907943 31.013080946090668 1 0 0
3400 1 3 0.08935344195831776 0.6027669262040063 17.590278411180876 29.375172343263323 0 0 0
3692 1 1 -0.01789142788576421 0.06636860067928048 18.68407321426669 31.008458691131676 1 0 0
86 1 1 0.007431061654290911 4.108511759343201 14.621213841377974 33.921981494362946 0 0 -1
2387 1 1 -0.01472480523793462 2.194419947191137 18.115944069177473 24.112192182017264 1 1 0
2388 1 1 -0.02472022426883752 0.03865214941430178 19.2532324623583 24.237005593299937 1 1 0
2438 1 1 -0.01895807377443894 6.377521816198714 10.386706618126986 24.005578056933484 1 1 0
28 1 1 0.006858371002108411 1.914758425427981 15.891232996401856 33.99965310361873 0 0 -1
2396 1 1 -0.0004459372768285249 4.425828298781447 24.160247047228424 23.716182137565767 1 0 0
973 1 1 -0.005776693100373553 1.623404310495821 21.080374954927347 17.365772283088795 1 0 0
975 1 1 0.001224310159075025 2.3720085612470436 22.299640188952992 17.194072548126336 1 0 0
976 1 1 0.01024900104281926 0.16436445085996815 23.561384816753442 17.386201682375205 1 0 0
977 1 1 -0.0008178202240337463 1.6078189536671734 23.53789905043742 17.277648857174754 1 0 0
979 1 1 0.0006369951183584226 2.3747319095576622 24.760934974326442 17.363295769459288 1 0 0
980 1 1 -0.003261067071891612 0.21037041645578908 25.986508187996574 17.3568235182449 1 0 0
981 1 1 0.0006089924990692471 1.6550573861170188 26.000473237228064 17.406398377260086 1 0 0
1032 1 1 -0.001811506261485711 3.785538136181077 22.31567252277091 16.96541714955224 1 0 0
1033 1 1 0.0005078458107240521 6.670588057821932 22.301190921420364 16.71854864696382 1 0 0
1034 1 1 -0.0003790556868918644 4.53088729036759 23.553239240908514 17.00379433516257 1 0 0
1035 1 1 -0.001970880628540323 5.967604030116243 23.55125762959306 16.79667901281394 1 0 0
1036 1 1 0.001692718637929119 3.825725603827909 24.772701459267548 17.22147380716539 1 0 0
1037 1 1 0.001618299361350327 6.681912497733834 24.79686489511658 16.74197217423878 1 0 0
1038 1 1 0.001973374881814958 4.540001449714875 26.02192739012405 17.010909483400535 1 0 0
1039 1 1 -0.004569341701083546 5.9588483867858875 26.043756607042436 16.84129559650327 1 0 0
1095 1 1 0.004647095356148649 8.11837973885718 22.25429850147174 16.730153444238333 1 0 0
1097 1 1 0.02222806262074661 8.836737277241877 23.518310274079088 16.70870843950268 1 0 0
1099 1 1 -0.03414545289731199 8.13973329613534 24.79239599111658 16.741331257520113 1 0 0
1101 1 1 0.1425003526416341 8.824506746644898 26.01255122409296 16.815889763144426 1 0 0
2040 1 3 0.08869582398796638 0.3630679238253828 23.509860498810145 22.425319291747385 0 0 0
972 1 1 -0.001021381158007707 0.19374415930695701 21.059695202911687 17.598438198193755 1 0 0
1031 1 1 0.01224188789965607 5.893561446133553 21.095533945636795 16.670133980754628 1 0 0
1030 1 1 0.002818976640449632 4.469735016843386 21.03951144791814 16.80637507421754 1 0 0
1093 1 1 -0.001781516880118744 8.807266448757604 21.001948399921787 16.880050876325676 1 0 0
1520 1 1 0.00427710968780885 9.682183983007302 29.607878611159315 20.724540464345356 0 0 0
1098 1 1 -0.01383180431175956 10.265179198974698 23.474925749300258 16.82170377871146 1 0 0
983 1 1 0.0001423976342670809 2.3927254030485288 27.26913131932035 17.39532591355363 1 0 0
1040 1 1 -0.0002863208139463508 3.809934572400817 27.275338446408373 17.204787382025525 1 0 0
1041 1 1 0.001514563758506811 6.715626057795184 27.274999753850846 16.937929360250546 1 0 0
1103 1 1 -0.03114107035044548 8.17450973480066 27.29184474079408 16.973786683999457 1 0 0
2390 1 1 -0.001786741949708893 5.188474428806863 20.454905664284748 23.842857689840528 1 0 0
984 1 1 -0.005264421566412545 0.20382770934869043 28.501900823743043 17.22959275253777 1 0 0
985 1 1 0.0009437467775661709 1.6799218425162943 28.494162210965786 17.33153398876798 1 0 0
2402 1 1 0.0001350599260531412 5.114796164724699 27.910349955933135 23.461765567979317 1 0 0
1042 1 1 9.103675199794781e-05 4.551275178545307 28.50985492101894 17.202515352302466 1 0 0
1043 1 1 -0.0008509777065750161 6.005652486643078 28.495743940406008 17.17403298909874 1 0 0
2395 1 1 -0.001129726333697952 6.573538845151431 22.926504286692918 23.58584134751473 1 0 0
2463 1 1 -0.02928833654793064 8.702441515210415 26.71452862866044 23.735066771735763 1 0 0
1104 1 1 0.01681690996906813 8.91037989340221 28.49508607161841 17.174262218105635 1 0 0
2038 1 3 0.09820731661593776 0.918701066862154 20.756167186900207 22.593852857958623 0 0 0
1396 1 1 0.003917355015606092 3.206389082392792 23.417517681650953 20.30252226099579 0 0 0
1397 1 1 0.03031851139506377 1.0531062542279763 24.63021042918907 20.816536166664196 0 0 0
1398 1 1 -0.001059300783756459 2.417321916451337 24.6065176759152 20.43008680471344 0 0 0
1400 1 1 -0.0004441018862670545 3.1696524111604347 25.870924071608552 20.427437187058604 0 0 0
1455 1 1 -0.00133102742593846 4.63581606929756 23.39077640421163 20.066168174601298 0 0 0
1456 1 1 -0.06917912182138958 7.515132298013948 23.43497597780235 20.070558645341084 0 0 0
1457 1 1 -0.004516355112450252 5.305981480696268 24.656210428006066 20.11106791170326 0 0 0
1458 1 1 0.005879470538463405 6.75322182247339 24.65235039143641 20.181664224191803 0 0 0
1459 1 1 0.0006367500740165549 4.596717396004567 25.91547708170463 20.327273683207217 0 0 0
1460 1 1 -0.007385320587594545 7.48372598538663 25.885226440043684 20.329185715607974 0 0 0
1510 1 1 0.1541266831058525 8.930427734163219 23.477149835895126 19.770084534094234 0 0 0
1512 1 1 -0.04868717396265431 9.67302584314044 24.619655819907184 20.176126657326044 0 0 0
1514 1 1 0.0008553854374751096 8.921845896957821 25.85714578865817 20.380983621910946 0 0 0
1394 1 1 -0.002050340601744841 2.4978147425277717 22.1623674007405 20.5349099303722 0 0 0
1393 1 1 0.0594498462278911 1.205259360229889 22.141154435810197 21.0407547257393 0 0 0
1948 1 2 -0.4451098120411333 9.423530064644089 22.251595390854675 19.3319068132943 0 0 0
1453 1 1 -0.0183418509140706 5.364996887150364 22.13272994282689 20.12578130898847 0 0 0
1395 1 1 -0.1592567100950946 0.4940268040188665 23.373374584033673 21.384317524327844 0 0 0
1454 1 1 0.1845266225217305 6.783350354582169 22.200346179832792 20.154160291311836 0 0 0
1947 1 3 0.5497565796704773 8.736468421910349 21.394300055686145 19.683122613537847 0 0 0
1945 1 2 -0.4339309659781845 7.7481516036163445 21.186719053495093 20.20279553301041 0 0 0
1391 1 1 -0.1684847712592298 0.626216741085082 20.858279489916526 21.536045156520352 0 0 0
1399 1 1 0.004229262375054978 0.3098477731374349 25.863369172270048 20.816520883988705 0 0 0
1452 1 1 0.005662835381365366 4.554317841392205 20.946096992613963 20.067611850525807 0 0 0
1392 1 1 -0.005787409034842591 3.2013412181710565 20.87956715453841 20.430980685869358 0 0 0
1949 1 3 0.1361505637904011 10.203284474564406 22.152450526593572 21.097268089320504 0 0 0
1465 1 1 0.003230285534066391 5.315863049852742 29.61874770058806 20.47456566205242 0 0 0
1466 1 1 -0.003248484517055322 6.765252669674657 29.568721250029483 20.520698206386655 0 0 0
1403 1 1 -0.002587373898737167 0.27401645034368566 28.34907262812773 20.908296466076926 0 0 0
1516 1 1 -0.008413419894700335 9.632602996542968 27.095679984004533 20.497687941670886 0 0 0
1401 1 1 -0.0006460466520364237 1.0119027326539158 27.143060191033506 20.73268426427543 0 0 0
1402 1 1 -0.002047722223977625 2.4484821218164985 27.11808772982102 20.559552925366987 0 0 0
1461 1 1 -0.0009287308529181926 5.304194849441557 27.146794249377553 20.429792427111266 0 0 0
1462 1 1 -0.002232474103984989 6.749609419850958 27.12299165358587 20.335363698427187 0 0 0
1404 1 1 9.964725204965925e-05 3.122820978169167 28.39102137945232 20.583650914664524 0 0 0
1463 1 1 0.001178288731749418 4.572647209003473 28.3925595475824 20.466772125037235 0 0 0
1464 1 1 -7.291667889792641e-05 7.507135176411629 28.355895132187396 20.561560400676235 0 0 0
1518 1 1 -0.003933951222863351 8.947547060392873 28.386280003484877 20.58973294353259 0 0 0
1405 1 1 -0.003142684354925873 0.9746642542488233 29.62498010304476 20.861655467308577 0 0 0
1406 1 1 -0.001267602878447027 2.4180467605053138 29.65180899223099 20.723717814039222 0 0 0
1094 1 1 0.007686160527080286 10.24162092534304 20.99090926907576 16.985193634217943 1 0 0
1092 1 1 0.0293731806844972 6.61779291235719 19.81577978489713 16.672578172168095 1 1 0
1145 1 1 -0.01738982378923047 8.047364897036326 19.77880126575899 16.844929941902784 1 1 0
2343 1 1 0.0007523044063366429 3.0090961137908008 26.658022155817704 23.779995127812395 1 0 0
2461 1 1 0.1395966554699666 9.399316764027933 25.473532651816853 23.66942749503823 1 0 0
1105 1 1 -0.1846661658701801 10.414978282338977 28.42867138417647 17.26690605715157 1 0 0
2453 1 1 0.003376552622390594 9.499565752371952 20.43389636593276 23.840134521398095 1 0 0
2339 1 1 -0.003062356952413106 3.000185203526658 24.1823622925923 23.844715150320376 1 0 0
2466 1 1 0.0001815955406660836 8.65827038652637 29.184961462718203 23.844230640205723 1 0 0
2399 1 1 -0.006454746975687286 6.579477332376478 25.42933540367465 23.572590902434147 1 0 0
2464 1 1 0.03989024784512787 9.384960523447516 27.979881435825337 23.73591134556697 1 0 0
2459 1 1 -0.03503569499515036 8.736604096440155 24.208023638286257 23.698299383107134 1 0 0
2397 1 1 0.002594004300574103 7.300930355052389 24.19078706555365 23.667628488909937 1 0 0
2457 1 1 0.002270485315885741 9.485881027126226 22.965236150966312 23.74780012388222 1 0 0
2391 1 1 0.00195195571056707 6.632275871184391 20.455092961501663 23.76728097780913 1 0 0
2405 1 1 -0.01351516920775973 7.229158541253623 29.2319486211534 23.751825494032545 1 0 0
2341 1 1 -0.002747841710867288 2.2845288275309352 25.426879916642736 23.95903740485219 1 0 0
2394 1 1 -0.002392348136365105 5.171660311541091 22.897429170004667 23.71346453951965 1 0 0
1029 1 1 -0.006814631152413586 2.343459644140081 19.81131138763341 17.194199272436535 1 1 0
2401 1 1 0.003901562808116301 7.254543779244443 26.70244380234758 23.685091230109876 1 0 0
1091 1 1 0.004682769604787843 3.763795668910305 19.79884502573365 16.95182146280553 1 1 0
2404 1 1 0.0003085824360446487 4.400951666839424 29.17894440938788 23.61510586495801 1 0 0
2400 1 1 -0.0006064908312926237 4.421683407552439 26.63600066887577 23.50113270021642 1 0 0
1451 1 2 -0.2916062533740966 6.21679584415684 19.858051263795474 19.09414425533704 0 0 0
1102 1 2 -0.313826872930501 10.232952740104322 26.133408161606148 16.71949073276047 1 0 0
2455 1 1 -0.001980308715798189 8.7782137977214 21.681903362230077 23.767944051220226 1 0 0
2403 1 1 -0.002116396561467986 6.54405341271407 27.958018067676754 23.62495383520897 1 0 0
2393 1 1 0.00614470084482548 7.3588932495606985 21.691272313551632 23.708228798695533 1 0 0
2392 1 1 -0.002600110041825838 4.438908219076025 21.672745577511026 23.823265330708907 1 0 0
2398 1 1 0.001446049026973695 5.134578126130457 25.395438097722366 23.601998885566125 1 0 0
2337 1 1 -0.005220994965409319 2.246268279169447 22.947006361032884 23.99448282838984 1 0 0
2347 1 1 0.0009407987072838354 3.0010368018618467 29.12618209639445 23.858678252913705 1 0 0
40 1 1 -0.001946998742581805 1.8557828364469717 23.42671274031583 33.69328205442019 0 0 -1
2760 1 1 0.0003208836984942468 2.817455791102589 20.1202444256338 27.18962983274338 0 0 0
2762 1 1 -0.0001316051780089015 2.0664831626068603 21.378832849139847 27.199505749530896 0 0 0
2764 1 1 0.003046323998893931 2.8400087678103105 22.6179517141006 27.263750820412707 0 0 0
2774 1 1 -0.001043065609858489 2.2110306000931805 28.811363287373766 27.398892156821148 0 0 0
152 1 1 -0.02289183545048664 8.391873011869627 22.1301103784938 33.68672265145204 0 0 -1
2819 1 1 0.0005288128940016721 4.274169941604447 20.12034934669152 27.211485762837324 0 0 0
2820 1 1 -0.007190929809450529 7.22440161218485 20.114864161948425 27.03794471383911 0 0 0
2821 1 1 0.001032905781958766 5.014553967833553 21.32341749866133 27.032523964615354 0 0 0
2822 1 1 -0.001308192238078398 6.477671880123296 21.33091385762213 27.001833826066584 0 0 0
2823 1 1 -0.0002715155756617612 4.2766686665106 22.577787055190182 27.127940891538145 0 0 0
2824 1 1 -0.0004302653517497454 7.206451386645686 22.578895553000205 26.994786418737597 0 0 0
101 1 1 0.001198759753270364 4.060503898868699 24.69403894197889 33.61236131821218 0 0 -1
2874 1 1 -0.0003622256593363085 8.682522198693365 20.09494034082689 27.070075864836806 0 0 0
2876 1 1 -0.004948693145621748 9.390956515897413 21.345834047593137 27.02084529536049 0 0 0
2878 1 1 -0.001285075210865833 8.674852841052761 22.590699047617925 26.929985213045253 0 0 0
102 1 1 0.0003481860466712364 5.503538905775952 24.66357716038564 33.626369077512834 0 0 -1
99 1 1 -0.002124635851979243 3.3067793404675605 23.44903876665712 33.662670163053605 0 0 -1
2761 1 1 -0.000645716421887536 0.6519503816560296 21.32737197693602 27.216940650921252 0 0 0
3709 1 1 0.0001256514681361439 1.4862160190832558 28.65453272472332 30.65217937293349 1 0 0
46 1 1 9.013211026390763e-05 1.1182201057599255 27.12883167913502 33.89370406049815 0 0 -1
3829 1 1 -0.000485055619204896 10.103160632310733 28.689961903981576 30.562938207244738 1 0 0
3828 1 1 0.003346448040008052 8.684578153988888 28.699062481882134 30.37210854829796 1 0 0
48 1 1 0.001852541186616995 1.8388830112270431 28.360393885561525 33.90237986262335 0 0 -1
37 1 1 0.0268087350897595 -0.26584048965967516 22.145729196663655 33.99937386030346 0 0 -1
2773 1 1 -0.003557712342407445 0.7961797841584082 28.804731883845854 27.64831788608624 0 0 0
3766 1 1 4.418152390900411e-05 4.348306142611526 28.630145227223558 30.534788356481613 1 0 0
2332 1 1 -0.02101224745272722 0.7530517378719477 20.5125829655593 24.355404919884155 1 0 0
3824 1 1 0.03312144044391749 8.721115753090524 26.213763032693986 30.431013601067633 1 0 0
3707 1 1 -0.001268815808193379 2.225245333347156 27.395342174419 30.62522221805223 1 0 0
38 1 1 -0.00957691808247265 1.1471571788165886 22.17445366992313 33.88500304474709 0 0 -1
157 1 1 -0.004579092607635952 9.862912643164425 24.619046659962034 33.77200516533699 0 0 -1
3826 1 1 -0.003318107877736633 7.994382103318231 27.44305214459057 30.3111826667543 1 0 0
3708 1 1 -0.0299723676061128 0.05366932232759155 28.574733238254645 30.75064340297888 1 0 0
3822 1 2 -0.3216325803378461 10.035619259642699 23.83067089024756 30.340954287098477 1 0 0
2767 1 1 0.0001730251935308716 -0.03922848231984243 25.107771393557208 27.386848403577552 0 0 0
158 1 1 -0.001932701156904353 7.687910288943745 25.921346718111575 33.624093383664786 0 0 -1
3815 1 1 0.01496852487999456 8.009383924859344 19.90999080050313 30.448810928054602 1 0 0
97 1 1 -0.003982237132026683 4.0371185157174585 22.201050127017737 33.66140363603824 0 0 -1
100 1 1 -0.005557323188560918 6.278645711558522 23.437291107910752 33.637255950098464 0 0 -1
2833 1 1 0.03250461941089561 5.094772969586727 28.8168716622913 27.135765056896062 0 0 0
3818 1 1 -0.01013003478057458 10.15643176933276 21.1199718348681 30.345097319330637 1 0 0
162 1 1 -0.03092546755631023 7.614729772281278 28.39260998179117 33.67436119441737 0 0 -1
109 1 1 0.009711446281674873 4.003430672389792 29.63461809326409 33.85142092871962 0 0 -1
3764 1 1 0.0008717617880329108 3.6572539994301105 27.386782893336513 30.624603497621667 1 0 0
2766 1 1 0.0001916264634849543 2.108453712024597 23.866205425689678 27.274708269249796 0 0 0
2825 1 1 0.002839181152270476 4.997325777220158 23.81207586946873 27.134068702987957 0 0 0
2826 1 1 -0.00427322689013665 6.466121458182853 23.78453201457427 27.133736855825116 0 0 0
2880 1 1 0.006095574710596072 9.408674816872434 23.808208276000467 26.894973326748133 0 0 0
36 1 1 0.002624654080522482 1.9204791027268968 20.9217059769762 33.925667213602566 0 0 -1
2765 1 1 0.0008036088618726418 0.6668827119221923 23.865098758804553 27.321884124042516 0 0 0
2828 1 1 0.01843163472473483 7.188756831954067 25.03100017852145 27.097841328204932 0 0 0
2882 1 1 -0.03277782830942725 8.636222814988166 25.05599533635731 26.929778009619866 0 0 0
2768 1 1 0.0005286753745207853 2.8444368311980295 25.102435076085822 27.252316093224678 0 0 0
2827 1 1 0.002716697398256941 4.287156885247424 25.06919699686925 27.182420064756823 0 0 0
3765 1 1 -0.001915169082260971 6.535551287782307 27.440610873571934 30.289063698059746 1 0 0
104 1 1 -0.0002703911343574352 6.242263289140574 25.91047512917643 33.73844169942025 0 0 -1
95 1 1 -0.007702844239977746 3.360147171264704 20.92882306251868 33.7643733585363 0 0 -1
2834 1 1 -0.2094505322356377 6.564649816690366 28.7633584010399 26.994768988354718 0 0 0
3767 1 1 -0.004826395485286138 5.79795854880628 28.677900270040762 30.39653407457444 1 0 0
3825 1 1 -0.1805713616200478 10.198084651040062 26.126613592442524 30.55419612544883 1 0 0
2769 1 1 0.001123220598332028 0.694866094395554 26.34259979633359 27.42649360321453 0 0 0
2770 1 1 0.0006085693987541517 2.119213551163709 26.35184872189456 27.347534433475847 0 0 0
3753 1 1 -0.002796218217139732 6.561650123366766 19.871142975193557 30.42376168602616 1 0 0
2772 1 1 0.0006767413512009082 2.903565785172733 27.564181154078682 27.25996340409789 0 0 0
2829 1 1 0.006755635753400458 4.999045983748875 26.3069585570952 27.162832684081042 0 0 0
2830 1 1 -0.04015002244636922 6.486955596891313 26.29530585594851 27.09012361830262 0 0 0
2831 1 1 -0.008524800810589853 4.361256925743307 27.58794128795541 27.19074397526605 0 0 0
2832 1 1 0.1637331697501646 7.178038272954799 27.428892068198273 26.862332677102426 0 0 0
2884 1 1 0.1533666948028921 9.34013555852452 26.265645560102815 26.716837227625938 0 0 0
2886 1 2 -0.3046981854045917 8.581542546926178 27.527357539071172 26.72340432248792 0 0 0
50 1 1 -0.001198155472122958 1.1407892942826738 29.625990429158954 33.80390193617477 0 0 -1
2771 1 1 0.001341776310910876 -0.010868179584125968 27.618909585587748 27.563036890325733 0 0 0
2763 1 1 0.001081323540110952 -0.02215257675112205 22.600857393738547 27.32237844475522 0 0 0
3313 1 3 0.2011290423967881 6.8485425302399054 29.37203670716817 26.110709490227634 0 0 0
108 1 1 0.01676604368029163 6.178609205530121 28.372652231887812 33.617842588905226 0 0 -1
98 1 1 0.01021419470967755 5.475519906398996 22.219698271812785 33.663731195833705 0 0 -1
3752 1 1 0.001059708611492263 3.6875917203831787 19.910337840624283 30.679811808660347 1 0 0
2333 1 1 -0.01573908857913856 2.199154055470161 20.512170662132572 24.193632603633198 1 0 0
96 1 1 -0.07829576103144657 6.1767597490054875 20.960765852525224 33.58298881046596 0 0 -1
3696 1 1 0.002602387630973505 0.07027007936170931 21.155157525294655 30.610915186134598 1 0 0
3697 1 1 -0.0005690420427116096 1.5136454498963159 21.137589780573812 30.770999277796108 1 0 0
3699 1 1 -0.0003281231987043659 2.2528915198702397 22.367259308674985 30.611644962938882 1 0 0
3700 1 1 -0.0008391841206503182 0.09600632921714021 23.65016097298649 30.5226219324919 1 0 0
3701 1 1 0.001104381586438607 1.5490419058859801 23.642427980863037 30.49795124948068 1 0 0
3703 1 1 0.0003656732259261631 2.24679496731422 24.880851269795862 30.414175686290335 1 0 0
3754 1 1 -0.0009646314530607212 4.431085713061297 21.13639129586354 30.4713484709594 1 0 0
3755 1 1 0.0017530322542276 5.845952501984091 21.134964239474222 30.414534752856753 1 0 0
3756 1 1 0.002681727290347507 3.684592955153937 22.39234258267252 30.50394603704402 1 0 0
3757 1 1 0.0001791166791449055 6.552042119218776 22.403039872543008 30.362085025569755 1 0 0
3758 1 1 0.002462434291520023 4.391813350454702 23.63532804130918 30.311126613853013 1 0 0
3759 1 1 -0.006638513075140622 5.854675831078829 23.655349238656925 30.339993596779674 1 0 0
3760 1 1 -0.001189350680762885 3.6972475737011763 24.883333721516596 30.344853876408344 1 0 0
3761 1 1 0.001227913746107885 6.535324525463498 24.899724435941177 30.387690801934177 1 0 0
3817 1 1 0.02182690346089288 8.710472514772158 21.168315657738354 30.416779521419706 1 0 0
3819 1 1 -0.02945091025689237 8.018645771358404 22.435204008851397 30.346167185002127 1 0 0
3821 1 1 0.146861118704844 8.634912534902865 23.712393729640837 30.379254574755084 1 0 0
3823 1 1 -0.03443714790774451 7.974068583732158 24.99051437897809 30.48221779288725 1 0 0
150 1 1 0.1457016076568955 7.620282091201411 20.99473117271159 33.43176194277429 0 0 -1
3704 1 1 -0.003111919825600349 0.09693356176089414 26.139649675138124 30.585331107617833 1 0 0
3705 1 1 0.0001257620111911215 1.5460805693029267 26.13413175029609 30.47310432829139 1 0 0
3762 1 1 -0.001265498260647745 4.405398784928819 26.1558846162738 30.394919750607336 1 0 0
3763 1 1 0.0007665157431226481 5.835139355749282 26.185922404111807 30.335568893503552 1 0 0
154 1 1 -0.001513037738442953 7.707317151638398 23.420783688090687 33.646641363070444 0 0 -1
153 1 1 0.007211320379464621 9.869688577473246 22.109544155405594 33.85997026659972 0 0 -1
156 1 1 -0.0006230405929648494 8.398071241665438 24.67285766444755 33.72163302027349 0 0 -1
103 1 1 -0.001366087910338047 3.300938366033823 25.905878231887343 33.7245114985768 0 0 -1
105 1 1 0.004127598577770982 4.012659613431727 27.144368577691843 33.781742261575744 0 0 -1
44 1 1 0.0003445448595148143 1.8709105157203785 25.894369535493183 33.67839111634698 0 0 -1
2338 1 1 -0.01308965321792713 0.06904724421991099 24.193187568327158 24.315896924240903 1 0 0
2336 1 1 -0.01539933206967453 0.8190481777520088 22.948792739864434 24.27763254396528 1 0 0
2759 1 1 0.006455213723652098 -0.03066197659049906 20.038901944659216 27.334585944287284 0 0 0
106 1 1 -0.003003451775403234 5.456639355815079 27.123735770802483 33.753813853369934 0 0 -1
161 1 1 0.0005957422808042246 9.845452626431413 27.166709798157733 33.85021005525518 0 0 -1
3695 1 1 -0.0003540031728926709 2.2532394837597036 19.898504187824585 30.805366990174523 1 0 0
3312 1 3 0.1467111322281412 7.020687473061522 29.278244019092277 27.873502430064867 0 0 0
2342 1 1 0.002891069434765996 0.11680982036068639 26.63009885333015 24.193140121010433 1 0 0
2334 1 1 -0.01372595381484031 -0.0036127745143072257 21.73080569760646 24.33540662928308 1 0 0
588 1 2 -0.4111120519141063 8.205827897473505 19.775762474903043 33.14781245515368 0 0 -1
165 1 1 -0.1523503641695074 9.698515812665896 29.577540064225694 33.51123040672091 0 0 -1
42 1 1 -0.001342507470785953 1.121124093038486 24.65602432695049 33.673553162228984 0 0 -1
107 1 1 0.0004805732806807503 3.2766619001454647 28.399549209481762 33.90246752303064 0 0 -1
2344 1 1 -0.005109891548208132 0.8551058020521386 27.890010569965835 24.21109931719473 1 0 0
164 1 1 0.1458360497492683 8.313587226810391 29.632032564159122 33.59493504748765 0 0 -1
41 1 1 -0.004001599259940911 -0.3210236642846638 24.60979631163274 33.849180832657304 0 0 -1
110 1 1 -0.04069076504084446 5.444971907420545 29.639714949722773 33.70016733713657 0 0 -1
2346 1 1 0.02910294563738088 0.19843178570821568 29.157625199951124 24.276550213209728 1 0 0
160 1 1 0.004429671939259386 8.409038639783546 27.171539634947713 33.64706784878307 0 0 -1
2340 1 1 -0.004400548662345229 0.8512387683072743 25.41276787336374 24.241358885946884 1 0 0
94 1 1 0.1643606564847761 5.490776562328462 19.73982264990015 33.835422958255194 0 0 -1
49 1 1 0.0004472048888886902 -0.3082009893684539 29.614332975130853 33.83202968806625 0 0 -1
2335 1 1 -0.002925634970929505 2.9736136829422573 21.70738781845905 24.02435411858992 1 0 0
2345 1 1 0.0007502099953248646 2.2870176725027895 27.885816888115716 24.020916799171072 1 0 0
4055 1 3 0.195421187872882 10.404158347739475 25.489991123167957 31.3466960710972 1 0 0
45 1 1 -0.005041018362806782 -0.33598141948149873 27.093272307702453 33.946220860297665 0 0 -1
988 1 1 -0.0399747726468116 0.2836177005340779 30.939459895919775 17.067946845676364 1 0 0
989 1 1 0.002654182713839381 1.7034819057993835 30.982321215570405 17.350203448853314 1 0 0
991 1 1 -0.005307791226573665 2.421363257129078 32.220361047260276 17.345802753069982 1 0 0
1046 1 1 -0.00278113876399654 4.61405379795131 31.005942155593335 17.36402477160539 1 0 0
1047 1 1 -0.001884278974484834 6.071184124636498 30.985701632185336 17.308976200537472 1 0 0
1048 1 1 -0.0008772044161440671 3.890307212934232 32.242418322960226 17.390076502014875 1 0 0
1049 1 1 -0.001354244649650315 6.782405670863261 32.25791022791378 17.215350224747144 1 0 0
1108 1 1 -0.008727484145382682 8.899197927585472 31.016067489994924 17.362641438887152 1 0 0
1110 1 1 0.003004575086700313 8.223719504845128 32.26993676022227 17.24918376906693 1 0 0
2406 1 1 0.004267346499333908 5.083571921002468 30.45802109636378 23.7592037748324 1 0 0
2411 1 1 -0.01361929713893067 6.493327574522103 32.999001437141395 23.990881396846476 1 0 0
1952 1 3 0.1221320924475947 7.043632085743627 34.88140760346509 21.796348870264268 0 0 0
1116 1 1 0.1064939023915927 8.99829764002334 35.90843521896451 17.692727549003273 1 0 0
992 1 1 -0.0330658158064715 0.25377530462601366 33.42682491502596 17.283147702295235 1 0 0
993 1 1 0.001465461832327587 1.6867665891115953 33.45993688683061 17.373922185847327 1 0 0
1050 1 1 -0.003160454432905726 4.574789329285501 33.490273158025 17.32864713201856 1 0 0
1051 1 1 -0.01199726835769415 6.030038437028393 33.48177338381263 17.24254636623781 1 0 0
1112 1 1 0.003034721449254345 8.97806092994738 33.49747593641709 17.365646070646683 1 0 0
1001 1 1 -0.006269161894566175 1.6345405305277203 38.503164164964396 17.619866731826278 1 0 0
1303 1 3 0.1451705863216298 7.558609559256814 37.27900866050467 16.55288687222334 1 0 0
1057 1 1 0.05292498503568712 6.5274533518801325 37.1728310415292 16.86023732566534 1 0 0
1052 1 1 -0.007848845293275364 3.8460410067517263 34.74952944454256 17.30769716068078 1 0 0
1054 1 1 0.01505743295392147 4.5164909256694195 36.01048490572566 17.260328618136302 1 0 0
1114 1 1 -0.0210233610636819 8.220957662929443 34.74284617238483 17.42970154555984 1 0 0
995 1 1 0.001030464607022255 2.4054554450098604 34.72837913851897 17.43826368348993 1 0 0
64 1 1 0.008598509322833689 1.9131279391831149 38.32044239228987 14.258862652072555 0 0 0
1301 1 2 -0.4705140302113274 8.656179667337302 37.20531302221883 18.19452447720904 1 0 0
1 1 1 -0.005834568188543538 -0.21975379167783843 39.60797444404377 14.470193413572101 0 0 0
999 1 1 0.003268433602147109 2.348021931568812 37.223708354758415 17.47955580399384 1 0 0
169 1 1 0.1610507110203703 9.82425124705292 34.77361444964733 14.481198213855722 0 0 0
1302 1 3 0.339753087498539 8.598550437404237 37.098492188399646 19.16980524353566 1 0 0
1000 1 1 -0.008053243206841497 0.2220628411723953 38.382997708295115 17.750887422001004 1 0 0
1055 1 1 -0.02027557522133724 5.987600923899641 35.91749644939577 17.12070238636953 1 0 0
1059 1 2 -0.31887631590883 5.94961793150881 38.45791424786504 16.809587881195608 1 0 0
1058 1 1 0.1196412407925533 4.455398880830064 38.482753731006554 17.096054666493202 1 0 0
1056 1 1 -0.02418584545218982 3.769799210756668 37.250593270069075 17.25731577557511 1 0 0
2409 1 1 -0.01249155057913292 7.244920775456542 31.75174564005159 23.941418169121338 1 0 0
996 1 1 -0.00510999857100571 0.2190132102209586 35.85476380004258 17.667302737826486 1 0 0
57 1 1 0.001437003664656934 -0.2721876770664996 34.578713181231265 14.276747842048119 0 0 0
997 1 1 0.0008513815482045612 1.6425967103212928 35.96133551047886 17.4808670774863 1 0 0
1053 1 1 0.008807029398532031 6.781794404996043 34.679728980283784 17.33234355790148 1 0 0
1480 1 1 -0.01445549620960098 6.776448638226314 39.61228292995122 20.65635650017086 0 0 0
1408 1 1 -0.0005946562463093326 3.12948132829704 30.859690514121063 20.748941144176513 0 0 0
1409 1 1 -0.003527891905730855 0.9688626231870693 32.12503526863621 20.824574924451127 0 0 0
1410 1 1 -0.002073598317590119 2.402951252737342 32.16363749969078 20.65674418404885 0 0 0
1412 1 1 0.0003985727574311341 3.1011530866559447 33.40165785640531 20.64256526343075 0 0 0
1467 1 1 0.001827408859554557 4.565044668779332 30.856774031361127 20.591622453790013 0 0 0
1468 1 1 0.01702582133007443 7.464301570932131 30.806960678402373 20.59976344264085 0 0 0
1469 1 1 0.008696645586770992 5.241375203667519 32.1218312639072 20.614197773411277 0 0 0
1470 1 1 -0.03518596917412568 6.701638396209119 32.066229332012675 20.610372778144598 0 0 0
1471 1 1 -0.005876304322475616 4.552170118834467 33.385859777296226 20.611079376691823 0 0 0
1472 1 1 0.1663395218733577 7.419264169535185 33.28206307048297 20.60177044697247 0 0 0
1522 1 1 -0.03000330003687113 8.913488308370402 30.897418905861336 20.726870188876358 0 0 0
1524 1 1 0.1488970185632619 9.576257738687907 32.150255214532514 20.57599226427079 0 0 0
1526 1 2 -0.3117960407844591 8.813350364118882 33.438858342775966 20.542315996091325 0 0 0
1411 1 1 -0.003417006374372301 0.24882465189650033 33.36825539660424 20.91001297341483 0 0 0
1407 1 1 -0.004515227873871947 0.251702608967032 30.879524185865915 20.92335219040667 0 0 0
1422 1 1 0.001799669424862155 2.4420091256741197 39.607303433524415 20.814224408123472 0 0 0
2410 1 1 0.002232825045340267 5.056532647347153 32.97035786823696 23.873719479478886 1 0 0
1477 1 1 -0.04297294258736324 4.56013516347909 38.35266175135093 20.3921083979582 0 0 0
1528 1 2 -0.3321543335634738 9.695917501327504 37.25782302479235 21.208355347923032 0 0 0
1954 1 3 0.3792368779517298 6.725591202653249 37.724775379104734 19.057882331830573 0 0 0
1417 1 1 0.001780920486647308 0.9468526121894661 37.15904464500335 20.675415772942948 0 0 0
1474 1 1 -0.2006525382325737 6.7977290755792135 34.56659373806303 20.76749183562865 0 0 0
1478 1 1 -0.1429216100147343 7.584360598078076 38.50132446982477 21.13395702604381 0 0 0
1473 1 1 0.03677164106481802 5.307666237096165 34.593758666042994 20.653373317071278 0 0 0
2416 1 1 -0.02954136500735467 4.201514604773622 36.67687324555745 23.913939976513362 1 0 0
1479 1 1 -0.007956793571327097 5.320787380056775 39.58472860293964 20.547683017828422 0 0 0
1476 1 1 0.1379282412595952 5.173240664814214 37.09896534564831 20.16046539821338 0 0 0
1414 1 1 -0.00269469363839666 2.3608421122667114 34.65781614839166 20.63588786100959 0 0 0
1413 1 1 -0.0006512580632813622 0.9377952056762814 34.63286223577782 20.84413346747389 0 0 0
1415 1 1 -0.001359435936976295 0.2555311208559899 35.90846570488548 20.81132531270219 0 0 0
1530 1 1 0.1354958733262321 8.943872795817478 38.50246798994223 20.992979084433536 0 0 0
1418 1 1 -0.005513191848706471 2.4125926046253006 37.108841935258084 20.638729170008236 0 0 0
1475 1 1 -0.02299814234296069 4.616008812434969 35.85101320043769 20.508626552354666 0 0 0
1419 1 1 -0.008509779977141493 0.2748117916677851 38.439343203924814 20.804449036436676 0 0 0
1416 1 1 -0.0003029223757050143 3.1443795998257054 35.86988675446039 20.623024342529142 0 0 0
1421 1 1 -0.01019083830416893 0.9794139331031594 39.65459544760811 20.903055533564373 0 0 0
1420 1 1 0.005301028136416152 3.1179708948887543 38.356842003159066 20.610633276214667 0 0 0
1951 1 2 -0.4985567933564487 6.501229890129118 37.00553181736446 19.62096679024373 0 0 0
1955 1 3 0.1708009498907141 7.095618988026656 37.652699247069606 21.53328182437402 0 0 0
1953 1 3 0.1906876496073418 7.324999802243439 35.32305247193911 20.151103775968586 0 0 0
2419 1 2 -0.3366840499178797 6.2762341674264714 38.01474703995362 23.634178097590716 1 0 0
2663 1 3 0.1061776073088266 7.930811425266486 37.09311240359172 23.604263238892585 1 0 0
118 1 1 -0.1281833157673369 6.324466252392747 35.958002492564965 14.555092301952472 0 0 0
2417 1 1 0.01093433184491467 6.9225162879405255 36.75544224605482 23.766132152446353 1 0 0
2351 1 1 -0.004734287510801035 2.9334365208779665 31.683265430870048 23.922782840247425 1 0 0
173 1 1 0.006910024422808208 9.833300005654795 37.16901134953442 14.142201590647888 0 0 0
168 1 2 -0.3327794097254919 8.421776873896395 34.6613039732761 14.52165874629913 0 0 0
595 1 3 0.154817684210734 5.831361242970108 35.009946963020106 14.791284514938926 0 0 0
2362 1 1 -0.1209162593537608 -0.23456725512908744 39.092758645499345 23.85737224051951 1 0 0
170 1 1 0.1003919727019342 7.659659829591112 35.92384707595363 14.294547674598492 0 0 0
119 1 1 -0.0009530834118414066 4.086131124468538 37.06231273581071 14.224209156863681 0 0 0
60 1 1 0.004749889269124146 1.923841592730714 35.82002862847233 14.254495414064234 0 0 0
2418 1 1 0.1365041309806364 4.831171176178947 37.93260727099554 23.83640378545853 1 0 0
61 1 1 0.002807879542628472 -0.23374567321434725 37.07755198124602 14.519469349725426 0 0 0
597 1 3 0.3084032685048146 10.191525256889564 30.253251095169723 15.309112237474329 0 0 0
2407 1 1 0.005622857895382126 6.526286224439675 30.500195499953552 23.82981348573543 1 0 0
172 1 1 -0.03462501364783878 8.36209989367293 37.09855164368052 14.009508587569067 0 0 0
120 1 1 0.01346695030203907 5.550515982725429 37.112157457205626 14.24249606039578 0 0 0
1117 1 1 0.004227276390126413 10.414651391690416 35.97224692854367 17.738241841507836 1 0 0
1113 1 1 -0.01471583493578836 10.399667502396303 33.483209361112586 17.652743408979816 1 0 0
1109 1 1 0.002900682416308881 10.301209058989535 31.017574220564256 17.71494050395711 1 0 0
2349 1 1 0.003640957471700083 2.2637979177751557 30.40238691441524 23.937992453141725 1 0 0
167 1 1 -0.2145300668960831 10.427872386413638 33.443455795246805 14.588084286834947 0 0 0
987 1 1 -0.001177860478117516 2.4279330319515036 29.7105607783905 17.3942931740862 1 0 0
1045 1 1 0.004098792013003083 6.755124530468604 29.740266775457386 17.213258982741714 1 0 0
2361 1 1 -0.005784181061731182 2.066499248666169 37.95927726048878 23.974140754583285 1 0 0
1106 1 1 -0.01001076324381238 8.209007541454724 29.73083589538655 17.234231489478173 1 0 0
62 1 1 0.002339108658631741 1.188181739455209 37.0881098068569 14.313050847188423 0 0 0
2359 1 1 0.002036338621603044 2.7460396518258463 36.67105840004518 23.97530564886428 1 0 0
2415 1 1 -0.03898925630574557 6.433429192645717 35.46502263816728 23.899385542657452 1 0 0
1044 1 1 0.0006427824823836009 3.8625703760443773 29.750328832908586 17.38247209313478 1 0 0
2412 1 1 -0.007513792411882996 4.273842598685814 34.18680874300746 23.971883105899753 1 0 0
117 1 1 -0.04441792033099312 3.353514185604671 35.82673880345773 14.004823123675692 0 0 0
2 1 1 0.01285702655321896 1.2113360386740313 39.56576047839968 14.350589821012196 0 0 0
2408 1 1 0.004046793041247695 4.370609166455818 31.708280595543915 23.849834905893545 1 0 0
592 1 3 0.1315945415641052 5.816223269119401 32.555741969625586 14.707262596905055 0 0 0
56 1 1 -0.00123299624829267 1.8661360880504596 33.334369786232244 14.001669934478628 0 0 0
2653 1 3 0.1063054470341017 -0.28196619171055326 39.413399017523915 22.795325842115368 1 0 0
2420 1 1 -0.02725863635631601 4.255961320542584 39.2214199847086 23.844476488220177 1 0 0
58 1 1 -0.004598699687622543 1.2038659267608904 34.59865090467757 14.1982457709836 0 0 0
65 1 1 -0.005802583916495149 4.008137201651657 39.58976219695 14.082508722754907 0 0 0
121 1 1 -0.001035539771765536 3.3820395230682796 38.29669277775022 14.20297045143876 0 0 0
600 1 3 0.2029958044661279 10.054169520559501 32.8765017425782 15.396988265751157 0 0 0
124 1 1 -0.002599562049006058 9.896773683745838 39.62230550229185 14.03087752875384 0 -1 0
122 1 1 -0.001773533740776243 6.225180003624901 38.37274372765669 14.008697754266041 0 0 0
598 1 3 0.1455624924466667 10.224601110605144 30.482073228915798 33.39429576605228 0 0 -1
4012 1 2 -0.4055644155562187 0.34298446879408445 38.95173732153187 31.891312421980654 1 0 0
3779 1 2 -0.3260692219525553 5.644735674114518 36.111949374519995 30.301446359057298 1 0 0
2363 1 1 -0.04045162661420312 2.8066833504232074 39.182448240367165 24.04675152577048 1 0 0
113 1 1 0.03757191967416861 4.033116773225407 32.10035661985835 33.68264309976699 0 0 -1
2348 1 1 -0.03326020791368677 0.8802440742773624 30.396248940099106 24.240236409397315 1 0 0
2775 1 1 0.005161276880338848 0.09345753421880967 30.062593936127985 27.672931881919673 0 0 0
2350 1 1 0.1616829854646515 0.12866266544853983 31.64065543871088 24.604841225791745 1 0 0
2355 1 1 0.002758300300958581 2.8418317358502674 34.16771421448798 24.038491482059317 1 0 0
3717 1 1 -0.0002942691570401934 1.3841840695913987 33.64437366915302 30.854346281877856 1 0 0
3840 1 1 -0.1126421285719631 10.204413736448613 38.55582256826808 30.958290869059194 1 0 0
2725 1 1 -0.004387202234709991 0.758124174327974 38.835011705748876 27.818094888932496 0 -1 0
2776 1 1 -0.001171948562234588 2.9690912649225587 30.0745141362981 27.355943289636286 0 0 0
2835 1 1 -0.02468201003139013 4.402782681641347 30.07983095599866 27.162241016870333 0 0 0
599 1 3 0.1318433858424655 10.04724771340536 32.858700164320055 33.72653488395056 0 0 -1
2783 1 1 -0.0002194993103951719 0.12210404145432766 35.04603977238704 27.47515526491486 0 0 0
2723 1 1 -0.009767652112946402 0.08260236097739843 37.5725897022683 27.73077440282326 0 -1 0
111 1 1 -0.01139879706430391 3.29071069361732 30.91129764306442 33.74990187861286 0 0 -1
3778 1 1 0.1047994772629978 4.196272526600937 36.115725870098785 30.62744569196967 1 0 0
4030 1 3 0.1076808100978202 9.97030243362706 38.54478133359507 32.008884361199314 1 0 0
3311 1 2 -0.4809112699540762 6.341172529573526 31.19262733790736 26.474185483620218 0 0 0
2836 1 1 0.1484662011307986 5.054164173957497 31.359708997684727 27.00963981417712 0 0 0
2777 1 1 0.005433744530273001 0.8225165251780311 31.30443665961235 27.58315152696178 0 0 0
2888 1 2 -0.3114119538595672 9.452180997779791 31.436264840436483 28.102683518579724 0 0 0
2778 1 1 -0.006161822376043285 2.283468357070704 31.316739868833608 27.498678902351 0 0 0
3385 1 3 0.04462841067425623 8.563895897031085 39.50728195239166 25.257544059318086 0 -1 0
3315 1 3 0.1533668536936701 6.912712443483698 31.75471367418023 28.184805931252686 0 0 0
4029 1 3 0.3680030030579311 9.193648199417186 38.50499282487109 30.38853141191373 1 0 0
2357 1 1 0.001449945029096882 2.0757979433298135 35.391288208909 24.104832016819344 1 0 0
3723 1 1 -0.03716391805711661 2.1178949680152623 37.408157503644745 30.979506811431722 1 0 0
3721 1 1 -0.003195156976789855 1.3221622930999892 36.19521339455926 30.85593728628708 1 0 0
2722 1 1 -0.0003272439323831029 2.2405454246531002 36.360782956318324 27.5725298630838 0 0 0
3777 1 1 0.05427682274170521 6.286934566887611 34.85047661694048 30.305632001234173 1 0 0
4023 1 3 0.1375247821883434 7.309039316661061 34.924902369915024 29.923430556993708 1 0 0
2847 1 1 0.004511144193965848 9.48283961325762 38.78783391428093 27.062224780867858 0 -1 0
4021 1 2 -0.4698005224143589 8.18927753966762 34.818524577403245 31.76180353786761 1 0 0
3837 1 1 -0.01134810601288952 10.056487557364298 33.55216832507413 31.324092588248448 1 0 0
3769 1 1 -0.006002089426090997 6.475517019570887 29.930687317045138 30.569723822453398 1 0 0
3774 1 1 0.02026062648302381 4.217235184510296 33.62646352606915 30.608138484188927 1 0 0
594 1 3 0.3122580204413344 5.441206110523582 35.05173764656028 32.33750778237244 0 0 -1
2788 1 1 -0.03957728391617239 7.252013732705501 37.67388121990553 27.45262580157933 0 -1 0
4028 1 3 0.2028079693734141 5.908923991240841 37.93325271959222 29.492218245644565 1 0 0
2787 1 1 -0.004178181880787615 4.4163145827800765 37.638994765849375 27.56400959233469 0 -1 0
2845 1 1 0.02852738281747675 8.725892456612662 37.65325376359991 27.415001304901615 0 -1 0
3720 1 1 -0.005415679749097474 -0.0810203251847007 36.146242192514485 30.887593425328465 1 0 0
4022 1 3 0.3675668396530103 7.73963356709416 34.745385418501264 32.61367850846809 1 0 0
3716 1 1 -0.004911298810151584 -0.04612437224434084 33.61931822663898 30.804087914049845 1 0 0
3768 1 1 0.0003198833777339026 3.6159319676276973 29.874249226652967 30.62515025115473 1 0 0
2726 1 1 0.001539184519883726 2.2273650814914925 38.87790290773821 27.762156410091478 0 -1 0
116 1 1 0.1329996832012186 3.9265953501622097 34.5800442656668 33.62826841389369 0 0 -1
3719 1 1 0.003716752230374393 2.040096059031952 34.909998851069155 30.832361805937033 1 0 0
2724 1 1 0.002184211896102354 2.946038105298338 37.63727159776624 27.651999340627142 0 -1 0
3836 1 1 0.1082854930616862 8.672716687254635 33.522387470609196 31.41334825099488 1 0 0
2474 1 1 -0.04861976891549256 8.635162921692157 34.184510915525394 24.36919625585344 1 0 0
112 1 1 0.1605059078374776 6.186076600904058 30.771461482274425 33.67989803818104 0 0 -1
3776 1 1 -0.0303925587399348 3.4997396970274686 34.88203609334886 30.714398935223638 1 0 0
3781 1 1 0.01887261487452833 4.224207790033495 38.65653064478586 30.604559673775384 1 0 0
2476 1 1 0.138665328582676 9.441250666099437 35.32970481700387 24.647659850750284 1 0 0
2842 1 1 -0.01559926477370029 7.258364924771386 35.1414852888154 27.56569135241471 0 0 0
3314 1 3 0.3448378179065735 6.959314166953794 31.908029459894482 26.278631872384057 0 0 0
2721 1 1 0.0004568930130158614 0.801568498657423 36.324795158257785 27.553859828286818 0 0 0
2661 1 2 -0.4496544054647815 9.080736279689637 36.63021562715642 25.005969594843016 1 0 0
2662 1 3 0.3185768618738858 8.139185392487025 36.79921297131669 25.21832359749805 1 0 0
2837 1 1 -0.04389473119268422 4.414597326107836 32.567894085242585 27.27353702089755 0 0 0
2838 1 1 -0.1595444012343657 7.3444225799799945 32.73930508547018 27.97285478623365 0 0 0
2839 1 1 0.0006669095997967624 5.108676970357743 33.871170161015144 27.445451775848444 0 0 0
2789 1 1 -0.04785611591348436 5.118438634466063 38.897031548118974 27.433593378381488 0 -1 0
2843 1 1 0.008546712636214593 9.41371014607381 36.39465206278651 27.69149395872575 0 -1 0
2785 1 1 0.0004217207794003058 5.116999994040473 36.406029678598806 27.446400203733685 0 0 0
2840 1 1 0.002548488573771623 6.520505386363144 33.89054296454349 27.647830624231467 0 0 0
2894 1 1 -0.005340338541077159 8.691718493911692 35.13993231458874 27.704505525430942 0 0 0
2841 1 1 0.005740466000314706 4.43375367296545 35.12064727000841 27.486144058921354 0 0 0
2890 1 1 0.1385447399657831 8.717153610766596 32.72836122977944 27.93283342096169 0 0 0
2780 1 1 0.005301393201141993 2.9859206454506326 32.57541623058638 27.458051788255702 0 0 0
2781 1 1 -0.001648782477053242 0.8750507198546608 33.778495892617244 27.411973467648977 0 0 0
2782 1 1 0.0006367860709249814 2.293570764465798 33.85886181089507 27.486708144533598 0 0 0
2784 1 1 0.0006590717281193968 2.98762624195552 35.141920194677844 27.461840772420317 0 0 0
2786 1 1 -0.00428655106049393 6.547895071833692 36.398054446421995 27.50376554518248 0 -1 0
2790 1 1 0.1418725634704406 6.541085555124162 38.85124553412748 27.21706412301328 0 -1 0
2892 1 1 -0.03479350856514023 9.437692918442748 33.92095478849517 27.874639697866165 0 0 0
3780 1 1 -0.02578218237320365 3.5680234609622445 37.38195070676025 30.69514127120487 1 0 0
3724 1 1 0.1315995141967534 1.5853853161045461 38.65641908903842 31.28157488195874 1 0 0
3830 1 1 0.0005715589636909275 7.932116111620964 29.92439947767097 30.581525263487514 1 0 0
3712 1 1 -0.0392035628341745 -0.02998654359265688 31.14829195275222 30.70581431896036 1 0 0
3713 1 1 0.002022813982405586 1.414261927645189 31.148989468453763 30.790193728886752 1 0 0
4026 1 2 -0.4132664018709246 8.17802298737537 38.56807884511662 29.97661360784179 1 0 0
3775 1 1 -0.03670211774316557 5.705586369912407 33.62888947992418 30.594320558986325 1 0 0
3770 1 1 9.095079078557413e-06 4.308275656205789 31.130592891277878 30.630779704510246 1 0 0
3771 1 1 -0.00443684927229889 5.758372427336425 31.190642838077398 30.688011702809757 1 0 0
4027 1 3 0.1618930540460079 6.1565578039669875 37.99919651872883 31.21897035004009 1 0 0
3832 1 1 0.02560703844807852 8.627798402454724 31.125067323417877 30.89797620810579 1 0 0
2472 1 1 0.003427449372676181 9.371775541942865 32.95642629404191 24.359766722523098 1 0 0
3772 1 1 -0.003328001550463387 3.5578004294266714 32.35929990888816 30.586479475038086 1 0 0
3715 1 1 0.001302996054879583 2.1286579414999927 32.41303630668698 30.790221541648112 1 0 0
3834 1 1 -0.03124703635586825 7.904813726443081 32.370010629382044 31.03514427647918 1 0 0
3773 1 1 -0.008363760723091728 6.493285443516343 32.41536281201065 30.795521689365728 1 0 0
166 1 2 -0.3151841459715632 7.591551619341211 30.917207428503247 33.60904659321686 0 0 -1
114 1 1 -0.1986844522770038 5.566359220162399 32.09798493194895 33.77757775369327 0 0 -1
2352 1 1 -0.03615115080411117 0.7458276163134252 32.961513278045324 24.340710102939617 1 0 0
593 1 3 0.1984525097144767 6.059931095787958 32.78926817641051 33.03567127645409 0 0 -1
123 1 1 -0.004133179831337905 8.454201962860953 39.59996354943625 33.94307476803454 0 -1 -1
2468 1 1 0.003182709838641332 9.358091344633483 30.454461856071067 24.097168796567342 1 0 0
2354 1 1 0.009590009816692509 -0.08591587218934088 34.11962840379303 24.337734896044456 1 0 0
3833 1 1 -0.002634743088659405 10.09228578246121 31.136807681411323 30.97724194459302 1 0 0
2779 1 1 0.0115998826152038 0.12542105626144862 32.54377389982231 27.452139449812705 0 0 0
3782 1 1 -0.1739979779095279 5.6985834624949625 38.55756167472512 30.386553836475414 1 0 0
4024 1 3 0.1963619586551504 10.173386282117836 35.469210027243314 30.574463748570988 1 0 0
3711 1 1 -0.004936418530103286 2.1740908695027414 29.91939371688853 30.764672483928365 1 0 0
66 1 1 -0.001621700343611799 5.45700891413932 39.60469317288715 33.95533330585747 0 -1 -1
591 1 2 -0.4676530232754152 5.19953900383144 34.356296460956564 33.054787853979185 0 0 -1
2413 1 1 -0.008643074666974242 7.235036610015416 34.235186584441514 24.119571479907812 1 0 0
52 1 1 0.001463378867573527 1.8266093100098042 30.875705163443516 33.789724625719145 0 0 -1
115 1 1 -0.02221383430422501 3.318736859817674 33.31042076414389 33.83076242303471 0 0 -1
174 1 1 -0.004350945778521064 7.6775595134664005 38.347504909602456 33.955588868629036 0 0 -1
2358 1 1 0.01803232048484426 -0.03793641037845918 36.639301229027296 24.24827025564232 1 0 0
2470 1 1 -0.009289906084666745 8.680376125920514 31.70249297908916 24.09277998009431 1 0 0
54 1 1 -0.002635644269358234 1.0788894317117357 32.109495903581816 33.96794643247183 0 0 -1
2356 1 1 -0.003191467979312797 0.6450218612071471 35.385197200273645 24.17570315747236 1 0 0
2360 1 1 0.002588885890971088 0.6285440766627834 37.87738760796288 24.041307578318563 1 0 0
2353 1 1 0.004003327370072523 2.1376012528268546 32.902365481528896 24.05252899679341 1 0 0
4025 1 3 0.1523692221614805 10.481322988668309 35.489688242375784 32.23776774641758 1 0 0
2414 1 1 0.01567253301888782 4.9650614462542055 35.45520516862139 24.0043447127653 1 0 0
1122 1 1 6.444877494451538e-06 11.023241469552186 2.254065262136496 17.262115884072465 1 1 0
1126 1 1 0.005785701916941654 11.015964895482345 4.700992060483709 17.137553286944623 1 1 0
1176 1 1 0.02229502348762257 12.4723564465101 2.2085408452271844 17.171162420475152 1 1 0
1177 1 1 -0.107151411207171 15.316412617002134 2.1690785360629152 16.8669061374864 1 1 0
1178 1 1 -0.009586020961322664 13.1962333128925 3.469712226903314 17.114308267751127 1 1 0
1179 1 1 0.03450288193163976 14.653017839867209 3.4305384640260885 17.062666077330963 1 1 0
1180 1 1 -0.0001875907840676845 12.482490381703897 4.711699608399305 17.135692703777774 1 1 0
1181 1 1 -0.03227689112505039 15.400040265100166 4.651631645246412 17.179676111349906 1 1 0
1182 1 1 -0.008729697021325599 13.239398707363614 5.918618283638834 17.240515737859386 1 1 0
1183 1 1 -0.0009065769390808029 14.718976715262304 5.889704050494957 17.26621449108965 1 1 0
1235 1 2 -0.2802522744809839 19.640177845669054 2.6827138238726542 16.01486889799483 1 1 0
1236 1 2 -0.3272030354816501 17.528032281735907 3.514072940959204 17.242874447382718 1 1 0
1237 1 1 0.2711619833266949 18.97519923998011 3.520354146767326 16.74566608044027 1 1 0
1238 1 1 0.1498326376027556 16.822184066596797 4.721324271846453 17.266019020480933 1 1 0
1239 1 1 -0.04444273713100907 19.708895267123214 4.720009080653281 17.123765923626134 1 1 0
1240 1 1 -0.03365244165241333 17.583661062348668 5.915548975805657 17.307452705046362 1 1 0
1241 1 1 0.01689071187161073 19.03068938614372 5.944179681690126 17.41280248568804 1 1 0
1291 1 3 0.2333877703164234 16.365432460665467 2.0585377679402046 16.5777133320354 1 1 0
2539 1 1 0.04023066299231305 15.209442989646677 2.8543670764950435 23.975084340718922 1 1 0
2603 1 1 -0.001446565437212989 20.21920691352719 6.662849236733629 23.72797917500377 1 1 0
1175 1 1 0.003014219191539253 14.724199774687682 0.9394723399037465 17.11479650864732 1 1 0
1174 1 1 -0.02748222932942511 13.259558536852042 0.9956733415561786 17.287754112203565 1 1 0
132 1 1 -0.00209199703506957 10.609262800537245 5.825037333963373 14.02763811348132 0 0 0
1359 1 3 0.1661141190012113 20.05075301688708 2.1385255798169904 17.835764419626084 1 1 0
2595 1 2 -0.2942325614185491 20.119861499246532 2.0506597121929353 22.93646597259499 1 1 0
1130 1 1 -0.0617208749366381 11.09851546448941 7.125777076699806 17.51664596036608 1 1 0
1184 1 1 0.01807172093165588 12.583301499011107 7.154138452162083 17.47029744248341 1 1 0
1185 1 1 -0.01108564377783366 15.40460280798792 7.153873496264301 17.400494144535024 1 1 0
1243 1 1 -0.007278085983282293 19.753443918345816 7.206844208472544 17.448052439883398 1 1 0
1242 1 1 -0.002864732691238839 16.83578219421783 7.160890094759195 17.397858716841245 1 1 0
650 1 3 0.07175880421675288 13.977130711545604 8.37423856597802 15.574450840475448 0 0 0
2545 1 1 -0.007055135669860089 15.853721340039158 6.662598187074333 23.796898371201817 1 1 0
1133 1 2 -0.3027288562130012 11.051110984653896 9.363099423656793 18.5457045830858 1 1 0
1186 1 1 -0.01805969336646015 13.249959939659487 8.413209581645777 17.570196491053263 1 1 0
1187 1 1 -0.02588858291812295 14.67209203715698 8.409234284252122 17.46320585676453 1 1 0
180 1 1 -0.002851126517432849 12.759424100791195 2.090666073015507 14.041325860823715 0 0 0
1233 1 2 -0.2824317837713886 16.8829918984029 -0.057129929552631485 16.722388654368032 1 1 0
1244 1 1 -0.005450106040551739 17.53855782135434 8.419385441113034 17.506613644917138 1 1 0
1245 1 1 -0.009494921238949745 18.979796000535593 8.415673513007343 17.434716289832753 1 1 0
719 1 1 0.005256978119058868 21.147608952841633 4.663385997616883 17.211944525409404 0 1 0
2605 1 1 0.0214541069590561 19.51573275877797 7.911309770778062 23.869665427684815 1 1 0
651 1 3 0.1558486457076666 15.615813774741312 8.549168504250826 14.933319685373306 0 0 0
191 1 1 -0.003408348795962846 14.564893812968132 8.437357701526206 14.648364422353072 0 0 0
1486 1 1 -8.254221998086567e-05 11.811684505004575 3.4128844759049155 20.598062067606993 0 0 0
1490 1 1 -0.03118287119925901 11.874124162392146 5.900642084153247 20.64808774463015 0 0 0
1538 1 1 0.001980604795932475 13.249568351626207 3.4009228144268304 20.68345497899082 0 0 0
1539 1 1 0.006359186126224613 16.153472920147532 3.398853462892833 20.55210090902935 0 0 0
1540 1 1 0.0001130000208215467 13.995894334549815 4.631701288800866 20.585671966674898 0 0 0
1541 1 1 -0.0007444896857348373 15.430911868163799 4.643053080859671 20.54560848208815 0 0 0
1542 1 1 0.002661666253284617 13.321224880968469 5.910307283734777 20.69895105098953 0 0 0
1543 1 1 -0.0002274666057637452 16.144690545410942 5.885249926825618 20.464946412689304 0 0 0
1600 1 1 0.009737064762690185 19.742407508112432 2.090948203374002 20.50818430790382 0 0 0
1601 1 1 0.01386660905536849 17.58210015243246 3.380645678185688 20.43615774331523 0 0 0
1602 1 1 -0.004308470017634935 20.450699459792887 3.3273812637229745 20.48252020679842 0 0 0
1603 1 1 0.0001683092876872364 18.32760139099633 4.628841554065365 20.386179990713558 0 0 0
1604 1 1 -3.145006962192996e-05 19.73314576915248 4.589022951959886 20.313445159133572 0 0 0
1605 1 1 -0.001164269336678442 17.575996713135826 5.900498827290237 20.401455827802106 0 0 0
1606 1 1 -0.0012832457754782 20.49540905818182 5.827078530249256 20.312016112124063 0 0 0
1537 1 1 0.005757270961285476 15.426505467851548 2.134156522062616 20.662025161501862 0 0 0
1536 1 1 0.001472072803722693 13.979793112975633 2.1391364934524977 20.730923284235843 0 0 0
1599 1 1 0.01160764699712008 18.320369145157112 2.1267337311513246 20.426868260599832 0 0 0
1488 1 1 0.006641323649254685 11.097695599547936 4.668467366677249 20.5634521217226 0 0 0
1651 1 1 0.01716491259523696 20.491811887683312 0.8444174691043992 20.630416688380162 0 1 0
1484 1 1 -0.004149704070049387 11.06567983881142 2.1702204609516285 20.58306907984373 0 0 0
1598 1 1 0.0103102478771373 16.146975447449933 0.9001737535272435 20.560664231066358 0 1 0
1597 1 1 0.002405071419777254 13.271556308766774 0.926708078430206 20.602701670853495 0 1 0
1650 1 1 0.01964702637513181 17.582824869598813 0.865605404042721 20.39226126114334 0 1 0
1535 1 1 -0.002276197103600471 11.805696106468526 0.944845514946426 20.627555953292948 0 1 0
1545 1 1 -0.0009488354606540352 15.517566519748142 7.171257031971102 20.639827178568048 0 0 0
1607 1 1 0.0009796431945991873 18.32240093897516 7.115662217223514 20.503082649860538 0 0 0
1608 1 1 -0.006137881019456016 19.744859572675647 7.051125824941799 20.408555103949507 0 0 0
1544 1 1 -0.002261298692730812 14.088392379889779 7.136005007665098 20.729092195000312 0 0 0
1491 1 1 0.1280060466252958 11.261115917756346 7.169933866638248 20.833564823444284 0 0 0
2534 1 1 -0.02886787583536948 13.713591712065197 0.33618273550326794 23.994844692811867 1 1 0
1610 1 1 -0.003302029360597191 20.516838061403988 8.28568310526154 20.385935752592236 0 0 0
1546 1 1 -0.009492963085502827 13.402224296680197 8.39499534997563 20.946789712413516 0 0 0
1547 1 1 0.004987262163387627 16.179485670283412 8.487893773812553 20.664881295850954 0 0 0
1609 1 1 -0.03876734769090802 17.600309721269326 8.366994770094825 20.633188489394676 0 0 0
1492 1 1 0.01898442458738789 11.960501080814618 8.385616725435213 21.002072895015687 0 0 0
1360 1 3 0.09490026259276962 21.266985012447464 2.2186667944350265 18.983600232232043 0 1 0
2482 1 1 -0.009518211662182655 11.591419924775064 1.6521299380985448 23.95215160400743 1 1 0
1611 1 1 0.1456211757640451 18.423094780365716 9.53691662820122 20.86618843994571 0 0 0
1612 1 1 -0.007652126259650153 19.854205635512443 9.518401511888653 20.648360706030214 0 0 0
2604 1 1 0.009261165843260488 18.052250755692782 7.912794019220901 23.917643949208944 1 1 0
189 1 1 -0.002483718345528759 14.095406165493547 7.121334283651422 14.060024440023573 0 0 0
2606 1 1 0.00494152910020336 17.36285033472964 9.170027921417466 23.856874964399417 1 1 0
2536 1 1 0.02080196076923493 13.032948174530567 1.6239859057406545 23.96697803086368 1 1 0
2597 1 1 0.2889195612903686 19.365930353631 3.021792150280127 23.36178774072574 1 1 0
1533 1 1 0.01542904910161701 11.073722892542142 -0.28018384946469604 20.76096839239565 0 1 0
723 1 1 -0.001671983877082593 21.185142802523753 7.191115310374868 17.282895407371136 0 1 0
2488 1 1 0.01384079883806739 10.790445361225972 5.317847970302398 23.73163775438874 1 1 0
2596 1 2 -0.3309587060384656 17.930754077512816 2.9308015632720172 23.78115957865588 1 1 0
178 1 1 0.003077931123535087 12.021143049112307 0.8618556782838004 14.035033824705307 0 0 0
2601 1 1 0.0003746635174717559 19.472983758889992 5.41950576644736 23.71000049197546 1 1 0
2544 1 1 0.008930413925296549 13.019052691788977 6.56099102895495 23.87351972384793 1 1 0
1173 1 1 0.1141555666654207 15.455366329743073 -0.3116143732759453 16.97636021796432 1 1 0
2028 1 3 0.1062978201942336 10.604011725687409 9.453697750600238 22.300671196235736 0 0 0
2599 1 1 -0.05231998702503211 20.19724124838564 4.211269257127608 23.466216445019867 1 1 0
2547 1 1 -0.01090686442949316 15.148147130285524 7.912505109213339 23.93009714025992 1 1 0
2600 1 1 -0.02635870426785948 18.029203178808412 5.448863473772303 23.71585276591583 1 1 0
2541 1 1 -0.02834247961971191 15.91814470488841 4.1439896429299985 23.844948159186494 1 1 0
2607 1 1 0.01391099835735609 20.229254959963022 9.136858393396796 23.86151734998984 1 1 0
1172 1 1 0.1463390314810981 12.59023422998662 -0.23856100898000224 17.344076520601938 1 1 0
2486 1 1 -0.005103407394273935 11.543775446757792 4.104540722803398 23.916177878015308 1 1 0
2542 1 1 -0.004912929668107388 13.729712811739441 5.3275199840508405 23.861672203921007 1 1 0
2598 1 1 0.1514270244177352 17.351106255074278 4.199607943565312 23.812423655092736 1 1 0
2602 1 1 0.007329977798651753 17.292488793784155 6.71274388310318 23.781199651611345 1 1 0
130 1 1 -0.03427743886598229 10.581685835981965 3.3547327112262555 14.016066532067756 0 0 0
715 1 1 -0.1659345701554379 21.15970005936854 2.185821612845033 17.92287405415891 0 1 0
2543 1 1 -0.008975454120500062 15.179236244194216 5.382500994442039 23.800390370123594 1 1 0
1119 1 2 -0.3054346038889699 11.186931993723123 -0.3109032909811495 17.343904716730606 1 1 0
2540 1 1 -0.002049055441441628 12.997924909133001 4.088711400162517 23.984505965163592 1 1 0
1188 1 1 0.001781134776381908 12.480349571736921 9.622120957684325 18.010364144387633 1 1 0
2538 1 1 -0.01326075585333293 13.752610383186399 2.866420372521153 23.981443246930215 1 1 0
1493 1 1 -0.157408481701074 11.120695094480576 9.573027468558209 21.297957045460375 0 0 0
2484 1 1 -0.01244194546714887 10.838191637305117 2.833331883137118 23.85129227245939 1 1 0
653 1 3 0.166987157751017 18.949700017011452 8.89863072802627 14.750042041949357 0 0 0
1246 1 1 -0.006844605948787063 16.810422371612944 9.654993128705511 17.42890294344934 1 1 0
2657 1 3 0.07797028598750351 12.732874229764459 9.64944754753027 23.629773265355542 1 1 0
190 1 1 -0.04297658557458836 11.86280451943517 8.371585982903756 14.006939218204861 0 0 0
1549 1 1 -0.006938128862333334 15.430261877558669 9.67971217038332 20.688496167336798 0 0 0
186 1 1 0.002089814358759959 12.031751507782037 5.86306754994352 14.001487539114647 0 0 0
1234 1 2 -0.2494760035585612 19.452889321685568 -0.3245684893018961 16.199240768435764 1 1 0
182 1 1 0.001262323197922169 12.037488860824949 3.334075879442349 14.006843834790912 0 0 0
192 1 1 0.1213831890711499 12.569856336352482 9.601012704449422 33.98225037635477 0 0 -1
306 1 1 0.03438650060095089 20.736759466134103 8.327177868149482 33.76063189364289 0 0 -1
2902 1 1 0.002458658413632805 13.013943702515933 0.13070307945904314 27.34414838640231 0 0 0
2903 1 1 0.003642731716432938 15.879313631544983 0.11545484024965198 27.285200795833394 0 0 0
2904 1 1 -0.005760862112230913 13.716514745904044 1.378833558982417 27.445835535050023 0 0 0
2905 1 1 0.001402440344852661 15.16643955626309 1.3531597816324599 27.30941448644168 0 0 0
2906 1 1 -0.002766312716012167 12.985973032129415 2.637788540264822 27.462291985813447 0 0 0
2907 1 1 0.00457138195868836 15.918383176763712 2.589707387030814 27.14931563187694 0 0 0
3968 1 1 0.0114852364289874 17.340053779642066 8.552312119147619 30.90956327174966 1 1 0
3364 1 2 -0.2866755133741453 17.867884624837686 8.912291359869718 27.388954485250245 0 0 0
2965 1 1 0.02318518104805638 17.321559631387156 0.11351099131653611 27.242201260013175 0 0 0
2966 1 1 0.01159876731559745 20.246822407039193 0.05380707453619982 27.047374396206123 0 0 0
2967 1 1 0.01313592626456938 18.0729390783186 1.3480900382025303 27.119872287587647 0 0 0
2968 1 1 0.007668099649723568 19.506605558645234 1.3232404802629771 27.090228897058964 0 0 0
2969 1 1 -0.0351309646798792 17.35333196852894 2.557911212400914 26.942378271111316 0 0 0
2970 1 1 -0.007655849436095815 20.28003028473906 2.5338904175645363 27.103975453303626 0 0 0
4038 1 3 0.04358756549239731 13.487856096530423 8.719454896060345 30.854238595207136 1 1 0
2719 1 3 0.1771473013430972 20.956252437166444 1.6734680126377401 24.644656514811018 1 1 0
2852 1 1 -0.017946135797966 11.553050438940344 2.6009732815028794 27.568103742617573 0 0 0
2850 1 1 -0.04296514621054303 11.573483954750307 0.17376245580710162 27.40944917615557 0 0 0
3842 1 1 -0.005547370764227598 10.790017159602693 -0.12065981529024242 30.688490506448392 1 1 0
252 1 1 -0.009462457335106603 18.585048790031124 7.0758443478073065 33.70620158651983 0 0 -1
3910 1 1 -0.0609923246730299 14.543687722138703 8.725174901910666 30.896658335479568 1 1 0
2851 1 1 0.1417905637868356 10.858865763704882 1.3733477245615515 27.670632799835317 0 0 0
3908 1 1 -0.01319670645925694 12.07538181237072 7.2272913087547295 31.09156300399082 1 1 0
4079 1 3 0.1479716331618583 20.12527326041999 -0.13929168683908438 31.382077001848764 1 1 0
3909 1 1 0.01152863337429425 15.096778693057136 7.4096413497446845 30.875548270836855 1 1 0
3846 1 1 0.002050381862505946 10.723171692085877 2.2924897575134278 30.509927375788852 1 1 0
179 1 1 -0.00235098235313196 14.941311277057606 0.8699794690802362 33.91524114059434 0 0 -1
2853 1 1 -0.1588650804416676 10.821057771312486 3.879787935467239 27.307044824678716 0 0 0
2975 1 1 -0.0002688000170179426 19.28344428984703 8.975082058285457 27.903118172537123 0 0 0
3969 1 1 -0.03877983319735207 18.775586802688974 8.649013117771672 30.86138311773609 1 1 0
649 1 2 -0.2939943363956569 16.73508738952553 8.381482707006926 33.5285188316807 0 0 -1
2480 1 1 -0.1326435388576707 10.988120789707912 0.31319118087023373 24.32017477672104 1 1 0
3967 1 1 -0.009154389726885533 19.45983852878191 7.3588534569118975 30.72025441106047 1 1 0
3365 1 3 0.1575004276366398 15.34218390731948 8.437492756528467 28.589071813864603 0 0 0
4018 1 3 0.09552818234249998 12.453498079811025 7.827639746013384 31.897595774247307 1 1 0
2908 1 1 0.01606328755730911 13.718448190755696 3.8914003248717584 27.419215661637196 0 0 0
2909 1 1 -0.01034368316183805 15.155857041789925 3.7840437262599322 27.299507679596555 0 0 0
2971 1 1 0.1511793603224774 18.15228931580329 3.7680330631172585 26.67264471856464 0 0 0
2972 1 1 -0.005598279487585935 19.573817454677602 3.7518433346625737 26.816183770869213 0 0 0
2670 1 3 0.08462146009902118 10.790263056622264 0.25564978134292293 25.361026714084797 1 1 0
3955 1 2 -0.2902363508929737 19.291919633435604 0.13579952488229863 29.599387415622523 1 1 0
253 1 1 -0.1776391833176804 19.25125973910269 8.385538883399484 33.790325130475615 0 0 -1
3896 1 1 0.02146619805349317 12.238406580598994 -0.0824579338964 30.693942914600893 1 1 0
250 1 1 -0.0006259158438655885 19.232546660895995 5.815801835677801 33.71893984011036 0 0 -1
3368 1 3 0.1003266329105188 18.85418006310162 9.269808369429143 28.867996928872955 0 0 0
3966 1 1 0.01095502933676542 16.540090987293933 7.354867904245384 30.843378207986433 1 1 0
3369 1 2 -0.3316559974848989 17.667869255533912 5.021276355954772 26.57931041938584 0 0 0
2973 1 1 -0.1646317353204843 20.216104300532034 5.0889394960758265 26.80805145334687 0 0 0
652 1 3 0.2255856534741976 18.835379256597882 8.980235870838316 32.97910014225563 0 0 -1
2861 1 1 0.001476952390919363 10.781632756510723 8.844939053519152 27.55226330962735 0 0 0
2855 1 1 0.04015282958089792 11.601866717172499 5.165641495601062 27.27989576153569 0 0 0
2910 1 1 -0.03574541048458206 13.000671005068645 5.152258385339251 27.421146702454124 0 0 0
2911 1 1 -0.04965941679518695 15.765420569758248 5.160060336195257 27.275719195780802 0 0 0
3370 1 3 0.1842107080105218 16.6543842091495 5.234639175845613 27.987911945884125 0 0 0
251 1 1 0.1412483557908912 17.114622372098953 7.120546341494331 33.6825143948689 0 0 -1
3435 1 1 -0.145924288107906 21.18223688379035 -0.13467599170639397 31.03704435050795 0 1 0
183 1 1 -0.002037231682493999 14.888390582644554 3.368026010723517 33.788142873884354 0 0 -1
294 1 1 0.006340548774103504 20.624390800340134 0.869456288696362 33.54759729878248 0 0 -1
2915 1 1 0.01782269164728064 13.624849176872514 8.914191655312184 27.54164263266047 0 0 0
4017 1 3 0.07108175888954357 12.021630098068375 7.935299445580157 30.27003552479557 1 1 0
3853 1 2 -0.3165373558740023 10.552117951672964 7.042809680302256 31.44615902144608 1 1 0
2491 1 1 0.1218457133026158 10.929932217576283 7.5363272161708865 24.829991818143498 1 1 0
3373 1 3 0.1372552249256668 19.76637745102216 5.781261737365436 27.53633097673737 0 0 0
185 1 1 -0.003210471101090892 14.182004738052598 4.6209521985582365 33.813513599748006 0 0 -1
3372 1 3 0.1779427291774598 19.950580019685866 5.655760953985403 25.88757197118319 0 0 0
2912 1 1 0.146455387206182 13.675991820184613 6.381783523108276 27.53943492445707 0 0 0
2913 1 2 -0.3209984896790692 15.050330198201387 6.491278935924771 27.764399997951934 0 0 0
2914 1 1 -0.03498027943523329 12.981205734769524 7.631688103372898 27.53403797215952 0 0 0
2974 1 2 -0.3021848977419089 20.50344885823542 7.67398076178165 26.472852306529873 0 0 0
3366 1 3 0.1891193724359123 15.625432629359231 8.171209930057774 26.920911549655074 0 0 0
3371 1 3 0.1739712814316854 15.968067533043282 5.56472874295811 26.22219979439695 0 0 0
2493 1 2 -0.3039257893852082 11.385646058886225 8.819062094463597 24.996600002120104 1 1 0
3367 1 3 0.1402619187217886 19.665450814448505 7.915088360384357 28.017459158106366 0 0 0
2859 1 1 0.007050776136540701 11.525543569287523 7.609793891406234 27.52660054369069 0 0 0
298 1 1 0.01972454259400259 20.647930510893612 3.3599496512781277 33.579685715709275 0 0 -1
181 1 1 -0.00100716705611818 14.194981622559009 2.12874502646982 33.91616773923311 0 0 -1
302 1 1 0.00501220487538818 20.72016665774264 5.818610436501479 33.75726460180655 0 0 -1
3447 1 1 -0.008357384748576653 20.909567241103968 7.358851639249405 30.661342511578297 0 1 0
2916 1 1 -0.1834065512893757 15.126806331088058 8.877925724258512 27.60979911250078 0 0 0
2857 1 1 -0.03883481958337155 10.83080544892432 6.379793342930284 27.203994069426987 0 0 0
2548 1 1 -0.01387941114594108 12.869308052354866 8.934014925642739 24.46825456587809 1 1 0
3850 1 1 -0.01339543759938185 10.777659961785385 4.711277826580265 30.75852211919473 1 1 0
3439 1 1 0.004196211900842838 20.867707873143033 2.34976942427566 30.271115528595345 0 1 0
3898 1 1 -0.009685384922119735 12.963798226742057 1.1332745729561617 30.798396173791836 1 1 0
3899 1 1 0.03605628074465554 14.421293252917566 1.1225959468152389 30.7241022216201 1 1 0
3900 1 1 -0.001800058235552314 12.153334092222433 2.343986453997971 30.72008206911032 1 1 0
3901 1 1 -0.03216344508363821 15.126276344122587 2.3912537806765086 30.598170192376863 1 1 0
3902 1 1 -0.004543455892253374 12.90699372674527 3.556812961877442 30.735822648309743 1 1 0
3903 1 1 0.0006795187025359809 14.363906927693506 3.609845418714672 30.68244886323812 1 1 0
3904 1 1 0.0161288986343824 12.221054801481428 4.81973294485216 30.77734811584311 1 1 0
3905 1 1 0.00172632811681797 15.098796863520914 4.853651662043381 30.72014865175409 1 1 0
249 1 1 -0.03220160374470712 16.281870036520665 5.91061697008371 33.75350638839655 0 0 -1
3956 1 2 -0.340666343529162 17.204169509891667 1.2372318084105636 30.212522240290934 1 1 0
3957 1 1 0.2964407924310489 18.655085902421916 1.1818310895635713 30.04325062970132 1 1 0
3958 1 1 0.1410170241201732 16.512348297577987 2.4838545799207976 30.397603450766308 1 1 0
3959 1 1 -0.05988951611695484 19.408038610104658 2.41545192796631 30.25495821870102 1 1 0
3960 1 1 -0.04150845571251122 17.242536914359924 3.689622998998833 30.384405228207413 1 1 0
3961 1 1 0.01610709485986101 18.71045142881818 3.6295191677091125 30.32312935647882 1 1 0
3962 1 1 -0.005672096834690223 16.52371931611214 4.917444690903633 30.592194020559283 1 1 0
3963 1 1 -0.01284769258102622 19.404912528534137 4.900185246849133 30.363293758924453 1 1 0
3906 1 1 -0.008439512799242474 12.97324575808123 6.0617008934119845 30.841033320827613 1 1 0
3907 1 1 0.0006865686005386104 14.381496552657026 6.126458206256833 30.815873986590898 1 1 0
3965 1 1 -0.005606082342846105 18.735476945711987 6.141243572119577 30.619957485461498 1 1 0
3964 1 1 -0.006890098372233294 17.27198577498859 6.132247553182872 30.633642990580825 1 1 0
187 1 1 0.00627027493118493 14.876494781644574 5.905429957220347 33.86318837628543 0 0 -1
3443 1 1 -0.003200128662862163 20.86405932408601 4.882091123760954 30.3434497895553 0 1 0
247 1 1 0.004037121471215514 17.04735537848433 4.691248184385722 33.760371666899594 0 0 -1
248 1 1 -0.00123358193206256 18.486125302542526 4.598569304192953 33.63839324882757 0 0 -1
246 1 1 0.01462019266857125 19.207259063879974 3.3409955271737917 33.43954159611884 0 0 -1
3897 1 1 -0.1230886964758704 15.07958266949183 -0.12454875116215132 30.735787407793033 1 1 0
242 1 1 0.01759716870435961 19.16193034351575 0.8742641775757874 33.41643873293553 0 0 -1
244 1 1 0.01933318086126635 18.46743482675024 2.151266053551908 33.42157609873027 0 0 -1
193 1 2 -0.3007575208354484 13.99940564793587 9.658881894710587 33.966132844368104 0 0 -1
243 1 1 0.002788755195863144 17.025707423376442 2.180054410654588 33.626531134893405 0 0 -1
245 1 1 -0.0003410179262928732 16.350364467922088 3.41189499163228 33.737636928850556 0 0 -1
126 1 1 0.001188534463509679 10.569358580840232 0.8829689065492045 33.98662573031471 0 0 -1
184 1 1 -0.006581321046535978 12.764573209525029 4.6000686508117825 33.907316066147644 0 0 -1
241 1 1 0.007068471242451521 16.344213938207183 0.8891261626024943 33.67720679836964 0 0 -1
2490 1 1 -0.01937307735582123 11.564802541212334 6.49118756036175 24.169993126866352 1 1 0
2546 1 1 -0.01217619212663227 13.731840977258459 7.7969329645647845 24.048208418318918 1 1 0
4011 1 3 0.2509704704167713 16.138082087593418 -0.172403394366546 30.600023483754423 1 1 0
2658 1 3 0.08451748668536725 13.335882643371752 9.48646522749353 25.326184593550867 1 1 0
2535 1 1 -0.001515078105056062 15.193217328105467 0.354609611449212 24.065567422435137 1 1 0
2651 1 3 0.2367342739655841 16.83252289164069 1.5006063920664505 24.435478757046212 1 1 0
2549 1 1 0.006684850422788042 15.913063098447648 9.172159143591166 24.013987726674973 1 1 0
188 1 1 0.001859081219738665 12.69856475876963 7.138525190351558 33.8803542442308 0 0 -1
2537 1 1 -0.1168178586101497 15.832523255856666 1.621322002642184 24.208964834603353 1 1 0
1190 1 1 -0.07806098540677012 14.68945559296147 10.940004290190346 17.083336391126895 1 1 0
1191 1 1 0.02482023203717059 15.364077640870509 12.122848910435652 17.12916375403259 1 1 0
1248 1 1 -0.00823002771396074 17.563302154189667 10.908926729836084 17.339145099845823 1 1 0
1249 1 1 -0.02185465670349303 18.99707174808875 10.963831704578444 17.336824027430684 1 1 0
1250 1 1 0.0004442060133094108 16.813089391950673 12.134318953604797 17.211200196441645 1 1 0
1251 1 1 0.003743588967790207 19.68509170420047 12.21636557822017 17.17826201681267 1 1 0
2005 1 3 0.17152189897086 15.656320339015268 13.993226338879053 21.417673531311227 0 0 0
1623 1 1 0.1447175783337285 19.69087400324247 19.447941128790653 20.215033353644742 0 0 0
1318 1 3 0.03647740272006246 13.643339741871454 11.015229870932751 16.897697162710422 1 1 0
645 1 3 0.1661752030879688 14.484541911212986 11.398807043364238 14.905400559132808 0 0 0
648 1 3 0.184298623490569 18.529297919184366 11.571397622196324 14.902062383049087 0 0 0
1192 1 1 -0.1802081766925702 14.445860747673587 13.400445101595858 17.102976469706462 1 1 0
1252 1 1 0.004066578069388102 17.49692360208054 13.412207532992387 17.18094072057762 1 1 0
1299 1 3 0.1466594771470362 13.80433280043778 13.433278142143482 16.255310574228893 1 1 0
1300 1 3 0.1571485841375181 13.755915089911529 13.388060788672833 18.01235644170583 1 1 0
1253 1 1 0.009896986019812065 18.94169181799217 13.461035220550434 17.14787930339811 1 1 0
1555 1 1 0.02890035150768365 13.8621548922746 14.676927533468774 20.671044358197474 0 0 0
1257 1 1 0.002627312707718946 18.901646485349453 15.900803075952124 17.09078474706166 1 1 0
1197 1 1 -0.03034944601199907 12.44874469324512 17.2354010529633 17.229466778312496 1 1 0
1255 1 1 0.01673946466968493 19.698520038957767 14.705776352094329 17.153579776906174 1 1 0
1196 1 1 -0.03612319059682375 14.651634320167027 15.929328418701331 17.268708809651088 1 1 0
139 1 1 0.0009772043226492005 10.495824259398326 10.834856475465662 14.130802773906115 0 0 0
1193 1 2 -0.321858201694494 12.589172086815955 14.808233686012384 17.421487864227487 1 1 0
727 1 1 -0.004092485992988923 21.106167181639513 9.703548595330826 17.196605234952713 0 1 0
1142 1 1 0.02422211132576659 10.982849348276675 17.336544504366096 17.331386078857182 1 1 0
1254 1 1 -0.009972913815314833 16.726145463602567 14.661982497694552 17.072110671065168 1 1 0
1195 1 1 0.1512506956091895 13.210342304321655 16.040917676589125 17.31643617549596 1 1 0
143 1 1 -0.01147656677630056 10.495846713187795 13.425419397755949 14.261602953097542 0 0 0
1261 1 1 0.004698721166870546 18.946231502890075 18.37965651941815 17.057553825741895 1 1 0
1256 1 1 0.00402388944162694 17.471973266154965 15.884553539094577 17.045555813163904 1 1 0
1194 1 1 0.02164639132522249 15.301928268562447 14.69429252793426 17.12393489519539 1 1 0
2611 1 1 -0.00778142176199864 20.285324024179072 11.670383844123343 23.856553661697195 1 1 0
2623 1 1 0.006533422551602579 20.280966587202975 19.133135023604797 23.723894423031865 1 1 0
1259 1 1 0.00237072102556994 19.67749045469285 17.127391262267633 17.000122695491918 1 1 0
1258 1 1 -0.003762110021920036 16.771653047157276 17.17121291254563 17.107080873149023 1 1 0
194 1 1 -0.04799125420967127 11.932326563983361 10.865627100521793 14.092040713981945 0 0 0
1260 1 1 -0.01040718600445911 17.512600850774454 18.41056329685933 17.077297531193413 1 1 0
1200 1 1 -0.01053671414459424 14.619766632875052 18.466559941772527 17.16057121967124 1 1 0
1355 1 3 0.1932740055926682 11.025090219284614 14.541075505868161 18.622066838671667 1 1 0
2506 1 1 0.007014903960729355 11.67289718098717 19.172957177897608 23.779435538971786 1 1 0
1138 1 1 -0.06352374202293992 11.051779547216713 14.904573606702623 17.563772645225026 1 1 0
1199 1 1 0.001225430749375391 13.169625986446935 18.4990157237783 17.214803834004222 1 1 0
1198 1 1 -0.001347881793461079 15.34822987628702 17.20322178318254 17.192747136273027 1 1 0
256 1 1 0.1457827005209453 16.19761548802724 13.400934767582534 14.086995745328904 0 0 0
1497 1 1 -0.04025725996160482 11.056588844326766 12.150393231801994 21.08331393441685 0 0 0
1495 1 1 0.02573415948966474 11.778012373815653 10.924061099245021 21.19100545224431 0 0 0
1550 1 1 -0.04426713068176124 13.176880478423135 10.908244907872598 20.921805529377494 0 0 0
1551 1 1 -0.04942730805512119 16.01499495412833 11.097224042841367 20.737429863434446 0 0 0
1552 1 1 0.1347114743262007 13.797495154918865 12.169785293706076 20.72291644253635 0 0 0
1553 1 2 -0.3255400384648094 15.16684751965184 12.321429118637012 20.463680580259222 0 0 0
1613 1 1 -0.1615049860182593 20.543650062571157 10.859744041406772 20.53801033990635 0 0 0
2009 1 2 -0.3363490859832696 18.07662579767078 10.810697413139673 21.091634075182917 0 0 0
2010 1 3 0.169589376980129 16.480410797890084 11.388065164849637 21.700650667253846 0 0 0
2011 1 3 0.182402432880303 16.815308748566224 11.24750329325748 19.960803130330046 0 0 0
2012 1 3 0.1830805707421924 20.052864191386497 11.234967080266031 19.626956947068365 0 0 0
2013 1 3 0.1403985400725116 20.200351305355447 11.518136902970292 21.39451149167511 0 0 0
1614 1 2 -0.3004183372855498 20.764909178393616 13.184482305856697 19.473770506260756 0 0 0
1554 1 1 -0.03916215111308679 13.148323534764053 13.439101679053588 20.797235429324136 0 0 0
1499 1 1 -0.001519571970048254 11.697937556920644 13.428701371160873 20.859397836646302 0 0 0
2008 1 3 0.1004677905178972 19.266224399541816 14.776164191928164 22.1929351701709 0 0 0
1620 1 1 -0.004396374490560858 17.5438948778665 18.324931183384052 20.44538169479642 0 0 0
1558 1 1 -0.01417299265571986 15.987663019121955 15.938802980897517 20.599518704417363 0 0 0
2004 1 2 -0.2814989810353334 18.024053224968974 14.644535748610187 20.67781967933731 0 0 0
1562 1 1 -0.001046648279358246 16.101065233378236 18.369060066843492 20.4789110989246 0 0 0
1507 1 2 -0.2738391670069596 11.046898979140188 19.68086454115543 20.46842075503781 0 0 0
2007 1 3 0.1432040115879165 20.01136745647692 13.691000323390618 21.01582302306484 0 0 0
1619 1 1 0.0146286194515296 19.692602719388436 17.003424641500917 20.613259239211487 0 0 0
1503 1 1 -0.004063618941416594 11.68334605286429 15.926453478726897 20.535246212338958 0 0 0
1618 1 1 -0.02868585814324123 18.215074590668802 17.05441153719808 20.639723705695953 0 0 0
2006 1 3 0.1704540288053852 15.70089206435434 14.083846104263957 19.62156302188564 0 0 0
199 1 1 0.005294377457600684 12.639517303127997 14.678043216114569 14.245809380910949 0 0 0
1615 1 1 -0.01960937556035691 19.50098732993768 14.648533308672494 21.118716839336404 0 0 0
1557 1 1 -0.002894898293544734 13.124993574781115 15.9072402780352 20.627828384053032 0 0 0
1617 1 1 -0.001973640127411659 20.43929196949395 15.806294504548108 20.75463070539859 0 0 0
2560 1 1 -0.007105464345926239 15.236651702320072 17.949474024628817 23.862443818900125 1 1 0
1505 1 1 -0.04515008138005904 11.036769681572968 17.209845772443746 20.448545230058986 0 0 0
1561 1 1 -0.03709581949891621 13.158072733069028 18.43757343896517 20.59169006359431 0 0 0
1621 1 1 -0.03332547067438398 20.39488112339725 18.239348673137037 20.37889176928862 0 0 0
1556 1 1 -0.16461861193186 15.337423427481099 14.608199732510112 20.588376300212428 0 0 0
1560 1 1 -0.001325965740856708 15.268913237187467 17.185515389134117 20.456749611530615 0 0 0
1501 1 1 -0.02793117291789288 10.975512470074468 14.683560324690571 20.72710344978938 0 0 0
1616 1 1 0.1402960179967346 17.399017522852276 15.893621446944406 20.60439849760282 0 0 0
1622 1 1 -0.004031925542407433 18.297619705692448 19.52106916749127 20.376147826410136 0 0 0
1506 1 1 0.1686055123273264 11.734471728931375 18.450416534411747 20.48165814573349 0 0 0
1559 1 1 0.00454396965405166 13.830219760091454 17.16889038453805 20.501223041094764 0 0 0
641 1 3 0.1923477179740922 16.721439195288244 18.98949432947653 14.843580220353754 0 0 0
1298 1 3 0.08805799974311586 13.05958716717826 10.193489130641362 18.714679250425036 1 1 0
731 1 1 0.01075609672959144 21.13325988616203 12.17586016444993 17.00918483397103 0 1 0
2561 1 1 -0.0002830793125260114 13.104388093764578 19.154728903760464 23.885227513490033 1 1 0
1297 1 3 0.05713479030691904 12.303684718684561 10.310547127579607 17.159128138805297 1 1 0
1354 1 3 0.1662391067646083 10.668397421547896 14.125053932401265 16.87869013716718 1 1 0
198 1 1 -0.0192155028028014 14.786402583188654 13.426519845872091 14.145334631307312 0 0 0
148 1 1 0.1486076398466565 10.678388940255099 18.431231394450247 14.224936880614933 0 0 0
318 1 1 0.01401371704710895 20.626889767114523 15.896589878957814 14.013102369151934 0 0 0
255 1 1 -0.07256617963984111 18.32683061263806 12.218390834692407 14.047346669975738 0 0 0
1247 1 1 -0.01041340776650926 19.655931218499894 9.68418649296721 17.301500977781775 1 1 0
2557 1 1 -0.03068960761901198 13.086979411843563 16.606970848783046 23.986422929521538 1 1 0
1563 1 1 0.01549634734056439 13.985621301398425 19.618234814438118 20.597835038093127 0 0 0
2622 1 1 -0.00222058744240319 17.413937203750137 19.175031008090944 23.895942299146277 1 1 0
2608 1 1 0.01743154635178913 18.112822041369856 10.393068191090663 23.917211285318782 1 1 0
200 1 1 -0.008934524441739713 14.069778346604501 14.676989173301079 14.183454584637092 0 0 0
2612 1 1 0.003080846874670242 18.117845685845076 12.943010065698093 23.88608995710741 1 1 0
1263 1 1 0.00784251872629581 19.690028453995488 19.621673794918443 16.988228950729443 1 1 0
196 1 1 -0.162303363190376 14.094792759903747 12.108513443102586 14.122517598753262 0 0 0
2559 1 1 -0.0002137725412281298 13.790645207438066 17.87584141709132 23.89520649774846 1 1 0
1564 1 1 -0.008168493754322608 15.406812569975349 19.64324064034088 20.619080963425297 0 0 0
644 1 2 -0.3030549660656806 16.778256198024792 12.13618480044851 14.10029521189089 0 0 0
314 1 1 0.005414717502380604 20.64364908099558 13.41182691573905 14.015623402379333 0 0 0
2504 1 1 0.001441216447050485 10.917528730375615 17.919165551772277 23.802065241964797 1 1 0
2562 1 1 -0.001601008718474944 15.980171694916702 19.202294830363133 23.761740212606213 1 1 0
2609 1 1 0.005249908996064208 19.569486727532382 10.399289683465737 23.865352654659322 1 1 0
2502 1 1 0.01496926330209849 11.634613817481393 16.649166789521303 23.9689474457868 1 1 0
146 1 1 0.1644260534148451 10.542065096077657 15.915188021576588 14.322332530157789 0 0 0
201 1 1 -0.03230513525493415 11.919951412344295 15.942636960001497 14.0783139102958 0 0 0
735 1 1 0.01297538275232993 21.130376134652085 14.660355462759927 17.072744571320573 0 1 0
1548 1 1 0.006353571814251255 14.037015444046363 9.700203570629425 20.9547464986694 0 0 0
2610 1 1 -0.004450163903572283 17.42469665259676 11.671825785001914 23.945748837519673 1 1 0
743 1 1 0.01617831433395659 21.149289638482575 19.63733196456815 17.13146871542834 0 1 0
197 1 1 -0.0127640847758141 11.97592401135872 13.405431351484422 14.240082040761276 0 0 0
2659 1 3 0.1734304485652295 14.380027265506959 12.939004762792317 23.78817569576149 1 1 0
2714 1 3 0.2021664560138189 11.426978665275456 13.376779568600744 23.729451427493718 1 1 0
195 1 1 0.01283642350880074 12.636477803560092 12.156167772354507 14.177147128502066 0 0 0
739 1 1 8.625735170898627e-05 21.118868022565728 17.125982883428303 17.0202923674481 0 1 0
1262 1 1 0.0004916316499677847 16.77153520106287 19.659413967815013 17.12808734101513 1 1 0
2613 1 1 -0.01026835118381932 19.561812934544836 12.92418888251436 23.897460182401506 1 1 0
1189 1 1 0.002647615275693251 15.37276312618982 9.69177946686447 17.361042293180997 1 1 0
614 1 3 0.3841837771128095 20.946633751871005 19.20511555151494 14.015103270451588 0 0 0
3977 1 1 -0.005387167911581891 18.842343980386463 13.591077219704514 31.041545180111196 1 1 0
3463 1 1 -0.001498650656757499 21.055859801071833 17.315777372592677 30.538150123683533 0 1 0
2987 1 2 -0.2969175782034811 19.626223662146867 18.913071600962567 26.662414102583213 0 0 0
3915 1 1 0.1544185349847478 13.084314878139937 13.764690321902998 30.899344120921945 1 1 0
3921 1 1 -0.0002433979364092586 12.299287503213344 17.393915142894247 30.60866935815021 1 1 0
2863 1 1 -0.0001558449372231272 11.47013575958688 10.098909706412222 27.656247729029324 0 0 0
2917 1 1 -0.01974794878488786 12.916195105946409 10.13238366556901 27.61602935201458 0 0 0
2976 1 1 0.1295159608995845 17.227008136197036 10.158717434575152 27.4914644381787 0 0 0
254 1 2 -0.3683034310453359 19.446691606660252 10.533182293111242 33.74614751040414 0 0 -1
2977 1 1 0.01542107193172709 20.25188462000249 10.035056974807667 27.451330585292737 0 0 0
2918 1 1 -0.01550911778034696 15.818507597910001 10.192297313994548 27.523402191504314 0 0 0
646 1 3 0.1571229993019985 14.39921493385326 11.54988418021919 33.16837168103767 0 0 -1
3862 1 1 0.0202795756134955 10.814030000628748 14.922317611763853 30.925922244207598 1 1 0
2873 1 1 0.004825414579348456 10.774519015516965 18.793326915145947 27.07309110504442 0 0 0
613 1 3 0.1074283341365158 20.696055676016794 18.58404947726703 32.441834526830775 0 0 -1
2867 1 2 -0.2774829761887236 10.705047319521086 13.806500197174838 27.741539566129255 0 0 0
2615 1 1 -0.01995868594198525 20.27388922379303 14.174521453137496 24.0256378379219 1 1 0
2869 1 1 -0.07752206104151531 10.840682531016572 16.344478172876386 27.65195749709456 0 0 0
3459 1 1 0.004413332210197676 21.061552941164127 14.801910793961714 30.848811547644086 0 1 0
3982 1 1 0.01571987414970507 16.705311051755537 17.275510233606905 30.445653209353043 1 1 0
3970 1 1 0.005983980804912891 16.705938375175656 9.869568051610488 30.877846429598705 1 1 0
2979 1 1 0.007619739939222522 19.537141924837332 11.241858469461148 27.40337140766303 0 0 0
2978 1 1 -0.02848167379633196 18.034041667599606 11.308741658520942 27.416191975355325 0 0 0
3866 1 1 0.000184600930087096 10.840261012066772 17.40044857773583 30.578118831987837 1 1 0
2919 1 1 -0.01575800989608371 13.615179612617503 11.401433463948905 27.547472619074604 0 0 0
2932 1 1 -0.04031393006763308 15.109122831899148 18.900031885650233 27.05483915700742 0 0 0
2920 1 1 -0.01667189273688121 15.066371544030767 11.419652727299246 27.569925844529994 0 0 0
3924 1 1 -0.005885725347127437 18.89384067606271 18.518813060174907 30.420535170239592 1 1 0
310 1 1 0.1582622520459637 20.728347023405917 10.86295515975682 33.84697339601764 0 0 -1
3359 1 2 -0.3475438616174652 16.93189459951614 17.30087713835147 27.73720522219995 0 0 0
2660 1 3 0.1305711393068918 14.789232787159511 12.869881804579714 25.461905463113805 1 1 0
4075 1 3 0.1868180216490913 10.914440427894435 11.987728952589265 32.1236261028321 1 1 0
2930 1 1 0.1525788174668122 15.702586968480299 17.615404767537285 27.31650063091172 0 0 0
3911 1 1 0.02583529993380954 15.248516548620273 9.909613244380717 30.832148998556956 1 1 0
260 1 1 -0.002869160102992376 16.30210903665504 15.836647626828166 33.89953438314789 0 0 -1
3361 1 3 0.1923179170521644 17.690786271224944 15.601739705971413 28.512096230521497 0 0 0
2929 1 1 -0.009376585419350245 12.941832970951664 17.609711705431177 27.17204817528576 0 0 0
3451 1 1 -0.003517393672388283 20.98510453593595 9.856043507751973 30.638025281543598 0 1 0
322 1 1 -0.1348758120413488 20.516113855075226 18.316099977141114 33.471837832267305 0 0 -1
2498 1 1 -0.1062304435574388 11.627136259927015 14.181384461682828 24.378155296193775 1 1 0
2871 1 1 0.0172529313388742 11.498736575172806 17.56180304903967 27.24968997478432 0 0 0
3868 1 1 -0.005944234322444036 14.503531239730444 18.480855596993745 30.289388886029762 1 0 0
207 1 1 0.005962945097077088 12.772302242135044 19.662896061202225 33.916091826120656 0 0 -1
2986 1 1 -0.05341816894822864 18.15943084244523 18.861726556514718 27.090658030387793 0 0 0
3976 1 1 -0.0008655924901457134 17.422227899802404 13.573825640450705 31.058018084785445 1 1 0
202 1 1 0.0008374580149032958 14.839886945104347 15.890794842817549 33.94312197545421 0 0 -1
2556 1 1 -0.04390207973013288 15.289313103260252 15.439202487212258 24.096483702325678 1 1 0
2616 1 1 -0.009103624813421626 18.102702555126665 15.443801964179979 24.09521711865946 1 1 0
2715 1 3 0.2209738798488989 11.637350735847626 13.907334854628058 25.407104315760787 1 1 0
3917 1 1 -0.02572219088549095 12.277751076807293 14.928874732995077 30.946439598186647 1 1 0
2931 1 1 0.001747945219451233 13.680952133777422 18.843220851281814 26.978218190071992 0 0 0
3923 1 1 -0.006691765958784954 17.449392789837834 18.504735761593768 30.321482589160873 1 0 0
3867 1 1 0.0007303699976349069 13.065687158575555 18.592620632864698 30.32384817782735 1 0 0
3922 1 1 0.0009966286177273214 15.269058992848315 17.26324354440986 30.415160294818925 1 1 0
3919 1 1 -0.001222924746554211 13.014754634002562 16.189270301450684 30.83135559474663 1 1 0
3918 1 1 0.001021113194228856 15.269946419428274 14.901905965185687 30.757205411995983 1 1 0
2983 1 1 0.144677178439874 19.444996787442467 13.718817257950308 27.517042897738317 0 0 0
3980 1 1 -0.02097869855858988 17.45501281178221 16.03751300707322 30.52386607839281 1 1 0
2923 1 1 0.01091025525728057 13.614131774798489 13.823675538103528 27.54143050658331 0 0 0
3920 1 1 -0.006626226886636183 14.4506116128104 16.090121136216993 30.7116451704043 1 1 0
2922 1 1 -0.006850037927171084 15.839555571471726 12.644006483961231 27.657330515084464 0 0 0
3978 1 1 -0.00189208370167943 16.718456613654638 14.804707494852796 30.820977256407744 1 1 0
2924 1 1 -0.02027586233313014 15.08180015033963 13.874988776514694 27.56451774661835 0 0 0
2926 1 1 0.04106144321916018 15.760095830499575 15.105026875060531 27.5381036517978 0 0 0
2985 1 2 -0.282770951162241 20.001470429405554 14.980490279449285 27.707707744777178 0 0 0
2980 1 1 -0.001084028637817978 17.27296090607112 12.544922628687164 27.46840390104129 0 0 0
263 1 1 0.1406039575843615 18.42546889501587 17.084718208415975 33.795360643069955 0 0 -1
2981 1 1 -0.02899908564087787 20.224876908576483 12.512097288498888 27.373021427564048 0 0 0
2865 1 1 -0.06232202356047239 10.710434317475919 11.339237283003238 27.854111524757514 0 0 0
2868 1 1 0.1303145117826941 11.464365361856233 15.129654578393692 27.612184295708012 0 0 0
2928 1 1 -0.01811653067852542 15.046599735419283 16.287435832123123 27.328135267351865 0 0 0
2866 1 1 0.1697914176010937 11.41071609404293 12.58995963175541 27.730267869338853 0 0 0
3360 1 3 0.1589052061262336 17.76614197982586 15.59603725851286 26.791534700074642 0 0 0
2927 1 1 0.001695420706653713 13.617804954795822 16.340031995104034 27.273290159921437 0 0 0
2617 1 1 -0.01812905591395902 19.55656928009197 15.423854119422423 24.076814760231684 1 1 0
2925 1 1 -0.02782793339009677 12.888393661485797 15.065018508048956 27.47498869322034 0 0 0
2984 1 1 -0.1673307378050017 17.297783737797246 15.086758213803938 27.642791327453644 0 0 0
2982 1 1 -0.02004193863099976 18.058342792456504 13.749442456962402 27.527609891500244 0 0 0
2921 1 1 -0.0411650807929686 12.843258027299903 12.614376324332113 27.612578113047324 0 0 0
3971 1 1 -0.01141580957743337 19.533480737899506 9.878487338453965 30.85847926078612 1 1 0
3362 1 3 0.1699533519675228 17.81688256802834 18.05577358231168 26.384384170533774 0 0 0
3981 1 1 0.0003626537373708819 18.88633012358002 16.02463823705341 30.58165262601044 1 1 0
3916 1 1 -0.0329002046437893 14.502585209068673 13.670400870931607 30.791839718637284 1 1 0
3363 1 3 0.1787178061277602 18.208340042667764 18.528680427151055 28.112694453864663 0 0 0
640 1 3 0.153266688692315 16.796385319346765 19.100570859515486 33.15653874878356 0 0 -1
3455 1 1 0.0007375659912596357 20.98665281242977 12.31039014432596 30.745438746499854 0 1 0
3912 1 1 -0.1703988935875914 14.418601934514657 11.172938901367651 30.83012352197876 1 1 0
3979 1 1 0.005834641198530014 19.636377847163395 14.802634777776522 30.877411894685274 1 1 0
3983 1 1 0.004194513720694701 19.592759106303433 17.259632370924997 30.503692812054567 1 1 0
3972 1 1 -0.01097056577973485 17.35738977060815 11.131629427013516 30.959332226059722 1 1 0
3973 1 1 -0.0125335178104175 18.83588058195176 11.110886406245989 30.930806009595333 1 1 0
4019 1 3 0.1405546281892966 13.876712171320118 11.13203751571898 29.874830337298608 1 1 0
4020 1 3 0.1512340119705405 13.623345960559986 11.14687686618115 31.63445727344947 1 1 0
3974 1 1 -0.002928615256900283 16.623961921738413 12.352422397925176 30.923450409653135 1 1 0
3975 1 1 -0.002124887474876082 19.579262569589847 12.342093142807174 30.91953586467273 1 1 0
3914 1 1 0.03197506928708747 15.182655501582813 12.411183858388723 30.89642330595055 1 1 0
3913 1 2 -0.3171899460002063 12.524708863724339 12.491535393100671 30.94728814848836 1 1 0
3858 1 1 -0.1010064717683693 10.958799229821496 12.436964317373127 31.14476401331208 1 1 0
647 1 3 0.2164616176395353 18.21937605038386 11.62388538139138 33.08820911436257 0 0 -1
2620 1 1 -0.009010578832728301 18.13947599207851 17.97372144065464 24.01841525903085 1 1 0
4074 1 3 0.2139965136262234 10.68840012256364 11.79605141359744 30.38032711382031 1 1 0
2614 1 1 -0.01117965587370395 17.40572272233299 14.1636678500373 24.121698689760027 1 1 0
261 1 1 -0.03280547501784543 19.17053122167477 15.87800202337344 33.94640039049709 0 0 -1
2500 1 1 0.01108913273630166 10.852214400494274 15.473678676217181 24.15023356905522 1 1 0
203 1 1 0.01751930439379581 12.767480852347724 17.13298597765553 33.92198661600755 0 0 -1
2619 1 1 -0.009020391523501224 20.30440355214927 16.672992395231454 24.09156590496979 1 1 0
2558 1 1 -0.0005173674055829754 15.976569149969869 16.720188930327495 24.011810202241563 1 1 0
2554 1 1 0.02484368352544299 15.987286498451951 14.215456727255523 24.2393301967071 1 1 0
2618 1 1 -0.0114714994775774 17.417742656982476 16.716991301251856 24.072627945158562 1 1 0
265 1 2 -0.2766096102940606 18.990271501990748 18.366777203229 33.61814228393312 0 0 -1
205 1 1 -0.0322788151868662 12.061841295257118 18.398583625213465 33.92340982262962 0 0 -1
2555 1 1 0.154148412655958 13.832050036935328 15.429129143555791 24.063656643508757 1 1 0
2552 1 1 -0.1860599813050783 15.231454063320006 12.918332908012188 24.44995526753853 1 1 0
259 1 1 0.01284053814096483 18.45826822200207 14.603148067642648 33.93314811555807 0 0 -1
262 1 1 -0.003550004612099493 17.00002166381739 17.069942497135948 33.819921245612825 0 0 -1
2551 1 1 0.009336668947712908 16.004187085589443 11.6198226196467 24.143387944383498 1 1 0
258 1 1 -0.03112139900740793 16.996140258852453 14.586938247585339 33.941951267916515 0 0 -1
2553 1 2 -0.3298534941733993 13.21243768937277 14.20143355609026 24.163005406722814 1 1 0
2678 1 3 0.04035629063558106 14.279041447395782 10.609119500261686 24.41158197560148 1 1 0
257 1 1 -0.006914253303824089 19.222454191269385 13.434484900503934 33.93281121841131 0 0 -1
2550 1 1 -0.07034678234196874 15.301488942302097 10.416165793202754 24.163954905922548 1 1 0
208 1 1 -0.03617844873952319 14.203555543955078 19.643542375911796 33.957063705918365 0 0 -1
204 1 1 -0.007130852547041745 14.186591050455364 17.15729106508615 33.87886936800153 0 0 -1
264 1 1 -0.1775838007296729 16.38692165441172 18.44041693456996 33.927893161402125 0 0 -1
2621 1 1 0.01296750653075489 19.60668622748108 17.917800489932326 24.02649146655102 1 1 0
206 1 1 0.02973090036532965 14.904597572718183 18.432668864398458 33.88951653448798 0 0 -1
2677 1 2 -0.3358516345195535 10.503137859946214 12.608851592727849 24.891633338472964 1 1 0
2467 1 1 -0.01682270849596275 11.554725420985339 29.285715321945638 23.91269717432213 1 0 0
1096 1 1 0.02484371379393223 10.976667109428872 22.258401569171053 17.018878340396423 1 0 0
1100 1 1 -0.03474916769804576 10.934473602648431 24.83661571714677 16.997721746482082 1 0 0
1149 1 1 -0.03820398702285768 12.405246601242851 22.227190726069008 17.191113612348413 1 0 0
1150 1 1 0.005600743458185878 15.38670935425214 22.114339586202995 17.330876800184765 1 0 0
1151 1 1 0.1315593201952303 13.246983211986553 23.398935290377874 17.53304269054867 1 0 0
1152 1 1 -0.002225569305759496 14.711926922904198 23.349026606866293 17.54128008134066 1 0 0
1153 1 1 -0.1798788417031681 15.377315772064009 24.65143006451664 17.572664087093795 1 0 0
1205 1 1 0.005303513070267976 16.85319893335842 22.120126210847506 17.313764292623027 1 0 0
1206 1 1 0.006280441061578371 19.683468811903847 22.165589049327387 17.03904489304895 1 0 0
1207 1 1 -0.01670583363829322 17.539472474253795 23.370374186478575 17.211107852010116 1 0 0
1208 1 1 0.001963607652325607 18.99422657510184 23.398439940293553 16.977987960477275 1 0 0
1209 1 1 0.02035365890875419 16.85335368713764 24.601722752061008 17.236681173921188 1 0 0
1210 1 1 -0.005960538416892217 19.686865767337878 24.679808629293955 16.833726568347537 1 0 0
1211 1 1 -0.0394939277362715 17.56233274942463 25.82704758162887 17.10489944308685 1 0 0
1212 1 1 -0.006443463566534576 18.93425513061207 25.93683120443204 16.776026600291228 1 0 0
1339 1 2 -0.3284840601450764 12.86214709470766 24.650802936059947 17.850397859485994 1 0 0
1340 1 3 0.1791929849921974 11.088739981917755 24.728781062793264 18.118870288146248 1 0 0
1341 1 3 0.1670962959705212 11.909957391115256 24.877232406140095 16.406032796199018 1 0 0
1342 1 3 0.1769422743227438 14.911287380297418 25.40460505954278 16.90414254739015 1 0 0
1343 1 3 0.1870556834703626 15.200530451630014 25.116801532359847 18.51834837307743 1 0 0
683 1 1 -0.01890276537843905 21.125130164340334 22.182381583551134 17.03442873795773 0 0 0
1203 1 1 0.003613294176875113 17.55537939134976 20.862664670645216 17.192692490549373 1 0 0
1204 1 1 0.009213970981444818 18.999683694357515 20.874873488969143 17.03716675147642 1 1 0
1148 1 1 0.00233207754880665 14.562720876096446 20.92253178614038 17.164176610225756 1 0 0
1147 1 1 -0.0001392860460568914 13.128502415455646 20.991418962738468 17.14076568393572 1 0 0
2578 1 1 -0.01441013048200234 20.198102340327736 29.177359368472008 23.850142900400062 1 0 0
151 1 1 0.01969438797007215 10.603582845724922 20.912777033750594 14.136323492854446 0 0 0
1154 1 2 -0.3609132923998909 15.754856632578916 26.929501308173492 17.81025591994976 1 0 0
1213 1 1 0.1574560169380466 16.964213891560583 27.175744436829604 17.364631947455628 1 0 0
1214 1 1 -0.005834820351803091 19.62801548855898 27.209201378676404 16.78159523369659 1 0 0
1338 1 3 0.2009040586273456 14.63486058566139 28.176913283615608 18.418992740639005 1 0 0
1337 1 3 0.1632278347067954 14.793881422083723 27.863445119102003 16.6625207179404 1 0 0
2565 1 1 0.00860873075529567 17.46007279091448 21.67536325981159 23.967753350045854 1 0 0
1336 1 3 0.1662824725733469 10.770622154775603 28.064710311826314 16.293937591275572 1 0 0
1155 1 1 -0.0669907691344335 14.47823032085581 28.591647969294105 17.42161836269215 1 0 0
2507 1 1 0.003458321642983109 13.817792426408177 20.40785395443088 23.904768502386286 1 0 0
691 1 1 -3.92044968260091e-05 21.056530508115138 27.195343061895464 16.827450469172735 1 0 0
1215 1 1 -0.0393613933374197 17.52656106269042 28.50384654227301 17.06634631043597 1 0 0
1216 1 1 0.0009305367988846219 18.95956217096163 28.485773320744098 16.971458291986398 1 0 0
687 1 1 0.001195263731380456 21.101908854355898 24.67682888476291 16.961573403111764 0 0 0
2465 1 1 -0.1897508325147658 10.873152563422005 27.9258103084269 23.812134723544833 1 0 0
1334 1 2 -0.2945681812846621 12.927225072310492 28.573991337383596 17.529227226384496 1 0 0
2462 1 2 -0.3062615802276246 10.775202584624253 25.588141022700174 23.574380228135773 1 0 0
2510 1 1 0.005078627195480638 16.01893419857322 21.66591440329736 23.838681444686365 1 0 0
1511 1 1 0.008725775562280259 11.858150402771855 23.4063533430677 20.4694375708957 0 0 0
1515 1 1 0.003671728409140426 11.818718561913933 25.91748229303972 20.362802944684276 0 0 0
1569 1 1 -0.01051399506133127 13.27938260928332 23.468318613376844 20.51115525256852 0 0 0
1571 1 1 -0.005400990586273692 14.007375200312405 24.69933755914249 20.579895639919705 0 0 0
1572 1 1 -0.05007341295235949 15.411024000632287 24.712153541229785 20.80635625106954 0 0 0
1573 1 1 0.006847287198396398 13.226250727057984 25.948657553624134 20.55567503687281 0 0 0
1574 1 1 0.001641531997320347 16.143318793840265 25.92477087296536 20.65586830856302 0 0 0
1626 1 1 0.001466699496163469 18.282867343002568 24.73199349794056 19.752260928048827 0 0 0
1627 1 2 -0.2783991610259944 19.703672187426015 24.630489569693694 20.273537605738582 0 0 0
1628 1 1 0.01046980473892619 17.51734327492292 25.899302694377045 20.341300302211984 0 0 0
1629 1 1 0.1371286450250129 20.372843830395094 25.84724977811116 20.214616868407408 0 0 0
2002 1 3 0.08472764601784424 18.435280810308264 24.97400301717866 18.738060436923174 0 0 0
2003 1 3 0.1124062002807709 17.795569083946326 23.771741987646273 19.6763695077848 0 0 0
1567 1 1 0.002154150859643673 14.000982933505554 22.176608057472407 20.523443418625153 0 0 0
1509 1 1 -0.09140618570732022 11.236438749963243 22.122588431282548 20.757884803820886 0 0 0
2000 1 3 0.1154758389250978 17.650512068920452 21.313073533523024 19.302119577147753 0 0 0
1565 1 1 -0.03332846941318511 13.28813647117574 20.917445982008463 20.486590458929417 0 0 0
1508 1 1 0.1491108707924743 11.869333414300135 20.93057122350625 20.537664328377982 0 0 0
1568 1 1 -0.03995715591550295 15.38649732815835 22.05185591718903 20.76317029341868 0 0 0
1566 1 1 0.02665107966581274 16.147793401671823 20.87118151424675 20.626316363281354 0 0 0
1513 1 1 -0.01937603204462338 11.118448379350532 24.653790554927408 20.27743131339291 0 0 0
1625 1 2 -0.283881975147702 20.22187841725133 20.74253320243657 20.22255050735962 0 0 0
1570 1 1 0.1403937482466851 16.009983557360524 23.36902657809268 21.081508982285992 0 0 0
1999 1 2 -0.2885791556164802 17.26631211038181 23.377470912008906 21.511558582292256 0 0 0
1624 1 1 -0.180707959092504 17.64740557386588 20.920250386844184 20.342229031325726 0 0 0
2001 1 3 0.2132984283149156 18.2453482129548 21.561437605556833 20.964641645323944 0 0 0
2701 1 3 0.09606446221482626 10.646475403535876 24.331307838227687 22.190503906344556 1 0 0
1517 1 1 -0.0180240080184371 11.054004750731206 27.17042750624459 20.425380986442974 0 0 0
1575 1 1 -0.004288939885896376 13.940235593263312 27.197391100484296 20.719750861713027 0 0 0
1576 1 1 -0.01029328026854163 15.357284415769714 27.183056196049296 20.707196708063073 0 0 0
1630 1 1 0.008850209662613672 18.214332569719005 27.135163278027196 20.430398751637075 0 0 0
1631 1 1 -0.03039841354555625 19.684706564401807 27.089748648932826 20.243671743398735 0 0 0
1633 1 1 0.002237027268622215 20.320882870427546 28.37540573480544 20.257867091665933 0 0 0
1519 1 1 -0.006945018070735703 11.783834855436492 28.366627588907644 20.750507814881825 0 0 0
1577 1 1 0.005070380444179975 13.208639728108544 28.45892505928592 20.80655701326569 0 0 0
1578 1 1 -0.004281330202214388 16.04060461238585 28.442120032757604 20.610529263591392 0 0 0
1632 1 1 -0.002141326190638149 17.47997545651663 28.365629152408832 20.46576934442484 0 0 0
2564 1 1 0.0100410489202519 19.60808750750655 20.425017876471767 23.846789138303993 1 1 0
1634 1 1 0.0001544731617307357 18.19169868559543 29.648399191651613 20.399192015028994 0 0 0
2574 1 1 -0.005464223071823283 20.27188425404909 26.700226897117286 23.74582908210582 1 0 0
1635 1 1 4.342411559878943e-07 19.629085189683476 29.637183343245297 20.28879935212509 0 0 0
1521 1 1 -0.005211487578830588 11.086916097887723 29.67615948440916 20.83886599795151 0 0 0
2697 1 3 0.1550429053000849 15.32144445393949 27.165831255452428 23.31830676779494 1 0 0
639 1 2 -0.2954289778794059 16.056626082389524 20.842846470813463 14.697281014110953 0 0 0
210 1 1 0.1440124263081109 14.854730406079737 20.959117357693938 14.1786862548974 0 0 0
616 1 3 0.2064621507155069 21.077267307074358 21.785790567367123 14.754822786075044 0 0 0
2577 1 1 0.002828887307123307 17.28952589881444 29.21990028880456 23.96548531643613 1 0 0
2460 1 1 -0.01615681345759187 11.343982596663395 24.17968475616815 23.074669806067686 1 0 0
1201 1 1 0.003545750461855184 12.410739573705039 19.725481648616455 17.197109575267433 1 1 0
2694 1 2 -0.2983805456776593 13.555595536700825 27.994596280645748 23.926920987722937 1 0 0
2566 1 1 0.003071455753960071 20.326827156291028 21.672337529980854 23.83487984660192 1 0 0
2454 1 1 0.002866800746263671 10.939733381638874 20.43026564355576 23.75749733600371 1 0 0
2702 1 3 0.1608613480906611 15.617408079219603 24.87330638212178 23.337586215517103 1 0 0
2508 1 1 -0.006828911382758026 15.252241873343767 20.437644535338986 23.702143862478046 1 0 0
2696 1 3 0.1866716733575958 11.269827976982649 27.435025463163864 22.923474144043617 1 0 0
2456 1 1 0.00788736647998676 11.643082352532469 21.683759179623078 23.851427167387982 1 0 0
1335 1 3 0.1964261655753414 10.71810022588456 27.631660790400403 17.95060701036014 1 0 0
2570 1 1 0.006153036322127822 20.320818096168534 24.18824430989335 23.897456883471165 1 0 0
2700 1 3 0.1433527484655935 12.406626450501555 24.20188228270508 22.726707339966296 1 0 0
2509 1 1 -0.03506637081024695 13.078952227763564 21.624900866367415 23.949161999723653 1 0 0
223 1 1 -0.03535536353057196 12.742858673350034 29.658493476086907 14.328884306191364 0 0 0
2563 1 1 -0.0003899938335478278 18.16937968202495 20.433070698655957 23.910634438202237 1 0 0
2568 1 1 0.008463245974439043 19.614240921297217 22.92069009803116 23.931448135769163 1 0 0
2576 1 1 -0.000141867812441804 19.465797757143186 27.939086581687775 23.744930586789874 1 0 0
2458 1 1 -0.005415406412383386 10.915444475517816 22.892692220240807 23.62374471712184 1 0 0
1146 1 1 0.01001183883127057 10.96736901033903 19.76227346348882 17.19910263499798 1 1 0
219 1 1 0.008110078840168837 12.661726217093813 27.230513031786302 14.084836796255878 0 0 0
2572 1 1 0.007871580629212366 19.586724609996256 25.431860921918343 23.82388606776628 1 0 0
2575 1 1 -0.04407169417708801 18.061239021780285 27.967055001327243 23.902695335390355 1 0 0
1202 1 1 0.01029146549345066 15.331313592395459 19.69686503938264 17.06407530227902 1 1 0
221 1 1 -0.007972907955419679 11.94833211242123 28.4710395706736 14.096963578855842 0 0 0
224 1 1 0.006680371611290385 14.178735780278771 29.634374809609426 14.13176714029684 0 0 0
2516 1 1 0.1330461890359779 12.961667104413483 29.272571279680722 23.975869406674367 1 0 0
220 1 1 -0.002258458347752203 14.130699146782451 27.17798645454293 14.006352325560602 0 0 0
3002 1 1 0.02941026240130261 17.969191690262107 28.827651855058555 27.36669796729557 0 0 0
3938 1 1 -0.0001828855284992693 19.53799800964014 27.33898666064146 30.576870309113996 1 0 0
2933 1 1 0.0008835484553445774 12.948832878913395 20.08180330943991 26.97256306832557 0 0 0
2934 1 1 0.006373242894859601 15.90617410683178 20.122944884928675 27.050556737980287 0 0 0
2935 1 1 0.0004868758098906733 13.675328547192791 21.34242513215197 27.010282774799425 0 0 0
2936 1 1 -0.006525077133619314 15.107090486754025 21.364039196110987 26.962323275812707 0 0 0
2937 1 1 0.0195082551887573 12.971062521081258 22.616127438091155 27.078048846621645 0 0 0
2938 1 1 -0.01777934631573362 15.78709631498412 22.605663051185513 27.12166360138265 0 0 0
2877 1 1 -0.003883315476559265 10.83734870941411 21.326055808644504 26.935868290011104 0 0 0
2988 1 1 -0.00469745215155522 17.280216202875113 20.098338643312438 26.881368250277948 0 0 0
2989 1 1 0.1356152029231589 20.226347310497037 20.156527280288095 26.91004506265124 0 0 0
2990 1 1 0.01089273474564879 17.945587153975094 21.346989872492923 26.92954595340081 0 0 0
2991 1 1 -0.0281807509214484 19.43400980125179 21.29514031016106 27.038605177368673 0 0 0
2992 1 1 -0.0009167608370799047 17.2493205340744 22.576288795411156 26.976452060924192 0 0 0
2993 1 1 -0.001494427487129575 20.13766009006915 22.569263306054676 27.127460641624666 0 0 0
4058 1 3 0.1633182026229702 14.825601059205074 25.508539544220596 31.03109398691954 1 0 0
3869 1 1 -0.04238007981398414 12.354844410207388 19.853654684770458 30.252870173839987 1 0 0
2879 1 1 -0.004159000150878803 11.557441595003258 22.57628490282881 26.988611457906494 0 0 0
2699 1 2 -0.2922021537965854 13.426789731415578 24.103669944666226 24.293591687825742 1 0 0
2875 1 1 -0.003157184735752406 11.49133874781009 20.04839407486423 26.979967364841805 0 0 0
2703 1 3 0.2145793582620175 15.482390164652076 24.778084041391992 25.020081568115682 1 0 0
3320 1 3 0.1786616149971721 11.07063912274485 29.504214450226037 28.493026121838774 0 0 0
2885 1 1 -0.09985494995381961 10.692120416154186 26.205183296462682 26.42146113396984 0 0 0
3330 1 3 0.1890599993095862 19.651499463121382 29.16778710331328 26.05414781346591 0 0 0
163 1 1 -0.004349050015123214 10.526023527561101 28.431308683229144 33.80392897241275 0 0 -1
2569 1 1 0.05097451008546517 17.497190655612442 24.179154083670543 24.181746359361178 1 0 0
155 1 1 -0.006623085695423798 10.520260885490044 23.359529628301964 33.783514521365014 0 0 -1
3925 1 1 -0.006491354326395166 16.730675403160863 19.71626828730509 30.243094394967418 1 0 0
3003 1 1 -0.1785305699504009 19.433883373628166 28.81989595872447 27.060992239197663 0 0 0
3936 1 1 0.004033268803245099 18.814759222840145 26.081567323780313 30.542115162335143 1 0 0
276 1 1 -0.002751898031622646 16.343609030476877 28.396953584706516 33.82886145358952 0 0 -1
3329 1 3 0.167591194870126 19.900839205658205 29.59307473748249 27.66027983525632 0 0 0
269 1 1 0.1356829396856831 19.220342143814868 23.4112430152965 33.42595405799596 0 0 -1
3403 1 1 -0.01787077038088848 21.00159088690754 19.824825672811325 30.45205498681834 0 0 0
3926 1 1 -0.00359569624610982 19.5901067589836 19.78766196102106 30.35323042184625 1 0 0
213 1 1 -0.01181076499118328 11.975798023663362 23.46552013875505 33.74354501355825 0 0 -1
4056 1 3 0.1281879756187952 10.578821012063463 25.593551629633282 29.678268147888993 1 0 0
214 1 1 0.0002110660713858032 14.819418474341287 23.416491416342605 33.70733511560683 0 0 -1
3870 1 1 -0.008868132917011206 15.259147196246927 19.721092163347322 30.206759324903977 1 0 0
270 1 1 0.005736838994015349 16.998455428081122 24.661517093679567 33.5748422599898 0 0 -1
3827 1 1 -0.01847619970169858 10.84712781114622 27.44649906202057 30.57301146612739 1 0 0
2939 1 1 0.008609240348628911 13.659772242601479 23.89490830475007 27.191359301128237 0 0 0
2940 1 1 -0.01014262280889679 15.087373606509818 23.86840096523973 27.261710632009812 0 0 0
2994 1 1 -0.00306770608722895 17.971663418585596 23.82464520448463 27.101269209719714 0 0 0
2995 1 1 0.0001183821273210092 19.420839834944783 23.809462221952312 27.151608036227366 0 0 0
332 1 1 -0.004690150796322801 20.62689913109866 25.899389672172543 33.30917419563815 0 0 -1
267 1 2 -0.2797919519504944 18.657866569048753 22.147264824331042 33.372267587426556 0 0 -1
268 1 1 -0.009232816218877938 16.24360693465661 23.43917358293327 33.5078155137021 0 0 -1
3816 1 1 0.005631058348138428 10.901138673071525 19.911505780412185 30.360077204605986 1 0 0
3940 1 1 -0.0008647472594432999 18.809709849449842 28.57382767944275 30.599752363002118 1 0 0
3876 1 1 0.1219095983012547 12.271378111317713 27.488067908945606 30.656140010938646 1 0 0
2941 1 1 0.008407447248002544 12.951350720450737 25.15548453066407 27.086597701665845 0 0 0
2942 1 1 0.01267733354060258 15.83916041605255 25.10227777170578 27.20319244244731 0 0 0
2996 1 1 0.005377527156451226 17.277446454381664 25.07361544096482 27.12927948401886 0 0 0
2997 1 1 -0.004874986834730362 20.174030303058053 25.032948698897513 27.335458798931676 0 0 0
2883 1 1 0.02232077525588581 11.53607211124123 25.109838715377176 26.788699874382537 0 0 0
3318 1 3 0.1491932255416341 11.20816584564463 27.085881412800585 26.16512550425818 0 0 0
2514 1 2 -0.3643195171796917 16.2508091574374 26.372893442662942 24.676124223909284 1 0 0
2573 1 1 0.1551571772839625 17.44597957943994 26.689474692134944 24.18980680917791 1 0 0
2698 1 3 0.200867310057372 15.102265549200965 27.580479216771938 25.068126881983822 1 0 0
2947 1 1 -0.03365652154666128 13.655270134772973 28.900321374268255 27.600265108164834 0 0 0
275 1 1 0.0004801240834049895 18.478899822135553 27.097231351577847 33.628081093048564 0 0 -1
2943 1 1 -0.04385657089937138 13.681958048566996 26.38478868182183 27.19530758500211 0 0 0
2944 1 1 -0.005480970577438393 15.129130036165776 26.358996782317462 27.287161359107433 0 0 0
2945 1 1 0.127242295351289 13.062688147492953 27.614651998768196 27.622615895290245 0 0 0
2946 1 1 -0.01104553334235724 15.849162464800445 27.607721328598775 27.392191378122458 0 0 0
2998 1 1 0.007501989514515972 18.00178300770253 26.335631714288247 27.19838624609686 0 0 0
2999 1 1 -0.002242158427840387 19.420797955798342 26.2617899055802 27.283016120193395 0 0 0
3000 1 1 0.002207392158078449 17.2971917404427 27.58698801389964 27.315794430461363 0 0 0
3001 1 1 -0.01589127639521826 20.1887513750865 27.50190982540386 27.221123248633546 0 0 0
3316 1 2 -0.447303976317927 11.719164275877247 27.410470591821085 28.020675052171857 0 0 0
4054 1 2 -0.3047779638271383 12.852493115585416 26.224206580379125 30.753684661286506 1 0 0
615 1 3 0.1573089901757446 20.989952336642627 21.371189982060667 32.96633043504016 0 0 -1
643 1 3 0.116069830826355 16.53993895021236 21.388082977132104 32.89669339493918 0 0 -1
211 1 1 -0.003352291011390945 12.671757138044804 22.197475733017573 33.77747119187241 0 0 -1
2881 1 1 -0.003475435329620124 10.830769781220708 23.853187442735617 26.898635088806813 0 0 0
2948 1 1 -0.007092459681645681 15.094469000817526 28.837326257463346 27.54075529647972 0 0 0
3407 1 1 -0.0051681096258084 20.97106703542882 22.311068388790584 30.297994874965852 0 0 0
4060 1 3 0.1545204521975131 11.560656882311608 22.534723943998255 31.055399684622028 1 0 0
3317 1 3 0.3226973572533455 11.66421776069074 26.686284821007405 28.69931719840654 0 0 0
3875 1 1 -0.05945293722855879 14.36179911871662 26.252781989765076 30.43995736799951 1 0 0
642 1 3 0.1121255973852665 17.537001299351342 22.73443841117245 32.11289915389543 0 0 -1
3935 1 1 -0.04396295063608339 17.390967528105637 26.12960309996411 30.468192527756912 1 0 0
3415 1 1 -0.002469447565335686 20.995749363290347 27.345333420604568 30.46834504414191 1 0 0
3878 1 1 -0.02287264986856293 13.029257797273402 28.721429335287443 30.598349775646767 1 0 0
3871 1 1 0.1373198768043789 13.135420848167984 21.038562393495848 30.060295411376426 1 0 0
3872 1 1 -0.001519565798675827 14.60676699449423 20.962417003301635 30.123193332308905 1 0 0
3873 1 1 -0.1822645501084417 15.248263729236964 22.28794622185885 29.985802604460236 1 0 0
3874 1 2 -0.3535261518862219 15.542301362635598 24.544469256191604 29.710235532211307 1 0 0
3927 1 1 -0.0128726268016004 17.393918704207135 21.001824433570313 30.219752971732248 1 0 0
3928 1 1 0.001604434363348543 18.811776399255653 21.04137960951284 30.33824173421617 1 0 0
3929 1 1 0.01207919112503977 16.7642417594775 22.2819459924764 30.11587204247336 1 0 0
3930 1 1 -0.0005030350738855483 19.535782142638755 22.29354183154659 30.301898359485733 1 0 0
3931 1 1 -0.03255345266994557 17.454396590705723 23.50386350976942 30.125837012440982 1 0 0
3932 1 1 -0.007068781484471601 18.87323460883814 23.57628462135467 30.30036050291399 1 0 0
3933 1 1 0.1505573841590748 16.76304831854699 24.86671783574936 30.071721858921684 1 0 0
3934 1 1 -0.005373092687262203 19.552413351171733 24.85583561370106 30.363362829854328 1 0 0
4059 1 2 -0.3322885764283546 12.853551170175482 22.287075867690504 29.665614661514894 1 0 0
3877 1 1 -0.01546219207212744 15.234743256299282 27.4475057784981 30.50269378672935 1 0 0
4061 1 3 0.1972784847897885 11.15414197001459 22.68349469708391 29.25036204764339 1 0 0
4062 1 3 0.2105994708374051 14.943195249383397 22.71046063743508 29.05266666633996 1 0 0
4063 1 3 0.1675482102786513 14.89439903208505 23.07825987326197 30.685950442922614 1 0 0
3879 1 1 0.01495585213596101 14.486338664739401 28.646795585011088 30.582201273261354 1 0 0
3937 1 1 0.005507860130864012 16.683464429346834 27.339506967653485 30.636584532119148 1 0 0
2695 1 3 0.1661795421407118 11.238901367074712 27.296304656438206 24.548609413681607 1 0 0
3820 1 1 -0.05603356161674606 10.784201577722476 22.496153662076654 30.26274139190198 1 0 0
3939 1 1 -0.001065103982041404 17.379383090425634 28.59648986874627 30.659971838233364 1 0 0
3411 1 1 0.0001101192742017728 20.982594901141756 24.830904787129686 30.28058363004441 1 0 0
4057 1 3 0.1668849274904266 14.274626619065115 25.926783996891732 29.385852263369205 1 0 0
2511 1 1 0.1414609276507285 13.833871881088546 22.869109016867153 24.1110941580684 1 0 0
215 1 1 -0.00133653172698184 12.685862612153759 24.717557948147437 33.80008354620878 0 0 -1
266 1 1 -0.01517598538854668 17.130342542032327 22.34318069500153 33.03136461234658 0 0 -1
217 1 1 0.0004746227804255313 11.971321737045223 25.98375051311565 33.90557858303498 0 0 -1
277 1 1 -0.00456997597552208 19.14066462815916 28.383866045097154 33.5918033394109 0 0 -1
216 1 1 -0.006557116295578347 14.128612943744027 24.690984818159816 33.860962819620624 0 0 -1
159 1 1 0.000445559532600892 10.534966501416562 25.89860517295885 33.84573843635789 0 0 -1
336 1 1 0.001388199104088401 20.570905835916058 28.351630507720994 33.51144506401076 0 0 -1
3319 1 3 0.1461932623282664 11.155406305626775 29.688347701736078 26.86241097109699 0 0 0
271 1 1 -0.03283729433648767 18.44998717743282 24.628019710526146 33.43866336465709 0 0 -1
274 1 1 -0.001632612675286152 17.03438106265817 27.14182035156111 33.77014177571492 0 0 -1
222 1 1 -0.006033416659263903 14.894917789717509 28.40360161153092 33.97858621369709 0 0 -1
2571 1 1 -0.01885570394485145 18.15560941224844 25.377630917386462 24.084609589423085 1 0 0
272 1 1 -0.009233461776586516 16.298813320353915 25.903647767319818 33.7456249110631 0 0 -1
279 1 1 -0.0005133006747858403 18.428356098130173 29.634829064842375 33.74779266251455 0 0 -1
2517 1 1 -0.007847870996124297 15.904448230725102 29.252057944153584 24.013431962679565 1 0 0
2567 1 1 0.01240339679989192 18.169118488634847 22.95871112494912 24.034797603239696 1 0 0
328 1 1 -0.01105190762533824 20.62965154837326 23.405357711853583 33.48638254835975 0 0 -1
273 1 1 0.002788605512740237 19.18878429753649 25.857562069209003 33.449624655698074 0 0 -1
209 1 1 -0.01490544240767779 12.009208765010296 20.900820780212644 33.96919023471414 0 0 -1
278 1 1 0.004142357768547714 16.974632111659187 29.684186223535868 33.79646859470939 0 0 -1
2515 1 1 -0.05234523620416413 15.060899706885078 28.002510395870004 24.086331149434862 1 0 0
212 1 1 -0.03578828340555241 14.091356161327843 22.230074632140344 33.865417694747855 0 0 -1
218 1 1 -0.009406852594081359 14.852891598274397 25.941557468995203 33.8930141446081 0 0 -1
2513 1 1 -0.1684057391870966 15.927087099070455 24.238649582975654 24.146528700957575 1 0 0
338 1 1 -0.02659841323012167 21.313703037995168 29.59891377771251 33.67521059281166 0 0 -1
2512 1 1 -0.00222299550427712 15.296017546539394 22.868194048646213 24.000332633222573 1 0 0
703 1 1 -0.002286112787927337 21.11565580620677 34.75870429785035 16.945996216085174 1 0 0
1111 1 1 -0.002648224864188958 11.075797056175148 32.26830245619813 17.768715157162188 1 0 0
1158 1 1 -0.02366650990785042 13.2094805606806 31.048093540790035 17.716440176556816 1 0 0
1159 1 1 0.01365976518710427 14.654009945316053 31.057677518925686 17.50872024718438 1 0 0
1160 1 1 -0.001537969244459587 12.53534054652847 32.30921744615885 17.81716766735177 1 0 0
1161 1 1 -0.002740753027561013 15.4286716056938 32.27593868141685 17.3722119668246 1 0 0
1219 1 1 -3.407892865318764e-05 17.48591666994971 30.988332267817125 17.14021481025587 1 0 0
1220 1 1 -0.0006088212330360149 18.924193544604538 30.997162030635582 16.99946380683712 1 0 0
1221 1 1 0.000650312325074796 16.854412830255 32.26416519942875 17.083977742293012 1 0 0
1222 1 1 -0.001943113240400201 19.65681381498259 32.25565602763105 16.930114924353074 1 0 0
596 1 2 -0.450921951173702 10.8249114560957 31.03620217819263 15.17888896899128 0 0 0
1168 1 1 0.028730830562855 12.562936431177455 37.29239433011672 17.50857350342659 1 0 0
607 1 3 0.1032093747497458 19.32675343800876 35.66414327687629 14.961414634762809 0 0 0
1166 1 1 -0.002669496316684738 13.275288398709106 36.05120530048863 17.50068369792426 1 0 0
225 1 1 0.1467036382470683 12.175563767414669 30.91297387531638 14.778085403839507 0 0 0
1162 1 1 -0.002801518098919729 13.297999536289897 33.521693354441474 17.704609528566916 1 0 0
1163 1 1 -7.23285321194402e-06 14.724350414733694 33.53437756101131 17.495304801026332 1 0 0
1156 1 1 0.1431946635802639 12.401952761441633 29.85031441328323 17.723107662632195 1 0 0
1115 1 1 -0.01574074156696609 11.159750904626163 34.74784218152194 17.774102898068946 1 0 0
1118 1 1 -0.1755095195845649 11.105247973998948 37.269918124666845 17.775331757753214 1 0 0
1223 1 1 -0.004136848151916336 17.543285304348625 33.54108757421858 16.917309838212788 1 0 0
1224 1 1 -0.01225923334939842 18.981630534419754 33.52171806483467 16.884944322498786 1 0 0
2590 1 1 -0.04101642963256095 20.359268042354376 36.63071664406319 23.72529806660036 1 0 0
1165 1 1 0.0002608326168632679 15.452931926524782 34.75164389350702 17.245992086035326 1 0 0
1157 1 1 -0.01192717847638389 15.341995406695661 29.822757197716097 17.359803521577998 1 0 0
1164 1 1 -0.00311082874128211 12.594515317211238 34.79679529746074 17.764618200760307 1 0 0
2717 1 3 0.2152320622546259 21.13715849358909 39.39884703431746 22.79125156745107 1 0 0
1218 1 1 0.0008326066738974287 19.651471968541472 29.754738807942886 16.97802013381904 1 0 0
1167 1 1 -0.004614053400594479 14.714748947026505 35.98449804283636 17.314778644315396 1 0 0
1596 1 1 0.004121934647073638 15.437826874483521 39.679428956423095 20.576824539611433 0 0 0
1232 1 1 0.1330882060797802 18.83850157544611 38.590720864797476 16.49138974843921 1 0 0
1229 1 1 -0.04125771935125766 16.8280868863459 37.35311805860845 17.002659876243012 1 0 0
1170 1 1 -0.03382201588095119 13.254420042881504 38.53448465603619 17.35406461514965 1 0 0
1227 1 1 -0.000941492570291042 17.515606330352373 36.08356456014722 16.81647888120306 1 0 0
1169 1 1 0.0132215291194525 15.422693354082504 37.25803511200075 17.19881048513733 1 0 0
1231 1 1 0.1222312545106807 17.35676362419412 38.642704919126324 16.7626407392573 1 0 0
2664 1 3 0.1952279678747479 11.156033287739344 37.29528715037436 23.635187137055226 1 0 0
1230 1 1 -0.01793185133297891 19.605555565538133 37.33072095636399 16.756642220297678 1 0 0
1226 1 1 -0.02132058010169518 19.666341179074756 34.808544456098524 16.91710806835955 1 0 0
171 1 1 -0.05468584602041267 10.525240540721315 35.9387845651864 14.360149476012966 0 0 0
1228 1 1 -0.008368231632677291 18.959480250665507 36.0651498959687 16.81893393671683 1 0 0
2580 1 1 0.009454605218698842 19.514866824323917 30.448442302274564 23.80568826362012 1 0 0
1225 1 1 -0.005786472344202482 16.849439262951506 34.8162597767113 16.893859350963346 1 0 0
1171 1 1 -0.03206406498339132 14.707467923679227 38.54296321802605 17.174591963147186 1 0 0
1957 1 3 0.3492397467083582 12.081916974116568 32.8975340278687 22.365471255592784 0 0 0
1523 1 1 0.003984875134269444 11.746216641058693 30.9570540568559 20.714898080952796 0 0 0
1581 1 1 -0.009507122353799498 13.186822144441058 30.988713802664616 20.78651833678459 0 0 0
1582 1 1 0.000799328509927048 16.03567535378675 30.948901258970384 20.555764748055164 0 0 0
1583 1 1 -0.04325626946402372 13.942251332575044 32.21575848596211 20.851707432424444 0 0 0
1584 1 1 0.007571572083516948 15.363405131236961 32.237292197250575 20.667772833873492 0 0 0
1636 1 1 -0.002080908266002376 17.493698298735154 30.90633560044191 20.407343966278624 0 0 0
1637 1 1 -0.004384012207922298 20.378639741622408 30.87712296689642 20.345264352531935 0 0 0
1638 1 1 0.00261308840302445 18.220744092880047 32.139622739013596 20.35166446563924 0 0 0
1639 1 1 -0.002272833250821213 19.68689831021116 32.118698805193176 20.328774105830224 0 0 0
1958 1 3 0.1734780291348266 11.320193471278268 33.07988397495847 20.226833091252633 0 0 0
1525 1 1 -0.140335463055222 10.92767990779752 32.11796829848456 20.48747513918159 0 0 0
1967 1 3 0.08445575323177573 20.2795479571881 37.81805470310032 21.728053639034943 0 0 0
1585 1 1 0.1088850314111641 13.347563997480604 33.497819701111425 21.1648569003197 0 0 0
1586 1 1 -0.004234290949913657 16.110191855524068 33.480013524541384 20.56803989319495 0 0 0
1640 1 1 -0.005261374083168946 17.570986709047425 33.44179942559225 20.410520716539676 0 0 0
1641 1 1 -0.01071238832244648 20.38517437881189 33.374122587859354 20.290500255466725 0 0 0
1956 1 2 -0.4741812201980793 12.11557427722376 33.68594496489283 21.829209127449648 0 0 0
1647 1 1 -0.105131463073894 20.572627059380043 38.44605148650185 20.821710629235117 0 0 0
1590 1 1 -0.00421069923853726 16.133441247032582 35.95840787661207 20.507292919897452 0 0 0
1959 1 3 0.1360511901875593 11.310214940538831 35.3894601365151 20.261032534296305 0 0 0
1648 1 1 0.01136967894896936 18.32735762231728 39.678060905527936 20.34184274563725 0 0 0
1643 1 1 -0.1571262017126644 19.75711135592687 34.72965169249438 20.181213057231936 0 0 0
1642 1 1 0.02959913968274275 18.280513029135026 34.6359582413295 20.2204210491345 0 0 0
1357 1 3 0.1579014760123969 20.12417241905737 39.66628375286918 17.98227936998074 1 0 0
1645 1 1 0.124290807739553 18.129026521955034 37.17260649561925 19.919889566351493 0 0 0
1527 1 1 -0.1997844182360416 11.761004813992617 36.038527071472494 21.046294378857546 0 0 0
1591 1 1 -0.01013986353164911 13.946587800505114 37.21528875827244 20.724479373281333 0 0 0
1644 1 1 -0.02153197491715105 17.56282546564355 35.91952488794234 20.199387156709516 0 0 0
1968 1 3 0.3224999648105617 20.03390880389134 37.77539653964041 20.093121417079868 0 0 0
1592 1 1 -0.003105436503938326 15.412186343460764 37.19875746865465 20.509810937741133 0 0 0
1587 1 1 -0.01493084490888187 13.98628645629093 34.76540022931436 20.904700640557 0 0 0
1969 1 3 0.1472025025013373 20.05483068644396 35.442784493900476 20.989249297595435 0 0 0
1594 1 1 0.008061595615505311 16.12365172112825 38.42262531483995 20.36239617930582 0 0 0
1593 1 1 0.00630089982663049 13.269402011860508 38.48376632729622 20.836378452124535 0 0 0
1960 1 3 0.1881589923210402 11.44772594630771 35.53271437134878 22.005925757135344 0 0 0
236 1 1 -0.001237484694630682 14.182217929115035 37.14399665265217 14.183491497987307 0 0 0
1588 1 1 -0.004130128374078692 15.414793353170424 34.713683415189315 20.630283193567326 0 0 0
1970 1 3 0.2001364868551177 20.15367786120603 35.173872929347155 19.207472049327468 0 0 0
1966 1 2 -0.4149004336880582 19.478898691923597 36.948680020344135 19.53416518573308 0 0 0
1646 1 1 -0.03572877349314364 17.58272697774375 38.443561710624884 20.200665822987006 0 0 0
1529 1 1 0.1399942027366756 11.095514992623393 37.32326111116709 21.08324064325233 0 0 0
1531 1 1 -0.03113942164702725 11.806303654002152 38.501464757172265 20.980844612735876 0 0 0
1579 1 1 0.0005878667551563712 13.907798285373431 29.73587646055844 20.790512416590296 0 0 0
228 1 1 -0.002762709860578503 14.11289528865988 32.15864344850649 14.179102813296067 0 0 0
1589 1 1 0.0327221662436253 13.251268647844693 36.01134138023924 20.928123308910017 0 0 0
2587 1 1 0.002323205137694754 18.11253908058233 35.45591699781464 23.935386588142276 1 0 0
227 1 1 -0.02442409527690712 12.703258650071778 32.192057111906074 14.555361396843406 0 0 0
234 1 1 0.003358164499745911 14.818457459351468 35.85119327457556 14.046540974139619 0 0 0
233 1 1 0.003353253501846646 11.994357599504077 35.87225695819059 14.3222474813931 0 0 0
1107 1 1 -0.003839148805351278 11.003074283307221 29.785993066710116 17.60790532069989 1 0 0
2591 1 1 0.172178478556992 17.939479344916958 37.94849505898144 23.768143909842596 1 0 0
707 1 1 0.008701899940499438 21.015213541626363 37.281694808819616 16.90159739441417 1 0 0
2592 1 1 0.0769437250510898 19.404834178118332 37.751597631677434 23.74366721127625 1 0 0
229 1 1 0.0387655914851068 11.912373090248446 33.42102424742722 14.595861268263613 0 0 0
175 1 1 -0.01488469735720868 10.614686681621873 38.37549407886236 14.062567850580411 0 0 0
1217 1 1 0.006109545825258572 16.77446789532776 29.720237711430634 17.23679095122095 1 0 0
235 1 1 -0.004572257781343068 12.720638793694345 37.100274163409985 14.259388475160446 0 0 0
2531 1 1 -0.02989901847323117 15.161458103168025 37.902862179175344 23.907214826348888 1 0 0
231 1 1 -0.01322226983963791 12.656377699724873 34.57396736347582 14.33045946985105 0 0 0
237 1 1 0.001735325568369023 12.076202591420808 38.38265628616864 14.120393231639426 0 0 0
609 1 3 0.1416036757249855 18.9316137485975 32.92128904022807 14.254611480862788 0 0 0
695 1 1 -0.0002087787634827354 21.10288543194683 29.72135177325125 16.93640849965715 1 0 0
699 1 1 -0.002514093449889993 21.109839127412425 32.24845202512632 16.99398092504658 1 0 0
2593 1 2 -0.2687073250821521 17.233281827462452 39.23600378714019 23.820064988306132 1 0 0
1580 1 1 -0.006584761454971214 15.323126849102119 29.70867548261144 20.58272980859072 0 0 0
2588 1 1 -0.009584462778143404 19.557170065976873 35.43643070977996 23.747972287752646 1 0 0
2589 1 1 -0.05346704654780454 17.347276322827017 36.65716255391063 23.8491541502505 1 0 0
2586 1 1 0.0004478586019830874 20.239570684885884 34.1883072935525 23.691726120698668 1 0 0
2594 1 2 -0.2688714377758663 19.366701559223888 39.09455292100606 23.632454301711334 1 0 0
2583 1 1 0.004806179558780372 18.062276993926858 32.953914799245005 23.95794661252928 1 0 0
2584 1 1 2.458770329377163e-05 19.514639995024023 32.945526735201184 23.67617564361647 1 0 0
232 1 1 -0.00309463023560446 14.111622090616752 34.61117505832662 14.127132412597943 0 0 0
1304 1 3 0.2102264733079998 10.587797783628332 37.98189491995778 17.09295039748465 1 0 0
711 1 1 -0.1629438012942623 21.235857351223896 39.67154060065252 17.888559115113978 0 0 0
1649 1 1 -0.02083226972670609 19.748727095855408 39.66996248588395 20.597394560173708 0 0 0
2579 1 1 0.00984152085322018 18.091225547372513 30.445280045725234 23.960008204056965 1 0 0
1305 1 3 0.1315136481372949 10.892135412907345 37.72016981838937 18.759276607039364 1 0 0
2582 1 1 0.01154615330417451 20.25362393583838 31.708198922087956 23.819377658565813 1 0 0
2585 1 1 -0.002180672618667456 17.39727838644764 34.1940385035803 23.96870077826481 1 0 0
226 1 1 -0.004507026134762038 14.841433264497413 30.90437320004846 14.094757371503128 0 0 0
230 1 1 -0.002689255296315485 14.855393914641493 33.37112331843009 14.028948453656332 0 0 0
177 1 1 -0.0008892159871834464 14.19915003569157 39.658881279855684 14.07343674967577 0 -1 0
2533 1 1 0.1285714838718719 15.83696852620195 39.13019985650758 23.92401720905191 1 0 0
238 1 1 0.0005929369797636684 14.869227846736745 38.38430017175559 14.066848701514072 0 0 0
2479 1 2 -0.3054755646542976 11.644047039927925 39.06651370365507 23.909731900405426 1 0 0
1595 1 1 -9.082740888849801e-05 13.998962475858422 39.69193228698992 20.681963210111245 0 0 0
2532 1 1 0.1442122578609059 13.048810477432351 39.14379102754372 23.997184166521503 1 0 0
2901 1 1 0.003133444668805923 15.189146839241229 38.876916627890445 27.284270986276642 0 -1 0
2893 1 1 0.01475630217910497 10.915660626957369 33.942389993475494 27.7802793886156 0 0 0
3886 1 1 -0.003628051052247842 12.994321665726622 33.67437835068968 31.006482448057312 1 0 0
3895 1 1 0.002914151225945706 14.398254844903976 38.692574438632526 30.80172908478591 1 0 0
3894 1 1 -0.02616075821170095 12.936309565896936 38.66906608232921 30.77301328171695 1 0 0
289 1 1 0.003579946685076274 18.426909822934306 37.21840420666491 33.71688419852774 0 0 -1
291 1 1 0.01954658005412879 19.158162597849028 38.40949546266397 33.50801286445354 0 0 -1
2963 1 1 0.02561916355203717 18.048850580263505 38.89407492272597 27.099662337080563 0 -1 0
2581 1 1 0.005949926297610548 17.378660850406263 31.68745148671771 24.040204094984265 1 0 0
286 1 1 -0.04068242325267486 16.237133049185193 35.9114890256084 33.74094198959948 0 0 -1
2521 1 1 -0.007175986979489281 15.911812328712195 31.701753438727938 24.156223953902067 1 0 0
280 1 1 -0.002718245174154305 16.28194122784027 30.956624198871673 33.891288183377235 0 0 -1
2950 1 1 -0.001687434434190847 15.808467894687583 30.093243496667906 27.410539084648715 0 0 0
3004 1 1 -0.0241766219012773 17.252541730258482 30.06955942309614 27.26993242519604 0 0 0
2887 1 1 -0.2143889814805984 11.501394890726008 30.183728749056105 27.763575604189025 0 0 0
3423 1 1 0.006676633536724287 20.934262965331 32.4130089474918 30.55873929960605 1 0 0
2848 1 1 0.004603835354666957 10.869049613665355 38.93067171190046 27.333688298440368 0 -1 0
2949 1 1 0.03360737593761884 12.99203815839243 30.169461616727148 27.77759855213662 0 0 0
3953 1 2 -0.2710988604343587 16.386248001973158 37.477853071202496 30.43419540978046 1 0 0
284 1 1 -0.01851216465117262 16.28019643604276 33.37943276466072 33.72043627041192 0 0 -1
606 1 2 -0.4284849447879661 18.11296768557602 34.42595034998918 32.94987844621549 0 0 -1
3951 1 1 0.1976836136505032 17.174861594562152 36.19040263150284 30.368981192200557 1 0 0
3891 1 1 -0.02501522043220314 14.412059090796188 36.118259600469365 30.717062100492317 1 0 0
3326 1 2 -0.4196665731258795 19.171388373025632 31.103116367431213 26.51491353364988 0 0 0
2951 1 1 -0.007751674527323704 13.701407424510487 31.394560579079794 27.67052632615858 0 0 0
3005 1 1 0.1330883936977925 17.863432333050724 31.33773077330268 26.94551976535696 0 0 0
2952 1 1 -0.003371105768680879 15.136177442811055 31.35976729856838 27.43379472753982 0 0 0
2469 1 1 -0.001868606118857661 10.803704042686539 30.471577589546165 24.160874903830226 1 0 0
3328 1 3 0.3495831133315617 19.78748294465456 31.94837116972294 26.96745411987642 0 0 0
2955 1 1 -0.002171202988532327 13.771123383594182 33.90193766346479 27.60069693787446 0 0 0
3893 1 1 0.1292522073446859 15.01118611899159 37.42390268091781 30.664476715925765 1 0 0
3889 1 1 0.01791582889412947 15.14309444070815 34.879236486710035 30.631761743546697 1 0 0
2956 1 1 0.0001333689244159024 15.225795409099307 33.88682979327086 27.43057819154695 0 0 0
3327 1 3 0.09160076569430951 20.1851967021663 32.45077535413407 28.495066765318125 0 0 0
2954 1 1 0.004211833232806985 15.880751093344754 32.600740560942874 27.359380774985883 0 0 0
290 1 1 0.00780058735659807 16.287856046658078 38.426636997522166 33.75677142886833 0 0 -1
3006 1 1 -0.04322487594741856 17.330020749978384 32.627126240235015 27.23360741133473 0 0 0
348 1 1 -0.02725226883623662 20.637166632778428 38.42530757828452 33.57134865222417 0 0 -1
3007 1 1 -0.1161491964719263 20.334243374206498 32.74791755251888 27.452521082153645 0 0 0
3427 1 1 -0.003195885270973457 20.938287716336625 34.92080376492446 30.48776967742783 1 0 0
610 1 3 0.1951468343303591 18.73409484645359 32.619160215286236 32.59069714556775 0 0 -1
3839 1 2 -0.302340053977787 10.9206581567489 37.29228404589101 30.74044351346459 1 0 0
3948 1 1 0.001994870646717715 18.75544465095129 33.565867013633955 30.635256275355058 1 0 0
2520 1 1 -0.01094372306098929 13.009111565815722 31.695817293946266 24.350103798917097 1 0 0
2898 1 1 -0.000348741354103278 13.02512459336086 37.68664382346243 27.576203985915594 0 -1 0
2897 1 1 0.003563407224175644 15.168828231781136 36.36895376797446 27.443691903391652 0 -1 0
2899 1 1 0.008411423166389759 15.875891239231855 37.60602261872497 27.23838865516833 0 -1 0
2961 1 1 0.01588863092103156 17.320588754234933 37.67420086753881 27.11943556632745 0 -1 0
283 1 1 -0.1650925307122418 18.506071208479558 32.15851590549943 33.56770020287917 0 0 -1
285 1 1 0.1320779221091159 16.806643786856085 34.68701867060755 33.42672143207331 0 0 -1
2846 1 1 -0.008733832233584028 11.575277509015104 37.66915801982751 27.53973573792468 0 -1 0
3010 1 1 8.056449194406171e-05 17.35063537512527 35.149626205643294 27.03876979791246 0 0 0
3838 1 1 -0.1740538765596819 10.77486345614421 34.94981428746962 31.342378815466493 1 0 0
2962 1 1 -0.01374161608087143 20.236581795821994 37.62405637140247 26.870358473453813 0 -1 0
2665 1 3 0.168065512844919 11.304890726154015 37.383709462084646 25.3321832277651 1 0 0
340 1 1 0.1422988936668311 20.6073110615734 30.808116859297463 33.665422573395574 0 0 -1
3941 1 1 2.213621272470049e-05 16.626381391224875 29.852832115265556 30.695802850710574 1 0 0
176 1 1 -0.001829192994820248 12.75555914968825 39.63483916031402 33.98985925184025 0 -1 -1
3888 1 1 0.03519793943156342 12.288008804221949 34.91386563487524 31.059693481564825 1 0 0
2960 1 1 -0.006404982188181407 19.478026672080674 36.408651292793834 26.84901780704868 0 -1 0
3954 1 2 -0.2671906821735717 18.432507613865813 37.23364263048088 30.082662110885124 1 0 0
608 1 3 0.3564464532339043 18.786987597518046 35.16186897589123 33.458899019024024 0 0 -1
2891 1 1 -0.0376477412431153 11.561966560548372 32.647748843367715 27.812728899555463 0 0 0
2473 1 1 -0.01515953660979829 10.824719276845748 32.93035972797844 24.34621416428823 1 0 0
2895 1 1 -0.005612606296708067 11.613988075230145 35.16644577791508 27.66772035551635 0 0 0
3884 1 1 0.002635731088903734 12.28118350833252 32.393938565395594 31.128179776706986 1 0 0
2889 1 1 0.1690380589339651 10.840677297121989 31.487913490692673 28.005505320149773 0 0 0
240 1 1 0.007343994980415317 18.460220145099516 39.639994444573496 33.39487650707051 0 -1 -1
3947 1 1 0.01955047271006066 17.310098115583653 33.6395289970992 30.570697345831697 1 0 0
3949 1 1 -0.04499946172234423 16.601672908027293 34.89377099035179 30.52747902918532 1 0 0
2959 1 1 0.004267642182826269 18.014929267090935 36.410746095063374 26.988638346258526 0 -1 0
3892 1 1 0.1474189567827347 12.326883678395504 37.38308306367229 30.837835822148207 1 0 0
3008 1 1 -0.003870824363217127 18.06047673172864 33.87189952020229 27.14606023326932 0 0 0
2896 1 1 -0.001438147160955652 13.746462927253885 36.43280026680364 27.57933349596946 0 -1 0
3890 1 1 -0.03311711967205043 12.986025967127649 36.120271085007154 30.917838023133974 1 0 0
2477 1 1 0.008907554572472089 10.859540818062726 35.38462130239258 24.527510958724626 1 0 0
3011 1 1 0.01467222181623918 20.215193865877836 35.1718699203408 26.929559386023318 0 0 0
2478 1 1 -0.1783169392445264 11.570841084657879 36.6942238265493 24.484232932404883 1 0 0
2953 1 1 0.008283155571907294 13.048818658486326 32.70890629776258 27.70177784448716 0 0 0
3009 1 1 -0.006430812827788186 19.484064256218478 33.94915583039897 27.12879365963902 0 0 0
2958 1 1 0.0009432690108896008 15.935327552241814 35.12775299873468 27.337939121691626 0 0 0
4078 1 3 0.1732470896977887 20.096329761836923 37.46682327435757 31.120797948476437 0 0 0
2957 1 1 0.0009465848464967543 13.058563998570534 35.175534577135764 27.62361569552894 0 0 0
2900 1 1 -0.002026682117844198 13.753887804873465 38.91459710609507 27.42322582249827 0 -1 0
3431 1 1 -0.1955439023423053 20.91925055745425 37.43916055335773 30.32082643305178 0 0 0
3831 1 1 -0.01732563546251503 10.831019293744419 29.932574014518597 30.777779042875252 1 0 0
344 1 2 -0.2840400575041965 20.767531773869838 35.954648430354936 33.51868172736839 0 0 -1
3881 1 1 -0.00494919351039488 15.182768038114826 29.901980348797395 30.754878522942146 1 0 0
3887 1 1 -0.002484225543292065 14.420112616543612 33.64561620307486 30.741591613381075 1 0 0
3835 1 1 -0.009572618985204166 10.824364077084706 32.361542375014146 31.21287363959716 1 0 0
3950 1 1 -0.01414588265052312 19.49554533879466 34.83792226970357 30.629377775742878 1 0 0
3882 1 1 -0.001501141046268847 13.012601889125985 31.166964254808722 30.895851612684496 1 0 0
3883 1 1 -0.0001198277908866912 14.451561222363313 31.135626210405004 30.87105435657171 1 0 0
3419 1 1 -0.005702800705314297 20.919079492887104 29.84810941059802 30.451545950722807 1 0 0
4077 1 3 0.1847532716999903 20.32567326696128 37.32572116470722 29.392880684351162 1 0 0
3943 1 1 -0.004466443345526493 17.30124768028362 31.11977448605522 30.713326512180597 1 0 0
3944 1 1 -0.01160775040647994 18.72075941438117 31.087278477550008 30.577059587514 1 0 0
3952 1 1 0.07992649594243022 18.619354727786522 35.93084004662171 30.43681372456749 1 0 0
288 1 1 0.005405037251169842 17.010364087060278 37.163573937240706 33.72125640974787 0 0 -1
2844 1 1 0.00558931057786897 10.867275747047584 36.40153829997326 27.654390263618865 0 -1 0
2964 1 1 0.01921781002291829 19.49715945075638 38.86070824997981 27.021978892417117 0 -1 0
3946 1 1 -0.02952059499281224 19.488899531389492 32.337074868327775 30.612917425946186 1 0 0
3945 1 1 -0.006535434268615875 16.579104959716638 32.40115878049687 30.71405900276557 1 0 0
3885 1 1 0.001003530499583723 15.163468469057872 32.39392740530834 30.771398476540792 1 0 0
2471 1 1 -0.03144723866983611 11.56886276739242 31.71182766065652 24.26257388419905 1 0 0
342 1 2 -0.28222483190581 21.187603447254453 32.10663916242097 33.61904619387101 0 0 -1
3942 1 1 -0.006513649823912637 19.495266902357386 29.85462484158523 30.582066703990044 1 0 0
3880 1 1 -0.004504078967968338 12.285428656723756 29.92865208108241 30.813623197336142 1 0 0
2475 1 1 -0.01134880081033036 11.600272006621939 34.15298662405194 24.450866559112338 1 0 0
2522 1 1 -0.0109492043918098 13.75553153863759 32.941719553144274 24.327471605973493 1 0 0
2528 1 1 0.02140345348463905 13.044520780811236 36.64544481306048 24.353626982748185 1 0 0
282 1 1 0.02989929321229112 17.011028719815872 32.1467553406588 33.74122376373242 0 0 -1
2524 1 1 0.00450295029787293 13.051049065846618 34.18125853199201 24.435555161582222 1 0 0
2529 1 1 0.01739252291054482 15.917829762724214 36.63670738083061 24.015009761981048 1 0 0
281 1 1 -0.008283221908641749 19.204350798578293 30.832607663771785 33.65272347060888 0 0 -1
2526 1 1 -0.002002844174570162 13.780013080782313 35.417480036643774 24.39612515273797 1 0 0
2718 1 3 0.1664110489304761 21.05716147853791 39.11575155082258 24.559830181428453 0 0 0
2525 1 1 -0.000945877687576692 15.969696914637135 34.165067698455545 24.2438532019573 1 0 0
2527 1 1 -0.003513504546325908 15.225160020621667 35.39647126207222 24.2036629663827 1 0 0
2530 1 1 -0.03512996642725293 13.725758084323523 37.88193222102246 24.09636216951961 1 0 0
2523 1 1 0.002232732276753378 15.214764958230505 32.93895044111077 24.245445044976208 1 0 0
287 1 1 -0.1304418433889136 19.298525205507556 36.009674390424806 33.93569555557175 0 0 -1
2518 1 1 -0.03040439990660485 13.703778855555077 30.4433003048057 24.15790197109867 1 0 0
239 1 1 0.01731433239073451 17.02075435970611 39.63870189173753 33.59816561990148 0 -1 -1
2519 1 1 0.012153495182753 15.166339303727156 30.48068897606813 24.05255183672382 1 0 0
833 1 1 -0.007775020355884241 31.943777142328056 3.420936467279261 17.634430776279327 0 1 0
716 1 1 0.005382789892362847 23.911618201951207 2.184745929359537 16.937249722383186 0 1 0
717 1 1 0.04087500928221004 21.803437642819688 3.378302496264396 17.31528958853447 0 1 0
718 1 1 -0.008443544457905305 23.215082993705277 3.4297730878835635 17.16161032626561 0 1 0
720 1 1 0.001146346048718144 23.984840750628027 4.649263343467641 17.268710769499688 0 1 0
721 1 1 0.0001389712954191217 21.84996954744006 5.917457990552327 17.196371350437687 0 1 0
722 1 1 -0.000490906031215794 23.306337554126785 5.921447865550409 17.159338094683903 0 1 0
775 1 1 -0.001789326617321986 25.3449970933691 2.2613837969206285 16.83466797710122 0 1 0
776 1 1 -0.06382801474922345 28.275576742565242 2.2229265533005766 16.896069728508206 0 1 0
777 1 1 -0.005897156135396139 26.08866075899911 3.4527733675453787 17.06618310802409 0 1 0
778 1 1 0.004065877214128711 27.570359251122444 3.472224920601104 17.03102838815383 0 1 0
779 1 1 -0.0005595968449427671 25.420041066150798 4.697222728382934 17.22176973736197 0 1 0
780 1 1 -0.006369250365758576 28.32138410419395 4.6746842456820366 17.310701883770435 0 1 0
781 1 1 0.001323172034186249 26.191623286863358 5.947364364602485 17.34989814601468 0 1 0
782 1 1 -1.724552589601366e-05 27.60291945060479 5.923788311472768 17.453055362599972 0 1 0
830 1 1 0.145362787993433 29.68720931980306 2.3060265537230196 16.893680074286788 0 1 0
832 1 1 -0.04508710011094811 30.50588507633364 3.414439691047771 17.378861565540976 0 1 0
834 1 1 -0.001407365077390882 29.749810019736465 4.649976258347774 17.50369930417913 0 1 0
836 1 1 -0.004652191935243051 30.493800530997245 5.8879927537124805 17.654695015520353 0 1 0
2077 1 1 0.02967745955151953 22.396557255172258 2.974877269655808 23.6912053581073 0 1 0
2141 1 1 0.0009285240766895295 26.730194698357515 5.43567866679691 23.629587519510316 0 1 0
1268 1 2 -0.456407735870504 30.107667922373984 1.043754799907167 16.386793942550245 0 1 0
713 1 1 0.06481065725323788 21.780141700790153 0.9216548037736151 17.456675434047593 0 1 0
714 1 1 -0.006258089101750177 23.157117209898768 0.9503868868062987 17.092872288783987 0 1 0
774 1 1 0.1675359796293435 27.48258266389436 1.0224447491179371 16.852318129554487 0 1 0
773 1 1 -0.01817264133325159 26.096847002539832 1.0016410579298314 16.702995865299453 0 1 0
1269 1 3 0.1683785194588747 30.935548904295633 0.8489113898740656 18.085700190640527 0 1 0
1267 1 3 0.5364650815266819 29.35272099676799 0.2158746277781162 16.504898021935798 0 1 0
1662 1 1 0.001705691492183255 21.953061226567144 8.271676017831744 20.409957251464007 0 0 0
838 1 1 -0.004635839525741511 29.793708805887928 7.145206850256404 17.497797611286945 0 1 0
783 1 1 0.0007159156667416908 25.4278014385919 7.178088055108642 17.24253657260798 0 1 0
784 1 1 4.907926646554841e-05 28.354255469425123 7.162247983173324 17.42440694538181 0 1 0
724 1 1 0.0001588719535458162 24.01549304915816 7.1749331541226775 17.199359315815876 0 1 0
2086 1 1 -0.0008966105249550268 23.818168976271274 7.933138333639319 23.73500578971752 0 1 0
725 1 1 -0.00245900913512386 21.883384580185016 8.460696837116132 17.161685755207515 0 1 0
726 1 1 0.0006320464990923836 23.29926185828297 8.451495798055694 17.240198210367733 0 1 0
837 1 1 -0.006815721578018638 31.924851053120374 5.912670029408761 17.702527812953026 0 1 0
785 1 1 0.00207149045129848 26.149099291895833 8.453458598399898 17.3208055561094 0 1 0
786 1 1 -0.004101755537043616 27.58870470224435 8.382444354920924 17.26421486717791 0 1 0
841 1 1 -0.00637771185026386 31.927539584544625 8.422525835557861 17.39934646566099 0 1 0
829 1 1 -0.1049452899349285 32.00530108720461 0.9268453995798753 17.897272155815617 0 1 0
840 1 1 0.004105125943063323 30.5030832645746 8.406401874922837 17.4376380005515 0 1 0
772 1 1 -0.01877478678340158 25.287445608728802 -0.2089546092705913 16.64747413052178 0 1 0
2202 1 1 -0.03378569345623604 30.30728595213764 9.220911400867244 23.921086215244692 0 1 0
1655 1 1 -0.001213244096951245 24.799112692211764 3.3453496182794717 20.177058150995766 0 0 0
1656 1 1 -0.002017075900198737 22.66893873245605 4.530944068989483 20.464753439622875 0 0 0
1657 1 1 -0.001340177855878246 24.10477255676532 4.561366762552826 20.33509922141965 0 0 0
1659 1 1 -0.0002242114689079728 24.852300053781303 5.835319105934626 20.38330101721675 0 0 0
1712 1 1 0.0002667433386597709 26.25638674295518 3.358729955682299 20.153508396583018 0 0 0
1713 1 1 -0.0007558970197637542 29.10255387661892 3.277108494555828 20.446500740552768 0 0 0
1714 1 1 0.0004547193367827027 26.991458554811057 4.571019366638737 20.382592644124564 0 0 0
1715 1 1 -0.0004821166175303877 28.426721032514255 4.530277355983344 20.455447598750503 0 0 0
1716 1 1 0.002126637205632725 26.27228260307602 5.844234397540473 20.488075101624364 0 0 0
1717 1 1 0.001443650426539838 29.102191797021813 5.82029950068071 20.59269765995938 0 0 0
1775 1 1 -0.007643981276092114 30.514714140310602 3.2640997754045618 20.737810551595008 0 0 0
1777 1 1 0.01389963780931102 31.256938980203728 4.525632829016893 20.871777553757823 0 0 0
1779 1 1 -0.03192212261840247 30.532482142688718 5.808068849450041 20.8146639397977 0 0 0
1773 1 1 0.0098285494583298 31.21551416556196 2.0211347442726506 20.759702258154068 0 0 0
1711 1 1 0.0006470689941014218 28.345383191318298 2.0559663516453064 20.292996803924005 0 0 0
1710 1 1 -0.0008619490878967821 26.913766550051502 2.0673929402356586 20.02734253853575 0 0 0
1652 1 1 -0.004123541447577508 22.641949959049825 2.0608077090208257 20.554428223057602 0 0 0
1653 1 1 -0.006770754266463948 24.03715528504755 2.0968505802664263 20.211743515274403 0 0 0
1771 1 1 0.003279368607598375 26.22416281160554 0.8341713307134085 20.004615770259985 0 1 0
1709 1 1 -0.003752455986046429 24.7773379866015 0.8786396542769573 20.046186335442332 0 1 0
1708 1 1 -0.03883975661999823 21.956069392698733 0.7993958807538303 20.70159436644718 0 1 0
1658 1 1 -0.001166479209865296 21.926119987904936 5.800717166394731 20.3450197254086 0 0 0
1825 1 1 -0.001193007827405111 30.490513428376712 0.7892373612109497 20.49740972196109 0 1 0
1772 1 1 -0.002188234192778259 29.05516556673494 0.8095096959644673 20.327406772681133 0 1 0
1654 1 1 -0.005299301938005293 21.913759356900695 3.3219430122394686 20.5638425458781 0 0 0
2628 1 2 -0.454115152789437 30.799096454623793 0.5439057951631088 23.16116562019252 0 1 0
1660 1 1 -0.001178813573711758 22.677852312999246 7.020857305781352 20.347155852920125 0 0 0
1661 1 1 0.0007489923255081497 24.125202478494128 7.071508741273919 20.354042583644624 0 0 0
1718 1 1 0.001969682166360554 27.01033966061289 7.058361872254712 20.635666380983796 0 0 0
1719 1 1 -0.003617265450241799 28.45423257090275 7.090492461873756 20.589095773803084 0 0 0
1781 1 1 0.1498671303099535 31.15081293322 7.048581726526896 20.753443310919685 0 0 0
1663 1 1 -0.0001399158727640603 24.820280516872238 8.324399791427124 20.495502268047876 0 0 0
1720 1 1 0.001054112428466733 26.280209983512517 8.315975166042811 20.57645322720772 0 0 0
1721 1 1 -0.0004461958416580248 29.1742354572661 8.378753943005485 20.699395642226882 0 0 0
1783 1 1 -0.02494727864369737 30.61459830265403 8.39803474728021 20.742234411340455 0 0 0
1664 1 1 -0.005723975893871591 22.701016870620645 9.514832808282296 20.52099189704577 0 0 0
1665 1 1 -0.0005110839216877234 24.152769231121955 9.593815156516769 20.574573402000745 0 0 0
2073 1 1 0.0448618366434595 22.59553856554695 0.3570927704554284 23.95685243883147 0 1 0
2148 1 1 0.01650477138513706 28.85721927540162 9.156555299106127 23.868550771342154 0 1 0
1784 1 1 0.0242156834847702 31.341425086126197 9.62602460871727 20.813752700371747 0 0 0
660 1 3 0.08648542614489278 31.35945528370432 3.6506043563665465 15.545890273783536 0 0 0
1723 1 1 0.0006753241901103704 28.440056189434472 9.601742543679698 20.72937505932193 0 0 0
2087 1 1 0.004321061755671776 21.69019714940293 9.117696253808816 23.76688787029639 0 1 0
2076 1 1 0.003013068409095732 24.607155481689794 1.713092376348402 23.572221546779076 0 1 0
2078 1 1 -0.01016369448316883 23.843834135189994 2.9293763703614437 23.65103598374874 0 1 0
2133 1 1 -0.00898573349881681 26.78859433021745 0.43102029996790886 23.41828124712937 0 1 0
2144 1 1 -0.000588706247134203 28.879810725701 6.666387491879245 23.771636282386567 0 1 0
655 1 3 0.1612579547069997 31.87842690289218 6.508505763960767 14.901794095858802 0 0 0
2138 1 1 0.006270719454954313 28.18349712316568 2.932363126914231 23.56624262006726 0 1 0
2190 1 1 0.1652570512281576 30.392469660723545 1.8177869047131643 23.492422816277795 0 1 0
2145 1 1 0.002920126689260853 26.701904824544936 7.899282543606799 23.764994369431495 0 1 0
428 1 1 -0.004139658395580517 30.07503757609351 9.653394653360834 14.00863169673925 0 0 0
2080 1 1 0.001087672176867718 24.583901838116383 4.149686701632362 23.51437300199217 0 1 0
842 1 1 -0.03590975417590211 29.78714888092211 9.675690409195592 17.325939497771316 0 1 0
2083 1 1 0.004394342309976601 21.66423831142491 6.603951147216705 23.678479883594576 0 1 0
2142 1 1 0.0006085134276760151 28.173309251138154 5.401620860833469 23.72639874155478 0 1 0
2143 1 1 -0.0008479757983939153 25.979067542390663 6.660566630138815 23.61671570351229 0 1 0
2200 1 1 0.0035589924953019 31.0201831162622 7.9483695049118 23.97074936051995 0 1 0
2136 1 1 -0.07581560000929766 28.97398762074707 1.7008843935784361 23.56219046224595 0 1 0
1722 1 1 0.0008994586102549063 26.98063010876764 9.594158680706952 20.66893546870827 0 0 0
2139 1 1 0.0004100481437764082 26.025171159052558 4.191907246221647 23.511352827061785 0 1 0
1265 1 2 -0.4400373945262838 28.324186593259586 -0.07540974029189346 16.95321130325068 0 1 0
2079 1 1 0.01054862372870713 21.651345369158705 4.17204062971166 23.433322554436188 0 1 0
2082 1 1 -0.001412052046778243 23.860444286515307 5.40675978468791 23.57750153637876 0 1 0
2084 1 1 -0.0009586033418814117 24.528403414270628 6.667547108832298 23.585281424649352 0 1 0
2074 1 1 -0.006124569104842613 23.933615324949084 0.39491548979772617 23.683095905316094 0 1 0
2081 1 1 -0.005981298867030862 22.404424033348665 5.3991248904169735 23.494850184906905 0 1 0
2134 1 1 0.1648916634869544 28.21779299894171 0.4975437615744203 23.603056295375705 0 1 0
2137 1 1 -0.002756646061497187 26.748942978309078 2.9315631716362285 23.532997603558147 0 1 0
2135 1 1 -0.004217274173874464 26.03262369717838 1.682503825479925 23.48655480147111 0 1 0
2140 1 1 -0.004619714278858152 28.902771473860803 4.165381465933096 23.746437701151162 0 1 0
2192 1 1 -0.03508346329493638 31.109875089059024 2.9911380000107632 23.918337476037063 0 1 0
420 1 1 -0.008886041376149184 31.835051890057684 3.452583791725657 14.570704819143698 0 0 0
2085 1 1 0.003639322949260658 22.402184783799445 7.865875750014035 23.704630810077283 0 1 0
429 1 1 -0.01013082430698141 31.484140179744234 9.661526451438059 14.196031777704196 0 0 0
2147 1 1 0.0005796073314706057 25.98887699536202 9.17045773016481 23.81871125498303 0 1 0
2088 1 1 -0.0006450756391716774 24.569440569859974 9.185160503847156 23.702706662789 0 1 0
2146 1 1 -0.003062157908242434 28.16640822946298 7.909158192426498 23.811423301217424 0 1 0
2194 1 1 0.00145402214971645 30.32969978102381 4.181576092962108 23.98847165018712 0 1 0
712 1 1 -0.001821083314400415 23.909529864182954 -0.2683945821368868 16.84098783658991 0 1 0
425 1 1 -0.173934973781583 31.551880562799838 7.125533085302455 14.047773671206771 0 0 0
788 1 1 0.01827994940395062 28.31179892233252 9.592678570361496 17.26704490121567 0 1 0
2198 1 1 -4.874511858788487e-05 30.327274673118158 6.683267465539443 23.924909232411775 0 1 0
2627 1 3 0.5423981434429455 30.06632144395199 -0.28737152884515543 23.391661651264375 0 1 0
3091 1 1 0.001317120378657401 28.16925055291171 8.863902707905934 27.120991755487154 0 0 0
3561 1 1 -0.003904580655649525 31.694277280718115 6.029435447817668 30.53660636880457 0 1 0
3019 1 1 -0.001647029436625324 24.620020771969287 0.053693945610592334 26.875734936765603 0 0 0
3021 1 1 -0.007569765354312342 23.891997310405518 1.2885023446234039 27.00034989150734 0 0 0
3023 1 1 -0.005304715137011382 24.56596223548668 2.5519247227998214 26.9342390019623 0 0 0
3032 1 1 -0.02338608051060597 22.464086539356433 8.856482982767055 27.1060316299846 0 0 0
299 1 1 0.001790162077854213 23.584097803164944 3.3501147683209047 33.660717537271836 0 0 -1
3076 1 1 0.002176125028713434 26.052086268536936 0.025098842588650572 26.827106658178145 0 0 0
3077 1 1 0.01650691648567063 28.89822285371922 0.06795409266715337 26.736785006839504 0 0 0
3078 1 1 0.001914165786070013 26.739216066215256 1.3077583566760234 26.80474460428207 0 0 0
3079 1 1 -0.007738571744487946 28.18349165055915 1.3223251115542956 26.79956792528562 0 0 0
3080 1 1 -0.0003238814998690192 26.02187381352033 2.5427934088333437 26.90506217708614 0 0 0
3081 1 1 -0.0006309354111070637 28.852105759019256 2.5927030306128236 27.00013667252972 0 0 0
301 1 1 0.001452824010362914 22.861328115090735 4.602939783657717 33.750535669797564 0 0 -1
3139 1 1 -0.03442013989189275 30.338884489492717 0.060962823366975775 26.9784038489976 0 0 0
3141 1 1 0.135685721889187 30.956854455108562 1.315070907242363 27.14209306057458 0 0 0
3143 1 1 -0.03252777563134727 30.297995159612434 2.5747209103231223 27.20007187962565 0 0 0
303 1 1 0.00116596490912789 23.565462408239785 5.842315943272931 33.912325702279425 0 0 -1
2720 1 3 0.1085423757608045 22.57675347708406 1.9761405112501427 25.3138696512345 0 1 0
3018 1 1 -0.005820313281225858 21.675250704861245 0.02092025855895462 27.094548689761933 0 0 0
3020 1 1 -0.01660305480397414 22.438190356071676 1.2413007609463627 27.12018792655911 0 0 0
361 1 1 0.002399867068283192 27.899168807960997 5.926114899975114 33.89946862510155 0 0 -1
3024 1 1 -0.009163229184785541 22.39404759169738 3.789114624428146 26.958396497479914 0 0 0
3025 1 1 -0.00646013058188312 23.833319292363388 3.803430091050574 26.9019736197538 0 0 0
3082 1 1 -0.0005398981681936913 26.71043670794057 3.813646241152794 26.87598655299264 0 0 0
3144 1 1 0.03048637222186429 30.987207749042064 3.840737568141174 27.405920758712757 0 0 0
4080 1 3 0.09765328777379725 21.811164745177233 0.0827877585336685 31.946261091268273 0 1 0
3083 1 1 -0.001101290018320588 28.145122243831928 3.8419760673114824 26.919911691228098 0 0 0
363 1 1 -0.001996336129247083 27.185472039808406 7.17185862330674 33.91445096651463 0 0 -1
305 1 1 0.001253359030180928 22.890722061287317 7.103983802924455 33.93467821773931 0 0 -1
364 1 1 0.001537585424641288 25.04731798308389 8.392783734782935 33.95006992620835 0 0 -1
3509 1 1 0.006913435122881605 26.022491004979795 8.578295027605556 30.63861385362604 0 1 0
295 1 1 -0.004373335480316909 23.52783528801668 0.899527147955934 33.50868821835322 0 0 -1
423 1 1 -0.03330479492131236 29.33559818602393 5.870452182162297 33.91758598352822 0 0 -1
362 1 1 -9.369694536685903e-06 25.7501990497823 7.133349015690362 33.93735046649216 0 0 -1
3997 1 3 0.3157668695003319 32.009102198397954 9.380079995199932 32.03419971755641 0 1 0
309 1 1 -0.002545973118137382 22.87301766612708 9.607399208952105 33.83851305060765 0 0 -1
365 1 1 3.344339433972218e-05 27.947311830038622 8.423700492028992 33.836371201913806 0 0 -1
308 1 1 -0.02497630405513677 21.456260438164424 9.55314870763875 33.78828362461821 0 0 -1
367 1 1 -0.0008085249432244771 27.210222457255494 9.666963747542205 33.802985788211615 0 0 -1
3550 1 1 0.1451969876730595 29.53677200396408 -0.06781590522710262 29.95846353432359 0 1 0
418 1 1 0.02337065238367285 31.48216790914107 2.1344331522741697 33.90889315424153 0 0 -1
358 1 1 0.001656626229187224 25.74363614437598 4.642936972012953 33.84503347783079 0 0 -1
3557 1 1 0.005162888120133189 31.712928513671855 3.49572341318757 30.58041433486034 0 1 0
414 1 1 0.005032708362184837 31.51363810424127 -0.28334134040665154 33.785205899580255 0 0 -1
3022 1 1 -0.01363117005315911 21.722313739167888 2.511454204969503 27.127264588496125 0 0 0
656 1 3 0.1750244149013263 31.87806481241935 6.537361600831084 33.165032152809225 0 0 -1
307 1 1 0.0006923901668650183 23.597897474858556 8.346691589188294 33.87762014123652 0 0 -1
3507 1 1 0.0005703666877578441 25.253035187978572 7.3743414178863596 30.633751213644462 0 1 0
3436 1 1 0.0004742967944252771 23.763856491528788 -0.06952066657574632 30.17692668319634 0 1 0
296 1 1 0.009315003108219736 21.36119365174873 2.098288732786975 33.58036001906797 0 0 -1
3146 1 1 -0.005193675756191042 30.291536635436714 5.068998988749917 27.28662677829595 0 0 0
422 1 2 -0.2910702229642663 31.34926444125465 4.561969732430496 33.70178188136464 0 0 -1
3027 1 1 0.0007277421603256485 24.550893273921897 5.067058950060772 26.98015917638256 0 0 0
3084 1 1 -0.0004316488510765612 25.989043799090744 5.081151092247023 26.890294463089468 0 0 0
3085 1 1 -0.001046116670350513 28.856338219395738 5.095368006386387 27.11360400182384 0 0 0
3030 1 1 0.1516835632399849 21.777134057267727 7.5825291921722435 26.786773408978355 0 0 0
3033 1 1 0.0009847418359013452 23.910426470841983 8.88366254705583 27.16227420926312 0 0 0
2629 1 3 0.1523673637658882 31.535972951947265 0.3725469081724802 25.009555958016936 0 1 0
3449 1 1 -0.006512508744327557 21.659326717233412 8.581588952379635 30.546585084334723 0 1 0
3448 1 1 0.0004555749627594342 23.822035276383588 7.375186039157859 30.542280249513553 0 1 0
3562 1 1 -0.02843216132045019 29.578157228083928 7.366147248851241 30.401607539420965 0 1 0
3090 1 1 0.001288032737657624 26.715415259302688 8.850191149966047 27.06497829621358 0 0 0
3029 1 1 0.003339253526281841 23.874035485945328 6.334805324273001 26.910395905328475 0 0 0
3031 1 1 -0.004266853132644906 24.57594243819484 7.591635596431347 27.036497249513893 0 0 0
3086 1 1 0.001199167491639088 26.705934673369434 6.310693710255975 27.067308163268272 0 0 0
3087 1 1 0.001426566907233022 28.137496515776085 6.34759914598287 27.138428660559622 0 0 0
3088 1 1 0.003015100874296556 26.005562765129167 7.598703606941494 27.010106872933765 0 0 0
3089 1 1 0.0003627064660031854 28.84827839802391 7.5781662871722215 27.10139140122165 0 0 0
3148 1 1 0.003500078781738844 31.006397977094608 6.318481858873083 27.346501823151776 0 0 0
3150 1 1 -0.0002851956127705572 30.314777639840283 7.563241290982029 27.23945505455773 0 0 0
3028 1 1 -0.04175580262188282 22.426886772108602 6.258720431282834 26.90990727626066 0 0 0
2075 1 1 -0.1708575849321918 21.988149026699237 1.6984424154882671 24.414933822604826 0 1 0
297 1 1 -0.0007491231354302969 22.805406192943135 2.121093878302421 33.59668659952759 0 0 -1
421 1 1 0.1341404640725553 29.9273178246603 4.5799706479329805 33.729137042979175 0 0 -1
3508 1 1 0.01745287160511698 28.124532104458513 7.332956384970761 30.468272567591864 0 1 0
360 1 1 0.0002671529761680892 25.03540701240421 5.874543439117901 33.91438544129209 0 0 -1
3510 1 1 -0.03343294310525748 27.49712273996742 8.642454420113232 30.62550922553954 0 1 0
3553 1 1 0.00635633503916136 31.706750282589063 1.048837358165439 30.59819118485691 0 1 0
3026 1 1 0.02476180756040771 21.699101936322744 5.045852190367965 26.906527861915254 0 0 0
3564 1 1 0.1376698013602579 30.33073872459475 8.565612284001066 30.386833115241004 0 1 0
3450 1 1 -0.0008724296554584022 23.113909740388962 8.617348459384571 30.4672922972307 0 1 0
3565 1 1 -0.1397382659460789 31.701760718968586 8.4706356294588 30.12356277101047 0 1 0
3437 1 1 0.02251340637779735 21.62478874224583 1.1577829910474244 30.322513368681488 0 1 0
3438 1 1 -0.008585487623321345 23.038104591949097 1.1759916825785968 30.06167353728342 0 1 0
3440 1 1 -0.0005933989005882645 23.73718029048602 2.474598455237295 30.01869358073816 0 1 0
3441 1 1 -0.004653998790357969 21.55898509398112 3.654588665133697 30.28955663648346 0 1 0
3442 1 1 -0.002641772771439153 22.996267535924403 3.677499355897248 30.12970304461841 0 1 0
3444 1 1 -0.0004951132976766122 23.760390797586986 4.910763700517327 30.263327720328007 0 1 0
3497 1 1 -0.002982200748703513 25.903365583724295 1.1760949714213667 30.008003775583816 0 1 0
3498 1 1 0.006524928445229537 27.349528342190585 1.1602268211774447 30.10898555145745 0 1 0
3499 1 1 0.001190829322297714 25.16869863729684 2.4280581960939984 29.968190543560826 0 1 0
3500 1 1 -0.006119707268811369 28.114970922765853 2.3641648658695136 30.20631949824526 0 1 0
3501 1 1 0.001975987114318802 25.921431565108012 3.645116031702336 30.151933053703097 0 1 0
3502 1 1 0.0006718885436278103 27.382609869176918 3.6050353990046213 30.22227468734053 0 1 0
3503 1 1 0.0001488240540443456 25.216149971899856 4.894794812958291 30.30973232661026 0 1 0
3504 1 1 -0.000220039217030126 28.13173981750958 4.833457365056405 30.378825447445355 0 1 0
3552 1 1 -0.03551692350738048 30.28195325950336 1.0722490841381374 30.377428815077803 0 1 0
3554 1 1 0.001723272910154224 29.571691370811738 2.34432664418548 30.304966382705242 0 1 0
3556 1 1 0.001633952391289255 30.29485689164946 3.556282287271586 30.434804094531124 0 1 0
3558 1 1 0.002439881066247932 29.550361092789924 4.821378362904024 30.404629010140862 0 1 0
3445 1 1 -0.005635826771533394 21.613001330654626 6.133226398021722 30.403295149692415 0 1 0
3446 1 1 -0.000541599692894056 23.051081348891557 6.136199943297077 30.41543198140483 0 1 0
3560 1 1 0.003940119776201503 30.280013033358806 6.070190724439593 30.505990861904735 0 1 0
3505 1 1 0.002938703344539754 25.969280654958936 6.102267881548599 30.489013991075524 0 1 0
3506 1 1 -0.002798297273398136 27.4057034074429 6.102202080087924 30.46482445730179 0 1 0
352 1 1 -0.002604385764311507 24.983896286994796 0.8785450673680784 33.421949591276935 0 0 -1
415 1 1 0.001086095200735243 29.304300922933614 0.8919402290526784 33.5257525419968 0 0 -1
353 1 1 -0.001059920402103498 27.851767112876356 0.8643471304387523 33.46324397640365 0 0 -1
354 1 1 -0.0012899197366802 25.71104761227428 2.131449427721717 33.5592645451715 0 0 -1
356 1 1 0.0009930223578110819 25.03837113458757 3.385026783340709 33.68333054712401 0 0 -1
355 1 1 -0.0006274400715621556 27.150986282701016 2.127823495391621 33.60177097667899 0 0 -1
417 1 1 0.02066144945916369 30.10963903231968 2.0900268425338604 33.65787910616949 0 0 -1
357 1 1 -0.0009904332151984187 27.870238800574676 3.3924457196446043 33.703549656410715 0 0 -1
3152 1 1 0.0004409756681291268 30.9993717872496 8.823928666595727 27.34022564025192 0 0 0
419 1 1 -0.02593054094942556 29.296657992415092 3.345234162149046 33.63223102715076 0 0 -1
359 1 1 -0.005892200453413383 27.170816504954246 4.661281139663993 33.833627337176175 0 0 -1
366 1 1 0.0006507020316583258 25.73193597404136 9.661622685295766 33.83244442504033 0 0 -1
3496 1 1 -0.06640881173646516 28.084674422389696 -0.09686604713033165 30.100170021912838 0 1 0
3495 1 1 -0.001925586657652023 25.205380211620383 -0.05853459388626555 30.109543426225823 0 1 0
300 1 1 0.0003777986371492018 21.41426628435721 4.577560534611808 33.704088068609444 0 0 -1
2196 1 1 0.0006843106916078589 31.033630736824374 5.451651368625042 24.19307331893477 0 1 0
304 1 1 -0.00782067204668993 21.42279878828501 7.061450946435202 33.81895884660916 0 0 -1
426 1 1 -0.003489112256072038 29.382326457330613 8.359037785884276 33.95511397403463 0 0 -1
413 1 1 -0.009338654845373417 30.076764268532674 -0.31430031254080393 33.61345992424459 0 0 -1
424 1 1 0.02107210527223606 30.063856548009316 7.11861825931219 33.99539438194272 0 0 -1
2100 1 1 0.003465068912996068 24.61406081519945 16.70365765182745 23.819615362955883 0 1 0
729 1 1 -0.00437575863227764 21.81835657107139 10.929314095254572 17.10463477218524 0 1 0
730 1 1 0.0003715185798823735 23.28095300542216 10.959193508482578 17.27011964859299 0 1 0
732 1 1 0.001252180859873704 24.01197286860319 12.204183055173177 17.227829127263853 0 1 0
789 1 1 0.008002103874020151 26.167133269766524 10.957944400780798 17.31958339333311 0 1 0
790 1 1 -0.03794871086837664 27.61490805372904 10.87726388571483 17.20510317624136 0 1 0
791 1 1 -0.008843254022594067 25.436293248357412 12.19889812965992 17.168264895307537 0 1 0
792 1 1 0.1615177928689671 28.336951559389835 12.040688497638893 17.140091667185413 0 1 0
844 1 1 0.1555875718737199 30.434522895863605 10.89501463988773 17.116568543196177 0 1 0
846 1 2 -0.3128773160360953 29.731873567937324 12.17207237403037 17.03660874811386 0 1 0
794 1 1 -0.2042289967954626 27.69863621512413 13.374432612505279 17.05198833186615 0 1 0
733 1 1 0.01296948623565483 21.875505341767973 13.416511887573963 17.00480298419554 0 1 0
734 1 1 -0.002346993153235592 23.314546167720906 13.458104581034572 17.110518242094045 0 1 0
1273 1 3 0.1928307261136524 28.036512878561403 13.829912983478991 16.091352927404078 0 1 0
793 1 1 0.03398911851382967 26.215181863114264 13.404454752269213 17.14577761742165 0 1 0
852 1 1 -0.04969399224182307 30.453242869471477 18.4418251266939 17.592792335814085 0 1 0
2155 1 1 -0.02457385999870073 26.050512372749775 14.201222347300833 23.740076092664196 0 1 0
848 1 2 -0.3330517755014292 30.475119635251918 15.958744886728107 17.859449135057467 0 1 0
629 1 3 0.4008974937908371 30.573498425114217 19.57609263041554 14.401253134661852 0 0 0
799 1 1 -0.01205752292990899 26.181208162138873 18.42260025423581 17.413584101289207 0 1 0
2102 1 1 -0.004391914941751431 23.881510581371302 17.928698546477282 23.88622070596083 0 1 0
741 1 1 0.002743835546048715 21.847677298543083 18.39548430330304 17.043493648992435 0 1 0
801 1 1 -0.0006803625467071687 25.457411941276973 19.645060233139475 17.280041685329405 0 1 0
850 1 1 0.1137989291537792 29.7320408925362 17.229262963501323 17.742261836566872 0 1 0
1275 1 3 0.1518240816402052 27.897394073167927 16.340101840929126 18.13304143171686 0 1 0
798 1 1 -0.1404248412159676 28.37747090559589 17.243034545947896 17.848717413604394 0 1 0
1271 1 2 -0.4668790804259552 27.321899108338226 15.787996361736964 16.27568481833028 0 1 0
738 1 1 -0.002666506339371997 23.315233931550637 15.92684506780529 17.14059197281721 0 1 0
796 1 1 0.1163457033049655 26.076197172940233 15.934537394846346 16.936735140004114 0 1 0
321 1 1 -0.00854416031771771 22.725056363750717 17.207111487408085 14.004127897604166 0 0 0
736 1 1 -0.001234760972088147 24.06898752867629 14.675554097883559 17.14292755294369 0 1 0
740 1 1 0.005795452607718905 23.99510484376398 17.16242819704246 17.183998344509575 0 1 0
1272 1 3 0.1472646893765351 28.157472181352798 14.034518010229409 17.800599958842582 0 1 0
797 1 1 -0.04561990122275405 25.460203922826768 17.176001089607716 17.27577167150565 0 1 0
800 1 1 0.00648025848223969 27.603292085146414 18.443885250653093 17.630451686512416 0 1 0
742 1 1 -0.000855403002552776 23.294775620826954 18.428465759608855 17.10866480542917 0 1 0
795 1 1 -0.01582838358881189 25.51444053213984 14.652746006575489 17.132937088042635 0 1 0
737 1 1 0.0009555701535780092 21.85423288681465 15.910471676463436 17.106718972739667 0 1 0
787 1 1 0.0001264574943929586 25.4441707257029 9.702127690296942 17.324142444598575 0 1 0
728 1 1 -4.807936265766071e-05 23.995038611500583 9.716831634122189 17.32798904514063 0 1 0
2206 1 2 -0.3140055364537821 30.280056964984087 11.722456765783672 23.678905097232768 0 1 0
1274 1 3 0.3621645591236574 27.468321603721208 16.629403494302537 15.800016963066795 0 1 0
2633 1 3 0.1760451098712858 28.547662450515343 13.368135505282755 22.703556049618932 0 1 0
1675 1 1 3.269530632952399e-05 24.723190734203374 15.808579433632572 20.574185423064293 0 0 0
622 1 3 0.350458778189879 29.66540433103203 16.001058850239502 15.832069734808364 0 0 0
1677 1 1 0.0004531221055354909 24.0135672374309 17.073680567177057 20.4625114198291 0 0 0
1981 1 2 -0.4399287246440507 30.753967306282107 18.36916459669121 21.47042516736468 0 0 0
1667 1 1 -0.001483634922311112 24.886747594045275 10.832285588062048 20.61466411131638 0 0 0
1668 1 1 -0.03929162916187592 22.737588475749643 11.990982497488794 20.279784455637238 0 0 0
1669 1 1 0.004241412667641967 24.162755031211166 12.042489916753754 20.3663658665659 0 0 0
1724 1 1 3.761849647126901e-05 26.329252296625597 10.861944409508082 20.725444568778478 0 0 0
1725 1 1 0.006944387358678203 29.149278893068765 10.865323078524645 20.683277715726202 0 0 0
1726 1 1 -0.004272172966621759 27.00142345290711 12.1520376554041 20.71284900874481 0 0 0
1727 1 1 -0.007195554104165177 28.430103812038464 12.133806383727624 20.683681560681638 0 0 0
1786 1 1 -0.00891681129771168 30.58114044593662 10.847232479979963 20.691241038041326 0 0 0
1788 1 1 0.003059981088104501 31.277862677019876 12.127072936536356 20.836681692638848 0 0 0
1666 1 1 0.02951577522572753 22.028263449174585 10.762476839555818 20.403871691042056 0 0 0
1671 1 1 -0.005282353806479227 24.794691502347618 13.328515197820753 20.43104747876962 0 0 0
1728 1 1 -0.000784313365425167 26.239296463295172 13.356875538715013 20.54717389220089 0 0 0
1729 1 1 -0.01402994502611839 29.140560319735602 13.38429641038004 20.664776239360478 0 0 0
1790 1 1 0.002935022757435073 30.581256103514697 13.359327900108354 20.850190423236107 0 0 0
1670 1 1 0.1480772889653596 22.004259849895572 13.237977575182608 19.94604874889208 0 0 0
1982 1 3 0.3048674991518255 31.238544869016653 19.178316873013106 21.199290257319408 0 0 0
1736 1 1 -0.0204986077008078 26.14606982456243 18.385781585054616 20.544251009659003 0 0 0
1678 1 1 0.01682083012467683 21.879374365148962 18.266240659933317 20.41854182855041 0 0 0
1734 1 1 0.004760989297509111 26.8224818169392 17.09113983996629 20.561064143854864 0 0 0
1674 1 1 0.01404780925942036 21.826753835245412 15.738497662336622 20.437595547798 0 0 0
1794 1 1 -0.03021361142946681 30.540351873973318 15.87543125917275 20.98285218822014 0 0 0
1983 1 3 0.1207396853102082 29.82504104882633 18.56048787407544 19.82747381563452 0 0 0
1796 1 1 0.1449274567206052 31.276736970170255 17.073551440394162 21.243554228573267 0 0 0
1676 1 1 -0.004480142519670599 22.564349426232166 17.008372541041574 20.412640794152857 0 0 0
1733 1 1 -0.01427867271216121 29.12766896161963 15.8554183556316 20.677488673916358 0 0 0
2101 1 1 -0.008370045728737707 22.41601737696275 17.926052394387497 23.75834729459426 0 1 0
1731 1 1 -0.01824056760262082 28.378939092203346 14.621223305076548 20.637172116869998 0 0 0
1737 1 1 0.09989525811800556 28.780477973518277 18.277635674724163 20.111876545673784 0 0 0
1679 1 1 0.002222381347029007 24.687866048765343 18.32273998281261 20.61507067704552 0 0 0
1680 1 1 -0.0007910074440515669 22.550618670608287 19.513832151554706 20.405675399130644 0 0 0
1673 1 1 -0.0004138455273072333 24.017240479663393 14.5583461728893 20.42840869498815 0 0 0
1732 1 1 -0.01010157923929613 26.160163741343265 15.833136944308675 20.629500724618936 0 0 0
1730 1 1 -0.003594701353492547 26.950114751337274 14.633069171668568 20.58487301332834 0 0 0
1681 1 1 -0.003303620781153299 23.98784080111882 19.585444436107256 20.555990620167957 0 0 0
1792 1 1 -0.006166992569357718 31.272636703100172 14.627729196567081 20.9943002073573 0 0 0
1672 1 1 -0.02941098838963526 22.59730086177367 14.55177782035163 20.262850369375858 0 0 0
1735 1 1 -0.03931197518313836 28.292123197733225 17.032463457800173 20.464748377903476 0 0 0
1738 1 1 0.1313285859607984 26.771347166148495 19.64212138371403 20.367741369286197 0 0 0
2634 1 3 0.3731170310236916 28.54293874025832 15.852034238325713 22.781990151016053 0 1 0
317 1 1 0.000603808783269177 22.8015585843897 14.68237096507796 14.043473045373124 0 0 0
621 1 2 -0.458633073267168 29.535523542979575 15.812158906290053 14.873908831387102 0 0 0
2631 1 2 -0.4971858651803559 28.056874137405888 15.263986056269257 23.33886045490244 0 1 0
319 1 1 0.001671405461908902 23.437432082589478 15.958641919936424 14.017151458314563 0 0 0
2156 1 1 0.1486422365771552 26.69678592499148 15.457486494755976 23.68071691131476 0 1 0
2092 1 1 0.000756382530519976 24.564165516651702 11.684083975253994 23.749660743221693 0 1 0
2152 1 1 0.1677233585659174 28.89523049699248 11.600623060859304 23.717052207465404 0 1 0
2154 1 1 -0.2248738446880709 28.239335144177534 12.885967515684733 23.658116453062608 0 1 0
627 1 3 0.1462747651323297 27.420233351360235 19.041907479051865 14.773434757899237 0 0 0
625 1 3 0.1579343577315244 31.786178640893404 16.63840247155786 15.457574514442115 0 0 0
2149 1 1 0.01084638823092833 26.68259798466397 10.445412871623505 23.90430216111082 0 1 0
2204 1 1 0.1413391027196696 31.022035606120163 10.437328668799037 23.880822261221518 0 1 0
2153 1 1 0.042576892640365 26.75216081172454 12.944534088329439 23.75982346725982 0 1 0
434 1 1 -0.02386728479081721 29.27700646688626 13.390495268528717 14.185936645502066 0 0 0
437 1 1 -0.006621636178466517 31.43787669885242 14.56923145971553 14.652425752497017 0 0 0
2103 1 1 -0.000978563829100577 21.744460171810587 19.185027947471003 23.69177092364311 0 1 0
2161 1 1 0.002414813746355375 26.026657221290982 19.165088423061555 23.877421610584854 0 1 0
436 1 1 0.126866737643862 30.0286048161072 14.502835962825417 14.59220475793397 0 0 0
2091 1 1 -0.005306208119397739 21.71630847230172 11.644627279815618 23.8028456483155 0 1 0
433 1 1 -0.02712354102163402 31.42883176343604 12.112099643655652 14.386595283393897 0 0 0
2089 1 1 -4.664128219310951e-05 22.406222129391683 10.361908196824672 23.771596118357056 0 1 0
2095 1 1 -0.01434286039264343 21.72700994788707 14.153242861744289 23.98883596228349 0 1 0
2151 1 1 -0.01046279634874989 26.017628072357937 11.721284517354446 23.80524876690609 0 1 0
845 1 1 -0.1562236754887304 31.79971877265948 10.913300642689196 16.974894373857232 0 1 0
853 1 1 0.003780464298802727 31.886381380775052 18.497453646216734 17.75406767854587 0 1 0
849 1 1 0.151370556809756 31.869566430252647 16.108267627272955 17.941510594452712 0 1 0
323 1 1 -0.040757087445571 23.47930482530301 18.48905122465615 14.09791881633335 0 0 0
2104 1 1 0.0003390394749412371 24.603559323471238 19.159012020573297 23.82118623049105 0 1 0
2096 1 1 -0.004295073002210783 24.595984982210634 14.193672392431631 23.872600372550895 0 1 0
2090 1 1 -0.0004388469527161326 23.850158330347163 10.441385139717548 23.70647301971704 0 1 0
2099 1 1 -0.01049836024989496 21.73597981900797 16.67360560543382 23.890611374558244 0 1 0
2150 1 1 -0.03890326260225611 28.12905439962822 10.429922149593624 23.794285252414443 0 1 0
2094 1 1 -0.003236085316877182 23.87246396339402 12.966368353297367 23.79967730701372 0 1 0
2093 1 1 -0.002106145130407526 22.42415896159621 12.914825373436955 23.84472848433147 0 1 0
316 1 1 -0.005799600304211583 21.367575307020527 14.629073311781312 14.155746319859805 0 0 0
432 1 1 0.02329645690188328 30.005893518474146 12.133129403638764 14.149079162268144 0 0 0
2098 1 1 -0.008438331965974087 23.8845241047125 15.447255395030854 23.90216198992285 0 1 0
744 1 1 -0.0008899885606938143 24.02056035163731 19.682377265498108 17.129425136308168 0 1 0
1739 1 2 -0.3209521780735782 28.219207213518118 19.575620893473236 20.082051644302407 0 0 0
2157 1 1 -0.04462650310572452 26.078575428180248 16.68697086709771 23.919955441438557 0 1 0
2097 1 1 -0.0107618277185814 22.47010581016044 15.410483826325908 23.91199248709757 0 1 0
438 1 1 -0.1806343630456697 32.13672101541878 15.927252784736341 14.648012668193266 0 0 0
440 1 1 -0.1268825231402544 31.62552718172051 19.649331310758992 14.906578610594632 0 0 0
3999 1 3 0.1568793110275186 31.93598478401735 11.838897521687992 30.812350308962458 0 1 0
3991 1 2 -0.4627962135428119 27.39541744537893 13.533578624819643 29.7972395126537 0 1 0
628 1 3 0.2128300324134244 27.51911355984876 18.940777383803546 33.06539661237936 0 0 -1
3163 1 1 -0.03820249595430942 31.044459954674956 18.784852071218754 27.684736968053418 0 0 0
3402 1 1 -0.002283432216956101 23.191215478375867 18.56264903410251 30.537722272758305 0 1 0
623 1 3 0.1334896479900781 28.539465366398954 15.963578079762295 33.113645939559795 0 0 -1
3517 1 1 -0.03501846119663141 25.346019585084715 14.858289163088223 30.387765039499367 0 1 0
2632 1 3 0.2238962595658124 28.602689061205076 13.63053211153169 24.395115987436068 0 1 0
3046 1 1 -0.1756344659158741 22.33153445902562 18.788262112581016 27.056691120571053 0 0 0
3154 1 1 -0.03460296410670423 30.314590914555847 10.108146709395962 27.452557459080527 0 0 0
3520 1 1 0.00782733669669204 27.526430605458433 16.099322588947047 30.941362261385102 0 1 0
3521 1 1 0.0007534292899370031 25.35701111667254 17.31292664654516 30.662167162987245 0 1 0
3569 1 1 0.1644045405040171 31.802481018995678 13.806107790074954 31.509388384034928 0 1 0
3035 1 1 0.001527152526623215 24.597033308018144 10.153259613289826 27.13738690995594 0 0 0
370 1 1 0.0001494792982479799 25.718604654976055 12.136144898621472 33.90127716054835 0 0 -1
3092 1 1 -0.004354965739926004 26.065328510871986 10.1346703748647 27.119842953712567 0 0 0
3093 1 1 0.009870806192536469 28.871425162085302 10.085730570678214 27.18574880873889 0 0 0
374 1 1 0.01828212391698746 25.597055591236263 14.654958924772552 33.995900632234346 0 0 -1
3512 1 1 0.1592313632061671 28.203186722165874 9.844654695071293 30.54411701073704 0 1 0
3047 1 1 0.03471407028308521 23.828616142907777 18.872504409963913 27.067689707539852 0 0 0
3573 1 1 -0.00929731499753369 31.879300817466813 16.21788651982011 31.372839278053096 0 1 0
3457 1 1 0.003976495641516889 21.75187738153147 13.550613318992715 30.698930269771303 0 1 0
3465 1 1 -0.007449126632456517 26.091231730498254 18.564598016833823 30.6132072216024 0 1 0
3156 1 1 0.1280334051906212 31.032952909563036 11.190611830175163 27.968972721073396 0 0 0
3518 1 1 -0.137979781310063 28.312002715834527 14.989801569699672 31.385357010960483 0 1 0
369 1 1 -0.003284262781323325 27.87214957711082 10.927632560126193 33.85400934918895 0 0 -1
3037 1 1 0.0004805696402600487 23.875738162444094 11.371835219525092 27.39606060143324 0 0 0
3094 1 1 0.007776930357452454 26.736129858191177 11.392688871911977 27.031388051623036 0 0 0
3036 1 1 -0.006651668101903393 22.43434239429772 11.291073587895536 27.385885135743937 0 0 0
3095 1 1 -0.03188143553365257 28.18855086648341 11.331697767873015 26.88083408693462 0 0 0
3993 1 3 0.1097182273230996 27.86962796574463 11.462458280331132 29.287505501105844 0 1 0
3519 1 1 0.0009480548703122196 26.091075153332216 16.083344034645293 30.630202248307704 0 1 0
3105 1 1 0.002228201970038592 26.68035294449281 18.918779354703794 27.342582719768963 0 0 0
3042 1 1 -0.132416627831713 21.430959919609975 14.940817679553534 27.225168981003122 0 0 0
3106 1 1 -0.00559064225889905 28.11892094459732 18.92448123293852 27.47619825273974 0 0 0
3045 1 1 -0.01718639292954036 24.53894452564478 17.620788487887037 27.141578850601878 0 0 0
3161 1 1 0.1123956953123388 30.21516132464448 17.636133042456784 27.839733111945137 0 0 0
3995 1 3 0.1741464274427069 27.801739724832352 14.10421560947246 31.64147682754179 0 1 0
3104 1 1 0.01852356882473976 28.811568052012174 17.679952190961714 27.711830658675034 0 0 0
3103 1 1 -0.005670107844318979 26.014063537092966 17.65238642294157 27.135564897308335 0 0 0
3332 1 2 -0.4551042405101034 22.62421752156383 16.658732002270703 27.835423518907003 0 0 0
2162 1 1 0.003853189463197302 28.93701966913028 19.214917062851825 24.041881534653058 0 1 0
3341 1 2 -0.4705319597682749 30.4969018413951 12.468688997798829 28.383393304285672 0 0 0
2210 1 1 0.1433769212294692 30.38926849570474 16.86900576606756 24.486522947019413 0 1 0
3346 1 2 -0.4148539325873547 30.51043520896077 16.266597426621043 28.113970266159946 0 0 0
375 1 1 -0.02531843347043467 27.068896185465285 14.65236377865377 33.863905353760885 0 0 -1
2214 1 1 0.01386519651297265 30.37003496527317 19.284738663612092 24.06299925082577 0 1 0
3334 1 3 0.3967304072317276 21.995597565065207 15.83208622618861 27.59548186742611 0 0 0
2635 1 3 0.1863184081485259 28.57838730078538 15.977086046090571 25.06789264881136 0 1 0
2212 1 1 -0.01695645906257682 31.09098962850328 18.033164450412293 24.270240463504724 0 1 0
3343 1 3 0.1294027327861826 29.792673875544757 12.744152143839475 26.39727536291351 0 0 0
2158 1 1 -0.1414264834906452 29.023023525808878 16.867471769469603 24.65859974320244 0 1 0
2208 1 2 -0.3058390374586242 31.13897998818465 15.548689937791217 24.662959612881412 0 1 0
3044 1 1 0.1372039419066965 23.96477866956383 16.35572889737747 27.47376030374032 0 0 0
3041 1 1 -0.005737673355390671 23.814689343602826 13.894018724334606 27.32048792614321 0 0 0
3348 1 3 0.1945877134136883 28.696641094730165 15.543019882537154 27.510235533597218 0 0 0
3347 1 3 0.1123616635673673 27.9788576611347 16.19678696681913 28.9697713479883 0 0 0
3099 1 2 -0.336180317202087 28.08188386985982 13.817727507816775 26.519857714943562 0 0 0
3098 1 1 0.1045066173302967 26.659034265344832 13.863881730003907 26.87425454531643 0 0 0
3100 1 1 -0.03451131338297063 26.066400570156368 15.143136811794118 27.09107399033316 0 0 0
3097 1 1 0.05157933037286186 28.757732067813468 12.576242220731851 26.585362432988852 0 0 0
3524 1 1 0.004274142766970974 31.82178092703522 18.66551998584767 31.129778460798 0 0 0
371 1 1 -0.007157425850609692 27.13930059729402 12.20185231874654 33.88850926588308 0 0 -1
380 1 1 -0.02904087985046052 24.925852566069178 18.40827329135297 33.89941811493018 0 0 -1
3464 1 1 0.006153103256596716 23.920450198975193 17.329077376600917 30.558820102833273 0 1 0
3101 1 1 0.01501435348396166 26.716416649297543 16.436953519037765 27.19049258853984 0 0 0
3043 1 1 -0.0405166921733066 24.589573058854135 15.120191557837655 27.24926308538171 0 0 0
3570 1 1 0.1426247045360977 29.6858834062328 15.002844004471843 31.44568623886827 0 1 0
3096 1 1 -0.02796096808858733 25.99222205367752 12.642721856095145 27.033806896119216 0 0 0
626 1 2 -0.4401259359218389 29.622729992621256 19.634648418250656 33.99263991523129 0 0 -1
3349 1 3 0.3921194946569188 31.617348455812845 16.309721834826632 28.233505522069017 0 0 0
3039 1 1 0.00214878521756286 24.543302626835086 12.6434430538081 27.319288736955293 0 0 0
3333 1 3 0.1060615923790477 21.396644021822855 14.98775961009522 26.105489171264423 0 0 0
3460 1 1 0.001860668888664049 23.914111006411304 14.82927562927061 30.536246175670982 0 1 0
3102 1 1 -0.1653628532403968 28.054259279742034 16.41449893085662 27.832499787515616 0 0 0
3040 1 1 -0.00752566669607947 22.385229247150065 13.773529030891149 27.28667470436715 0 0 0
430 1 1 0.0005789258181259723 29.31870644750562 10.894066348636361 33.948514198476204 0 0 -1
2160 1 1 0.01295136820803984 28.210360975449785 17.974411047566676 24.24534779357708 0 1 0
3452 1 1 0.0001069751234188699 23.88447355541316 9.836579018652351 30.3910287438016 0 1 0
3034 1 1 0.01267113019397389 21.708316214896545 10.05159981287874 27.325437383401475 0 0 0
3511 1 1 -0.009652185474206758 25.366028377309974 9.822878211149295 30.459992262163972 0 1 0
3994 1 3 0.3077582496596456 27.68328729832635 13.728508107717552 28.862482925355685 0 1 0
3342 1 3 0.3620894779301897 29.878350445011932 12.503393541445977 29.087378242856946 0 0 0
3523 1 1 0.001163876177946035 30.382356720385403 18.6492528091279 31.016086034835084 0 0 0
3566 1 2 -0.3191612341274105 29.59948424285342 9.850943761284679 30.386621095742548 0 1 0
3466 1 1 -0.004186394847953019 27.504472116838976 18.557559354122482 30.64783324970317 0 0 0
3401 1 1 -0.0231582566257795 21.778588243724812 18.578910446583212 30.502562646530805 0 1 0
3461 1 1 0.006641365025238439 21.753724359156553 16.066536911290545 30.654724603778433 0 1 0
379 1 2 -0.3405588682987672 26.975858295715234 17.18298006718285 33.66184929840886 0 0 -1
3453 1 1 -0.00196643499539106 21.727133284688374 11.071632083718699 30.564471154723694 0 1 0
3454 1 1 -0.001992052131403348 23.186402739162702 11.06434398427727 30.419796301594864 0 1 0
3038 1 1 0.0204588696658986 21.6752810586948 12.537960190422293 27.4102200770623 0 0 0
3574 1 1 0.007119579162039055 29.688598409037322 17.393071784436074 31.050474110748553 0 1 0
3513 1 1 0.03214366132510584 26.040189839541934 11.079952924042932 30.290023045700288 0 1 0
3514 1 1 -0.1928944120394731 27.50256910997939 11.077237526402998 30.274060778083904 0 1 0
3458 1 1 -0.005765154566644727 23.203962389189204 13.56726077123332 30.59767093532434 0 1 0
3992 1 3 0.1542710214257796 27.907333585417998 11.810413989589804 30.920494758352987 0 1 0
3456 1 1 0.001434887700628352 23.873855734249325 12.324078914593477 30.373985553591986 0 1 0
3515 1 1 -0.03253388647222365 25.34677823394749 12.362656067852857 30.272185962365967 0 1 0
3516 1 1 0.1342373781571677 26.013392185889995 13.626282452039707 30.067401560474515 0 1 0
3522 1 1 -0.01312970812424221 28.277254194061435 17.3322940040166 30.806139271844632 0 1 0
3335 1 3 0.1576213256964469 21.929485800855804 18.126162281511373 26.289216933062985 0 0 0
378 1 1 0.1306796581943883 25.522922610043214 17.142614140990883 33.763761942506136 0 0 -1
377 1 1 0.08038414300746528 27.572777847903193 15.908079479543373 33.58124790854582 0 0 -1
3568 1 2 -0.3182465222610298 30.41694853526189 13.708360650260914 31.572440427897927 0 1 0
368 1 1 0.002121980100078748 24.990943970779743 10.899443591669108 33.89062874952108 0 0 -1
3462 1 1 0.0100710732139282 23.17334796918389 16.07195542029692 30.521555214140136 0 1 0
3336 1 3 0.2069421373777489 22.00573686236108 18.359857353766756 28.029039129200328 0 0 0
3572 1 1 -0.03055526449361058 30.418497621857004 16.149310842517067 31.33069081079799 0 1 0
372 1 1 -0.007944164676270404 24.95016245015602 13.391758136434389 33.910853405222944 0 0 -1
381 1 1 0.01450662656329328 25.65747479207636 19.644837390577543 33.77952977259179 0 0 -1
382 1 1 -0.1722604231805079 27.19478618174834 19.588352108578707 33.8665631051404 0 0 -1
624 1 3 0.1760279516743196 31.840314292410653 16.358710120023876 33.73923174518789 0 0 -1
320 1 1 0.00424305072941664 21.315285350916433 17.1091336525409 33.925239430003224 0 0 -1
311 1 1 -0.004577634847942794 23.56720966357851 10.897528802230406 33.87634886405081 0 0 -1
376 1 1 -0.02908447950830105 24.889430534635245 15.921451755514274 33.94373434526005 0 0 -1
373 1 1 -0.01919240056215075 27.84631624861029 13.440326660774748 33.9403424070319 0 0 -1
2159 1 1 0.001423282447849023 26.77521378458461 17.94182177989741 24.04937781046416 0 1 0
315 1 1 0.001737507059701322 23.514610449797267 13.396243636814985 33.954510930918325 0 0 -1
312 1 1 -0.03925325239181501 21.38656716685709 12.183379349881308 33.98620066864551 0 0 -1
313 1 1 0.002109664108448073 22.820733885378903 12.152329629660203 33.94055180744941 0 0 -1
1351 1 3 0.1674027439748867 26.6462182807946 25.972422179188033 15.942768754241255 0 0 0
630 1 3 0.1111016996503372 31.460443167763348 19.74322265724254 15.973792762901564 0 0 0
684 1 1 -0.006023884251389924 23.975365747450244 22.175656570324794 17.119963609373134 0 0 0
685 1 1 -0.006752701464069119 21.837959969534886 23.4345970811895 17.07649087556551 0 0 0
686 1 1 -0.007989327230413606 23.266178579244116 23.44089956782754 17.125390609453692 0 0 0
688 1 1 -0.006348284744777938 24.011647514443755 24.69703548035157 17.137016624133384 0 0 0
689 1 1 -0.002248277159943122 21.81786328481156 25.95806946642763 16.977025801833133 0 0 0
690 1 1 0.002438822877205442 23.21582556893228 25.954672703231978 17.080797629753967 0 0 0
747 1 1 -0.0002999955399766436 25.39915630931779 22.174172997575006 17.205771114403845 0 0 0
748 1 1 -0.04891826813777863 28.325381217289067 22.19531086372936 17.412013978770883 0 0 0
749 1 1 -0.03215049527050239 26.108140654283797 23.440962794507087 17.16123386462857 0 0 0
750 1 1 0.1488028171236947 27.545322680245757 23.384436069390674 17.261147600664188 0 0 0
751 1 1 0.02750902146682043 25.409368445500316 24.70070233707352 17.031486991166858 0 0 0
752 1 2 -0.3200359083861778 28.070221020222036 24.676047757331034 17.11361846215945 0 0 0
753 1 1 -0.1794236885669829 26.138801627284483 26.002543987062577 16.949173309206728 0 0 0
805 1 1 0.02347679463733021 29.77893241856497 22.247824619614846 17.527782321114042 0 0 0
807 1 1 -0.007327803946124849 30.470322928367832 23.494289434214807 17.463227286381148 0 0 0
809 1 1 -0.05483008580507922 29.61142609841995 24.71110856772398 17.381231893949636 0 0 0
1344 1 2 -0.3392751596673785 30.77667014528088 26.41665467175041 17.995349872498135 0 0 0
1346 1 3 0.1898872180247939 29.647531453974153 25.214896490060056 18.416801722556567 0 0 0
1350 1 3 0.2099547687291441 26.942595459384698 25.987006953056007 17.705519087119544 0 0 0
2043 1 1 0.01777509467683525 21.7699925755814 21.7144031153337 23.82745797623231 0 0 0
745 1 1 -0.006060046987055969 26.143231936039612 20.933439641847553 17.321408015039516 0 1 0
803 1 1 -0.009317438665109899 30.453881853164983 20.95464313984876 17.560887020233228 0 0 0
682 1 1 -0.007901295952126334 23.28086745179485 20.92205155110613 17.09453951532099 0 1 0
681 1 1 -0.004837246713889284 21.828568765687603 20.88560787164881 17.097415782924728 0 1 0
746 1 1 -0.00624006697517115 27.57550682414493 20.952175382366523 17.499177631877103 0 0 0
1345 1 3 0.1488428356428941 30.008121894557966 25.34584781464568 16.622344209724005 0 0 0
633 1 3 0.0286884901389065 30.69382908358966 27.046906010072515 15.466591721299062 0 0 0
692 1 1 -0.00283962193691562 23.943321722567315 27.221936869280395 16.995797164642944 0 0 0
754 1 1 -0.003128818013846639 25.351172793117936 27.263663952918904 17.03163087142023 0 0 0
2042 1 1 0.001819432645646752 23.868128239330957 20.439616199884398 23.84886504135871 0 1 0
2051 1 1 -0.0009526816332724006 21.654496924555758 26.72485136246521 23.99011784108895 1 0 0
1754 1 1 -0.005034388151828271 28.30774722323682 29.6366123704097 21.050428426683148 0 0 0
693 1 1 0.0008529702933311187 21.7586738622884 28.441898603316755 16.941463422597117 0 0 0
694 1 1 -0.004140148171851829 23.195177837109558 28.478709160443103 16.992225685952945 0 0 0
444 1 1 -0.002723219024561508 31.47226548962517 22.1420456860701 14.253915892998581 0 0 0
755 1 1 0.1392531062063757 26.116483462364027 28.509620998805413 17.049877296364958 0 0 0
2106 1 1 -0.002240797400513981 28.184827842949222 20.44785381412864 23.862233142930933 0 0 0
2107 1 1 0.0006727157612756735 26.023177636517566 21.674512517090058 23.77861958115145 0 0 0
1347 1 3 0.1876116006592092 31.076897731414753 28.48191042445145 17.241203544334986 0 0 0
1349 1 2 -0.3020759797068738 27.409517787306793 28.173896180551438 17.007311051030175 0 0 0
1352 1 3 0.1322148459208261 27.778846007177993 29.21011664303737 18.627470918815764 0 0 0
2706 1 3 0.1550589715778948 30.523990849138602 25.030940661646977 22.94185017306246 0 0 0
1991 1 2 -0.4853006090633566 30.887823516248684 29.55727593662436 20.46582531908331 0 0 0
451 1 1 0.1250636995502281 31.67371342542083 26.994341301758254 15.113306580327851 0 0 0
634 1 3 0.162527634811727 29.51470910011987 27.700684279495576 14.658650684051947 0 0 0
811 1 1 0.1406882246574453 32.023490011518994 26.031785394085595 17.78517731272409 0 0 0
1685 1 1 -0.01430775539611197 24.60627338263607 23.418673618263288 20.686236634274604 0 0 0
1686 1 1 -0.16158811092345 22.455478699294645 24.664779143438157 20.70616148568294 0 0 0
1687 1 1 0.0264056080756009 23.934780075243754 24.70149933993167 20.690084163394907 0 0 0
1689 1 1 -0.004249557633344265 24.658201952104662 25.917898277366387 20.722509455863094 0 0 0
1743 1 1 -0.005799290451433722 26.04617894075754 23.44200464339856 20.47620539595477 0 0 0
1744 1 1 -0.008530358165014658 28.967769985853717 23.51403446060029 20.372317955676074 0 0 0
1745 1 1 -0.004744880672176898 26.809005830402945 24.685004379488984 20.579018511001873 0 0 0
1746 1 1 -0.01868366368785473 28.21897755969291 24.719246810473862 20.554481751744873 0 0 0
1747 1 1 -0.01094632287632199 26.10048794521096 25.933986765792383 20.842151042331416 0 0 0
1748 1 1 -0.02651721201577324 29.066163106801866 25.89951067185312 20.691168554514125 0 0 0
1801 1 1 0.1076906433407187 30.391619079684528 23.489877944865977 20.371335313277502 0 0 0
1803 1 1 -0.05450562448249591 31.238974810986587 24.621501490837 20.64906070573935 0 0 0
1805 1 1 0.001846419904275103 30.50383908791578 25.849206883741278 20.696795430646993 0 0 0
2705 1 3 0.09061956826038101 29.723096483313647 23.74175169503809 22.138337048909584 0 0 0
1741 1 1 0.01967697666147152 26.736838445306574 22.205907102272555 20.454580390184617 0 0 0
1684 1 1 0.1181016543131659 24.052746208485107 22.104576868539336 20.815854302797533 0 0 0
1989 1 3 0.352096695801742 31.825495650499068 21.98289132425949 20.532631149256623 0 0 0
1986 1 2 -0.413077611905396 30.76577571342052 22.133047297528858 20.19779314970857 0 0 0
1742 1 1 -0.168326459316138 28.24207708849668 22.12827847431882 20.427591712981936 0 0 0
1988 1 3 0.1977566261415477 28.583486438361266 21.570763462508005 19.56350965061711 0 0 0
1974 1 3 0.3296028997294103 22.16525164926473 21.543393277466254 20.642335889322073 0 0 0
1975 1 3 0.1593886515050541 22.06932779769899 23.79846618467755 20.125075704711023 0 0 0
1987 1 3 0.1498354176030612 28.620718255110763 21.433664325090273 21.27158084385756 0 0 0
1683 1 1 -0.03439328452120994 24.671874643918876 20.85320370932067 20.578447402108452 0 0 0
1740 1 1 -0.0309297196176376 26.14646128818383 20.908447403127106 20.4748937408436 0 0 0
1688 1 1 -0.01272533814016783 21.77967242571051 25.95579618840776 20.331891568596355 0 0 0
1972 1 2 -0.401317107065198 22.732083932381276 22.339220597152188 21.27822418839063 0 0 0
1976 1 3 0.1707548899036885 22.093018075073697 24.315520590097126 21.71548259461745 0 0 0
1753 1 1 -0.01040416432864956 26.889697919702268 29.61952040791712 20.84452555573915 0 0 0
1682 1 1 -0.1091937099736082 21.72716500916715 20.71275215064676 20.08681133492867 0 0 0
2169 1 1 -0.05136129914565472 30.1529777673929 24.01555421442946 23.075131486800252 0 0 0
1692 1 1 -0.005025411302594691 21.794690257541188 28.42180866561397 20.309298512449846 0 0 0
2044 1 1 0.005869715177954964 24.589003758771074 21.684549671271753 23.788348894266818 0 0 0
1691 1 1 -0.0006428617658730615 23.953150517484925 27.185508964878537 20.674536207865224 0 0 0
1749 1 1 0.0008763601588923526 26.84497910349405 27.16343152895497 20.87667905811669 0 0 0
1807 1 1 -0.03268005667200257 31.26473351143846 27.08047383528702 20.878968884803697 0 0 0
1750 1 1 0.01418594008101043 28.29306136004462 27.123421172441123 20.813193493418513 0 0 0
1690 1 1 0.001531858910236159 22.53270999169703 27.172547158153588 20.407418443049018 0 0 0
1751 1 1 0.002551724264596571 26.11640689294537 28.419291509561795 20.87339640210491 0 0 0
1693 1 1 -0.003126027500894849 24.6681655907942 28.435872417810888 20.722151205588517 0 0 0
1809 1 1 0.123551130384837 30.449662859140137 28.248505988493356 20.80423906240793 0 0 0
1752 1 1 -0.01266329845990725 29.01960757440786 28.363836723957906 20.89880908017108 0 0 0
2115 1 1 0.1235747532820485 26.700977754018954 27.979276186943107 23.922676018006637 0 0 0
2111 1 1 0.02613171200891115 26.02034603383528 24.19280925417252 23.864266492578203 0 0 0
612 1 2 -0.449786839170129 21.51750166747301 19.995309654002607 14.481372327512133 0 0 0
452 1 1 -0.1376737343907268 29.216160353117264 28.651897884573298 14.218374646996606 0 0 0
2711 1 3 0.1748303809448667 27.486921042501944 25.384932382836116 23.02056948611186 0 0 0
2113 1 1 -0.1710627810246274 26.800718276348945 25.471162872251508 23.835088716212056 0 0 0
2105 1 1 -0.004664476142344952 26.739850073679143 20.435177284269322 23.828775563707705 0 1 0
445 1 1 -0.001700030877570509 29.2714325788667 23.399437428158432 14.09440554942154 0 0 0
443 1 1 -0.04469119765739719 30.03856914766815 22.19689366606399 14.172589453661029 0 0 0
1993 1 3 0.04376289042277584 31.903851527588884 29.188377588813825 22.413641678174006 0 0 0
2108 1 1 -0.03485199620527947 28.87979611018486 21.71042060745876 23.85014503440724 0 0 0
2709 1 2 -0.2909305235423694 28.00914951886802 27.820075718105887 23.56810815082388 0 0 0
1348 1 3 0.1756600024817437 31.437895799966117 28.445169385377667 18.92295239921557 0 0 0
2052 1 1 -0.00273133847600789 24.593783829282145 26.70759747770826 23.936986015768234 0 0 0
2109 1 1 -0.04082552144439752 26.738595332479168 22.953899250011467 23.82713093027158 0 0 0
448 1 1 0.0036400444422369 31.484973212920266 24.615401622521176 14.307083893432901 0 0 0
2114 1 1 0.0004245473321301205 25.99991604825842 26.714383352806806 23.93519120290045 0 0 0
2046 1 1 0.008203540986575676 23.900865077854405 22.93636297294181 23.916322154989437 0 0 0
2165 1 1 0.01413986274772912 30.36312701986903 21.72979193926559 23.7480388114269 0 0 0
808 1 1 0.007154536635340374 31.886979628679313 23.52233249968394 17.525248654743667 0 0 0
2055 1 1 0.007460743658857201 21.644814102068256 29.19660186827821 23.88001113994363 1 0 0
324 1 1 0.1401485647568636 22.86715594637452 19.753535004582588 14.261557226641713 0 0 0
804 1 1 0.0004983113875179318 31.902228714046522 21.000931352865393 17.684338491523764 0 0 0
2053 1 1 0.008137316187749728 22.397383164186078 27.96139774882676 23.93331109334003 0 0 0
2167 1 1 -0.006578425310097398 31.049475346787155 22.96100640516931 23.66723991532257 0 0 0
2041 1 1 0.004069758299673459 22.45403018300174 20.440918805294004 23.811100501281427 0 1 0
813 1 1 -0.1750575531392478 31.927957942389806 28.537778326974788 17.954061168909977 0 0 0
1694 1 1 -0.001769155241968576 22.5561197859467 29.61390301718696 20.39674383932082 0 0 0
441 1 1 0.115952838158578 29.227801135256986 20.990578842281877 14.038417947414109 0 0 0
854 1 1 -0.01129853760676132 29.73975042236411 19.723247202562053 17.50418264565111 0 1 0
396 1 1 0.01029113331227021 27.69802299238913 28.465155122317753 14.023539740760242 0 0 0
2707 1 3 0.1701058538520509 31.764391698633194 27.98192774961878 23.86922396253627 0 0 0
2110 1 1 0.140326899511537 28.15665777567906 22.888564153525476 23.925338402824693 0 0 0
2112 1 2 -0.3089028664413603 28.9082987223023 24.0835580736172 23.959937667622313 0 0 0
802 1 1 0.01057941356328509 28.294083040681016 19.715550491650905 17.550284889167514 0 1 0
1973 1 3 0.0908239013852768 21.916207561433126 21.07462965743825 19.112772360844964 0 0 0
2054 1 1 -0.002440293256493667 23.84801021343045 27.956575219978 23.995492688932412 0 0 0
333 1 1 -0.0005445484655255311 23.520521353445893 25.918155010534306 33.455156031789336 0 0 -1
3049 1 1 -0.007423001632798262 24.506748254633045 20.09985728854702 27.157392814608674 0 0 0
3051 1 1 0.002525824723156946 23.8170030638653 21.36466325978807 27.268957133999205 0 0 0
3053 1 1 -2.393452983319895e-05 24.545611308596186 22.601537548709228 27.19525608232698 0 0 0
3323 1 3 0.3974617978410203 24.179994211280132 29.529755034817878 27.02277675192619 0 0 0
3416 1 1 0.002175930295577836 23.811973245781196 27.373914944563843 30.51276945265078 0 0 0
3107 1 1 -0.000793903113029133 25.983520957194088 20.172934692253992 27.221786788471082 0 0 0
3108 1 1 -0.008648551611142674 28.92365601629251 20.142630322403168 27.45182756404225 0 0 0
3109 1 1 0.00137404554500838 26.745752788056638 21.37887178511081 27.28278806320714 0 0 0
3110 1 1 0.01357661885817575 28.209647902288026 21.410555394876187 27.38908719804348 0 0 0
3111 1 1 -0.001863790078011602 26.003606267079572 22.601605032072722 27.195726342887063 0 0 0
3112 1 1 -0.04070773409698513 28.913751562912832 22.598588389971507 27.24146637169187 0 0 0
632 1 3 0.3816555541714323 29.889637489909777 27.323789060416452 32.464171453373396 0 0 -1
3165 1 1 0.003012113652856231 30.356765777253287 20.073323641571903 27.54402142617655 0 0 0
3167 1 1 -0.01626336249338008 31.139154952432964 21.242191330589776 27.331636223275268 0 0 0
3169 1 1 0.1562711047200664 30.30442986178634 22.395614425696078 26.811586987017634 0 0 0
635 1 3 0.09475316992516641 29.71293099845328 28.920161379242536 33.3232310043593 0 0 -1
395 1 1 0.001505160694350547 24.947363606306038 28.40951868087852 33.673030185617485 0 0 -1
2704 1 2 -0.4630096872638483 31.24374049186185 25.408370252864174 24.67429668860634 0 0 0
3322 1 3 0.1194092344474517 23.546258780289424 28.88095995481963 28.58918761527383 0 0 0
3404 1 1 -0.003875593196396243 23.88696051323491 19.85316257432598 30.60178930310324 0 0 0
3475 1 1 0.1305382133555313 25.94738518728713 26.075935217264945 30.358077550056354 0 0 0
3353 1 3 0.009551052533309899 31.615775640601946 23.348910234579186 28.39718849381877 0 0 0
3528 1 1 0.002053090877563073 31.779439583693666 21.1669916626801 30.78467209618062 0 0 0
3414 1 1 -0.003182790852487059 23.1314448145653 26.09290845781616 30.476665420125176 0 0 0
3050 1 1 -0.00169294305714986 22.372743595591793 21.352075460909717 27.130911411043144 0 0 0
3352 1 3 0.4189891843717919 31.004491094597512 24.50667328947958 25.16271537634548 0 0 0
3351 1 2 -0.3600036420785791 31.142801443948912 23.167116172396632 26.16010221598861 0 0 0
3413 1 1 0.0004160416025217587 21.702762574174383 26.090969180243107 30.421271382539743 0 0 0
3467 1 1 0.000860611329239693 25.319574093550287 19.825610462697583 30.608259411207097 0 0 0
3533 1 1 -0.2247149703057995 31.87757852806797 26.15912841137976 31.591689353779923 0 0 0
3062 1 2 -0.2781613489649392 22.225144807823426 28.725884210789555 27.049529279367075 0 0 0
4073 1 3 0.1465911800319618 27.826507604709413 26.752394634775133 31.54254021591594 0 0 0
330 1 1 0.0009351975948050475 21.351023814613963 24.650049177591836 33.33930897418312 0 0 -1
383 1 1 -0.002553962393268448 24.989108271607247 20.888263235207152 33.66169850778975 0 0 -1
393 1 1 -0.003543300221777447 25.69101072677697 27.17098837194652 33.66734108925198 0 0 -1
327 1 1 0.02538359381630122 22.858378749988603 22.191025660879987 33.667380339917464 0 0 -1
3113 1 1 -0.01213940321807684 26.75353391868097 23.840776866653577 27.2277532097537 0 0 0
3114 1 1 0.005188957981340416 28.1941197850251 23.863127297682748 27.198203634324553 0 0 0
3525 1 1 0.02044113132610979 29.648606435294504 19.85916749576161 30.74555625420402 0 0 0
394 1 1 -0.01810230011071723 27.121358093154846 27.201974666432836 33.77309111171875 0 0 -1
3417 1 1 0.00425408139431582 21.6693630304467 28.616537413704915 30.48611913670473 0 0 0
3478 1 1 -0.0009251066051015897 25.95154488778167 28.603447553751042 30.526742243046556 0 0 0
335 1 1 0.001193571309015455 22.806986755128044 27.154353837768397 33.436532608910824 0 0 -1
3055 1 1 0.0001851292989967796 23.793868815933227 23.823787443881987 27.182643940246383 0 0 0
3054 1 1 0.00125834946821567 22.334165862478965 23.779181095344512 27.170013154204344 0 0 0
2116 1 1 -0.02100766532855643 25.99283380013589 29.23813250506754 24.016984078034476 0 0 0
3418 1 1 -0.01355968082795739 23.115990245786147 28.64922466499042 30.51628566294565 0 0 0
3477 1 1 -0.04869535211055563 28.209698086421614 27.478684557862437 30.72968493128467 0 0 0
447 1 1 -0.004485554687448418 30.09850978721437 24.61103576573505 33.96769969301075 0 0 -1
326 1 1 -0.1629129510367468 21.36208426481131 22.12766992076237 33.699765539595475 0 0 -1
631 1 2 -0.5012230229088324 30.173180517506278 26.774303273201937 33.201203747919365 0 0 -1
3354 1 3 0.1579337000693296 30.874480439925417 24.4592827361523 27.46039329307183 0 0 0
3057 1 1 -0.006196673767927061 24.53464967908013 25.0554361444468 27.129263237940155 0 0 0
3115 1 1 -0.001128710492740985 25.96928979352773 25.059823134800624 27.25235797417556 0 0 0
3116 1 1 0.0157924210248946 28.816838819624206 25.149744758980077 27.29255750840349 0 0 0
3172 1 1 -0.1669552492458742 30.30119693763519 25.360757316327238 27.409458643714963 0 0 0
3048 1 1 -0.01251517155588631 21.67543605699374 20.107247665147234 27.01117279370356 0 0 0
3537 1 1 -0.03001569684218923 31.72693425557 28.658478353122717 31.06220335374691 0 0 0
3063 1 1 -0.1481345466930605 23.65782890802302 28.682891445019262 27.49772095164673 0 0 0
3060 1 1 0.1368539377774791 21.54408886010803 27.493007994607773 27.246441231400308 0 0 0
3059 1 1 0.01550666718688445 23.786369096931193 26.308431119142742 27.148431133529105 0 0 0
3061 1 1 0.001764593265946104 24.56007571314519 27.5020638705624 27.165920099802385 0 0 0
3117 1 1 -0.005535239756923947 26.627494204804393 26.331930796647278 27.288056124210947 0 0 0
3118 1 1 -0.007167846124192028 28.05752559402583 26.35828856301144 27.424080659439884 0 0 0
3119 1 1 -0.009395826507627256 25.961239712983254 27.620391406202582 27.31556000269782 0 0 0
3120 1 1 -0.03083359620594654 28.774108190798582 27.57047587221736 27.84870921442157 0 0 0
3174 1 1 -0.1608321347152271 30.662295965840013 26.23889952728107 28.75633004455259 0 0 0
3175 1 1 0.03082125204864046 30.142870329841205 27.540183259773748 28.262485463741537 0 0 0
3355 1 3 0.1354898267262965 30.721623067238912 25.872843823902382 26.536994757436027 0 0 0
390 1 1 -0.001734873588956704 27.130374849142882 24.669146546302407 33.85925370118626 0 0 -1
3396 1 3 0.197202220835212 31.721111108728394 26.370466285198194 29.06769675147348 0 0 0
2712 1 3 0.1707264143608833 28.43674398686225 28.40564485103151 25.08358447525516 0 0 0
2174 1 2 -0.3143125599232562 30.48570953945233 29.297111930403666 24.94949776060533 0 0 0
4072 1 3 0.1962390145734046 27.959727480107833 27.171836147112227 29.670790549328277 0 0 0
2117 1 1 -0.05040499885469428 28.951266787711756 29.370911943989974 25.130890337363674 0 0 0
3058 1 1 -0.02208871521083981 22.332496789305665 26.287303500289013 27.218945659488494 0 0 0
3356 1 3 0.1573291206239769 30.177487012740546 25.803099257591406 29.628021266045277 0 0 0
2050 1 1 0.001363749714904738 23.855314920124922 25.452470237960306 24.00224426625133 0 0 0
3176 1 1 0.1335881201174129 30.98009717950226 28.721738475468015 28.176057417303753 0 0 0
3479 1 1 -0.02748910231112981 27.352420283301303 28.755764068262703 30.77543472317274 0 0 0
337 1 1 -0.003926496316845694 23.53029624651806 28.384421934420335 33.54543886050348 0 0 -1
2710 1 3 0.1568447558459087 27.512114194468914 25.491587391728444 24.740800407834747 0 0 0
3405 1 1 -0.009297937992239682 21.724393376712452 21.072315081383472 30.373814200268033 0 0 0
3406 1 1 -0.002686507604742396 23.153260807362305 21.091615539296857 30.444504835082853 0 0 0
3408 1 1 -0.005696034702699342 23.881414709398914 22.35220355287649 30.390715978897145 0 0 0
3409 1 1 -0.0005708254807270994 21.68654267131683 23.560654190427794 30.3449160340233 0 0 0
3410 1 1 0.00383504344968109 23.122984351837044 23.58685522219686 30.330514029259064 0 0 0
3412 1 1 -0.004667510641259495 23.83819699865674 24.838165686526366 30.35031926603634 0 0 0
3469 1 1 -0.03550260399808444 26.03400265660311 21.069896556705075 30.44847316310675 0 0 0
3470 1 1 0.150253534212591 27.460899023909 21.028906814579727 30.393095618159283 0 0 0
3471 1 1 0.03630854745509528 25.313466665371553 22.316932370488065 30.423499881020554 0 0 0
3472 1 2 -0.3198712637013847 28.03112043288477 22.295353491089234 30.203970097085183 0 0 0
3473 1 1 -0.1836387879962103 26.07253103637219 23.573398998143404 30.460688603689086 0 0 0
3474 1 1 0.005652997164921032 25.281584962499736 24.81862810665253 30.376594672238248 0 0 0
3527 1 1 -0.01434363127398222 30.36569081370755 21.065008644460995 30.676939948314175 0 0 0
3529 1 1 -0.0526361861140478 29.514280889371467 22.340820205417536 30.633766764397414 0 0 0
4064 1 2 -0.3447245068366022 30.56521274402588 24.106901135960445 31.289424941113463 0 0 0
4065 1 3 0.1512142992990658 29.941358963843054 23.019217801235676 29.89689396430658 0 0 0
4066 1 3 0.1804431673168194 29.520059391124175 22.7608087796324 31.650097329704526 0 0 0
4070 1 3 0.157413239088186 26.71464767276605 23.704031427648992 31.358133727273753 0 0 0
4071 1 3 0.2199573681607356 26.85713956525114 23.59840141823068 29.689077352454333 0 0 0
3536 1 1 0.1104545862803926 30.335729478248066 28.754664878611926 30.96339646130088 0 0 0
4067 1 3 0.2251346040524004 30.844450477168962 26.04580064458555 31.422220230023367 0 0 0
3476 1 1 -0.04246389431432886 25.236876201764414 27.38731635338602 30.44897837873923 0 0 0
4069 1 2 -0.3425869417858659 27.240926757050257 25.74515368524579 30.274577847999332 0 0 0
3534 1 2 -0.3621472578533947 29.72447003452136 27.503936595344786 30.742623560248237 0 0 0
3531 1 1 0.1336325856507376 31.83286302778227 23.699697901614122 31.084615116452152 0 0 0
385 1 1 -0.0009545860973539477 25.669132252957674 22.18740539689086 33.64592731106316 0 0 -1
3056 1 1 0.0002091090257480643 21.625345346756628 25.04241079792857 27.308225623317366 0 0 0
331 1 1 0.001478666581357021 22.789818155435096 24.65583611141484 33.39212145681526 0 0 -1
3122 1 1 -0.02054282407907169 28.106882642705063 28.849601968826622 27.8057110245028 0 0 0
3052 1 1 -0.005657476154008465 21.589307335076473 22.577637556153768 27.093626351992377 0 0 0
4068 1 3 0.1821771907861466 32.046597160031695 26.201896040710263 32.70085908890209 0 0 0
3121 1 1 -0.04820707074223324 26.70447466079761 28.864923480376333 27.49072712831062 0 0 0
3468 1 1 -0.03746434508087799 28.177367479558665 19.84000829155458 30.599857729484878 0 0 0
2049 1 1 -0.004218105744595553 22.424435137396557 25.50658596077511 24.055495526036736 0 0 0
449 1 1 0.1274523582524875 29.295672658309048 25.738820271594165 33.62147530754073 0 0 -1
339 1 1 0.01889778074669432 22.770594100459327 29.64500949775779 33.62908078306079 0 0 -1
329 1 1 -0.004463205153872577 23.525781636182312 23.409087285642745 33.422443299381506 0 0 -1
387 1 1 -0.003153516803988405 24.991247308585937 23.421306521110314 33.58093956454339 0 0 -1
325 1 1 -0.02667026816150271 23.552105376428585 20.95775146303459 33.90156047075734 0 0 -1
391 1 1 -0.003179391202787611 24.969804620091466 25.90031250111104 33.59056003491151 0 0 -1
386 1 1 -0.009755532857701008 27.096216915300033 22.167718636747477 33.92439632119482 0 0 -1
392 1 1 -0.05441398939482318 27.87442651678493 25.909973436147364 33.79954502049211 0 0 -1
334 1 1 0.001446272126473368 21.347267404295327 27.143119651295095 33.44007349349939 0 0 -1
2048 1 1 -0.007087400975775413 24.600252106152073 24.22322386572286 24.013437264127766 0 0 0
2056 1 1 0.01058699157141056 24.530637633354353 29.19695823632691 24.001575566005222 0 0 0
389 1 1 -0.009392072972054126 25.691525807648027 24.679232235743022 33.720144395683654 0 0 -1
384 1 1 0.01372618367447304 27.867169036987047 20.97864651370021 33.91593213937796 0 0 -1
2708 1 3 0.1660172956297904 31.86500746545194 27.800215913029742 25.52982407695848 0 0 0
2045 1 1 0.01005805262543335 22.481351525310373 22.965543198603743 24.00285806379219 0 0 0
2047 1 1 -0.01285601742786198 21.75367956083261 24.210924827615628 24.04443983014442 0 0 0
388 1 1 -0.00971666584289047 27.84431957750028 23.4207610702422 33.969412251939076 0 0 -1
2713 1 3 0.1269632024319525 29.197135421265966 29.603012299829857 26.15195188033974 0 0 0
2163 1 1 -0.008255201395692954 31.11080127081435 20.522427010374734 24.068493146736095 0 0 0
697 1 1 -0.001978913625617295 21.80747634319553 30.997183924014223 16.97819958324923 0 0 0
698 1 1 -0.00428308896867214 23.24034926933874 31.007137961565228 16.956658240003293 0 0 0
700 1 1 -0.008366594358728796 24.015509200606 32.232939407401396 16.92562528634134 0 0 0
757 1 1 -0.01517692051982136 28.30405697213308 30.113749118537196 18.33331803933638 0 0 0
758 1 1 0.007019521603998879 26.097989688184153 30.9862785130041 17.20644460747962 0 0 0
759 1 1 -0.01718163416517493 27.50142480191937 31.1109356585236 17.5132087777605 0 0 0
760 1 1 -0.002102113051418265 25.42740131573585 32.26398345352559 17.03720319511353 0 0 0
761 1 1 0.003118553114620603 28.272312402622056 32.31712825705182 17.491171755715463 0 0 0
816 1 1 0.1042595667070846 30.4658754919365 31.160240223977855 17.797375990469632 0 0 0
818 1 1 -0.02239051339936019 29.740403095867116 32.344493053768005 17.585392188055394 0 0 0
1353 1 3 0.06280322030422004 28.316753428884596 30.706417983332496 19.212535348124632 0 0 0
2068 1 1 -0.009381072368699287 24.640293058086534 36.65799292443306 23.2209223243152 0 0 0
602 1 3 0.1196823419885377 22.531977604562062 32.407346675111356 15.007282177492591 0 0 0
637 1 2 -0.3245926037266182 31.07373957604957 31.925996297039283 14.921226204978796 0 0 0
1765 1 1 -0.01187013309783868 26.932934374162617 37.11229804368858 19.975252259739708 0 0 0
2630 1 3 0.2026044039312946 29.199891456366704 37.140165709132496 23.00190618748265 0 0 0
701 1 1 -0.005744797573390238 21.832889667810814 33.494429333530256 16.969250891486304 0 0 0
702 1 1 -0.01158113860383221 23.275187679857748 33.49648496907481 16.927836531758754 0 0 0
762 1 1 -0.004825097385209037 26.135830488851077 33.55835679771374 16.96307475730909 0 0 0
763 1 1 -0.0067195474903173 27.55977271900295 33.542683585218704 17.27422232690911 0 0 0
820 1 1 0.009036873888791775 30.489736205584066 33.563207869170576 17.376543766512903 0 0 0
756 1 1 -0.03672761832565784 25.344536382033134 29.781004383572874 17.134370342872245 0 0 0
705 1 1 -0.0008490532737669856 21.78289976446953 36.0192452871881 16.841530047968813 0 0 0
768 1 1 -0.02357254580161133 25.323090422914838 37.20879357904914 16.71500591682349 0 0 0
767 1 1 -0.002970564522774182 27.547381433025247 35.98075421409601 17.091313002423416 0 0 0
764 1 1 0.006335759142086264 25.426686717108343 34.768350268141944 16.895349401580305 0 0 0
824 1 1 0.1601343995229363 30.453414957267103 36.036452643008225 17.558887271865284 0 0 0
1264 1 3 0.2087962450044521 27.772200044951713 38.066917264101065 17.52424626454421 0 0 0
769 1 1 -0.0715957969238019 28.36970822323437 37.23521787334868 17.11830789209515 0 0 0
765 1 1 0.01220817572649597 28.292006997779332 34.792010639893746 17.248803701257092 0 0 0
770 1 1 0.1545652764605232 25.882013448311387 38.51853693588404 16.298693325036435 0 0 0
636 1 3 0.2047879754664209 28.975999405344616 29.775083240884484 16.129577933572175 0 0 0
457 1 1 -0.03754862358769254 29.250749710595606 33.5605663697027 14.149543674715586 0 0 0
771 1 2 -0.2962731287071659 27.064432790537452 38.33819946259012 15.728456207629279 0 0 0
455 1 1 0.006255593586565673 29.06279925763459 31.074273141436628 14.53474483096243 0 0 0
766 1 1 0.02302391240213272 26.137885890013088 36.042168446971935 16.844930014726952 0 0 0
704 1 1 -0.001476749482657734 23.976038139155175 34.741818854500806 16.83281380094108 0 0 0
706 1 1 0.001162149691579936 23.211041726807704 35.967222002462584 16.77010007100584 0 0 0
1266 1 2 -0.2674339947157975 29.765960702391023 37.2385110170603 17.757060425045594 0 0 0
822 1 1 -0.03745080983078571 29.74712297170639 34.80164371282602 17.378433699468776 0 0 0
1995 1 3 0.1568140978039915 30.57147760315835 30.369727131041873 22.556767085173544 0 0 0
1270 1 3 0.1848880859393793 28.75166867824512 37.50912045292334 16.094127474337753 0 0 0
708 1 1 -0.004976546806072841 23.897675751579246 37.22615454916865 16.747366219581686 0 0 0
2069 1 1 0.02920126661236501 22.551824689096346 37.931497130396366 23.630152675165935 0 0 0
710 1 1 -0.01863163316624325 23.132863458216605 38.4991021923076 16.8023623502108 0 0 0
2067 1 1 -0.004100522090690392 21.787549774686042 36.70438094241695 23.63573770721668 1 0 0
709 1 1 0.03437331842710391 21.814007481217402 38.46601531697028 17.16381005654019 0 0 0
1697 1 1 -0.00389503385982615 24.74774692059794 30.92151399285061 20.468949425403423 0 0 0
1698 1 1 -0.02755659966594965 22.52821818346206 32.124124644586765 20.225217598006537 0 0 0
1699 1 1 0.02052980497236068 23.995918404472754 32.17455353117102 20.296088775992388 0 0 0
1755 1 1 -0.00647708727570823 26.179820391088843 30.879554282716473 20.61815396255556 0 0 0
1756 1 1 0.0009617614618644769 28.895607037716182 30.903650658334772 21.307900811909228 0 0 0
1757 1 1 -0.003371766720294296 26.87987895855278 32.13004871925995 20.638188705680445 0 0 0
1758 1 1 -0.01481943045204052 28.305845875120763 32.137075910005166 20.91065052637437 0 0 0
1812 1 1 -0.1338800743552013 30.176174758908775 31.212805296327293 22.07294378341853 0 0 0
2131 1 2 -0.2815921843636252 27.830244552603933 38.23463417168147 22.375703107947285 0 0 0
2061 1 1 0.003148848720820404 22.428984600056676 32.9635150830862 23.629710671848354 0 0 0
1814 1 1 -0.145909707808022 31.226345755473968 32.12278207791585 21.23673038802999 0 0 0
2036 1 3 0.09811642489000592 31.276403286231535 31.68162479117221 20.25460302958186 0 0 0
1696 1 1 0.0002250148946063695 21.82208537136532 30.851255096530195 20.300171196971423 0 0 0
1700 1 1 0.1452317355933716 21.793999459799462 33.341181405938 20.26918929016509 0 0 0
696 1 1 0.004170110545904063 23.909306727955276 29.73349168700792 17.035268740367965 0 0 0
1701 1 1 -0.006611162574124928 24.75966748370761 33.35534145981472 20.356402450989165 0 0 0
1703 1 1 -0.1491471793704743 23.845062149277755 34.53205072666465 20.46082951197184 0 0 0
1769 1 1 0.006021457367794206 26.93224357068721 39.58224249567073 20.029906406914257 0 0 0
1759 1 1 -0.002976108254042768 26.208280995508133 33.4119460005716 20.34844608483886 0 0 0
1760 1 1 -0.006495359038423971 29.087615927665073 33.382940700925516 20.749431847463043 0 0 0
1815 1 1 -0.02249676732232697 30.439947313829617 33.38307242447239 21.147927797748814 0 0 0
1964 1 3 0.1517856350239663 24.328554766463963 37.56927585557704 20.73196666230034 0 0 0
1705 1 1 -0.1545256956613878 24.732482971019618 38.330474242389506 19.96859821073371 0 0 0
1702 1 2 -0.2852359961764919 22.320856511401818 34.6325254020407 20.320816698332614 0 0 0
1823 1 1 0.01781648293955567 31.243545592577362 39.598373108758416 20.62365519654709 0 0 0
1961 1 2 -0.4339974345971388 24.98563462763048 36.10165458401926 19.432109738079742 0 0 0
1762 1 1 0.0004999719583018998 28.353149932367995 34.591745184863235 20.55078161561099 0 0 0
1764 1 1 -0.001826291527572551 29.10657422195824 35.847164151189006 20.44651550828891 0 0 0
1767 1 1 0.03363430006948735 26.201642820159165 38.370459779369384 19.911752633199242 0 0 0
1816 1 1 0.1375731091082482 31.08787517013178 34.6855286299979 21.33399843451982 0 0 0
1770 1 1 0.02105676096946828 28.37468331872285 39.56956849575499 20.142846907892714 0 0 0
1962 1 3 0.1352147956858601 23.76467541567015 34.8469919704407 21.52407354423138 0 0 0
1817 1 1 -0.03129288438364372 30.490483907025062 35.92423737306256 20.778909733234148 0 0 0
1704 1 2 -0.2917632524261349 22.069575778277226 38.380475521283735 20.728405988068378 0 0 0
1707 1 1 -0.01491472564488041 24.09588517453828 39.65145702970073 20.24252712144525 0 0 0
1819 1 1 0.02189690474836528 31.25094092081451 37.14036681937134 20.76378852290458 0 0 0
1963 1 3 0.3761329638912561 24.401027358763603 35.32777184227931 19.92887144555117 0 0 0
1768 1 1 0.03565773162607484 29.070580356718885 38.31315589611346 20.26330334723615 0 0 0
1965 1 3 0.1748094524684125 24.322616258865093 37.891846291680736 19.02629327547269 0 0 0
1763 1 1 0.1197190299444376 26.294576386377543 35.85888272802169 19.933718546000794 0 0 0
1821 1 1 0.008970775552011664 30.486499867248945 38.359970305194786 20.59132556419824 0 0 0
2071 1 1 -0.2028910847485296 21.77461966271712 39.21295220182926 23.70458373933284 0 0 0
1761 1 1 -0.0385938432455538 26.936615601637097 34.61943705175755 20.239427674660046 0 0 0
1766 1 1 0.02150144278859376 28.383251596229428 37.06139500414377 20.17544453890018 0 0 0
456 1 1 0.143631020745722 29.844711651320818 32.273071287187406 14.548938277189732 0 0 0
817 1 1 -0.04653185418298512 31.876040032705365 31.05579908441204 17.68490843059159 0 0 0
2128 1 1 -0.04296006994984622 26.04368174424159 36.62034845982759 23.341287647570486 0 0 0
2130 1 1 0.1436194279682553 26.71360943841504 37.930260437480214 23.024541083160198 0 0 0
676 1 3 0.1850876680697942 30.5787742058683 29.89516202076958 15.671124583363609 0 0 0
454 1 1 -0.1879848624253418 29.56159606317757 29.83198983412154 15.256801711006371 0 0 0
827 1 2 -0.2801596788761594 31.976599293799147 38.48473371274164 17.65218909963348 0 0 0
814 1 2 -0.3600511981332049 29.766854570894203 29.95485735192414 17.99124250681886 0 0 0
2057 1 1 0.005149563709825018 22.36212110750242 30.45905625028982 23.92752857121201 0 0 0
2132 1 1 -0.0002544466923708173 26.068034820480634 39.24065235603156 23.28245855789344 0 0 0
1994 1 3 0.1202771727287329 29.928387770875588 31.9835284428158 22.835979108301288 0 0 0
2065 1 1 0.003261126820044851 22.440746027159346 35.435662232517934 23.50677153668967 0 0 0
2625 1 2 -0.4335917828253604 29.039968597332834 39.407532217225 23.770837749992005 0 0 0
2063 1 1 0.001970048580996267 21.72534734279795 34.17443504157282 23.614623726828725 1 0 0
825 1 1 -0.05408438458673707 31.857571394348223 36.08898191402528 17.503077579552134 0 0 0
1358 1 3 0.1104784519286449 21.491159307855053 39.53858884142982 18.969193887334818 0 0 0
2072 1 1 -0.005339342261494007 24.656620707906402 39.19898326857327 23.438217047709927 0 0 0
2070 1 1 -0.008910417524375183 23.9279005634375 37.91547098011304 23.403089325953623 0 0 0
821 1 1 -0.02260031012633518 31.940645046596746 33.56913498783709 17.493749143885065 0 0 0
2127 1 1 -0.01296160407606623 28.19958575948051 35.42378377133247 23.814375373766108 0 0 0
2066 1 1 -0.02452646195446304 23.89385999939623 35.415017978569914 23.352741824703806 0 0 0
460 1 1 0.001346736505678026 31.44702130079225 34.82054740018049 14.096865805546829 0 0 0
2060 1 1 -0.0106292386733707 24.536788605663773 31.70603502235205 23.86193224217083 0 0 0
2064 1 1 -0.008248197896191731 24.60879743243426 34.20098200744048 23.54892311882997 0 0 0
2062 1 1 -0.008144236623475267 23.892600603553337 32.934210929797885 23.656481684594333 0 0 0
2124 1 1 -0.002989636867649309 26.05850572412902 34.15811799651076 23.604344601736738 0 0 0
2126 1 1 -0.0003561192274844677 26.796659503792192 35.4263693664107 23.53027848957919 0 0 0
2059 1 1 0.005592279173930697 21.68390907143711 31.727765033446122 23.754155995982384 1 0 0
604 1 3 0.1312453961324955 23.273192333567245 35.24860559950188 14.302583105100261 0 0 0
1695 1 1 -0.0007059079793329078 24.007349112428905 29.699719876069974 20.517443366743738 0 0 0
400 1 1 -0.00904426412482087 27.713723864934064 31.039479750898412 14.163643308332178 0 0 0
459 1 1 0.02250228530890215 30.014286964140037 34.77424610926881 14.014957484864853 0 0 0
2122 1 1 -0.003261112768798613 26.747020989571197 32.91797976492928 23.91583926532861 0 0 0
464 1 1 0.006130274300168756 31.46294320523528 37.308781782818926 14.03330193510208 0 0 0
1992 1 3 0.3914475197943253 30.426109455431128 29.95933765208876 19.743778782543885 0 0 0
398 1 1 0.00598928482417943 27.072221508151827 29.718228380060165 14.069982771115827 0 0 0
1706 1 1 0.1147073872816845 22.717312983328128 39.62830199194491 20.567275752603294 0 0 0
408 1 1 -0.005175769039741034 27.8772933582562 35.98792481773975 33.57896120374662 0 0 -1
3426 1 1 0.01671478154939689 23.04886880358206 33.62405142532213 30.209665509506404 0 0 0
3988 1 2 -0.4164033468121275 29.914260229012836 38.748147062113354 29.44255617122645 0 0 0
2180 1 1 0.004257220613301024 31.02688936416567 33.03583908209063 24.677826426605815 0 0 0
410 1 1 0.01378221386911799 27.158667070249773 37.193386841116606 33.38806729546627 0 0 -1
347 1 1 -0.009024806526455282 22.824129768196403 37.17116793407909 33.58815473983804 0 0 -1
3985 1 2 -0.4263115531564762 28.242191810785982 37.675095154584945 30.524983031482286 0 0 0
3486 1 1 0.01071807760673944 25.961094736696264 33.65033236015233 30.324552540924124 0 0 0
2176 1 1 0.1306664999534138 31.045360217030893 30.559343622336257 24.848028151047636 0 0 0
2178 1 1 -0.05047709681412041 30.27552208837669 31.785697014928935 24.72353966471194 0 0 0
402 1 1 -0.001183834797671212 26.998670965305024 32.28359344768856 33.889709205929115 0 0 -1
2119 1 1 0.00182537399966211 28.131029601681433 30.493142408833343 24.540846227172118 0 0 0
2121 1 1 -0.005172469604755166 28.809676006393836 31.750411132200046 24.58325684922613 0 0 0
3481 1 1 0.01458288107468733 28.082830588284608 29.949912474426622 30.878845796040732 0 0 0
341 1 1 0.005399835272784145 23.485057488350645 30.858928922851497 33.717020252233596 0 0 -1
3321 1 2 -0.4445055861387243 24.844547803483927 30.311788159417045 26.672353150640966 0 0 0
3124 1 1 -0.02445098365737417 28.94013755658446 30.110750859108002 27.8688899666156 0 0 0
3123 1 1 0.1346975939931094 26.118193021833438 30.127385265624575 27.228196102123036 0 0 0
3177 1 1 -0.03430410937310657 30.332759406428966 30.07967993029103 28.048288246705138 0 0 0
3425 1 1 0.006427243879778351 21.643873737629445 33.67482107054367 30.482918924175404 0 0 0
3429 1 1 0.01398992633126675 21.688688129014224 36.13797124429322 30.370326143547167 0 0 0
404 1 1 0.002936208680819602 27.844021987742774 33.47976772760959 33.87034445542736 0 0 -1
3549 1 1 -0.1000495592822584 31.799313075491288 38.66882807237781 31.11208038078215 0 0 0
3538 1 1 -0.03219102541921437 29.52784446924884 29.928645477460353 31.03631631230518 0 0 0
3490 1 1 0.1579763773458254 25.820960847378622 36.17006224624982 29.76372103971016 0 0 0
3179 1 1 -4.901073540851842e-05 31.062219210552044 31.3450483862225 27.868412051925446 0 0 0
3126 1 1 -0.002956501276145731 28.26186188893854 31.369658727219115 27.693060455064373 0 0 0
2626 1 2 -0.2631649802506524 30.477425806270336 36.73799274346344 24.486009410089846 0 0 0
3125 1 1 -0.02840640911636147 26.866260592217934 31.341240527560814 27.304503945095078 0 0 0
405 1 1 -0.03152050925051741 25.73086730060083 34.70017882596345 33.452810556403634 0 0 -1
3324 1 3 0.1669807224205574 24.296928837341795 31.97052833991538 27.80645429606884 0 0 0
409 1 1 -0.001372108323214568 25.681622837180086 37.191400358570235 33.42240238631931 0 0 -1
3989 1 3 0.1258341567774844 30.77547685236452 38.796136376730935 31.32075392665637 0 0 0
2125 1 1 0.01145849088383164 28.88297776356158 34.24718841190607 24.15276501402662 0 0 0
3068 1 1 -0.02590412274769325 21.666381235658235 35.135664011953764 26.960764014683818 0 0 0
349 1 1 -0.007082958517823078 23.508174827350505 38.44400995540834 33.50652578171012 0 0 -1
3489 1 1 -0.09560917012489098 28.197062410631354 34.91204822576076 30.699313529175633 0 0 0
3067 1 1 -0.02065288326886515 23.859117576314862 33.91613338039696 26.94017798273764 0 0 0
3070 1 1 0.01532565795857528 26.761918314538175 36.30513769757331 26.76963151128412 0 -1 0
3075 1 1 0.01263079866378217 28.2114341505604 38.84018428752206 26.764400898005782 0 -1 0
3016 1 1 -0.00645866428461206 22.43027247384676 38.814740330765225 26.929204470703517 0 -1 0
406 1 1 -0.002765647632459788 27.183140022284313 34.717569091195415 33.539875997714454 0 0 -1
3014 1 1 -0.009403669600996185 21.685811162799485 37.56113501358784 26.84175009829194 0 -1 0
3488 1 1 -0.03025020829790115 25.212600171416653 34.83413275517766 30.05700276452938 0 0 0
3420 1 1 -0.01492873597342391 23.81074759091775 29.9140015867516 30.484792485461337 0 0 0
3547 1 2 -0.2736226698689619 31.678960885641235 36.11271337414979 30.978272070384385 0 0 0
3544 1 1 0.1564564991339252 30.24771468749998 33.644950135316314 30.96395146717847 0 0 0
3990 1 3 0.2122205158595382 28.527262192090785 35.18472971577099 29.672055607959365 0 0 0
3015 1 1 -0.0006369841386827158 24.593441304952307 37.59657785588415 26.772899795584948 0 -1 0
3135 1 1 0.03565939972894866 30.307881891623616 37.53357658225912 27.13560861351573 0 -1 0
601 1 2 -0.444851810011698 23.728507488731847 33.605345410014976 32.817188892336944 0 0 -1
3017 1 1 -0.001299224077747391 23.855257068042743 38.8366314212183 26.870989606371296 0 -1 0
3072 1 1 0.001181490333355901 26.028482889152574 37.577508682719795 26.678496399908756 0 -1 0
3073 1 1 0.00572258506769754 28.906177128479097 37.556656620933204 26.952723998793125 0 -1 0
3433 1 1 0.05631785651116092 21.672948371449984 38.64557059836298 30.35172292995317 0 0 0
3432 1 1 -0.002062072846085196 23.82282058792222 37.4160517032254 30.264246521772073 0 0 0
3074 1 1 -3.805259586296975e-05 26.756748886010335 38.805232200586694 26.745533685333246 0 -1 0
3065 1 1 -0.1653587724953851 24.62903688034559 32.5864350011234 26.99421597587354 0 0 0
3428 1 1 0.00234051420386625 23.797626811740802 34.88133437806491 30.100119519269256 0 0 0
403 1 1 0.1329079086160056 25.061290304536072 33.45006442224046 33.27752806975373 0 0 -1
3066 1 1 0.1411325462821666 22.466117877951827 33.92822070212348 26.982562628225086 0 0 0
3480 1 1 -0.007132338588046739 25.234548878298366 29.892770090300445 30.51334449018694 0 0 0
3012 1 1 -0.004317456522315234 22.441347152968593 36.35653513161209 26.888079728239358 0 -1 0
3069 1 1 -0.0006774963010194782 24.617770144016667 35.10396442321069 26.83217711002174 0 0 0
2184 1 1 0.1730199323140314 31.051892705405 35.4827986673283 24.53262397693224 0 0 0
3071 1 1 0.0126164824311954 28.19659185843976 36.2927940868166 26.935931205615624 0 -1 0
3128 1 1 -0.002792544122137009 28.963157071329952 32.62594788635841 27.5367965545095 0 0 0
3131 1 1 0.008842031240164567 26.065849826045067 35.068908685659636 26.884661736068544 0 0 0
3127 1 1 0.0253618176409106 26.165443374333964 32.58351468100382 27.0650373263125 0 0 0
3183 1 1 -0.0001262664939043805 31.139809958178304 33.85503756252514 27.581929392682945 0 0 0
3132 1 1 -0.005181708349020007 28.94971525883216 35.084862814634675 27.149856804152222 0 0 0
3129 1 1 -0.00252733246384015 26.786132289618056 33.82469334577317 27.171259457120538 0 0 0
3185 1 1 -0.0005151903677271039 30.381441636941037 35.054335957796255 27.346394495288454 0 0 0
3430 1 1 -0.01770386155768526 23.092759324257752 36.138836958132174 30.21778416234169 0 0 0
3133 1 1 0.01487039409909007 31.082615892143252 36.311615157975076 27.320890866172423 0 -1 0
293 1 1 -0.01222546953484399 22.801306027376988 39.68665856296992 33.67040963592211 0 -1 -1
2182 1 1 -0.03238523128897965 30.300654295535285 34.282932394937106 24.51426007887614 0 0 0
3325 1 3 0.1886629498237609 24.350580149417187 32.12972922385331 25.977064479959772 0 0 0
3013 1 1 -0.006409350629427242 23.886742524788236 36.347719623136285 26.812720033492116 0 -1 0
3130 1 1 -0.005699319207301283 28.22073901147301 33.84504707832678 27.31751241171853 0 0 0
3181 1 1 -0.00165143928359398 30.404829181282842 32.61561715525214 27.720230707135887 0 0 0
3485 1 1 0.01405186685194483 28.04820681931223 32.465037451378706 30.89102934006397 0 0 0
412 1 1 0.03272951145155815 27.888183978551883 38.44272299066687 33.455282610691754 0 0 -1
3421 1 1 0.005440670943682394 21.604290669384483 31.135916199162963 30.51963720483681 0 0 0
3422 1 1 0.002170971690985885 23.028620386868404 31.155629670224574 30.509616299426703 0 0 0
411 1 1 0.005397635436625871 24.953393113617178 38.43054276434522 33.46723747444807 0 0 -1
3434 1 1 -0.01137757517915071 23.09232440118611 38.688931614589706 30.26360900825891 0 0 0
3482 1 1 -0.003166866912553749 25.938100775158798 31.153429364266007 30.491679232332174 0 0 0
3483 1 1 -0.006962416534645738 27.354957932594182 31.18490000179201 30.705624342850424 0 0 0
343 1 1 -0.1440711804808028 22.636915840303434 32.0946800568798 33.926217922476255 0 0 -1
3540 1 1 0.004837339740680482 30.24647878877108 31.18618035829284 31.034411243841042 0 0 0
292 1 1 -0.007950077474368657 21.34353087512726 39.66356456078729 33.65373346102647 0 -1 -1
3137 1 1 0.05017766468848593 31.02922071908891 38.802006168479934 27.14176117759919 0 -1 0
3545 1 1 -0.04722045797554808 31.655092800546804 33.65776320991372 30.866697824935354 0 0 0
3484 1 1 -0.003774409092194117 25.221695431799482 32.40481061860043 30.30274008353645 0 0 0
3424 1 1 0.005899681903506685 23.773694375480247 32.38566218804204 30.33437825907309 0 0 0
401 1 1 -0.0392832992439536 25.623088228766495 32.21735957437293 33.533492626091125 0 0 -1
3542 1 1 -0.03531190402504625 29.495925570498905 32.43677961684948 30.995424831526822 0 0 0
3064 1 2 -0.2738215313181471 21.818150258622826 32.68779561129326 27.13744403415802 0 0 0
3984 1 3 0.2063286450819971 27.740984615205587 35.731585387225785 31.19600685871103 0 0 0
3541 1 1 -0.013122762551249 31.68503479922619 31.18844452845661 30.997623149730824 0 0 0
603 1 3 0.3887134046166143 23.12733823636562 32.89331573725645 33.37541730919254 0 0 -1
465 1 1 -0.009613443411256594 29.326621508415737 38.494295888493916 33.688033125904646 0 0 -1
346 1 1 0.1313901669679843 21.411221229284934 37.21621196351237 33.64398364566748 0 0 -1
407 1 1 0.02645461137601042 25.012940851151363 35.95666828907689 33.41599647582712 0 0 -1
350 1 1 0.003473231175593444 25.684194881458772 39.67341770408308 33.374210538453916 0 -1 -1
345 1 1 -0.1803798896453644 23.521220157963025 35.869243138362684 33.44718126830808 0 0 -1
3493 1 1 -0.01698410680878028 25.93228439524236 38.70989287748281 30.262457884872752 0 0 0
605 1 3 0.2132610374857724 23.107054678799276 35.318202380292256 32.609552467313286 0 0 -1
3494 1 1 0.1731435941958631 27.355841550261804 38.74506274276094 30.326156922829593 0 0 0
3986 1 2 -0.264517965935084 29.662372551346376 34.909613327878404 31.0904106597881 0 0 0
3492 1 1 -0.008337958884792489 25.216501710328465 37.47411478744253 30.214755448195795 0 0 0
3491 1 2 -0.2853468197462802 27.025536995093628 36.30116085896537 29.28761318212756 0 0 0
3987 1 3 0.4958503742167913 29.249083463230537 37.92406132851343 30.04744849004982 0 0 0
463 1 1 -0.001874935927950111 30.044272822470322 37.26021941612528 33.93545757852173 0 0 -1
3487 1 1 -0.004251603869807794 27.376471812463652 33.63371749514109 30.6158165142699 0 0 0
2624 1 3 0.168404665838074 28.531655560026273 37.42672891845912 24.58301894750987 0 0 0
674 1 3 0.1591689435070268 31.803420502905155 32.79527130206396 33.44678056602281 0 0 -1
399 1 1 -0.002569489991274728 24.89972470856571 30.915347346233997 33.64452340043595 0 0 -1
461 1 1 0.01019276967619511 29.282846477002003 36.02759135075423 33.923508127755895 0 0 -1
2123 1 1 -0.01510128783694421 28.18572981678806 32.98256397607417 24.212451533007382 0 0 0
2058 1 1 0.01226614224006078 23.80309378730472 30.43343385979131 24.03110337757555 0 0 0
2118 1 1 0.01443050127968955 26.75017600622432 30.437376732050968 24.157916361335136 0 0 0
351 1 1 0.008640925055356226 27.14330214832192 39.66853575580537 33.32991319346243 0 -1 -1
397 1 1 -0.001573078149646768 25.631752007574423 29.700815943124315 33.8444843272731 0 0 -1
2120 1 1 -0.0003295530928684335 25.979919294266576 31.689555963560892 24.005223676629125 0 0 0
2129 1 1 -0.07786888360616491 29.05192313222736 36.673413036144524 24.00176070966582 0 0 0
654 1 2 -0.3028946866303761 34.214451519889174 7.173497007802453 14.274178141641391 0 0 0
831 1 1 0.01578120675060743 32.69541961179691 2.2052350125564995 17.814002874993616 0 1 0
835 1 1 -0.01298083916570156 32.649325656093815 4.6560668973695565 17.674763653606814 0 1 0
889 1 1 -0.01364038600253327 34.14994479145788 2.2118677469417465 17.74609685828047 0 1 0
890 1 1 0.1396026859034616 37.00659371941358 2.1649892386157963 17.877911564236083 0 1 0
891 1 1 -0.0008015187009523475 34.8478083551925 3.4878836868035705 17.70333700620543 0 1 0
892 1 1 -0.05539672762950563 36.29336042862477 3.4251183470195645 17.799677958508 0 1 0
893 1 1 -0.01094761724859854 34.103638836849235 4.684430017907102 17.650139709300863 0 1 0
894 1 1 0.005789220147014773 36.95622202998295 4.707271253816871 17.717324754700336 0 1 0
895 1 1 -0.0171805358454336 34.78091126568696 5.990920080370655 17.638996235229584 0 1 0
896 1 1 -0.002150230375528392 36.20288861344833 5.9819368569863105 17.720321762850634 0 1 0
946 1 1 -0.05721126852338109 39.29231328104969 3.597590841714601 17.756477548601517 0 1 0
947 1 2 -0.2965577050273396 40.81330212970653 3.542149684386308 17.731624312380998 0 1 0
948 1 1 -0.02036318810498121 38.35925709198379 4.800973723462878 17.684061454788623 0 1 0
949 1 1 0.1366208933876647 41.30582647057483 4.853929576659103 17.55942484884497 0 1 0
950 1 1 0.01182299545517894 39.06236829610863 6.035756032640738 17.57002278262585 0 1 0
951 1 1 -0.03032520769057062 40.51225976055823 6.0667977219089675 17.596871816061675 0 1 0
1319 1 2 -0.354119268338368 38.281119378542655 1.8056524533332718 18.149914753635457 0 1 0
1323 1 3 0.1935861565024673 39.20854700200176 3.2366540762373166 18.808767345276152 0 1 0
473 1 1 -0.1724227332505716 36.568068207904965 3.369275431175249 14.448801827243786 0 0 0
887 1 1 -0.0009053152254172114 34.85171184105264 0.9769653073155995 17.722123361024554 0 1 0
7 1 1 -0.003838587922185316 42.412969863744806 3.3346702983913667 14.412664198869198 -1 0 0
888 1 1 -0.0190910273088102 36.30837244578542 0.8800374719070999 17.89952702801549 0 1 0
1894 1 1 -0.004501698573972358 42.08077018979335 8.371971029388353 20.697452600458877 0 0 0
1320 1 3 0.200876978716504 39.12203106459164 0.30659620222780604 17.374323908682108 0 1 0
1322 1 3 0.1741388680872497 38.99126718087943 2.8615261010216724 16.97415397809551 0 1 0
952 1 1 -0.00951860515971178 38.29224635812534 7.271535193822809 17.594073646206194 0 1 0
953 1 1 0.002158541063057792 41.245709897280356 7.296771702364263 17.51413127352087 0 1 0
839 1 1 -0.003471532141585022 32.63171657843237 7.1614579223532955 17.51944449177679 0 1 0
897 1 1 -0.00959729181804851 34.06730960981054 7.2527256628473245 17.583974215743243 0 1 0
898 1 1 -0.01374203017663893 36.85126027849729 7.251158426981782 17.66192963632496 0 1 0
1012 1 1 -0.00489855782310453 42.69430753052894 7.257152389562517 17.436478815512338 0 1 0
899 1 1 -0.00618738076847289 34.72378636811918 8.542715100468575 17.62010418536413 0 1 0
900 1 1 -0.01368938834393834 36.15162883010492 8.52786491294434 17.68234958090685 0 1 0
472 1 1 -0.006731871984267738 35.909248790185416 2.060404565612753 14.177961200548404 0 0 0
533 1 1 0.1559058614840904 38.07683384756536 5.8253667445688455 14.623917841005769 0 0 0
954 1 1 -0.00612313681234195 39.00017220189453 8.54582807311709 17.598377174748983 0 1 0
955 1 1 -0.0008625649798355789 40.437903827980705 8.53260913865866 17.562067419095587 0 1 0
470 1 1 0.004941827698962116 36.62112363686363 0.835822533529064 14.331313182016492 0 0 0
661 1 3 0.1460482816993805 32.94910489685013 3.4832570366845705 14.808656706529348 0 0 0
537 1 1 0.006992339741985454 37.951442464064776 8.368511184128831 14.351837912030764 0 0 0
1776 1 1 0.002407800006012517 33.447308701321006 3.2976256123584604 21.063393842062762 0 0 0
1780 1 1 -0.0546307286973084 33.31608716402736 5.876538061347026 20.811119099881388 0 0 0
1829 1 1 -0.04002173310803071 34.85652631265424 3.2638015981689947 21.218609012475877 0 0 0
1830 1 1 -0.009967191209387202 37.81434728377502 3.1971603771114827 21.105433562451566 0 0 0
1831 1 1 0.1429842267773514 35.678949491620635 4.52174478128197 21.10136384225375 0 0 0
1832 1 1 0.006810252806952292 37.159456238345086 4.440076565001715 21.09288140466081 0 0 0
1833 1 1 -0.1815923031717411 37.793826080678926 5.767718447058044 20.96321258100258 0 0 0
1885 1 1 -0.01232380657022095 39.24890015365462 3.2862437392570913 21.023828839169852 0 0 0
1886 1 1 -0.001061825740352051 42.14951136458218 3.34004603776956 20.982108003143846 0 0 0
1887 1 1 -0.003767139004636924 39.9961489132553 4.526028530661625 20.864081012462954 0 0 0
1888 1 1 0.00440519823348139 41.45118575511482 4.563686888841105 20.774152239573816 0 0 0
1889 1 1 0.02550824416884053 39.291167057827614 5.770240480599278 20.895731374649447 0 0 0
1890 1 1 -0.003593579803114891 42.11373024115135 5.867551142630669 20.68627193216256 0 0 0
2019 1 2 -0.3359293511728462 35.38191815262864 5.800754934808881 20.91719201703343 0 0 0
2020 1 3 0.1933277252225994 33.8901774126678 6.17962410770349 21.767543131197737 0 0 0
2022 1 3 0.1412616726469904 37.37186236664935 6.286179681043586 20.051526419974934 0 0 0
2023 1 3 0.2221072360352569 37.481848813359676 6.500587938117685 21.71494293654802 0 0 0
1828 1 1 -0.002712105888686993 37.01509486761822 2.00146757782402 21.21797171253211 0 0 0
1883 1 1 0.005924695333496894 39.97543475796141 2.0334421495002015 21.065366091890617 0 0 0
1884 1 1 0.0148541309752862 41.41861292682718 2.0981844538399104 21.043369218121768 0 1 0
1827 1 1 -0.0004827290650366801 35.54984942943076 2.041547129097022 21.238589215389062 0 0 0
2021 1 3 0.1828107493647851 33.875891759388864 5.9403142987480955 19.866772053546484 0 0 0
1774 1 1 0.002610257982086065 32.65238156168014 2.0709439315995466 20.91566934977277 0 0 0
1881 1 1 -0.001768270757082784 34.80522317929836 0.8051602332507116 21.132641156671006 0 1 0
1826 1 1 0.00664360478158808 33.38637007622605 0.8382922270355523 20.975392701831797 0 1 0
1942 1 1 -0.01860173587312346 39.177587650304 0.8169258931637441 21.068767951747258 0 1 0
1943 1 1 -0.007129873975740492 42.134341807862135 0.8500761637098418 21.123361397903224 0 1 0
1778 1 1 -0.01182269136427281 32.66610855466484 4.497139949733939 20.981484134438844 0 0 0
1882 1 1 -0.00616941719866892 37.72709219586092 0.7774665539892297 21.044838363332094 0 1 0
1782 1 2 -0.3223390875706789 32.54568787294675 7.201864692025861 20.736910391494792 0 0 0
2018 1 3 0.138714981758442 37.34243376209656 8.961627668949832 20.240478616319866 0 0 0
1321 1 3 0.1779577655653621 38.738916045551406 0.07527940640559086 19.10528902340753 0 1 0
540 1 1 0.0005111507517883999 40.20617368552583 9.593954733323153 14.324621567782444 0 0 0
1896 1 1 -0.0008186164359635428 41.31294614787224 9.62656429437744 20.63360672739278 0 0 0
2015 1 3 0.1975043695744836 33.12839965269753 8.853613740065201 21.58421884466189 0 0 0
1785 1 1 -0.177645796692047 32.81281186108851 9.577413445595386 20.83592526350954 0 0 0
2016 1 3 0.1443695858155311 33.20205521867284 9.075929478279798 19.904856190736847 0 0 0
828 1 1 0.1497404482422117 32.709602863247966 -0.27157755627990215 17.714435086709887 0 1 0
1891 1 1 -0.03221719637382702 39.97021119850159 7.01128942254159 20.886998414021576 0 0 0
1892 1 1 0.003002107747386777 41.39200682847108 7.101110958917345 20.70418943820237 0 0 0
1834 1 2 -0.3059254463000193 38.152225545911925 8.212765296550305 21.725170483380104 0 0 0
1893 1 1 0.1429300837634238 39.27711985342267 8.324553311053187 21.05937332551855 0 0 0
427 1 1 -0.02308324123537246 32.255527469957116 8.46988026172441 14.147378835979916 0 0 0
658 1 3 0.1981416226510543 35.63522230097425 6.79319057169291 15.533685272279692 0 0 0
1008 1 1 -0.01228657030762686 42.69626954912547 4.792432570860719 17.448763325892266 0 1 0
663 1 3 0.1676558389539908 36.189859774326116 3.8320472326577812 15.383718857600487 0 0 0
474 1 2 -0.3578304400671827 36.79411505181802 5.618943831079795 14.927777757921097 0 0 0
536 1 1 0.00262418880136933 40.126219753111336 7.047440375652927 14.295027776260302 0 0 0
532 1 1 0.00256924354073896 40.245167290392054 4.580101708851672 14.363590821500308 0 0 0
531 1 1 -0.03504223483989728 38.81535197853745 4.551244636213073 14.518262362752326 0 0 0
944 1 1 -0.1624001644681076 38.51789038078243 -0.3130901654371028 18.047139439199835 0 1 0
539 1 1 0.0006851108586166889 38.764489564372155 9.588885539702924 14.288171479471496 0 0 0
529 1 1 0.02690395712107553 38.07503181126709 3.3525923120766072 14.371771396019167 0 0 0
477 1 1 -0.01130739595854882 36.54999937151447 8.514846037172369 14.465077116033616 0 0 0
885 1 1 -0.03148896004695947 34.13332289680054 -0.28707473904904574 17.632125228638902 0 1 0
525 1 1 -0.01174533393078156 38.072666780925324 0.8433751435090184 14.456424519248216 0 0 0
2682 1 3 0.115109731264175 39.33816686852969 2.2584124838109996 23.858479640314687 0 1 0
534 1 1 -0.004180795464566266 40.938374676245715 5.872544922372454 14.411581155865868 0 0 0
1293 1 3 0.1127671101033923 42.44800502540656 -0.18585107580485932 16.689670570900557 0 1 0
475 1 1 -0.03657248858105427 35.72967191924847 7.2141947791033 14.470938631115683 0 0 0
527 1 1 -0.02618924128788734 38.78037604465565 2.1298441510440607 14.40750038729067 0 0 0
526 1 1 0.004145978301376235 40.94289605839734 0.8309359258036871 14.539669086773298 0 0 0
11 1 1 0.0005928806563100591 42.37192041030865 5.821555815433127 14.43516727572045 0 0 0
3 1 1 -0.02193982178603488 42.392806761114024 0.8418112141255817 14.472721722668846 -1 0 0
2014 1 2 -0.2793612722185222 35.46133166130007 9.667763437266437 21.22426892109701 0 0 0
476 1 1 0.1462221836480526 33.64665961362977 8.439169443503133 14.370327368771756 0 0 0
538 1 1 0.0007476709910169654 40.86709631641188 8.305116203006243 14.279559011511859 0 0 0
535 1 1 -0.03854620279111869 38.692502250210524 7.108245512306026 14.355343968290756 0 0 0
528 1 1 0.001596437347849991 40.22509686959906 2.0777893822137834 14.458223359685759 0 0 0
530 1 1 0.004747926072479562 40.96359659428822 3.3309392569115697 14.397764906433485 0 0 0
15 1 1 -0.0007090249944083464 42.29314529112071 8.324529857804437 14.216319378513147 0 0 0
478 1 1 -0.02525895426310159 34.386235758954285 9.653565041987433 14.432467001312256 0 0 0
2249 1 1 -0.01725452111941917 34.619725166356886 1.751385304469347 24.529781432373678 0 1 0
2251 1 1 0.0131071778615721 35.32586370728937 3.0091167956886964 24.596723190607605 0 1 0
2683 1 3 0.1676188149300522 39.774075929391394 2.6895415545173598 25.530121026504716 0 1 0
3624 1 1 0.005096977477278627 35.998602398284596 8.6495148739224 30.930895915639 0 1 0
3145 1 1 -0.1874715341632551 32.456983238610306 3.801291728749126 27.576738030578145 0 0 0
3202 1 1 -0.00372508611906932 35.379391711706944 8.8112739691769 27.65919196694697 0 0 0
3193 1 1 -0.1775457018399256 37.6117243135636 -0.005794857866939498 28.177690750412328 0 0 0
3194 1 2 -0.3473828145539436 37.930976593896204 2.25873236145953 28.815289429640345 0 0 0
3203 1 1 -0.001717019802996163 36.828299235035146 8.817288842611832 27.652661862936363 0 0 0
2261 1 1 0.004116620673961207 34.5924267521513 9.250848118610804 24.435812850588363 0 1 0
3249 1 1 0.01979240550797656 39.07107643175007 -0.03242865977108035 28.13441346948248 0 0 0
3250 1 1 -0.005104341620169115 41.899297556423114 -0.047797409301121606 27.85410666033636 0 0 0
3251 1 1 -0.01857847834776756 39.80696410182083 1.1808846891930118 28.130389262418728 0 0 0
3252 1 1 0.001736694214124779 41.19534686244245 1.228865466320638 27.92028401353996 0 0 0
3253 1 1 0.1666106610636383 39.12784738424444 2.490511356592857 28.363626995293654 0 0 0
3254 1 1 -0.006400976052559117 41.87857407996145 2.5219450355596464 27.854155204253434 0 0 0
3379 1 2 -0.3309189716933204 35.12916669811503 0.0059031728329431606 28.008251882518433 0 0 0
3382 1 3 0.2015446467333676 37.25409011692325 0.7760858337138908 27.50990150132346 0 0 0
3383 1 3 0.1594212942394421 37.25423296520059 0.4328000023119645 29.146548161832225 0 0 0
2253 1 1 0.003049301066455144 34.597302676535584 4.248637602338359 24.554945062118517 0 1 0
3149 1 1 -0.001734971329344027 32.45486446077261 6.378821600436819 27.491859580357442 0 0 0
2195 1 1 -0.0122791831156253 33.1854101861316 4.233298263268035 24.36775355102978 0 1 0
2248 1 1 -0.02900113884322998 36.76888945597481 0.44330028427782253 24.544339456612647 0 1 0
2201 1 1 -0.004663750105724624 32.42094329504446 7.985219092908555 24.23599463603855 0 1 0
2191 1 1 0.02082277972764343 33.18876355581835 1.6856080180502135 24.46995057387521 0 1 0
2255 1 1 0.004964813717252163 35.339291956350316 5.52334301949031 24.577667922781444 0 1 0
2317 1 1 -0.004910805065141715 41.82542930458203 9.245444118681709 24.166136071046644 0 1 0
3377 1 3 0.142905331752197 37.16740635072426 3.2283193968264863 27.161935718434176 0 0 0
3378 1 3 0.1963598437192479 36.45258990597225 3.3917718232287917 28.785142320156208 0 0 0
2247 1 1 0.00351312903567476 35.36238189798765 0.5115063091328943 24.354144982497896 0 1 0
2189 1 1 -0.09395317305257746 32.56084451261524 0.41628145717885034 24.69604028424932 0 1 0
3563 1 1 0.0007945035518829668 32.449460680516225 7.257171078385475 30.460166819720637 0 1 0
3140 1 1 -0.0615317491328044 33.02753229130835 0.1613978482923647 27.615640795608577 0 0 0
3195 1 1 -0.06105570667609423 36.655931301093666 3.9085701454140174 27.817695890562053 0 0 0
3255 1 1 -0.04430932221649201 39.73320586819471 3.804681789095458 28.07624514691267 0 0 0
3256 1 1 -0.000234746830932975 41.1546830643398 3.770843181407052 27.892523796917033 0 0 0
3381 1 3 0.1813280892837402 33.72521608070546 0.2700181907867375 26.79972952751408 0 0 0
3380 1 3 0.1813055504536006 33.39530417258286 0.25508355588132287 28.656486229488806 0 0 0
3374 1 2 -0.2989218380091265 35.15815273953376 3.871231548406734 27.484052471178842 0 0 0
2306 1 1 -0.02530218287893687 39.81211234542808 3.0580211422761083 24.46735642036148 0 1 0
3676 1 1 -0.002126145440799621 38.152184984540746 7.366754537517828 31.05011228970116 0 1 0
4015 1 3 0.13689470674887 42.67063164402307 0.3478684691500002 30.52147468470168 0 1 0
3376 1 3 0.1983990557924574 32.90392636411892 3.1940166038295614 26.772388338882006 0 0 0
3196 1 1 0.1354846964348162 34.565800805383056 5.1301175497695635 27.58455873486987 0 0 0
3197 1 1 -0.008050068402866253 37.561657321895865 5.104951282144406 27.964375698345034 0 0 0
3257 1 1 0.006227271577133439 38.99287511442729 5.026468110913602 28.03799874149861 0 0 0
3258 1 1 -0.0004475807627174744 41.85859244490995 5.054391008954847 27.762721414629407 0 0 0
3551 1 1 0.006896406682728931 32.51351871759114 -0.12710278159478008 30.819557739137043 0 1 0
3147 1 1 -0.009153712839407189 33.17071223158859 5.110081242548454 27.555167692482133 0 0 0
2310 1 1 0.0134749537797437 39.631348216577656 5.526913686602452 24.51374303646047 0 1 0
2258 1 1 0.001713238546673888 37.49693014458658 6.787375883608916 24.477434380817236 0 1 0
2257 1 1 -0.005798405610546691 34.61100558675693 6.739914489330011 24.52149728898296 0 1 0
2312 1 1 -0.0003204760585269059 38.941513706584416 6.802676863057042 24.475518407349742 0 1 0
3621 1 1 0.002358115888335133 33.84387435179509 7.370671362583787 30.80777985060506 0 1 0
2679 1 2 -0.345840816507724 38.52277978959593 1.4403469640794127 25.626289344330132 0 1 0
3198 1 1 -0.02471922178394856 35.39321483703271 6.344373386939561 27.698351540492126 0 0 0
3199 1 1 0.01332643750067686 36.833142047386545 6.318419972749477 27.804382132155293 0 0 0
3200 1 1 -0.003063187207302148 34.63453093454274 7.5523053479046345 27.59717638790718 0 0 0
3201 1 1 -0.004703459390366814 37.57372841384917 7.585299029104423 27.77096136810945 0 0 0
3259 1 1 -0.002697423982028247 39.697084163972875 6.275504164855084 27.81002172210725 0 0 0
3260 1 1 0.0001384865711388289 41.13438513480753 6.2963199279297735 27.836995825390392 0 0 0
3261 1 1 -0.001047657642967781 38.99973590919233 7.54476864375217 27.708959225738177 0 0 0
3262 1 1 -0.001176865682786717 41.9008702780069 7.542275287127897 27.723452711490907 0 0 0
3609 1 1 -0.02232209537169318 33.948143632705 -0.1133948303988469 30.673087663068916 0 1 0
662 1 3 0.1854185864027777 36.15829959129249 4.079229360592072 33.691039929009 0 0 -1
2260 1 1 0.01266789902120355 36.76790105988331 8.036013138236992 24.44729134382193 0 1 0
3142 1 2 -0.3257568556565369 32.33284218044776 1.4885874089666609 27.382206337112695 0 0 0
2308 1 1 -0.02060374506867857 38.94260166842516 4.301190575374519 24.560816295167285 0 1 0
3622 1 1 -0.005264407644319533 36.69613020155508 7.406773247849188 31.039115415413953 0 1 0
2259 1 1 0.007323482815292558 35.33329177915211 8.011638192790512 24.48211623432709 0 1 0
3263 1 1 -0.002416212582151304 39.748206168520426 8.795468847550321 27.549867593803203 0 0 0
3151 1 1 -0.004552326222687279 33.202532392405956 7.57957552908019 27.418937644306542 0 0 0
2252 1 1 -0.04209012460965485 36.74913779380543 3.053515991784069 24.831042146218948 0 1 0
2311 1 1 -0.02728652372729337 41.093876516763984 5.483424556674435 24.36741994576119 0 1 0
2254 1 1 0.002252217522711318 37.502187129611706 4.293791651629411 24.721807976693324 0 1 0
3555 1 1 -0.0105058281828222 32.48776641124342 2.2791411631394736 30.56041604916971 0 1 0
3559 1 1 0.008005850994881583 32.42660603563424 4.7789711328395015 30.563575864557244 0 1 0
3611 1 1 0.01145947725660266 34.676193173502796 1.1123549828863755 30.711610219932883 0 1 0
3612 1 1 -0.04066295588495958 36.06992021711418 1.1273436158955223 31.061988855177546 0 1 0
3613 1 1 0.007909380737790348 33.915964498718914 2.3417703354563666 30.718215079369198 0 1 0
3614 1 1 0.01437385876640541 36.734164107762325 2.40171030326303 31.112438118211024 0 1 0
3615 1 1 0.0194422605736708 34.5970385835091 3.6264225395220597 30.760384310766256 0 1 0
3616 1 1 -0.01389693382983593 36.004141512073815 3.646215569413339 31.012550234525804 0 1 0
3617 1 1 0.006248899446615228 33.84354375799393 4.863406734664059 30.683382260865834 0 1 0
3618 1 1 -0.009965201248755363 36.68484476549457 4.918781360758816 31.160211089208715 0 1 0
3666 1 1 -0.04140524413136036 39.021410489686026 1.1637573087606388 31.370500267232522 0 1 0
3667 1 2 -0.3003418105539644 40.541973681368155 1.218567776806532 31.55109223062433 0 1 0
3668 1 1 0.007545856241574122 38.169825479647166 2.4043203204885235 31.252096964238618 0 1 0
3669 1 1 0.1371368476023319 41.102684947287614 2.474916515869513 31.26773154975859 0 1 0
3670 1 1 0.01588467019610794 38.864026227550326 3.647342299003787 31.214474900074734 0 1 0
3671 1 1 -0.02789483675685721 40.3158928968391 3.6735886348862548 31.075629259128636 0 1 0
3672 1 1 -0.006971724146720986 38.13783359838426 4.895455173685728 31.17551959415704 0 1 0
3673 1 1 -0.0005297063959778713 41.03409069489327 4.897055211020196 31.109918669330824 0 1 0
4042 1 3 0.1398323771335445 38.74668501694577 0.3946156772198984 30.570944022890888 0 1 0
4043 1 3 0.2005810821643195 38.898525391410246 0.8034886662122676 32.41372546036672 0 1 0
659 1 2 -0.2895744613805588 34.15889099833917 3.2833937221147043 33.46220775794019 0 0 -1
3620 1 1 -0.008459487151162974 35.96594415385551 6.166008617641991 31.103596382761417 0 1 0
3674 1 1 -0.001270271905175868 38.86522810577852 6.132699892798899 31.21021727240459 0 1 0
3675 1 1 0.00201013800015197 40.306650782568845 6.140944036638407 31.263905110990304 0 1 0
3619 1 1 0.006139730379944452 34.519068522481966 6.160219254032042 30.864452671409396 0 1 0
3610 1 1 0.1409299932874118 36.60632285170387 -0.1996595390174508 31.279071741905508 0 1 0
3732 1 1 -0.005409794277528654 42.49340143915396 4.8923706917208225 31.0667445047258 0 1 0
2256 1 1 0.00032610735668706 36.77476638935974 5.535919940642872 24.558683382718137 0 1 0
2262 1 1 0.02058884565667241 37.49355641264111 9.273022047860913 24.32234378694347 0 1 0
3153 1 1 -0.01533483289792038 32.43311826809927 8.81090241226656 27.37711473407753 0 0 0
2250 1 1 0.1296001722958734 37.35534865146054 1.7358556000264485 25.037212664479203 0 1 0
3736 1 1 0.0003155363791433954 42.47997847514395 7.336060175549044 31.050085324056344 0 1 0
2314 1 1 0.008967016994221335 39.69436878727378 8.005634912954598 24.362763026803876 0 1 0
2309 1 1 0.1267756492682678 41.846323305520706 4.282113095857419 24.287422599774246 0 1 0
657 1 3 0.1698902967997934 36.018112329918154 6.511115233476199 33.59769755375551 0 0 -1
2313 1 1 0.0002996092660238227 41.85313735999958 6.725769647491569 24.287230276508406 0 1 0
3623 1 1 -0.0416163845639256 34.5443135074033 8.654123991949731 31.025014803456145 0 1 0
3375 1 3 0.17286848225706 32.711169360773546 3.235276047951541 28.447498059329693 0 0 0
2316 1 1 0.0115453785393702 38.955562271572155 9.253879184725525 24.326507751822067 0 1 0
3677 1 1 -0.003907408369938943 41.044326679454606 7.397273943059668 31.110657359804616 0 1 0
2307 1 2 -0.2928794947302165 41.248583761461155 2.980721817280699 24.11808005413837 0 1 0
3264 1 1 -0.003160215514094155 41.19968240754539 8.783620734974289 27.591737876540307 0 0 0
3678 1 1 0.003926568185677584 38.85888725158375 8.624313146524925 30.96751474339165 0 1 0
3728 1 1 -0.01217302420974728 42.503592967181866 2.4021757769841394 31.124882083792937 0 1 0
2315 1 1 -0.0003077776718068487 41.14035454815884 7.953361038950294 24.33206867106491 0 1 0
3679 1 1 -0.00290095488546542 40.32503779814665 8.62005490559826 30.953320160139477 0 1 0
2193 1 1 -0.001763857902064358 32.50929694847697 2.9657013107124115 24.29482050621182 0 1 0
471 1 1 0.1348003758092052 34.49570702908799 2.053257573214809 33.87771126574395 0 0 -1
2199 1 1 -0.004855732118724744 33.16455606791592 6.762525818612045 24.40634010278496 0 1 0
2203 1 1 -0.006976374807123747 33.180221895815244 9.242604559221867 24.25373794982551 0 1 0
2197 1 1 -0.002004387577023493 32.45782599752043 5.489995715258152 24.366894757838043 0 1 0
416 1 1 0.01198084788933362 32.271691506439346 0.9361817321757689 33.79212473040436 0 0 -1
3998 1 3 0.1393665861261744 32.29086666479717 9.299136746267962 29.81263321471471 0 1 0
2680 1 3 0.1663550585981637 39.44461961724213 0.03607722703455183 24.226797820783673 0 1 0
4016 1 3 0.2020660743042276 42.85137940832955 0.6644677292436508 32.184297441243906 0 1 0
469 1 1 -0.0326864679964069 33.70953626797155 0.8326182387096085 33.99727697664914 0 0 -1
903 1 1 -0.04890855999418454 34.715273310822234 11.029356183450147 17.571793807615773 0 1 0
904 1 1 -0.003899085410703988 36.17443021669288 11.041653958077374 17.483424322212684 0 1 0
905 1 1 0.1394906845146843 34.16875920621328 12.299493660017479 17.860237808778955 0 1 0
906 1 1 -0.005683095445176734 36.90584320357538 12.272310562089709 17.39495396945849 0 1 0
958 1 1 0.00124537252756824 39.0558218620998 11.04534100940372 17.39523794406956 0 1 0
959 1 1 -0.003790552733176389 40.517021608875496 10.957719444725992 17.49360903363226 0 1 0
960 1 1 -0.006280413844712033 38.366935927309825 12.283488032142188 17.349434222604906 0 1 0
961 1 1 -0.008389040680224787 41.23549139346512 12.214068508889557 17.45493936620333 0 1 0
1276 1 2 -0.4639852453463713 32.89000761905864 12.341627014822206 18.42032594054193 0 1 0
543 1 1 -0.002056552553210808 38.760636838229 12.102606123111501 14.118174494463492 0 0 0
1280 1 3 0.1788770704082389 32.23090282824813 14.294682868445856 18.931926845941693 0 1 0
678 1 3 0.197080943152763 41.667510275988874 18.37837283337049 14.876713873865823 -1 0 0
963 1 1 -0.1690467900347474 40.587379096534576 13.527984557847205 17.1965938697754 0 1 0
1288 1 3 0.3970417571118399 40.890188984048 16.52725056565354 17.003468417241272 0 1 0
907 1 1 -0.02697757160077694 34.760385266220965 13.589501209745517 17.746106275311107 0 1 0
908 1 1 -0.002217919772918679 36.200517504673826 13.517850022410157 17.52320493332831 0 1 0
962 1 1 0.02710738339999007 39.103133036575095 13.508752199024803 17.28578182667398 0 1 0
902 1 1 -0.01405183166842261 36.8579941793711 9.793851988078693 17.523713852493742 0 1 0
966 1 1 -0.03794338550239339 38.36399644538157 17.267556883217 17.1978019245933 0 1 0
1290 1 3 0.1940990348093208 40.70823365152383 13.846447688444115 16.15296270135954 0 1 0
2646 1 2 -0.4313125767224227 40.89584336180945 15.250041828996816 23.084401191119248 0 1 0
1286 1 2 -0.4702857989542437 40.32345940217736 15.790834308355489 16.63405641117808 0 1 0
965 1 1 0.1294326639749787 38.98917721263757 16.03559139838802 17.015591082959272 0 1 0
957 1 1 -0.004103864937178634 41.227409837157005 9.720366603150485 17.55058832117011 0 1 0
914 1 1 0.007592815297632982 36.90432665821648 17.252366320436792 17.325413140284113 0 1 0
913 1 1 0.01068173837158468 34.09482044852114 17.292568382629085 17.964038478637903 0 1 0
910 1 1 -0.00173541190304398 36.93917387336005 14.759075002535726 17.491093237267695 0 1 0
484 1 1 -0.008283113735398213 33.62649896665357 13.360782484308467 14.540107939435364 0 0 0
967 1 1 -0.1228138503393865 41.46976382287984 17.410467222438847 17.538020614188596 0 1 0
916 1 1 -0.001176815387475933 36.220059284304156 18.508944043624812 17.46323286585526 0 1 0
851 1 1 -0.03819272653834267 32.61488935064192 17.26522754291714 18.008372865192705 0 1 0
490 1 1 -0.03459328339198275 34.32413543033936 17.104383670923685 14.605779190913465 0 0 0
2017 1 3 0.1050610647280461 36.121239804669756 10.148071633655741 19.619897859593113 0 0 0
31 1 1 -0.2161772107157196 42.40918904449738 18.431875435134753 14.068602496106223 -1 0 0
969 1 1 -0.01482605088433264 40.549206533972495 18.582130596891965 17.44637301512145 0 1 0
483 1 1 0.001184577727108614 35.83583226749975 12.178183239695436 14.404768176370842 0 0 0
1287 1 3 0.1034249198406431 41.367315501037446 17.083145788093248 18.576438738809003 0 1 0
901 1 1 -0.01241361964248103 33.99626798809359 9.76559832317884 17.45339004230465 0 1 0
909 1 1 0.03357449026870657 34.07243993676987 14.809976797845964 17.945573700790924 0 1 0
912 1 1 -0.002297462096800157 36.239121946285216 16.00770796804579 17.552115503523467 0 1 0
847 1 1 -0.1985533977940354 32.576801245812106 14.834147324799206 17.99731960002346 0 1 0
968 1 1 0.0068116071970862 39.122327441999595 18.524120716993146 17.336611662947924 0 1 0
964 1 1 -0.01805999240944408 38.386855162229836 14.761526296404753 17.23630959517694 0 1 0
911 1 1 -0.009648259624882756 34.79525310505759 16.048919533303785 17.85259389661964 0 1 0
1289 1 3 0.172184608254721 41.161428102973325 14.309082811198593 17.79063580711779 0 1 0
915 1 1 -0.001790480558670232 34.78751134289062 18.514981765733044 17.67435954816961 0 1 0
1984 1 3 0.08564622123563813 32.90670605645222 19.29547194940509 21.44750182291875 0 0 0
1787 1 1 -0.02092957975845229 33.42589457734199 10.903687004145256 21.098269279229704 0 0 0
1836 1 1 0.1274178290030429 34.82962163859863 10.91309234026492 21.264959134006457 0 0 0
1837 1 1 0.0005793719675745174 37.74881944314167 10.987159215167816 20.776579315441456 0 0 0
1838 1 1 -0.02900162887145615 35.56328332790723 12.122922656925772 21.159076291505798 0 0 0
1839 1 1 0.008097400514638595 37.00872698587688 12.183991108202889 20.94205510030711 0 0 0
1897 1 1 0.01070135764477468 39.18958045618102 10.888920615674412 20.857744574268335 0 0 0
1898 1 1 0.0001592021260125418 42.0567320782414 10.86575539413035 20.598723653701285 0 0 0
1899 1 1 -0.003446592892141949 39.874367149196814 12.173587901420005 20.660077165197592 0 0 0
1900 1 1 -0.007208963908825853 41.33980830155471 12.123221179211475 20.57276236616852 0 0 0
1902 1 1 -0.008170730558291197 42.04010335328378 13.35091773817339 20.393185377343325 0 0 0
1843 1 1 -0.002558515744378135 37.0310562154358 14.670255861049826 20.95161378176357 0 0 0
1789 1 1 -0.006531955397703119 32.71529211001636 12.1501354686901 20.995107202252907 0 0 0
2638 1 3 0.1499108005703892 32.91441578327596 11.36816143538058 23.702122273447763 0 1 0
1840 1 1 0.00231955147687199 34.87048096261234 13.406729170574444 21.25205172223882 0 0 0
1841 1 1 -0.005022516168218269 37.75157692942147 13.408723624113293 20.846865301093924 0 0 0
1901 1 1 -0.001079781493740632 39.18835914313198 13.40292837536312 20.678681041528954 0 0 0
1791 1 1 -0.003666126371330505 33.441408627213846 13.388150034948477 21.156536834127294 0 0 0
2650 1 3 0.1949585573653655 41.46952157885735 13.498349971412605 22.793645536585352 0 1 0
1907 1 1 -0.006107396454942911 39.95252542468095 17.155002625166272 20.6114202972057 0 0 0
1850 1 1 -0.03002974745823658 35.604831160533955 19.62566815021314 20.665106344176582 0 0 0
1904 1 1 -0.008640315339671193 41.34652487759852 14.609357874131408 20.34112159440451 0 0 0
1903 1 1 0.003534979917602285 39.89974786856243 14.687627193127438 20.465501161245236 0 0 0
1985 1 3 0.1104024475098135 33.76229068631276 18.311355684333723 22.484023295635648 0 0 0
1909 1 1 -0.03462134764303797 39.19710616740008 18.374554815136555 20.865933585050264 0 0 0
1851 1 1 -0.03086771560001655 37.0774269370477 19.666880196310405 20.69866927827149 0 0 0
1847 1 1 -0.006374182213222199 37.014151137544246 17.15223042464303 20.919750161787174 0 0 0
1793 1 1 -0.01976040937683405 32.70583072208051 14.617395913661868 21.08349903680676 0 0 0
1797 1 1 -0.02231786664831208 32.64747530966998 17.07940339806614 21.270080488127114 0 0 0
1798 1 1 -0.1326549745416555 33.50231389955606 18.393530393841978 21.46300768764623 0 0 0
1910 1 1 -0.01942980472490187 42.11204667750848 18.377947858819542 20.611486418815474 0 0 0
1846 1 1 -0.009864794447133785 35.577973300623206 17.146001882452186 20.894620341532544 0 0 0
1845 1 1 -0.004284323026948556 37.76833163775807 15.904922146401509 20.80754723785383 0 0 0
1911 1 1 0.1230444719013408 39.85415050803747 19.63122366285075 20.799212851306237 0 0 0
1795 1 1 0.0006197175720562277 33.429822429676236 15.893055247051334 21.162744047694865 0 0 0
1906 1 1 0.008408290635305562 42.04170294211136 15.873590947574908 20.462017250616256 0 0 0
1848 1 1 0.03198512885628538 34.888840935054816 18.401614118570926 20.81010268800727 0 0 0
1844 1 1 0.0009431410222390242 34.85511549841899 15.882727767078917 21.025686914391514 0 0 0
1849 1 1 0.01628991185731967 37.7837391912773 18.35380198698388 20.81278570703266 0 0 0
1912 1 1 0.1252901506883342 41.27312211926288 19.673124724862948 20.59219799259571 0 0 0
1905 1 1 0.0004128551023851919 39.18876178772762 15.908987511186348 20.605260979819157 0 0 0
1908 1 1 -0.01503943793665197 41.38847062870542 17.162088654427784 20.557205311074103 0 0 0
1842 1 1 -0.001987679852675063 35.60985360791864 14.659516886701343 21.133104493758925 0 0 0
1016 1 1 0.0008336303411355212 42.664523831075954 9.725582913541416 17.43734742061924 0 1 0
545 1 1 -0.005141407307581088 38.02754795433646 13.366390143070456 14.123699636254129 0 0 0
2325 1 1 0.1515182706980093 39.56009363277241 15.44282757669096 23.5022601262447 0 1 0
2648 1 3 0.3741227045257371 41.572291262923095 15.976880208436333 23.609431430732197 0 1 0
541 1 1 0.001287387453930571 38.05954082099403 10.851332430122284 14.272103213464582 0 0 0
492 1 1 0.1438396923051059 33.702778191176044 18.35741762425172 14.535161376547869 0 0 0
485 1 1 0.0004965692731168527 36.61389105644047 13.39346769037219 14.344540190417494 0 0 0
431 1 1 -0.01538761335773258 32.238261898685195 10.908939989500682 14.298708503011092 0 0 0
481 1 1 -0.004050687206529205 36.62418808777248 10.965357000355066 14.370176979165937 0 0 0
435 1 1 -0.01735021240187163 32.17572572719143 13.362531235124806 14.539343031463734 0 0 0
544 1 1 -0.007528025328329154 40.19378258535917 12.125600706101043 14.058095138232199 0 0 0
2205 1 1 -0.1349222580670093 32.41930863474697 10.414988066617 23.872770813067444 0 1 0
2323 1 1 -0.1880874661652644 41.13347810228737 12.954757135060209 23.743156000548694 0 1 0
488 1 1 0.02808532497279262 33.6339681400262 15.851938529446306 14.64504140893597 0 0 0
486 1 1 -0.001884108549015658 34.343427939807945 14.612176422711059 14.552651242466023 0 0 0
553 1 2 -0.2746715920477988 37.850307124257824 18.366041116921327 14.233979476441883 0 0 0
487 1 1 -0.004534719300958938 35.77586417542827 14.591031710638928 14.462640936693273 0 0 0
956 1 1 -0.005320553026415729 38.31090001665435 9.800580354635922 17.489748866693645 0 1 0
19 1 1 0.000616229528684432 42.34809287458497 10.83684648457702 14.138884281082033 0 0 0
480 1 1 0.006738128185373934 33.67630639129262 10.89990978629672 14.265424140422972 0 0 0
482 1 1 -0.008070792589513919 34.3946750940318 12.170991836076235 14.342665906678976 0 0 0
1020 1 1 0.142452010976799 42.63451521523942 12.201189375865935 17.323102792431534 0 1 0
2324 1 1 -0.01734596646797871 38.92213243324487 14.181601562447028 23.782629180985644 0 1 0
542 1 1 -0.00237913611013638 40.885509271753264 10.858887137525238 14.168113810121236 0 0 0
1278 1 3 0.1538828511057038 32.268125220991 11.774442326851144 16.541106493300674 0 1 0
439 1 2 -0.3047437000135831 32.29108563375378 18.340516720521943 14.670392094034018 0 0 0
2326 1 1 -0.03100252696678853 39.017438152200675 16.696357823404018 23.825385812860308 0 1 0
479 1 1 0.01306702839598372 35.85527835497389 9.754373710071533 14.555177371894624 0 0 0
1835 1 1 -0.02048078018461497 36.81459788834902 9.87788364489181 20.484170406108056 0 0 0
2322 1 1 0.03929147284778144 39.63116169821854 12.95494474956619 23.846465112830256 0 1 0
550 1 1 -0.02477058800588705 40.82860553401762 15.857005233004527 14.01097935219507 0 0 0
491 1 1 -0.02578390768040129 35.79269868603441 17.080417312633575 14.565297905113844 0 0 0
1895 1 1 -0.02604857910224007 39.90977927544007 9.68662730636437 20.87432242634804 0 0 0
494 1 1 -0.02821133476706169 34.36191037687029 19.59774121495156 14.46339464492549 0 0 0
843 1 1 -0.009819929366319466 32.581845992407075 9.729248512477033 17.256040302655133 0 1 0
493 1 1 0.1257221796503288 36.43172275290281 18.325974829937678 14.446465012429067 0 0 0
495 1 1 0.008064402317228278 35.830298284851864 19.633403295744593 14.476651306689861 0 0 0
489 1 1 0.01867901460816096 36.509783172015894 15.820931237622597 14.435426530286955 0 0 0
2328 1 1 0.00459830100076297 39.75072433593083 17.948197785271372 23.976592573077653 0 1 0
27 1 1 -0.003150970299115282 42.282732321143655 15.857266941994164 14.162304566116957 0 0 0
1277 1 3 0.3435608266757778 32.45733146138399 11.486286427251885 18.622253319872105 0 1 0
2270 1 1 0.00278842459530341 37.46366709574063 14.192362926616719 23.95067587052943 0 1 0
549 1 1 -0.04232155339776857 37.95500948953687 15.867865109979595 14.281148748548713 0 0 0
547 1 1 0.006561214430557361 38.71483413946371 14.60220723750288 14.094982955191718 0 0 0
551 1 1 0.1535202015305854 38.53192213840927 17.10624581784221 14.216616174876698 0 0 0
1279 1 3 0.1532440381404322 32.19367917547547 14.11557974631287 17.23506275352253 0 1 0
552 1 1 0.1167422639613929 39.959244063486764 17.07373436893673 14.005407304934828 0 0 0
1024 1 2 -0.287727569804507 42.963397277101265 17.373546895743953 17.377149049266738 0 1 0
2264 1 1 0.01427600592961062 36.74133068568941 10.48667635097546 24.315999491141305 0 1 0
3689 1 1 -0.002752893893783765 40.497734540917904 16.13841010305092 30.883943800396448 0 1 0
2263 1 1 -0.04003181299556945 35.32941543940652 10.514839190827052 24.58084487598272 0 1 0
2267 1 1 -0.02904028739297777 35.31385422128474 13.047317879837852 24.415440043156178 0 1 0
2265 1 1 0.1347667342981493 34.773697503376546 11.787934104758795 24.8531547603252 0 1 0
2636 1 2 -0.4744809330922001 33.522294164912786 11.883021944789697 25.48929979058352 0 1 0
2637 1 3 0.3454821142546197 33.16717283121843 11.07212491623002 25.89778686077335 0 1 0
4008 1 3 0.3158805692309249 40.83533734253246 14.187698721124548 30.512284196166696 0 1 0
3687 1 1 -0.1365198257163218 41.37947937552654 14.932463616489164 31.07915543662785 0 1 0
3686 1 1 -0.03461043148440885 38.29457154116685 14.907817317589718 30.73906801032227 0 1 0
3639 1 1 0.01841396555259284 39.06371546471516 18.644895614012338 30.680607193139288 0 0 0
3577 1 1 0.001880703942398673 36.18459718876541 18.674514066365766 30.970116297457515 0 0 0
3634 1 1 0.0005563169241465795 36.873574605398275 14.900401246431436 31.038924601615555 0 1 0
3277 1 1 0.2954126269799782 41.125027914507406 18.843874379289968 27.039789179736236 0 0 0
3744 1 2 -0.3055057173397147 42.89304589009946 14.871086313865225 30.8630623711879 0 1 0
4007 1 3 0.1230928450148189 41.41736294989354 14.531449448849633 32.09182617005446 0 1 0
3567 1 1 -0.2139143359511364 32.44650044145042 12.48468357733796 31.538393644470684 0 1 0
3155 1 1 -0.04974387979697846 33.202052705374975 10.013584871642198 27.636706478771547 0 0 0
3266 1 1 -0.001340897034401272 41.86105208434831 10.055735268627156 27.513853691509567 0 0 0
3205 1 1 0.001082919423544625 37.609020884736445 10.030542208932044 27.56247101874295 0 0 0
3265 1 1 -0.00319636931472514 39.03868344000533 10.029346062519174 27.422851121413856 0 0 0
3204 1 1 -0.003554832682246606 34.65107868264378 10.025464272279997 27.69186576478088 0 0 0
4000 1 3 0.1851819422694856 32.219146098662456 12.028334920005518 32.521180201205404 0 1 0
3164 1 1 -0.004473364162349199 32.477642649349995 18.71639429932117 27.57415342142708 0 0 0
3206 1 1 -0.005840023168424468 35.3582590524746 11.281796794366478 27.669359190299698 0 0 0
3207 1 1 -0.005607417917827384 36.82834167740358 11.252837858290045 27.484310688715496 0 0 0
3267 1 1 -0.003723724698256334 39.69562457757022 11.31912522740661 27.205805670075296 0 0 0
3268 1 1 -0.01128737600629242 41.126936773493554 11.296929227903727 27.258959525655897 0 0 0
3345 1 3 0.1322392626939642 33.1601342933682 12.687562666310852 29.33252108946597 0 0 0
3571 1 1 -0.04736825485713205 32.587150916786 14.939086335178393 31.42293976639224 0 1 0
3160 1 1 -0.1642533111100236 32.7007511218765 16.31699114414964 28.386901831314066 0 0 0
3688 1 1 0.002448084235972129 39.090344520201754 16.13354703092532 30.767348062486395 0 1 0
3626 1 1 -0.004576312326463211 36.74223805410023 9.913900210081808 30.897155628333408 0 1 0
2215 1 1 -0.01756908562677919 33.29012111443677 19.28838425322347 24.285828713456667 0 1 0
3638 1 1 0.005842329698559674 36.9181193114888 17.408049184875537 30.997176545283786 0 1 0
2209 1 1 0.1792710294814804 32.51097848192722 15.63136481183342 24.594205441562146 0 1 0
3748 1 1 -0.05821204251747325 42.64688599725067 17.4289929833378 30.973607728945716 0 1 0
3212 1 1 0.1420601188858755 34.6349075094364 15.032567002334813 27.746559438522517 0 0 0
3213 1 1 0.1220589986544671 37.39736474203702 14.966319690930384 27.34073121863559 0 0 0
677 1 3 0.2155492673339494 41.82216895353219 18.47382155339145 33.114779876769326 0 0 -1
3209 1 1 0.01731862654943841 37.45054760522718 12.487455014181034 27.220183902013623 0 0 0
3269 1 1 -0.03361630034513912 38.93015661485236 12.53972242850296 27.133999456986253 0 0 0
3210 1 1 -0.03492625345677709 35.26360250034712 13.762960269657558 27.546110849831777 0 0 0
3208 1 1 0.03989534824108604 34.68435443195967 12.527269334089757 27.746217700310346 0 0 0
3214 1 1 -0.03012450812962342 35.336198672495605 16.268962192585327 27.64839756239861 0 0 0
3275 1 2 -0.319815405593223 41.84732120456135 17.840585200995157 26.61315772402814 0 0 0
3274 1 2 -0.3294715026421699 41.30948514098643 14.722380347873676 26.076047234269286 0 0 0
2207 1 1 -0.2150100114803607 33.15195240257711 14.313122857098275 24.68779272202654 0 1 0
3680 1 1 -0.004464111971447068 38.18253112030021 9.871009547770562 30.841478786782886 0 1 0
3162 1 1 0.006278384709582794 33.3350350377824 17.546078369364793 27.760675483321606 0 0 0
3271 1 1 0.1629194634087041 39.53163199399075 13.799015210319377 27.077024298473717 0 0 0
3270 1 1 -0.02707801864916546 41.8170427868477 12.532454116333662 27.216284181528835 0 0 0
3216 1 1 0.016424043764198 34.68968380622937 17.556323319515965 27.52545764407133 0 0 0
3215 1 1 0.00661089766360134 36.80261863330584 16.25493171094243 27.449855853047993 0 0 0
3399 1 3 0.1383189751516485 42.48316614836128 17.677234817359953 28.527581386912406 0 0 0
3211 1 1 -0.02600167096299308 36.730629494764166 13.75173450666381 27.294353551977157 0 0 0
3331 1 3 0.2469620454174848 38.537128288581044 17.42555707379639 27.23392537227611 0 0 0
3217 1 1 -0.1274628098571608 37.50168309852904 17.463311715605148 27.341684051195703 0 0 0
3272 1 1 0.1096117175502179 40.96518156703522 13.711223629935011 26.89112532132479 0 0 0
2640 1 3 0.1846129488153304 33.00816248843875 13.88864792993689 25.693658871447326 0 1 0
2269 1 1 0.03158650686204446 34.60975855997003 14.29486498784726 24.391338588830294 0 1 0
3397 1 3 0.215539200303095 42.37052898786115 15.202479282092204 27.32644296125587 0 0 0
2211 1 1 -0.04374015898051568 33.245300422768786 16.78357800829776 24.38564208526704 0 1 0
2649 1 3 0.2160526803559486 41.579514362164815 13.664779962572307 24.49649016293081 0 1 0
2275 1 1 -0.006250240885805273 35.4634718330081 17.979017652698577 24.312035984634615 0 1 0
548 1 1 -0.0145179302577529 40.15570477209194 14.613337768345827 33.920691124618166 0 0 -1
3273 1 2 -0.2856453867714904 38.855012698363836 15.024591595947445 27.161545814796575 0 0 0
2321 1 1 -0.007087568154727192 41.88068247605945 11.695884117603502 24.006273530656152 0 1 0
2213 1 1 0.006718524446939665 32.54497987490378 18.083551212595342 24.316314698926192 0 1 0
2273 1 1 0.002099428184600002 34.701536172623406 16.782785275371065 24.307072365745288 0 1 0
2329 1 1 0.02606571696479048 41.173189165942155 18.02032322115328 24.036332849904326 0 1 0
3344 1 3 0.2040756362469805 32.615537954799656 13.17877760830089 27.708039162558677 0 0 0
3575 1 1 -0.01900350417651546 32.60647419055367 17.449381292107038 31.277122170994904 0 1 0
3640 1 1 0.003611544324062386 40.48256834919119 18.66215830403238 30.729071377319723 0 0 0
3157 1 1 -0.03597020073374087 32.41036718885254 11.160218249914147 27.987285228510576 0 0 0
3996 1 2 -0.4460783644495294 32.71228780486954 10.096279183442748 31.8293577731306 0 1 0
3158 1 1 -0.1701624636167009 33.2334727643636 12.436427484556772 28.28891738125771 0 0 0
3633 1 1 0.00272008603900414 34.024082451419666 14.928761343102218 31.30586605090214 0 1 0
3159 1 2 -0.304908041679899 33.2667396074719 14.935395554098976 28.060922737128504 0 0 0
2271 1 1 -0.008285046666514771 35.37187761476017 15.49157131424893 24.2927973820189 0 1 0
2277 1 1 -0.01191262607755575 34.75397949770444 19.248492113201067 24.239543018333524 0 1 0
3635 1 1 -0.007186058464336276 34.74230915558427 16.16150521569163 31.18875924410217 0 1 0
2647 1 3 0.2420697907011156 42.022162700610465 16.458524137052184 25.174355128220107 0 1 0
3576 1 1 -0.0008979750799335472 34.748116502429404 18.677391897607215 31.00845096469749 0 0 0
3350 1 3 0.1443501005263362 32.9610602786901 16.237191682359896 29.44977935350563 0 0 0
3629 1 1 0.02495432077278199 33.94278444660118 12.432161145981144 31.408894590073064 0 1 0
3684 1 1 -0.02790088740740391 38.24663715711608 12.355706300912573 30.78170337453854 0 1 0
3219 1 1 0.03627784958096857 36.91116563471513 18.727260148688664 27.281115149866505 0 0 0
3625 1 1 0.151004416802505 34.028686615959415 9.898911658240886 31.377324231278774 0 1 0
3627 1 1 -0.02275332712770313 34.640484539711984 11.188446734353475 31.274358637842646 0 1 0
3628 1 1 -0.002591938159104981 36.05368061858712 11.175514772291562 31.05514010577255 0 1 0
3637 1 1 -0.01113816416461494 34.026066267381445 17.413073242040017 31.179440670587812 0 1 0
3740 1 1 0.1388270763474637 42.50682305488817 9.77987593231472 30.85529648294875 0 1 0
3682 1 1 0.02965263186705303 38.926967297748014 11.104215165922227 30.758667058076252 0 1 0
3683 1 1 -0.1525204742284709 40.38720043209204 11.117200513964686 30.554321738167516 0 1 0
3685 1 1 0.1397541387940709 38.83651654515373 13.612327467284407 30.494408569580294 0 1 0
4009 1 3 0.1468929500795323 40.856920679873404 12.001501110191107 31.100226657174396 0 1 0
4010 1 3 0.1660239907086029 40.61909575398211 11.425074167928127 29.510418700158766 0 1 0
3630 1 1 0.0009460730661693399 36.8087691451093 12.417752850324593 31.049064738124557 0 1 0
2266 1 1 -0.002004263586216444 37.47370304971824 11.72819493657389 24.13183379700833 0 1 0
4006 1 2 -0.4044199836170856 40.1037090789423 13.449311459415357 29.942364298874693 0 1 0
3636 1 1 0.001547133649229389 36.202961978840555 16.184500024976753 31.111584793034012 0 1 0
3276 1 2 -0.3426176213640642 39.66058982984672 18.86287689391632 27.14749925811907 0 0 0
3632 1 1 -0.003833609177547173 36.114135036043 13.682109614497504 31.09148553730494 0 1 0
3218 1 1 -0.007387687911575208 35.43652156737581 18.7956933793997 27.26929381572846 0 0 0
3691 1 1 0.001475827551772912 41.19609832029219 17.39874404053791 30.846977818262964 0 1 0
3631 1 1 -0.01125767693771493 34.69077684335061 13.629446358627888 31.297984290440034 0 1 0
3690 1 1 0.00716307942418745 38.34104998663126 17.370195362390614 30.81765382913417 0 1 0
2268 1 1 0.001083886892448012 36.75941348202345 12.951280223065492 24.142971816758838 0 1 0
23 1 1 -0.001367389637073454 42.36625059564727 13.361098389034138 33.995848771723296 0 0 -1
2319 1 1 0.0002170212787062529 41.11109796714044 10.47336081300621 24.127586789632907 0 1 0
3681 1 1 -0.00899984216104171 41.09727774748785 9.839733179786919 30.82288922551666 0 1 0
2318 1 1 0.006089973125374584 39.65325554591066 10.481457208480895 24.15122610031633 0 1 0
2272 1 1 -0.0002426043793095605 36.82394292046273 15.469602438555695 24.136215060693008 0 1 0
2330 1 1 0.008789270223274071 39.016749963075675 19.202494597192505 24.035647194412412 0 1 0
2276 1 1 0.001430791787837054 36.904826072676975 17.9635271962686 24.182975973618106 0 1 0
2327 1 1 -0.1708444290356443 42.062982955122486 16.811485973717282 24.14449472661871 0 1 0
3398 1 3 0.1461139675401281 42.798767583600224 14.995258830692142 28.929460311813457 -1 0 0
2320 1 1 -0.003475709487816793 38.93559672922706 11.743252674963315 24.051447883419794 0 1 0
2274 1 1 0.005217550797249958 37.56751411257948 16.69164900540469 24.027909625754127 0 1 0
554 1 2 -0.2899016395788746 40.2171429681973 18.37955680598546 33.90822499661004 0 0 -1
546 1 1 -0.03143367433803907 40.92746190711491 13.37474417480672 33.96491593903326 0 0 -1
2331 1 1 0.01789194889901816 41.89966075648341 19.241133807503267 24.09570692568737 0 1 0
2278 1 1 0.0008630432217918106 37.59127353849736 19.225237136328918 24.117915992192266 0 1 0
2639 1 3 0.1570849695508852 32.62044987353826 13.623476329933744 24.030825791551376 0 1 0
806 1 1 0.008706030352612922 32.626718439851906 22.224370588669437 17.51028984716422 0 0 0
810 1 1 -0.03777373938672447 32.67385604480705 24.709998341493087 17.555248333980312 0 0 0
1990 1 3 0.0939094018020807 32.94704285803768 21.762912370477768 21.88472962846245 0 0 0
858 1 1 0.005768257059996676 34.045445288009084 22.240429863082547 17.4273204786192 0 0 0
859 1 1 -0.001622908511740086 36.94594685094288 22.242596602430915 17.312682029503488 0 0 0
860 1 1 -0.001868980882426368 34.81691781930168 23.46924178238884 17.451838000542306 0 0 0
861 1 1 0.001431496429742666 36.26457143127632 23.490806949054257 17.430647360547578 0 0 0
862 1 1 0.004567259430201154 34.09251604888678 24.7213067439806 17.571707201619628 0 0 0
863 1 1 -0.0003780170691625547 36.986701423351285 24.768998871344905 17.465640526772138 0 0 0
864 1 1 -0.002401290695636733 34.84267189051539 25.95658500208483 17.498332476486688 0 0 0
865 1 1 -0.002073873306254065 36.264520890201666 26.012148884131424 17.529228965789773 0 0 0
921 1 1 0.004607078928225963 38.3686699651046 22.233635460483935 17.338409446407496 0 0 0
922 1 1 0.017258612242745 41.32197495033271 22.271270164393915 17.433941762048335 0 0 0
923 1 1 0.0005105338014766954 39.13201855018652 23.48287790068055 17.318738511702797 0 0 0
924 1 1 0.01923392606729673 40.55848206691044 23.515865273504055 17.37649424492918 0 0 0
925 1 1 0.001371901191487258 38.424071429082524 24.73325542011284 17.375242829556733 0 0 0
926 1 1 0.02378973769073561 41.26657980202718 24.76854283181132 17.457156019873825 0 0 0
927 1 1 0.001023641297500066 39.1373750158437 26.019664855823827 17.322925724991407 0 0 0
928 1 1 -0.009461927914550224 40.56319947276523 26.016354977794247 17.379291685857172 0 0 0
970 1 1 0.007454665812763669 38.4072819980063 19.760529466484414 17.32377432742809 0 1 0
982 1 1 0.003630840818297426 42.8160353672884 27.24567218376959 17.264580806465155 0 0 0
919 1 1 0.005879656540865341 39.13914396408662 21.00601957586588 17.3906272944815 0 0 0
920 1 1 0.003471939755432093 40.557270051523766 21.050440854730148 17.44289753615638 0 0 0
857 1 1 -0.003763333286891487 36.202717750747105 20.96663025490791 17.410942749913147 0 0 0
856 1 1 0.006093962903977387 34.77445899668412 20.982530422549196 17.512293334512457 0 0 0
497 1 1 -0.1173731724421326 36.583606180344724 20.83317833796463 14.429380244439185 0 0 0
2168 1 1 0.007716448539729089 32.43298927121871 22.99198945053303 23.986800324703164 0 0 0
930 1 1 -0.002694122820871615 41.36637136025419 27.24479552170701 17.425641288344043 0 0 0
866 1 1 -0.004082654805259531 34.13551542392876 27.250037117578113 17.54611617585536 0 0 0
812 1 1 0.02289969624102658 32.754460270628044 27.30638220259446 17.748876024002165 0 0 0
867 1 1 0.01064915621186364 36.985133531204134 27.288272686053773 17.506112303467713 0 0 0
929 1 1 -0.03521705248963231 38.3898959287376 27.255988592014905 17.420014961850175 0 0 0
453 1 2 -0.3001046740415662 32.20497364677786 28.261783287057426 15.1860911322288 0 0 0
931 1 1 0.1486565591351462 39.24764454710658 28.391038306892124 17.73483981089284 0 0 0
566 1 1 -0.01057853767558417 37.99587659580114 28.389972066314236 14.05175868879104 0 0 0
868 1 1 0.01261515812664929 34.78660193985642 28.543997550650655 17.399267897102067 0 0 0
869 1 1 -0.00736606821100255 36.2098601198366 28.49847043744466 17.32883665953384 0 0 0
917 1 1 0.01392285898239853 34.033172225875965 19.753016622782184 17.621216882070534 0 1 0
500 1 1 -0.0009859191417834511 33.683056722418684 23.32464294724017 14.248800691335216 0 0 0
502 1 1 -0.004933276330313837 34.41220577025713 24.585736050250325 14.237040963672303 0 0 0
932 1 1 -0.001633555482585547 40.724519283378115 28.471056121924907 17.513296671414174 0 0 0
565 1 1 -0.007750127232777141 40.12353290111124 27.129595633016326 14.005815568281774 0 0 0
1867 1 1 -0.007675330959435149 37.11572430843762 29.55646669402401 20.907856480022858 0 0 0
1811 1 1 0.1268953755824626 32.877565459878795 29.291818723364415 21.939991541891395 0 0 0
618 1 3 0.1041413221289193 34.137838811453086 29.045757808431752 15.124423919830988 0 0 0
1802 1 1 0.008531182013271129 33.47231408980758 23.385108853863933 20.616759759437265 0 0 0
1806 1 1 -0.001950132355243052 33.40985741423599 25.796382918770732 20.94037170133441 0 0 0
1856 1 1 0.01695930141742129 34.89726484214502 23.380563862501482 20.589811091080847 0 0 0
1857 1 1 -0.1150707955259611 37.73926461476027 23.399272795247327 20.847749077473807 0 0 0
1858 1 1 -0.008927751953431731 35.61026469968441 24.643532596404917 20.632976767570785 0 0 0
1859 1 1 0.04036642375309484 37.06457336707492 24.6280240319905 20.747520623022123 0 0 0
1860 1 1 4.231908979006044e-05 34.887053858180664 25.839271907886328 20.78789506687996 0 0 0
1861 1 1 -0.03212717402692044 37.85361946990809 25.864422663317416 20.864026114386558 0 0 0
1915 1 2 -0.2870357743823861 41.88437531453365 23.8314523908697 19.606231399449452 0 0 0
1916 1 2 -0.3378344356522377 39.98256892814454 24.68857485112196 20.96659403983721 0 0 0
1917 1 1 0.2839947230136245 41.37478386608214 24.668001461589746 20.462443776837926 0 0 0
1918 1 1 0.1509064646232374 39.272481791228856 25.9128114158562 20.953434271164554 0 0 0
1919 1 1 -0.04976453494014323 42.18032980731575 25.83793437887912 20.801259561572145 0 0 0
1971 1 3 0.2434352729057536 38.80273498224599 23.31917322859636 21.007063944904058 0 0 0
1854 1 1 -0.02635263363707599 35.69314540861623 22.1618328610436 20.602804408539946 0 0 0
1855 1 1 -0.0003862155696709569 37.15768898167874 22.132606992638095 20.740241401419954 0 0 0
1800 1 1 -0.1357635896942855 32.90450207659609 22.02761957342206 20.848358591531262 0 0 0
1913 1 2 -0.2805175040578035 39.2256398039478 20.898636531208478 20.852917333758143 0 0 0
1852 1 1 0.147209716352667 35.02318904115441 20.90046980339823 20.442121571192374 0 0 0
1853 1 1 0.1246269052473363 37.767101723549196 20.860054856720204 20.75352808428673 0 0 0
1804 1 1 -0.00377723805174522 32.701670563480846 24.573392440050497 20.74548717093812 0 0 0
2037 1 3 0.1746525593592601 42.84396711989972 20.84139324085974 21.652932320284798 0 0 0
1799 1 2 -0.2867280066039164 33.65603006831462 20.836284894530177 20.208501061359954 0 0 0
35 1 1 -0.1790995596916935 42.43074137178396 20.912416702003263 14.761527280407197 -1 0 0
1924 1 1 0.0005465808280150511 39.98714658798319 29.588228281412842 21.190545734605355 0 0 0
1925 1 1 -0.01526871049869385 41.434677265496816 29.618350782025434 21.196909376408826 0 0 0
1862 1 1 -0.004267793428662262 35.657563657980674 27.052206259303524 20.83786302089337 0 0 0
1808 1 1 0.0005440537449323524 32.701874724154656 27.018135172741335 21.070309355144694 0 0 0
1863 1 1 0.005140126736021108 37.11664600417591 27.098542697299145 20.942966876270415 0 0 0
1921 1 1 0.02001844915722903 41.477282523366895 27.076823985752267 20.969595813769626 0 0 0
1920 1 1 -0.03276793935249763 40.00408142529767 27.095690865730205 20.899142899851206 0 0 0
1810 1 1 -0.02593389447425333 33.51350117092233 28.22741866736204 21.316613223842772 0 0 0
1864 1 1 0.01522369340547733 34.945213040018 28.295414955298337 21.046636384941056 0 0 0
1865 1 1 -0.007703638118594404 37.85252073405657 28.31771673013743 20.97358377754948 0 0 0
1922 1 1 0.007607870139644593 39.27675746815619 28.36716373698474 20.991915672854937 0 0 0
1923 1 1 -0.004784568529322576 42.13109572351806 28.348360878022742 20.94917783990896 0 0 0
1866 1 1 -0.006059233370524602 35.67896401111356 29.510381982839483 20.982686302647274 0 0 0
1329 1 2 -0.3096067490218063 38.77611278405664 29.50597848811386 18.25071102798088 0 0 0
450 1 1 -0.0464855557579352 32.23736034458092 25.842691969433723 14.619217510454128 0 0 0
2691 1 3 0.1823974731272022 38.141440014685074 29.379185828303104 23.03026933345796 0 0 0
504 1 1 0.001391860815755291 33.706749927272845 25.83047391448677 14.358155387887843 0 0 0
974 1 1 0.01870923723557745 42.76279261620549 22.281938265372382 17.53638975940874 0 0 0
2039 1 3 0.1635479367274459 42.66640129023567 23.287885597289904 21.24060250257232 0 0 0
2222 1 1 0.0005803978375777262 34.683213817301024 24.200931718128487 23.975885016096324 0 0 0
971 1 1 0.01765958997211907 41.29649905551325 19.79617144898019 17.44487623193333 0 1 0
2224 1 1 -0.0109933760459194 35.39046912817346 25.463766248734974 23.99978418202989 0 0 0
496 1 1 0.02296823552406291 33.65097629952382 20.861594284909128 14.377591760298914 0 0 0
505 1 1 -0.006217828842632863 36.5218521853477 25.864601779502912 14.131284918207095 0 0 0
501 1 1 -0.02988464839972095 36.58461108419809 23.34696603517851 14.134878934427777 0 0 0
1914 1 2 -0.2616147785799742 41.895781503645196 20.72694772242008 20.135724680754933 0 0 0
855 1 1 0.003873570983279306 32.61520024309665 19.74960337837318 17.846844260217313 0 1 0
2225 1 1 -0.002794984120333459 36.83549484537486 25.482234900174202 23.99206040158064 0 0 0
978 1 1 0.01899228566844488 42.73076060538947 24.78203113988334 17.427879430196555 0 0 0
498 1 1 -0.008229975754051003 34.43880298693442 22.096373039084146 14.29331662459527 0 0 0
679 1 3 0.1758840404643577 41.33262467751569 20.841563112743795 14.696512337516578 0 0 0
918 1 1 0.0008765113410246215 36.95319340124552 19.752945122178232 17.365549551233805 0 1 0
508 1 1 -0.02129910423589467 33.61499090835815 28.320284852037272 14.487398048102033 0 0 0
680 1 3 0.1015816516857577 42.6306905370459 21.090948451576224 15.771139066154657 -1 0 0
1028 1 1 -0.02063116969114449 42.74770971095961 19.809569892872467 17.552550848833985 0 1 0
506 1 1 -0.009454810908871849 34.402028303754 27.063638853971305 14.320501676339292 0 0 0
611 1 3 0.2440258745567411 37.63059847493602 20.771292030819357 14.393850895974976 0 0 0
503 1 1 -0.00083458561762362 35.87381832220542 24.575920003661757 14.203257008691645 0 0 0
509 1 1 0.0002740374964360578 36.55652750043148 28.376158196714215 14.11685726502717 0 0 0
499 1 1 0.0381216371926523 35.87114484111998 22.05508886999157 14.332977708768338 0 0 0
446 1 1 0.0003860775591391199 32.246111312515154 23.38952955011984 14.252389195560527 0 0 0
2231 1 1 -0.07802099711290274 37.45830469261182 29.27274744056785 23.896538235848666 0 0 0
564 1 1 -0.003258583433907074 38.678655172798216 27.112245029760267 14.064773303361395 0 0 0
507 1 1 -0.01222552754004454 35.82396057227679 27.125313535225466 14.215583295368742 0 0 0
442 1 1 -0.005676926418688334 32.240378738649525 20.964610907594988 14.501931303287824 0 0 0
562 1 1 -0.003774188962988605 37.968593472255144 25.85424334866163 14.02219847200412 0 0 0
2221 1 1 -0.0002151400288335992 36.844259206080416 23.011508407958125 23.970567016837578 0 0 0
2220 1 1 -0.001456047212309899 35.406194401869975 22.940069721326147 23.954533375082278 0 0 0
2223 1 1 -0.001792972270927356 37.56001840437054 24.238634003761028 23.996718818896937 0 0 0
3170 1 1 -0.008070385334141754 33.29001015969748 22.466948940488688 27.514038339079622 0 0 0
2164 1 1 -0.003003711802549383 32.554377184408764 20.510717320813942 24.1340707450767 0 0 0
3232 1 1 -0.1919152934797283 36.77970293024433 28.836214588074828 27.179642908730603 0 0 0
3706 1 1 0.02975868659024399 42.63856731482256 27.34137142238987 30.73127498658691 0 0 0
3220 1 1 -0.0003254307654810869 34.69655816102444 20.00203486023666 27.29750946516777 0 0 0
3221 1 1 -0.03175724696535011 37.57873723879367 20.012202967166616 27.276987912819667 0 0 0
3222 1 1 -0.004103986106645286 35.42838102330031 21.259550367271075 27.23405310662602 0 0 0
3223 1 1 -8.647970881755543e-05 36.85800783480263 21.279882220390533 27.268205696108435 0 0 0
3224 1 1 0.009862994614074702 34.71856480620842 22.533506242750214 27.279288996622228 0 0 0
3225 1 1 -0.001206632905535719 37.519816940881356 22.567588660888386 27.233285639784903 0 0 0
3293 1 1 -0.02578492172954713 41.12487939868725 28.852137188132268 27.62569142996125 0 0 0
3702 1 1 0.005187246680844284 42.675976031142035 24.871226206473498 30.55117892455875 0 0 0
3278 1 1 0.1423952582670434 38.99081568629961 20.121714097546025 27.266771358252758 0 0 0
3279 1 1 -0.0559292511928654 41.84615310982028 20.091598753789633 27.226718627749406 0 0 0
3280 1 1 -0.03833230076996413 39.65065886086987 21.359035944011772 27.163578118139682 0 0 0
3281 1 1 0.01715185127543482 41.13060698593744 21.317308098706523 27.169196250249435 0 0 0
3282 1 1 0.001014201053552769 38.945229293404424 22.62458349455075 27.13441991155438 0 0 0
3283 1 1 -0.003620266363259832 41.836295271833606 22.5737558438319 27.164697466765393 0 0 0
2218 1 1 0.0009807581870910416 34.68496185083445 21.704349269103723 24.060475886107483 0 0 0
3698 1 1 0.006426623734830178 42.67399159770263 22.394862762721452 30.514415774077644 0 0 0
2288 1 1 -0.002483850092781437 41.20039547618793 25.47189979767693 24.087981242147915 0 0 0
563 1 1 -0.008595967204766504 40.84088338275429 25.861238631373325 33.94331482775693 0 0 -1
39 1 1 0.004313350683460841 42.25976874253038 23.314295832035707 33.79241877077367 -1 0 -1
4050 1 3 0.1755715130562844 37.23377301483104 27.67756807642646 31.438670772601455 0 0 0
3641 1 1 0.01368628405629739 38.32059146402193 19.879696226474113 30.682025164030623 0 0 0
3394 1 3 0.1544322384235094 32.95636364766141 29.388231518266014 26.96279534556938 0 0 0
4052 1 3 0.1708229061880492 40.89241862368297 28.027285506353135 29.79217467278872 0 0 0
3653 1 1 -0.1723600528028194 41.16598123101298 27.34262971217824 30.611171709393044 0 0 0
558 1 1 0.1396262468476228 37.97576020274743 23.42570803685706 33.93453019459927 0 0 -1
3166 1 1 -0.0007594904363650139 33.24732287462783 19.916221675492025 27.470056920743538 0 0 0
3578 1 1 -0.0005343755177056038 33.960148135639024 19.87896799699326 30.911931166921395 0 0 0
2290 1 1 -0.005699932602338446 41.96528992806844 26.709090817633637 24.15955569149504 0 0 0
3171 1 1 0.1293281931045049 32.61349800711423 23.56833499467027 28.049251499228262 0 0 0
3591 1 1 -0.05971363276395684 36.67915443278183 27.45962462098606 30.49329054723198 0 0 0
2171 1 1 0.1258398168005722 32.62567802817405 25.456514187403638 24.369353376748226 0 0 0
3592 1 1 0.1410028194502791 34.52216489264165 28.642641792389853 30.75846108599506 0 0 0
2279 1 1 0.009538602745173328 39.71876593969291 20.457049801732474 24.11629534074606 0 0 0
3292 1 1 0.0005042532274856359 39.674175252812965 28.813649503239997 27.568097619351953 0 0 0
3593 1 2 -0.3308273618161446 35.844072559381175 28.780284653078166 30.35508412513066 0 0 0
4049 1 2 -0.342669271527431 38.7525940979744 27.35663303306354 30.551830535547015 0 0 0
3590 1 1 -0.03401693172820808 33.87094787123271 27.38031208866863 30.871310474800016 0 0 0
3579 1 1 0.007707768718931505 36.90067032089043 19.913981550028314 30.873051460099738 0 0 0
3226 1 1 -0.002575660421639553 35.36624322736006 23.799664226312775 27.269785210053545 0 0 0
3535 1 1 0.02944644973492829 32.45485531884136 27.40237205684169 31.049286601554442 0 0 0
4053 1 3 0.2034374293758829 40.74216126839677 27.86433051281426 31.49693610380743 0 0 0
2229 1 1 -0.007692367054774658 36.82031424831458 27.894828608027673 24.10639208591732 0 0 0
3227 1 1 -0.009419731463854638 36.783126711821616 23.79757611405111 27.314169163261738 0 0 0
3284 1 1 -0.003617279484360726 39.69816762761517 23.845231685355515 27.20389384715632 0 0 0
3285 1 1 -0.001012695048926307 41.12376489089659 23.827059544676235 27.222069614637434 0 0 0
3228 1 1 -0.01905405562805965 34.547013056673784 25.041296663138414 27.50196192822842 0 0 0
3286 1 1 -0.00321739186845724 38.94965646761787 25.100936626164398 27.158197416081425 0 0 0
3173 1 2 -0.298292015602076 33.11505423163304 24.834111546619656 28.16925147222387 0 0 0
3339 1 3 0.1463794314996396 36.12556320727809 28.880469693395455 26.336737672038733 0 0 0
3229 1 1 0.0079015661351871 37.50633454760204 25.072310099864616 27.17816214439228 0 0 0
3287 1 1 -0.0002679550453834279 41.799262928377544 25.11595147052541 27.32913130959311 0 0 0
3337 1 3 0.07778433448547002 34.287548335772534 25.600324639214932 26.58202074081726 0 0 0
2217 1 1 -0.0003058038440975912 36.888071804117565 20.507554449768357 24.21607014726307 0 0 0
559 1 1 -0.05616315264002204 40.83084829128736 23.333291921007145 33.696028906393295 0 0 -1
3168 1 1 0.01393577678645293 32.543235961490495 21.175166336398615 27.491241093034162 0 0 0
561 1 1 0.01667362699109329 40.164435596033584 24.607996892569115 33.82920196959568 0 0 -1
2283 1 1 0.002333182611665157 39.74449435741341 22.996103694265116 24.04346919545719 0 0 0
638 1 3 0.03794383363094881 34.81921181423707 29.675048852048906 33.58066253085724 0 0 -1
4051 1 3 0.1784207829193317 37.34425531219237 27.566180616536524 29.594221009326954 0 0 0
2175 1 1 0.02807243071617025 33.222215082991745 29.246700280325516 24.570378216388438 0 0 0
3230 1 1 -0.07540397610700596 36.826935020591236 26.307342638372198 27.065879172400532 0 0 0
3231 1 1 0.01323575570715817 37.543289538470624 27.53200963589631 27.17917272512004 0 0 0
3288 1 1 -0.003915619621387052 39.68508190193979 26.31875314017522 27.27186740173043 0 0 0
3289 1 1 -0.003324210474797887 41.15625124001281 26.354205945001137 27.371801100952602 0 0 0
3290 1 1 0.001072429208773896 38.96520712302222 27.559152363973602 27.351912278335586 0 0 0
3291 1 1 -0.00704266966789865 41.864657281864616 27.612537771461547 27.59476483728428 0 0 0
3338 1 3 0.08778811893751119 35.02721561540741 25.736569317120242 28.142342420170387 0 0 0
3340 1 3 0.1746218435642803 36.02501887972567 28.818090474478293 28.015130396731955 0 0 0
3358 1 3 0.04225560021378793 35.77834146643066 26.354948745378938 26.815535517622635 0 0 0
3642 1 1 0.01219685972850953 41.22367650605307 19.90105591471186 30.554475504753693 0 0 0
2173 1 1 -0.1888231680516701 32.4501351114294 27.929172929114777 24.640248125742986 0 0 0
2172 1 1 -0.01391470728886015 33.33271700664536 26.674054875641996 24.410844411325712 0 0 0
510 1 1 -0.06910078781144637 35.90612462474367 29.61694661221945 33.79300469032749 0 0 -1
2287 1 1 0.006758699759334684 39.75758666041179 25.47012487277935 24.009387369951114 0 0 0
617 1 3 0.07192693178842374 33.399954079145886 28.713844135096448 33.47773628459835 0 0 -1
2226 1 1 -0.009704007796321057 34.70665173118872 26.726757872188127 24.224632746597273 0 0 0
3526 1 1 -0.0006631591389228469 32.518226885131256 19.913948204611884 30.999075595308813 0 0 0
567 1 1 -0.007611885620246769 40.81522446644677 28.355438187271147 33.9116436711641 0 0 -1
556 1 2 -0.3335924056481695 38.60524218761725 22.162482385655377 33.68320539820744 0 0 -1
3357 1 2 -0.3326352959898666 32.247856355834124 28.360910311970585 28.440224409215197 0 0 0
3694 1 1 0.0009508992088919269 42.62827396220163 19.92672312361718 30.733330052946663 0 0 0
3530 1 1 -0.04367731297259584 32.48597114331343 22.419333682605874 30.851155133907124 0 0 0
3532 1 1 0.01062230459180722 32.62068516585165 24.950345742653873 31.150022276797493 0 0 0
3580 1 1 -0.001459889007376896 34.692379565212036 21.131714751853345 30.842573419285568 0 0 0
3581 1 1 0.001465935402730986 36.125684947547725 21.131029214913607 30.742869131160777 0 0 0
3582 1 1 0.004510445668168744 33.92934595569269 22.361740253738958 30.84906641881074 0 0 0
3583 1 1 0.005802753698549634 36.83512397411024 22.382185575397614 30.606945973515007 0 0 0
3584 1 1 -9.193198586033928e-05 34.695086896887844 23.58474440971059 30.870268382451762 0 0 0
3585 1 1 0.0004719126160988026 36.13405951654615 23.632707261459903 30.629227212434824 0 0 0
3586 1 1 -0.002571407488717209 34.01819603683518 24.8407492322395 30.982020565736914 0 0 0
3587 1 1 0.005017001193369906 36.86645037086146 24.882319394769947 30.570089285147922 0 0 0
3643 1 1 0.01294275900985065 39.01912848430242 21.12772950518528 30.548869392528896 0 0 0
3644 1 1 0.02595561716928491 40.47628881888935 21.13771008442451 30.43292748671928 0 0 0
3645 1 1 0.008850582512237252 38.27569314337684 22.362183107479794 30.495244897487705 0 0 0
3646 1 1 0.005527996541354272 41.23990752140858 22.352740732550565 30.317262304447386 0 0 0
3647 1 1 0.006501938737250245 39.01215481944691 23.5936407668125 30.35656320448812 0 0 0
3648 1 1 -0.002345135643124613 40.45935217003483 23.55135632308297 30.260120707967435 0 0 0
3649 1 1 -0.03938579537460379 38.28253882251028 24.853901948392693 30.463412122830206 0 0 0
3650 1 1 -0.00183650398008293 41.23016670636116 24.78507756880847 30.415697409243034 0 0 0
555 1 2 -0.2968339865436201 40.70784751106266 21.090282234768598 32.96024195089863 0 0 -1
3651 1 1 0.1461111061207706 39.0654800793713 26.06958832177895 30.48735247079662 0 0 0
3652 1 1 0.0002351333307410297 40.51767340861852 25.98458946597031 30.46914237062967 0 0 0
3588 1 1 0.01786617248982147 34.67419814971847 26.1442941988133 30.790237184562113 0 0 0
3589 1 1 -0.01860570357241424 36.05226495577793 26.075457354061957 30.529905243002315 0 0 0
557 1 1 0.2920037624040568 40.06189190071091 22.110054815969452 33.41877666362146 0 0 -1
2280 1 1 -0.007485976579310522 41.14786568994254 20.488508039698086 24.128466727992958 0 0 0
2216 1 1 -0.000277435340303773 35.45135350532045 20.47574805087974 24.13120074658516 0 0 0
3395 1 3 0.1960516284627375 33.3567455134991 29.63255727922497 28.765570440132457 0 0 0
2230 1 1 -0.02657543528891221 34.59560846607678 29.21875592604457 24.367522593815895 0 0 0
2281 1 1 0.004582258117651771 39.02722597028719 21.720402602838035 24.124956039554522 0 0 0
2286 1 1 -0.004505054027754437 41.93423489970012 24.247961595836244 24.18744190394886 0 0 0
2292 1 1 0.000354377032303211 41.287867592864615 27.94499446437563 24.174714460983257 0 0 0
560 1 1 -0.03393485299115773 38.70657170864133 24.630117502451323 33.791401807153626 0 0 -1
569 1 1 -0.009253914543310041 40.1550604532348 29.640081560553735 33.947800339082974 0 0 -1
2228 1 1 -0.001462550085976354 35.42264768851017 28.01533480309279 24.268570755982324 0 0 0
2284 1 1 -0.00122685366738204 41.18783490687136 22.993451825338937 24.13191776406244 0 0 0
2227 1 1 0.005846162181600534 37.575879813850854 26.732848235461084 24.06629785700209 0 0 0
2293 1 1 -0.1702362140512956 41.98987699088726 29.232015687614858 24.30746815933901 0 0 0
2289 1 1 -0.03591584373712606 39.01617931954063 26.707512637236064 24.070180911246716 0 0 0
3654 1 2 -0.3640480242506039 41.359712444408316 29.60464279341124 31.06141882419892 0 0 0
2282 1 1 -0.004280872857118212 41.86236635066784 21.737237441292987 24.277132520376274 0 0 0
2285 1 1 0.002598435374855313 39.039135113618855 24.212461736402027 24.031152804262362 0 0 0
47 1 1 0.0003639325840314735 42.2915754571482 28.376470016552304 33.88649686446848 -1 0 -1
568 1 1 -0.01058358694556777 38.68951659608728 29.654162616543527 33.97927445133189 0 0 -1
43 1 1 -0.002800499778282869 42.2945085641154 25.836878888378763 33.91900393871823 -1 0 -1
2219 1 1 -0.00106702734549054 37.598882523252556 21.76630878648969 24.183327211080403 0 0 0
2170 1 1 -0.04060691376899352 33.25010634518637 24.22233223224898 24.06720646345799 0 0 0
2166 1 1 -0.00906519281997839 33.22817885494052 21.79945229331763 24.0170659405893 0 0 0
2291 1 1 0.1438748212175303 39.85979179514825 27.892088742479135 24.17302190327809 0 0 0
2689 1 2 -0.3314645621883495 39.41361629774406 29.168852769280853 24.261491669936763 0 0 0
1327 1 3 0.09839800096937579 41.01974933400907 32.57228220822414 18.40524768945057 0 0 0
819 1 1 0.001850355783183173 32.607499398253076 32.29136784785229 17.45058787255421 0 0 0
872 1 1 0.1311074313426293 34.6606586539489 30.98695579398714 17.086012322345542 0 0 0
874 1 1 -0.04842364620792459 34.01831013303484 32.265043884988145 17.206280126707817 0 0 0
1325 1 3 0.1337378803471846 36.6046922628676 32.78918745793835 17.897465985553318 0 0 0
1980 1 3 0.1350192997329662 36.44588213308324 34.4923949226609 21.852266993432178 0 0 0
998 1 1 0.01624251387702354 42.84689465335871 37.08141419722772 17.90466481875931 0 0 0
2686 1 3 0.1452096574855528 36.97000693812279 32.566941290868385 23.03317241646919 0 0 0
934 1 2 -0.2966844986135158 41.62840084363918 32.078193113160566 16.45861622384891 0 0 0
873 1 2 -0.318297349619648 35.98040565695723 31.080224624983753 16.639519205009364 0 0 0
1326 1 3 0.1620959482823629 36.63657797754788 33.02657357400673 16.18979915075354 0 0 0
986 1 1 0.03140121380280356 42.81938052288241 29.74100795433654 17.193231036243002 0 0 0
524 1 1 -0.005672167493508375 40.215289419164655 39.602073608959216 14.556366139024941 0 0 0
876 1 1 -0.154865908438357 36.22369985017056 33.51341557416298 17.121266079557948 0 0 0
1333 1 3 0.1326951987260133 41.20414109136786 30.357837252506922 18.44717884334985 0 0 0
936 1 1 0.1372641403133108 38.39270143938504 34.7288617450839 17.54433668086457 0 0 0
675 1 3 0.1703904737355274 32.472135756695906 33.127895388454675 15.07558013789446 0 0 0
875 1 1 0.01959744357223654 34.719091600008966 33.51707524126774 17.151763514399555 0 0 0
1324 1 2 -0.2823603576268784 39.024751198852755 33.488718612369354 17.64520237504484 0 0 0
935 1 1 -0.0055458509134396 40.480283370404415 33.51516655421899 18.211298421326443 0 0 0
1328 1 3 0.1113312063565229 40.01590427833749 33.778640281323106 19.153824700256223 0 0 0
826 1 1 0.1557722966399091 32.65677638005267 37.25283851543068 17.582471471432022 0 0 0
582 1 1 -0.003953529244201658 38.03188802358446 38.36401535984268 14.458306422094868 0 0 0
994 1 1 0.0109948013179959 42.76617832856697 34.59773678815237 17.46907591625084 0 0 0
2687 1 3 0.1397093454445846 41.17873570250843 32.12864129215112 23.760786633995465 0 0 0
943 1 1 0.1445139282374159 40.600915485815094 38.296674570332875 18.0296882976196 0 0 0
823 1 1 -0.01490142917918917 32.63583514308777 34.832797874552874 17.394232841401575 0 0 0
880 1 1 -0.001285077208423842 36.227412989726915 35.989170590446506 17.435996511611766 0 0 0
2233 1 2 -0.3368364136679063 36.59200258445997 30.656502714653303 23.858912330602237 0 0 0
939 1 1 0.006647811878555601 40.63761724784687 35.868482713830694 17.857084115848927 0 0 0
881 1 1 -0.04705393610210203 34.09382098220669 37.26334500842541 17.5235239538723 0 0 0
815 1 1 0.03196237479305809 32.62719234960001 29.822335194066447 17.769121120694475 0 0 0
877 1 1 -0.01867190652401127 34.05492521721503 34.748676911467285 17.28960449755573 0 0 0
942 1 1 -0.01940104410579683 39.20042125452127 38.318020522185975 17.92705390109415 0 0 0
937 1 1 0.007764666870807669 41.36361849543128 34.59293010655021 17.72481053900952 0 0 0
879 1 1 -0.007633197048775644 34.78903018503049 35.9931182371256 17.381760583920574 0 0 0
884 1 1 -0.01189315116089472 36.31911965760815 38.46184637784719 17.63545848879357 0 0 0
1332 1 3 0.2050255728936335 40.865594326861654 30.417549108229135 16.702743423527235 0 0 0
938 1 1 -0.02917057416019049 39.20061446255432 35.90054306000975 17.719647324746816 0 0 0
878 1 1 -0.0242574935784407 37.0047857692872 34.78919678001368 17.40067451838864 0 0 0
883 1 1 0.01776874554292188 34.86656661555643 38.474485619226144 17.53108749171123 0 0 0
941 1 1 -0.02991070717621947 41.398664851102744 37.067728665654684 17.965730667698164 0 0 0
882 1 1 -0.001922220347329945 36.998555082797644 37.195693103675595 17.53150817042678 0 0 0
940 1 1 0.001071866672108225 38.441917721730974 37.13890060567901 17.7082249678369 0 0 0
1813 1 2 -0.2989099975685472 33.539293012105965 30.475010855211753 22.124059750904333 0 0 0
1868 1 1 0.01833618051961585 34.74738733970946 30.66053278878251 21.203548052355206 0 0 0
1869 1 1 0.01606943846025958 37.8707143487979 30.80791166983373 20.825329333935773 0 0 0
1870 1 1 -0.06608934975647339 37.237298051153765 32.02036522052684 20.46775371257035 0 0 0
1871 1 1 0.01258186416649289 37.87355639065516 33.236967557935955 20.802937829308355 0 0 0
1926 1 1 0.001402226227702338 39.28587967852024 30.86994022276224 21.13211804017556 0 0 0
1927 1 1 -0.01612094880566498 42.114144861508905 30.85813164109657 21.096855799594934 0 0 0
1928 1 1 -0.003471981632441906 39.99342457511673 32.11295270149335 21.16191006814744 0 0 0
1929 1 1 -0.02091282807783242 41.4376243667795 32.13119841457048 21.217379655480407 0 0 0
1930 1 1 -0.007172606913418832 39.27836320910661 33.38846139196481 20.988753768931506 0 0 0
1931 1 1 -0.007058421506182922 42.117174731792126 33.39616355063625 21.12082270783777 0 0 0
1977 1 3 0.04966129816537874 34.32701982657276 31.03647056679032 20.23070370490554 0 0 0
1978 1 3 0.07309714416640106 35.28573602332606 31.579784056044364 21.666291020283985 0 0 0
1998 1 3 0.02508935433663475 36.132315124339165 32.09023022950739 20.17092501849554 0 0 0
1818 1 1 -0.001669152993034015 33.57588686853364 36.02419019044016 20.425091037586995 0 0 0
1936 1 1 0.001812302584883519 39.96001714345494 37.14227888938657 21.117021564515273 0 0 0
1934 1 1 -0.00523400291065055 39.20548549388534 35.87778067560896 21.061356607165685 0 0 0
1935 1 1 -0.002375570537818816 42.124378602557556 35.920334129606815 21.0343985132228 0 0 0
1937 1 1 0.001077467321308631 41.409269200453565 37.15972259228581 20.966681646422984 0 0 0
1876 1 1 -0.03377567719510197 37.03327025338773 37.07630193219513 20.97008325602081 0 0 0
1878 1 1 -0.001969338939837318 37.78200971948971 38.34597144123163 21.016745470990664 0 0 0
1874 1 1 0.02424052087702058 37.80805532651945 35.90547510277251 20.9142321915494 0 0 0
2035 1 3 0.1114340821677492 32.9929576345442 35.11953375496575 20.21040685588567 0 0 0
1938 1 1 -0.0045553917571094 39.226472064515484 38.35545467245137 21.110717653495506 0 0 0
1979 1 3 0.1185242096921734 36.21153858695288 34.530698621393 20.127975361122257 0 0 0
1877 1 1 -0.02917311747456144 34.87308574994781 38.35579103530803 20.905075259880345 0 0 0
2034 1 3 0.08291439526848812 34.14800910446018 36.28786669844712 19.498151139238782 0 0 0
1880 1 1 -0.01007003223376299 37.015961814498965 39.560413020577336 21.044607999239755 0 0 0
1933 1 1 -0.007555400242951065 41.425235556021455 34.658556670438664 21.04054033804857 0 0 0
1822 1 1 0.01653026479864395 33.40967936547955 38.382850694369324 20.921712201629347 0 0 0
1941 1 1 0.01709880290813087 41.379325800799236 39.63593279598837 21.071231222163416 0 0 0
1872 1 1 -0.1539746405605095 37.0536952733472 34.52837302049511 20.895960784549075 0 0 0
1820 1 1 0.02017710138089401 32.705751605402156 37.15996663282124 20.84453023344281 0 0 0
1932 1 1 -0.01254138011677641 39.98026387474145 34.65775658550894 20.999152505247743 0 0 0
521 1 1 0.003638544785284999 33.67357091588212 38.43037516203151 14.155941651688366 0 0 0
1875 1 1 0.139798792191368 35.60646179788824 37.128197668661 20.993270808493087 0 0 0
1940 1 1 -0.001314368248271919 39.927839034575584 39.6378145462309 21.124952396232274 0 0 0
1939 1 1 -0.0008267547334899647 42.119153694616166 38.4295577641117 20.91915439192205 0 0 0
1879 1 1 0.004041998787692508 35.591916268929005 39.61212031759629 21.00386007711298 0 0 0
1873 1 2 -0.2965965203162384 34.94697083323905 35.91148355975636 21.148927046706483 0 0 0
1330 1 3 0.1692612391444481 37.10870995222586 30.370573446256277 18.042021412436586 0 0 0
55 1 1 0.0128580954501848 42.28304050060582 33.38183625706242 14.101043054030583 -1 0 0
580 1 1 -0.01385875974932883 38.761486687049526 37.15393376678084 14.50946351064193 0 0 0
871 1 1 -0.04023120094615715 36.78843985541369 29.879709126490738 17.107207917859746 0 0 0
467 1 1 0.0006377267588217195 34.41389938493702 39.645979487867294 14.214149560955422 0 -1 0
519 1 1 0.0003271263419562511 34.37206839355825 37.151998852223414 14.255398919051983 0 0 0
581 1 1 0.005099069152170141 40.204562860342094 37.12845925783649 14.556510774891557 0 0 0
518 1 1 6.390688609865209e-05 36.53969812312186 35.916456810504755 14.294900740389815 0 0 0
522 1 1 0.005310186587648428 36.57756174466875 38.39078533265051 14.414775174292103 0 0 0
574 1 1 -0.006859967355906196 37.95037562438019 33.432430014983154 14.165964276886768 0 0 0
63 1 1 0.005414630479424503 42.36204099252458 38.34961517332514 14.530610665266401 -1 0 0
579 1 1 0.004771622213017893 40.90474412405738 35.86152007302046 14.4637496028051 0 0 0
583 1 1 0.004435638717694419 40.93646054254644 38.38393580265917 14.535258990433114 0 0 0
933 1 1 -0.1777406354940708 41.34635560777686 29.819036230469695 17.476012588612733 0 0 0
578 1 1 -0.003188877294639045 37.97815748754283 35.910261187809695 14.40675983701519 0 0 0
59 1 1 0.003670803550982243 42.344434155369875 35.83674109079908 14.39342100816716 -1 0 0
468 1 1 -0.002268178954792693 35.86031412664135 39.6124462472275 14.359453490387178 0 -1 0
1824 1 1 0.01296409505972037 32.6580168428792 39.60504390237922 20.842756636238445 0 0 0
1002 1 1 -0.1232718731773035 42.598214234150895 39.538231330370195 17.730290296210853 0 0 0
1331 1 3 0.1317153317576223 37.686482499257394 29.803465057642075 16.465823054997685 0 0 0
870 1 1 -0.03892733332857048 34.017225830474864 29.791077459171362 17.426294358808068 0 0 0
520 1 1 -0.006622320884442991 35.83248322549067 37.15246875471389 14.386361037529113 0 0 0
576 1 1 0.005961290805669485 38.69363126439918 34.686629297449215 14.2652756783007 0 0 0
577 1 1 0.006355371005166458 40.14156390678724 34.65816363429466 14.297736090055448 0 0 0
620 1 3 0.1445077783842114 34.95774591058652 32.03775115873564 14.541440054941196 0 0 0
945 1 2 -0.2887057617242327 41.103638317530816 39.57768816740781 18.157264233352283 0 0 0
575 1 1 0.02106280403959818 40.841875189803424 33.403304366122974 14.14509522141954 0 0 0
514 1 1 0.01512183953411046 36.55754276968798 33.44024201162479 14.05775289663151 0 0 0
573 1 1 0.01030466799795144 40.10531761735651 32.169561275884746 14.043011848420688 0 0 0
1996 1 3 0.1658651560201734 32.206250192648454 32.29303576664439 21.647955440705534 0 0 0
990 1 1 0.1559867801461007 42.88685433059318 32.18549152306427 16.857420808740997 0 0 0
462 1 1 0.02598301281389856 32.16671568437348 36.04002114751308 14.077132058827644 0 0 0
572 1 1 0.003826278838642265 38.68562969349374 32.20893054192597 14.013292558433466 0 0 0
886 1 1 0.03302321374695491 36.992831097403595 39.69263685768228 17.850276879744545 0 0 0
458 1 1 -0.05501426185718043 32.295257633549085 33.56653307854249 14.059506045167796 0 0 0
1997 1 2 -0.2774822340017932 32.27770531276478 34.66706864977423 21.93707249374743 0 0 0
523 1 1 -0.004498595816199306 38.74922109434927 39.61905632196258 14.480115376584997 0 -1 0
2692 1 3 0.1367433216853177 41.67053347061969 29.91114129589542 23.475542507391694 0 0 0
517 1 1 -0.02677095464639559 33.630475520888524 35.958849051721224 14.135051956761158 0 0 0
2298 1 1 -0.03352088974436503 39.650326293976065 35.45750613772034 24.43939809068135 0 0 0
2688 1 3 0.1774217504813746 41.03170819461391 32.59520336822 25.510411396663695 0 0 0
3722 1 1 -0.0883177458088429 42.32106888284531 37.36860474553303 30.915552455626475 0 0 0
2177 1 1 -0.03295134209167462 32.474430755059224 30.464702665649558 24.679246292628346 0 0 0
2179 1 1 0.01680440595631478 33.14534124960574 31.728870820541808 24.57411986218998 0 0 0
2234 1 1 -0.02027058256554808 34.58296441611854 31.75833874559441 24.36275997958229 0 0 0
3539 1 1 -0.0004405177679200289 32.41843448005604 29.949801085177924 30.973076851192413 0 0 0
515 1 1 0.1527175356501581 34.40572198565681 34.78453124275627 33.92016884924087 0 0 -1
3594 1 1 -0.05664106974389826 33.83942357100425 29.889898313836923 30.820096873567568 0 0 0
3660 1 1 -0.001872778898067243 38.16223450352965 34.85409999450901 30.980622642397307 0 0 0
3248 1 1 0.001624235732658521 41.206617895721514 38.725425688720065 27.79977741987029 0 -1 0
3191 1 1 0.1417757915788438 35.44396831929072 38.76111254146398 27.86361791252533 0 -1 0
4039 1 2 -0.3510152417405564 37.78123923337854 39.538918350771894 31.84553246451455 0 0 0
3664 1 1 -0.1679607892644238 38.230505319487186 37.41488868195375 31.256409372849983 0 0 0
3294 1 1 0.0004656161504285471 38.99833233419832 30.091050014215586 27.592349863100523 0 0 0
3178 1 1 -0.06911273561072696 33.2849135088435 30.098909156467307 27.737168514844214 0 0 0
3295 1 1 -0.008239258872908894 41.940865119735136 30.02242781878891 27.746190907267387 0 0 0
3234 1 1 0.02789365845120177 37.59543470228972 30.082926369422736 27.465086241243625 0 0 0
3233 1 2 -0.3223611645293974 34.84376559687209 30.1682757980094 27.35986182227313 0 0 0
2294 1 2 -0.3585492086106046 42.29280255855525 31.361391358108175 25.18058743908069 0 0 0
3604 1 1 -0.009235832800303549 35.976243396758285 36.147929630112564 30.904491935407343 0 0 0
3247 1 1 -0.02144693123605432 39.74303494118099 38.75773124193064 27.793932340165767 0 -1 0
3236 1 1 -0.04877782840843833 36.89722099040242 31.33272079210582 27.502409149547844 0 0 0
3296 1 1 -0.004686922337118865 39.80400104361098 31.306284760237858 27.609669390378638 0 0 0
3297 1 1 -0.007644174422047713 41.23501043191514 31.28459408286374 27.67651632111953 0 0 0
3235 1 1 0.1422553470144506 35.458247643898375 31.409715918508414 27.422765547339484 0 0 0
3599 1 1 0.00979967434499671 34.55791910559201 33.614574269869124 30.705186865844666 0 0 0
2235 1 1 0.02697357781601779 35.30721843226926 32.97794113946688 24.272401706734662 0 0 0
3607 1 1 0.008459227789423481 34.55148805079573 38.60859520263664 30.69689326722066 0 0 0
3661 1 1 -0.03206670415147828 41.0944101635471 34.90574706732574 30.895205256891643 0 0 0
2181 1 1 -0.009778468350630471 32.45116719768272 33.00652617189621 24.59562251046846 0 0 0
2246 1 1 0.02953483730969795 37.448856958654716 39.25868394410443 24.55453128689414 0 0 0
2244 1 1 -0.008365184804446535 36.756051075904374 38.02689427486386 24.449802188504854 0 0 0
4013 1 3 0.08635924684542846 42.30633086411666 37.83907108997744 29.863834987568644 0 0 0
2241 1 1 -0.02997048833500458 34.60501864226599 36.73322966385795 24.399864946872494 0 0 0
2245 1 1 -0.03240284526724071 34.637107516803475 39.27313176656408 24.301785828982077 0 0 0
2243 1 1 0.02032275305530341 35.300148754288685 37.98420630160466 24.33598596432825 0 0 0
2232 1 1 0.167866050768768 35.28104016453443 30.48698521134514 24.19264224694824 0 0 0
2236 1 1 -0.1843128089067301 36.78947097210779 32.98480165443813 24.031760548164907 0 0 0
2302 1 1 -0.00529317944591958 39.6964864248082 37.88682033304001 24.47121437064892 0 0 0
2300 1 1 -0.001818242272781137 38.91893894600997 36.67848435503759 24.561250075203052 0 0 0
2185 1 1 -0.02828751069364804 32.46524709290204 35.55588100076062 24.549247497334733 0 0 0
3188 1 1 -0.005949269240898836 36.85200135381499 36.295790411554016 27.662280392981362 0 -1 0
3245 1 1 -0.003137464681741317 39.071283584953775 37.49322903446158 27.71339453871361 0 -1 0
3189 1 1 -0.04294218855349859 34.617884371745035 37.587494998439766 27.557447361081664 0 -1 0
3136 1 1 0.01717748482046388 33.189154652936814 37.62554218038997 27.32153826205493 0 -1 0
2304 1 1 -0.1743022453957578 38.97359798440647 39.227521581811324 24.74339916226294 0 0 0
2303 1 1 0.1430869361067538 41.07536068176182 37.84070980758283 24.32495672505646 0 0 0
3246 1 1 -0.005689984879086133 41.95088946866733 37.491049602509726 27.674868558633207 0 -1 0
3190 1 1 -0.01280863838364938 37.616538375438715 37.53365642039203 27.799101554981128 0 -1 0
3600 1 1 -0.009302935868668179 35.99307191057046 33.66715842618561 30.806386189709627 0 0 0
3239 1 1 -0.0009309734029223069 35.439419832432485 33.84408966307925 27.581517869682255 0 0 0
3243 1 1 -0.0008510878016462757 39.80133102324781 36.2661738147653 27.645895286875106 0 -1 0
3238 1 1 0.003299003407594654 37.66777914203054 32.57084516377986 27.53649371344043 0 0 0
3242 1 1 -0.001671675353550024 37.595635684769235 35.05444343619442 27.59889661476405 0 0 0
3237 1 1 -0.03042972811262871 34.707487468039716 32.58469004735712 27.51588480375751 0 0 0
3240 1 1 -0.009154175749190283 36.88440308468451 33.79529979685922 27.549891579989804 0 0 0
2187 1 2 -0.2757504837492906 32.4889265454049 38.00610593334494 24.628071397189153 0 0 0
3241 1 1 -0.001224438308671876 34.74300398147873 35.093559449188064 27.53610374628116 0 0 0
2305 1 2 -0.2811851491638257 41.637389265994685 39.1459033194244 24.271489212365896 0 0 0
3299 1 1 0.002249406374349304 41.97539620273706 32.53229327734161 27.536752952485497 0 0 0
3659 1 1 0.01041187645733047 40.37295835664503 33.63729483019326 30.8173770135506 0 0 0
3602 1 1 0.00204802597471439 36.71098043638341 34.924091619068356 30.91811669328628 0 0 0
3192 1 1 -0.002338488752715086 36.90893712874671 38.7320019527883 27.984792596572316 0 -1 0
466 1 1 0.004953131895494314 32.24114168939696 38.49483847620982 33.92662815849212 0 0 -1
3301 1 1 -0.01615654919004336 41.24991469316649 33.767514659785625 27.450108742019594 0 0 0
3182 1 1 0.01244136746832336 33.244507405499974 32.58797809235937 27.615440850727218 0 0 0
3244 1 1 0.001622026449617953 41.252436368508526 36.23889838473504 27.506093957618464 0 0 0
3303 1 1 5.313609832995053e-05 42.00221680317612 35.01817700931596 27.447842354125548 0 0 0
2188 1 1 0.1429709115532023 33.25509696245777 39.27550490893083 24.521156504438842 0 0 0
3298 1 1 0.006459940229201443 39.1041437618415 32.58170549224644 27.521724343570078 0 0 0
3300 1 1 -0.00202104217472052 39.80764179783963 33.81599204037011 27.496560633356747 0 0 0
3302 1 1 -0.001723392048897389 39.022606060043664 35.05417607561715 27.633642117763884 0 0 0
2183 1 1 0.02014975843641086 33.14017818399361 34.264789109830986 24.519840073881642 0 0 0
2186 1 1 0.1745049940106972 33.1876821242724 36.79049629253076 24.502872745432356 0 0 0
513 1 2 -0.3162806409571946 33.785373848254046 33.59332998990504 33.62260712303001 0 0 -1
2240 1 1 -0.007491325461589311 36.728843772792295 35.55188896758102 24.213439752460737 0 0 0
3186 1 1 -0.001277778566239798 33.2905546579675 35.125199087216586 27.444162550510704 0 0 0
3187 1 1 -0.0004665583198952257 35.424138011143334 36.372682025795626 27.629572466222378 0 -1 0
2296 1 1 0.1360859187745734 38.86761700349564 34.27575690935784 24.3553590896257 0 0 0
2238 1 1 -0.009899195467473709 37.4601010448608 34.29943146357689 24.21461351455939 0 0 0
2237 1 1 -0.00207503337331088 34.58226958575489 34.2103209773839 24.330769072648568 0 0 0
2242 1 1 0.00192688639203984 37.46210557545644 36.762567662685456 24.442936549276137 0 0 0
2301 1 1 -0.03106388880259299 41.79752189482375 36.63731290587635 24.37574533673748 0 0 0
3596 1 1 -0.1785843390685901 36.020761045543864 31.089659000130286 30.649214451686216 0 0 0
3543 1 1 0.0006826150998866575 32.383226774674434 32.418794513822014 30.775191534846456 0 0 0
3138 1 1 -0.005610294602092639 32.3870416420453 38.80964385961877 27.425016776444075 0 -1 0
3595 1 1 0.02053199470168399 34.55179212666511 31.147741146173864 30.759203758564595 0 0 0
3655 1 1 -0.07607910473149115 40.20047577493257 31.167455714764397 30.591282630560798 0 0 0
4044 1 2 -0.3065916819318556 38.64002062777163 31.163037002186126 30.492023084952038 0 0 0
4047 1 3 0.1812844924759414 40.48931829975516 30.549528307764078 29.802064462786465 0 0 0
4048 1 3 0.2131473359835926 40.00169713520571 30.624111339245786 31.553685648118584 0 0 0
511 1 1 0.02448089987850001 36.5801471912212 30.844281779844682 33.791250512591446 0 0 -1
4045 1 3 0.1715101112517778 36.46383472906031 30.35063227019197 31.344854975494147 0 0 0
3657 1 1 -0.003221361207184556 41.09349890275353 32.39901139469462 30.756386967327394 0 0 0
512 1 1 -0.1748495540737977 35.780037691051504 32.1541971013093 33.772505055331756 0 0 -1
3597 1 1 -0.009731806664211114 33.845981015453376 32.38358194087963 30.658228046089246 0 0 0
3598 1 1 -0.01344228652443377 36.68955983795074 32.41526952659989 30.732513612870513 0 0 0
3656 1 1 0.1385575467342343 38.12385281013069 32.46348229588917 30.685283203573455 0 0 0
619 1 3 0.1588043563311766 35.216512714448235 32.307898501879286 32.86168706714631 0 0 -1
2297 1 1 -0.01453144304782176 41.800345728587196 34.127592179059654 24.33685546210642 0 0 0
3665 1 2 -0.2845901389411052 40.865933731327324 37.34877923631514 31.270469389007555 0 0 0
3606 1 1 0.03004408830690324 36.69897198634167 37.35522458483857 31.0018457765713 0 0 0
2685 1 3 0.2070607719366606 37.31961097835049 32.27750835819365 24.626829869442666 0 0 0
3180 1 1 -0.006045712745188954 32.50371210356427 31.396547688094568 27.734324458459366 0 0 0
3710 1 1 0.161819092399164 42.64585594826775 29.86399299261142 30.884449678008703 0 0 0
3714 1 1 0.007079989187189095 42.514813730311495 32.38453409935769 30.760572719544026 0 0 0
3184 1 1 -0.00504924519134915 32.566656339265755 33.89615022868875 27.568108795528456 0 0 0
4046 1 3 0.1796769863985695 36.31407402532834 30.663779953033934 29.663163878332156 0 0 0
3603 1 1 0.01762098801986877 34.52150097190505 36.115953561710946 30.74581483808026 0 0 0
3601 1 1 -0.03014677259561113 33.812470394846535 34.88670535431473 30.75581544512783 0 0 0
3718 1 1 0.01780151260812982 42.53220192588394 34.90140512620099 30.836976076763584 0 0 0
3134 1 1 0.006295963266694374 32.52636357409659 36.34233917705441 27.323913014172167 0 -1 0
3548 1 1 0.1546214133357451 32.35477061248296 37.41192037092932 30.971644190666844 0 0 0
3546 1 1 0.1638834103246772 32.418929226670166 34.88245552689235 30.835443279187572 0 0 0
3662 1 1 -0.01192167788588944 38.879115843934116 36.040953968781494 31.112207710852555 0 0 0
3663 1 1 0.1407547363385169 40.297637283980954 36.07767353827748 31.08010783080148 0 0 0
3605 1 1 -0.031036592954918 33.76616988491475 37.36979886391096 30.75270367037957 0 0 0
3658 1 1 -0.03268013613160863 38.93445393859363 33.598161960280024 30.82922714660233 0 0 0
3608 1 1 -0.02333756504287645 35.96283680024206 38.53129698388011 30.9729613181737 0 0 0
4041 1 3 0.1935954045947074 38.398472929485244 37.792726025947 32.28854581308463 0 0 0
4040 1 3 0.1627055286257731 38.72030760522922 38.131916579624374 30.58355021040564 0 0 0
2239 1 1 0.01823722351659582 35.284085588154916 35.457805088383274 24.24918522168474 0 0 0
51 1 1 0.01293647491502876 42.25883243238065 30.857725723757426 33.77947511917526 -1 0 -1
2295 1 1 -0.03834141432605195 40.86266614219365 32.93324596651307 24.43392213952118 0 0 0
2299 1 1 0.01775834536072094 41.12441713803129 35.35455609370567 24.347829869676424 0 0 0
2684 1 2 -0.2980723389258676 39.35028578053494 32.94129209154078 24.268810581493646 0 0 0
571 1 1 -0.004226512139319795 40.81736838189296 30.89089362352521 33.86031369276933 0 0 -1
570 1 1 -0.003885799269976468 38.002367715024725 30.911794726972378 33.96619538085979 0 0 -1
2681 1 3 0.1690601141550367 39.15847605988711 39.47838422715047 25.775107807666664 0 0 0
4014 1 3 0.317945384860172 42.9044081129952 38.163980613857106 31.45704416233128 0 0 0
53 1 1 0.005632656233195201 42.94197478467799 32.10371352385175 33.87824112795991 -1 0 -1
2693 1 3 0.2236721025933781 41.68116356375294 29.77040309408683 25.25440673676382 0 0 0
2690 1 3 0.2074336157234391 37.82782202599145 29.754439034899846 24.82731548259161 0 0 0
516 1 1 -0.03339510027625694 35.84015425463636 34.68555231599789 33.98965293044715 0 0 -1

Velocities

1005 0.009272259828209527 -0.003037586171123105 0.0034336675708517314
1006 -0.0002907322899756846 0.009348625235192358 -0.001117797517186195
1007 0.009212881184110734 -0.0005307256569598868 -0.003809604368469042
1009 -0.0036351132296006975 0.006635973991872977 0.0034522707535385787
1010 0.000405033899091883 -0.00797968866786839 -0.0011917597300197768
1011 0.002272517272298218 -0.0033231420349675487 -0.0024209534092254894
1063 0.005590945192676546 -0.0019552907519113957 -0.0007536992305757938
1064 -0.0008528783787763559 -0.0001044566295205075 0.00549120917707526
1065 0.002860521152898563 0.0006280461609338026 0.008191702248092275
1066 0.0046874396368262496 -0.005108478497285277 0.005083690922899143
1067 0.004869022127774931 -0.004766672207829428 0.002765993025033195
1068 0.0008479851772696285 -0.0028385154513160126 0.005860457324063467
1069 0.004901319392925363 -0.004313109252356895 0.0010096134841872631
1070 -0.005031488420995952 0.0025901020086343766 0.00026168708151767735
1121 -0.0020407779811548823 -0.001308700380177605 -0.008139465047896192
1123 -0.000232047640173255 -0.0042568499336785425 0.003899199772094581
1125 0.0005362557714205404 -0.002659992323485344 -0.0015114586472270188
1127 -0.0013003668969362012 -0.005476795218515029 0.0072029723227683435
1120 0.004084486109028617 -0.0009537626288643356 0.001528699230677485
2425 -0.0043651641486247604 0.003757625859018477 -0.009724768193382194
1004 0.008883944418456908 -0.003654514820997081 0.007966566764638517
1292 0.004120818677002247 0.001170854056503221 -0.00010535872671106053
1062 0.0028036238962185446 -0.002622646665670764 -0.008608656807577535
1061 -0.004089086227983699 -0.000768225505805864 0.00016473540442975022
1306 0.016174182705025315 -0.004076510239676973 0.0013815137382573645
1309 -0.016161219146063204 0.030349174053078732 -0.010920487724087716
1308 0.017807077759372843 0.002460415129317554 -0.012294987844914387
2429 0.008517502679389955 -0.0005604924636394527 0.0025218099484158084
1307 0.001168530152762191 -0.010994735556593797 0.012786036033930347
1128 0.0009260474501432157 0.0031393838657692037 0.0007854757415058322
668 0.010220275175913458 0.016611683949311055 -0.006904318211454805
1003 0.0012500708345537766 -0.009997283526664028 -0.003161444203408033
1129 0.006052366515003752 -0.0060143671201326535 -0.005872687820594196
1013 -0.005066623071081193 -0.0027630789801215585 -0.001586212654214362
1071 0.002542448960847543 -0.0022090621618129787 -0.003353300693404568
1072 -0.005072115192821837 -0.003002823486524278 0.0027897637379736377
134 0.001893721682839973 -0.0017421439323711293 -0.0018811674663037935
1014 -0.0007901730357000971 0.004737730901381829 -0.004922084144218948
1015 -0.0002968530960510634 -0.0012300093174831264 0.0064951764957613695
2371 -0.0008939577141508638 -0.0011828456606986961 -0.0005039561526160584
1073 0.0021142361810043376 -0.0023062284909648543 -0.0029268504863095377
1074 -0.006320509145902112 -0.0041752496046107476 -0.005466492747432956
10 0.00535075902888541 0.0028568709189054943 -0.0018378484468841874
2483 -0.00031834225378904647 -0.0009793673785024547 -0.0032529171729532343
1311 0.0029545485082089575 0.001238128245584357 0.007053243929989464
1314 0.009654016777473007 -0.00773094015265239 -0.0020592955106692357
13 -0.006562754590485402 0.002107490969768806 0.0025894840332234183
673 -0.01426651450533425 -0.015519691241114552 0.02617960741020573
1313 -0.00987893138231278 0.018121678521106764 -0.03098696318318886
664 -0.0016328372412155571 -0.006193666333534049 0.0004433145415068416
2671 0.0013750911748492418 0.0031373742999193342 -0.0020002081756541313
2426 0.0016489497945917212 0.008705135748292389 -0.00688030379718433
1364 0.004685754827203725 -0.0031113247556065603 9.034196588130358e-05
1365 -0.003893517736858823 0.0008664665176176868 0.00040268125632481066
1366 -0.003742925790610261 0.0056021669909049 -0.0033638879016042096
1368 0.0018672599896500895 0.0011749291192331894 -0.000291004875231676
1427 0.004850030119811353 -0.0018059428694230718 -0.0017139148634304168
1428 0.005046372045954228 4.331042214471237e-05 0.008284809086439315
1429 0.0034408597802850624 -0.00039939402735843807 0.0025845719573858715
1430 -0.0010774864406313666 -0.0007754402283213516 -0.0036905542893315526
1431 -0.0004743607539321467 0.0006560976720705525 0.0055084570586224945
1432 -0.00026237962626210915 -0.002285368523767484 -0.0011816019868125791
1485 0.003177918843759409 0.007314299999232464 0.0012390005652184156
1487 -0.0010982011999351527 0.0032629371936931657 -0.0043049937333544475
1489 0.00021072600639716728 -0.0024670729092886937 0.00805787377693433
2025 0.017439968134401868 -0.02495843085260661 -0.009576358528279885
2026 0.026853493339061563 0.00757586503162114 -0.001549206982129226
1425 0.00044467325291268047 -0.008774824674329332 8.955884060974109e-05
1361 0.0020945081220984083 -0.0009475050439994797 -0.0045189695367785715
1483 0.0009294313539088726 -0.0048988053177864265 -0.0001502147970966688
1362 0.005260046083722722 -0.0052506147536924876 -0.0005263132848210919
1426 -0.0006628102483057586 0.000249482880553035 -0.0024320581373000563
1363 0.005014033085565923 -0.0034884928795922455 -0.007065960832363716
1367 0.005535853425713387 0.0022694950869371487 -0.0033102834065426683
1534 0.004424819177257027 -0.001092805775068815 -0.0026221592891458355
1423 -0.002443009165321334 -0.002640191102871328 0.006134817415526127
1482 0.0013357601775564048 0.006079430255717529 0.002945590368767383
1424 -0.008469963866395295 -0.005185198275878037 -0.008122171198301421
1481 -0.0056688389430522845 0.0003186307985033707 -0.001595965771813625
2432 0.0008389082089316948 -0.0017101798148621064 0.003069622815588923
1371 0.007918448078725694 0.002068911631679457 0.0007352919680754894
1433 0.0001783352929763603 0.006426925580619655 0.003649995693540262
2030 0.00188016915917332 -0.001967908814472863 -0.014616412621621486
1370 0.0017933953851679938 0.0028436968492623438 -6.804556988515408e-05
1369 0.0009338581994323943 0.003461769087804465 -0.00025492847190096917
2031 0.012095397349271444 0.017554966951561436 0.0022691458547519456
2024 -0.0011252550170832733 -0.007172321613924439 0.0017533582958735943
1372 -0.002131511125679119 0.0015495959677887016 0.00355630468485166
1434 0.0007090864004450325 -0.0020205429717289987 -0.0023642020418534406
1373 -0.0007070676064616484 -0.004610137278407046 -0.005345057988048845
1374 0.00033020282167811377 -0.0011056685591682364 -0.0023000519887334935
1435 0.0014652467197428655 -0.004664000952751081 -0.004970784407853837
2029 0.00754600696108362 0.002723456167453769 0.00012388985482921915
2672 0.012366616830756558 -0.017906122352825127 0.03614854382402289
2668 -0.03021345922928996 -0.00047258297131852944 -0.0004881975290136745
672 0.002685060979455357 0.008863869316442223 -0.006433242216552077
1312 0.0025755633485275062 0.00042395756234703535 0.017530508628105942
131 -0.007631516427661904 -0.0003403414288855762 0.0025900593596896175
2487 0.003297093382343197 -0.002066843382008495 2.0178888434216676e-05
77 0.0019299290253737456 0.0014483191973986762 -0.010876630015649341
8 -0.00046402048786464776 -0.0007347971524191312 0.003921235917294504
670 -0.008794073889440191 -0.001920543115161707 -0.016124613021987682
2435 0.004918177554634426 0.005476706482802128 -0.006819655566800457
2373 -0.00412602796059656 0.00791855555516525 0.0032086336473617747
4 -0.0036161685466378473 -0.0036097715545003336 0.0015657322236078738
2421 -0.004354160177202753 -0.00030894677633883306 -0.0006342870079799586
2666 0.0009324050830416315 0.005026124430792501 0.0025946220672075676
9 0.004653118534790652 0.0005301928451752547 0.0015281021917690895
1124 -0.0009683977520731859 0.0006642990486398374 -0.000465177332596816
2027 -0.01966636235020569 0.004262671928451096 0.0011562208942984273
1060 -0.0024590769770764273 0.0033527289400083226 0.00046505149104202325
2481 0.002436533684032463 0.005000515164450107 0.001348188083479701
2428 0.003554776800222725 0.0014842146388084493 0.0028566284793625756
6 -0.00540302928652875 0.009147993724626083 0.0013446673822604459
2485 -0.0011203774559935917 -0.003370788760181506 0.0034371190049939876
71 0.0073701752407786154 -0.004256507278546929 -0.0066922404252266485
16 0.0031605677860274627 -0.004306840618642862 -0.0030848873301106603
14 -0.004203076600078161 0.0007736595810330115 0.0025854823877083277
2375 -0.00796714362877699 -0.0012307785084805889 -0.005064537123115626
2424 -0.00037990159522000103 0.002711066224753149 0.0007773553729768406
5 0.004950891999866393 0.004853886399597125 0.0020531974626205422
2675 -0.003211383098452141 0.025621331212032902 0.004378145412970626
2489 0.008520596866113296 -0.0004378527537720729 0.0008612437766656084
2422 0.004978260738935821 -0.007049530584000172 0.002382887315309318
2655 -0.016528266861611976 0.0006827529343099836 -0.016614189022373316
2430 -0.005746471648807376 0.00020945374629795054 -0.00012910360112044087
2434 0.0036115124797604296 -0.0038769832019390086 -0.00376890512266937
2433 -0.005462747335137698 0.005147933106552769 0.0005420606411295012
1131 0.0006485403795078676 0.00019968285351945928 0.002976622474977029
2436 0.0018673967509166174 0.0051925296839828395 0.004022065577287129
12 0.005138226435439975 0.00830926923707182 -0.0005104949070185116
67 -0.0009880108896278257 -0.00592168662704529 -0.0016187415606233383
2374 -0.00470757582180835 -0.0011614109304913067 -0.0029298860678043624
2669 0.00020863299724063912 0.01127766448790249 -0.009107674852081745
137 0.0015735904577739712 0.0025024851876966183 -0.002539714401669775
2427 0.006129627234998836 -0.002657123153388461 0.001335761942293296
17 -0.008879201655297679 -0.0034114555020650006 -0.0026278627312701867
2431 -0.003018625780874809 0.003640022908559501 -0.0036192076985277154
18 0.004431933363914892 0.0007700306900286102 0.0018617900141250207
1294 0.0028239855567615537 0.002648181323159519 0.012081724648527735
74 0.0066660090819504764 -0.002670598903388887 0.0009157774515570313
2369 -0.005254767400112881 -0.0007948669759166732 0.0074646418778707814
1310 -0.0023255454876447332 -0.008132274834846378 0.0106871689896755
69 0.0006428338287637458 0.0007771462604597694 -0.007590617005589297
2377 0.0033208414637688455 -0.0030607855351807915 0.0012127254920224796
1296 0.01481134235322282 0.01883851181906652 0.012015870438096815
1295 -0.00676539027925276 -0.01775410056770057 0.023872254855389925
1017 0.0012968709220542612 -0.0010998439713188353 -0.007194641114437214
2423 -0.002343755106850185 0.010077058917190936 -0.004548105468930743
1532 0.0013765467318328994 0.00381766733465323 0.0030486232157888324
3391 0.007210447567461949 0.010391164797856556 0.010353585708580372
2727 0.0024851008861266474 -0.005629298196104056 -0.00883651546507888
2728 0.00810832503943126 -0.004860567728576325 -0.009502134108152559
2730 0.002423834901233017 -0.01021779733553739 -0.000526513044924945
2732 -0.00449287442198109 0.0009134345961663567 0.0011994088758891348
3738 -0.0002145871115727568 0.0018052689028437972 0.005596650714355411
128 -0.0034087456191648617 0.004135321388608601 -0.005710168052481348
2791 -0.006107238835043265 -0.0009966371299846427 -0.009119223403522284
2792 0.0007520390265632018 0.005567153090519987 -0.0009048598399272945
2793 -0.006003060735725563 -0.0011168020617784555 -0.007724134663924596
2794 0.005808086232598089 0.005206073918091425 0.004809704607940954
3726 0.002522554028589885 -0.0010046766807522611 0.003867919857448145
70 -0.005314269223020959 0.00374318798315898 0.00638673783808716
3384 0.005172216298610661 -0.0065899546315468524 0.00115897776491969
3783 0.013866777052843652 -0.005586687530858016 0.0014907088757689759
3386 0.0029470495901307283 0.015891620337880722 0.00246349564257328
3390 0.007884373029294024 0.009078273644362648 0.006704416462691224
2731 -0.0010184935152028865 0.0014028305627300742 -0.0027975993591664665
2802 -0.0007873421636055857 0.000538527582445519 -0.004636068289433651
2656 -0.007405079279352308 -0.009223295399379142 0.007121589029547933
2741 0.002304290534449781 -0.01147721586733938 0.001095409683328323
2368 0.00390145721359747 0.004708552736501887 -0.0033542647704268014
129 -0.0028038072573563816 0.000625893552863575 0.011853618986341132
3725 0.005339992927393653 0.005909110169012972 0.0009683257918340444
2735 -0.003840118423767275 0.0006776659413797867 0.007010189757910014
671 -0.012421621276827817 0.016908328883325316 0.005013491396045645
2366 0.002013034670071183 -0.002468830921915971 -0.00632329029351801
2742 0.0030111125322188612 -0.00394193370434412 -0.00596301980875197
2652 0.0016963431287723557 0.006632041592842459 -0.0024157282988629103
72 -0.001251115667115336 0.0057201118568381 0.0033569266847695046
2729 0.004021257915650055 0.0016618373776241392 -0.00041525593534258963
3389 0.004085061870470321 -0.0015305041610038737 -0.0019518467091756743
2372 -0.0010744070411153987 0.0016492401117797909 -0.01717456265158096
2795 0.003715166433969536 -0.00023420506787603996 0.0028243193537871515
3737 -0.003985998756773062 -0.006811299866187659 0.0006773521767405863
2733 -0.0018350242803286231 -0.0008418432354719645 -0.004454360248969303
2734 0.004325897070114286 -0.0018325385574051536 -0.006336721070621859
2654 0.01261184913805028 0.007228858731114581 -0.009375242281902773
3851 -0.0033253782116204954 -0.006230413909382325 -0.0021561276890866834
75 -0.0006991642467557159 -0.0022377181044861954 0.0070433864018121335
3852 0.004407096137062773 -0.0012321906684098795 0.00696452544010716
4076 -0.01061468147542009 0.0027318731192821468 0.011686926044618136
133 0.0007180754110527008 0.0016657179410951629 0.002352456837017904
3387 0.0026290318460821666 -0.0017503948073613954 -0.0004600202300519189
3798 0.005384872675459569 0.002748549814885631 0.006147058761220708
2376 -0.002965695274665149 -0.0008735299508981383 -0.00811621396566337
68 0.005541876624632785 0.0014036550065531488 -0.0004140860758692317
4036 0.019359710453352646 -0.0031196044502543323 -0.03139553238594595
3739 0.0012698742215794207 -0.0009564231843927726 -0.004695391870433059
667 0.02770687900226797 0.0031797391627877893 -0.019955231827138393
2364 -6.206927661525395e-05 0.007963700671230887 0.006758771769212907
127 0.0006925575229538098 -3.81553144216187e-06 -0.001974003606520703
3392 -0.01726004326100713 -0.0029861193198322147 0.009653814487398245
4032 -0.0046432474661650845 -0.01540482766903656 0.0135952361815421
3388 0.030986169835919227 -0.018557322517269256 0.02028105938048894
3393 -0.01158957721949554 -0.0055425913510240045 -0.01988178815412315
2736 0.004840554949469837 0.0035328912027236883 0.0002516424756839272
2796 -0.0004099200971431982 -0.0027195384219971903 0.005715124497496425
2797 0.0017974378242590218 -0.004203074959892476 0.011333075327282269
2854 -0.0062275067184679195 0.0010118236634708584 0.0015835158424375234
4031 -0.0054126437212766556 -0.004966710766888944 0.007851392001007672
2673 -0.018828506075277314 0.0020644550125337095 0.0007959871945412333
666 0.0017991708408136636 -0.02587731930234376 -0.009469395401662915
73 -0.006338717377449333 0.006567564652990062 0.0012229601226267854
2803 0.004818240177496341 -0.009782312902014735 -0.0043388193440343165
4035 0.01993195404388156 -0.030007914168418193 -0.007826332921523804
2365 -0.005675131129712854 0.0006875950136133145 -0.0035564872341274562
2367 -0.00668905431556262 -0.004127121652715123 -0.0006071993430642132
3854 0.011105059235955688 -0.002779264093088167 -0.003498972843442441
2674 0.0047793933908057765 -0.0038868527642276153 0.03127150710112384
3796 -0.0039865687479699605 -0.004206231220213307 0.0047508727267781235
2739 0.0009751474209232525 -0.0011870945481192675 -0.005926256875568844
2738 -0.0012736370975525723 -0.006307235719787805 0.0038996950986410293
2740 0.006383336371721124 0.006558795475269495 0.0012560958426301185
2798 0.0043746171531855674 0.006709280916189283 0.002129069483698837
2799 -0.0005044246188302104 -0.0006836870084559307 0.0036587334119845202
2800 8.693606824469793e-06 0.0018724932016315108 0.005480813437726365
2801 0.007226908544469189 0.0003865590107437141 -0.009087158828389374
2856 0.0015038187672604278 -0.0009979498176132878 -0.009398525442075596
2858 -0.0019047829422872034 0.0026363400073986186 -0.003892329460439628
2860 0.003628387318205272 -0.000517556299920005 0.006399721243735881
2737 -0.003362179079135564 0.006512013331335094 0.0018556820053819048
669 -0.00015619866160282387 -0.001643630838124385 -0.002687696286569601
2849 0.004538065823383415 -0.003747736017371271 0.002457398188331842
3795 -0.0021709714235024578 0.008686506315713547 -0.0030467036725148507
4034 0.008683544306319431 -0.01091193430145708 0.019824922545102538
125 0.0011000218521335608 0.003802741200894323 -0.003907892367897734
3797 0.0062430528719643694 -0.003979541549189846 -0.010513849801439766
3727 0.005669673351278281 -0.010677497883166439 0.009185321561378412
3729 0.005955642295633007 0.01076417793890334 -0.0026964669645326805
3730 -0.003671803761400205 0.00033595657602142527 -0.00551302688506006
3731 0.0026411479176706026 0.0032824540688788256 -0.00011130364334152418
3733 0.0003376478068015129 0.0027506058079687103 0.0019834463352119665
3785 0.003490903710742849 0.008448120287723 -0.00553715919787196
3786 0.008378090409574424 0.007849329113574801 -0.006795417288177863
3787 0.005229201050575526 0.002756866952572195 0.011239383630733998
3788 -0.008747829483840895 0.006380807305164338 -0.004738168355002143
3789 0.00024919283609466797 -0.0040490036127372 0.0076242314036056085
3790 0.00024809836143100566 0.003925231860333397 0.00251414399927903
3791 0.0003055566606348534 0.0012226998602721283 -0.00023204884347176652
3792 -0.010665653701116549 0.0027681438729723344 -0.01055597324674248
3844 -0.0026783724099744685 -0.0002799222272940392 0.0026555464956565028
3843 -0.0031744407480424172 -0.008522779003092602 -0.0010311804327363117
3845 0.0017828882223438933 0.0005954939410281369 0.0090474028443022
3847 -0.00026575823104754926 -0.003702686338977571 0.0010279733793745506
3849 0.0037750548760641955 0.007887243226548355 0.0036238805575200417
665 0.0062511857732650685 0.014617835031998146 -0.0019442677712903154
4033 -0.03548428821056307 0.003387069516374265 -0.004323967941347907
3734 0.0033842540881037137 6.997700251988275e-05 0.00029099889017856703
3735 -0.0037858243160458706 -0.00543993417105469 0.0038346827501514833
3793 0.0004588570071961081 -0.010333018149787786 0.004738296055070334
3794 -0.00476422979524544 0.010322336491569904 0.007067438646128957
2667 -0.01479375725378277 0.008244738695934714 0.006816775298739475
3841 -0.0020453658637600122 0.00246446270931532 -0.0051284827380895445
3784 0.0018662375973400491 0.002768528380789448 -0.0015923035501427174
2370 -0.0014781200284159953 0.006443623801155805 0.0007424593272784965
2492 -0.010172539979498131 0.0009794832703070569 0.0011908422642949088
3848 0.004150105339894636 0.006541648627144066 0.0050647572299928716
135 0.002231549514961133 0.0017714469498646469 0.0036357184460580087
76 -0.005013530983887604 -0.004398183799467416 -0.00619948900810668
78 0.0035909717605310965 0.0034560907555235124 -0.01230412108651673
1356 0.007818561034345181 0.0072003160493445155 -0.009793890677115284
1076 0.005986956573508589 -0.0018293009681284059 -0.006282939065034621
1018 0.0038182384835583516 -0.0013040324834927381 0.006408277702094248
1019 0.0026900421233252195 -0.010216577844407597 0.0014281770590237023
1021 0.004131161924315552 -8.380427693388515e-05 0.0035541384796600327
1077 0.0022018040565849046 0.0013181145767878757 0.0015638320676290753
1078 0.000848494221124098 0.0009412701020744833 0.006717977676029738
1079 0.008349835472692527 -0.004191469464714094 -0.0002088316614244293
1080 -0.0008599372605886489 -0.002298788411503385 0.0006548745875182979
2641 -0.0008427233806652786 -0.001792116770506055 -0.0047265475212638275
1134 -0.00037708544992376023 -0.0017344306716342974 -0.0031560236234565706
1135 -0.0007611932039194091 0.0028762181078781316 0.0016324538185518637
147 0.0016291655029568649 -0.008664292272428554 0.003288983360120521
1316 0.008387968877887885 -0.023120091833269577 0.004933968618236243
1023 -0.004634207976904542 0.0022832322348409354 0.0004888246948302275
1317 -4.992315286994854e-05 0.0024813726909691334 0.003217071308600579
1136 0.0010901490387498372 0.0016018086385082982 0.002485071752201063
1022 0.0030105753929800857 -0.00027423039785400526 -0.00011742923672747779
1081 0.003427682869978657 -0.007630355388786923 -0.007714042039412038
1027 -0.003460517963415279 -0.001648665398984019 0.004172273191444019
1088 0.0027243658097995424 -0.0015662945328602305 0.001562923362200232
1282 0.002591545614008348 0.020854939006016156 -0.00324491552754058
1285 -0.021847167478957475 0.01914021956278438 0.01730787816588792
1082 -0.0020105201307408743 0.010758816325508765 0.0007057402048161275
1025 -0.0050811131948407815 0.0014272892592201924 0.0031940080196084116
1075 -0.0010420214958313644 -0.006888340618945494 -0.006380233488426026
1086 0.0012417754450897444 0.001805602191006688 0.0005094889634719547
2449 -0.0014860865061148282 -0.011699393439292823 -0.005377702812713486
2437 0.002396530602634465 -0.006316870416383557 -0.003982625664575954
1281 0.002738924855245128 -0.0027807156617727555 0.001144377909420405
1084 0.004381136752830156 0.002776948350906805 -0.001302513360283117
1141 0.002970858076157831 -0.009565199994603474 0.005486936392477866
1089 0.010683006930512164 0.004399900042851399 0.0031204362519065523
1137 0.006387356238025497 -0.006439837754472184 -0.0009429393483084264
85 0.009163434054270976 0.0032575242428718363 0.0006289130977703941
1090 -0.00908287324520492 0.0041352558389287 -0.0020524479723276366
1283 0.016850242358885957 0.009971548401930935 0.011527358548128868
1449 -0.0030932173448916045 -0.002147054049137169 0.001703044023221117
1085 0.0013178629683451434 -0.0020852630574646294 -0.004961118480916322
141 -0.00046283407609125425 0.0023003450007216997 0.0018002968080670758
1139 -0.00070098912667206 -0.005446557747576851 -0.006842308016155031
1143 -0.0019610286791026292 5.2107394219259214e-05 -0.000793763380733668
1083 0.0008164839507054878 0.005276250684076108 0.004588160446940852
1284 -0.01618167281127583 0.005704218610112491 -0.0009889088067583463
1026 0.0072039981187288545 0.009969139089131327 -0.0024250078385933626
1087 -0.000817704795752824 0.003986499865989525 -0.006729785830884727
2645 0.010680254941931611 0.014143523277090574 0.008375514300181177
1946 -0.00027663384437984077 0.0012825065376761513 -0.001450957140348968
1376 0.00015703048724650902 0.00255108974766927 0.00027467591667373464
1377 0.0010797139775533396 -0.0009991549075607773 0.006099136465197037
1378 -0.00040959645230825105 -0.005539838293371208 0.005784172419499674
1380 0.002274794770759945 0.009606246083883706 -0.004935473633751149
1436 -0.004229665331839492 0.002587352258488423 -0.0015654632271267684
1437 -0.0008975408441035927 -0.004045122333736902 0.0001703910468974856
1438 0.004767910617511964 0.0013812637711481408 -0.005834725115794635
1439 -3.787568797216351e-05 -0.0028073539027297493 0.00239651104721891
1440 -0.0017783135071113962 0.0005817855711048547 -0.007663654037419243
1494 -0.002412836374885553 0.0057054066657088315 0.006304787026160605
1496 0.0014481901538043517 -0.005127060682693273 -0.0055013403011738545
2033 0.008202339650321185 -0.021743383902017136 0.004717476652227233
138 0.0027668726943764488 -0.009044024412336493 0.00020253285639161298
1379 0.0006778253926691361 0.0020019090316564137 -0.0013772891990560944
1375 0.0018812218353819739 -0.006039615086935276 0.0018353617492232915
1441 0.00014976570154551604 0.0045983789202366674 0.0023566194727214352
1498 0.011840770763421807 -0.003412142191026861 0.00814662370357642
1385 -0.0033177484966370402 -0.0033424504582847806 0.004701528793754805
1387 0.0017486546716071855 0.012944074303579457 -0.005028739048174648
1444 -0.001144722388152304 0.0014570722443427954 6.147918299913833e-05
1944 -0.009637825981580085 4.589142414504761e-06 -0.02039167450965117
1448 -0.003090412419472403 0.008558760815278505 0.0014584281711770807
1386 0.003957278223459706 -0.003902817871032985 0.001177306080908053
1443 0.0012238609115825252 -0.00015897257484952915 -0.0010997886462925516
1504 -9.066661768337312e-05 -0.006232187694858827 0.005744153198786087
1389 0.003823930681604518 0.0021866963356044784 -0.00759754403436704
1950 -0.006967973461160308 -0.018975096897700976 0.00942728727438274
1381 0.007460064587916509 0.008715354033857845 -0.003903877748304352
1502 -0.0021975719956375535 0.003756694928122434 0.0035906574169454115
1447 0.0003669169148496566 0.00954006749476865 0.0097656760307109
1445 0.006463466304919739 0.0028391371259604793 -0.0019902286527583423
1383 0.0008606834320474374 0.0007464607064492413 0.002896075313895586
1382 -0.0003734976986463364 0.0010286559602683374 0.0031419643221834064
1450 0.0038580051940313113 -0.0017715532075187285 -0.0010698619116436443
1384 -0.0058716243963528696 -0.005592254174398902 -0.004180625158094154
1442 -0.005447586204793122 -0.0033525366833143406 -0.013173374736527995
1500 -0.005635392701818969 0.0023397033376466475 0.0006475157120780195
1446 -0.007143163371582058 0.003077401927042735 -0.0006638645866361976
1388 -0.0011763619511603674 -0.006362276658507944 0.0009104050666977626
1390 -0.003434149714120497 -0.0004682080797480032 -0.007208771618473648
21 -0.0008826719120786645 -0.0035005574403482996 -0.0015077974177466797
1315 -0.006790524764318415 0.001922567611990706 -0.019113902579954448
2643 0.02054168048415666 -0.006633974262270841 0.03140304200482693
2385 0.002368851520029874 0.0032363206990079925 0.00024374882679329297
2505 -0.007834178184366413 -0.014603539380791892 -0.00016172851233020618
2443 0.0001894449167412278 4.860247280531155e-05 -0.005416394771828091
2445 -0.010632013979072263 4.904523030410256e-05 0.007628733052839628
1132 -0.0013493002954685662 -0.0068000741225928375 -0.006108706655153956
585 -0.0001440533898050287 -0.005408055473232109 -0.001293313711774793
145 0.00012801181650912936 -0.004778706231171074 0.002397594321358058
2447 -0.0014230663766105834 -0.002022824289397425 -0.006014679857577993
25 -0.0058424315375032315 0.006452862002700716 0.002037006356007181
2452 0.0012376884032203432 0.00673677290215811 0.006397469372986756
584 0.00031985070303134684 -0.01567968885027408 0.00025855512106960784
1144 -0.0013115438700823092 -0.0028028442224340734 0.003411033780093042
1140 -7.977636498270616e-05 -0.00776095014370089 -0.002776008269744963
136 -0.0020114156921004047 -0.004450963081689075 -0.012163348923738547
29 -0.003840451485204008 0.0021223065095738645 0.00579566276868524
81 0.00550202139078275 0.00043365842193263023 -0.00023254023286086058
2446 0.003861145842827496 -0.0014779688606701628 -3.1120575487110514e-05
2442 0.0003870969290525048 0.000883589277730838 -0.0006193467323232348
2450 0.0049100915634211015 0.003930456866110642 -0.006062455159767675
89 0.0033482390508687916 0.002052308105502758 -0.0016409759615624464
2384 -0.0004639761183872124 -0.0018110100127463084 0.0010661690633491571
2451 0.003450358940776269 -0.0069725081040923845 0.006387586834810542
2503 0.008181055692045757 -0.002867399309463848 -0.0026905185751610098
2032 0.022350831923461354 -0.01010898888424802 0.009984551416560137
2379 -0.0017219946387351736 0.00261469706677063 -0.004285167009568093
2441 0.0052883203848507095 -0.001763376200175621 0.0009063102018734254
144 0.009439312376436882 -0.0009283303016646988 0.00427343802965115
2448 -0.003306056303257413 -0.00427277965143918 0.00867529174620384
20 -0.002949941725501388 -0.003282756185671526 0.004400832143632631
2501 -0.007162447453085388 0.0024693381992596506 -0.002511001663625187
79 -0.0036991490015884387 -0.002436637085920879 -0.008343999950104593
586 -0.008999985472161937 -0.0008331419743812421 0.0014356965590377171
2444 -0.004806275306023708 0.0014511105874230807 -0.0004173204752055183
33 -0.00047468296385969 0.006510871758776459 -0.000386720956376427
80 -0.004343970782244448 -0.0034483442706973 0.007676045295261288
140 0.006587123945857632 -0.005518407199024848 0.0077456290701934044
2439 0.001444934963013904 -0.001523285264548162 -0.002758341777614481
[truncated: 259,352 more chars]
