# Supplementary material for: Staggered structural dynamic-mediated selective adsorption of H2O/D2O on flexible graphene oxide nanosheets
Source: Nat Commun. 2024 Apr 27;15:3585. doi: 10.1038/s41467-024-47838-9 (PMC11055881; doi:10.1038/s41467-024-47838-9)
Supplement: Supplementary file 13 — Supplementary Data 10 [file 41467_2024_47838_MOESM13_ESM.txt]

LAMMPS data file via write_data, version 22 Dec 2022

4080 atoms
3 atom types

-0.3252015637269696 42.95520156372207 xlo xhi
-0.3413163011491966 39.721316301146814 ylo yhi
14.017599570468251 33.98240042953149 zlo zhi

Masses

1 12.0107
2 15.9994
3 1.00794

Atoms # full

1005 1 1 -0.02294769386530441 3.54166277920791 3.7615390100225636 17.5738143394246 1 1 0
1006 1 1 -0.1721293338751002 1.356273118708014 4.958500481059663 17.566894767260987 1 1 0
1007 1 1 0.03169685993424996 2.8434607043426983 5.008532062152822 17.541795249276188 1 1 0
1009 1 1 -0.007911345544999598 3.493374897997215 6.2697208874738894 17.455121885343473 1 1 0
1010 1 1 -0.00244868724063588 1.3664465339101544 7.5237320109665005 17.36334700404977 1 1 0
1011 1 1 0.001964875669623259 2.819176801165552 7.54168074129992 17.386318576334144 1 1 0
1063 1 1 -0.01699603856420787 5.006379248636292 3.7414144816162627 17.408441666770944 1 1 0
1064 1 1 0.03036473434091259 7.796864223728121 3.761211705861767 17.655905034498605 1 1 0
1065 1 1 -0.001890720618787731 5.673803214496899 5.028416617955678 17.529696573119644 1 1 0
1066 1 1 -0.00675600253401908 7.108863361431208 4.9907214325444444 17.53250537818938 1 1 0
1067 1 1 -0.003444592644940105 4.963629744876974 6.271755720112779 17.474722835669624 1 1 0
1068 1 1 0.009088141631474563 7.859984980383436 6.247500893765748 17.55223155382263 1 1 0
1069 1 1 -0.01963387153152852 5.684337069927752 7.5101703123559505 17.44386603641439 1 1 0
1070 1 1 -0.01131665411623207 7.128819775185868 7.470728997528849 17.476551829579858 1 1 0
1121 1 1 0.1347268182119745 9.21117706314046 3.758711384522282 17.72909907576466 1 1 0
1123 1 1 -0.03225229763215785 10.0089404416888 4.922918710229058 17.651816799050188 1 1 0
1125 1 1 0.007739732134247981 9.301152302553913 6.165246700206912 17.51103496629345 1 1 0
1127 1 1 -0.0388809567628576 10.003113057095202 7.458200962416037 17.501402231142787 1 1 0
1295 1 3 0.1505019411105019 0.9580853883693798 4.29172308882811 16.779498818597467 1 1 0
1421 1 1 0.001743440280605376 1.901127173213681 1.2590621407298428 20.900917068331463 0 1 0
1004 1 1 0.1323491133683626 2.874659385537128 2.516789789089226 17.793945738629944 1 1 0
1292 1 2 -0.4185930593560218 1.592169199013024 2.8086954345905153 18.27050282767616 1 1 0
1062 1 1 -0.1895627949725453 7.138057669247689 2.41909806623741 17.389720923466182 1 1 0
1061 1 1 0.02308674086381133 5.64343251631514 2.4980183090918975 17.219852774882302 1 1 0
1306 1 2 -0.4164293065299556 9.512080778038975 2.3668569369741093 17.714688863405062 1 1 0
136 1 1 0.1629366022276208 8.976659196114623 8.868713559867341 14.223483198778403 0 0 0
2432 1 1 -0.03126315142600042 6.751288495965177 7.618514819215715 23.87079724717773 1 1 0
1420 1 1 0.002665806622835347 4.017781363327969 0.004710851431004048 20.643012475397388 0 1 0
1308 1 3 0.2466886760117986 7.628532625967497 1.944466627107759 16.539710308595172 1 1 0
1058 1 1 0.1210003823708408 5.5980438334604115 0.021791292370918515 17.06915614096989 1 1 0
2485 1 1 0.009618347282827528 8.25727222105679 4.982984392965195 23.885848355957418 1 1 0
1422 1 1 0.00185470834020449 3.3326662139010224 1.243359480653658 20.684966826127393 0 1 0
1129 1 1 0.1442192819268595 9.190341830739586 8.603909521249093 17.205762188683163 1 1 0
1013 1 1 6.708669036910966e-05 3.5291320289795682 8.79856082168801 17.269249654883534 1 1 0
1071 1 1 -0.008231165191687593 4.968703695479159 8.778501370447474 17.422247590984025 1 1 0
1072 1 1 -0.039429233123116 7.823824633659624 8.749535298732248 17.433950636104218 1 1 0
1479 1 1 -0.0291229400915852 6.247910922978758 1.2603689998227476 20.838668429471948 0 1 0
1890 1 1 -0.002599374930573473 -0.21225181330993514 7.528650820126246 20.710657561581215 1 0 0
1000 1 1 -0.007168968097478628 1.2583239071802035 0.03923397328245323 17.469242258202 1 1 0
1307 1 3 0.1507904269357984 7.427029545078365 1.7644990614413072 18.19720967689847 1 1 0
1478 1 1 -0.09352482504576307 8.467905988308695 0.16733338687108087 21.300373296011173 0 1 0
2424 1 1 0.02387806225260085 6.722480507283063 2.622989394202744 23.866959972888115 1 1 0
134 1 2 -0.3273755910063258 8.389573251198685 7.61172668098269 14.375441370099834 0 0 0
1939 1 1 -0.01138631051917876 -0.3031752537300097 -0.018021263578024364 21.077033459362806 1 1 0
1419 1 1 -0.004905093365867892 1.1459922622358736 0.018861847107634368 21.031184869820727 0 1 0
1003 1 1 -0.03677750007530957 3.489034626184967 1.2597384096257007 17.50335473570586 1 1 0
1296 1 3 0.2035335241281838 0.9646690111123029 4.58338492466363 18.505060333920117 1 1 0
1886 1 1 -0.003343613077066054 -0.21589489356559197 5.0141259693725475 20.994608529147474 1 0 0
2487 1 1 -0.04498130012127838 9.010910110103367 6.208926558425889 23.885816468139076 1 1 0
664 1 2 -0.2826658104569931 9.230930885256365 3.9823791656092746 15.003113151302104 0 0 0
2671 1 2 -0.3830556010673585 8.848611812939327 8.522384790005104 23.133722760095008 1 1 0
1294 1 3 0.3418440278962357 0.8965361010280014 2.0100146310156 17.81683697541338 1 1 0
1364 1 1 -0.001162265694140022 4.093411642859211 5.010630550053005 20.6941559972019 0 0 0
1365 1 1 -0.0005615798497165971 1.936804472727343 6.232591692849869 20.69923074288341 0 0 0
1366 1 1 5.627491147880009e-05 3.357216156317248 6.249255296664971 20.771952096710397 0 0 0
1368 1 1 -0.003343322080468463 4.0736926056970555 7.526969025695139 20.794406700117293 0 0 0
1427 1 1 0.002723508311435724 5.519931514884058 5.0189736616933045 20.746420417773233 0 0 0
1428 1 1 -0.03506178547941695 8.396382070105416 5.0368155870810885 20.80224678575373 0 0 0
1429 1 1 -0.03365210276229699 6.209928319117695 6.284635982356769 20.713508326807247 0 0 0
1430 1 1 0.1451841003646653 7.6391675929270235 6.183746339388827 20.515001940346878 0 0 0
1431 1 1 0.03398645379880109 5.478920414658689 7.500792214656951 20.64773845020637 0 0 0
1432 1 2 -0.3124235011638271 8.240562523049505 7.386532013269399 20.163242519828678 0 0 0
1485 1 1 0.01687947696968387 9.860829722611028 5.046340820616365 20.78191376929385 0 0 0
1477 1 1 -0.03195450251036785 5.492682572215996 0.04811260156377334 20.678792320603687 0 1 0
1489 1 1 -0.04606388649987068 9.76036996464096 7.398448639386382 20.441578568465676 0 0 0
2430 1 1 -0.001413919024790882 6.117279220206418 6.350492161323083 23.928206069999245 1 1 0
2433 1 1 -0.004228868490677625 4.580633249354642 8.820560751408808 23.812162775616084 1 1 0
1425 1 1 -0.006415022233633137 6.255322835968209 3.747681973523209 20.779880173286948 0 1 0
1361 1 1 0.0124550162822643 1.9461762394198887 3.726779855981121 20.783306402736986 0 1 0
2489 1 1 0.1391638782590713 8.20699467521865 7.447600340924615 23.574853760261842 1 1 0
1362 1 1 0.0007291357839313106 3.3695452076377324 3.75345134061325 20.771149597442154 0 1 0
1426 1 1 -0.0004026512109781062 7.680851052722794 3.7554425991637754 20.814556441362566 0 0 0
1363 1 1 -0.01560533375393774 1.2164000211923613 4.9871766432136475 20.834733918172436 0 0 0
1367 1 1 -0.0007858952046751907 1.2213479474436644 7.488742062173483 20.66089352138565 0 0 0
1534 1 1 0.002126742985480891 9.893727774586713 2.5748193962411485 20.847990270407134 0 1 0
1423 1 1 0.009263469492646521 1.1899166050184098 2.5037432679783977 20.978877047220195 0 1 0
1482 1 1 -0.0006695435521112743 8.434298714185923 2.5384910364475366 20.77629333100953 0 1 0
1424 1 1 -0.0002815708425740445 4.083424435793548 2.494313277720912 20.690239233884228 0 1 0
1481 1 1 -0.001079388161606669 5.5275233550251075 2.499052961692975 20.718325923394243 0 1 0
1012 1 1 -0.005652361389045697 0.6055589092975823 8.774152978262672 17.233900860810486 1 1 0
1059 1 2 -0.3276388023498146 7.006598034383265 0.01436477734213926 16.70528797749265 1 1 0
1433 1 1 -0.1890596705686585 6.238953326220447 8.78547291343179 20.485530781093647 0 0 0
2030 1 3 0.182782227458807 7.0714827445701385 8.872965136485307 21.220356684540842 0 0 0
1370 1 1 0.00563200664795455 3.324862445657866 8.790824647125513 20.734982376699058 0 0 0
1369 1 1 -0.0006242656363718718 1.892295310270928 8.781705462614854 20.637232650889015 0 0 0
2031 1 3 0.192649828928685 6.723077997387741 8.759646445261726 19.512768693363775 0 0 0
1480 1 1 0.005399775704955795 7.700918642750786 1.310024795574853 20.99625708535292 0 1 0
2655 1 3 0.138577849354842 -0.07933163224588755 3.2418594919376793 23.648062750908426 1 1 0
1002 1 1 -0.112724303127824 0.3676548529650408 1.2378642354970453 17.264244279409112 1 1 0
131 1 1 0.1387032956972494 10.43477908013048 3.8045733272768665 14.472558360408733 0 0 0
2431 1 1 -0.00172460051901295 3.9188384989534413 7.563686179184377 23.954374812315102 1 1 0
2428 1 1 -0.007721108500183832 6.802672221108321 5.079997868110394 23.896245816092005 1 1 0
668 1 3 0.1920447748698111 9.671885511188012 6.286899167212248 15.190049300067265 0 0 0
2429 1 1 0.00159692744817173 4.66705458486197 6.319218213207739 23.94330198615649 1 1 0
2668 1 3 0.1826629297371215 6.387654966474234 0.8474405281420444 22.94571431096249 1 1 0
2026 1 3 0.1754166846325911 9.49772424458006 7.608358149258785 21.516000282374424 0 0 0
2422 1 1 -0.1641206281242339 5.968523176027681 1.3108430762998586 23.89004195394448 1 1 0
1008 1 1 -0.01198358508830604 0.657314590611676 6.30081614604812 17.343255217680838 1 1 0
673 1 3 0.1181677005806195 6.82854974274201 8.212306481808552 15.580085381090955 0 0 0
77 1 1 -0.090258771093713 6.863012883343773 7.784329382286232 14.576492402587501 0 0 0
672 1 3 0.1974384559586272 6.432146281249095 6.85044106330823 14.533257186801734 0 0 0
1060 1 1 -0.0288021194845847 4.932901281246217 1.271767089690316 17.20907721939973 1 1 0
1001 1 1 -0.004139716322399308 2.6908003712904 0.04271040019303978 17.413358781044508 1 1 0
2481 1 1 0.1193492231024599 8.13857365078574 2.5793898461605522 23.85037437756996 1 1 0
1530 1 1 0.1189517252353712 9.83974392458122 0.14978822233076247 21.134028058134348 0 1 0
670 1 3 0.1665555588363093 5.247517612056511 3.740285852486425 14.937907926403232 0 0 0
2421 1 1 0.01416231486942372 4.498934905852044 1.3272766893740255 23.91744625399088 1 1 0
2488 1 1 0.003032252988971121 10.417540803550665 6.210930992224134 23.99566241693759 1 1 0
2374 1 1 -0.0004569446511033589 0.29320460721151426 8.864919116407464 23.91494624897909 1 1 0
1943 1 1 -0.01021657359510712 -0.23835766340174158 2.501900649008724 21.184418999358687 1 1 0
2484 1 1 -0.006273385397527747 10.4486504576572 3.719840249151512 23.917343614842917 1 1 0
2025 1 3 0.1224060316774514 10.250605373330886 8.252155956933352 19.982751676457017 0 0 0
1293 1 3 0.09766337971617588 0.4805216509262302 1.6140443888100016 16.240813393422993 1 1 0
2672 1 3 0.3993904558611391 10.491305052298395 8.840426190276995 22.837174461463274 1 1 0
2434 1 1 -0.0004061790340278423 6.035626963687667 8.851095785881434 23.929229167113938 1 1 0
2666 1 2 -0.4194769172210141 8.495539711300665 1.200733181658562 23.825803426891223 1 1 0
2483 1 1 -0.03817988823203936 8.977341006069077 3.7239075509337125 23.88567449651591 1 1 0
2375 1 1 0.001552704263481077 1.7208012979045957 8.791899812425283 23.82766306100919 1 1 0
2370 1 1 0.001049561357093549 0.30454956395072746 6.3811796244787375 23.941606903326456 1 1 0
133 1 1 -0.1768421435494838 10.344229141247503 6.291266185904724 14.29320692734263 0 0 0
2420 1 1 -0.03237625412356586 3.817963480923285 0.052927729754403 23.965047166993518 1 1 0
1311 1 2 -0.4703238850025472 9.964529223521854 9.537874661948242 16.471304997749353 1 1 0
2426 1 1 0.004946381762483912 6.022073783325597 3.8691649274871236 23.923904821887803 1 1 0
137 1 1 -0.05397483738971698 10.394030856064433 8.837498928713654 14.165004632182281 0 0 0
2371 1 1 0.002298203578335559 1.7535151117695449 6.309370689040772 23.92589520383793 1 1 0
2373 1 1 -0.0006566385045060437 2.484294482535665 7.534060297052472 23.889759929325486 1 1 0
10 1 1 -0.005869322687250327 1.7045531448820177 3.796421658225826 14.048310574373776 0 0 0
69 1 1 -0.03935115022687922 4.617132585752775 1.3373056034733626 33.809249399036325 0 0 -1
129 1 1 -0.01429864303260783 8.114927966895902 2.3895299132497803 33.340425723008174 0 0 -1
2367 1 1 0.02740619332689712 1.770160723085738 3.885502294028051 24.42994710789151 1 1 0
75 1 1 0.1286954993194153 4.672968527359398 6.239436593188144 33.62313465245299 0 0 -1
2369 1 1 -0.005876062214056528 2.487362197060966 5.062399722834613 24.11633323721472 1 1 0
72 1 2 -0.3117239597056224 6.67568649248684 2.581773457659081 33.90149491296731 0 0 -1
3843 1 1 -0.04093073345340508 8.113346125245668 -0.018468059265742156 30.556945729372856 1 1 0
2674 1 3 0.1130265247648525 8.26643555629621 9.31000114315335 25.117659326047704 1 1 0
14 1 1 -0.005402555003436569 1.8155552068147884 6.327664482129198 33.86409702780768 0 0 -1
2806 1 1 0.004477116437241778 3.277050949300242 8.956753659319602 27.10557360079079 0 0 0
2363 1 1 -0.04055851003907503 2.374239315491733 0.0681233634737714 24.18814772282639 1 1 0
2864 1 1 0.1408898285403286 7.671883209335352 8.928673662287764 27.57303026323261 0 0 0
2732 1 1 -0.003051328475002431 1.1099916390364832 0.20450130198831787 27.66870428520566 0 0 0
18 1 1 -0.00425266559316596 1.7926761009406853 8.836861402255305 33.80442330225244 0 0 -1
3799 1 1 0.002295603305765619 3.0219787499486 8.862935522801688 30.48577328221688 1 1 0
3735 1 1 0.003044696161488614 0.9412492599615062 5.093299312554724 30.91428849364268 1 1 0
666 1 3 0.133772347231304 8.647145325360057 3.3390076169237783 33.28008225090864 0 0 -1
2857 1 1 -0.01761901607138435 9.131593952340188 4.023575327944029 26.884336756146112 0 0 0
2802 1 1 0.001837408623133957 3.3182499499590437 6.454905337125064 27.386785234341325 0 0 0
2865 1 1 -0.04626702401686279 9.083357944567853 9.054672932523168 27.665713759557267 0 0 0
3741 1 1 -0.002548381890602541 1.639699588663499 8.815099037840648 30.626076935839198 1 1 0
71 1 1 0.02811332771710533 3.87143758692991 2.5621144333428902 33.84226501005868 0 0 -1
73 1 1 -0.185577459993716 4.6965705577855275 3.7792407001548067 33.922417990784204 0 0 -1
2742 1 1 -0.0005451622728205081 0.4457806711376726 6.401975120696813 27.567711017029637 0 0 0
3794 1 1 0.004857441070227879 5.239683058137868 5.116863699754614 30.41537656044338 1 1 0
671 1 3 0.2224926105548116 5.433124059410067 3.865328076473069 33.09674435138071 0 0 -1
2803 1 1 -0.008845088919485617 4.760536656891697 6.4762704945560055 27.330734043625828 0 0 0
2805 1 1 0.01734296581124447 5.4795245554784975 7.713804154504457 27.28908415875793 0 0 0
2652 1 2 -0.4032866530337184 0.5608116731740744 1.6034443283035358 25.127124034142955 1 1 0
3387 1 3 0.1922832203556748 8.31506759011319 1.3542668506067475 26.671635146432497 0 0 0
669 1 2 -0.3254714568933775 5.876503923123401 5.832918213564935 33.2726919965846 0 0 -1
3389 1 2 -0.3335943093948924 4.584242043136706 1.1517376061321252 27.62522467619893 0 0 0
3800 1 1 0.003120892607804051 5.878335037043969 8.873706731061198 30.594010928380946 1 1 0
2795 1 1 0.1429205820775233 3.2618065406773025 1.3809890562012996 27.54759536409272 0 0 0
3737 1 1 -0.00581029681896716 1.626908974056252 6.353733600361648 30.779795218597783 1 1 0
2746 1 1 0.004810775653952077 0.4645419156058747 8.963553655095508 27.250803827901493 0 0 0
2734 1 1 0.0163114985280784 0.39060289861790487 1.4244354714605574 27.6461465191404 0 0 0
3855 1 1 -0.004442867370221626 7.2938491961609895 8.863082932308997 30.82061041970058 1 1 0
3844 1 1 -0.01043552160123734 9.58815771557665 -0.015924184329110525 30.567203095602338 1 1 0
2364 1 1 0.1241465255693917 1.8267567374963185 1.3100977419584308 24.604658064207683 1 1 0
3852 1 1 -0.1475015468820456 7.412979216394385 6.42693588949118 30.505118406778905 1 1 0
4076 1 3 0.2074202977359391 9.016113257738347 7.859466799658638 31.32077087696556 1 1 0
2794 1 1 -0.001105365400513954 2.530542253088463 0.16051180241459198 27.588581475899282 0 0 0
128 1 1 0.01140756534255481 10.43782539993969 1.3397311215987306 33.88620356788111 0 0 -1
3798 1 1 0.005113214765508481 5.160603259957369 7.604545673504096 30.58706888754882 1 1 0
68 1 1 -0.02349180055190862 6.785600682108712 0.1370362971250335 33.8121682440843 0 0 -1
2807 1 1 -0.01045010270124582 4.691527697740621 8.881846916462713 27.19127631532771 0 0 0
4036 1 3 0.1894181399743721 7.625703968209246 7.654668407486601 32.44296755914435 1 1 0
3739 1 1 0.01849537668154718 0.8680054159138454 7.596604209672745 30.818981788669607 1 1 0
2855 1 1 0.01577981261958275 9.770170050958182 2.752036262459769 27.12060810669086 0 0 0
5 1 1 -0.008396791432222356 0.34480748408501544 1.275035793669093 33.92429728875395 0 0 -1
3851 1 1 0.1220181121932635 9.6983316105426 4.806619178885252 31.231666482583105 1 1 0
3392 1 3 0.1671036204768611 5.139708395124874 2.0120416694551864 26.210363525617566 0 0 0
3848 1 1 -0.003990178493774224 9.519421648103384 2.4370272665943324 30.65204233407098 1 1 0
3388 1 3 0.1637085946511511 8.452073998316264 1.531962098590241 28.46836116111731 0 0 0
3393 1 3 0.1797398365371936 5.895541843866335 2.370931210068914 27.932089620987497 0 0 0
2736 1 1 0.0105408370581467 1.1847813711178876 2.688559401318519 27.619290149696365 0 0 0
2796 1 1 -0.03008252261702406 2.5972013571918975 2.69724460923639 27.561999200663543 0 0 0
2797 1 1 -0.05152710184255958 5.600743290344849 2.7624069207369244 26.91264000715611 0 0 0
2854 1 2 -0.3176105710433041 7.124674392466264 2.9066847309608512 26.406721148544655 0 0 0
4031 1 2 -0.3001806538435503 8.124513999890766 4.550267909345387 29.263372353699438 1 1 0
2673 1 3 0.05534549008907591 9.51051395499986 8.24303523654987 25.083518420986113 1 1 0
3853 1 2 -0.3136006269339954 10.256627454319785 6.087557245971628 31.390110602820158 1 1 0
2852 1 1 0.004261146217360287 9.910317432784405 0.19303640391374524 27.423584772152957 0 0 0
3850 1 1 -0.01999875890654356 10.338939713688468 3.6972181374204913 30.741151240450677 1 1 0
4035 1 3 0.1756589358975782 7.824264827082338 6.523720284593972 29.47369785135684 1 1 0
2744 1 1 0.001128103040046988 1.1441326485557017 7.664909697724474 27.399633310099905 0 0 0
2861 1 1 -0.00790429187215542 9.121525156209843 6.500744030869855 27.316797360861155 0 0 0
3854 1 1 -0.1977255380294299 7.9819339941772975 7.646839074592879 31.39909118855984 1 1 0
2804 1 1 0.001207463583070976 2.5570141710111045 7.681516129822675 27.356328439084916 0 0 0
3796 1 1 0.02176729699293327 5.914807398156134 6.38695603288928 30.516737857142694 1 1 0
2853 1 1 -0.1681441550770796 9.035790280179894 1.4446388971477164 27.538347763858656 0 0 0
2738 1 1 -0.01266593290377174 0.4749100628698504 3.9281342230974228 27.55145660949214 0 0 0
2740 1 1 0.002471632922798141 1.2079901160392523 5.180035076617867 27.522995673879688 0 0 0
2798 1 1 0.00574026619730517 3.3470065051387627 3.8987206157797663 27.380295803877818 0 0 0
2799 1 1 -0.004480002121111709 4.741728651846657 4.006494924024148 27.11596180936464 0 0 0
2800 1 1 -0.002174075096934767 2.6420200487187486 5.163199396500162 27.446890162627213 0 0 0
2801 1 1 0.01087258933445128 5.4910799554880425 5.204430647015146 27.161085317514125 0 0 0
2856 1 1 0.167669153761068 7.701456011531682 4.09646456572144 26.78111487550038 0 0 0
2858 1 1 -0.01480882429423398 6.944731351355167 5.270422843067967 27.04126768941805 0 0 0
2654 1 3 0.3277696354036604 -0.113879032428269 0.7558384706989664 24.646141106213577 1 1 0
2862 1 1 -0.04155551040073736 6.946186572348141 7.762854169374854 27.281537935698612 0 0 0
3793 1 1 -0.0004612347257824062 3.8154737878460714 5.092313682820111 30.625095075430803 1 1 0
2863 1 1 -0.008157574890219002 9.771836303031785 7.754498646698851 27.589221049077523 0 0 0
3795 1 1 -0.0005829498411900946 3.059009151699977 6.306238821915676 30.582276143884613 1 1 0
4034 1 3 0.1612764783502015 7.584814170225502 5.486694949900317 30.97942362010661 1 1 0
2860 1 1 -0.01017567913866328 7.698751858411514 6.504822232795494 27.225176890195808 0 0 0
3797 1 1 -0.0005554872105169874 3.7425556344678337 7.577966460087353 30.481923417191968 1 1 0
3727 1 1 0.02865735136553003 0.9647806785979338 0.07344624747933275 30.935325703769077 1 1 0
3729 1 1 -0.006734409656313491 1.6122183883416714 1.3113149849569303 30.881002378410084 1 1 0
74 1 1 -0.004538003619389093 3.9023580393882384 5.030399063963867 33.87032280934277 0 0 -1
3731 1 1 0.002056006589061124 0.9310980403162172 2.5839139510016524 31.00993438311223 1 1 0
3733 1 1 0.0003917971275748281 1.6360032866659426 3.838883762954474 30.819589078345462 1 1 0
3785 1 1 0.0007927094493683113 3.7652304393686657 0.1307162291344243 30.63627333779299 1 1 0
3786 1 1 0.0002747431747375074 5.202367140491411 0.14617449628393367 30.580032645063337 1 1 0
3787 1 1 0.000940726531681883 3.0650885880629817 1.372462603679567 30.672450186613606 1 1 0
3788 1 1 -0.007696645069112867 5.9728739294676965 1.3784531596716394 30.420160368884385 1 1 0
3789 1 1 0.002607326581374606 3.8014891651493796 2.62077765852867 30.604919267001403 1 1 0
3790 1 1 -0.00354669091897338 5.223526034633584 2.6143142885054798 30.34187056078337 1 1 0
3791 1 1 -0.002623244924866535 3.0738523129624213 3.8545957112021134 30.776093437393055 1 1 0
3792 1 1 -0.04659738641592757 5.913571533965957 3.8684594924890234 30.189166495055495 1 1 0
2859 1 1 0.01648702741083213 9.895091970735155 5.252158947279868 27.14235832749871 0 0 0
3846 1 1 -0.004054288411735689 10.311728408834947 1.2435852041046107 30.622827658668818 1 1 0
3845 1 1 -0.01765623290036114 7.39367998305123 1.2263227698583408 30.39734204789003 1 1 0
3847 1 1 -0.04994561820971119 8.133846025053352 2.4278685859548017 30.32920922810182 1 1 0
3849 1 1 0.1293268091447797 7.339304810714129 3.6891797792384153 29.909554065385034 1 1 0
665 1 3 0.08331160499342569 7.911745586662544 2.031240646733597 32.32233248905083 0 0 -1
4033 1 3 -0.004322111019469816 8.706810146779322 4.604090704487924 31.52759316701172 1 1 0
2366 1 1 -0.1666733805442252 0.2445031030406485 3.921022898150481 24.430109622953896 1 1 0
2656 1 3 0.1974019268742894 -0.13429577091133488 3.464996076394111 25.3876408593964 1 1 0
2365 1 1 -0.01359559914965094 2.397632037711388 2.6099281816761786 24.436055269274526 1 1 0
2667 1 3 0.1477423832339863 6.372534306753504 0.6038568077888159 24.67303047676858 1 1 0
4 1 1 -0.002543483120859811 2.515393573309596 0.018066641861932416 33.7928283483069 0 0 -1
70 1 1 0.1462382794979813 6.057082001318359 1.3514859654449038 33.89879944046314 0 0 -1
8 1 1 -0.009285617793570787 2.4306515205948576 2.5496803808334816 33.93736525124061 0 0 -1
127 1 1 -0.00429742560981734 8.984353466299469 1.2747180055560448 33.8274221034622 0 0 -1
78 1 1 0.002123214790704752 4.6729309188417405 8.804532014460499 33.74098405116628 0 0 -1
6 1 1 -0.004508432953543784 1.7661106708198273 1.2560458278603073 33.830868343275576 0 0 -1
79 1 1 -0.01488974913174785 6.101957276491784 8.856245830585475 33.83162544283218 0 0 -1
12 1 1 -0.004351410301895202 2.474581875931643 5.050487454782771 33.85953264356795 0 0 -1
67 1 1 0.003094493583766115 3.9580458399720073 0.056698821842358284 33.78398711000332 0 0 -1
16 1 1 0.003620628459415618 2.5451520383135464 7.565032598243494 33.80747767672595 0 0 -1
2423 1 1 -0.01567595903635364 3.831178947985403 2.57864960477887 24.13730351413771 1 1 0
2669 1 3 0.3490832895721027 9.54107990766743 1.2817006326532008 24.171800595842285 1 1 0
667 1 3 0.1885392253088438 9.63639170967054 6.233711724405723 33.39624326643184 0 0 -1
13 1 1 0.0009252779580401724 0.33970039215034503 6.327464331855368 33.920686161314386 0 0 -1
76 1 1 -0.04065420634678241 3.944278736272186 7.55645477384347 33.726647747222046 0 0 -1
9 1 1 -0.006039320926192164 0.2821803637711519 3.8204369091494605 33.9511041191025 0 0 -1
2427 1 1 -0.0006025924013497066 3.9307847824816062 5.097082899370289 24.10537124036862 1 1 0
2425 1 1 0.002350151328982863 4.588847792262026 3.8026741713051626 24.093468051601274 1 1 0
17 1 1 -0.001550298342460185 0.3853367041313476 8.831743983642713 33.84113509309701 0 0 -1
2670 1 3 0.09577959653406291 10.427489434775376 1.3586966767974362 25.52376874860603 1 1 0
125 1 1 0.01566948387795534 8.234704342493185 0.07871536368018187 33.89437818122398 0 0 -1
2379 1 1 0.01688190691724778 1.7128150107415563 11.327106466180643 23.597151110369733 1 1 0
2503 1 1 0.01054057924866818 8.996046885353195 18.877425228377525 23.878019485550166 1 1 0
1018 1 1 -0.02436959413136741 1.2762038969220093 12.530918867795126 17.12015448115921 1 1 0
1019 1 1 0.01593367265542882 2.7302931372659147 12.499476415928646 17.112233056044307 1 1 0
1021 1 1 0.002920828962801725 3.4528475377141072 13.732127431884509 17.11073440252677 1 1 0
1077 1 1 0.002039861729173331 5.548424516058118 12.536861517290232 17.112637346731532 1 1 0
1078 1 1 0.00557369235177992 6.985611326156609 12.52634287107119 17.173213609574137 1 1 0
1079 1 1 -0.002160369531738944 4.892500521061015 13.807601468933653 17.020146523114654 1 1 0
1080 1 1 0.001093684290060509 7.6910393152289505 13.793549650925048 17.313902793493362 1 1 0
2641 1 2 -0.4043139458338855 2.68721822764498 15.457639089884378 22.65542349867911 1 1 0
1134 1 1 -0.2239607762640854 9.5998888495399 12.557109136748311 18.387099092832784 1 1 0
1135 1 1 0.02774165036220504 9.047572952219456 13.813477461041552 17.761336113154186 1 1 0
2443 1 1 0.1303230886242519 3.9292386544382514 15.136979308139763 23.163351356980215 1 1 0
1316 1 3 0.2273229300109544 9.068146670805461 12.283818321918966 19.250047279141743 1 1 0
1023 1 1 -0.1679205576184329 2.595627758468409 14.92522339160971 17.198040284937512 1 1 0
1373 1 1 1.755564124258676e-05 1.8983512204254618 11.322786011399607 20.405556943551197 0 0 0
1136 1 1 0.1437073511961997 9.891893928996984 15.011401893299627 17.78737367735743 1 1 0
1022 1 2 -0.2829689618853653 1.1510011968331604 14.98920618857865 16.78900557158765 1 1 0
1081 1 1 -0.04570704916779358 5.617279521232315 15.060270168467504 17.012434104604505 1 1 0
1015 1 1 0.001552740083065962 2.7352674750623276 9.995171726272707 17.194756876160735 1 1 0
1088 1 1 -0.005494564762717122 7.912571300124728 18.80783747481318 17.090124493545805 1 1 0
1282 1 3 0.1370327400309496 2.287366986057618 15.087745029589982 18.259292730627816 1 1 0
1285 1 3 0.181869333899041 3.095602332991042 18.437099729265213 15.97222689896944 1 1 0
1082 1 1 0.01048202014477629 7.058481729632793 15.08738307956083 17.167727125306556 1 1 0
1025 1 1 -0.1593777251867229 3.501191501990686 18.802349731500644 16.93274003306267 1 1 0
2445 1 1 -0.02216139158368495 4.6548850485318995 16.372711423784807 23.419779898435692 1 1 0
1086 1 1 0.001072683777281774 7.176623985344807 17.589688487027512 17.203190544615392 1 1 0
2377 1 1 -0.003918900375074546 2.4040676377043155 10.046896727045903 23.686511339700644 1 1 0
144 1 1 0.1579023843072853 8.951802647068861 13.779163295059659 14.344203033201259 0 0 0
1281 1 2 -0.4621265857096165 3.751002049505641 16.581891338275454 16.493772409180053 1 1 0
1084 1 1 0.01050324958555192 7.83625006154237 16.3072962790789 17.268712716979696 1 1 0
1141 1 1 -0.01181915679819654 9.33629547700705 18.787370701060837 17.316621091760286 1 1 0
2382 1 2 -0.2860209677873398 0.07055043200560185 13.84470163985271 23.561366703202374 1 1 0
1137 1 1 -0.02845021548538162 9.244169187634322 16.32223698477689 17.487189531956282 1 1 0
2386 1 1 0.1434514090576819 0.3313662741584107 18.95238812066529 23.654244042566116 1 1 0
1074 1 1 0.0009712948945154539 7.092905569838552 10.02943948120188 17.21835193558863 1 1 0
1283 1 3 0.4208426124623574 3.1788123131808117 15.769786463353926 16.800033463340878 1 1 0
1073 1 1 -0.0089279279396773 5.6537886726192115 10.020024012916414 17.31188424086056 1 1 0
1085 1 1 -0.01163785201020603 5.715233244599543 17.63840716902955 16.977937687289927 1 1 0
1075 1 1 0.0003132996622704977 4.881294134665717 11.246571029407898 17.21011906091063 1 1 0
1139 1 1 0.007585825097460657 10.02672329732057 17.53006207345586 17.502270809899578 1 1 0
2446 1 1 0.0001064624806001796 6.104595551994694 16.360994364073296 23.594465757803732 1 1 0
1083 1 1 0.1306516270507466 5.098875564853093 16.364505226273465 16.85922437393064 1 1 0
1284 1 3 0.1633082635769277 3.031177431686114 18.142776573002806 17.722578835902336 1 1 0
1371 1 1 -1.907275356398815e-05 1.2072923926868675 10.044126634421014 20.51213592144066 1 0 0
1087 1 1 0.03554622128803559 4.99346525320331 18.863362695988105 16.97089405971844 1 1 0
2645 1 3 0.2180690343733841 2.0729471463514937 17.153964745938335 22.517286083196634 1 1 0
1372 1 1 -0.001195800262200655 3.99019161970228 10.064802685644032 20.618566614576494 0 0 0
1376 1 1 -0.0002204999106477636 4.156709834655914 12.539741755398753 20.364819500905266 0 0 0
1377 1 1 -0.002905544270041686 1.9971884657607886 13.792974099595495 20.302650558490598 0 0 0
1378 1 1 -0.0007325856355572455 3.4251606953108498 13.799873080717822 20.29734931549248 0 0 0
1380 1 1 0.005695585285451458 4.127895092464839 15.054649317313741 20.265777290116056 0 0 0
1436 1 1 -0.03694116793065565 5.5786824868589076 12.559629305755006 20.48428796685733 0 0 0
1437 1 1 -0.05240817808484958 8.464661005021545 12.846993619439337 21.48989309098634 0 0 0
1438 1 1 0.004811938449658527 6.268796965234966 13.845299127317729 20.466469333871032 0 0 0
1439 1 1 -0.008189024995613126 7.665421097478133 13.897283897674548 20.82306803845069 0 0 0
1440 1 1 -0.007637714344148724 5.572744055952778 15.086471272629808 20.340312044774453 0 0 0
1494 1 2 -0.333612920959525 9.97982841463749 12.664287019174832 20.999745666487318 0 0 0
2643 1 3 0.3168571076929454 2.0125960178013917 14.56840931563558 23.128768937087717 1 1 0
2033 1 3 0.08439221247150276 8.742986529287831 13.203746431461838 22.466865710524974 0 0 0
584 1 3 0.1925312113799262 6.219745518834067 15.838869378474609 14.418848703115858 0 0 0
1379 1 1 0.003481041331150775 1.3065604972513687 15.053758242722951 20.245269955713606 1 0 0
1375 1 1 0.00324358291960381 1.2184304030208855 12.568427090791019 20.477110480779363 1 0 0
1441 1 1 0.005609045722722403 8.428128101864932 15.139408882201149 20.787347224987002 0 0 0
1498 1 1 -0.02994478191088627 9.88382997807879 15.111391246333834 20.824896263890988 0 0 0
1385 1 1 -0.002626607546603251 1.9581691028235593 18.77630981411125 20.34229852203701 0 0 0
147 1 2 -0.2777022775360105 10.424827097665453 16.301181755693005 14.358382630640065 0 0 0
1444 1 1 -0.001253457646414655 5.546759572851905 17.584566206899606 20.225247646410185 0 0 0
145 1 1 -0.04118883727408292 10.410755402065107 13.876693800661617 14.331864128430722 0 0 0
2444 1 1 0.001615399379732148 6.8138472117091275 15.13790082488142 23.626706606188517 1 1 0
1386 1 1 -0.009365256804922697 3.394448233610156 18.81598741138918 20.25668261937275 0 0 0
1443 1 1 -0.009787109212644255 7.684184174814439 16.353960748797 20.645133741877686 0 0 0
2383 1 1 -0.1057795190378703 1.553316546772084 13.743013466753165 23.69967719374375 1 1 0
2032 1 3 0.1312698473692322 7.950368327699265 11.95259473601679 21.589862408598233 0 0 0
1434 1 1 -0.009015545312314537 5.425711373180346 10.009226281303164 20.521366373708513 0 0 0
1381 1 1 -0.007041047730848698 1.9790002031344993 16.310910619735115 20.23124846869697 0 0 0
1502 1 1 -0.03283060769384822 9.870865688258448 17.636142274742156 20.865247132553865 0 0 0
1447 1 1 -0.01833320408811395 7.7053836355007 18.81142914707423 20.436948198471452 0 0 0
1445 1 1 0.01812000882055326 8.43071162479817 17.58801144839653 20.63340935971537 0 0 0
1383 1 1 -0.01119863060311993 1.2433313164560174 17.581979203762106 20.38330095671415 1 0 0
1382 1 1 -0.002903213407293627 3.425533557807131 16.309173962647975 20.167580500795882 0 0 0
1315 1 3 0.1594912982849944 9.821848963237285 11.490158171609043 16.42403738205794 1 1 0
1384 1 1 -0.01003658319023729 4.121056786561268 17.592696779899033 20.143280979982762 0 0 0
1442 1 1 -0.004973770665816595 6.26677565922875 16.35132798908274 20.309289845221997 0 0 0
1017 1 1 -0.006194733203648468 3.4567645352806213 11.23302503641251 17.095539141576047 1 1 0
1446 1 1 0.001849180633120224 6.305615850386808 18.843761869271468 20.300787903435197 0 0 0
2385 1 1 -0.1810294164933864 2.426722536719994 17.597390819898482 23.47926618762096 1 1 0
1435 1 1 0.1423878626610659 6.17969873874745 11.23859774861609 20.298404328588955 0 0 0
1314 1 3 0.1712871563717389 9.51908522261894 10.524521291656473 17.88847881608427 1 1 0
2447 1 1 0.03252612407247706 3.915528437861247 17.58340433217311 23.52335649399068 1 1 0
2029 1 2 -0.314415250861363 7.430146609149586 11.011437187181889 19.93262397704977 0 0 0
2442 1 1 0.007636652087787956 6.00138230694984 13.935118837542454 23.626869475018893 1 1 0
1014 1 1 0.002946055008806738 1.2839400426879533 10.025411160791702 17.256604173372327 1 1 0
2441 1 1 -0.03701522713778826 4.574523523484147 13.894579013529883 23.449443012919826 1 1 0
2450 1 1 -0.0003801802042601628 6.1090165182099545 18.836816604400433 23.711940730153632 1 1 0
1902 1 1 -0.00112575052225476 -0.15692096803275946 15.119763261331668 20.174977696223475 1 0 0
2439 1 1 0.01523824080378425 3.871687635482889 12.607105132138937 23.356839644873727 1 1 0
1016 1 1 0.001624290837407773 0.5417592692904118 11.281344461155241 17.239080671978687 1 1 0
2437 1 1 0.0204656141322644 4.523018471202848 11.315595158542832 23.448060390987784 1 1 0
1898 1 1 0.003810306870631062 -0.2262784256167716 12.585202018949719 20.443966279802456 1 0 0
1024 1 2 -0.2945660122959975 0.8696459170881635 18.895451019045886 17.352320923403752 1 1 0
1020 1 1 0.135500223348314 0.5204594633076528 13.720028171591185 16.928670705460185 1 1 0
586 1 2 -0.2604143699549816 8.336503211215996 15.029101676187365 14.45996871728278 0 0 0
2438 1 1 0.002725122045279208 5.915023031733278 11.374738273665479 23.809834993465486 1 1 0
2378 1 1 -0.02755736166018753 0.239399284317682 11.351027395262404 23.71614719689715 1 1 0
2381 1 1 -0.006330745961871964 2.4360015524289556 12.537607948988782 23.474980155149254 1 1 0
2675 1 3 0.1595759507762385 8.661557218675505 10.305520670994126 23.639349734204956 1 1 0
1076 1 1 0.03262034540193889 7.6849115758633415 11.29149990595539 17.13873992533735 1 1 0
1132 1 1 -0.1451983387724595 9.205558832215418 11.420523440163523 17.343627496932378 1 1 0
1374 1 1 -0.005005712961686952 3.349653837740775 11.333320202021847 20.431323264772818 0 0 0
589 1 3 0.1356187100305207 9.472768606772531 18.865341062674236 14.699069398601642 0 0 0
2435 1 1 0.005084191243284325 3.8102953515310793 10.058027367953459 23.60231477691351 1 1 0
1906 1 1 0.002989250654895345 -0.21254878739589755 17.586987940305136 20.4586337986654 1 0 0
2449 1 1 -0.005595076725772336 4.654036744651686 18.81130814210641 23.616099695934853 1 1 0
2448 1 1 0.0004122723297073212 6.861046448918693 17.595146113024978 23.63211600932254 1 1 0
2387 1 1 -0.01389889958028087 1.7353384279025228 18.92230689971216 23.70755904086997 1 1 0
1894 1 1 -0.006437874349773853 -0.22633027422191643 10.057060991905187 20.57746645253218 1 0 0
140 1 1 0.006079722204282099 8.968089531862896 11.31919316982418 14.20294884160163 0 0 0
142 1 1 -0.03836563006178714 8.2450070048153 12.593073476708412 14.192038778315176 0 0 0
2384 1 2 -0.2854933530980293 -0.2684177838314522 17.689604102395652 23.526545480866194 1 1 0
2440 1 1 -0.01211004243146117 6.612347720024527 12.672169583560448 23.971037676181492 1 1 0
141 1 1 -0.024898063147328 10.401624616670444 11.347622900830846 14.28512632621769 0 0 0
33 1 1 0.05105117688301732 0.4418942629479725 18.84697256125197 14.21361032927225 0 0 0
2501 1 1 -0.0006489588592090526 8.272394014476143 17.60424712934254 23.820330670419068 1 1 0
138 1 1 -0.02207076605333479 8.24639273426581 10.071961606017503 14.058561800488706 0 0 0
2499 1 1 0.007955753931531504 8.988235372064883 16.33768217531207 23.94130485719172 1 1 0
2497 1 1 -0.03974185613341108 8.228210028558475 15.14138877187624 23.942594758026708 1 1 0
34 1 1 -0.0172349121951962 1.8361931358169148 18.875894814295457 14.09443098198235 0 0 0
91 1 2 -0.2841754906337364 5.671073093008392 16.588526358821348 32.57232764237229 0 0 -1
3861 1 1 -0.02198828311204039 7.395581348293941 13.899187226941233 30.52326135835984 1 1 0
3865 1 1 -0.00128126568868203 7.459337965153021 16.364863478345537 30.296197767772508 1 1 0
3808 1 1 0.002301796414649527 5.975367889015176 13.92151573229646 30.223501807657847 1 1 0
2496 1 1 0.1640629324833306 8.783422146141339 13.872496956932851 24.48516952996846 1 1 0
2495 1 1 0.01223355822118399 7.906981993421527 12.71771813674128 24.54851626945196 1 1 0
2494 1 1 -0.1825163413221915 8.285551864679684 11.553786533336826 25.414562689148696 1 1 0
3752 1 1 0.0004782595681622647 3.213596685485391 18.895514375774653 30.307301126220676 1 0 0
3811 1 1 0.001349775047923291 3.1354802690831787 16.378914373034654 30.240756342939726 1 1 0
25 1 1 0.006330415249214779 0.3408969364893077 13.818159419124617 33.80394174443632 0 0 -1
3864 1 1 0.00133958520231532 9.58333862814041 15.1090698617877 30.713613761625005 1 1 0
2819 1 1 -0.004825337073216914 2.543868541962962 17.747621645365356 27.029307734656864 0 0 0
2716 1 3 0.2070871778111824 9.341121788060557 11.515328138570291 25.765866963796725 1 1 0
85 1 1 0.01559651539764063 6.811850844298138 12.608764476751146 33.826819661674456 0 0 -1
2808 1 1 -0.03566171793314059 2.5644564407529553 10.154296060941501 26.82515307750661 0 0 0
28 1 1 0.01110524491778668 2.4954787785617705 15.067546023416552 33.71255889149202 0 0 -1
3862 1 1 0.002386185110803018 10.291738539522841 13.830455997017038 30.85060281764471 1 1 0
3858 1 1 -0.05877344004570527 10.134451690223525 11.222549336934659 30.967407068939472 1 1 0
32 1 1 -0.005314100458054816 2.5204977842126604 17.62605057978328 33.697946941692095 0 0 -1
2820 1 1 -0.006929983547619934 5.44375795270068 17.746937240064685 27.033416217291624 0 0 0
80 1 1 -0.003128544003725236 3.974680634896804 10.071267987946538 33.640358756835816 0 0 -1
3749 1 1 -0.005130319458773528 1.702442235162023 16.41593376688254 30.317117985312898 1 1 0
588 1 2 -0.4318689338549769 8.639504114763705 18.852059516560455 32.91798537406526 0 0 -1
3745 1 1 -0.1598453560719644 1.5863488694834 13.816216509892213 30.10357528890311 1 1 0
3306 1 2 -0.2825223095709251 6.97639574873313 10.181734635052305 27.690763161009297 0 0 0
3814 1 1 0.004599846489618674 9.646115700949304 17.575651190028964 30.495846649367106 1 0 0
2877 1 1 -0.00290652873250105 9.110204691675754 18.944509223450453 27.220358126130936 0 0 0
3866 1 1 0.009009387184556874 10.330859659774188 16.317870792029183 30.749428444590713 1 1 0
2821 1 1 -2.234164438859299e-05 3.2709827314865185 19.010709698693883 27.049394904996795 0 0 0
3815 1 1 0.01388158718323897 7.534261988714831 18.880421019990315 30.271180778798428 1 0 0
2818 1 1 0.009381303291778159 4.6846997231224 16.510037200250867 26.968647136162698 0 0 0
2677 1 2 -0.3277058064376237 9.935686612160772 13.488582023875752 24.984376161035154 1 1 0
3310 1 3 0.1775914694982248 5.677722599231843 10.599105595593683 26.34267813438792 0 0 0
2754 1 1 -0.01333282207886957 0.3455116900029744 13.985082717772128 26.99357267993079 0 0 0
2760 1 1 -0.004008014645917279 1.1287096153151988 17.72151280190365 27.22760995580767 0 0 0
2809 1 1 -0.0639336599244586 5.509594283664693 10.156194997912365 27.352020011107303 0 0 0
3308 1 2 -0.454196724670444 7.304592753508083 14.011819439061046 26.60094943313128 0 0 0
3307 1 3 0.5403822713818174 6.478169455498184 13.356396508276893 26.97031439082749 0 0 0
2812 1 1 9.042342090180577e-05 2.488950420170975 12.791194807091843 26.72190579264824 0 0 0
2642 1 3 0.1068411429652918 1.7463224429172646 14.0352540605984 24.72347253388216 1 1 0
3743 1 1 -0.1226802422374024 0.689781202478803 9.968487768261847 30.793658401058423 1 1 0
3305 1 2 -0.4428207233519026 5.489035392046807 13.009422567474981 27.365000054413215 0 0 0
3309 1 3 0.1455984216966187 8.225669094929232 14.099925024945847 28.454811132042135 0 0 0
2810 1 1 0.1599853200865789 3.1079678501987167 11.453950979307951 26.380145052580602 0 0 0
2816 1 1 -0.08052351136820476 5.424811920153879 15.25174283963227 26.95840576939197 0 0 0
2817 1 1 -0.007961068937570707 3.2534873325398834 16.489048084321347 26.91870213714036 0 0 0
2756 1 1 -0.00427867455478461 1.0612736682945219 15.259753074488769 26.87024327719038 0 0 0
2874 1 1 -0.001219441826744736 6.890943912070642 17.71564625474542 27.207425837411503 0 0 0
585 1 2 -0.3963945844684889 6.885496634017414 17.816663618130498 33.86791415572452 0 0 -1
2870 1 1 0.1417358974779843 6.844955412218688 15.320927714412774 26.880497838379203 0 0 0
2815 1 1 -0.01793335258191809 2.480458683006196 15.273455359273065 26.785810750211358 0 0 0
2868 1 1 0.1477462139372182 9.823797693397818 12.799267094302728 27.955382745413964 0 0 0
2813 1 1 -0.01750403467122605 3.228514694346436 14.010714602397213 26.835406011501835 0 0 0
93 1 1 -0.01236635082047801 4.690616579081753 18.889877474377712 33.553710965120615 0 0 -1
2748 1 1 0.01334709833504666 1.1598393657705592 10.215285833562985 27.014658057888134 0 0 0
2814 1 1 0.167795621718022 4.6274407342375685 14.068694111871999 27.049618033500828 0 0 0
87 1 1 -0.008319321155839174 6.096067872874611 13.820742938117094 33.78102050541729 0 0 -1
2762 1 1 -0.004403141246387393 0.38943631793344563 18.985286319135493 27.314726741160797 0 0 0
3807 1 1 0.03315383750403666 3.0924547412510344 13.869788831227726 30.019534797094746 1 1 0
3805 1 1 -0.01917527400244174 3.8122634668921913 12.652210974433945 29.972825481567753 1 1 0
3813 1 1 0.007144529387822122 8.180146755073142 17.606833470240183 30.335269628173908 1 0 0
3860 1 1 -0.002017648278247078 9.493098869272231 12.640341495513777 30.88752732366056 1 1 0
2873 1 1 0.004563903832190327 9.070123820892652 16.460415338435517 27.35910830968484 0 0 0
2875 1 1 -0.006605984108006173 9.795801122524665 17.729284487649288 27.351357264460717 0 0 0
2811 1 2 -0.2854590848639427 4.24410785333066 11.747753975083583 25.803243412886772 0 0 0
2758 1 1 -0.007670029515595949 0.3655883053968573 16.507538840833806 27.066408518031707 0 0 0
2752 1 1 -0.005497378977410628 1.089111142071108 12.730247228965842 26.896680839139773 0 0 0
2750 1 1 0.0009466942394607093 0.3963566924376419 11.49363682250474 26.979920952804903 0 0 0
4004 1 3 0.1395564714690136 1.3485712758065604 13.086109715381982 30.94174249840118 1 1 0
3810 1 1 0.005460559576855482 5.261272768799839 15.16730748503796 30.195508282056714 1 1 0
3304 1 3 0.1668191260170516 4.974337509872619 10.84408518432299 27.99514973512255 0 0 0
3812 1 1 0.02119579868704242 6.016384298977092 16.3735881629007 30.164915393143804 1 1 0
3751 1 1 0.01172242638895759 5.328408810929633 17.652520335666434 30.095881183856847 1 0 0
3750 1 1 0.00280115767434784 3.8862034429028056 17.637862406826944 30.21571737754377 1 0 0
2876 1 1 -0.0020045826399878 7.640658733093144 18.950379039140877 27.218619002432444 0 0 0
3863 1 1 -0.01856633230527373 8.159880927229905 15.124215661479074 30.522954003615446 1 1 0
90 1 1 0.1551959826528833 4.518898466459217 16.354647097662152 33.13718666189088 0 0 -1
4002 1 3 0.09742382273461675 0.659880005919037 10.234161258034213 31.83944093205278 1 1 0
3753 1 1 0.003478471029868239 6.068781658443037 18.872389851521017 30.194623152699023 1 0 0
2871 1 1 0.02197395192677757 9.817214415036494 15.276292273566455 27.64543702160535 0 0 0
3856 1 1 0.1529734376287794 7.9286157054840976 10.130040532134915 30.750557631776687 1 1 0
3809 1 1 -0.006784022507986249 3.778462181301777 15.111068217984482 30.13629273039824 1 1 0
2872 1 1 -0.03013246041260033 7.627851968748384 16.470662372569205 27.23008191453399 0 0 0
4005 1 3 0.1762983317085297 1.0477689495949212 13.370566067565598 29.29512895430903 1 1 0
3806 1 1 0.009651779555693324 5.2501455388298615 12.670153976299504 30.203929649736395 1 1 0
3695 1 1 0.0002204979191262616 1.754346722122011 18.900657580519567 30.30170572671023 1 0 0
3859 1 1 0.01892401326836247 8.081225773371317 12.641870440527267 30.624641431690666 1 1 0
92 1 1 0.00536626174326822 3.9036008890907623 17.69236508442846 33.46044497993948 0 0 -1
3801 1 1 -0.04757706994159966 3.7335836396355835 10.135760672927725 30.325026906309198 1 1 0
3802 1 1 -0.001557728257992978 5.172193173181524 10.124866267279193 30.416191645718236 1 1 0
2867 1 2 -0.3016139882427952 9.113472945976113 11.521432862913988 28.09325882887831 0 0 0
4037 1 2 -0.3087442999840018 9.275279478889304 9.945800757125866 31.067786436786886 1 1 0
4003 1 3 0.3609282860924442 1.202473541015101 10.800842009734252 30.287560865933656 1 1 0
3857 1 1 -0.001793708006685588 7.338052448554408 11.389921669973027 30.48029987788327 1 1 0
3804 1 1 -0.004729083240690497 5.903788676957915 11.374697760579341 30.370672248061386 1 1 0
3803 1 1 0.1373263951037878 3.1509941582047567 11.373071537014223 29.912340908634878 1 1 0
4001 1 2 -0.4265257074101981 1.7924294533442193 11.548584410030267 29.687656985535682 1 1 0
2436 1 1 -0.003711539778405055 6.568876635624418 10.167047472146363 24.099182139449294 1 1 0
3747 1 1 -0.01701423321957357 0.9892300057634975 15.155396018254772 30.37181457533916 1 1 0
94 1 1 0.1804421451678755 6.124401374343149 18.945811937561544 33.65745444706464 0 0 -1
86 1 1 0.002035070151124615 4.640236740157492 13.845950242096666 33.68597858433287 0 0 -1
2676 1 3 0.1878277834698168 7.649544658227764 11.527837634885882 26.301121566814864 1 1 0
2822 1 1 -0.0005380027725935164 4.717954773980888 18.989826761801826 27.064684778070824 0 0 0
2866 1 1 0.1406747402601312 9.791760177499828 10.25674213930372 27.93144977720014 0 0 0
3693 1 1 -0.008610129832814202 1.0054624758737218 17.687415862487025 30.246851409649764 1 0 0
2869 1 1 -0.08578379130597766 9.199566909863545 14.010805884960062 28.050696625332325 0 0 0
30 1 1 0.003651357894281735 1.8154404591520945 16.34457253102821 33.68949364744486 0 0 -1
590 1 3 0.1902565145905047 7.234425273607103 15.418807670987997 32.92203037805495 0 0 -1
83 1 1 -0.008293555093580811 6.119536696925149 11.34770284641872 33.688781303825 0 0 -1
21 1 1 -0.01035948081773394 0.3369171443651751 11.308856889430041 33.81964028791452 0 0 -1
587 1 3 0.4930931976310751 8.003843170279943 18.025238324864052 33.374661556551914 0 0 -1
2500 1 1 -0.006015787084192183 10.410490755099294 16.366968605397922 24.072566793593083 1 1 0
88 1 1 -0.04018068313564776 3.91162589572061 15.075140473377965 33.593191217745584 0 0 -1
22 1 1 -0.01229263131452936 1.7698052066505416 11.315405510880119 33.74170601367051 0 0 -1
29 1 1 0.01958545534896776 0.37828407393136254 16.33432162982425 33.743504571328046 0 0 -1
2644 1 3 0.1503384413211076 2.087913028432828 16.925313066097928 24.242753067234183 1 1 0
31 1 1 -0.2180832060146682 -0.27925551407193094 17.638728535955288 33.752697090286524 0 0 -1
3816 1 1 0.03122191120918105 10.335972236777447 18.812675174163644 30.56180826430786 1 0 0
81 1 1 0.003579721790625397 6.822126954718661 10.089088848170015 33.73488254668644 0 0 -1
2492 1 1 -0.134894294668037 8.009121422048585 10.244180282567825 24.55978768518479 1 1 0
26 1 1 0.001611373746420128 1.7717774290166868 13.788183222605072 33.7911911683003 0 0 -1
84 1 1 -0.001641265049103929 3.960953009663837 12.589010979408522 33.63257251748797 0 0 -1
24 1 1 -0.007027271783036573 2.5068649078619862 12.556693146457864 33.674145412367 0 0 -1
82 1 1 -0.002834664370114796 4.672373555212227 11.314186261887814 33.583874955931755 0 0 -1
89 1 1 -0.07126357800064526 6.872679514425739 15.084426724482357 33.948116988805445 0 0 -1
20 1 1 -0.005608187201867556 2.513561999949784 10.087631648603061 33.761475501849866 0 0 -1
2504 1 1 0.001657799047152983 10.415012423343661 18.84691687915984 24.135350444208374 1 1 0
2464 1 1 0.02661869393056127 8.997542939270863 28.907428354723386 23.949495301840432 1 0 0
973 1 1 -0.002288763363986585 2.9251681284736897 22.63483477858552 17.061971333178178 1 0 0
975 1 1 0.003559244228060452 3.611014259125298 23.90826105347793 16.950532992950354 1 0 0
976 1 1 0.0111616957323233 1.4013941171911533 25.094203360316364 16.891964484597878 1 0 0
977 1 1 0.002600531202611743 2.8479948734497076 25.116173855052814 16.939205130536436 1 0 0
979 1 1 0.001392840920206419 3.569726598089348 26.3773956801736 16.94171750860259 1 0 0
980 1 1 0.001698878151875123 1.4142898345328534 27.60659291686765 17.10486991263157 1 0 0
981 1 1 0.0001132896844405837 2.8664745941822583 27.59682854741268 17.155720005484866 1 0 0
1032 1 1 0.0007320227385796473 5.078578868226118 23.88031948293444 16.895708925124207 1 0 0
1033 1 1 0.002340933198239038 7.937528022582305 23.803430594941247 17.06763008290046 1 0 0
1034 1 1 -0.0006461492960886815 5.7976485669022395 25.09589444756946 16.925629894903125 1 0 0
1035 1 1 0.002206191635365163 7.24183285730976 25.065026574201223 17.014960738748073 1 0 0
1036 1 1 0.002500397369573186 5.018046186976796 26.340702409959782 16.880860102388038 1 0 0
1037 1 1 0.004997502437971491 7.932845994806782 26.337791267693913 16.987087955520607 1 0 0
1038 1 1 0.002426911252832523 5.6818887073534015 27.581828101047225 17.085169035195452 1 0 0
1039 1 1 -0.005250951825289998 7.136907046897972 27.51935652726594 17.142960141746823 1 0 0
1095 1 1 0.01888002633797883 9.393241245534885 23.787556357531184 17.138112156373673 1 0 0
1097 1 1 0.01665217741645282 10.052000351642619 25.062569188641685 17.086032960632057 1 0 0
1099 1 1 -0.03569850589358092 9.356775708544301 26.329069715254864 16.998318445306662 1 0 0
1101 1 1 0.1509229415494045 9.977212231894615 27.690665724005218 16.815777312414166 1 0 0
2040 1 3 0.07988694642632285 1.1295064579869711 25.203410570220548 22.322231910118322 0 0 0
972 1 1 0.009475291358022048 1.484564171786671 22.648821950014796 17.079942878664987 1 0 0
1031 1 1 0.01932945969238015 7.222177686050458 22.553507773575344 17.039830155328154 1 0 0
1030 1 1 0.001580510131050307 5.7923496553766745 22.59151211181881 16.970645508167102 1 0 0
1093 1 1 0.01566322346773509 10.05927761791088 22.516134362107366 17.32213147093685 1 0 0
2039 1 3 0.1433333987600952 0.07998601098216357 25.027198140327865 21.141068241093137 1 0 0
1026 1 1 0.1247708474762312 1.4768275737622616 20.19454333499023 17.24654953557339 1 1 0
983 1 1 -0.0007692932386121987 3.551207119339588 28.872896718598163 17.244762151210775 1 0 0
1040 1 1 -0.001152825277933221 4.996622360950393 28.85782395067222 17.28675700796407 1 0 0
1041 1 1 0.00616344017005507 7.7771192152604804 28.8098644015834 17.30645466288449 1 0 0
1103 1 1 -0.03391423873400581 9.211440543914927 28.90817450335463 17.166023257451897 1 0 0
2390 1 1 -0.002655278923067574 4.6171097674190795 21.338052201101544 23.795382504760433 1 0 0
1029 1 1 -0.002015898462941167 3.639084322018146 21.388005838792044 16.968524776248596 1 1 0
1946 1 2 -0.2547187944578465 9.996519393618255 20.097249716662024 21.15649074766451 0 0 0
982 1 1 0.004528387790364281 0.6576342039008242 28.85144976014082 17.1314660887917 1 0 0
680 1 3 0.1159091644889422 -0.050325473476786044 20.400413058235884 15.56040470242971 0 0 0
162 1 1 -0.02932108943727905 8.243121251585414 27.54682161916971 14.066869977540728 0 0 0
1390 1 1 -0.007949292077585683 3.407352641341507 21.28937615165196 20.569699861012605 0 0 0
1451 1 2 -0.2915868988312412 7.387690958514881 21.60912584229149 19.490229525454357 0 0 0
1089 1 1 -0.005883169448138882 5.741684868136194 20.059575319988546 17.01113338595985 1 1 0
2038 1 3 0.09427249985765623 1.01684229461661 22.483360720325017 22.25320878910204 0 0 0
1396 1 1 0.005528868856250646 4.013036269459425 25.048920201002012 20.55044529794682 0 0 0
1397 1 1 0.03443890160044733 1.8700193258003028 26.297435210118383 20.77431811795925 0 0 0
1398 1 1 -0.004343523471566108 3.289080858904013 26.31739517952248 20.608036306261067 0 0 0
1400 1 1 0.001879224698769651 3.9886053840858304 27.57451153404257 20.46519783937776 0 0 0
1455 1 1 -0.003131053607617588 5.446493349079187 25.141746348013207 20.43958199256054 0 0 0
1456 1 1 -0.06963913426354966 8.394454139521883 25.11038544562353 20.364519924515776 0 0 0
1457 1 1 -0.005238576756162829 6.192518575246589 26.36281160302006 20.35200837673955 0 0 0
1458 1 1 0.002500043275751036 7.647356967016789 26.344965145129947 20.38046055767573 0 0 0
1459 1 1 0.001182962974528365 5.437488303171781 27.582523036644726 20.3896566750064 0 0 0
1460 1 1 -0.007799408026937463 8.384060877186423 27.590436567057008 20.44586326165692 0 0 0
1510 1 1 0.146781839563183 9.809877369377086 25.158853712609925 20.12166576571644 0 0 0
2505 1 1 0.00145388839274677 8.245181248726587 20.080905597771554 23.97137048742562 1 1 0
1514 1 1 -0.002499752425592036 9.824921504477873 27.538368418556534 20.52003479997329 0 0 0
1394 1 1 -0.003694417255264157 3.309703805371531 23.794633834884408 20.727782567222544 0 0 0
1393 1 1 0.05558062852167688 1.9166628917030475 23.77193513496209 20.90708602088965 0 0 0
1948 1 2 -0.443665737421379 10.11453317740977 23.83221122304561 19.76636362833647 0 0 0
1453 1 1 -0.01310557100537412 6.198908371816363 23.886903568281486 20.498318824722876 0 0 0
1395 1 1 -0.1343823193564339 1.20777737553971 25.036133265232152 21.234458554085414 0 0 0
1454 1 1 0.1767608499154133 7.606190439926318 23.985714107926487 20.633757123622033 0 0 0
1947 1 3 0.5571267602286473 9.50759439692485 23.134148073216 20.398709913661204 0 0 0
1945 1 2 -0.4301106654728786 8.49905771802163 22.91742688957192 20.870196096621427 0 0 0
1391 1 1 -0.191977255749514 1.288300780003803 22.47377751029787 21.20561029852064 0 0 0
1399 1 1 0.006630955033019453 1.179252120968288 27.546553195951006 20.692983614534548 0 0 0
1452 1 1 -0.003664208579391711 5.524667454305372 22.610484406822202 20.481820135390347 0 0 0
1392 1 1 -0.001392201211680992 4.134171529117842 22.568012373660174 20.585359092410073 0 0 0
1944 1 3 0.1910355442131834 7.872390310920839 20.744187837970035 21.171650811657088 0 0 0
1092 1 1 0.01242228081898128 7.934097568647416 21.297001280017238 17.059337476885357 1 1 0
2399 1 1 -0.009859939232280417 6.112419481645063 26.3891880741251 23.710030300532264 1 0 0
1387 1 1 0.001067690193906138 1.231689180487741 20.055741063299823 20.599382763154342 1 0 0
2389 1 1 0.0004963607826355058 2.5110252511610347 20.108685742663432 23.876291492589214 1 1 0
1401 1 1 -0.001696835521671797 1.9058190360186633 28.806038531126394 20.720968966585882 0 0 0
1402 1 1 -0.001034151425472317 3.3560770614864057 28.86745756880016 20.558385125885 0 0 0
1461 1 1 -0.0007144455822446875 6.1777836379579725 28.83502281890135 20.413509479118186 0 0 0
1462 1 1 -0.00271209202308052 7.622879018590204 28.81744355128108 20.474319644094287 0 0 0
1143 1 1 -0.007715714785893025 10.052530947337253 20.020587739852566 17.476258431254582 1 1 0
1091 1 1 0.004660255204892516 5.064563839342489 21.372395621418917 17.025107451806043 1 1 0
2037 1 3 0.2078729940814903 0.265883175743085 22.534757054295245 20.853289195295623 1 0 0
153 1 1 0.005536082333842665 10.449525954681354 21.29217904505466 14.116609945849621 0 0 0
1919 1 1 -0.04666013035799434 -0.23961976943303798 27.617733029706095 20.38970272747979 1 0 0
1449 1 1 -0.08404121971411091 8.540147941047893 20.05775614685168 20.676051113951086 0 0 0
978 1 1 0.0187443149652892 0.7206546938768382 26.36938268802379 16.931802946335914 1 0 0
1950 1 3 0.203895879445193 8.683646392435618 20.41647503727471 19.660572474694224 0 0 0
1028 1 1 -0.02802264659729525 0.7491229758398537 21.403196325854946 17.16442251632986 1 1 0
2403 1 1 -0.01093527563830304 6.091935321532428 28.87849039773949 23.787144150375138 1 0 0
2452 1 1 -0.005832329509327897 6.783519929360821 20.10442779967171 23.78552603035653 1 1 0
1450 1 1 0.1478523191392647 6.1764420260449775 21.36695437249046 19.98932067516326 0 0 0
1027 1 1 -0.01876680326069828 2.8740081929507992 20.150480926397 17.07913624741572 1 1 0
1389 1 1 0.03350569641019282 1.9769219507120366 21.248444717005324 20.753636481686502 0 0 0
1090 1 1 -0.0007701714420698731 7.190542535404663 20.057655277915604 16.99757495576962 1 1 0
2391 1 1 -0.001921944967578602 6.072393542410391 21.345935031817092 23.771097122883823 1 0 0
1145 1 1 -0.004037748256845382 9.34907284792279 21.264011353310696 17.370851484706783 1 1 0
1448 1 1 -0.04317744366480897 5.542143328468145 20.069991837826535 20.24177623818652 0 0 0
2458 1 1 -0.01551304164570305 10.352083774881411 23.793943787848068 23.743484049534285 1 0 0
974 1 1 0.01692362350826799 0.694451791451178 23.862642474270036 16.959502966196517 1 0 0
1388 1 1 0.006662820414374794 4.122878417753877 20.079384531619766 20.362540866498552 0 0 0
35 1 1 -0.1757894442161819 -0.22447419396403562 20.152074606629817 14.543814926704112 0 0 0
2394 1 1 -0.004148186020970611 4.65956315725671 23.86426471706604 23.83582671186855 1 0 0
2453 1 1 0.006900294289641858 8.977267324773615 21.3262215440083 23.963850802796212 1 0 0
2455 1 1 0.009642284910764458 8.219869184241938 22.567000369320127 23.85750809841666 1 0 0
160 1 1 0.000713246781296629 8.948936236670606 26.287572327122195 14.096687567996703 0 0 0
2393 1 1 0.00349531078642112 6.79997751371248 22.592740589125192 23.823702007000847 1 0 0
2397 1 1 0.01148559888191853 6.80596625195337 25.116212610064427 23.654588727297618 1 0 0
2457 1 1 0.01197476982425548 8.927770107573604 23.8306528157671 23.807057289630297 1 0 0
2395 1 1 0.005229908072863224 6.100084764640762 23.866391065907983 23.80605300354753 1 0 0
2701 1 3 0.06823166293128131 10.297312235215792 25.36541627868187 22.323299191438903 1 0 0
2463 1 1 -0.03377040071510135 8.254065080203244 27.65932866038901 23.892640798593437 1 0 0
2459 1 1 -0.02950503807954921 8.250730056958536 25.120075694736816 23.765677638845673 1 0 0
2402 1 1 0.001430685552605592 4.62163330570624 28.861688551407703 23.783306027476844 1 0 0
1915 1 2 -0.2853945780869013 -0.1614728180320988 25.601203137617496 19.36350461268617 1 0 0
2401 1 1 0.0009829241982855644 6.836622532628723 27.620701704976337 23.82206787676829 1 0 0
2451 1 1 0.001564521225432225 3.9609203078645963 20.067516630231694 23.798940348124344 1 1 0
2398 1 1 -0.00954107770059714 4.672767499195424 26.392595837154918 23.6704133515926 1 0 0
2461 1 1 0.13339755197463 8.906646167484807 26.363492095269045 23.948270463342816 1 0 0
2392 1 1 -0.0006701357457853651 3.969416710767199 22.624510876113565 23.89467124992953 1 0 0
2400 1 1 0.003390794808468214 3.912116328701857 27.604491244346228 23.89755463744196 1 0 0
2396 1 1 -5.889344691664964e-05 3.9694052221652165 25.140738665812286 23.655872527452885 1 0 0
1910 1 1 -0.03568190523623829 -0.1862787667741771 20.045070653555733 20.52956110302513 1 0 0
2339 1 1 -0.01003656198714153 2.548989511815779 25.104048758342135 23.921162069405 1 0 0
3818 1 1 -0.003534733089710373 9.660784287485791 20.062833414530033 30.46324317003162 1 0 0
2835 1 1 -0.018139896111122 2.657677952850754 27.673918280802322 27.097582606901653 0 0 0
165 1 1 -0.125664171567975 10.253303980871681 28.704511158719452 33.41680925263414 0 0 -1
2764 1 1 -0.0005407782112262032 1.096243701760202 20.24102482538528 27.25312843778399 0 0 0
2888 1 2 -0.3132477808211537 7.747933651185644 29.051006682907303 27.711403689063385 0 0 0
3311 1 2 -0.4944375736265076 4.558495564209715 28.70172658391005 26.510546666290864 0 0 0
102 1 1 -0.00362279072226561 6.128006360191863 23.77731076076577 33.72341238936147 0 0 -1
41 1 1 -0.005553137449707156 0.34415661709064754 23.872895680990602 33.62616181051813 0 0 -1
3827 1 1 0.004847164901742414 10.274957685720283 26.397578357426287 30.63176960262624 1 0 0
3768 1 1 -0.0008571054992424108 3.081720178558435 28.915858221148888 30.61346184399988 1 0 0
2823 1 1 -0.001348440427116481 2.564363642558652 20.252902396644025 27.237328790729595 0 0 0
2824 1 1 0.001186538190402551 5.466250928663215 20.20586207073254 27.044637332725316 0 0 0
3319 1 3 0.1541437476850822 9.370861627338424 27.243882056592398 26.833071119154077 0 0 0
3320 1 3 0.2029137174816834 9.342474497500548 27.27868011972643 28.523589086740806 0 0 0
108 1 1 0.01728081930117794 6.7689575832156335 27.564737525932156 33.95555931210262 0 0 -1
2878 1 1 -0.003181437103930357 6.88803149115693 20.157691152796062 27.125879252712508 0 0 0
38 1 1 -0.009271329750053995 1.7406377361204604 21.330535810872437 33.82352263968402 0 0 -1
3755 1 1 0.0010154620933346 5.346254225074644 20.115541415875292 30.181223158228438 1 0 0
3769 1 1 -0.006049549691862248 6.026841950480003 28.92975642710841 30.53270954860636 1 0 0
3709 1 1 -0.0006524345602120664 1.0061049788895837 27.63452310750894 30.41597648446655 1 0 0
2879 1 1 -0.005968588783796433 9.84153443328729 20.20369455066842 27.144239573037886 0 0 0
3829 1 1 -0.02121401773544895 9.590410836204999 27.660058294637096 30.600494110026048 1 0 0
3828 1 1 -0.00517703057551133 8.154371792800001 27.670114129958552 30.460041470214364 1 0 0
3312 1 3 0.1542383885246301 5.392218458943012 26.95538387633559 27.788002855120613 0 0 0
2883 1 1 0.0253216883644041 9.803810484705354 22.70785815436833 26.994852059014185 0 0 0
2833 1 1 0.04325914048487606 3.3453503553998796 26.460327227390202 27.077368838679984 0 0 0
3766 1 1 -0.004149504157212085 3.835365798627253 27.658885312950446 30.496017803876104 1 0 0
101 1 1 -0.002888417327271902 4.685472841052815 23.866564701181463 33.57673402451223 0 0 -1
3824 1 1 0.02062854304507963 8.106566529764605 25.154775323117548 30.4440319969129 1 0 0
3707 1 1 -0.0009846493002454459 1.720503124604135 26.379007791155654 30.50247534355753 1 0 0
3825 1 1 -0.1662544493733027 9.541916121534056 25.121185817304998 30.989831624110764 1 0 0
2340 1 1 -0.01032174004406394 0.3306483758246194 26.311833585789607 24.109970346631467 1 0 0
3826 1 1 -0.002790629732304315 7.444433728267984 26.383213089804244 30.466721371878503 1 0 0
2889 1 1 0.1633559467661388 9.1271309581899 29.114347593429855 27.61128157443867 0 0 0
3822 1 2 -0.3842938969552694 9.290844254383305 23.04489884538352 29.405681124747982 1 0 0
3316 1 2 -0.456359855851294 9.960839186940643 25.413666155220277 28.18629800100382 0 0 0
2774 1 1 0.001079740116247691 0.44429390569942073 26.472633440934246 27.213683524664123 0 0 0
3313 1 3 0.2147887582515545 5.240201247675024 26.994405859367316 26.14343601345945 0 0 0
97 1 1 -0.005176895221819855 4.6625154366340995 21.400793499874688 33.633075016119044 0 0 -1
50 1 1 -0.001992341501107622 1.7732011703724329 28.842790990957635 33.90254754414597 0 0 -1
3830 1 1 0.01623584693115206 7.454237077548754 28.910858782669543 30.46003392978672 1 0 0
96 1 1 -0.06797038015938922 6.890176444032457 20.14177486258983 33.56774445367792 0 0 -1
100 1 1 -0.007959220035454516 6.896688811738156 22.55313029272066 33.834269926166314 0 0 -1
2778 1 1 -0.005344404652269727 0.5217592191184671 28.963396158733403 27.41601981309572 0 0 0
3764 1 1 0.0005800158457034836 3.1741920418803233 26.394201469678183 30.478293673220342 1 0 0
2766 1 1 -0.001070863092902329 0.3878616524957471 21.474448069720438 27.26054926808295 0 0 0
2825 1 1 0.004164085072345816 3.295155051967786 21.488896962124738 27.232241149880636 0 0 0
2826 1 1 -0.002281135685416841 4.727076943608651 21.47877493895364 27.15751152952506 0 0 0
2880 1 1 0.005241556095956476 7.649644040683671 21.38234527622949 26.99251772956479 0 0 0
3711 1 1 -0.004728448203342657 1.6417028181776336 28.91930212205984 30.565485181692978 1 0 0
109 1 1 0.007924832103296088 4.649924792180142 28.856914463990478 33.787791132289016 0 0 -1
2828 1 1 0.017069041183991 5.482230933719573 22.706628278881706 27.132474477325516 0 0 0
2882 1 1 -0.03049555869582904 6.912630455426389 22.651413203657537 26.935200720263545 0 0 0
2768 1 1 0.001894671846675885 1.137808918776628 22.716863723080888 27.186116346593156 0 0 0
2827 1 1 0.001308261132133811 2.5806016028645757 22.733298336811675 27.184782530076912 0 0 0
3765 1 1 -0.00316988381905536 5.970732032265142 26.427879628042827 30.47196563682945 1 0 0
4056 1 3 0.1779018940494702 10.204621953738755 24.287967872120515 30.631012300314676 1 0 0
36 1 1 -0.002479935954165211 2.5328921893875433 20.122942485770558 33.917374462856486 0 0 -1
2834 1 1 -0.2206274111013627 4.9123657939854635 26.44922024171936 26.979203858688887 0 0 0
3767 1 1 -0.009507068897123242 5.278217405177102 27.669332966350755 30.45306473899161 1 0 0
3317 1 3 0.3966593872074929 9.620136600344265 24.471584905648108 28.604183820846178 0 0 0
4055 1 3 0.1155386748674288 9.47408864143489 24.977323655943042 32.0826102703392 1 0 0
2770 1 1 0.0001116960994592762 0.41891684256367806 23.95838831009987 27.21529730761592 0 0 0
4060 1 3 0.1168958659854082 9.949146445394106 21.988329127054666 31.101252680500203 1 0 0
2772 1 1 0.001026111501715941 1.1498133044203134 25.220333622164762 27.154536226607473 0 0 0
2829 1 1 0.01034693162713894 3.2806801937219197 23.993600997657072 27.135436194090225 0 0 0
2830 1 1 -0.03611106356869326 4.746311776682819 23.960891444570812 27.114815000164185 0 0 0
2831 1 1 -0.0107316611118642 2.598824254139469 25.255782783172034 27.115224118247422 0 0 0
2832 1 1 0.1602345630323877 5.513254549776176 25.071858820815972 26.91773457066689 0 0 0
2884 1 1 0.1525658548477597 7.646227062230147 23.83640471362054 26.77360157699669 0 0 0
2886 1 2 -0.3092436191553405 6.9045985640666325 25.117158661413328 26.640603987999445 0 0 0
2836 1 1 0.1456314886539699 3.253545946625376 28.945556475244317 26.962632350574122 0 0 0
2333 1 1 -0.01241713501286786 1.8039832686694437 21.37335563547516 24.01435966044222 1 0 0
2881 1 1 -0.001743526099797472 9.084100958385688 21.422155165591377 27.018823472375647 0 0 0
164 1 1 0.1516991818431324 8.920209545692158 28.738924516123493 33.70830431133484 0 0 -1
2885 1 1 -0.1488137067854241 9.022837398363288 23.85475134632012 26.636675250034013 0 0 0
156 1 1 -0.01640242201879329 9.013638454508218 23.81780285006827 33.92370938337339 0 0 -1
3831 1 1 -0.008108375891937327 10.337401192086434 28.895669336779843 30.524678266170866 1 0 0
37 1 1 0.03386435410551138 0.3217534528875463 21.38286524723577 33.82585590328243 0 0 -1
40 1 1 -0.001400262551075419 2.486970101127962 22.590443231312427 33.6667540889451 0 0 -1
154 1 1 -0.0002839549295069738 8.333213353832116 22.555826553041765 33.841741975759895 0 0 -1
3697 1 1 0.001788206990898959 1.0220770017262026 20.15861854997535 30.356043848279015 1 0 0
3699 1 1 0.0014314474704444 1.731885337353727 21.389058964512778 30.56808444950679 1 0 0
150 1 1 0.1540748684555064 8.310999170356544 20.1391721356781 33.37176330968614 0 0 -1
3701 1 1 -0.0003718297045484651 0.9969503237903874 22.64013932540117 30.529368654356073 1 0 0
3703 1 1 0.0001943815746003936 1.704370179928724 23.88815281147519 30.474800582134883 1 0 0
3754 1 1 -0.0006468036741052853 3.9100834474948454 20.173661178070102 30.269358355523085 1 0 0
42 1 1 -0.004200290865564974 1.7797827125814845 23.845052702516938 33.635798300876154 0 0 -1
3756 1 1 0.001209106222256015 3.138820800603184 21.386949793525982 30.454334604632734 1 0 0
3757 1 1 0.00572409090974552 6.0356839706316165 21.39167126161722 30.21418330787223 1 0 0
3758 1 1 0.001738815964102866 3.854120726977068 22.650842332152532 30.31063957037372 1 0 0
3759 1 1 -0.004878029149045229 5.298279354369574 22.619997317380275 30.195633882428943 1 0 0
3760 1 1 -0.0002838251971858872 3.153746386074786 23.891674602181723 30.50012735761189 1 0 0
3761 1 1 0.0009906241453101672 6.026027117818436 23.87412833262438 30.219477355282105 1 0 0
3817 1 1 0.01502344158647415 8.223362247461642 20.124072227082003 30.290744903789424 1 0 0
3819 1 1 -0.04378328162036416 7.471555890487309 21.342857052158667 30.197969931846075 1 0 0
3821 1 1 0.1511950910413939 8.135374934606176 22.638630037274496 29.91492307802916 1 0 0
3823 1 1 -0.02747362970799869 7.424598950044695 23.941457416563114 30.178543698716823 1 0 0
48 1 1 -0.0007800933068695086 2.5093918405085156 27.623001380450226 33.834354945732464 0 0 -1
106 1 1 -0.003756110218526695 6.118016321902145 26.30207560943717 33.82881661730369 0 0 -1
3705 1 1 0.001668150245590354 1.0058723692102483 25.14722656897125 30.476934948983008 1 0 0
3762 1 1 0.0005929998593109236 3.887034862947269 25.13748557507278 30.438688939840528 1 0 0
3763 1 1 -0.003978952619284391 5.319672350005727 25.152572387526707 30.33521955371737 1 0 0
2337 1 1 -0.01082624856326048 1.795771587266802 23.870144259769237 24.105070520521647 1 0 0
107 1 1 0.0009218063886888724 3.932144758778464 27.589722687122613 33.8469359835561 0 0 -1
3315 1 3 0.1504750035356696 5.143637510178163 29.465591532154814 28.23455943843254 0 0 0
2454 1 1 0.01348694966527645 10.416782578633848 21.380774981046486 24.035965356056735 1 0 0
49 1 1 -0.002123619048327546 0.29878729666086196 28.87508973251539 33.90226356480713 0 0 -1
2776 1 1 -0.003259044489086658 1.2264773866490633 27.708519459453534 27.27061335154711 0 0 0
3318 1 3 0.1781846433301292 9.412162403435325 24.77217747949356 26.29391746516729 0 0 0
2887 1 1 -0.2148479308318763 9.785031861620963 27.83478785562242 27.670748292582577 0 0 0
104 1 1 0.0005783971962716038 6.809651579486713 25.04431785780071 33.72065450101919 0 0 -1
95 1 1 -0.007097700499434131 3.967513856206602 20.140834658467874 33.67744480173913 0 0 -1
99 1 1 -0.0006591631369935577 3.9055342236484134 22.644149769497446 33.55855917543573 0 0 -1
46 1 1 -0.001643779690818417 1.8268515322989978 26.357819063723394 33.648947179371156 0 0 -1
44 1 1 6.884009395092177e-05 2.4801252731522765 25.10078413052428 33.51367309819311 0 0 -1
158 1 1 -0.01174986911097588 8.265068409686089 25.035628416108196 33.93875646854607 0 0 -1
2336 1 1 -0.01418107962195899 0.341667462103007 23.860359080500043 24.136686663765584 1 0 0
3314 1 3 0.3662818507312672 5.121135691841736 29.42133826545074 26.307629609143845 0 0 0
2344 1 1 -0.00882030686772547 0.2866326946312577 28.821551469932977 24.095538257462973 1 0 0
103 1 1 -0.002762103411021638 3.9562553447352315 25.10310591522575 33.551080206003924 0 0 -1
152 1 1 -0.04573083833301982 9.032771025004449 21.265378203033634 33.769666838859955 0 0 -1
110 1 1 -0.03429875845510033 6.101370866286346 28.851734844807766 33.85906125592867 0 0 -1
98 1 1 0.004623370693087377 6.0868609078600695 21.354659729828562 33.74685025070696 0 0 -1
45 1 1 -0.003765862989969211 0.37302301456303055 26.3788726688401 33.68795890086568 0 0 -1
105 1 1 0.001616984185583455 4.645307031469389 26.325370161155597 33.68923816863346 0 0 -1
161 1 1 -0.005302063439665402 10.406133157855137 26.274551941163523 33.9593692651427 0 0 -1
2332 1 1 -0.007891041012151847 0.3697710272991912 21.416339072336207 24.074380443809833 1 0 0
2345 1 1 -0.0004550701661558493 1.736923378510593 28.82075087253074 24.045615702731475 1 0 0
157 1 1 -0.01050275060180056 10.483275318688621 23.773143489235917 33.97291459762715 0 0 -1
2465 1 1 -0.1771950366985587 10.46880034059298 28.86725598558067 24.08873772987861 1 0 0
2341 1 1 -0.01022462620588961 1.7703701290663296 26.304753747027355 24.043833408183502 1 0 0
2343 1 1 0.001819507788813868 2.4591497222989136 27.580197433494337 24.00154983400529 1 0 0
2335 1 1 -0.004729851989219739 2.5134281454461234 22.63098106307846 24.00730351629187 1 0 0
2462 1 2 -0.3031786155218148 10.294083092026955 26.401772229174927 24.006804334039046 1 0 0
988 1 1 -0.03885027372414007 1.3626230287313204 32.58728298031596 17.255464536039973 1 0 0
989 1 1 0.0007390307136805406 2.7855887156139874 32.662274897337845 17.215606202200124 1 0 0
991 1 1 -0.00632003330249218 3.468491979924237 33.915104440318494 17.35836794879167 1 0 0
1046 1 1 -0.007624427363376636 5.631968873549136 32.61242500165874 17.433261734700825 1 0 0
1047 1 1 -0.005589996701311709 7.06936854344762 32.638927693282966 17.443835930190215 1 0 0
1048 1 1 -0.004783517197538873 4.9285473124407595 33.855208268364784 17.36965168943048 1 0 0
1049 1 1 0.003429760210283289 7.779950224026561 33.88466023693539 17.446336583491902 1 0 0
1108 1 1 -0.005949959715291461 9.945580367632143 32.61437709205504 17.419430854339303 1 0 0
1110 1 1 0.02146072488899684 9.208807344003775 33.89113465177839 17.446195255585813 1 0 0
1405 1 1 -0.002180273803186638 1.919903338264093 31.338308242265665 20.80575224838104 0 0 0
1464 1 1 0.000662146537881494 8.348331927791023 30.039148280093066 20.64141241572424 0 0 0
1952 1 3 0.1135782685376049 8.168858106731964 37.035892921229156 21.111157434023507 0 0 0
1116 1 1 0.1050156132129736 10.057423129279227 37.50265829729168 17.730650548118906 1 0 0
992 1 1 -0.0301017955334101 1.2895092782176052 35.17148450723601 17.378288463602807 1 0 0
993 1 1 0.0003993808858429032 2.7284638062787425 35.143776945402315 17.394778165597906 1 0 0
1050 1 1 -0.006342748765750579 5.649016018813541 35.102473562971845 17.356442628443528 1 0 0
1051 1 1 -0.00350296810917594 7.070746366243755 35.172800110880075 17.445381517501566 1 0 0
1112 1 1 0.01868035788139355 9.960500609479245 35.111888498816086 17.442615143920893 1 0 0
1463 1 1 0.0009245564322152984 5.480501334847737 30.086861613069146 20.47470448695995 0 0 0
1303 1 3 0.1418667638967508 8.71222696749658 38.83261457945199 16.452862884827034 1 0 0
1057 1 1 0.05900188334964637 7.679491093584148 38.83305632793681 16.764218839676175 1 0 0
1052 1 1 -0.002587751952718486 4.91256447534518 36.36566177232929 17.465817478583787 1 0 0
1054 1 1 0.01292035508252298 5.615410285701613 37.59793249459559 17.4252188743574 1 0 0
1114 1 1 -0.0384756608423968 9.213979711050133 36.37157902689925 17.513148350280687 1 0 0
995 1 1 0.0009285293873359673 3.4605635711527096 36.40457245867894 17.422826392365327 1 0 0
998 1 1 0.01893633475859931 0.5754675099148374 38.858350601469006 17.599041198246866 1 0 0
1301 1 2 -0.4633071654072222 9.666673212910464 38.798714271377754 18.155498401652345 1 0 0
118 1 1 -0.120119773024064 6.872230002157171 35.33541039921178 14.606357923648414 0 0 0
999 1 1 0.004096089430096604 3.4642147999727593 38.891345698925385 17.369013586712533 1 0 0
2412 1 1 -0.005059917590136057 3.7883134488110084 35.112037469660756 23.968552321858528 1 0 0
168 1 2 -0.3260554869452731 9.002372024717594 34.01453467153525 14.644986186796451 0 0 0
1 1 1 0.01343322828375294 0.3333315974038302 38.8439732658534 14.101848978804817 0 0 0
1055 1 1 -0.01846462095213344 7.010785366436468 37.66437611901042 17.185194650776523 1 0 0
2418 1 1 0.1302880531611454 4.433486356502232 38.83656114165292 23.709155870652992 1 0 0
2470 1 1 -0.001543814048843163 8.159557165895519 32.65063093093228 23.95839629304835 1 0 0
1056 1 1 -0.02998292258353818 4.911621366139244 38.87622856302422 17.30505446346846 1 0 0
1466 1 1 -0.003337460113847831 7.589760713385982 31.296614157968587 20.76512636067889 0 0 0
996 1 1 -0.005329019172361397 1.3047456370984638 37.607725922389626 17.650553480769354 1 0 0
2419 1 2 -0.3211251169307671 5.802229419783004 38.83141258903055 23.22112926572575 1 0 0
997 1 1 0.0006075788726265161 2.7443758162596934 37.63361866399635 17.508251754556692 1 0 0
1053 1 1 -0.008553988650163529 7.793248457588478 36.41490558454685 17.430283941292227 1 0 0
984 1 1 -0.005311301660810314 1.3884002079267441 30.0863318528205 17.292143079020757 1 0 0
1408 1 1 8.00265068542085e-05 4.0417574590967735 32.62581583499907 20.524158234791177 0 0 0
1409 1 1 -0.003535294797623784 1.848011454942598 33.82482859941779 20.777114278346282 0 0 0
1410 1 1 -0.0009487010202609803 3.2937638624008323 33.85496740161881 20.579123328848308 0 0 0
1412 1 1 0.001968657020731621 4.019985445060114 35.10156140839621 20.590956565050305 0 0 0
1467 1 1 0.002704529601330924 5.5023892991411 32.641136624989855 20.484387994929374 0 0 0
1468 1 1 0.01810582962377754 8.306605569066656 32.54466757597553 20.815272933228357 0 0 0
1469 1 1 0.007659835405925255 6.179442084787036 33.85666678153676 20.645902908648747 0 0 0
1470 1 1 -0.03623150884431656 7.650179440952168 33.828137762852506 20.743790336055454 0 0 0
1471 1 1 -0.005498485438095882 5.4703870375746195 35.140043547908746 20.58592108353328 0 0 0
1472 1 1 0.1617039354036019 8.354934231131216 34.985952692222156 20.49858719199865 0 0 0
1522 1 1 -0.02946559355138775 9.757675903652443 32.54301724317077 20.70807438992505 0 0 0
595 1 3 0.1574889721907257 6.430785204941117 34.403901474711944 14.912923593605539 0 0 0
1526 1 2 -0.3120699802101388 9.741508860717854 35.04064754653629 20.342352182233515 0 0 0
1411 1 1 -0.003327354736015485 1.145237284290853 35.079398901534724 20.82979535593994 0 0 0
1407 1 1 -0.002531560813516433 1.166787068795412 32.56795988330248 20.968415028229412 0 0 0
2411 1 1 -0.001660507522330622 5.981419492860814 33.90858970489126 23.754003518278036 1 0 0
1043 1 1 0.0005842920906887787 7.147763658874057 30.097322634140493 17.4850129081411 1 0 0
62 1 1 0.001249473700089408 1.7850431957336006 36.358008394160294 14.285491086351463 0 0 0
1042 1 1 -0.001547881981249096 5.703545766428738 30.098055777627252 17.45203810235661 1 0 0
2413 1 1 0.006473183666881516 6.720640269034291 35.11351489997621 23.767025403585 1 0 0
1417 1 1 0.0003579534414235334 1.873963284488377 38.831482852792526 20.983099613857675 0 0 0
1474 1 1 -0.1836080734271542 7.700050464485331 36.334956973553226 20.392162893082514 0 0 0
592 1 3 0.1437700065411478 6.506285609298025 31.968059277906267 14.692351821109138 0 0 0
1473 1 1 0.03009092028190447 6.195124888831503 36.35513583762748 20.504084746050708 0 0 0
987 1 1 -0.002289645087843359 3.5109256311481736 31.394147828681092 17.418610526996257 1 0 0
1406 1 1 -0.001271161581420635 3.3519524890049874 31.397847912395267 20.70543706955629 0 0 0
1476 1 1 0.1214909515623465 6.092256403776083 38.859094278242274 20.25164275558677 0 0 0
1414 1 1 -0.001659263792559444 3.2890264093253303 36.32651119171493 20.746633211208884 0 0 0
1413 1 1 -0.0002788268836362575 1.8550573346157788 36.36417891155505 20.840807305796805 0 0 0
1415 1 1 -0.001136889962334192 1.130441841847658 37.59744937108995 20.967352794465683 0 0 0
2405 1 1 -0.007974370143453978 6.787292871247958 30.09303279351681 23.902298649627124 1 0 0
1418 1 1 -0.002048875893198486 3.3126958987270125 38.80620853243501 20.718289732590925 0 0 0
1475 1 1 -0.01723425429003435 5.458976240532812 37.55308979092691 20.43088140509737 0 0 0
1403 1 1 0.0002778755871361208 1.2214346151170543 30.05996628909034 20.824395994694864 0 0 0
1416 1 1 0.002917666584599685 4.004271521234029 37.56497279063133 20.60257279939064 0 0 0
2414 1 1 0.01339228443126625 4.4855488960643015 36.31628355589893 23.797797559559182 1 0 0
1927 1 1 -0.006856200851303501 -0.26782872202668756 32.563232294861216 21.080291325056308 1 0 0
1951 1 2 -0.4748677176980103 7.377780126968898 38.80545176794042 19.669180915502103 0 0 0
2415 1 1 -0.04669366782842971 5.946570009870869 36.36730268966718 23.592438092116343 1 0 0
1953 1 3 0.1695014395230409 8.07240122039855 36.81044469171609 19.464912157115503 0 0 0
61 1 1 0.003893030728641216 0.33190992409423137 36.36978311670238 14.385869561437827 0 0 0
2663 1 3 0.05755044166334675 7.408688129537126 37.68208404222246 22.66337842288266 1 0 0
57 1 1 0.008334830265774964 0.2928125762223853 33.88109204152577 14.194082564126363 0 0 0
2417 1 1 0.1068587204701378 6.459251804518872 37.583071311045394 23.161999159835798 1 0 0
170 1 1 0.1206501267953671 8.214913208304274 35.254635129146415 14.474649719708248 0 0 0
120 1 1 0.007623658627129497 6.0917809566645404 36.44734010072651 14.148197783534528 0 0 0
53 1 1 -0.002693751667438897 0.28055249035996077 31.349113930871255 14.099837254089394 0 0 0
174 1 1 -0.01262062606296526 8.248074444355387 37.685202656330745 14.0773969608275 0 0 0
1955 1 3 0.1359997343755739 7.904904383695952 39.31360220573946 21.585159041448293 0 0 0
1923 1 1 -0.005525245321494226 -0.20516107287421506 30.069879515227328 20.882910144060727 1 0 0
1044 1 1 -0.0006765754077304245 4.930895489662314 31.320355029653427 17.45940132272732 1 0 0
1045 1 1 0.00321333935145302 7.774054599782754 31.39931499373943 17.426465708557476 1 0 0
1954 1 3 0.3588830835125185 7.347680825827836 39.44369713048129 18.932475201383465 0 0 0
2466 1 1 -0.0003736739408311606 8.254791887688826 30.113350413848888 23.980999444519913 1 0 0
1518 1 1 -0.01171064237042353 9.779403025705847 30.051314023616243 20.63785398586368 0 0 0
1404 1 1 0.001809319140291795 4.046703804651853 30.135426094123165 20.590784766158613 0 0 0
994 1 1 0.009947931742373734 0.5485454969671042 36.36869757280791 17.6474658717853 1 0 0
986 1 1 0.03053860016003576 0.6649889339778842 31.34232261259288 17.23341762320909 1 0 0
2409 1 1 0.0007469017494892746 6.708144807383173 32.66754197365065 23.799060267170603 1 0 0
1106 1 1 0.001788655274834623 9.243138958450007 31.38124572036702 17.34024931291996 1 0 0
985 1 1 8.70023780273566e-05 2.8302271498660594 30.115302667934877 17.291800801978884 1 0 0
1935 1 1 -0.000682928975088979 -0.3009394684315939 37.53460898635089 21.054566156894953 1 0 0
1465 1 1 0.002784979205305443 6.1787333270992555 31.345225569232205 20.510524605986124 0 0 0
2407 1 1 -0.006531414111715218 6.061547330876677 31.387105929301896 23.89330733119947 1 0 0
1104 1 1 0.01171073894076998 9.893175532392522 30.125975818747012 17.274221226577417 1 0 0
990 1 1 0.158941484320893 0.6159065748152899 33.86392921848104 17.181039327955403 1 0 0
2662 1 3 0.3294636729701161 9.177886975794614 38.340060677747815 23.893260679210105 1 0 0
1302 1 3 0.3587870346177316 9.74269428952113 38.795860078158974 19.13684199025185 1 0 0
172 1 1 -0.03215974924154239 8.990635381034718 36.40196881761054 14.184296205568407 0 0 0
173 1 1 0.01579569256870798 10.420657813476252 36.4620924169946 14.211956242545442 0 0 0
60 1 1 0.003421260923715236 2.480977023984569 35.120309027935264 14.285725807451536 0 0 0
117 1 1 -0.0419889474895467 3.9317913813493974 35.10299735586761 14.046082919735568 0 0 0
2406 1 1 -0.004707635089878075 4.652894616926453 31.363324442514873 23.84076171838712 1 0 0
2474 1 1 -0.03468881028054182 8.146563197429785 35.11345189990556 23.889369951796912 1 0 0
2408 1 1 0.001834754239147887 3.8654749970393345 32.609273106945004 23.820946807524116 1 0 0
2404 1 1 -0.007817625627316374 3.9291039769433334 30.1088167870963 23.936023794291085 1 0 0
58 1 1 -0.006271192664053682 1.7646417481126406 33.87117557106421 14.121596256766987 0 0 0
119 1 1 -0.007716841582791548 4.649872594656545 36.35104779313402 14.091228688790272 0 0 0
2472 1 1 0.00424826712229822 8.903626565198817 33.88758426070753 23.997291760064943 1 0 0
2416 1 1 -0.02955344369138511 3.7834151146343924 37.59650737457142 23.8759613946146 1 0 0
124 1 1 -0.0144075546451565 10.44787739286088 38.91400931038152 14.052151817262335 0 -1 0
64 1 1 0.0007632509831206737 2.497120908342734 37.60666028964299 14.0721795069516 0 0 0
2410 1 1 0.002058819862136034 4.510275228643748 33.876757871808316 23.802992583903542 1 0 0
1931 1 1 -0.007567257997189254 -0.26446880245610466 35.044251455148746 21.139841308358925 1 0 0
56 1 1 -0.0001874289906198461 2.3991739404268797 32.61811909285448 14.022928746919547 0 0 0
169 1 1 0.1478857986316351 10.371433789946876 34.02821651331577 14.354077810552017 0 0 0
1524 1 1 0.1510258788791373 10.488522940355757 33.75508371125078 20.487015446092887 0 0 0
116 1 1 0.1166500087687681 4.4670902141283415 33.83446498091256 33.66549237869127 0 0 -1
4032 1 3 0.3923570715263173 7.365438531299453 38.772084908956565 28.155391025940364 1 0 0
3779 1 2 -0.3287320278319592 5.097735120314979 35.10048456124764 30.19541508331286 1 0 0
3391 1 3 0.1765666347163449 4.134223666191211 39.054229172123804 26.75900095290179 0 -1 0
4025 1 3 0.1494773895305686 10.174660766326506 34.39996976232237 32.03454509828549 1 0 0
3840 1 1 -0.1169348848113707 9.689906451299034 37.54389979474432 31.18562331134653 1 0 0
2850 1 1 -0.04652006141659456 9.862773817218997 37.79188767054002 27.381854216237596 0 -1 0
54 1 1 -0.001140357301367948 1.7278204075740387 31.33432415744317 33.972411320909266 0 0 -1
2792 1 2 -0.3312095249563709 5.520036832177358 37.63886704877823 27.193877191340185 0 -1 0
3717 1 1 0.0003681451049918137 0.8598237375559965 32.59407717430854 30.861340142063217 1 0 0
3782 1 1 -0.1873598654694185 5.166476625354172 37.634706423236715 30.426327578556062 1 0 0
2791 1 1 0.02502087418969803 2.601639321022215 37.691050221923234 27.48479874611457 0 -1 0
2 1 1 0.001300813420430544 1.7806507792473167 38.86073370695595 33.93565331251384 0 0 -1
2728 1 1 -0.007525296023500435 1.1800902404632374 37.746791088086084 27.60082437641503 0 -1 0
4030 1 3 0.1033322311078593 9.555981429253695 37.75928591368176 32.25940956686201 1 0 0
114 1 1 -0.2101300522568502 6.125246737758855 31.354315136540016 33.86320279826067 0 0 -1
2893 1 1 0.01495630988677467 9.127475370040925 31.53053654600286 27.362725510497963 0 0 0
2348 1 1 -0.0208959455467027 0.348497454477107 31.246366756561102 24.297549040018364 1 0 0
3778 1 1 0.1120061263551651 3.6416328730504812 35.12482958348254 30.61574945743302 1 0 0
3384 1 2 -0.4778945404355161 7.867998809684529 39.444814641248605 27.693341167504467 0 -1 0
591 1 2 -0.4786988214251031 5.751477200645064 33.8185862705565 33.066809863905114 0 0 -1
3725 1 1 -0.0122228264624044 1.6256322085372472 38.90617823246628 30.839149994305426 1 0 0
2793 1 1 -0.1754568714813575 3.378424188064834 38.97042264949717 27.573359747785158 0 -1 0
3390 1 3 0.1564927123698349 3.978677519210727 38.91133386046198 28.45454445920405 0 -1 0
2846 1 1 -0.002252031898342249 9.783304105440264 35.33201642669798 27.355771507416062 0 -1 0
3385 1 3 0.1336654990149556 6.310600038248694 37.04707894525186 25.48696155582973 0 -1 0
3784 1 1 4.693191826014466e-05 5.921599352884101 38.950947530021054 30.517756850138056 1 0 0
4029 1 3 0.3625945672789665 8.645108741997795 37.56437870460901 30.768333089734334 1 0 0
2844 1 1 -0.003435351793902133 9.100787294897673 34.04885962690473 27.27742585592029 0 -1 0
3723 1 1 -0.03982376870823688 1.6081998484430868 36.35711319699736 30.868745235492526 1 0 0
3721 1 1 -0.005665220464699048 0.8397070116750215 35.097251157846834 30.925597803497503 1 0 0
2722 1 1 -0.0006991000165475643 0.5001809626220471 33.92884507078214 27.755911860836083 0 0 0
3777 1 1 0.0487679944035404 5.691829212448364 33.856695095466804 30.102580739029708 1 0 0
4023 1 3 0.1488070969900789 6.736599007171543 34.053242744381315 29.952000261209058 1 0 0
2847 1 1 0.003765878354326299 7.677532166796442 36.48636813602898 27.039976761200986 0 -1 0
4021 1 2 -0.4683074842371379 7.858935263276018 33.81437751295879 31.5851183282607 1 0 0
3837 1 1 -0.009951645971473938 9.576757160581097 32.50823225710196 30.96048476386885 1 0 0
2353 1 1 0.003576426291529748 1.6795504404261752 33.80398743551759 24.240426125568966 1 0 0
3774 1 1 0.01479793547926346 3.7545422313451007 32.63621893660656 30.718085839687813 1 0 0
594 1 3 0.3650140258853943 5.651974032131802 34.40682570629242 32.28843260274787 0 0 -1
2788 1 1 -0.02226485664032615 5.481821133328531 35.22002460686667 27.191158807541168 0 -1 0
4028 1 3 0.2012313079481877 5.482670491792784 37.078942986410695 29.5234410612911 1 0 0
2787 1 1 0.005887877581321802 2.5835553401413454 35.222429823380054 27.400887616688873 0 -1 0
2845 1 1 0.008148994009486271 6.935175636081761 35.293116774857744 27.112765852710304 0 -1 0
2851 1 1 0.1253891789856322 9.214839773400398 39.04214948999136 27.488960068952302 0 -1 0
4022 1 3 0.3658100617997546 7.956782169547607 33.9051989123102 32.55585957332446 1 0 0
2360 1 1 -0.006228619969907083 0.24558430432321018 38.819211071803295 24.16284513290378 1 0 0
2789 1 1 -0.03643949904856121 3.3245630272087157 36.46877131276411 27.364425094111194 0 -1 0
121 1 1 -0.00183700739855615 3.9397905109590763 37.58210765826325 33.94849480845632 0 0 -1
2359 1 1 0.002509603515485743 2.337696626438596 37.5957333324584 24.07391054194664 1 0 0
3719 1 1 0.003742451027146176 1.5515529005385875 33.87185899949583 30.880387873963823 1 0 0
2724 1 1 -0.002070703475796274 1.1535104442345259 35.20390901990515 27.61209836666581 0 -1 0
3836 1 1 0.1143102594877065 8.2246583239211 32.515944167689504 31.02433219044601 1 0 0
4024 1 3 0.2016565581267591 9.889713015811578 34.50389106614027 30.399623672290595 1 0 0
3386 1 3 0.1477350756413332 7.158937765571597 38.49452584859222 26.073016593532074 0 -1 0
3776 1 1 -0.02717397686700293 3.0174165597118154 33.903401313520334 30.756733860549346 1 0 0
3781 1 1 0.018429761632109 3.727551085781306 37.636207559021265 30.62482062382188 1 0 0
65 1 1 -0.006442169169281846 4.644847843895359 38.851625423398666 33.81238695559639 0 0 -1
2842 1 1 -0.003966138535660873 5.536104891773299 32.754466609230036 27.216398026300592 0 0 0
2891 1 1 -0.03655701751285825 9.910787702328776 30.303670847920877 27.452317777635358 0 0 0
2848 1 1 0.01053962667483106 9.089801329855254 36.577833707477936 27.276633231967526 0 -1 0
2730 1 1 -0.0009864741714809273 0.4196042660598445 38.997281187949646 27.603416520816374 0 -1 0
3841 1 1 0.07701753710827108 7.307564273805904 38.85350232894693 30.508408860859944 1 0 0
3783 1 1 -0.01626476988607457 3.0734632019881682 38.9304323495432 30.673202374850117 1 0 0
2838 1 1 -0.1698041113148443 5.585360874817938 30.333544975688735 27.83346952673089 0 0 0
2839 1 1 0.0002404870132207051 3.399220610486638 31.44584761720524 27.307832512483394 0 0 0
2661 1 2 -0.4591952342476346 8.610391020054283 37.66481063624296 24.26176198173394 1 0 0
2843 1 1 -0.007444166001185959 7.675796663040378 34.020900167480086 27.175413721775833 0 -1 0
2785 1 1 -0.002761195719398603 3.3022078703503444 33.96660780825589 27.266648892793114 0 0 0
2840 1 1 0.003232364249220862 4.833736675099254 31.499389607465215 27.358933801012746 0 0 0
2894 1 1 -0.001999643720763768 6.94926130636444 32.77461959778476 27.168080452516655 0 0 0
2841 1 1 0.001651348395091156 2.6534450241774667 32.687343890557074 27.425807608364078 0 0 0
2890 1 1 0.1335245626403572 6.950051582540527 30.361043974230533 27.695967628336234 0 0 0
2476 1 1 0.1331128918062874 8.971663428087544 36.294468320591776 24.08249051995853 1 0 0
3832 1 1 0.01220564476128757 8.175668389426063 30.157151306969837 30.510112473849052 1 0 0
2782 1 1 -0.0005429126243134847 0.47009881512460816 31.44970831483735 27.580066036313166 0 0 0
2784 1 1 0.001289002238176304 1.2487565767942816 32.68030156738979 27.564136039573235 0 0 0
2786 1 1 0.008579811336172043 4.749988576833818 33.977368405451934 27.183149014289473 0 -1 0
2790 1 1 0.129995013620266 4.755818025632341 36.455061361311 27.219162723378393 0 -1 0
2892 1 1 -0.02936837260860898 7.685255583851178 31.503425935934615 27.31670671039015 0 0 0
3780 1 1 -0.02503257278508584 3.0547940629924915 36.36147443397271 30.64381443291555 1 0 0
3724 1 1 0.1335523162672416 1.00264672737662 37.60609248245458 31.03563534797812 1 0 0
2726 1 1 -0.0009281769105456907 0.4841116617917067 36.47422446236958 27.639410533073 0 -1 0
2849 1 1 -0.05830774131783013 6.7704385450104 37.50938114660113 26.353802054283655 0 -1 0
3713 1 1 0.004727680200056844 0.8610747545434343 30.123334011174183 30.72114577588914 1 0 0
4026 1 2 -0.4247052979582059 7.6493862133363155 37.4882591737138 30.330539599029844 1 0 0
3775 1 1 -0.02320342983168396 5.206742212476984 32.64115347288615 30.55034015902054 1 0 0
3770 1 1 -0.002670068582844193 3.8103629741120852 30.15474602226326 30.66468936629766 1 0 0
3771 1 1 -0.005290392445972983 5.260548591670977 30.12625989351487 30.71857623920983 1 0 0
4027 1 3 0.1677014393012927 5.676907886539366 37.018856519362956 31.182365733025204 1 0 0
2356 1 1 -0.003537032238464426 0.21016652321564108 36.34611269250877 24.329369987575593 1 0 0
3835 1 1 -0.006298470723132488 10.382370299811953 31.355512289350678 30.706614037944266 1 0 0
3772 1 1 -0.001818713795192248 3.0479232143689337 31.398817577605076 30.776254643129093 1 0 0
3715 1 1 -0.0002057947423064914 1.6142100008638018 31.381364365964156 30.825015935862258 1 0 0
3834 1 1 -0.04010016582972108 7.381920538814159 31.36546086283142 30.785171285739324 1 0 0
3773 1 1 -0.0006255412012043004 5.968755839044621 31.39971364255618 30.728471816549007 1 0 0
2837 1 1 -0.04521452497160645 2.661375165023513 30.203440160236205 27.302041427866676 0 0 0
2895 1 1 -0.005489812099553873 9.822840163581963 32.802273455225055 27.375002559308264 0 0 0
66 1 1 0.00633021733163864 6.07880262797797 38.94488101670131 33.85052257904098 0 -1 -1
593 1 3 0.1791271945735688 6.4431492936259245 31.85537257596774 32.92001379784816 0 0 -1
52 1 1 -0.0009314899729047929 2.469825383206034 30.11520782292286 33.977645600074425 0 0 -1
3833 1 1 -0.00509439909110749 9.6110625724199 30.132083088982082 30.571858118557735 1 0 0
2780 1 1 0.004723720010483496 1.222183255096851 30.219266556633652 27.47051142741573 0 0 0
2361 1 1 -0.004118846998825833 1.6695262859591433 38.86461381882716 24.143413353575685 1 0 0
2355 1 1 0.00145700578416366 2.3292745568909345 35.05721334809701 24.104889338495028 1 0 0
113 1 1 0.0327820927781762 4.62763962522995 31.334924956835472 33.86903557507962 0 0 -1
2477 1 1 -0.01217016704811519 10.371824357548064 36.28320472708701 24.20914595036205 1 0 0
2357 1 1 0.00161056470015713 1.6175157873090922 36.332185392420804 24.22846065256439 1 0 0
3842 1 1 -0.01154687590507471 10.312622880519802 38.84603543234821 30.741623781244968 1 0 0
2351 1 1 -0.004865758330992192 2.4402762453104203 32.595585978442244 24.03112390433151 1 0 0
2352 1 1 -0.03711163646865709 0.254163480408379 33.85249536851556 24.41734953177888 1 0 0
166 1 2 -0.3063767777129543 8.18251764469985 30.070788080911026 33.77127948129009 0 0 -1
3838 1 1 -0.1876029623004119 10.372587359449215 33.872314821724466 31.13466038850827 1 0 0
112 1 1 0.1685916863086086 6.801919149501228 30.051483378384425 33.858688801395324 0 0 -1
2473 1 1 -0.007865461121994511 10.351108968931356 33.8559094922186 24.0793419718507 1 0 0
3839 1 2 -0.3045835321736432 10.434436339665556 36.22951045155999 31.031293251246108 1 0 0
2469 1 1 0.002702731258888124 10.327696152545249 31.390930123779054 24.12694868013238 1 0 0
115 1 1 -0.02805846942342987 3.878658963032492 32.560715163379825 33.85514222710972 0 0 -1
111 1 1 -0.008101516933372094 3.9221900366706497 30.102328169127336 33.84746046778439 0 0 -1
2468 1 1 0.001635653447005955 8.864183289032255 31.398647911531608 24.005011326852607 1 0 0
2349 1 1 -0.002736510283205154 1.7789701186225682 31.30301472446889 24.07933212049307 1 0 0
122 1 1 -0.006070264389961753 6.814116588566998 37.696888366611255 33.96472075074824 0 0 -1
4012 1 2 -0.4237938170909468 -0.25976730639327156 37.94545500550956 31.515789437672783 1 0 0
2347 1 1 0.002917608655705599 2.484421203321251 30.057790631883492 24.01924992342288 1 0 0
123 1 1 -0.0263493853607668 8.984455473217148 38.88400844441018 33.94162467437926 0 -1 -1
2350 1 1 0.1500941132759915 -0.3099224012470233 32.54681992614345 24.442577227838896 1 0 0
1122 1 1 0.00778622498355949 12.243139173211139 3.819232122204206 17.49159902548059 1 1 0
1126 1 1 0.001269123203164514 12.148478647736358 6.265191519288544 17.487590969451674 1 1 0
1176 1 1 0.01557819788710824 13.645543040784299 3.8110388289523516 17.262244202755582 1 1 0
1177 1 1 -0.1249856327164447 16.46071437272281 3.8000165519926608 17.00379425152443 1 1 0
1178 1 1 -0.01236545989398266 14.360962417720138 5.06963458300905 17.372152967449164 1 1 0
1179 1 1 0.03653724739254378 15.81447584030395 5.017201978582269 17.270979186514225 1 1 0
1180 1 1 -0.004403034119349711 13.61570689252921 6.285540199079727 17.52762671105256 1 1 0
1181 1 1 -0.0387113328522297 16.527552462532526 6.298547187142116 17.29130308867717 1 1 0
1182 1 1 -0.01166369901826532 14.337927197889078 7.499988662273549 17.73044624236074 1 1 0
1183 1 1 -0.01234550139227137 15.782400916663143 7.496325577189023 17.59880525387332 1 1 0
1235 1 2 -0.2891779154325403 20.74226631959333 4.334340773046338 15.699707043936034 1 1 0
1236 1 2 -0.3332788666844709 18.541705372535326 5.2046276467570545 16.632885777638368 1 1 0
1237 1 1 0.2769155804546932 20.02814463856355 5.246263377109522 16.272801537799396 1 1 0
1238 1 1 0.1404817442227448 17.941978758601607 6.398334506767266 17.1008050085506 1 1 0
1239 1 1 -0.05587306806530145 20.812497550674056 6.331514398939844 16.815171658072103 1 1 0
1240 1 1 -0.04055485346482511 18.667922058669575 7.561543864120737 17.265432877068065 1 1 0
1241 1 1 0.01541902355374285 20.140474948549517 7.575356061535384 17.151043637834015 1 1 0
1291 1 3 0.244240254339452 17.48601931774173 3.6827633099533843 16.919221222665804 1 1 0
2083 1 1 0.003228393185320375 21.22656158990583 7.5436295445426325 23.701847953892955 0 1 0
2594 1 2 -0.2699179136387391 19.38939624600388 -0.22141675666258906 22.724495117749882 1 1 0
1175 1 1 -0.0002451045346219296 15.794046420509426 2.5474693734864813 17.071049797580844 1 1 0
1174 1 1 -0.02809219328111049 14.348323174940099 2.544814869286182 17.03787418680848 1 1 0
1533 1 1 0.005107238329326088 12.06041280994257 1.351528311452466 20.87267050155257 0 1 0
1119 1 2 -0.2979803677591397 12.211191805947463 1.2744828009918785 16.989356802428347 1 1 0
2595 1 2 -0.2949006187311805 19.754438410135545 2.7917221707495075 22.795292504673345 1 1 0
1130 1 1 -0.05273609818157136 12.18179321666544 8.705605425363153 17.982824536582687 1 1 0
1184 1 1 0.01228041779314534 13.648801281686998 8.75030067513574 17.805538676008734 1 1 0
1185 1 1 -0.005573721307849239 16.510063174777258 8.753864621781767 17.57405281951766 1 1 0
1243 1 1 0.01146663468199757 20.846735265924767 8.803093940307129 17.158496294302438 1 1 0
1242 1 1 0.001818820415035724 17.946931948664034 8.790257968720654 17.467737357208893 1 1 0
650 1 3 0.07642110348109246 14.883189654112579 7.5442651753791266 15.544430061407041 0 0 0
2593 1 2 -0.2823061420968512 16.918727428938933 0.060805270725199013 23.5384547741305 1 1 0
1310 1 3 0.09387331516064977 12.068525544799076 2.2115408737282953 18.834236243767688 1 1 0
1170 1 1 -0.03753309196875928 14.270176868483397 0.06948928185503445 17.064547479240655 1 1 0
1646 1 1 -0.02090394422881355 18.450644316847562 0.04252169480207673 20.074693156027692 0 1 0
1596 1 1 0.002780448764062632 16.366857701825776 1.3809994421087906 20.398159789955315 0 1 0
1233 1 2 -0.2830118198234498 17.926687624251773 1.3607504292806676 16.856401708334083 1 1 0
2482 1 1 0.000243971022471518 11.250360528758458 2.5424122040887034 23.9576072871944 1 1 0
1593 1 1 0.006296563414906177 14.258119922208508 0.06611305372029318 20.748967948671385 0 1 0
2601 1 1 0.03546939330687848 19.062314153474833 6.263377363389634 23.633603422293998 1 1 0
2600 1 1 -0.03679941002955937 17.602139695924276 6.33704911363266 23.685036652769224 1 1 0
191 1 1 -0.01415036504180867 15.257386455005587 7.570277477916505 14.569188199085033 0 0 0
2537 1 1 -0.1319157962622474 15.448752125139828 2.4926066726889062 23.56928362675466 1 1 0
1486 1 1 -0.0005147124351587626 12.788491453043482 5.067871897680034 20.911352491840606 0 0 0
1490 1 1 -0.03851340807880568 12.755560639043962 7.592349858267856 21.008835588706017 0 0 0
1538 1 1 -0.0008259446905403457 14.22403759299805 5.094327414531138 20.650056732551313 0 0 0
1539 1 1 0.009344006711982182 17.097428120562338 5.097627846021518 20.45773550837347 0 0 0
1540 1 1 -0.001385675904801979 14.949165506745826 6.354119111719004 20.70867005017999 0 0 0
1541 1 1 -0.003896690306424708 16.365006980025893 6.3140782310882235 20.609233167522174 0 0 0
1542 1 1 0.005333466700199956 14.187538059500948 7.584747788288114 20.796499187029905 0 0 0
1543 1 1 0.00100075972033178 17.09066528821699 7.571475544728218 20.69879414266218 0 0 0
1600 1 1 -0.008664666298581385 20.684503381247584 3.8731995838404236 20.262734481731776 0 0 0
1601 1 1 0.001220058224932532 18.563368544740353 5.131497043062114 20.326565662463825 0 0 0
2539 1 1 0.03459510055465386 14.807793351870396 3.732918928966929 23.724179460447267 1 1 0
1603 1 1 -0.004581508480417965 19.264076831412797 6.3421661532807665 20.51477808396885 0 0 0
1604 1 1 -0.0007658353637218117 20.71799645742775 6.365500527538342 20.459360936150865 0 0 0
1605 1 1 -0.001118518763905816 18.519098572477233 7.572321323863577 20.514775240299237 0 0 0
653 1 3 0.2090145356060954 19.31289993424852 8.04880394191748 14.231279477960017 0 0 0
1537 1 1 0.005771803199320805 16.354242889774486 3.8438589671840777 20.356837046658338 0 0 0
1536 1 1 -0.0009974813779097737 14.919447376351982 3.8543934400402433 20.565257656481315 0 0 0
1599 1 1 0.0123848830031212 19.251227295215163 3.8569645506375294 20.210900228813827 0 0 0
1488 1 1 0.006053524265542194 12.079461642739453 6.3339488540952384 20.898375826154634 0 0 0
2597 1 1 0.2927125334646566 19.042995474411654 3.844305264786936 23.036601613670378 1 1 0
1484 1 1 -0.00530044467153565 12.077259165976903 3.825086864808932 20.8499373542666 0 0 0
1598 1 1 0.009387506384906595 17.086099142835597 2.6221277958953992 20.237692225085336 0 1 0
1597 1 1 0.001013121911092183 14.245606590664611 2.571880001890684 20.564488258334812 0 1 0
1650 1 1 0.01953228943636564 18.554443239535537 2.5959582657382865 20.103485901035103 0 1 0
1535 1 1 -0.01816061066251215 12.791349953370712 2.588949692366008 20.736425510456694 0 1 0
1545 1 1 -0.0008343674479741942 16.342372270830296 8.809792143266131 20.711483655902967 0 0 0
1607 1 1 0.003928880629422533 19.241413589960214 8.825235783129015 20.431806239344557 0 0 0
1608 1 1 -0.00579759109762143 20.678502939520488 8.826618352475725 20.49571552453743 0 0 0
1544 1 1 -0.003593934329974597 14.940473289894298 8.826301146059908 20.790127948821503 0 0 0
1491 1 1 0.1249739161016929 12.208038858661448 8.813582935065348 21.452416440977167 0 0 0
2079 1 1 0.00670894842459199 21.190623621944894 5.044721264835176 23.59779227479538 0 1 0
132 1 1 -0.0003673007305196856 11.165834480162575 5.055118615514039 14.33120856410471 0 0 0
2540 1 1 0.002797799578683957 12.609451166701003 4.938993547097609 23.997405823312484 1 1 0
2596 1 2 -0.3352372167259183 17.556724120004947 3.935319608188602 23.028902780355985 1 1 0
1649 1 1 0.004994256523941944 20.62193050742515 1.4058501721737628 20.28194588314557 0 1 0
1531 1 1 -0.04452616732561795 12.792259796531981 0.10963766211149192 20.871785344483815 0 1 0
1595 1 1 -0.001329181341107756 14.934459349619674 1.317516025392621 20.57835231688313 0 1 0
1648 1 1 0.02800616168307771 19.207983818142736 1.3122106466724597 20.17214481341907 0 1 0
651 1 3 0.1399381534556071 16.32129201850184 7.634335186020754 14.738593691143043 0 0 0
2545 1 1 -0.001102615307013493 15.449141071439364 7.500571712470022 23.96586482500746 1 1 0
2651 1 3 0.2413924781946218 16.417952978992417 2.408511940712235 23.29522704571874 1 1 0
1483 1 1 -0.01153878786094983 10.618074154711925 3.828605646498558 20.75947716948676 0 0 0
1532 1 1 -0.02970998343387283 10.60028912061913 1.330261581462973 20.903906951189327 0 1 0
1173 1 1 0.1146090564410281 16.449748846341265 1.2808689390317887 17.002535998758056 1 1 0
1231 1 1 0.1495907652555671 18.532319028394415 0.11270947443598299 16.786369371057862 1 1 0
1124 1 1 -0.001956777317899284 11.469109233749471 4.990212823649881 17.55715226879592 1 1 0
189 1 1 0.002484041759095042 14.719920151804695 6.262246376083508 14.046347944315228 0 0 0
1128 1 1 -0.008712074460192013 11.429841404579124 7.474128373067524 17.634269323527157 1 1 0
2541 1 1 -0.03011399483931756 15.523159338988462 5.024809711368142 23.700795233148916 1 1 0
1359 1 3 0.1796377102082952 21.22065114472782 3.888580846855972 17.400627304480544 1 1 0
1172 1 1 0.1408358654981213 13.623511064072813 1.305713474247541 16.977665919125762 1 1 0
1120 1 1 -0.1207664912136869 11.754699458422548 2.4151529285446274 17.822770636933285 1 1 0
1594 1 1 0.02402863271803548 17.042520325233056 0.1146361218573572 20.372292925297575 0 1 0
1234 1 2 -0.2541953620031948 20.320495141053588 1.2980390676423892 16.266142785608185 1 1 0
1171 1 1 -0.02846573327784355 15.782432762472684 0.061326849098217694 17.077643099475747 1 1 0
1357 1 3 0.1808639496610314 21.262934112423693 1.3439935667296297 17.75935778903154 1 1 0
1232 1 1 0.1100719869978648 19.997370586036112 0.081140830597753 16.70084852359625 1 1 0
2602 1 1 -0.001967077807234848 16.869019029513474 7.56268632330666 23.89810902624761 1 1 0
2533 1 1 0.1189304217824497 15.458119680410267 -0.015369085637517576 23.758981521075587 1 1 0
2024 1 2 -0.4682331963217453 10.907119628746713 9.183339019156405 21.968909147650955 0 0 0
135 1 1 0.0174615746722676 11.102004363593885 7.583629599108379 14.180045403616893 0 0 0
1487 1 1 -0.01950439207644886 10.679928544843543 6.235530719895761 20.730497822686697 0 0 0
130 1 1 -0.02655799028286312 11.127905777223427 2.5693672502431437 14.059923612931511 0 0 0
1309 1 3 0.3790262679272726 10.609627985982709 2.3431526602312016 17.805437508110217 1 1 0
2536 1 1 0.02002971671552973 12.661264247692811 2.484291708601564 23.893498239040337 1 1 0
2599 1 1 -0.03780730131426908 19.76200078633535 5.026504750396878 23.453795275768933 1 1 0
186 1 1 -0.008454266752881584 12.547842126615306 5.058696045484364 14.020248256662772 0 0 0
2535 1 1 -0.001255592125129201 14.792870622109673 1.2322046026414801 23.823343407886192 1 1 0
2603 1 1 -0.004188772518715254 19.787971662728996 7.5245585459415905 23.724239401373485 1 1 0
2598 1 1 0.154741525797152 16.902812148901685 5.121451983669104 23.405872399674706 1 1 0
188 1 1 0.001999267980701843 13.305959469510872 6.290517086754793 14.034874832755785 0 0 0
2605 1 1 -0.0004731560157904269 19.055478471276402 8.749108794458406 23.8734692247123 1 1 0
254 1 2 -0.3431375476478671 20.217608503502024 9.62527478598991 14.678285723361412 0 0 0
2543 1 1 -0.002784683799193985 14.76208457763996 6.214374868719766 23.979486390186608 1 1 0
1312 1 3 0.3286202578773574 10.852855863910285 9.310180897352167 16.118932448481427 1 1 0
190 1 1 -0.0455969137404906 12.515969288235027 7.536119591074049 14.08551655925781 0 0 0
2538 1 1 -0.01565331565170388 13.368914955071917 3.7349175610455307 23.995830064300396 1 1 0
247 1 1 0.008407057271247853 17.652548060218614 3.8183832639025295 33.39268335242747 0 0 -1
3898 1 1 -0.008625516484676958 12.500690762859394 0.021910252346386744 30.614352015221694 1 1 0
245 1 1 0.004865602766664621 16.874038107352767 2.556305366618779 33.417192708368816 0 0 -1
126 1 1 -0.0006389658352514793 11.1742747777826 0.09332880879425991 33.89157599031481 0 0 -1
649 1 2 -0.2868405071731749 17.24904218976135 7.510415602447007 33.05629024577836 0 0 -1
183 1 1 0.002439082100653711 15.455667283015643 2.557154253630238 33.56088220759167 0 0 -1
2906 1 1 -0.00972718984078802 11.329885315822175 0.1960422812983474 27.296985489779512 0 0 0
2717 1 3 0.1699296384757646 20.21563846854366 -0.017843541870877288 24.3524742915035 1 1 0
3968 1 1 0.02620754116378995 16.964598910701636 7.4332692526806055 30.458294615312877 1 1 0
2915 1 1 0.02675508713599828 11.93497720109784 6.52473540938538 27.525951309847375 0 0 0
3443 1 1 -0.002278293620831835 20.501213690261345 3.743078724758835 30.24714430532626 0 1 0
3022 1 1 0.006095611086870346 19.991996605411234 0.17905654186436024 27.153626373202922 0 0 0
242 1 1 -0.002142522673887462 19.77083392259592 0.10973516166531921 33.5364779829285 0 0 -1
2719 1 3 0.1588485791961907 20.289757674915716 2.5552022185415852 24.515442227068128 1 1 0
294 1 1 0.003821405523175775 21.20548738754797 0.16089978907992186 33.64733404211912 0 0 -1
2479 1 2 -0.3066463932946866 11.243707870696646 -0.07379774464071798 24.362266764940312 1 1 0
4038 1 3 0.03057551219132679 13.081593727984295 7.6612505660222485 30.436203820653144 1 1 0
244 1 1 0.018465125849162 19.060314370907946 1.3752801153448804 33.43545227506365 0 0 -1
2917 1 1 -0.004880319415326189 11.216380427051844 7.756609023171177 27.559858382021766 0 0 0
3032 1 1 -0.04136856562479451 20.686103029391077 6.465404908304764 26.98831107030751 0 0 0
2975 1 1 -0.03642856941541742 17.560204778340182 6.467970898931983 27.21851805765967 0 0 0
3437 1 1 0.02906416532065371 21.165852275255503 0.027808082839343704 30.366960330196747 0 1 0
3910 1 1 -0.05755240415118323 14.162370351560908 7.524630520529401 30.550878769346358 1 1 0
3447 1 1 -0.003795868029055745 20.524236225920568 6.242755583999322 30.274410982821617 0 1 0
3908 1 1 -0.005854592038296125 11.777626097317556 6.141692996227183 31.124052909197786 1 1 0
3364 1 2 -0.293958207613543 16.044857254870355 6.491832881176473 27.472268426292306 0 0 0
3909 1 1 0.0003801828997124484 14.7380047102812 6.217735605523062 30.4571813981736 1 1 0
3445 1 1 -0.00457426184069468 21.24524296624856 5.013690643399432 30.19521222092438 0 1 0
3441 1 1 -0.002881699820223637 21.207202890598722 2.5206404563059284 30.289526143361655 0 1 0
3036 1 1 -0.003265425385978878 20.60929320197933 8.897373753757202 27.054266168038776 0 0 0
3911 1 1 0.0296279122245737 14.850701131277255 8.73397555612895 30.60490350341244 1 1 0
3969 1 1 0.003686370572185361 18.375663315939327 7.501132136010901 30.36576023618961 1 1 0
3368 1 3 0.1046149860024791 17.966202746258293 5.57396147689058 27.830398374728265 0 0 0
3451 1 1 -0.01585381982840844 20.517371375529248 8.765111363553471 30.6370978809602 0 1 0
3967 1 1 -0.00520756998231601 19.08160396110223 6.224447991688631 30.22466501607406 1 1 0
3365 1 3 0.1690804096730233 13.732608922761155 5.94512517476207 28.429416429540396 0 0 0
4018 1 3 0.08883443380517254 12.274727930051595 6.443785525636836 32.03004984584824 1 1 0
2908 1 1 0.01713694176012331 12.000056937027818 1.4564961116813961 27.270105620393295 0 0 0
2909 1 1 -0.0148167302851411 13.41371546498061 1.3925947718500715 27.30384208242492 0 0 0
2971 1 1 0.1435026462128562 16.44907482175682 1.4017179179308628 27.07541490338849 0 0 0
2972 1 1 0.001775751156803239 17.895104754385866 1.4206392932514635 26.966911220164917 0 0 0
2918 1 1 -0.007180272130618236 14.079608284086309 7.753115940685091 27.443050760205097 0 0 0
193 1 2 -0.3022180354864817 14.555419211354346 8.869546054643108 33.94132629869368 0 0 -1
251 1 1 0.1430195482919209 17.69621025542543 6.273645174572971 33.22360899521165 0 0 -1
2969 1 1 -0.0382971360865878 15.65494946495749 0.19863796014729856 27.090516990440115 0 0 0
250 1 1 0.01388900657069084 19.872018092979175 5.0487065983974855 33.18012486173177 0 0 -1
2546 1 1 -0.01525485536071508 13.376709600598994 8.704954644853494 24.313378097564893 1 1 0
3966 1 1 0.01821288942092292 16.171207809722798 6.218178571000213 30.361014375372136 1 1 0
3369 1 2 -0.3386116385831538 16.03098838068383 2.6815976615702546 27.193985231565467 0 0 0
2973 1 1 -0.1717645256903144 18.563002655230964 2.7327815718690878 26.760647269729425 0 0 0
2978 1 1 -0.03467500434563882 16.294860481536205 8.91752171249489 27.264237138084265 0 0 0
3899 1 1 0.03076071799973041 13.935751482274458 0.0037972118438887757 30.43452215927873 1 1 0
3970 1 1 0.01328394135129807 16.27959398289953 8.701216499752736 30.550632835804898 1 1 0
2910 1 1 -0.04117619904558013 11.182846638955592 2.6970286903427017 27.1689904164235 0 0 0
2911 1 1 -0.07191000704046986 14.111104103509007 2.7812877518116443 27.347599539208474 0 0 0
3370 1 3 0.2012606315238454 14.652729966278265 2.862106014173844 28.24972810064635 0 0 0
298 1 1 0.01619384009245797 21.25146506456199 2.6098877001014302 33.25279201339712 0 0 -1
248 1 1 0.008264807174040299 19.093435781339217 3.8225009786881228 33.24604320382064 0 0 -1
3439 1 1 -0.0009721380172877382 20.454909053447867 1.27083542075648 30.283327300511026 0 1 0
3026 1 1 0.01539488388238567 20.03639470270478 2.7325406850367098 26.993426766907366 0 0 0
2916 1 1 -0.1833514330644048 13.438330167543144 6.447514570475596 27.500975371505604 0 0 0
4017 1 3 0.0704768318382263 11.859201500345428 6.972262103336787 30.41913285139122 1 1 0
187 1 1 0.006570478176637037 15.494866152052353 5.063832513052728 33.737496943700435 0 0 -1
2920 1 1 -0.01470251132334831 13.365727374487072 9.009231137828618 27.477096297290636 0 0 0
3373 1 3 0.1777552246558757 18.022448606328364 3.4855037211187203 27.277496081837178 0 0 0
3034 1 1 0.009208266745829485 19.881664096817158 7.623439567690061 27.052893499808352 0 0 0
3372 1 3 0.1538432947862825 18.352626462102133 3.007042431392897 25.668531280390578 0 0 0
2912 1 1 0.1534040889064312 11.868917740579791 3.935658831983626 27.23186878879084 0 0 0
2913 1 2 -0.320274650578015 13.234250526385644 4.106598433799819 27.373425504632575 0 0 0
2914 1 1 -0.0255711524377135 11.289405155856999 5.281342402260509 27.254476631836692 0 0 0
2974 1 2 -0.3309517676267067 18.95045165961804 5.017814710263503 25.9199194457276 0 0 0
3366 1 3 0.1986871409270413 13.837686148553447 5.803667050110272 26.70903658007559 0 0 0
3371 1 3 0.1938458384641602 14.508209875001041 2.9135349611281693 26.32037588603943 0 0 0
241 1 1 0.023605467694174 16.91838849421664 0.08156595992268635 33.578399706416064 0 0 -1
3367 1 3 0.1790752712570187 17.612883003083265 6.245471652091008 26.169107242608714 0 0 0
2976 1 1 0.1383936423130166 15.494043895823946 7.766295042699803 27.396427140351552 0 0 0
243 1 1 0.01573657483867569 17.628227971898518 1.332938408747094 33.38301857665226 0 0 -1
2490 1 1 -0.05289395723931539 11.216752725432602 7.427838068254627 24.310996733042987 1 1 0
2979 1 1 0.01853930989520446 17.739641448909758 8.895586716754107 27.33367857888517 0 0 0
180 1 1 0.003518605920145028 13.311593584549495 1.3331295641509173 33.852837269424484 0 0 -1
3028 1 1 -0.04704164554470926 20.750745377414702 3.9460192389550617 26.940411737287487 0 0 0
246 1 1 0.024400154687474 19.818052687461716 2.5976966002035033 33.33273581566491 0 0 -1
652 1 3 0.1417394162833008 19.550966202736845 8.297045533958597 32.59275842426163 0 0 -1
252 1 1 0.001664017093960404 19.1653062892247 6.279038173602228 33.228940419140116 0 0 -1
2919 1 1 0.0113437225058018 11.936244830656271 8.981143103004118 27.671166710266906 0 0 0
3971 1 1 -0.008637605993385675 19.092096036360786 8.760894850810454 30.442633014826264 1 1 0
181 1 1 -0.001394342763202203 14.748075262051083 1.335799477468489 33.64954216272855 0 0 -1
3900 1 1 -0.001830345943785395 11.742087101734828 1.257102803323272 30.596146992707414 1 1 0
3901 1 1 -0.03608609406199635 14.71767572157169 1.2202394635885847 30.45173861598429 1 1 0
3902 1 1 -0.002140304719096042 12.498591123949298 2.4800996580129278 30.471854248213813 1 1 0
3903 1 1 -0.0120733383529498 13.963118915744644 2.4548810185717076 30.383390430452064 1 1 0
3904 1 1 0.01648763787051224 11.803565538195258 3.7335049546483225 30.456373986340004 1 1 0
3905 1 1 -0.009515584564367238 14.664035131253755 3.7039895981188424 30.375578205381657 1 1 0
3024 1 1 -0.02395834388629528 20.684003323908094 1.4510747410373217 27.147449977729746 0 0 0
3956 1 2 -0.3157849349853446 16.92557284598615 0.21848925484686732 30.88338269916228 1 1 0
3957 1 1 0.2643566231204406 18.194049824211554 0.09210970064455407 30.053636311406713 1 1 0
3958 1 1 0.1435140259117771 16.153788997739053 1.3193309664918926 30.516562417972008 1 1 0
3959 1 1 -0.04307719513182019 19.01016145737518 1.289571240905472 30.30475810355985 1 1 0
3960 1 1 -0.03185081185578897 16.84608299606446 2.5293170519889774 30.371842905024426 1 1 0
3961 1 1 0.01656277377819842 18.330123869069862 2.525412008147967 30.35042099941764 1 1 0
3962 1 1 0.0008293736843100712 16.109110749006245 3.765062048102054 30.300345400723863 1 1 0
3963 1 1 -0.009859071851131921 19.04948292578947 3.7550173413397268 30.21223556433675 1 1 0
3906 1 1 -0.01342435344430571 12.548535438770553 4.930909185107048 30.606783852011958 1 1 0
3907 1 1 -0.01644705517926175 13.973755345855933 4.979372563378907 30.424951296973465 1 1 0
3965 1 1 -0.01461282251559362 18.33969400097116 5.003530012549394 30.143475443847137 1 1 0
3964 1 1 -0.0005359938866169851 16.90115341020408 4.968379330842138 30.262222072561286 1 1 0
3030 1 1 0.1575373870493937 20.08924905299454 5.224438566398156 26.5478726291364 0 0 0
2970 1 1 0.008486016875928062 18.56809451117161 0.17907875765806927 26.924246416910798 0 0 0
2977 1 1 -0.01539181757935115 18.444210849532926 7.680189109361727 27.247615501249197 0 0 0
2544 1 1 0.01218572534499131 12.680119726995251 7.472829985720304 24.16011656352567 1 1 0
2907 1 1 -9.056619888002203e-05 14.192080197044778 0.2544387574268527 27.217448718376016 0 0 0
253 1 1 -0.1893541770337698 19.791111958061176 7.609206747599419 33.357866960502605 0 0 -1
179 1 1 0.006749855268099843 15.469433696253397 0.04023909454446183 33.68783322590628 0 0 -1
249 1 1 -0.0231604091444549 16.91022111089807 5.024127770916646 33.49535512878423 0 0 -1
3449 1 1 -0.001613660894829496 21.227820798817728 7.503797679758109 30.48536578430237 0 1 0
178 1 1 0.001319257934841231 12.636121372764388 0.08043930590359821 33.868657532703004 0 0 -1
2547 1 1 -0.007683598436438901 14.7773162231191 8.779414385721186 24.142280611119187 1 1 0
185 1 1 -0.001631758141189268 14.765496799180877 3.8181578668810228 33.69766884128973 0 0 -1
2532 1 1 0.1513390287814018 12.636176809779066 -0.03112047967628472 24.189823819463093 1 1 0
2491 1 1 0.07345830144052647 10.518349205761389 8.503174656178055 24.849326299792104 1 1 0
184 1 1 -0.00338870666971666 13.311952639895763 3.806253109974712 33.89025062284669 0 0 -1
2480 1 1 -0.1155189485542128 10.594546057718512 1.278694333882688 24.453526075963403 1 1 0
306 1 1 0.03751655204378698 21.2804770855259 7.538562775416162 33.47961092949743 0 0 -1
2542 1 1 -0.0111354846314708 13.32987234090375 6.197458342991008 24.095176890016376 1 1 0
182 1 1 0.008163124595478041 12.567612649368225 2.583791803611179 33.85898121844611 0 0 -1
192 1 1 0.127067448448446 13.153848665028244 8.79867091324026 33.94804398258961 0 0 -1
2486 1 1 0.001819654539968248 11.152922046062221 4.9509822247507715 24.00522255194442 1 1 0
2534 1 1 -0.03294413054999282 13.346117699821882 1.1943952522390577 24.00459240248733 1 1 0
2604 1 1 -0.001611279721099622 17.60767239294667 8.792073377818694 24.000985346216584 1 1 0
1190 1 1 -0.07472223271196365 15.862750605181597 12.49715362284392 17.148236328968284 1 1 0
1191 1 1 0.01752880930206293 16.552361227779194 13.697017549692726 17.256070937651035 1 1 0
1248 1 1 -0.01127365170931244 18.65238116442787 12.525065092297986 17.218466994858204 1 1 0
1249 1 1 -0.01131966561755301 20.09688049319365 12.539876740910419 17.207052517710103 1 1 0
1250 1 1 -0.007581358581446612 17.98680010548821 13.805781606890225 17.28837478313735 1 1 0
1251 1 1 0.002196676148997259 20.82723709412074 13.782317905817523 17.32987594352216 1 1 0
2005 1 3 0.1687503237810164 16.667701507827633 15.62818491724753 21.648838873643356 0 0 0
1549 1 1 -0.01319117728671526 16.368549835924952 11.303188511394376 20.685887594947843 0 0 0
1318 1 3 0.03986624860998395 14.806243680288958 12.51102939709021 17.033913472631692 1 1 0
143 1 1 -0.0131406666386942 11.081168031323003 12.607095467400658 14.324117004064762 0 0 0
2611 1 1 -0.002016351405464103 19.77443697549603 12.539657504929908 23.837232481692872 1 1 0
1192 1 1 -0.1877805394616827 15.712332994086031 14.992788678001254 17.302552663988372 1 1 0
1252 1 1 -0.002041583324249865 18.70846047983002 15.050298745916393 17.40734967193396 1 1 0
1299 1 3 0.1498402845131016 15.112263672233555 14.955566096494463 16.407297274408208 1 1 0
1300 1 3 0.1680701774261004 15.09488944394098 14.8639327180844 18.138341963183247 1 1 0
1253 1 1 0.0009721417422325785 20.137476198240837 15.044219179863076 17.56308989948846 1 1 0
1555 1 1 0.02971258477814561 14.866618673216982 16.337038459920958 20.76209570807016 0 0 0
1257 1 1 0.004961982698296695 20.153153688134882 17.529032116878522 17.489328656201163 1 1 0
1197 1 1 -0.02795764661523582 13.646817449143581 18.796223183099716 17.613250664871252 1 1 0
1255 1 1 0.007103310259888152 20.898283191367888 16.257164580890368 17.474747234299603 1 1 0
1196 1 1 -0.03985748355924839 15.865252545397267 17.52211838534412 17.599687002553704 1 1 0
1247 1 1 -0.0002343805542376005 20.843440081901985 11.313321937245567 17.1690458874046 1 1 0
1193 1 2 -0.3120541188700609 13.826532420062366 16.332148432460652 17.49817502266308 1 1 0
201 1 1 -0.04304128073239338 12.569029048721333 15.06397434250108 14.135830265328146 0 0 0
1142 1 1 0.01484100628735163 12.196298956084867 18.795001470398493 17.609345105274883 1 1 0
1254 1 1 -0.01680876951150991 17.966907882722495 16.286680542997477 17.45831317758925 1 1 0
1195 1 1 0.1485023248565936 14.429934045633845 17.59009743930984 17.63977583487616 1 1 0
203 1 1 0.01995871786429061 13.278216937167471 16.305278202543313 14.22363259341909 0 0 0
1187 1 1 -0.01293081432254057 15.772302690859927 10.002217782849998 17.56444032234387 1 1 0
1256 1 1 0.005097374726858051 18.720332922756526 17.532013413436008 17.454134902410516 1 1 0
1194 1 1 0.02658279313202137 16.53315105684946 16.293309806547708 17.41358289817798 1 1 0
206 1 1 0.02991672328378833 15.44181390031463 17.534166543348526 14.393973564578328 0 0 0
1189 1 1 0.003943083596657111 16.480310717868182 11.236328803337935 17.354122102127924 1 1 0
1259 1 1 0.005704444331286202 20.90962106052738 18.748446793502247 17.476337431782536 1 1 0
1258 1 1 -0.001146951977001051 18.025177846910253 18.775051625086096 17.58373505121806 1 1 0
2657 1 3 0.06566724382132602 12.320551707515685 10.432322380892225 23.73885914642429 1 1 0
1244 1 1 -0.004894921534482574 18.657401419721047 10.033415968902712 17.28706651212198 1 1 0
2027 1 3 0.2030085050851119 11.183063243087677 11.075893220458045 20.598102409098566 0 0 0
1355 1 3 0.1713347364723551 12.14189272395763 15.964002799843943 18.682209456859216 1 1 0
1609 1 1 -0.03855345444486347 18.52340696066319 10.069524996742192 20.553341629380903 0 0 0
1138 1 1 -0.06573952413997081 12.328815323910897 16.337623609757692 17.710083942567117 1 1 0
1500 1 1 0.003802470030881851 10.572223323278273 16.383082692931517 20.872357235862815 0 0 0
1198 1 1 0.00388074948506894 16.59231442145699 18.78798421466068 17.666516262765406 1 1 0
1504 1 1 0.1615175456772099 10.613953167433925 18.861324580344668 21.003105125598427 0 0 0
1497 1 1 -0.03750186672814738 12.035608362127265 13.786397493493942 20.99207838657738 0 0 0
1495 1 1 0.03273118917478025 12.767797598942485 12.592696468724228 21.09657218088955 0 0 0
1550 1 1 -0.04590943053084744 14.182454541554774 12.607284289586126 20.882976513384147 0 0 0
1551 1 1 -0.05918267407908447 17.020707604933644 12.675602440821876 20.59968523962555 0 0 0
1552 1 1 0.1307205174709404 14.792537766605067 13.849495178768262 20.61731290028101 0 0 0
1553 1 2 -0.3227448853627385 16.179892125041796 13.9945107424427 20.4413403482733 0 0 0
2659 1 3 0.14976285493794 13.984116570792468 13.870118497884347 23.151785551906706 1 1 0
2009 1 2 -0.3460087407788847 19.04679688064914 12.587726801878532 20.79034349099752 0 0 0
2010 1 3 0.1945910262536201 17.488178271322496 12.899763803386604 21.5528737987199 0 0 0
2011 1 3 0.1775155775897948 17.72455790301967 12.762285387491193 19.688019082685088 0 0 0
2678 1 3 0.0392661418475803 13.762523430315 11.236530443623767 23.93466771740946 1 1 0
263 1 1 0.1383702179992753 18.963538966105457 16.15956343697028 14.279380719627035 0 0 0
148 1 1 0.1517503235005639 11.16279667025954 17.576447688126578 14.320232491975881 0 0 0
1554 1 1 -0.04350039711055882 14.150561637809274 15.094774641012409 20.724233159258507 0 0 0
1499 1 1 0.003811568117084492 12.708033748453724 15.069717305857756 20.847482153005267 0 0 0
1356 1 3 0.2229929070464886 10.672313056589877 12.540026293188268 18.61323745448016 1 1 0
1546 1 1 -0.002989661019675267 14.238358210711816 10.109615239785159 21.040015022848205 0 0 0
1558 1 1 -0.009064928839189038 17.077710324831983 17.663534264616036 21.049859022894033 0 0 0
2004 1 2 -0.3002355852788681 19.01575404145284 16.360895203600016 21.363302408705763 0 0 0
2008 1 3 0.1374670546651986 20.984057244334586 15.46983124023935 21.498866730712994 0 0 0
2012 1 3 0.213318133938027 20.83975832007283 13.247971777834698 19.87967917091566 0 0 0
208 1 1 -0.03058664303759895 14.703170317198193 18.794943734826685 14.375199679973953 0 0 0
1619 1 1 0.01147963742435456 20.673356263727047 18.805392840547878 20.970301997751683 0 0 0
1503 1 1 0.0007801089972316927 12.707895255986104 17.61173623541578 20.894632486699965 0 0 0
1618 1 1 -0.03552394452895895 19.210534397938346 18.838151468252534 20.94740987553717 0 0 0
2006 1 3 0.1617805403897831 16.761938088389048 15.79641554127591 19.942960509937237 0 0 0
2608 1 1 0.0006571334088423654 17.637314095288026 11.267213418294716 23.93673778796748 1 1 0
1615 1 1 -0.03490601963441865 20.47957747923454 16.3201257416322 20.993825626859838 0 0 0
1557 1 1 -0.006013057059958958 14.164782108645326 17.562552401384565 20.828692211984627 0 0 0
645 1 3 0.1873429575281975 15.136252075797975 10.497922905724515 14.53981068685541 0 0 0
1140 1 1 -0.01644864983085201 11.459679342198552 17.606810474051027 17.652530500771665 1 1 0
1505 1 1 -0.04515621161420057 12.039449043995418 18.890389857439125 21.07874817399107 0 0 0
1547 1 1 0.005621825628982749 17.07429934019019 10.06263172399329 20.64895989149551 0 0 0
1492 1 1 0.007853006995654501 12.866189527449771 10.036568070883646 21.328400487816946 0 0 0
1556 1 1 -0.1638499303650411 16.36899671154758 16.347564178879814 20.84300423222563 0 0 0
1560 1 1 -0.00251614486944093 16.316877304638272 18.894349428233653 20.95597345321705 0 0 0
1501 1 1 -0.01688032800110291 12.019060754597174 16.35005322620502 20.878610051152275 0 0 0
1616 1 1 0.1349924479736399 18.465939364843823 17.624864870324046 21.096581813955915 0 0 0
1186 1 1 -0.01181945779779331 14.34210532008273 9.998475154776783 17.776520728419097 1 1 0
2087 1 1 -0.0005270460090260994 21.20668637133842 10.04716678939767 23.593967709067357 0 1 0
1559 1 1 0.003822233161296629 14.879291209153964 18.81900170710584 20.958624129089834 0 0 0
641 1 3 0.2158686179120946 17.271281360127098 18.152549863086147 15.195235251786482 0 0 0
1133 1 2 -0.3122534273670165 12.197188584102904 11.060131022659094 18.68235340712496 1 1 0
2007 1 3 0.190113383529339 20.205989128699812 15.920735195648712 19.958170505462395 0 0 0
1188 1 1 -0.0128789821269964 13.579671625755307 11.267704108295076 18.006119975241308 1 1 0
199 1 1 0.001151174493866766 13.28321660853754 13.798048418950556 14.120585012504273 0 0 0
1354 1 3 0.1694544729681288 11.99094289566332 15.698489899464764 16.909442508956452 1 1 0
1245 1 1 0.01298028081059504 20.114029019558053 10.052141143768887 17.226604726902288 1 1 0
1298 1 3 0.08522931980574948 14.144147775684473 11.984434966543073 18.595547896906716 1 1 0
2610 1 1 -0.0167803863848452 16.956154671921496 12.536263539025255 23.90215578651269 1 1 0
2607 1 1 -0.0002835262037540583 19.747687539561177 9.99001474261718 23.677096239087703 1 1 0
1611 1 1 0.1383995874282959 19.313751850977592 11.293075252964881 20.608122168951116 0 0 0
1297 1 3 0.07034217470880015 13.285228741940378 11.665197490154897 17.069958493219136 1 1 0
2028 1 3 0.1475388783700672 11.336373424891642 11.382589863514212 22.198095150231655 0 0 0
1317 1 2 -0.3271130718871765 11.062808079045377 14.511494830683956 18.15348149580434 1 1 0
2714 1 3 0.1359651408641221 10.878121357232423 14.259771579383985 23.528923171982786 1 1 0
648 1 3 0.1649056184918413 18.971831982366968 10.967712030080353 14.82353447607696 0 0 0
1493 1 1 -0.1660732240550208 11.960406768648976 11.321137845718088 21.37573460836961 0 0 0
2552 1 1 -0.1734103846075307 14.70377132939464 13.825935739357263 23.979045565372513 1 1 0
1612 1 1 0.004143165040144292 20.788226028789015 11.277873245651477 20.512859394059184 0 0 0
1246 1 1 -0.01140779638502144 17.952090135378615 11.292670943599921 17.351321897800084 1 1 0
318 1 1 0.01401144938629621 21.210040194310178 14.984888775883858 14.153248857008611 0 0 0
200 1 1 -0.009759209278442963 14.714296915825171 13.773594618613146 14.087266505051776 0 0 0
205 1 1 -0.028892385204005 12.609599392767404 17.574997895581973 14.270094739958294 0 0 0
146 1 1 0.1589641244388159 11.146372567647877 15.090658328419917 14.261066018537866 0 0 0
1131 1 1 0.1067150303803906 11.615599526338977 9.818476297533257 18.499750347185067 1 1 0
2095 1 1 -0.01963416452007935 21.180665598105367 15.033982123244515 23.839006965316663 0 1 0
1548 1 1 0.01601202633186151 14.953479101560513 11.36149213541833 20.829399227611045 0 0 0
2615 1 1 -0.002191870573283218 19.747811311377966 15.063933425061453 23.977229077330747 1 1 0
207 1 1 0.006618435973282048 13.31018558034219 18.85249887941353 14.25071731102029 0 0 0
261 1 1 -0.0282695922824239 19.748784821515308 14.985277487370112 14.233966978002936 0 0 0
204 1 1 -0.005919825830057 14.733616047890198 16.29931410938121 14.285181122675795 0 0 0
202 1 1 -0.01695213865628682 15.425222318639996 15.02052565386187 14.22813833052975 0 0 0
197 1 1 -0.0143377620200809 12.5332764559886 12.548832724232636 14.12168485169564 0 0 0
2091 1 1 -0.01648722746692427 21.222490189382874 12.552542897057236 23.680281030456317 0 1 0
262 1 1 -0.003263832513595113 17.54082944033246 16.26260371121534 14.227412192958605 0 0 0
2013 1 3 0.1322105617197972 21.21368747780708 13.119134844063339 21.55914138209297 0 0 0
1496 1 1 0.1450499564915861 10.600073929374481 13.894506313696628 20.94718916148379 0 0 0
264 1 1 -0.1729911897860023 16.900375893453592 17.600331339426468 14.301517549233461 0 0 0
265 1 2 -0.2774402495443696 19.552668534504008 17.425562635317792 14.486103887021788 0 0 0
149 1 1 -0.08664624807078027 10.537261087144131 18.769219282651427 14.429036936319594 0 0 0
139 1 1 -0.02237857123063965 11.111150047776409 10.12111513026368 14.15092546318673 0 0 0
2609 1 1 0.002916645588209158 19.09528132901211 11.262707983481578 23.757284903573435 1 1 0
2613 1 1 -0.00272440368650007 19.057475547755445 13.789581654693926 23.895006646968216 1 1 0
1313 1 3 -0.007531835864145265 10.560572187132541 9.781126531414694 18.765898889677203 1 1 0
260 1 1 -0.003507315749080246 16.846760331360173 15.000422728525905 14.098230579398832 0 0 0
2550 1 1 -0.06659639660385633 14.843142438070451 11.335836630960996 23.965885394716416 1 1 0
2551 1 1 0.009096473793181859 15.514865757076514 12.535466528039455 23.914388262802884 1 1 0
3977 1 1 0.01432333830891287 18.3448264862155 12.545255697980611 30.38875606790659 1 1 0
3048 1 1 -0.005789988672557751 19.906975121499922 17.788866810051 27.478293223536674 0 0 0
3042 1 1 -0.1044069430757815 19.681224003697157 12.66751318072269 27.002169879649045 0 0 0
3915 1 1 0.1566754720020958 12.535886961012139 12.651759419825762 30.614010860896528 1 1 0
3921 1 1 0.003057556188786417 11.794458702213223 16.2861271941685 30.798312492673883 1 1 0
2935 1 1 0.0008687570832904186 11.971146914476385 18.97694917489117 27.47544955422873 0 0 0
3453 1 1 -0.006058208907121504 21.190644970605387 10.045688785795566 30.675513481817447 0 1 0
2559 1 1 0.001655413841611802 13.267434683240731 18.877693616601327 24.286103786700863 1 1 0
2933 1 1 -0.003565545247723985 11.268294731216127 17.717977753616072 27.412773063301547 0 0 0
257 1 1 -0.02032263713087358 19.769571715387432 12.524784151616705 33.90271226729516 0 0 -1
2989 1 1 0.1378291121212209 18.48264539152879 17.77122879905904 27.59259265884956 0 0 0
3046 1 1 -0.1703359505952341 20.616096823264638 16.42043391694278 27.65982366785964 0 0 0
3973 1 1 0.002863541804259811 18.37793963730903 10.011466416764355 30.475423730599715 1 1 0
3401 1 1 -0.01486716044350731 21.20033545025679 17.501777797430424 30.613303931024028 0 1 0
2606 1 1 -0.0005900752617570114 16.921425356356462 10.062285600412054 24.156717984933735 1 1 0
2660 1 3 0.1481430809307631 13.974481782329464 13.699513893959605 24.829330626236747 1 1 0
3040 1 1 -5.100514031307506e-05 20.52065683556175 11.430905053082801 27.094755538403525 0 0 0
2548 1 1 -0.0121494632753055 12.482076556590313 9.888679720203047 24.626106480450428 1 1 0
2990 1 1 0.0135307481603518 16.270544519708782 19.03375926056728 27.53885480352846 0 0 0
3982 1 1 -0.001743997468695847 16.115529209611225 16.286956850564277 30.813554258127848 1 1 0
258 1 1 -0.03428753967647562 17.59681245837329 13.747138125990768 33.94046328916533 0 0 -1
2991 1 1 -0.03074833392550832 17.763068175338212 18.977427513418153 27.45291519591029 0 0 0
2560 1 1 -0.00273637318613055 14.70904543291412 18.836209482680232 24.335512852390416 1 1 0
4019 1 3 0.1784888131082194 13.301252493447153 10.03978086599502 29.787087968405825 1 1 0
2502 1 1 0.01206993350595603 11.098954265419893 17.593092166269603 24.20753109308869 1 1 0
4020 1 3 0.1392907960209542 13.357602990424668 9.91181703234678 31.467631949497754 1 1 0
2981 1 1 -0.0329459468763517 18.42684582080359 10.189739463429865 27.27774650915745 0 0 0
3924 1 1 0.006389830033249175 18.285700863701447 17.509891234180035 30.80214529670104 1 1 0
3362 1 3 0.1945328241831817 16.555918542328865 16.102028833457293 26.73739723251712 0 0 0
3359 1 2 -0.3511578922816825 15.211702059428134 14.930638359577529 26.50098664505539 0 0 0
2988 1 1 -0.008805796727420797 15.635538058273038 17.76849283876478 27.716040782938784 0 0 0
3333 1 3 0.08883298677742675 19.87957135161303 13.192328370852133 26.03116796518268 0 0 0
2930 1 1 0.1545164062074568 14.054849082332543 15.220658312577626 27.033393930826275 0 0 0
3869 1 1 -0.02979658166297531 11.807285835711717 18.769797673848256 30.830772374223727 1 0 0
2931 1 1 0.001095642563072433 12.008243579387754 16.512324786744024 27.36889428975954 0 0 0
3361 1 3 0.1602739767087099 15.96826133066182 13.449594311073474 27.862688370976475 0 0 0
2929 1 1 -0.02290683703641705 11.266091894219395 15.288269874280997 27.513052321965272 0 0 0
2987 1 2 -0.2939246083215089 17.99950538923811 16.518320626564748 27.9784483475815 0 0 0
4075 1 3 0.1573492727771971 10.866584073748884 11.202727988739253 31.749090477679296 1 1 0
3335 1 3 0.1454391901738235 20.267861145940916 15.60909068482328 27.01045355541579 0 0 0
3459 1 1 0.0188733115524492 20.49943444736822 13.75899882692171 30.756848290811053 0 1 0
3868 1 1 -0.006105655749091779 13.976274272479829 17.509660246658495 30.839318276762064 1 0 0
3038 1 1 0.0152941466801007 19.896755606011936 10.15154860664913 27.077689019789066 0 0 0
3455 1 1 -0.006364968202890602 20.470717677850445 11.289280076067143 30.584578822965263 0 1 0
3976 1 1 0.01046970026071897 16.91629573424194 12.488883578037516 30.511852149915544 1 1 0
3050 1 1 0.0006452789799326184 20.6093414734824 18.955574730592563 27.36921612403579 0 0 0
3870 1 1 -0.0001203856694753451 14.692130004226554 18.776595418008544 30.97285269757886 1 0 0
2658 1 3 0.08022717184962766 12.999618677335219 10.56663567850164 25.294637169046382 1 1 0
2715 1 3 0.1885688670069907 11.160183770168029 14.75848569034741 25.20069480093392 1 1 0
3917 1 1 -0.04057749377872204 11.730097411788124 13.837630722104509 30.76738740679746 1 1 0
2936 1 1 -0.0005566503599035521 13.410050967227793 18.96386745304693 27.502247507520117 0 0 0
3923 1 1 -0.002807684102864365 16.836759018954336 17.50904214039296 30.938488051633204 1 0 0
3867 1 1 0.001787006570768715 12.531094158838943 17.52976416265791 30.864463192066083 1 0 0
3922 1 1 -0.005472641005780745 14.676818404102242 16.263502177659877 30.756959658104957 1 1 0
3919 1 1 0.0005844039754506242 12.532004014211058 15.04981092166556 30.791329696202855 1 1 0
3918 1 1 -0.008068897722934308 14.715366382096517 13.740402064103085 30.724565166765284 1 1 0
2983 1 1 0.1408023680473474 17.684671576868325 11.366320868736471 27.29721985669789 0 0 0
3980 1 1 -0.001404590325001259 16.827376259599777 15.001457431956187 30.680100350903373 1 1 0
2923 1 1 0.02297626218322073 11.903645430768252 11.493527036812411 27.618931461770487 0 0 0
3920 1 1 -0.009156922413278366 13.946726353635048 14.994998287234262 30.781409974135073 1 1 0
2922 1 1 -0.01567731656346959 14.110272522293007 10.254005718483818 27.4249828859641 0 0 0
3978 1 1 -0.01020441522323309 16.15688472145587 13.739256404071991 30.58607396876723 1 1 0
2924 1 1 -0.01520873776307879 13.330456564334542 11.467919106989665 27.45143115132297 0 0 0
2926 1 1 0.01976648034783463 14.02193446551849 12.708632762194895 27.44075514916106 0 0 0
2985 1 2 -0.2831680570895825 18.21039885717931 12.68286608292059 27.18485203421458 0 0 0
2980 1 1 -0.004735875618970152 15.544690493438278 10.187938225610992 27.284453322302525 0 0 0
2934 1 1 0.004610937002840545 14.2261311541331 17.7348972455153 27.488238960833197 0 0 0
3972 1 1 0.01297687371822122 16.95233923382745 9.988560925344348 30.50955957491189 1 1 0
2932 1 1 -0.03916278419415564 13.468663302041188 16.531958979350573 27.308718362560615 0 0 0
3925 1 1 -0.00755295665920316 16.137097647390775 18.782262654245848 30.985431140743813 1 0 0
2928 1 1 -0.03920173485042048 13.36869081375511 13.934233270643317 27.393285142896772 0 0 0
3403 1 1 -0.006093657613310668 20.486403150116615 18.723571320239916 30.506638611089283 0 0 0
3360 1 3 0.1909400523112318 15.728147796100425 13.215836386496322 26.149383047244214 0 0 0
2927 1 1 0.005445004356134161 11.969752686861174 14.036329179111105 27.61204499574876 0 0 0
3334 1 3 0.3707832364112004 20.16559112232476 13.43676995283886 27.707893321677357 0 0 0
2925 1 1 -0.02360484400909716 11.227330347496165 12.79897425647708 27.648972295245756 0 0 0
2984 1 1 -0.1728765985184079 15.549358814404973 12.728737705986633 27.136209547389374 0 0 0
2982 1 1 -0.006097572020895125 16.27345907826752 11.379799423164863 27.280690904040792 0 0 0
2921 1 1 -0.03691697709025142 11.187923948320647 10.249910099941344 27.836095513939892 0 0 0
2986 1 1 -0.04610265134143154 16.481656777115848 16.49291632976044 27.762212209157497 0 0 0
3336 1 3 0.2041868738716804 20.2920342344055 16.01878532890264 28.62395654011959 0 0 0
3981 1 1 0.01026671196496848 18.273639879901417 15.002243418382566 30.720002154427014 1 1 0
3916 1 1 -0.02072059219316929 14.036113859502969 12.505999685429549 30.635024467839685 1 1 0
3363 1 3 0.1098515615971875 15.995622684601347 15.732887609973185 28.396549811804217 0 0 0
256 1 1 0.1390421462291488 16.848735773229603 12.560071840495725 33.71791572779861 0 0 -1
3926 1 1 -0.004273426174188589 19.04468000527044 18.74796676652957 30.718200964056216 1 0 0
646 1 3 0.1668923938166646 15.035841786585621 10.775791446925702 32.74565402896138 0 0 -1
3979 1 1 0.0002885441352525847 19.053540355483715 13.781208786287845 30.655060029553248 1 1 0
3983 1 1 0.001648653574658279 18.98188348501094 16.249823469524287 30.785146725657153 1 1 0
3461 1 1 0.007747674818730533 21.16719978010415 15.078332379537025 30.846695978173276 0 1 0
3332 1 2 -0.4422154639487191 20.804379185934987 14.125987365279912 28.21141738195671 0 0 0
3912 1 1 -0.1944142966398402 13.975032858622018 10.007752141037994 30.61829053123487 1 1 0
3463 1 1 -0.02620930111558121 20.442211668952897 16.29089243933464 30.72049670160312 0 1 0
3974 1 1 -0.005234532155443461 16.183526278440564 11.231411734582228 30.527991952854602 1 1 0
3975 1 1 0.003417201597609148 19.06749872140554 11.30111717805271 30.437281954823195 1 1 0
3914 1 1 0.02053896509396618 14.789512946235954 11.323788161521062 30.58798427308104 1 1 0
3913 1 2 -0.3619294623185131 12.130212777376816 11.407516327582247 30.40481318513456 1 1 0
2555 1 1 0.149495677970242 13.285329109759374 16.397691795489497 24.234963934182083 1 1 0
647 1 3 0.1325887539780999 19.37660025112854 10.521234658876464 33.21677946020057 0 0 -1
2614 1 1 -0.0172945629120208 16.883389497424183 15.048305735217143 24.071103946693714 1 1 0
2557 1 1 -0.02977297384010961 12.560442669981667 17.611755828719193 24.248759340209197 1 1 0
640 1 3 0.1264936342435 17.169894424821734 18.274125395982825 33.41168625447813 0 0 -1
2498 1 1 -0.05233443914944654 11.193503228070098 15.097822342228465 24.15729815682004 1 1 0
322 1 1 -0.1396594435397819 20.981713432795395 17.399309277492584 33.965892131758814 0 0 -1
3457 1 1 0.004201890591584176 21.256479505994285 12.540310844077185 30.77821565885675 0 1 0
2549 1 1 0.005235128881367446 15.482872997529253 10.06301075036764 24.141409497293694 1 1 0
644 1 2 -0.2857675706183037 17.420828044847138 11.31911424481268 33.43051692585836 0 0 -1
255 1 1 -0.03678047563550949 18.875641377595247 11.30508472747536 33.76696747405493 0 0 -1
2616 1 1 -0.0004043275335651795 17.6068693369681 16.29992494668337 24.095873736198097 1 1 0
198 1 1 -0.01075323280358234 15.429689955383948 12.538221988157614 33.80131532874119 0 0 -1
613 1 3 0.1150808548619881 20.837130452254698 17.491531941932962 32.8819633666463 0 0 -1
2621 1 1 -0.001850201813607086 19.060160294278898 18.77973565128868 24.347572041584236 1 1 0
259 1 1 0.01465764848616732 19.045677955686138 13.746502823076625 33.94751274549433 0 0 -1
2618 1 1 -0.005592742517556676 16.858808830720736 17.54315909090826 24.26294754894334 1 1 0
2619 1 1 0.001235900721306523 19.780979004188296 17.545006322976924 24.235347073396394 1 1 0
2099 1 1 0.0008190148250119315 21.215993260722065 17.481906987922173 24.20368783492271 0 1 0
2493 1 2 -0.297096631350359 11.021149714585821 9.748229004317583 25.143962393960933 1 1 0
2617 1 1 0.01564654902985075 19.030917945015755 16.286880674197462 24.117559417927612 1 1 0
2620 1 1 0.0004655237831339449 17.617903626746767 18.767588358328712 24.290432689733652 1 1 0
196 1 1 -0.1718312367464261 14.735688771147775 11.23328228677014 33.72569726914447 0 0 -1
2558 1 1 -0.002166511514987894 15.427125069877995 17.58192800676396 24.26076542441547 1 1 0
2556 1 1 -0.02505182132926476 14.698955915130904 16.314000519348618 24.173000154848815 1 1 0
2554 1 1 0.0496518739570538 15.42868656180148 15.096355859789183 24.061794704877624 1 1 0
2553 1 2 -0.319535243614339 12.698674009409068 15.130557489276852 24.043873824949056 1 1 0
2612 1 1 0.002638142996515 17.606100304115476 13.81071179720186 24.02865001097992 1 1 0
4074 1 3 0.2158166068369874 10.557048837027333 10.936780491628829 29.965629569279333 1 1 0
194 1 1 -0.05477976399931754 12.56213281442421 10.080527523545207 33.968137319332186 0 0 -1
314 1 1 0.007470893798330153 21.199253934268988 12.501130989830466 33.97966076222611 0 0 -1
195 1 1 0.01951892843346805 13.26226509016049 11.345672902229719 33.98001790599262 0 0 -1
1949 1 3 0.0981575673232237 11.092980026537289 23.798281395793094 21.470928367377216 0 0 0
1096 1 1 0.02646102162898273 12.253045920517634 23.79566292043705 17.379534689494836 1 0 0
1100 1 1 -0.04615318926471196 12.424463384983266 26.174960821300232 17.24111800442203 1 0 0
1149 1 1 -0.02785550194499397 13.725545333855221 23.776206438723715 17.39094915099456 1 0 0
1150 1 1 -0.001787963067963774 16.626895613871326 23.749330946855494 17.26395358194346 1 0 0
1151 1 1 0.1351100897349651 14.495482641125951 24.956699750331605 17.382592237969543 1 0 0
1152 1 1 -0.01113334445793297 15.902628483836985 24.971080174951872 17.288347922225537 1 0 0
1153 1 1 -0.1718505552368108 16.555083947053667 26.354406382459974 17.31669586732861 1 0 0
1205 1 1 -0.002855943076197225 18.056397477792853 23.792996825026947 17.23188068290306 1 0 0
1206 1 1 -0.001533130390051698 20.899163436491524 23.78376892768743 17.191509180017686 1 0 0
1207 1 1 -0.01866959052636496 18.745524659060617 25.076265370743325 17.164932125696396 1 0 0
1208 1 1 -0.003879025312551417 20.187839885649502 25.038791036675594 17.124531830636066 1 0 0
1209 1 1 0.02369404011488164 18.04352197811016 26.277232736643672 17.163875242832958 1 0 0
1210 1 1 -0.009217447245381951 20.892486204752167 26.317700148848186 17.183892795364688 1 0 0
1211 1 1 -0.03765161550954239 18.784640741637364 27.525490883710585 17.132988940415178 1 0 0
1212 1 1 -0.01317423153518398 20.212463775435417 27.611516100553516 17.21431420219343 1 0 0
1339 1 2 -0.2929964305025372 13.901548086413339 26.213945152817857 17.59861032783275 1 0 0
1340 1 3 0.1464581907648493 11.99300859179894 27.016100178043448 17.77967418109604 1 0 0
1341 1 3 0.1574158170299008 12.477420466136582 26.482651283982573 16.18874070601016 1 0 0
1342 1 3 0.2100773581154379 16.072739079083348 26.95092884561571 16.475413609731692 1 0 0
1343 1 3 0.1480435985836291 16.328888835282402 26.98754990297766 18.15321502533859 1 0 0
1562 1 1 -0.001918889005551667 17.029548818296774 20.130499805505437 20.875630947853256 0 0 0
1203 1 1 -0.003226550284644268 18.74625660203355 22.533912459146823 17.291668030590937 1 0 0
1204 1 1 0.002853233903603496 20.180399123805977 22.527345360391642 17.200648326881627 1 1 0
1148 1 1 -0.004037132845957005 15.862809543460324 22.48798483389229 17.266597867462664 1 0 0
1147 1 1 0.001753270645222736 14.435933266376756 22.51080223895981 17.330109653682612 1 0 0
639 1 2 -0.3142435904393181 16.585214582202042 19.883824944738567 15.123677547082059 0 0 0
1146 1 1 0.00590804124463941 12.223278696829077 21.310433320190636 17.469178011621207 1 1 0
1154 1 2 -0.3625012372558274 16.790457684037403 28.506092562127265 16.68505856595352 1 0 0
1213 1 1 0.1550787350253525 18.05732482899088 28.789355967794176 17.001982129737204 1 0 0
1214 1 1 -0.006227762581588458 20.843206223193132 28.916724520363655 17.24415368857798 1 0 0
159 1 1 -0.003125398427414219 11.156137598419805 25.069029966631362 14.14106556873511 0 0 0
2573 1 1 0.1592267261490273 17.009294357061457 27.467909999299277 23.52769971011412 1 0 0
2696 1 3 0.1624564258814438 10.93275287448401 28.325824740906665 23.212343713199374 1 0 0
597 1 3 0.4068015352664546 11.313745400570262 29.454577365274773 15.591047661773416 0 0 0
155 1 1 0.001856855552314906 11.181771065852947 22.56239957090782 14.091484446873642 0 0 0
1094 1 1 0.01147209216246167 11.505068722569485 22.551914223047916 17.446991462149047 1 0 0
1507 1 2 -0.2692779983218152 12.04107854848569 21.301394160169004 21.02501494493763 0 0 0
1620 1 1 -0.002893037681144652 18.48142352800724 20.07929368788406 20.815701761711058 0 0 0
1263 1 1 -0.005120847848529293 20.88739426048284 21.283117272012856 17.41731280123632 1 1 0
2051 1 1 0.01952376687117946 21.196494860531512 27.461651240408163 23.740843407635534 1 0 0
1516 1 1 -0.02287120520894925 10.503222480653191 28.79838311220964 20.61079952620377 0 0 0
2574 1 1 0.003873216300173763 19.772470987823084 27.515627567150798 23.758708567177198 1 0 0
1098 1 1 -0.004684447000779884 11.51014605868446 24.998638909379874 17.204639453386438 1 0 0
2702 1 3 0.1898747924513744 15.228604063601741 25.41205238256988 23.042840211153703 1 0 0
1511 1 1 0.01059152024102812 12.796110880686335 25.1000497414598 20.838093871399625 0 0 0
1515 1 1 -0.004853440413278044 12.68838270023643 27.55904200492423 20.51915938524593 0 0 0
1569 1 1 -0.014728286368237 14.22042074700643 25.169941632749673 20.787101160923353 0 0 0
1571 1 1 0.01052557533651759 14.910143781384182 26.431919255120075 20.485229911771402 0 0 0
1572 1 1 -0.02932785112966238 16.34788240813886 26.47330294679591 20.649606004922507 0 0 0
1573 1 1 0.006444358834667793 14.141225371784572 27.621924437061725 20.459863761998648 0 0 0
1574 1 1 -0.004772412770365895 17.035838906385955 27.675183238643566 20.41808449486735 0 0 0
1626 1 1 -0.01805195567763372 19.340331444042082 26.509320231022603 19.973126607871805 0 0 0
1627 1 2 -0.280323412493757 20.739084424455132 26.459824147559583 20.633701102806473 0 0 0
1628 1 1 0.01094071495016897 18.470512837977804 27.649382376960112 20.402693314499206 0 0 0
1201 1 1 0.003199594956998573 13.675805658889345 21.287564519819153 17.44430572146903 1 1 0
2002 1 3 0.09245692398040863 19.77808635066344 26.701388039356132 18.965092086816632 0 0 0
2003 1 3 0.1349696358215998 18.892289242373234 25.52082001670709 19.953986808180154 0 0 0
1567 1 1 0.0001768957672585109 14.899747924438335 23.906715848486755 20.812580192838062 0 0 0
1509 1 1 -0.08562888367365415 12.123820796223187 23.827465086182436 21.14681658086227 0 0 0
2000 1 3 0.1151551475215725 18.83851785382323 23.126081412414496 19.762223914987562 0 0 0
1565 1 1 -0.02805725935503018 14.201644067790351 22.6207834016655 20.80422821410341 0 0 0
1508 1 1 0.1458696157167325 12.78604810844389 22.613762754138044 21.031701948515625 0 0 0
1568 1 1 -0.04152200333074955 16.344192322002776 23.879023029258324 20.855114645046374 0 0 0
1566 1 1 0.02606738041405192 17.00525519888366 22.649977931723626 20.73975986993203 0 0 0
1513 1 1 0.003501346920310484 12.037292501203684 26.292645716219955 20.501976260286636 0 0 0
151 1 1 0.01567747933992681 11.163742186823084 20.08178034056235 14.292394051866939 0 0 0
1570 1 1 0.1403523883905458 16.979503602544877 25.221175450028554 21.125706269963697 0 0 0
1999 1 2 -0.2976269523094096 18.207380227060103 25.19193178310351 21.598067323368248 0 0 0
1624 1 1 -0.1713869271949198 18.531378649621495 22.61554565624834 20.68534974585994 0 0 0
2001 1 3 0.1954475233674368 18.973904735045 23.30386790605763 21.417987885275004 0 0 0
1144 1 1 0.001892571617201402 11.513545228147908 20.053631482825697 17.518734630141946 1 1 0
1517 1 1 -0.02325161880821737 11.958673961400754 28.809181758285092 20.576160234774928 0 0 0
1575 1 1 -0.004553002135641725 14.824928993479745 28.91515757681015 20.39970768113463 0 0 0
1576 1 1 -0.00842539703482037 16.272838817455863 28.937721065198065 20.458062787517434 0 0 0
1630 1 1 0.005559037789674302 19.15032065533159 28.90843001911539 20.44660767983183 0 0 0
1631 1 1 -0.02551578249615579 20.616122769668067 28.87867314573074 20.58838904238687 0 0 0
1102 1 2 -0.3932671315023411 11.170617621156893 28.008926440296115 16.342722157525124 1 0 0
1260 1 1 0.01509620782625845 18.77067611705075 20.048447716452493 17.48765372688482 1 1 0
2571 1 1 -0.02231664513163462 17.701082140385797 26.24050654929292 23.89962433388766 1 0 0
1200 1 1 0.01467633187143883 15.826661136290022 19.995279906726616 17.54880489141075 1 1 0
1261 1 1 0.002181781340664896 20.19235473769973 20.012220733591132 17.507647266964153 1 1 0
215 1 1 -0.005657802700217845 13.353442244379243 23.859241894376623 14.213393009920084 0 0 0
1564 1 1 -0.007331333716738028 16.341732921689214 21.40779024900576 20.795988165727227 0 0 0
210 1 1 0.1425480835977824 15.415713877466974 20.074439830920838 14.56230631281497 0 0 0
1199 1 1 -0.002153249722250847 14.372885108522922 20.05846872196976 17.61553254361498 1 1 0
1506 1 1 0.1655584806472944 12.770160667628772 20.09349906684773 21.023970873312805 0 0 0
2697 1 3 0.202086792564853 14.514509613326869 28.490154349512117 23.08420812769257 1 0 0
1202 1 1 0.02107697014212476 16.55432875148429 21.240893021318353 17.374643344424307 1 1 0
1623 1 1 0.1451434540673225 20.609241952556356 21.266600891139564 20.826144318670888 0 0 0
212 1 1 -0.04303751385868675 14.75824478367798 21.405353642154328 14.261691346464504 0 0 0
2514 1 2 -0.3525700257743642 15.707943617522014 27.22581434366776 23.29576100886223 1 0 0
2460 1 1 -0.02543665857982754 10.825794753747275 25.151932084316485 23.287273490782837 1 0 0
267 1 2 -0.2811032582561416 19.18372285186242 21.41245485018531 14.044410038490291 0 0 0
1338 1 3 0.1571425720972032 16.06361072365608 29.541779872479232 17.95215402456317 1 0 0
1563 1 1 0.01690612231492739 14.893629269877001 21.370004195379344 20.814907252065 0 0 0
1336 1 3 0.1607383365469846 11.973805271188576 29.225390148418146 17.577254249336416 1 0 0
1622 1 1 -0.005211689147811785 19.22264043963985 21.31076533654973 20.802040546739043 0 0 0
1262 1 1 0.01120776411911349 18.021716566762397 21.279730615257872 17.41869787831284 1 1 0
2700 1 3 0.1657873647014818 11.900693364611309 25.20373112105309 23.07787125868491 1 0 0
1561 1 1 -0.03769659539450255 14.18232046387233 20.098983579808696 20.876303767601424 0 0 0
1512 1 1 -0.04844943969579165 10.579288756120585 26.29857274504192 20.32795330893771 0 0 0
209 1 1 -0.00573155277285371 12.597855963893181 20.13154592446879 14.2122781565399 0 0 0
211 1 1 -0.001463736055660048 13.361750104460699 21.353485068815743 14.183108274355376 0 0 0
217 1 1 -0.004922276427181196 12.591445364260041 25.076608961058735 14.077454038237882 0 0 0
2575 1 1 -0.02033485551418929 17.611861372275555 28.77164120292538 23.637131833517373 1 0 0
213 1 1 0.001210377981052872 12.640350900783165 22.640032503896354 14.196615695665493 0 0 0
214 1 1 -0.001474254970640411 15.506234433231349 22.64871107467589 14.09449774541719 0 0 0
2572 1 1 0.02450288844881921 19.141853478739687 26.218641152654364 23.87584526318054 1 0 0
1625 1 2 -0.2838382109083669 21.16077001154203 22.544177406628265 20.745842477559 0 0 0
2456 1 1 0.01132328037244722 11.139782019181546 22.63502189842626 23.928814539891714 1 0 0
216 1 1 -0.01081781831339236 14.792284360159503 23.883206270356485 14.068900917528339 0 0 0
2576 1 1 0.01295126960650916 19.048813620309776 28.796099668014534 23.742789683202606 1 0 0
1337 1 3 0.176854448573718 15.612365834265919 29.703483202285966 16.09185922239279 1 0 0
2948 1 1 0.003480631871925305 13.429447439967387 26.525440869531653 27.61739724067257 0 0 0
3938 1 1 0.001717149727516744 19.00987921052655 26.236090588539277 30.504660313498547 1 0 0
2513 1 1 -0.1728697582979135 15.541198398596368 25.038085979930102 24.067457898821885 1 0 0
2949 1 1 0.03651999120180838 11.294533072191449 27.790857713253928 27.67889020273334 0 0 0
2952 1 1 0.01158092237307767 13.466489614401313 29.019373010896853 27.29585880349472 0 0 0
2951 1 1 -0.005702481174427692 12.036952561433303 28.993665733262723 27.481627264859853 0 0 0
2937 1 1 -0.01034751785269128 11.25401450356645 20.229814030933117 27.415214616305363 0 0 0
2938 1 1 -0.004701241415396499 14.051986772352494 20.23112398010481 27.58336466171686 0 0 0
274 1 1 -0.0003148756755037467 17.61886229133655 26.425553307560886 33.72376838254845 0 0 -1
2570 1 1 0.01610833742149901 19.862351477206463 24.99109003188309 24.024568830419717 1 0 0
598 1 3 0.1706239795817653 10.826437454911934 29.58113882816593 33.17340487128521 0 0 -1
272 1 1 -0.005919565244716578 16.87635258295451 25.20276323200466 33.80432388354528 0 0 -1
3881 1 1 -0.005643587073043368 14.6761760219176 28.820717878936886 30.52860772269053 1 0 0
2992 1 1 -0.005085455800738387 15.491289669003805 20.248975775022295 27.52124163144684 0 0 0
2993 1 1 0.003643491576344695 18.43929581615516 20.225534228915823 27.432110750830667 0 0 0
4058 1 3 0.173376911579952 14.086561214157722 24.52640867095526 31.676122185592632 1 0 0
3005 1 1 0.1152098589336846 16.214941183702873 28.95919924519598 26.89329520786945 0 0 0
3329 1 3 0.143411762264898 18.254523210226207 27.21513061654874 27.825792587395526 0 0 0
3411 1 1 -1.225493283012225e-05 20.45676093607077 23.762262214638522 30.507619409603276 1 0 0
3058 1 1 -0.02678189793483318 20.577703234110754 23.941091140071233 27.334746065791744 0 0 0
3003 1 1 -0.1754498392464369 17.75503728662678 26.489916721295117 27.177116513035543 0 0 0
3326 1 2 -0.4310676620862005 17.50437607387752 28.795189463791356 26.344672597693354 0 0 0
3417 1 1 -0.00393078936938021 21.148324910744932 27.52474388645699 30.540769651508167 0 0 0
3419 1 1 0.004688174064965652 20.439844743724567 28.773179221629608 30.488263377830275 1 0 0
2947 1 1 -0.01371254307340261 11.986714439731017 26.546078334011185 27.675484683516768 0 0 0
276 1 1 0.002796084677106044 16.867208428777193 27.67510549385467 33.69833862362986 0 0 -1
332 1 1 -0.003144659725053479 21.23586814098415 25.153487910798944 33.80677494159741 0 0 -1
2510 1 1 -0.005963712252140131 15.546220646396549 22.530752673356975 24.213084761326442 1 0 0
275 1 1 0.001357197915359102 19.051802252309958 26.408588820211623 33.72426763494913 0 0 -1
3936 1 1 0.001887488033356604 18.266470765907734 25.00206500992333 30.621036405522442 1 0 0
3062 1 2 -0.2811179111727429 20.431160776771687 26.44598977231325 27.411630785027807 0 0 0
3409 1 1 -0.002551975451522708 21.145428789973963 22.488080968204503 30.41367143200128 0 0 0
336 1 1 0.00105196877488109 21.25411432794814 27.618542875741625 33.80231182347513 0 0 -1
3880 1 1 -0.005993722223833697 11.789214974686255 28.87243577642409 30.610079939855698 1 0 0
3941 1 1 -0.003817558693497288 16.122946077963487 28.77588091826486 30.538960490213096 1 0 0
3405 1 1 -0.007064037309245016 21.23150155257457 19.971609193755846 30.46905034391955 0 0 0
2699 1 2 -0.3032438472510183 13.118247488818888 25.102776651100186 24.336412213391853 1 0 0
3872 1 1 -0.01852556975741707 13.915395776843992 19.970180388815006 31.059899154951324 1 0 0
3407 1 1 0.0006769239953230439 20.47386312677057 21.194357944551765 30.33549260759637 0 0 0
3060 1 1 0.1409546477242533 19.86091175759257 25.163706679944546 27.294575624059853 0 0 0
3871 1 1 0.1398858304162162 12.52362354084099 19.960018691048607 30.991386207492102 1 0 0
2939 1 1 -0.004356251212564291 11.959003563835559 21.496164287905717 27.318558893665852 0 0 0
2940 1 1 -0.005474917411210957 13.387194087844714 21.521211473261644 27.4811719113019 0 0 0
2994 1 1 -0.001270344626387155 16.254192885796204 21.499236396151577 27.4672340094814 0 0 0
2995 1 1 0.000358700158128353 17.68299905179669 21.45135919440266 27.363787659808455 0 0 0
3052 1 1 -0.003931910902054352 19.87166439979433 20.213552178702315 27.36507727630362 0 0 0
266 1 1 0.003046146306304225 17.79616408397515 21.54331661600555 33.48354504211999 0 0 -1
2950 1 1 0.0006526964395997269 14.15664166856986 27.7662114664941 27.490950184167637 0 0 0
279 1 1 0.003818597964024516 19.026800629636796 28.862986881560616 33.77253917705631 0 0 -1
3940 1 1 -0.006776965316523108 18.270770569370708 27.531107682822615 30.538709380233275 1 0 0
3876 1 1 0.1404055873034492 11.67180618252429 26.404545984095094 30.62842254325675 1 0 0
2941 1 1 -0.004744510435274314 11.218862439427838 22.750982234689747 27.23228860815128 0 0 0
2942 1 1 -0.004374334957830486 14.074648941831773 22.78307154638246 27.423812712328647 0 0 0
2996 1 1 0.001088983169273882 15.532774899042309 22.73997545553502 27.43386517398412 0 0 0
2997 1 1 -0.005166390136917104 18.434974236722343 22.692614461135925 27.353984648343165 0 0 0
3927 1 1 -0.02129273702146473 16.895421823842074 20.023978237055527 30.779133126846002 1 0 0
269 1 1 0.1344149479355042 19.814982393479053 22.665755544333035 33.90685372844538 0 0 -1
3004 1 1 -0.03797223430438099 15.565875647918045 27.720167505228677 27.13595618823485 0 0 0
3928 1 1 -0.005556411084395701 18.36451473620328 20.01042971932011 30.701960012022404 1 0 0
2698 1 3 0.1618266039889702 15.161459861202767 28.205595549522105 24.772628306066682 1 0 0
222 1 1 -0.003848236540585767 15.417678208937645 27.64209056958639 33.755639566262886 0 0 -1
643 1 3 0.1363354776022463 17.156017814406965 20.606837051870585 33.61325136055519 0 0 -1
2943 1 1 -0.03561920373060527 11.879892205756244 23.99970141222189 27.508392261775093 0 0 0
2944 1 1 0.006896656901528951 13.338313126911931 24.028308747094183 27.45246427483709 0 0 0
2945 1 1 0.1398814724354756 11.293824702564377 25.25495745061788 27.781798538063057 0 0 0
2946 1 1 -0.01333111409956293 14.097826758400112 25.25116945587752 27.539103904684215 0 0 0
2998 1 1 0.003555120362910771 16.251544524859145 24.008019938316693 27.36604726685995 0 0 0
2999 1 1 -0.003907329457154931 17.681797882821932 23.948278321976215 27.34974306983244 0 0 0
3000 1 1 -0.01053816197569925 15.537451242487016 25.261237265546775 27.366096757597653 0 0 0
3001 1 1 -0.008098497077337305 18.424186542564417 25.15780474730791 27.27276030823098 0 0 0
3002 1 1 0.02551279072814785 16.28587877879428 26.482958280834918 27.261371923998215 0 0 0
4054 1 2 -0.2997335493684105 12.176112601408713 25.11424445168512 30.797488001417744 1 0 0
3056 1 1 0.001022173176938442 19.85503103129365 22.675160679754047 27.37391302069735 0 0 0
2512 1 1 -3.996456517426432e-05 14.868289643221193 23.772517846827505 24.29078593763155 1 0 0
3328 1 3 0.3693600693892933 18.09934634643282 29.536329930023825 26.91638610258183 0 0 0
2509 1 1 -0.03417651599929638 12.55413410767378 22.59984731727405 24.167399849279686 1 0 0
2506 1 1 0.0136115270130299 11.126211158515824 20.120016536685213 24.155357017530683 1 1 0
3054 1 1 0.001008264076365989 20.621749176408905 21.4461377904839 27.397818056662302 0 0 0
2103 1 1 0.001922916278105332 21.283244133007486 20.023564298137597 24.214110402511047 0 1 0
2515 1 1 -0.05938481431148806 14.642962788680041 28.901021410159167 24.084144359393395 1 0 0
3875 1 1 -0.06941816291307469 13.740731109291023 25.196386791345383 30.82920957750158 1 0 0
642 1 3 0.07493829903360895 17.91036928287115 21.531919499383317 32.403690810245266 0 0 -1
3935 1 1 -0.04280686082074749 16.830054771874735 25.06209592844459 30.53112668763125 1 0 0
3415 1 1 0.005436650833027459 20.418606278047868 26.263688685895595 30.4477916392719 1 0 0
3878 1 1 -0.02825751292972813 12.485634677069692 27.62198872867043 30.6819511118492 1 0 0
2703 1 3 0.1791766904325948 15.12513043670836 25.792945878202055 24.762351477602685 1 0 0
163 1 1 0.02135175293226536 11.087002866839477 27.530014976140396 33.6578463402249 0 0 -1
3873 1 1 -0.1589509074256611 14.652160584927074 21.29737347268402 30.978269550727468 1 0 0
3874 1 2 -0.3631491662441998 14.881666151595304 23.449605174014323 30.499505041057372 1 0 0
278 1 1 0.009597282975514709 17.609435706074297 28.899887439802068 33.65436723220769 0 0 -1
3330 1 3 0.1901980108776812 18.020639305007712 26.99593471695031 26.246436025862256 0 0 0
3929 1 1 0.02459438347260865 16.18216382944897 21.22409842245344 30.681789880927315 1 0 0
3930 1 1 -0.004580189692354515 19.02182573461771 21.272756054133144 30.56390306315272 1 0 0
3931 1 1 -0.0303694540269365 16.8696230844373 22.44565414949465 30.56447535641461 1 0 0
3932 1 1 -0.008748153362510301 18.301363431947657 22.527422394254636 30.509976933177132 1 0 0
3933 1 1 0.1612472808928465 16.157206337988153 23.75395427789417 30.50472706742491 1 0 0
3934 1 1 -0.004080860237786127 19.01713079770432 23.8000600870903 30.496735764058084 1 0 0
4059 1 2 -0.2941363521961236 12.015027438501871 21.265955677274484 31.0033041618337 1 0 0
3877 1 1 -0.01824194803831038 14.669603750256368 26.3843568921709 30.73708171651502 1 0 0
2694 1 2 -0.2916373538056738 13.14814163279786 28.960473542014967 24.36928275578548 1 0 0
4062 1 3 0.2127495022484854 14.099636604455096 21.833964856249636 30.162693212681344 1 0 0
4063 1 3 0.1459680475876406 14.407004284117352 21.86191684462275 31.932673843423807 1 0 0
3879 1 1 0.01384748978350441 13.955121632252109 27.573616181869802 30.676186049928003 1 0 0
3937 1 1 0.005434625329585617 16.106618900168368 26.28522639832253 30.582228231354062 1 0 0
2568 1 1 -0.0003016667782194775 19.156636414144923 23.712841556057825 24.178668544966705 1 0 0
2564 1 1 -0.0008920710133245561 19.160146727844605 21.25051217463416 24.216188178253606 1 1 0
3939 1 1 -0.00473511847372041 16.842532887589073 27.538348068683245 30.610889119732757 1 0 0
3942 1 1 -0.009196908054605621 19.009900441452842 28.72896799667535 30.39837370494358 1 0 0
4057 1 3 0.2007869674432653 13.818564471116733 24.713217215445503 29.854869576994115 1 0 0
220 1 1 -0.005043211182401715 14.69158155546154 26.401076976257517 33.805259936069184 0 0 -1
2511 1 1 0.1434731618062778 13.370625526546549 23.81416360671692 24.316564102472068 1 0 0
277 1 1 -0.003592680530938123 19.82227967303379 27.64589455006846 33.70252950974949 0 0 -1
273 1 1 0.001559604544429775 19.795207438671138 25.17492366942854 33.72294428144219 0 0 -1
3413 1 1 0.001291989537409227 21.17201216778301 25.007354081653006 30.481988483499027 0 0 0
4061 1 3 0.1549866443567732 10.683860412669755 21.61915715714454 29.493691416176834 1 0 0
2507 1 1 0.006099435978176852 13.303596324264396 21.38310642724899 24.214728620534466 1 0 0
2565 1 1 -0.0002972214581577294 17.00964171301438 22.477007991424188 24.18456755724854 1 0 0
2563 1 1 -0.002620298880468733 17.719702593504586 21.233773575684555 24.181771471258266 1 0 0
218 1 1 -0.009371959562957782 15.440116242365304 25.17455998552845 33.8294777719124 0 0 -1
2566 1 1 0.001629206464055802 19.896587627712815 22.52336590739866 24.295891502269335 1 0 0
219 1 1 -0.003828000319425322 13.245577871188198 26.358093328720056 33.7983211285751 0 0 -1
2562 1 1 0.002383513997442252 15.478531776271977 20.059739580745145 24.306954169993386 1 1 0
2622 1 1 -0.001156271119609637 16.904795554064798 20.03074176236297 24.267014036091947 1 1 0
2695 1 3 0.1816779556387059 10.751192340222351 28.265763404267588 24.928948842052623 1 0 0
2567 1 1 0.0003710936946184316 17.69091813907273 23.73959387191429 24.204390612545037 1 0 0
2561 1 1 0.001576010835386846 12.553165759048236 20.132406899433416 24.245877878483046 1 1 0
2508 1 1 -0.007315578937153676 14.74674627620281 21.32228528660865 24.23197413369937 1 0 0
328 1 1 -0.00888791403171774 21.238854524644683 22.66150332458578 33.87513507222232 0 0 -1
2623 1 1 -0.0003367802766269306 19.84134154785516 19.999520304683173 24.32153644468702 1 1 0
271 1 1 -0.02725969006139802 19.068949115328795 23.890418507023593 33.78381979645229 0 0 -1
224 1 1 0.002954581314915073 14.711850210004783 28.88786810595241 33.77861343289539 0 0 -1
270 1 1 0.0138625565111717 17.65421889645373 23.948403551405857 33.914601033256176 0 0 -1
221 1 1 0.001341423964486655 12.489011921005757 27.589034397507504 33.79930579389167 0 0 -1
2569 1 1 0.03336447452897703 17.015041180865904 24.9947441138137 24.181004255378234 1 0 0
268 1 1 -0.006062154954235004 16.926818796827966 22.731698114171067 33.91550676084914 0 0 -1
3820 1 1 -0.0297584171022798 10.578527985111306 21.23995292242768 30.494370494138494 1 0 0
223 1 1 -0.03898419966101732 13.227774004195155 28.8436214918126 33.88706727809201 0 0 -1
2047 1 1 0.008985032134711768 21.287728092602805 25.006822004010562 24.10124534782206 0 0 0
2592 1 1 0.107257953120874 18.991142711036467 38.79079620033022 23.413762320284622 1 0 0
1111 1 1 -0.005818741320762178 12.176945466068535 33.89574759246584 17.444447723700073 1 0 0
1158 1 1 -0.0240422978621212 14.319196275381012 32.61639079743228 17.349042182616866 1 0 0
1159 1 1 0.01436237702972287 15.766351457639537 32.63534346017873 17.162452558928535 1 0 0
1160 1 1 -0.003729772774182978 13.639550184962859 33.86931195777362 17.434604916766684 1 0 0
1161 1 1 -0.004151625290554998 16.493499970144146 33.90161409668052 17.236952242799113 1 0 0
1219 1 1 -0.01268405875578509 18.626327316467318 32.57732890071032 17.123158120135884 1 0 0
1220 1 1 -0.004982889809702396 20.033127661624615 32.67310120306668 17.34523112084051 1 0 0
1221 1 1 -0.002377995660061724 17.912085649881185 33.860324752331174 17.144880752607452 1 0 0
1222 1 1 -0.003269571962385901 20.804425597415054 33.921731643342966 17.23960860345523 1 0 0
1634 1 1 0.0008880095281306653 19.13682286896591 31.40468651610661 20.443656614705162 0 0 0
1168 1 1 0.02670608543145449 13.627229343545991 38.87855650436329 17.26630560630433 1 0 0
607 1 3 0.114278038269392 20.007227265254944 34.988554658773175 15.0746972301374 0 0 0
1166 1 1 -0.006603588486089028 14.306351340154906 37.627542262278006 17.29263603798236 1 0 0
167 1 1 -0.2095171990860802 11.070061069551507 32.68582430009399 14.436467883848968 0 0 0
1162 1 1 -0.003494264714132367 14.329951249964573 35.1295619819975 17.35729052498712 1 0 0
1163 1 1 -0.0007966228940457945 15.75231477483027 35.15408049457616 17.253722338308112 1 0 0
1578 1 1 -0.006930401129054251 16.977861274216142 30.18261711389535 20.465704045154293 0 0 0
1115 1 1 -0.01184222589539779 12.160320034737724 36.32908417651878 17.437083516313603 1 0 0
1118 1 1 -0.1827174802359994 12.129682177347368 38.9254776894985 17.416240218057524 1 0 0
1223 1 1 -0.008287532677259351 18.60957567694341 35.12379399752386 17.141310433258752 1 0 0
1224 1 1 -0.0170851471991304 20.0618893487451 35.146244987645034 17.143997083990012 1 0 0
596 1 2 -0.462904214612667 11.410029318111109 30.253225390416553 14.868796063465421 0 0 0
1165 1 1 -0.002227780713552585 16.50723734228737 36.38772589964304 17.17715956748081 1 0 0
1334 1 2 -0.2965031309047553 14.096615084446377 30.17181213219983 17.410734433628168 1 0 0
1164 1 1 -0.002219516811892112 13.595543122076592 36.402018022935074 17.389576529039857 1 0 0
2055 1 1 -0.005669894492897079 21.231532980135235 29.990169856702074 23.792778551799724 1 0 0
2664 1 3 0.1282717119799129 10.721117938307177 38.31494374222398 23.397153122504243 1 0 0
1167 1 1 -0.007740935367452436 15.766196977748805 37.62720910769346 17.206533290992052 1 0 0
1216 1 1 6.080498067473924e-06 20.072864802708335 30.183159396097047 17.345213603449235 1 0 0
225 1 1 0.1207770653974899 12.694046945279682 30.089901342667506 14.327153599452728 0 0 0
1229 1 1 -0.04278837308582861 17.9161633958171 38.90603320365628 16.900905811045806 1 0 0
2590 1 1 -0.04070362632928681 19.774318641850538 37.540509069884834 23.659471402067066 1 0 0
1227 1 1 0.001611772577001298 18.632123975907803 37.65893758106484 16.94451051762707 1 0 0
1169 1 1 0.01509863858906232 16.458726802508036 38.88572502354214 17.090544357954432 1 0 0
1632 1 1 -0.005305397424960347 18.46440694337668 30.15755992301587 20.38395146092395 0 0 0
2523 1 1 0.002263536148614313 14.756516759512838 33.87290550191266 23.964393853553183 1 0 0
1230 1 1 -0.01328849165927462 20.753485424123703 38.91528925230038 16.97363311742977 1 0 0
1226 1 1 -0.006603420662185977 20.806196185935026 36.38529981817045 17.110718403677428 1 0 0
2521 1 1 -0.005761667416213447 15.510298101345258 32.633937102551855 23.946474694260026 1 0 0
1228 1 1 0.01139109899848498 20.08031901226906 37.626629811451245 16.963318001313297 1 0 0
2588 1 1 -0.001736127039441312 19.069653899433085 36.31720399897959 23.72427382184404 1 0 0
1225 1 1 -0.003822137049787641 17.92870101143529 36.404417879453774 17.06292618756518 1 0 0
1970 1 3 0.2269469904164646 21.15565060050641 36.92123733254992 19.651856453627712 0 0 0
1957 1 3 0.3311292893143351 12.70823191488245 34.30403378306288 21.95475512982031 0 0 0
1523 1 1 -0.00683763226649367 12.659023301289139 32.56482296243074 20.65641881664497 0 0 0
1581 1 1 -0.009861897114731944 14.079771301290288 32.644267108865996 20.758149840838566 0 0 0
1582 1 1 -0.0007102562537719028 16.969504765387338 32.66963612271327 20.474057434458853 0 0 0
1583 1 1 -0.04779474364432321 14.8624485375063 33.89296860649278 20.8977485485146 0 0 0
1584 1 1 0.007743185600394943 16.293302957875927 33.90994276885019 20.590555133667714 0 0 0
1636 1 1 -0.001342317922819303 18.415724845854395 32.66310448119574 20.38588435580922 0 0 0
1109 1 1 -0.01726195804180623 11.385544212929165 32.668238462778476 17.446925439080445 1 0 0
1638 1 1 0.003036614270754466 19.132349365225885 33.89546273138434 20.46090313287879 0 0 0
1639 1 1 0.001142154492051744 20.596717200516373 33.857628184208814 20.593511484072014 0 0 0
1958 1 3 0.1536563501999716 12.334685179513945 34.56401984273661 19.945088820049726 0 0 0
1525 1 1 -0.1584453669855009 11.861698290712981 33.72512292394827 20.340724889634398 0 0 0
1156 1 1 0.1411815020360664 13.500048979941939 31.42481135020544 17.292413350072263 1 0 0
1585 1 1 0.1322225738303356 14.318274360911282 35.129584790010504 21.231369741080663 0 0 0
1586 1 1 -0.004635351562973615 16.997996038303217 35.17219608942543 20.502979837469777 0 0 0
1640 1 1 -0.003740647659586512 18.44563003739992 35.187209628064764 20.44754084017663 0 0 0
2577 1 1 0.01676200302563682 16.862000554886855 30.037603270584203 23.84300817820911 1 0 0
1956 1 2 -0.4531284489987389 13.016974784852787 35.231303452785625 21.757576469794277 0 0 0
2591 1 1 0.1390618735654558 17.521585870367634 38.844151040130434 23.561390530874693 1 0 0
1590 1 1 0.0005333589819298257 16.995410503088664 37.644716193917624 20.36547660315725 0 0 0
1959 1 3 0.1104406654922793 12.327409912324054 37.15784728283332 20.053414503324223 0 0 0
1635 1 1 0.0007659601208147634 20.584200686391316 31.36186816854189 20.55543943361369 0 0 0
1643 1 1 -0.1819099097159712 20.664499753642257 36.40145116338571 20.481973588865312 0 0 0
1642 1 1 0.03562874719212744 19.178492499720445 36.38287898159543 20.418496947485682 0 0 0
1218 1 1 0.001356564692236596 20.754464615068986 31.43418708670252 17.454665234771294 1 0 0
1645 1 1 0.1361067821575897 19.0666566488674 38.839560786449766 19.82754100243272 0 0 0
1527 1 1 -0.1853835105970264 12.673230904218249 37.71789436305533 20.956055428016676 0 0 0
1591 1 1 -0.00709068723370322 14.91823635479445 38.853608469749176 20.80899753184373 0 0 0
1644 1 1 -0.01943606399929985 18.44166609841197 37.618099383907065 20.206631150802078 0 0 0
171 1 1 -0.03860993396461134 11.092253340863984 35.204378771045924 14.265142701520029 0 0 0
1592 1 1 0.0005484171066782133 16.3128372035334 38.929805864399746 20.498078399715894 0 0 0
1587 1 1 -0.0209887834711351 14.867632741853557 36.42037356933276 20.96488640760315 0 0 0
2059 1 1 0.002249547221221785 21.252711108829324 32.50350085718163 23.762385969815945 1 0 0
1155 1 1 -0.0294018910800459 15.589047895372978 30.200812463182285 17.149218258692088 1 0 0
1215 1 1 -0.0430373059414657 18.66907799306969 30.10537489871131 17.19356544051365 1 0 0
1960 1 3 0.1912171285464933 12.175775121886277 37.00288013349641 21.763010871305475 0 0 0
1113 1 1 -0.004124534597477056 11.401118055114097 35.09094095678991 17.405866234747165 1 0 0
1588 1 1 -0.001477329736264392 16.278567390824218 36.41957136137995 20.556027935695965 0 0 0
2063 1 1 -0.00357728542955926 21.213371259289545 35.030041259648165 23.74397306979954 1 0 0
1966 1 2 -0.4398255671780616 20.4513331711984 38.63235113987233 19.518538968272047 0 0 0
1968 1 3 0.3851527923986446 20.991132175233204 39.42675254294459 20.044058355827005 0 0 0
1529 1 1 0.1558043277429321 12.025874643736257 39.0455814765076 21.0147349363376 0 0 0
609 1 3 0.1434223727700523 19.31164597776618 31.929542119596658 14.732217515170527 0 0 0
2586 1 1 0.0001272832534859752 19.771980395179114 35.03911873394214 23.71962597755752 1 0 0
1305 1 3 0.1459080508503122 11.81030702306423 39.57084249267778 18.224109297458313 1 0 0
1589 1 1 0.03606424727536501 14.118308839234915 37.63342564272985 20.953784461707823 0 0 0
2585 1 1 -0.002796937764972121 16.93050151919329 35.07196717630381 23.865556581281915 1 0 0
2582 1 1 -0.001205702467599869 19.795092861260873 32.513331160755584 23.793660690448302 1 0 0
1217 1 1 0.002940267232403956 17.91619168516059 31.327546128928997 17.077373428839984 1 0 0
1521 1 1 -0.007911945783932176 11.946854466510763 31.268129844178958 20.722654125803825 0 0 0
2578 1 1 0.01316011884185127 19.78283200686506 30.003908960565518 23.813095651431343 1 0 0
229 1 1 0.02781109140891571 12.585175391734468 32.6745621440299 14.175424925233422 0 0 0
2587 1 1 -0.0001862096034636407 17.625435732638742 36.31169901889184 23.74101832334993 1 0 0
1519 1 1 -0.0078148176028629 12.672996342073441 30.047880091566604 20.68052677222921 0 0 0
2579 1 1 -0.0002901666782601023 17.608181111485493 31.262782515149798 23.779570572816972 1 0 0
1157 1 1 -0.01836043817671596 16.490923784144627 31.44145983821459 17.170657659481115 1 0 0
227 1 1 -0.0169520493819644 13.244248292665027 31.429096602776255 14.12933673857455 0 0 0
1580 1 1 -0.0002887959432893489 16.263153996109992 31.39563731499326 20.61803332155585 0 0 0
1107 1 1 -0.003094340269963553 12.079217959612 31.413629403520254 17.500441962775525 1 0 0
2580 1 1 0.005653823007067568 19.073176938700588 31.28408140401083 23.858916555618645 1 0 0
1117 1 1 -0.009446986624161526 11.452407081397734 37.57575802453074 17.585735035492757 1 0 0
2067 1 1 -0.01226678551000607 21.204215549400008 37.56019360792767 23.821275294510954 1 0 0
1577 1 1 0.002348712306445596 14.118320085056173 30.151535140344215 20.604184284463162 0 0 0
1520 1 1 -0.005267475082055137 10.510081187458914 31.30330726202456 20.63640879864888 0 0 0
1579 1 1 0.004221746014323186 14.81222740201212 31.42471980220101 20.7339870547827 0 0 0
1304 1 3 0.1873711673657602 11.677377188009526 39.40747395141684 16.584947637673466 1 0 0
1105 1 1 -0.1712756825305549 11.347301831636868 30.127390727491342 17.858869708567827 1 0 0
237 1 1 0.001651795306817095 12.62959351469698 37.626606091337585 14.112675691987949 0 0 0
175 1 1 -0.008176543700286013 11.18495600280668 37.70613045717845 14.136772611949405 0 0 0
2584 1 1 -0.001179797965840715 19.079822860341064 33.774410985226126 23.7710336761927 1 0 0
1969 1 3 0.133991334884737 20.865673484693428 36.94834346505966 21.413934637912963 0 0 0
2589 1 1 -0.0414626325030484 16.899336859638428 37.59743774079664 23.730380615739456 1 0 0
235 1 1 -0.001642286542017472 13.355547553743364 36.370499707901295 14.07884319756769 0 0 0
2529 1 1 0.01712100012278244 15.468114807183976 37.565996047641676 23.969895065421415 1 0 0
2581 1 1 -0.0009216021873738469 16.954503694467085 32.53626515407262 23.82228739520615 1 0 0
1528 1 2 -0.3430423203504105 10.654687334236904 38.93424680018944 21.213067073879564 0 0 0
2583 1 1 -0.0004226935388463993 17.651648900795156 33.79133584990371 23.86460036955782 1 0 0
232 1 1 -0.004401033192341317 14.712349768915034 33.89610459838483 14.025120201879915 0 0 0
233 1 1 0.005776291501911003 12.606526313466116 35.145848026662414 14.189198327362112 0 0 0
231 1 1 -0.008131443485252753 13.243403731966088 33.90917938511377 14.145913435092634 0 0 0
2531 1 1 -0.02737049311017866 14.79271070328901 38.868590455787164 23.974999021263304 1 0 0
600 1 3 0.1852940547275627 10.881048917510466 32.16413886771221 15.416482986263636 0 0 0
1335 1 3 0.1254890258719756 11.191029677667553 30.023128867310316 18.944504148735216 1 0 0
176 1 1 -0.004385575348188264 13.333023410791698 38.87086276820456 14.02150186104872 0 -1 0
236 1 1 0.001846245366166414 14.802123130275271 36.37776111433206 14.017787982737438 0 0 0
3429 1 1 0.02003740467586306 21.12675430933466 35.06956362536426 30.4331420424212 0 0 0
3883 1 1 -0.001413129568756462 13.973800198236612 30.07854353283496 30.595083073098344 1 0 0
3886 1 1 -0.00357003059820801 12.532163808536389 32.59660632120304 30.7002392124232 1 0 0
3895 1 1 -1.50826195049714e-05 13.92629949196543 37.60693521596124 30.505224952037985 1 0 0
3894 1 1 -0.0273505766862553 12.487738956066432 37.62325492457983 30.754504959502004 1 0 0
3066 1 1 0.1407244829048056 20.637438974369484 31.538460178437916 26.93254225781475 0 0 0
3016 1 1 -0.01756528535149858 20.635182172306077 36.48317125146461 27.034432352772495 0 -1 0
287 1 1 -0.1374529757527518 19.992743191896572 35.288069570071066 33.963020788963114 0 0 -1
2905 1 1 -0.001722137229711492 13.479808115293645 39.045253584327774 27.156803948824646 0 -1 0
281 1 1 -0.02030120503053727 19.829695802460673 30.04978714919688 33.84997382353252 0 0 -1
280 1 1 -0.008078282766313205 16.845185859786817 30.154620847696957 33.69854428519812 0 0 -1
3068 1 1 -0.03129824047630868 19.939999754944647 32.77878546337599 26.966810388911906 0 0 0
2902 1 1 -0.004103674384878823 11.328797897074903 37.75408997949822 27.43067924208127 0 -1 0
3012 1 1 0.001512065579699679 20.68312998568247 34.01879436965604 26.903833975592846 0 -1 0
2900 1 1 -0.002142558429487951 12.029240173581755 36.50117694682195 27.409627174539125 0 -1 0
3423 1 1 -0.001375639399599526 20.400023677185782 31.288606119069655 30.406509790476314 1 0 0
3327 1 3 0.1119922056461105 18.62702804364623 30.294657344088066 28.454896316604348 0 0 0
285 1 1 0.1429679230977164 17.456995095039638 33.8467401336833 33.433513138558624 0 0 -1
3953 1 2 -0.2656233108568301 16.031797209063512 36.293748662097414 30.198514402268053 1 0 0
2471 1 1 -0.009969393483344956 11.08820463282748 32.628125654477394 24.114293856994788 1 0 0
3421 1 1 0.002508877870033281 21.140500493944035 30.062536693945134 30.447829086561214 0 0 0
3951 1 1 0.1561880556275224 16.728822230874037 35.03773855532711 30.26513873275304 1 0 0
3891 1 1 -0.02072719120179719 13.997411099807323 35.09298907971872 30.51118845331457 1 0 0
3897 1 1 -0.0895292413953976 14.604421991730762 38.79994213068776 30.26325008401215 1 0 0
226 1 1 -0.01602242821949434 15.391360659099089 30.138100674356743 33.76842188779168 0 0 -1
282 1 1 0.03699429164091451 17.532611081663152 31.36438778120908 33.661245116522885 0 0 -1
4079 1 3 0.1897830010899259 19.50154798257605 38.8469282706789 30.805498183855416 1 0 0
3435 1 1 -0.184168982103558 20.55559891805774 38.84597813825068 30.9139667953813 0 0 0
3882 1 1 -0.007963691437013353 12.55510478386267 30.092248083778017 30.740925817129238 1 0 0
2955 1 1 -0.001013772353383167 11.998992533913293 31.54653807198055 27.319036949014688 0 0 0
3893 1 1 0.1309234086112018 14.615229061611673 36.349482096571485 30.42340908257348 1 0 0
3889 1 1 0.01957673459735221 14.644182925658262 33.81449019990031 30.52372251158067 1 0 0
2956 1 1 0.001159539949312954 13.456750904147336 31.503135429422255 27.278037349636275 0 0 0
2967 1 1 0.002484793690491471 16.329698295551584 39.02482359438005 26.928348623704498 0 -1 0
2954 1 1 0.005722713942433648 14.189170698357392 30.262157981658774 27.28876966012624 0 0 0
2901 1 1 -0.0007643828917087007 13.434103468502078 36.55031347175079 27.322827505660854 0 -1 0
3006 1 1 -0.03691335822844187 15.635818253644537 30.255401960686452 27.12918813136409 0 0 0
2516 1 1 0.1378415942234945 12.552775751028966 30.21646021611854 24.18229050049959 1 0 0
3007 1 1 -0.1331964684911752 18.648643634671735 30.387471560871752 27.386769788902747 0 0 0
3427 1 1 -0.0001667499719021574 20.42176435352617 33.82529627700231 30.257143454711194 1 0 0
610 1 3 0.217662692218674 19.565546488042635 31.887471640355173 32.956591693260656 0 0 -1
283 1 1 -0.1813883661128789 19.057636871816484 31.42215053370622 33.79471778693465 0 0 -1
3948 1 1 0.01060081133913282 18.28734083867235 32.58763245706746 30.35600193483251 1 0 0
2525 1 1 0.0005491001970308363 15.514056981289551 35.084548249363664 24.00026025602089 1 0 0
2898 1 1 0.000390900402234527 11.238858822252467 35.27785924099551 27.350390628628233 0 -1 0
2897 1 1 0.0002526341205630321 13.422095675822929 34.04103263565535 27.282516996075266 0 -1 0
2899 1 1 0.001251365790845358 14.12253232022108 35.25627633443724 27.217247637642263 0 -1 0
2961 1 1 0.003183935265920789 15.594140719714291 35.24200478010264 27.100749132950593 0 -1 0
3896 1 1 0.01932010169937157 11.749294683473186 38.849774847484625 30.6869212583221 1 0 0
606 1 2 -0.4257603256464327 18.79757978447034 33.653463818292984 33.0562489834569 0 0 -1
2963 1 1 0.01735328654161275 16.29610806472027 36.492546260406826 27.114619168556846 0 -1 0
3010 1 1 0.003503836322302518 15.567642608414863 32.7454135441248 27.119837034303586 0 0 0
3020 1 1 0.00126784126981825 20.63814422036172 38.950036004147826 27.26115206082915 0 -1 0
2962 1 1 0.002214006142139118 18.464152373992853 35.26337875127973 26.848358687126723 0 -1 0
286 1 1 -0.03853052187310663 16.931533002063016 35.127054865920584 33.73269316280668 0 0 -1
2478 1 1 -0.1749751305877894 11.10407121198794 37.64896537181397 24.207022969772527 1 0 0
2965 1 1 0.001038350632640777 15.620653564375552 37.77134749952524 27.08108640791373 0 -1 0
3433 1 1 0.0531277305432732 21.210241563412037 37.60090566534563 30.474441206312633 0 0 0
3888 1 1 0.02694370951554154 11.880162418392157 33.85034535704402 30.83971602177523 1 0 0
2960 1 1 -0.00455459034012837 17.71492236611077 34.041579768548765 26.979340891600852 0 -1 0
3954 1 2 -0.2734758387671526 18.267897080162445 36.36803992036259 29.894605658857845 1 0 0
2968 1 1 0.0245216613767958 17.764218732319705 39.00978910004755 26.970973867994942 0 -1 0
3431 1 1 -0.2041346779998173 20.392571116868105 36.38319925410365 30.336889506075767 0 0 0
2903 1 1 -0.001221648224495837 14.184325584177753 37.76096075196242 27.205783196275682 0 -1 0
4011 1 3 0.1942106883383764 15.598405668252017 38.74320861265501 29.84880785721375 1 0 0
3884 1 1 -0.004694483389427067 11.841632689665868 31.362371856116845 30.775538912480542 1 0 0
2966 1 1 0.01310880868962014 18.465555828245165 37.757553767010336 26.91942216355582 0 -1 0
3064 1 2 -0.2801087654361533 20.09457402062848 30.238536929675362 27.058736823504773 0 0 0
3947 1 1 0.002220825972060983 16.84177660466502 32.55299997501313 30.444757483665974 1 0 0
3949 1 1 -0.04043431224745241 16.086199488189372 33.80744320117796 30.389860075955262 1 0 0
2959 1 1 0.0008811928712586605 16.28397262342534 33.98478842972676 27.066549638128077 0 -1 0
3892 1 1 0.1485773161605086 11.798892608910936 36.33856750838938 30.791131830462195 1 0 0
3008 1 1 -0.002792201965714285 16.338695714190806 31.513884338749367 27.162828082777754 0 0 0
2896 1 1 -0.002390719004802527 11.976337908672841 34.05364845243669 27.37627691945262 0 -1 0
3890 1 1 -0.03561709458464996 12.512001789663895 35.0887048142507 30.715346280516524 1 0 0
2904 1 1 -0.004306028948930399 12.06506378058451 38.9877905577096 27.329876795279635 0 -1 0
3011 1 1 0.01452928598841871 18.492518464652882 32.79898353177252 26.992751717778862 0 0 0
3955 1 2 -0.3008177361032102 18.69165627497043 39.29013049197701 29.246956458589096 1 0 0
2953 1 1 0.006409121383222873 11.34325694676465 30.287945152331258 27.487112975261113 0 0 0
3009 1 1 -0.005698544301293147 17.757004537497256 31.591799677562015 27.123762773452924 0 0 0
2958 1 1 -0.000123520227503655 14.127766616736354 32.750845232876436 27.205945125238916 0 0 0
4078 1 3 0.1853130631042774 19.587704124499478 36.34484013605872 31.117496446518555 0 0 0
2957 1 1 -0.0008303832234945821 11.257871755755959 32.7884341442207 27.408984758382516 0 0 0
2524 1 1 0.006622646750866078 12.563440029308136 35.085382978432435 24.24239545852894 1 0 0
2517 1 1 -0.006825446945749209 15.47556029613738 30.172879202574304 24.040613385438686 1 0 0
340 1 1 0.1417958755590122 21.197207275028553 30.077357820616786 33.885939346736784 0 0 -1
284 1 1 -0.02410461849229718 16.806980279936607 32.58638493689805 33.538988243087054 0 0 -1
608 1 3 0.3614743696490924 19.501929328249318 34.490168511193055 33.39557309338093 0 0 -1
3887 1 1 -0.005351293635566296 13.953476133361907 32.535320733331794 30.501928825719105 1 0 0
3944 1 1 -0.01578996881611639 18.29289849490188 30.024977195039096 30.535124947849535 1 0 0
3950 1 1 -0.02785022632709851 18.994880070453068 33.81040624283719 30.173674944431617 1 0 0
291 1 1 0.001905808403518816 19.81712310089298 37.695625816928384 33.68877294183541 0 0 -1
2665 1 3 0.155049779130168 10.824815857002395 38.108148423145 25.12991526449601 1 0 0
2964 1 1 0.01133518132729457 17.73161315821881 36.508275738418945 26.93601695397807 0 -1 0
4077 1 3 0.2020852026333325 20.024574838193228 36.34575347320965 29.305896644615782 1 0 0
240 1 1 -0.0174939468212916 19.0668414413851 38.92629351070511 33.60441117913364 0 -1 -1
3943 1 1 -0.005794289648049103 16.87097782880799 30.00883972984235 30.55629742250167 1 0 0
3952 1 1 0.1061542922531909 18.185380402210168 35.066163704872054 30.094000626531788 1 0 0
3425 1 1 0.001794542256844456 21.111262157090888 32.547348738846985 30.3151178665109 0 0 0
3014 1 1 -0.00608061100257397 19.88645729680744 35.252832228517114 26.8932844216582 0 -1 0
3018 1 1 0.005718779959246603 19.92905302768615 37.72751083049842 27.073011344050222 0 -1 0
3946 1 1 -0.01401228268286339 18.952146617991563 31.313649198201215 30.458519342271504 1 0 0
3945 1 1 -0.00309284734760076 16.17606706764204 31.29542158324401 30.538175837018787 1 0 0
3885 1 1 -0.001972972116542861 14.733686017108285 31.31013569429079 30.472878841717545 1 0 0
234 1 1 0.004094616832669045 15.482783795320122 35.10412941839424 33.910897183840646 0 0 -1
2527 1 1 0.000495178700756889 14.73815522558989 36.334678893397886 24.126606906978783 1 0 0
288 1 1 0.0007779911141159183 17.6642015712094 36.3842589977803 33.780221981173845 0 0 -1
4080 1 3 0.1001330774371168 20.568342660814384 38.99208644219265 32.00335138422162 0 0 0
289 1 1 -0.01081670248388845 19.090160022581568 36.483416742317644 33.79258647624701 0 0 -1
2467 1 1 -0.005909596339088138 11.126107965416773 30.205863582713576 24.11495187057365 1 0 0
2528 1 1 0.02496421080494051 12.619512613251617 37.577585020799994 24.15717482910493 1 0 0
230 1 1 -0.002500920259637295 15.383100860682882 32.645253627572444 33.8288401171286 0 0 -1
177 1 1 0.003202454748490529 14.775531638450605 38.886469839041034 33.8783886131259 0 -1 -1
2519 1 1 0.01270564706472283 14.762830880814604 31.414642983743953 24.01487916277486 1 0 0
239 1 1 0.008699059248790893 17.617039960039055 38.903026945556334 33.672231468814516 0 -1 -1
2475 1 1 -0.002394635993477279 11.116902590201788 35.087883061548894 24.18073612470507 1 0 0
2526 1 1 0.005665724280483828 13.316139569518171 36.322876590562494 24.254613475859976 1 0 0
290 1 1 0.01068019244837066 16.926529083610028 37.620069626758664 33.74095858174486 0 0 -1
2530 1 1 -0.03678000861514703 13.312753449768566 38.79355957413276 24.164002951913712 1 0 0
348 1 1 -0.03936671845373132 21.308547870326937 37.74839222586757 33.694769755708 0 0 -1
599 1 3 0.164156381627848 10.631017098054741 31.95582530569391 33.74004632445543 0 0 -1
228 1 1 -0.004936228675927946 14.657230398093972 31.388950311119707 33.87333855388344 0 0 -1
238 1 1 0.004045399382708531 15.517202369793957 37.60664752221134 33.944764770304644 0 0 -1
2520 1 1 -0.006404096830909969 12.52900028928493 32.650255090642716 24.171760740196024 1 0 0
2518 1 1 -0.02789394492391761 13.298389124586631 31.40606027476978 24.093441363022677 1 0 0
2522 1 1 -0.02090602101431156 13.310070454357556 33.860265325555204 24.11502641381295 1 0 0
1360 1 3 0.0776560164430749 22.206859555924826 3.9769658591882746 18.60157337345126 0 1 0
716 1 1 0.004382776848543059 25.07524119693959 3.8021900220950844 16.774769969164893 0 1 0
717 1 1 0.03419956292112662 22.998468372479834 5.11508271656557 16.977224118137418 0 1 0
718 1 1 -0.005995675607229359 24.406690470954757 5.089483530699682 16.86167479868264 0 1 0
720 1 1 0.0009945625706016001 25.147192626332693 6.325814225476335 16.959493650446547 0 1 0
721 1 1 -0.002664858150654021 22.98311034990121 7.576306815984926 16.993606670203143 0 1 0
722 1 1 -0.0002350270622882026 24.448076415775578 7.589142772325999 16.956442904128565 0 1 0
775 1 1 -0.003327401898369059 26.513992798034607 3.768656216974257 16.87834606791806 0 1 0
776 1 1 -0.05996467801924133 29.45993760664923 3.759473022804769 17.027835101244513 0 1 0
777 1 1 -0.005302499600749634 27.30204478333121 5.016525415474954 16.931428799164483 0 1 0
778 1 1 0.002455589498489558 28.70491620555437 5.022274012413358 17.123837860717913 0 1 0
779 1 1 -0.0005892656374345191 26.60410833074875 6.272797514399599 16.974780641984513 0 1 0
780 1 1 -0.003873153915981037 29.434544003274475 6.278156082844633 17.252818934187726 0 1 0
781 1 1 0.001049173637040583 27.298621306827577 7.50427623833799 17.064844106978388 0 1 0
782 1 1 -0.0002843640483983304 28.75846846884886 7.552696080920957 17.184620830525162 0 1 0
830 1 1 0.137721057424976 30.87314190248379 3.859629885011745 16.92553296368741 0 1 0
832 1 1 -0.04117176167043785 31.615099306779676 5.036460825794822 17.182798437652014 0 1 0
834 1 1 -0.001577567034433142 30.86758052628578 6.2961109963420165 17.267295185259435 0 1 0
836 1 1 -0.001619773977866806 31.61949425322757 7.506893141734608 17.36662217285561 0 1 0
1647 1 1 -0.1863261044444795 21.488825750105267 0.22576054319630093 20.589555488649445 0 1 0
710 1 1 -0.0175681622282046 24.34001141061317 0.06935218632862865 17.000779520075373 0 1 0
1268 1 2 -0.4465468328386371 31.292490846337135 2.6301815558408648 16.36573429585913 0 1 0
713 1 1 0.06564504942037264 22.932995827974427 2.6051216034825297 17.19549208121345 0 1 0
714 1 1 -0.006503103592761053 24.323065264950966 2.586926549286618 16.869929349032688 0 1 0
774 1 1 0.1835540273902986 28.68992487642147 2.5824837633072795 17.112961514791216 0 1 0
773 1 1 -0.01836744357912455 27.285010538159064 2.5750972440154984 16.849602630671445 0 1 0
1821 1 1 0.02868608165265087 31.52483161683097 0.0370431735006429 20.8576287436472 0 1 0
719 1 1 0.00843010913752066 22.271603337495716 6.324023009112921 16.846036338461815 0 1 0
2194 1 1 0.001997637564155202 29.862120855267264 5.045303498939345 23.935486859647156 0 1 0
838 1 1 0.0002352696575740378 30.945611638967886 8.774121675150091 17.29813365044209 0 1 0
783 1 1 0.0005449210786578645 26.619674142945644 8.774718706465151 17.11342362291434 0 1 0
784 1 1 0.0008845598950583951 29.483155268170236 8.79384228300216 17.209383381761143 0 1 0
724 1 1 0.0006275733837698532 25.17552106215768 8.814900870921878 17.08066383613223 0 1 0
2146 1 1 -0.007517812927555127 27.636391966228455 8.791340935959711 23.61657288794945 0 1 0
2627 1 3 0.561260136364152 29.550802532207964 0.5989963760544007 23.422270958589735 0 1 0
772 1 1 -0.002711033673901114 26.45344965491591 1.3980145941322644 16.672856745435567 0 1 0
712 1 1 -0.008578856225380618 25.067181331767916 1.3207766649910664 16.832961793445214 0 1 0
1707 1 1 -0.01125499040557522 25.043350021315025 1.4016187538228357 20.36702674107207 0 1 0
2141 1 1 8.826077540381487e-05 26.272449635159365 6.258842308594048 23.567959443175035 0 1 0
1967 1 3 0.1898805014929622 21.55309577062635 0.04001479555700886 21.63408187585793 0 1 0
1606 1 1 -0.002360780987473642 21.445027310896297 7.607245018273868 20.398757544516283 0 0 0
2144 1 1 0.0005175421884391799 28.403328511404602 7.574559673583202 23.693453076716622 0 1 0
715 1 1 -0.1617240388758412 22.285088240232234 3.87792989151252 17.519958133764305 0 1 0
1358 1 3 0.1407973389986061 22.573623503560547 1.2820585844401267 18.780415784102182 0 1 0
1655 1 1 9.075843022301553e-05 25.822624090266363 5.058699595801248 20.32695430092923 0 0 0
1656 1 1 -0.001104630279465702 23.628332127754724 6.299526063461306 20.43228070966956 0 0 0
1657 1 1 -0.002455337644415742 25.056361992373432 6.303092554161708 20.388100505853295 0 0 0
1659 1 1 -0.0007299090395032868 25.770791785811465 7.538437388137861 20.43047142428668 0 0 0
1712 1 1 -0.000489197121879376 27.253491710022175 5.0828543790313 20.332196404739424 0 0 0
1713 1 1 -0.002360805340500593 30.128589362914138 5.04381331795466 20.45400996138231 0 0 0
1714 1 1 -0.0006253789261551327 27.968282272737962 6.320740427935592 20.377217756368335 0 0 0
1715 1 1 -5.565051635082267e-05 29.424715279512533 6.293116403094893 20.355298667260126 0 0 0
1716 1 1 0.001875951377213744 27.21113798899774 7.549350810188351 20.3388611372718 0 0 0
1717 1 1 0.003704350120591319 30.102247377082612 7.564664182769122 20.360511915857153 0 0 0
1775 1 1 -0.00337472278634917 31.572473735310865 5.034833351653695 20.609441435506 0 0 0
2145 1 1 -0.0003041511556586131 26.19438741471879 8.758409153965047 23.572195321980637 0 1 0
1779 1 1 -0.03823793077649672 31.54098836190754 7.55353198158774 20.419493156157575 0 0 0
2143 1 1 -7.964681845262268e-05 25.52573982930082 7.457239145984817 23.582311911231706 0 1 0
1711 1 1 -0.001824567251556899 29.391708019333617 3.798975685998851 20.500565286753755 0 0 0
1710 1 1 -0.0009375816344391358 27.95464299865188 3.8005057640779456 20.41033439598022 0 0 0
1652 1 1 -0.002520199308873974 23.604591321487842 3.8407752014047993 20.519830867495678 0 0 0
1653 1 1 -0.007973083435156196 25.05126512882184 3.8434660323259857 20.364978437877948 0 0 0
1771 1 1 0.004146087666291158 27.2460827802884 2.554857431070966 20.297354476851424 0 1 0
1709 1 1 -0.003776960907168638 25.80612541691063 2.609600419141001 20.256751207807554 0 1 0
1708 1 1 -0.04427788431302794 22.848638340462962 2.6102546380344016 20.459376017532612 0 1 0
1658 1 1 0.0004128173735746353 22.894724958170038 7.5662521013999 20.401718373454656 0 0 0
1825 1 1 -0.00262053204294876 31.590240646936017 2.5419008717079974 20.67631227632782 0 1 0
1772 1 1 0.0103489485511831 30.148207928689303 2.560242905097542 20.475670008680243 0 1 0
1654 1 1 -0.009991733664886152 22.868932636261693 5.073085681400188 20.4296013369628 0 0 0
2628 1 2 -0.477577838447122 30.240038487703544 1.3629413983385472 23.165261538816015 0 1 0
1660 1 1 -0.001107986375026132 23.61572460138858 8.797015033561454 20.361393873761866 0 0 0
1661 1 1 -0.000874233821089514 25.060352970061835 8.810776541822332 20.362716958142123 0 0 0
1718 1 1 0.00231978622600715 27.96429029350149 8.784687862186857 20.38950250257854 0 0 0
1719 1 1 -0.005156632972889196 29.40833194809037 8.835181808237419 20.40639043738382 0 0 0
2190 1 1 0.1494255702092303 29.846512346038512 2.638173294998462 23.613052522590856 0 1 0
1269 1 3 0.1242036926371223 32.07743428187443 2.6533715274969603 18.230676410680903 0 1 0
1767 1 1 0.03845063688462236 27.233317379848046 0.11988088023740452 20.13765746884173 0 1 0
2135 1 1 -0.002047960544662885 25.528362792620722 2.5324885207346988 23.742783380503283 0 1 0
771 1 2 -0.3008288597558826 28.282017196109134 0.2502421818416849 16.036612749895244 0 1 0
1768 1 1 0.01076432844639142 30.114135151393732 0.0632311672016345 20.530947609331996 0 1 0
711 1 1 -0.1917089483912195 22.35880604312321 1.3608014385900982 17.70342219785428 0 1 0
2086 1 1 -0.0008215175985181295 23.38134806508218 8.779056282053848 23.62197728655761 0 1 0
1706 1 1 0.116384577176917 23.611879148132736 1.4049654219259697 20.383428400334413 0 1 0
2140 1 1 -0.005737998671358827 28.39753606032852 5.039839665101882 23.760358569681248 0 1 0
1705 1 1 -0.1659692051070323 25.753086055169064 0.09929848897131267 20.203586457978165 0 1 0
1265 1 2 -0.4231495679895225 29.63304918398743 1.5938196073837376 17.39558041630105 0 1 0
1770 1 1 0.01924870296224229 29.440787952832494 1.311689331454165 20.334179623538503 0 1 0
1704 1 2 -0.2986362510251993 23.013732155164334 0.14328407860246795 20.330193790854683 0 1 0
709 1 1 0.03723566926792767 22.931575506442215 0.07192746708192155 17.184993273884544 0 1 0
2078 1 1 -0.007314620981442204 23.34155080398268 3.78468941159688 23.70601264421101 0 1 0
2133 1 1 -0.01230239918625817 26.19684704238715 1.2610952539941882 23.675558413899136 0 1 0
2074 1 1 -0.01002854855934457 23.36180839464219 1.2863643140635708 23.88013882286162 0 1 0
1769 1 1 -0.003863069402159887 27.988309929184528 1.3132616574681528 20.251099525539555 0 1 0
2142 1 1 0.0001638911396307855 27.72579348173349 6.265125497420651 23.70113919353564 0 1 0
2138 1 1 0.007116139657934335 27.711984886491432 3.7661312262968325 23.714632891018603 0 1 0
723 1 1 0.004035452699218732 22.30680114251662 8.826910213631562 17.05921440945093 0 1 0
2081 1 1 -0.001652887080292741 21.941468456975752 6.278889613068654 23.656502599744996 0 1 0
770 1 1 0.1546479734597979 27.07038312839823 0.03392456845905159 16.47764697236663 0 1 0
1267 1 3 0.5197131686838016 30.6695636856534 1.817371190392255 16.894195705520048 0 1 0
2198 1 1 -0.001440766176471496 29.831374310237095 7.5240283494587805 23.783969291047896 0 1 0
2134 1 1 0.1535239227660355 27.64886621953616 1.3147457324484526 23.746134065997985 0 1 0
2132 1 1 -0.0224130973654844 25.472851090098874 0.055592280732003355 23.469841153020457 0 1 0
2076 1 1 0.005887068903098007 24.06808039347134 2.5248229489576786 23.731517316425304 0 1 0
2139 1 1 0.001950432063549684 25.52465233573863 5.030576862020646 23.626331212915655 0 1 0
2082 1 1 -0.0007399495313072021 23.36625404672546 6.2594770309224685 23.518543379424674 0 1 0
2084 1 1 0.001157689272145621 24.0660881561453 7.505662057256029 23.57146936189372 0 1 0
1651 1 1 0.01448461235271191 21.38427864420533 2.6223292209759497 20.385655967326116 0 1 0
2080 1 1 0.0009321323400270724 24.084375583380787 5.012389386284404 23.574669446839636 0 1 0
418 1 1 0.0125808442687003 32.060649611139716 1.3616154537618854 14.068757248583905 0 0 0
2136 1 1 -0.06854326044809615 28.410428903243535 2.4914836959474203 23.688622872377707 0 1 0
2072 1 1 -0.0007376182129266381 24.055093259697003 0.007204438693139759 23.760462231325192 0 1 0
2077 1 1 0.03540641447220344 21.912196132875657 3.8014918066714243 23.772175822507425 0 1 0
2137 1 1 -0.003441350730079523 26.26304762690784 3.7783756074855197 23.766365757945362 0 1 0
2085 1 1 -0.0007493696299326113 21.92710897000811 8.799913230514063 23.666734579900478 0 1 0
2200 1 1 0.001728628179408443 30.55354837530538 8.790337491192128 23.800657256763678 0 1 0
1602 1 1 -0.006684622995851551 21.426169643861275 5.099055996847043 20.392205317287363 0 0 0
2192 1 1 -0.03340305261385029 30.59252245261792 3.7990541431038767 23.942850684341472 0 1 0
429 1 1 0.00576092574283967 32.05086754229689 8.846766591813743 14.180536652363926 0 0 0
2196 1 1 -8.365193551271551e-05 30.57189317602011 6.280172200953142 23.848484503545897 0 1 0
2201 1 1 -0.008097709722973221 31.997155086032517 8.822985987113624 23.81375679441764 0 1 0
2197 1 1 0.001610847397861303 31.998977839962883 6.269120824284922 23.920313248304836 0 1 0
428 1 1 -0.003082270698819258 30.625635214000805 8.82951185879135 14.043641359102196 0 0 0
2625 1 2 -0.4115806364927509 28.51837374787253 0.22181437731483206 23.926569147535936 0 1 0
1965 1 3 0.1698178973548015 25.3799440171507 -0.330556971631598 19.265695495683435 0 1 0
3497 1 1 -0.004788558059442265 25.515843511356366 -0.002153756072675437 30.253875449740963 0 1 0
3996 1 2 -0.4628771383012262 32.0726812817946 8.922665705329143 31.607438188755552 0 1 0
3561 1 1 -0.001947283652903173 31.249007828411646 5.051709010629124 30.455386041535505 0 1 0
359 1 1 -0.004765761264104869 27.787594269289542 3.852553370788882 33.68419456823514 0 0 -1
3023 1 1 -0.008021423859967965 22.77645312388531 0.1656222616487457 27.34007582787501 0 0 0
3563 1 1 -0.0161236963445613 31.947023735640002 6.327676134495627 30.38989473214621 0 1 0
305 1 1 0.0005617160640070443 23.48112829017835 6.300072947294393 33.367078700990035 0 0 -1
358 1 1 0.001716844412296348 26.342424516157898 3.824807190196961 33.651048798281394 0 0 -1
361 1 1 0.003490202813912697 28.478131391224533 5.1330089390846165 33.558754846297596 0 0 -1
3151 1 1 -0.00389681144801919 31.43278576021404 5.250426794590736 27.215434135065678 0 0 0
3037 1 1 0.001140375524755071 22.035234434814797 8.950908186421097 27.127036672069323 0 0 0
3080 1 1 -0.0004967780583445889 24.228268845303162 0.15925053008710235 27.28490069534978 0 0 0
3081 1 1 0.00261070527642374 27.09200964612845 0.19071732985679835 27.179077256516283 0 0 0
3154 1 1 -0.03210348730174174 28.54129267174695 7.7437344938286135 26.963724472950247 0 0 0
2720 1 3 0.0943971647667846 21.57654255580522 2.738942754729997 25.497048751174418 0 1 0
3997 1 3 0.3384660347978138 31.762618367610884 8.020420800064413 31.83757487713772 0 1 0
3143 1 1 -0.0314613312281169 28.55812811782931 0.20876531228795353 27.346581977021444 0 0 0
3506 1 1 -0.003091147173323932 26.929609224329077 5.003881398891973 30.361653099369196 0 1 0
3092 1 1 -0.0026155289482024 24.23717624681397 7.727635436791575 27.1394974867747 0 0 0
303 1 1 0.003198318182404887 24.22099435950549 5.0437482716958995 33.37922442268369 0 0 -1
3152 1 1 0.001234595107874976 29.283982681493736 6.500874645457988 26.97776497345891 0 0 0
299 1 1 0.002345913434162819 24.201454278564324 2.5536636779121684 33.51627705390207 0 0 -1
3033 1 1 0.002707376556027802 22.104173083542868 6.459046373983611 27.160064275390752 0 0 0
3025 1 1 -0.009977371217774393 22.11315130291463 1.4293420080155244 27.349094467632224 0 0 0
3082 1 1 -0.0004193847921835645 24.977506604650404 1.4074151218618618 27.230196049848825 0 0 0
3144 1 1 0.03233336767965797 29.272510004713087 1.4508625969299815 27.331933043408938 0 0 0
360 1 1 0.001245402940449258 25.61117798734754 5.098789471582933 33.537988611663806 0 0 -1
3083 1 1 2.038580151903857e-05 26.435233527503122 1.459034814843925 27.1276341565926 0 0 0
352 1 1 -0.002275305271975845 25.621718192829626 0.11301514001795702 33.63145823355775 0 0 -1
355 1 1 0.01244605415935252 27.82113618955495 1.3027081702301886 33.56019350341796 0 0 -1
3498 1 1 0.002695291634136823 26.956514867845804 -0.008136357817455702 30.31444167078181 0 1 0
3509 1 1 0.006797613923360132 25.502214220179276 7.525409245114328 30.315988945623758 0 1 0
3153 1 1 -0.00375289887549997 30.72184282767588 6.490096071442093 27.05117546290591 0 0 0
3376 1 3 0.1989818285186865 31.30366459490882 0.7449140812303086 27.101119435816067 0 0 0
3559 1 1 0.009203964184421699 31.96410075188031 3.808571398690798 30.621184001281094 0 1 0
3090 1 1 0.003209930417581768 24.970974883167145 6.471931082896459 27.022871723975673 0 0 0
2075 1 1 -0.1463361320839864 21.388081180716185 2.569348439186569 24.422008037512825 0 1 0
3093 1 1 0.007885594120760082 27.10533866263279 7.728273824546103 26.84374606167916 0 0 0
300 1 1 0.01544752032750841 22.039915628596145 3.82592559224094 33.220552646531914 0 0 -1
3566 1 2 -0.3334643057721571 29.04526771744313 8.75172432806749 29.84324295959155 0 1 0
3095 1 1 -0.02624994904859408 26.29894567386587 8.983148618425247 26.685230478588824 0 0 0
3156 1 1 0.1432968497380123 29.34956419975754 8.873623838882324 27.179628133953994 0 0 0
3375 1 3 0.1559363666152094 30.833113414320554 1.192789559832182 28.712081593020983 0 0 0
3094 1 1 0.01810683064213488 24.874929699549185 9.00455089669142 27.006965864841465 0 0 0
3438 1 1 -0.006418044292075849 22.606972459423964 0.02646791219412765 30.34318648101842 0 1 0
3147 1 1 -0.01319318574119717 31.408004148640156 2.7837599004678 27.487667034586806 0 0 0
3552 1 1 -0.04536855487288068 29.87070627080049 0.02164750325355908 30.558860552728753 0 1 0
3557 1 1 -0.003900291330239471 31.313186497108006 2.517464071743242 30.735951469424705 0 1 0
3507 1 1 0.0006881052394838293 24.82026004237253 6.287659535468946 30.3848509011829 0 1 0
3091 1 1 -6.088018336578257e-05 26.416297499502292 6.510272723582219 26.964022586508527 0 0 0
3035 1 1 0.001503897610834221 22.815065054812912 7.708491392996531 27.182743673924385 0 0 0
3146 1 1 -0.005657728902863229 28.584736137084484 2.7107789167116683 27.208506981200003 0 0 0
356 1 1 0.0009199594334680415 25.64484599803403 2.5869137431675067 33.634922359621704 0 0 -1
3027 1 1 -0.008209020926085 22.86683946528515 2.68459520270474 27.29822747753721 0 0 0
3084 1 1 -0.0006679814859106587 24.305328889991465 2.649466226994814 27.24610471749743 0 0 0
3085 1 1 -0.001311855670254049 27.140293363905922 2.7232988163014933 27.132228766894848 0 0 0
3145 1 1 -0.1835111715436593 30.704324269146202 1.4900849305425847 27.653310049336746 0 0 0
353 1 1 0.01928194752069448 28.51550750349849 0.04595738234886253 33.60203732462154 0 0 -1
2629 1 3 0.1512611128472829 31.031011257982417 1.2858506435662995 24.85747874947179 0 1 0
363 1 1 -0.001070279446554443 27.749711402722106 6.354591170637465 33.748094883229946 0 0 -1
3448 1 1 -0.001765064233795078 23.36191657029109 6.253060763177541 30.38677901795435 0 1 0
3562 1 1 -0.03364615018022386 29.10506787664746 6.279681418499656 30.22575156665159 0 1 0
309 1 1 -0.001141738854803998 23.454191924034117 8.795023908453373 33.63246745082804 0 0 -1
3029 1 1 -0.004860858053991972 22.187721601659312 3.9413306792839053 27.165528140015127 0 0 0
3031 1 1 -0.005710327289618995 22.859759603205102 5.21805122104785 27.11684175487272 0 0 0
3086 1 1 -0.001248108508569098 24.986915711137478 3.9424309703723743 27.208135427247306 0 0 0
3087 1 1 -0.001843139991415647 26.41045291118234 3.9751657749186085 27.14927788372315 0 0 0
3088 1 1 0.001998911672559409 24.291904834281564 5.227400439828016 27.125369418106505 0 0 0
3089 1 1 -3.601500892026482e-05 27.118978280923983 5.225723460647192 27.110586847717112 0 0 0
3148 1 1 0.001793812026990386 29.24576582370806 3.996984760745876 27.20812653986337 0 0 0
3150 1 1 -0.001181115705091489 28.54853487263435 5.249785083630586 27.113025335644238 0 0 0
3511 1 1 -0.01092994100114093 24.778591910204142 8.802033895100644 30.190500851769826 0 1 0
2073 1 1 0.05360982108607494 21.95670172221805 1.301933403108145 24.008158155350163 0 1 0
3155 1 1 -0.005453673038750697 31.49253088484927 7.719098915888659 27.127272439387202 0 0 0
301 1 1 0.002948087436149542 23.47445970042781 3.8016021639833615 33.32059301411776 0 0 -1
3508 1 1 0.0175250011044534 27.671574543928717 6.214017503548644 30.18878504678247 0 1 0
362 1 1 0.0007269915831063089 26.315146699963414 6.386392908111713 33.502832104758305 0 0 -1
3510 1 1 -0.03341613138781465 26.957768720255565 7.507969561436418 30.24501037975967 0 1 0
3553 1 1 -0.0044171937787701 31.256297060267283 0.045703048980824036 30.98866847461217 0 1 0
3149 1 1 -0.001475557601594164 30.69379214623699 4.020553720068016 27.2458394875289 0 0 0
3564 1 1 0.1579438063336489 29.792847361319062 7.510594442576568 30.027014923476457 0 1 0
3450 1 1 -0.00391886999243956 22.663148024386462 7.510059643819636 30.505245459620884 0 1 0
3565 1 1 -0.1381592561371011 31.155372437456997 7.461190722823804 29.977005861099286 0 1 0
3452 1 1 0.001033146522613905 23.348442664874597 8.77958241422503 30.495610148683603 0 1 0
3555 1 1 -0.003428758530830509 32.00180779633329 1.2867747654500803 30.987140052260536 0 1 0
3440 1 1 0.0003411465640544849 23.370958621069438 1.269087049112392 30.338608156609222 0 1 0
3512 1 1 0.1529459675279954 27.63684840856073 8.673446204064577 30.019301222296328 0 1 0
3442 1 1 -0.003421524255738424 22.659032777260283 2.5184731514579317 30.365747930604616 0 1 0
3444 1 1 -0.0004717010021893427 23.38650046127095 3.7330772406915496 30.29277648137948 0 1 0
3157 1 1 -0.008424249258380595 30.75433968400167 8.93345465552798 27.15874021589846 0 0 0
308 1 1 -0.02605006158987555 22.034291775154653 8.702186979874249 33.764419607345715 0 0 -1
3499 1 1 0.0004909866082459903 24.817576176954645 1.2462869989156073 30.297226085083047 0 1 0
3500 1 1 -0.004387626835691136 27.714499776585548 1.249723175008698 30.36769987678896 0 1 0
3501 1 1 0.001352472310585355 25.54257549634608 2.478246605302406 30.348695042730068 0 1 0
3502 1 1 -0.0008142183100422013 27.00994897066322 2.4862346653593264 30.401180208774985 0 1 0
3503 1 1 0.0003610514104646026 24.84486280659745 3.728353456637055 30.390499898213516 0 1 0
3504 1 1 -0.0005729809726303743 27.678055808380417 3.77331506674401 30.522826415228806 0 1 0
419 1 1 -0.01896558196312282 29.923148861779787 2.5948438002471983 33.670596324647185 0 0 -1
3554 1 1 -0.003324714197757868 29.136220774726272 1.2779681872954196 30.61819363667332 0 1 0
3556 1 1 -0.01009338063575889 29.859724303003528 2.509870151672975 30.605607778901955 0 1 0
3558 1 1 -0.0003042764849818281 29.12377023525503 3.7493941755539297 30.509088675862337 0 1 0
3998 1 3 0.1401070018061239 31.801820542484304 8.302476005556455 29.718899145255268 0 1 0
3446 1 1 -0.001642627235673659 22.664554450572414 4.994479716695829 30.315662278704067 0 1 0
3560 1 1 0.003840897826492571 29.816407630168456 5.029605182102668 30.38889807610968 0 1 0
3505 1 1 0.001832150143012044 25.486617711362445 5.021884019034117 30.36074280038004 0 1 0
354 1 1 0.0006516333264257225 26.376206932772696 1.315444468367191 33.61653161718464 0 0 -1
426 1 1 -0.009324494775710531 29.890093100601202 7.571285321443933 33.91604725032368 0 0 -1
2071 1 1 -0.1722922672434687 21.319654753226395 0.012596594394335163 24.438627446582345 0 1 0
424 1 1 0.0126657999904348 30.614635336059813 6.359317434441934 33.647889976810255 0 0 -1
296 1 1 0.01295564744065412 21.983676618151875 1.3605395022595557 33.50304830996027 0 0 -1
367 1 1 -0.00127684294030601 27.734036479478814 8.863290858133741 33.89469972328329 0 0 -1
295 1 1 -0.001165765478426237 24.16416353887473 0.11205010036320276 33.63686793392811 0 0 -1
304 1 1 -0.001493325577995516 22.02823020276852 6.3128865049437115 33.39357719808985 0 0 -1
364 1 1 -0.002015077991233579 25.6047998209305 7.611093944244395 33.49264956708241 0 0 -1
366 1 1 -0.001080664944608459 26.31455250540464 8.857964466450829 33.78839839092817 0 0 -1
423 1 1 -0.03519530172219223 29.91160782555064 5.115027102935194 33.52530631461544 0 0 -1
421 1 1 0.1594839812554279 30.606299738748 3.8479498118448086 33.592939703057716 0 0 -1
415 1 1 0.0004000719315605043 29.924862785315206 0.10122689893858694 33.90677129279774 0 0 -1
307 1 1 0.0002551961798708158 24.171494300044312 7.540606874887255 33.48459064869468 0 0 -1
297 1 1 0.002058571966545036 23.410304541438485 1.3524150583544992 33.53540264596566 0 0 -1
357 1 1 0.004328827724301793 28.472599048122973 2.5920294696852744 33.695228262967746 0 0 -1
425 1 1 -0.191932571610761 32.081316276046515 6.311810067840877 33.84856133650766 0 0 -1
365 1 1 0.000435461680934478 28.44573323734419 7.603677347230003 33.88799246312034 0 0 -1
422 1 2 -0.3163789380212974 31.992368469434435 3.9361203034802243 33.49048364822205 0 0 -1
417 1 1 0.02226635731888422 30.662830451759536 1.3609554358672946 33.8557376802101 0 0 -1
2718 1 3 0.09750643638742995 21.42588933325316 -0.09572427908976641 25.53289357166286 0 1 0
2193 1 1 0.003503928675703447 32.04108618625613 3.7230276338015917 24.1167783479521 0 1 0
302 1 1 0.02218714058675545 21.327515900896646 5.054696331560156 33.20394553296889 0 0 -1
2189 1 1 -0.09848987109866236 32.086632795307494 1.2497270396071505 24.675536366650658 0 1 0
787 1 1 0.0005478858140849793 26.644845754858878 11.290584558181378 17.29061337354298 0 1 0
729 1 1 -0.001428438500920247 23.03407098193762 12.577723568360904 17.22149404736746 0 1 0
730 1 1 -0.0004127686059680558 24.46249095944643 12.536147193490674 17.31408964078369 0 1 0
732 1 1 0.002146742019016509 25.219370602533917 13.764521905621242 17.357770035801796 0 1 0
789 1 1 0.004530970195140107 27.367610673146498 12.52384570540786 17.4445543151576 0 1 0
790 1 1 -0.03175731915054078 28.82233143221049 12.57846200539405 17.343956691305763 0 1 0
791 1 1 -0.005486603926161043 26.69095310323292 13.780456502633985 17.40170815077849 0 1 0
792 1 1 0.1549426987758631 29.547997247261446 13.751221428404381 17.4076730254789 0 1 0
844 1 1 0.145627482906438 31.656173879484648 12.445581960752326 17.175997499930844 0 1 0
846 1 2 -0.3250161827731493 30.957503643446593 13.730794619549767 17.335398763130407 0 1 0
794 1 1 -0.1896646796433275 28.8424367397463 15.0053592379358 17.788703941730567 0 1 0
733 1 1 0.005540416833331001 23.024880649725212 15.012534082945882 17.252978724811598 0 1 0
734 1 1 -0.002860909710232454 24.479256250175418 14.984003053494943 17.230708482121003 0 1 0
1273 1 3 0.0905438543778779 29.509490140490787 15.856121046297488 17.419992893520718 0 1 0
793 1 1 0.01152662546059585 27.346464311865418 15.054250073288825 17.331560709977985 0 1 0
726 1 1 0.0007009475034521804 24.46356280987113 10.079420663032996 17.157348132619365 0 1 0
436 1 1 0.129198364148754 30.683910560558193 13.753116281855295 14.439917682412043 0 0 0
848 1 2 -0.3171880741952843 31.801960942742586 17.6878378345121 17.93690704727822 0 1 0
2090 1 1 -0.002946654563094301 23.36890392993174 11.304366158779347 23.621247307828234 0 1 0
2151 1 1 -0.002285447975063302 25.535491632988247 12.544419506581635 23.519624513340755 0 1 0
785 1 1 0.002603461716992199 27.33898170867765 10.02843453381954 17.142278696062537 0 1 0
1720 1 1 0.0006937796774683282 27.2512823829028 10.027663568486155 20.48847346569612 0 0 0
2092 1 1 0.001657722007586733 24.098907633979653 12.535771793547958 23.702422738251236 0 1 0
850 1 1 0.1188611745929206 31.046377568045042 18.958304174705066 17.626500309829122 0 1 0
1275 1 3 0.1898497104238377 29.254760351907564 17.961640182173525 17.78319761942342 0 1 0
798 1 1 -0.1204461418958766 29.669689584403415 18.944292807697416 17.60088763427855 0 1 0
1271 1 2 -0.4874395714800329 28.44100244949682 17.35959316529831 16.284606158104122 0 1 0
738 1 1 -0.003630850177318647 24.469019802654444 17.495374121046286 17.23793615581099 0 1 0
796 1 1 0.1256408361570743 27.187181341435288 17.570522031128718 16.924015596331024 0 1 0
1723 1 1 0.002296351774387904 29.370514101019342 11.392623866178685 20.45947642852646 0 0 0
736 1 1 0.002349037510878868 25.17987247507789 16.229910005296283 17.224259592771546 0 1 0
740 1 1 -0.0003328717504631495 25.193320431758657 18.74338519543198 17.361563506132036 0 1 0
1272 1 3 0.1346127885759865 28.843680504039718 15.108604745116471 18.848440306413856 0 1 0
797 1 1 -0.03012396200415942 26.619722035269458 18.819291576909603 17.149485614337134 0 1 0
725 1 1 0.0006732787900403123 23.002204134342637 10.098352899580734 17.115439273921446 0 1 0
1783 1 1 -0.02237513050728731 31.494133370168782 10.207752612812167 20.41238486078947 0 0 0
795 1 1 -0.04218029930385599 26.631001655747912 16.27397817207227 17.161539171278964 0 1 0
737 1 1 0.002114604566745119 23.034388528418106 17.54531129353313 17.362213882796883 0 1 0
1722 1 1 0.0009256312873787324 27.912273474885875 11.287017568018696 20.452049216966344 0 0 0
728 1 1 0.0001741187384364363 25.202798941041248 11.292101516587053 17.31217744336479 0 1 0
627 1 3 0.2258499283971053 28.088089466780254 18.1023175803562 14.58661065516744 0 0 0
1274 1 3 0.3499354317040906 28.46726241920592 16.559959083320866 15.745210838699885 0 1 0
2633 1 3 0.2137504268133762 28.059124263393073 14.393445157848593 22.6156162707782 0 1 0
1675 1 1 0.002241932417144199 25.69273391745242 17.55380840023812 20.621667953002515 0 0 0
2094 1 1 -0.004306005542947327 23.370795304515003 13.793286299942197 23.726198403270008 0 1 0
1677 1 1 -0.0006041200838624073 24.93022799472908 18.774911686322152 20.772300116787243 0 0 0
2148 1 1 0.004370971106683566 28.347528505937383 10.036322259617288 23.58904143342211 0 1 0
1667 1 1 -0.001690908325363959 25.788623142511796 12.569116945611738 20.424387578610915 0 0 0
1668 1 1 -0.03596276151507386 23.632827544593518 13.786071515170624 20.236974064852372 0 0 0
1669 1 1 0.000389267913018286 25.055671911994793 13.819245757714809 20.32200988456947 0 0 0
1724 1 1 0.002386923706807896 27.23704579110075 12.558365110513646 20.434102800072058 0 0 0
1725 1 1 0.01872201071193431 30.094198088804596 12.637310587086708 20.51238361975015 0 0 0
1726 1 1 -0.02561303940567551 27.90192598614688 13.839587430246043 20.34328166643847 0 0 0
1727 1 1 -0.01415555353651685 29.366854416358706 13.849841537775692 20.51833377761783 0 0 0
1786 1 1 -0.009293539157813478 31.53247502369624 12.623762040641731 20.685812407830337 0 0 0
434 1 1 -0.01454979743990426 29.887904298992385 12.620114876613071 14.09218614123278 0 0 0
1666 1 1 0.03349095215308885 22.900100704329883 12.528272600440735 20.29699140473724 0 0 0
1671 1 1 -0.001205559135652366 25.744322922723207 15.099868223611102 20.29519060659019 0 0 0
1728 1 1 -0.007841471290930524 27.16758836741306 15.055164269887246 20.30532369179907 0 0 0
1729 1 1 -0.004650235781849452 30.04761760621413 15.096576675872644 20.65237042730391 0 0 0
1790 1 1 0.007629612704016984 31.505864540182085 15.127561073138835 20.802885875816774 0 0 0
1670 1 1 0.1599101958414463 22.902053209151777 15.049604841513414 20.153466131748775 0 0 0
622 1 3 0.3284103065160415 30.600163927837613 15.357748932841714 15.643457092964177 0 0 0
2153 1 1 0.02353132952810683 26.252282404955604 13.780125566775256 23.537399395425993 0 1 0
840 1 1 0.004554562292377153 31.709984092474787 9.974460297057822 17.268007218286428 0 1 0
1734 1 1 0.002715237946032767 27.827648056481866 18.796101484986842 20.58569641445361 0 0 0
1674 1 1 0.01129219834923982 22.744982945772396 17.50813376935422 20.690550673348447 0 0 0
1794 1 1 -0.009150663603591493 31.461188035438077 17.587833298520266 20.999369618009855 0 0 0
432 1 1 -0.009370670495980357 30.619087005120907 11.355297991066235 14.098273862310071 0 0 0
614 1 3 0.386973766781341 21.509140443466944 18.312800621272437 14.412824571241273 0 0 0
1676 1 1 -0.00444114906434875 23.49723209821784 18.783745988406597 20.73718597961483 0 0 0
1733 1 1 0.01290803838664583 30.076869601579098 17.59016279243359 20.667042405035332 0 0 0
2147 1 1 0.0004789452715544498 25.497570191380337 10.009103622156726 23.544150001288696 0 1 0
1731 1 1 -0.02399632690227963 29.30431050587571 16.349763378492426 20.587324138991544 0 0 0
2155 1 1 -0.03679439979879343 25.550072643506788 14.987234289990242 23.678968057077967 0 1 0
1663 1 1 0.0003529864942804824 25.780805216686037 10.061137720339008 20.47464792837679 0 0 0
2088 1 1 0.002441876126536032 24.06994504202125 10.036722343733986 23.673840800595446 0 1 0
1673 1 1 0.0017735355901027 24.971131451093136 16.313791770409953 20.48355312504213 0 0 0
1732 1 1 -0.00890093366285331 27.124180544768038 17.56159407346908 20.56733449608411 0 0 0
1730 1 1 -0.00480498081965004 27.88193491044262 16.301569353719266 20.431262256317805 0 0 0
735 1 1 0.009376207389678495 22.32369165580196 16.265434347291425 17.393255763445268 0 1 0
2157 1 1 -0.0459876535394687 25.557839485113323 17.458797878722333 23.934059587141704 0 1 0
1672 1 1 -0.03836700942203987 23.52756347415056 16.315353770956968 20.485585266335168 0 0 0
1735 1 1 -0.03193096902267568 29.31301978641077 18.79749998039869 20.403554434974595 0 0 0
2149 1 1 0.01938886172973933 26.206591955033407 11.265465611599877 23.5041048376392 0 1 0
2634 1 3 0.3640746611470866 27.983386794008883 17.11417473996212 23.137611755697105 0 1 0
324 1 1 0.134830028956999 23.493037887355133 18.854505010407433 14.296760589045181 0 0 0
1664 1 1 -0.005700381620435666 23.624249740094058 11.326507461739538 20.32194411714394 0 0 0
2631 1 2 -0.472395463000106 27.54040331478582 16.256713266573936 23.114088317050022 0 1 0
788 1 1 0.01797125201983752 29.50518615198487 11.259368329845714 17.35893908917274 0 1 0
2156 1 1 0.1377274599291555 26.175283082559456 16.269391583846712 23.536596266763095 0 1 0
786 1 1 -0.002278924223527701 28.783863486178642 10.055783194062887 17.215248971597156 0 1 0
1614 1 2 -0.353917847691423 21.608025053512495 14.923077547927933 19.850702056269927 0 0 0
2152 1 1 0.1847957263938339 28.39444757236158 12.494520354062487 23.549710871891563 0 1 0
437 1 1 -0.01544577832424955 32.09339443010143 13.80162191196097 14.343940670854472 0 0 0
842 1 1 -0.0314281012178947 30.940826089178945 11.223365270429204 17.370949535193432 0 1 0
731 1 1 0.009381081183210014 22.243151486811126 13.810425800139646 17.191422588941283 0 1 0
2150 1 1 -0.04292241439472884 27.662059478190045 11.317235145095193 23.562216463394098 0 1 0
2206 1 2 -0.3030627630080684 29.7669230829716 12.553699312219786 23.458381440828965 0 1 0
2204 1 1 0.1428069435325691 30.516472729671648 11.230997731586083 23.478808737858753 0 1 0
1662 1 1 0.003162992008183357 22.899078484651476 10.0611400294087 20.350365344695614 0 0 0
739 1 1 0.01400435528098925 22.350712156739686 18.814026708655273 17.462090421377297 0 1 0
319 1 1 0.003050790733188615 24.071149052547618 15.07665410522588 14.214026116680255 0 0 0
612 1 2 -0.4441640856802808 22.165284070524777 19.112702201718456 14.732914625997557 0 0 0
2202 1 1 -0.03225397794413206 29.80824530162572 10.015204052541543 23.662828825512875 0 1 0
310 1 1 0.1537749805137875 21.36597591504457 9.97229677182788 14.16875444389036 0 0 0
320 1 1 0.000348901788791258 21.89843351658788 16.232080370489324 14.200564862134945 0 0 0
2154 1 1 -0.2436200375996752 27.767258102958824 13.848457914197281 23.499455666537656 0 1 0
2096 1 1 -0.0005276517386823621 24.131674935552848 15.015939718953359 23.945745675838396 0 1 0
1721 1 1 -0.0007708008028326766 30.075405149685807 10.13056886637539 20.383472438302597 0 0 0
727 1 1 0.001317044890478866 22.3003121188606 11.329639654564895 17.176574270558344 0 1 0
1665 1 1 0.0002048950881658654 25.09497245619317 11.311055642234042 20.378065383265813 0 0 0
621 1 2 -0.4629571484175385 30.224525137116782 15.091780824253634 14.77685260178069 0 0 0
2205 1 1 -0.1167463939784075 31.874803607220553 11.22377970573407 23.326752231331906 0 1 0
629 1 3 0.3789374036407275 31.250570489551343 18.688370735746922 14.361966322135542 0 0 0
316 1 1 -0.004481767808226709 21.958772227304095 13.75852959498071 14.072399184161641 0 0 0
2089 1 1 -0.00163768355213101 21.940178211043378 11.281856447888506 23.648867485482565 0 1 0
1610 1 1 -0.00390232497901849 21.479768179697647 10.039550704082552 20.412452443523808 0 0 0
1613 1 1 -0.1614020140253614 21.442633487912932 12.598953771278751 20.57126303688007 0 0 0
433 1 1 -0.0157093481520197 32.059706430524095 11.358416516381737 14.253655125192578 0 0 0
323 1 1 -0.03846351820419112 24.042962272325816 17.552895444066014 14.068333693341195 0 0 0
1617 1 1 -0.004576607009358254 21.353110802565748 17.563904387758342 20.901342438538165 0 0 0
376 1 1 -0.02608445201802804 25.511921801807112 15.10132175287839 14.078178871869053 0 0 0
2093 1 1 -0.01596018039449252 21.922230042049165 13.779222351723265 23.78109168083911 0 1 0
321 1 1 -0.004966981738617136 23.32443769001732 16.318417237699073 14.205209160977255 0 0 0
317 1 1 0.0002029135598243481 23.36904506737997 13.809817715778983 14.040099095508427 0 0 0
3344 1 3 0.1295659296929433 31.136698872167983 11.054166361270575 26.73025110183223 0 0 0
3991 1 2 -0.4434091770504757 26.58218840585884 12.555862294226408 29.399943846861834 0 1 0
3159 1 2 -0.3013418433749163 31.494172777750144 12.65823619983965 28.019140941199694 0 0 0
3047 1 1 0.02797322596018235 22.170740543937193 16.456242920897626 27.601770580539934 0 0 0
3402 1 1 -0.004861450947227638 22.659969761688433 17.4845626535241 30.57408161114865 0 1 0
623 1 3 0.1666871476379269 29.09755976178358 15.308784530531547 33.167497663086074 0 0 -1
3517 1 1 -0.04164282689147572 24.813572704754552 13.780528688480663 30.47266012343183 0 1 0
377 1 1 0.05043891704611006 28.142407436002248 15.098901109932276 33.61544896286371 0 0 -1
3567 1 1 -0.1983339889933978 31.873902754633647 11.402712038014787 31.174275595889917 0 1 0
3571 1 1 -0.03880916600904806 31.980428241052863 13.946769984525803 31.190306277046165 0 1 0
3520 1 1 0.004925188353503451 26.976657921523582 15.060959242107002 30.75731541505022 0 1 0
3521 1 1 0.00214684355553158 24.804652630203464 16.247673693726366 30.64593801731776 0 1 0
3468 1 1 -0.04945076454586341 27.66591053319536 18.822663748240913 30.77967056188864 0 0 0
3404 1 1 -0.002012014185149031 23.36753503364204 18.754104000311255 30.575697605626175 0 0 0
2158 1 1 -0.159353153830624 28.526983411270812 17.593855343408663 24.79911236871355 0 1 0
3343 1 3 0.1425963145730875 27.782599134712715 10.390618166073526 25.741213657275043 0 0 0
628 1 3 0.2067751692565722 28.072535598857186 18.289460815045683 32.87472270506545 0 0 -1
382 1 1 -0.212838979244622 27.696425164372858 18.746797902660013 33.749927248059024 0 0 -1
3162 1 1 -8.00091548059331e-05 31.494276173845826 15.229959140547752 27.589720865724882 0 0 0
3110 1 1 0.00148268469392742 26.400866481361437 18.954621528057125 27.43422949965163 0 0 0
375 1 1 -0.02316957796955452 27.679788263933148 13.848534015358767 33.875214995741466 0 0 -1
3039 1 1 0.005207107503420717 22.63297577043049 10.252649958879482 27.209204104675738 0 0 0
3465 1 1 -0.004140430250769198 25.543551598121894 17.497834970316745 30.669346953996953 0 1 0
3051 1 1 0.002899457031481201 22.064537309593383 18.961665791216962 27.401048668331207 0 0 0
3518 1 1 -0.1447834000087426 27.77236839176926 13.862978779196034 30.99278868636982 0 1 0
3341 1 2 -0.4542484732352237 28.93834786818648 10.203909110431232 27.46628842021795 0 0 0
3166 1 1 0.001505100141902062 31.490264834107954 17.682127843616747 27.72467764945303 0 0 0
3109 1 1 -0.0006475554622893854 24.957671100114492 18.99528115968313 27.487450198524627 0 0 0
4000 1 3 0.1844672650605643 31.517722706343577 10.901997864279918 32.06761931000233 0 1 0
3168 1 1 0.01593832364554616 30.7487836428024 18.91403999202034 27.869869109577817 0 0 0
3993 1 3 0.1592621744979633 27.17918977633754 10.100283627690962 28.565957824096536 0 1 0
3519 1 1 -0.001624847903229725 25.56219604828411 15.005689728542459 30.605163838737774 0 1 0
3108 1 1 -0.01535447743713121 27.174945729072057 17.745518400502718 27.57324375428146 0 0 0
3462 1 1 0.001937534955215609 22.606542522613296 15.021618521834124 30.866975682769628 0 1 0
3573 1 1 0.008676009074086411 31.296017894123462 15.213094629583074 31.26363996212824 0 1 0
3045 1 1 -0.02228502189690757 22.807080512928557 15.180117742346075 27.615264768519886 0 0 0
3161 1 1 0.09494265295930651 28.51616510947505 15.370010476204378 27.190886672760858 0 0 0
3995 1 3 0.1458790050703832 27.310387145072255 12.892235612842459 31.24579328123748 0 1 0
3104 1 1 -0.02387560996219274 27.107129264446055 15.314302763045717 27.20182986870439 0 0 0
3103 1 1 -0.006426999592039569 24.297260922312308 15.177961564117737 27.452064431936233 0 0 0
3454 1 1 -0.002867682895727165 22.640969958846945 10.018670353010947 30.691013645877923 0 1 0
2212 1 1 -0.02052035321433144 30.64371776162219 18.797503354716103 24.3310697619197 0 1 0
3572 1 1 -0.05161653683762121 29.87866199522478 15.063732988801764 30.954818537658056 0 1 0
2100 1 1 0.004890876052325714 24.086068190992588 17.48183471339769 24.106314521101964 0 1 0
3346 1 2 -0.4283845870374786 28.971628651620534 14.110891205511797 26.713246293083948 0 0 0
3163 1 1 -0.03782090827423367 29.302879790981315 16.485979038062695 27.584492537127538 0 0 0
3158 1 1 -0.1387062036457325 31.4440699109807 10.239232975631891 27.460194711335845 0 0 0
3105 1 1 0.001311307965443564 24.945095202985605 16.464581164264636 27.433150169740575 0 0 0
2635 1 3 0.1432726138344727 28.117269562152025 16.753062235501726 25.305516064688344 0 1 0
3525 1 1 0.01207362832919284 29.136456999646345 18.826976875841645 30.851124370899278 0 0 0
3514 1 1 -0.210164876614453 26.95070736252264 9.981968691714103 29.659343687675097 0 1 0
3526 1 1 0.005776879712369295 31.984520938593775 18.949874916401804 30.946465192575065 0 0 0
3107 1 1 -0.001535662873743652 24.26282771329577 17.728712940533836 27.588963611145914 0 0 0
3044 1 1 0.1294737795538623 22.124781749900812 13.94824510132308 27.691232192491583 0 0 0
3041 1 1 -0.00489980690805523 21.939116026672828 11.491284575886667 27.248563211472877 0 0 0
3348 1 3 0.1365510823657481 26.662727781137583 13.949484372103315 25.64328265830671 0 0 0
3347 1 3 0.1827829592359285 27.066457120216217 13.243571095158147 27.18590742533127 0 0 0
3099 1 2 -0.3015039535870675 26.15854667792074 11.442248871575147 26.27535226566849 0 0 0
3098 1 1 0.140892934636927 24.760160504222657 11.433941586394182 26.727224831730247 0 0 0
3100 1 1 -0.01986474881475746 24.15974041545328 12.742372709284574 26.997340078098755 0 0 0
2159 1 1 -0.003131476549020612 26.30753776402838 18.685061621082976 24.140042823112722 0 1 0
2208 1 2 -0.3017719682423195 30.723800725823345 16.363896213820805 24.767077485471823 0 1 0
3513 1 1 0.0391458671128542 25.453866205248726 10.00209347554523 30.0535602769768 0 1 0
2210 1 1 0.1465088899890794 29.9358024628442 17.593970059432483 24.58683194142027 0 1 0
3464 1 1 -0.001578359123594166 23.3766179376765 16.245020168973266 30.70926719849423 0 1 0
3101 1 1 0.02701381734260182 24.88822020802022 13.953648579030869 27.056823914870694 0 0 0
3043 1 1 -0.03827379042656361 22.748990231284182 12.729944191969421 27.337201211305498 0 0 0
3570 1 1 0.1264930620244905 29.125286072232925 13.87768446708536 30.96894129040041 0 1 0
3096 1 1 -0.02832046457266216 24.108132025529923 10.232088351861202 26.982494733339465 0 0 0
3999 1 3 0.1435016096996023 31.398753814738697 10.673986748451666 30.472272132868323 0 1 0
3349 1 3 0.3726613310556708 29.82824187253541 13.938278573126913 27.325568121852665 0 0 0
3097 1 1 0.06604125463523472 26.821459963895506 10.180622950136284 26.212113882359244 0 0 0
3575 1 1 -0.008827240341819672 32.03163529124978 16.435584501691363 31.196384330404623 0 1 0
3460 1 1 0.005112344317139372 23.382720276011895 13.809303397641564 30.784534738498525 0 1 0
3102 1 1 -0.1615753337002367 26.424286523900673 14.019180464902051 26.728050173145895 0 0 0
3167 1 1 -0.03160459876790143 29.300707955824514 18.99904965368995 27.812590667975126 0 0 0
3106 1 1 -0.006332503066005846 26.389509912233837 16.503597013096822 27.531506879575964 0 0 0
3049 1 1 -0.002690526782192041 22.81317259081369 17.704214081146056 27.570183873136976 0 0 0
3160 1 1 -0.1268198496616489 30.765034265841912 13.980026865969835 27.987120572771826 0 0 0
3350 1 3 0.1121380733889261 30.38022501007037 14.034237495311885 29.018218990518303 0 0 0
3345 1 3 0.1107666471738053 31.031542582467445 10.664791937329419 28.392284760695187 0 0 0
3994 1 3 0.2953015147672138 27.092834492309255 13.400331333653293 29.18992497557312 0 1 0
311 1 1 -0.005909340089539329 24.125734715258368 10.083113315090305 33.74408908220625 0 0 -1
3523 1 1 0.0006816720810892498 29.878286641467458 17.56442218299621 31.006363934149928 0 0 0
3165 1 1 0.004103437547777975 28.598519357915322 17.728283779131907 27.668736204832197 0 0 0
3466 1 1 0.004356382707717732 26.988927386708045 17.535975932256076 30.697418975575154 0 0 0
3467 1 1 0.001841988469507349 24.806781938909914 18.71027968838923 30.67490433036986 0 0 0
3524 1 1 0.01150785488233204 31.303516437898946 17.70837683288084 31.11188168339965 0 0 0
379 1 2 -0.3332725679409066 27.533042969341874 16.375498101187944 33.410957202308495 0 0 -1
2160 1 1 -0.01636735673624529 27.764687080513553 18.738264912062853 24.36112544387406 0 1 0
313 1 1 0.002379046034097873 23.398339926086898 11.310638784303745 33.759203396927305 0 0 -1
3569 1 1 0.1655922480569057 31.312218086682773 12.745228766591286 31.12470684729895 0 1 0
3574 1 1 -0.004104690963415461 29.14994881831961 16.34012908660973 30.84204381161541 0 1 0
378 1 1 0.1317754909191556 26.116254169503964 16.33628775210371 33.78755058164408 0 0 -1
2209 1 1 0.1706613708737797 32.121991228334565 16.413221981364995 24.579199526718686 0 1 0
3458 1 1 -0.001719218934291011 22.6839185048251 12.556553705940317 30.735943062236093 0 1 0
3992 1 3 0.1578160518371186 27.43758571848747 10.77942783739914 30.15917169930206 0 1 0
3456 1 1 -0.0002945187550640454 23.343501666107404 11.261006103564226 30.596862615031572 0 1 0
3515 1 1 -0.03104629898974185 24.756871977453166 11.26404589673977 30.22600558087156 0 1 0
3516 1 1 0.1467164436505394 25.313591155966463 12.52962096670582 30.031659774079028 0 1 0
3522 1 1 0.003353704739840577 27.731735885581163 16.311134025262543 30.698723670776353 0 1 0
3164 1 1 0.01120117144437578 30.774305997403523 16.414155925446035 27.61835458886974 0 0 0
3568 1 2 -0.3155561716426269 29.90525787899771 12.624962953215816 31.177314997310056 0 1 0
3342 1 3 0.3326172183980582 29.067400523851585 10.43762588264023 28.409448933803713 0 0 0
2097 1 1 -0.004237822636843581 21.91177521178665 16.251843003720683 24.07211036414609 0 1 0
372 1 1 -0.008068567269525682 25.54221630374779 12.556069912009423 33.88209984715069 0 0 -1
368 1 1 0.001057201690217501 25.584795048403983 10.112524497147572 33.75825525856882 0 0 -1
2101 1 1 -0.0001761668232024579 21.949404284554067 18.75046260974515 24.205131687805608 0 1 0
2632 1 3 0.1934282702980762 28.173990060707567 14.472597580918213 24.277161518736712 0 1 0
2213 1 1 0.02745538611025793 32.08887024577551 18.858439585315054 24.42167750689859 0 1 0
2102 1 1 -0.001270532122756676 23.38474742309209 18.739204160340364 24.175355482340425 0 1 0
380 1 1 -0.03053519769147341 25.502569669410775 17.59555734659219 33.826852997618886 0 0 -1
381 1 1 0.03200933098272042 26.235935327457888 18.827720548179652 33.779404560406974 0 0 -1
370 1 1 -0.002724357091133934 26.285217239740923 11.321720159169923 33.86389585356256 0 0 -1
369 1 1 0.002922492463915532 28.480398764378535 10.111228115975797 33.97025078598421 0 0 -1
315 1 1 0.001456479245293528 24.08979117259996 12.5816330240288 33.827760997164624 0 0 -1
626 1 2 -0.4148856277762771 30.21885975728153 18.732536090079524 33.89853547050196 0 0 -1
371 1 1 -0.004629791331352071 27.757333681188523 11.368227173906009 33.94322513428197 0 0 -1
373 1 1 0.01267574275509492 28.451642704807252 12.585923767865498 33.897972735192404 0 0 -1
2098 1 1 -0.008168982753100292 23.39163099860884 16.2474860893201 24.062682724792232 0 1 0
430 1 1 0.0008085356989954158 29.92363550581423 10.101041690244752 33.958703704227396 0 0 -1
374 1 1 0.0104142048416311 26.19934967742257 13.83732276570209 33.95039069011078 0 0 -1
312 1 1 -0.04000462325973569 22.007595351405072 11.316525645512773 33.979462600751354 0 0 -1
1351 1 3 0.1830301855294143 27.857840075049676 27.576737107527386 16.134793400376886 0 0 0
2112 1 2 -0.3046620244714237 28.333475157035714 24.911914825001272 23.507761339460462 0 0 0
684 1 1 -0.002452909646538503 25.221203879364186 23.773939188478032 17.31987819499931 0 0 0
685 1 1 -0.008302340232795337 23.062142886508955 25.053749567764438 17.252254583941436 0 0 0
686 1 1 -0.005478711635098566 24.478091867861504 25.047540887044086 17.272600880768003 0 0 0
688 1 1 -0.008611205285430268 25.155631571345406 26.353806280785147 17.25323204417986 0 0 0
689 1 1 -0.00130454860968545 22.965149841290817 27.606863984715982 17.21321537886967 0 0 0
690 1 1 0.003096744264009178 24.402047940945273 27.587605406614625 17.21799392320696 0 0 0
747 1 1 -0.0004654046840951641 26.65199136332025 23.748396637408927 17.227957922563135 0 0 0
748 1 1 -0.05187555985844786 29.476532005669007 23.825406385777523 16.98485557703058 0 0 0
749 1 1 -0.03666232645783481 27.26762876745905 25.06384785518068 17.140460246281513 0 0 0
750 1 1 0.1486622828679521 28.670154598326288 25.019127730492052 17.05446708418859 0 0 0
751 1 1 0.02906279796080689 26.560069325410097 26.337119111200685 17.136713349728048 0 0 0
752 1 2 -0.3336142880264255 29.23641467030863 26.279644770778514 16.9793737878077 0 0 0
753 1 1 -0.1900648228269171 27.319020818307944 27.618805570887517 17.01295469063288 0 0 0
805 1 1 0.01314937163127175 30.944400143550137 23.867145411606977 17.117038673001602 0 0 0
807 1 1 0.004419284874005053 31.676594681828494 25.08352755506816 17.268119507788768 0 0 0
809 1 1 -0.0792816383980119 30.790639790754184 26.29670135105709 17.216980264759247 0 0 0
742 1 1 0.0005527981108358466 24.502101115814416 20.038274926067096 17.336910097239794 0 1 0
1346 1 3 0.200910803847505 30.54172624975091 26.801603268817736 18.218457671489457 0 0 0
1350 1 3 0.1700881051603688 28.070405588101817 27.617621355312217 17.810046392250594 0 0 0
1738 1 1 0.1413739148767133 27.755074990131195 21.2500919485638 20.416938877945555 0 0 0
745 1 1 -0.003876514548797422 27.387084407450136 22.496356183285574 17.143698186461492 0 1 0
803 1 1 0.003755841310534686 31.694217629848005 22.650605190435538 17.22306447790238 0 0 0
682 1 1 -0.004212969902979472 24.490552802988184 22.54427268362996 17.348090281853956 0 1 0
681 1 1 -0.01337325081292685 23.03296935116741 22.570262932703063 17.378676130473032 0 1 0
746 1 1 -0.001148871349595091 28.824072144969858 22.54281301752212 17.076222638369455 0 0 0
1345 1 3 0.177441675112048 31.193469520802612 26.980912967671234 16.505461139254066 0 0 0
2110 1 1 0.1197869969297408 27.68162255279839 23.65681686162851 23.476540808117253 0 0 0
692 1 1 -0.002640003414629471 25.123120264937057 28.871562252143214 17.21196485427138 0 0 0
754 1 1 -0.005747488018024644 26.518091237269232 28.873201584328974 17.098176306380367 0 0 0
2114 1 1 -0.002592845593676224 25.515975770714697 27.47457709990045 23.78023743900446 0 0 0
2165 1 1 0.002481247853771227 29.926486946073155 22.505590891919947 23.679184403321273 0 0 0
1973 1 3 0.09272943733136985 22.708654679997508 23.012162385924743 19.516541636424446 0 0 0
2107 1 1 0.0009990957382256813 25.607909823379206 22.42175782106291 23.899318663382648 0 0 0
741 1 1 0.005280025286317348 23.071648443773608 20.06891822416152 17.470305389045784 0 1 0
2050 1 1 -0.007888515394403134 23.41798166945642 26.221260490889897 23.945774462107916 0 0 0
800 1 1 0.03242938700946247 28.845289383925135 20.06100392317209 17.307137025738992 0 1 0
2113 1 1 -0.1772085050369267 26.32238795397414 26.264017290736803 23.69719789733248 0 0 0
1681 1 1 -0.004500974399172963 24.955265470171636 21.34253915648586 20.778677102825085 0 0 0
1986 1 2 -0.3961486870669782 31.835402324559045 23.924078118682072 20.00863499029858 0 0 0
2054 1 1 -0.002422753034839082 23.364167663145714 28.756023591819485 23.667446262893645 0 0 0
1736 1 1 -0.02759404422315955 27.08137399116196 20.002994836269867 20.659859763429704 0 0 0
2706 1 3 0.1593849658766527 30.250843800384228 25.720169369205326 22.77509917148604 0 0 0
454 1 1 -0.1586502006441102 30.43584121374859 28.829243086281387 14.703152903315768 0 0 0
2707 1 3 0.1506399740258673 31.580127881961207 28.93277365663995 23.27597083229291 0 0 0
744 1 1 0.0007082037235593419 25.20156551769513 21.30153594622037 17.250509224946416 0 1 0
687 1 1 -0.0009485859817659232 22.31549877240691 26.300047490618468 17.24082207871167 0 0 0
1685 1 1 -0.02088104074831403 25.68949695322502 25.088324711673348 20.832199871256922 0 0 0
1686 1 1 -0.1510407841739494 23.4766864767691 26.29015714388568 20.835889748498484 0 0 0
1687 1 1 0.02698508819283453 24.992774573554367 26.31653275174371 20.779043957461354 0 0 0
1689 1 1 -0.01052149415326543 25.678891170585896 27.544442712977318 20.61363307770216 0 0 0
1743 1 1 -0.01438655086055181 27.117142731100895 25.067190386503444 20.565667681329515 0 0 0
1744 1 1 -0.01464425244730696 30.085270169779935 25.231995401386587 20.347814525279265 0 0 0
1745 1 1 -0.005527511420321662 27.869835030327792 26.32031208694372 20.59994745698639 0 0 0
1746 1 1 -0.01667522338632534 29.337149150453598 26.37837055319166 20.629894963667958 0 0 0
1747 1 1 -0.006718728965880521 27.150495129287737 27.562569321916232 20.717256503515614 0 0 0
1748 1 1 -0.01174489575075992 30.06745097173956 27.621970898958953 20.908471410614275 0 0 0
1801 1 1 0.1040373294945555 31.488571956368077 25.235534172727817 20.43602873863378 0 0 0
1981 1 2 -0.4343571921692398 31.717972498379968 20.01490969392453 21.39796891554509 0 0 0
1805 1 1 0.00252031211449977 31.49524857209981 27.59929569780783 21.054419843111894 0 0 0
2705 1 3 0.08435938634444651 29.538862717886424 24.338426202847394 21.988859005476524 0 0 0
1741 1 1 0.02636987435669405 27.85588246047217 23.86214150311872 20.395067270010255 0 0 0
1684 1 1 0.1336046314677662 25.192551303377133 23.77738358381189 21.030062241154013 0 0 0
854 1 1 0.002832353942380763 31.005323693973445 21.385051687098542 17.233613605788722 0 1 0
327 1 1 0.0351273649788773 23.36389439497524 21.35097713425579 14.088570847230725 0 0 0
1742 1 1 -0.1924424773178814 29.296822582015782 23.894158758010242 19.993869734931305 0 0 0
1988 1 3 0.1586282785852239 29.529162769311398 23.64796054389747 18.99932553059112 0 0 0
1974 1 3 0.352416743487597 23.241373196999184 23.25720633084416 21.102548514091154 0 0 0
1975 1 3 0.1376100608175734 23.011871884094386 25.60934978850539 20.134415374482472 0 0 0
1987 1 3 0.1935752966666652 29.86782132681926 23.08692957121126 20.45645908407999 0 0 0
1683 1 1 -0.04048367832171653 25.798265761051177 22.54600722226866 20.70460102289489 0 0 0
1740 1 1 -0.02423567623340502 27.246904673016655 22.520610122811345 20.512066944642676 0 0 0
1688 1 1 -0.01312241419124574 22.797436982019185 27.609770649273955 20.58490503230652 0 0 0
1972 1 2 -0.4222664916976668 23.90749882129299 23.99228137378012 21.570326622383607 0 0 0
1976 1 3 0.1749563376526344 23.1156148645717 25.883827529839948 21.86639571651862 0 0 0
1739 1 2 -0.3200575928262098 29.16669931621561 21.271489919420684 20.057568009708017 0 0 0
1682 1 1 -0.1056226504866942 22.65784576398442 22.4806232696463 20.506986274923996 0 0 0
2169 1 1 -0.01789147222771633 29.745747127608606 24.738336653885224 22.995526736845015 0 0 0
1679 1 1 0.003775302531472595 25.6147831787479 20.076341525785555 20.76430466235409 0 0 0
1344 1 2 -0.3408547995899026 31.853150786033943 27.979693258692294 17.89855851390499 0 0 0
1691 1 1 0.001159098643270884 24.995618042567546 28.77196414217354 20.572662795265803 0 0 0
1749 1 1 -0.0001772711321025824 27.85323496820833 28.812956039909672 20.71457879069299 0 0 0
1983 1 3 0.06775646269231769 30.84445096304961 20.05457299665963 19.69877643768895 0 0 0
1750 1 1 -0.004142563169640403 29.303939562896637 28.823108279448284 20.85400693187197 0 0 0
1690 1 1 -0.002051958118271847 23.53972557247828 28.831263749577715 20.59542088262349 0 0 0
1737 1 1 0.1191221466586827 29.857413466700535 20.03313486495095 20.08252950986428 0 0 0
799 1 1 0.005259314205999379 27.417239283589133 20.035188302263148 17.19879502004908 0 1 0
2053 1 1 0.0007860885237887938 21.942508525501783 28.741659640213253 23.774336782157096 0 0 0
444 1 1 -0.00187871127737914 32.039599531359436 21.27740968040336 14.149939134791303 0 0 0
1678 1 1 0.01941089085365766 22.829831184885393 20.05456286000479 20.85126638295202 0 0 0
636 1 3 0.1492499019656086 30.266699218403016 28.653147971335663 15.782428939980035 0 0 0
743 1 1 -0.004531306033008729 22.323958922536598 21.31358495818687 17.468806523399447 0 1 0
2048 1 1 0.01078416881924461 24.172574349041735 24.99088144495925 23.93596538258923 0 0 0
2711 1 3 0.1889127549742937 26.894551386205972 26.266865525037783 22.75720619404219 0 0 0
2111 1 1 0.03446565502705264 25.59982491590307 24.960806804917 23.8498259913678 0 0 0
1680 1 1 -0.007527969769255215 23.532450246070187 21.276705071189753 20.68873766132068 0 0 0
802 1 1 -0.001049764165901242 29.579149032937078 21.30363341310667 17.1129145202173 0 1 0
2167 1 1 -0.01541927031060251 30.676538954918882 23.718440043316424 23.617751427185617 0 0 0
2105 1 1 -0.007214053780653503 26.3507397151476 21.187235760453593 23.93937352899057 0 1 0
2115 1 1 0.1368371949977195 26.249276240484587 28.735749056492246 23.677751681631534 0 0 0
852 1 1 -0.04860835601571251 31.75325514748485 20.161377829600475 17.5370851920514 0 1 0
691 1 1 -0.0008885212500520822 22.250393362170332 28.866013350035928 17.285331515726412 1 0 0
1621 1 1 -0.03004620117014633 21.381160342604087 20.070903730837138 20.92073533949086 0 0 0
683 1 1 -0.005554930771641744 22.336482098642115 23.804698886591744 17.199169618936754 0 0 0
801 1 1 0.001034124176113785 26.645095747412615 21.263818248109974 17.201609712660858 0 1 0
2106 1 1 -0.007567069960485077 27.794167642647853 21.23711280836408 23.821374665748362 0 0 0
616 1 3 0.2006118106652686 21.499938500688124 20.91004732448557 15.007918900525736 0 0 0
676 1 3 0.1838030101578766 31.502642022535355 29.060710160025483 14.491785974023058 0 0 0
633 1 3 0.0127442413106708 31.063831750961896 25.78022484003367 14.811640274936613 0 0 0
443 1 1 -0.04153071065892038 30.57414501850288 21.24981617438311 14.048854465329812 0 0 0
2108 1 1 -0.04340185021077778 28.510846323720596 22.47775739104318 23.543169087626435 0 0 0
1629 1 1 0.1360347425569159 21.384429528721487 27.684101134964134 20.56795732600426 0 0 0
2109 1 1 -0.03391478820757295 26.294712094940756 23.733101140099325 23.739511273177374 0 0 0
2049 1 1 0.003147093570473623 21.972135239500265 26.262845960156127 23.873417514875975 0 0 0
2052 1 1 0.009471319936038865 24.09483759287844 27.509377064316496 23.778729398460907 0 0 0
2709 1 2 -0.3343364844445262 27.531845204012722 28.386296840923166 23.6109684373857 0 0 0
325 1 1 -0.01920229963526068 24.08695373256555 20.100832031255315 14.132637262508553 0 0 0
2168 1 1 -0.009337141879729416 32.04128065684721 23.803217338296296 23.983336613259247 0 0 0
451 1 1 0.1212171032251975 32.09612240282956 26.04475095926334 14.597334146511567 0 0 0
634 1 3 0.1723095265497112 30.364452178982642 26.7412220926782 14.063024620711898 0 0 0
326 1 1 -0.1702749848173453 21.91123923641158 21.34561368953638 14.07879054524354 0 0 0
339 1 1 0.01734211727365308 23.430064513894425 28.828905730007786 14.08227952954165 0 0 0
1982 1 3 0.3058479623259222 32.093924196552656 20.747675274990137 20.905332008615 0 0 0
3323 1 3 0.3462063090240543 22.429233305080082 27.220514013679466 27.10678542186917 0 0 0
3123 1 1 0.1281890196855112 24.358732359089466 27.747788272399525 26.8952334319859 0 0 0
2164 1 1 0.01758599063900749 32.04029258515498 21.301209623807285 24.20315985030423 0 0 0
3053 1 1 -0.000393383718350334 22.748435413029473 20.195996642520356 27.387821932018912 0 0 0
3420 1 1 -0.002739913838520975 23.28384255695086 28.741446255161513 30.466178126028797 0 0 0
3416 1 1 -0.002342830377353475 23.37245136950589 26.265923012246926 30.593712999405252 0 0 0
3470 1 1 0.1535956639934828 26.911372639543167 20.00165501205916 30.830826140289858 0 0 0
3177 1 1 -0.03834018346054723 28.557249380180323 27.827414655010045 27.07718752259577 0 0 0
329 1 1 -0.003660319645328943 24.076863346483965 22.59741699793545 33.956355179210036 0 0 -1
390 1 1 0.0125122940409987 27.72634114629329 23.813868841459694 33.75796342951003 0 0 -1
3111 1 1 0.001895032481579676 24.240293489442784 20.229708341503525 27.358449017211 0 0 0
3112 1 1 -0.02513452147113832 27.122317620557393 20.22442405020389 27.457228951850926 0 0 0
632 1 3 0.3735087868987356 30.097908690870224 25.879362597580535 31.75251454895793 0 0 -1
3527 1 1 -0.002343635494884421 29.82088881119154 20.07758201584874 30.846428146787805 0 0 0
3180 1 1 -0.01571501496401897 30.753148254022566 29.05160997884422 27.512839492214113 0 0 0
3533 1 1 -0.170952509434455 31.567355553179105 25.16849395055497 29.625270263562737 0 0 0
3063 1 1 -0.1050239879513428 21.902517486752735 26.419523791418406 27.686706448236777 0 0 0
3357 1 2 -0.5127556810284237 30.40523022909122 26.172574582999726 26.463063651956354 0 0 0
3530 1 1 -0.04849389791352859 31.930882658298145 21.44321133311944 30.745293072772846 0 0 0
3406 1 1 -0.007534382071012437 22.653627559158604 20.005232040377717 30.612702695380754 0 0 0
452 1 1 -0.1436757662460584 29.9329301799806 27.679351729666184 33.71476117769991 0 0 -1
3475 1 1 0.1404928110734116 25.51764199946235 24.998685722543506 30.670069947622146 0 0 0
3353 1 3 0.06511467079162386 30.65694907875403 21.878953991677974 28.83019367855648 0 0 0
3528 1 1 0.0008084628666932779 31.219934936910647 20.185751855675747 30.848449839554668 0 0 0
3414 1 1 -0.007170349199789666 22.601122754596712 25.05607672515585 30.58301294714278 0 0 0
3121 1 1 -0.04170236904273884 24.940849912405124 26.513079749305167 27.20912335515138 0 0 0
3352 1 3 0.5609896878951961 30.485735828166337 26.446220753991206 25.40698972971698 0 0 0
3351 1 2 -0.3381751468201758 29.20147109127671 21.401976272368778 27.80720862303611 0 0 0
388 1 1 -0.013197747679012 28.42373002075927 22.56334665022544 33.97074644987054 0 0 -1
4068 1 3 0.198361573091905 30.452944007337955 25.18296199465859 29.47573135610786 0 0 0
441 1 1 0.1226776065770342 29.792268332072847 20.08044197921373 33.943910469052675 0 0 -1
3476 1 1 -0.03794425293587932 24.80622905039823 26.27564617335003 30.538344812288116 0 0 0
4073 1 3 0.1697622691024713 28.05970642760435 25.886940368219655 31.34573151932859 0 0 0
3534 1 2 -0.3696588190568538 29.36674395805113 26.428571680516736 30.21022797021153 0 0 0
635 1 3 0.1082077148035414 30.344084328456315 27.810746256285537 32.65541659381255 0 0 -1
3537 1 1 -0.04706830635930917 31.291065989816694 27.647034380110494 30.386701748415213 0 0 0
3171 1 1 0.1873839377228324 30.741245954203396 21.390449856865533 27.82749963516378 0 0 0
3113 1 1 -0.006738450353653409 24.91564299723719 21.458265866136966 27.34636318051577 0 0 0
3114 1 1 -0.00175701170139932 26.381593511210184 21.444870641722076 27.30206329450871 0 0 0
2708 1 3 0.1776113051798549 31.135189747527175 28.784236870432046 25.014263185135334 0 0 0
335 1 1 0.003111941522121272 23.427469379799494 26.342756092749134 33.84275556305713 0 0 -1
3539 1 1 0.0009452889117379607 31.895058661028784 28.90033785742422 30.7902148086825 0 0 0
3478 1 1 0.002862308871515759 25.496348480589873 27.54153260434057 30.487345872498693 0 0 0
3124 1 1 -0.006377698813914836 27.131005658047293 27.761231582440534 27.202345903708395 0 0 0
3055 1 1 0.001241310215635032 22.060275246202654 21.457091896271184 27.406089420076867 0 0 0
3321 1 2 -0.418508248701246 23.031988077229318 27.922302431085846 26.47617212074035 0 0 0
3538 1 1 -0.0319886662536225 29.06562800923029 28.90504106717126 30.51847893090912 0 0 0
3418 1 1 -0.0137866249652995 22.58373851525598 27.499270389359744 30.588461925832707 0 0 0
3477 1 1 -0.0308353852781542 27.78083401247779 26.374956993139865 30.316059825785494 0 0 0
3322 1 3 0.09038756398823684 22.052546330882407 26.806899755096804 28.674786984876658 0 0 0
3480 1 1 -0.003683663985421777 24.74339984004869 28.752419985347515 30.522481153727284 0 0 0
631 1 2 -0.4517088487455229 30.687041719309683 25.739724426265813 32.572984997357764 0 0 -1
3354 1 3 0.1585145263439219 28.817534312666087 22.037723700290975 25.961781628949495 0 0 0
3057 1 1 -0.005710623683465185 22.750560814289916 22.720472350410756 27.420946048959962 0 0 0
3115 1 1 -0.002770884878272949 24.217884473084176 22.716190904211874 27.36227073781498 0 0 0
3116 1 1 0.01858582565154814 27.018521806658125 22.708970581976683 27.11825180351928 0 0 0
3172 1 1 -0.1180347965241437 28.303211364303344 22.973651275393774 26.349254547093224 0 0 0
3125 1 1 -0.02694277893447669 24.981484853573683 29.055375575991825 27.11663522521791 0 0 0
615 1 3 0.1460807766560461 21.53489340590732 20.595603042957237 33.33900529337033 0 0 -1
3176 1 1 0.1187091362913494 29.096483896105305 26.496383706545824 26.89160874218695 0 0 0
2162 1 1 -0.003662402232395504 28.443691674805642 19.992514199655815 24.15200747685279 0 1 0
3059 1 1 0.016359627211661 22.05174384721278 23.970868408619406 27.418968307081634 0 0 0
3061 1 1 -0.004946043165195665 22.754518765137856 25.21375233223624 27.371249405039777 0 0 0
3117 1 1 -0.00251117574920686 24.846063433464597 24.017296137888017 27.192801419554225 0 0 0
3118 1 1 -0.01019782067012751 26.294274496555953 23.945085032285967 27.217296314577293 0 0 0
3119 1 1 -0.003773221218592259 24.167328450638248 25.259053809213075 27.2028482451789 0 0 0
3120 1 1 -0.01766927375940946 27.048105719386086 25.22138383625462 27.143559676391853 0 0 0
3174 1 1 -0.1670344278349828 29.255983447153127 23.976701772743013 27.161702160943946 0 0 0
3175 1 1 -0.0009711423981259164 28.465098332629463 25.283143536256233 27.055070373902595 0 0 0
3355 1 3 0.111001747281904 28.013362293877968 23.449601578539205 25.45817595598101 0 0 0
3169 1 1 0.1408613530461684 28.54835149798878 20.179932267888812 27.679232444104894 0 0 0
3396 1 3 0.1912900237658853 30.18527341061286 24.13790632007193 26.61127455603812 0 0 0
385 1 1 0.003761184357699901 26.224499261178586 21.351933312081307 33.97870586480532 0 0 -1
3126 1 1 -0.003660894961065391 26.432346105180084 29.031221562298708 27.195595592652996 0 0 0
4072 1 3 0.1615200568814028 27.388614608996924 25.708795092852956 29.470371670105767 0 0 0
3173 1 2 -0.3073180134695359 31.373627580981662 22.359758645586915 26.932461728222354 0 0 0
3122 1 1 -0.01352103315565766 26.399157019037226 26.50218739157251 27.193898998444897 0 0 0
3356 1 3 0.1630081796190382 29.472213401694397 23.657115185658185 28.132685525808103 0 0 0
333 1 1 -0.002235503092629779 24.193568906402263 25.098761337432453 33.85176588588798 0 0 -1
3179 1 1 0.004101309378120147 29.300666245209705 29.039428238021646 27.30703869855345 0 0 0
3479 1 1 -0.01468911643491344 26.952931531839134 27.624519885462373 30.3966011685915 0 0 0
4069 1 2 -0.3291793636361764 26.811710154908386 24.696163005331226 30.804446777293872 0 0 0
393 1 1 0.001337568615623524 26.35105069900837 26.33576641746955 33.74390736237433 0 0 -1
3469 1 1 -0.03604433079024757 25.50611039161821 19.99561362387305 30.744808878785935 0 0 0
384 1 1 0.0167167328761876 28.363940586726343 20.08249645184724 33.9227670579271 0 0 -1
3408 1 1 -0.00620932620632754 23.379283655055037 21.283370677558718 30.5748552396156 0 0 0
2044 1 1 0.005912955821971307 24.19459639020398 22.465948197465316 24.05085067036339 0 0 0
3410 1 1 0.0006192958479436114 22.57844166141001 22.508076898200382 30.54679969263553 0 0 0
3412 1 1 0.0005606905855647493 23.29623689761963 23.751043016708145 30.60528332151555 0 0 0
2041 1 1 0.004076809015629356 22.041060985702003 21.25740842805706 24.238656984584104 0 1 0
3481 1 1 0.01110024429034653 27.608076257901782 28.826442303573327 30.532744400537123 0 0 0
3471 1 1 0.02643991241402442 24.76548799405135 21.248002003884842 30.73784773990121 0 0 0
3472 1 2 -0.3147599006827272 27.479912691365243 21.269745203484476 31.002024881115453 0 0 0
3473 1 1 -0.173496198073241 25.49093216075067 22.55547955848612 30.73191365810418 0 0 0
3474 1 1 -0.006819815536923698 24.715451088922663 23.79491714462354 30.653794523309323 0 0 0
330 1 1 0.001933742202082362 21.969684198807816 23.896677253424333 33.78651969671598 0 0 -1
3529 1 1 -0.06383479312266825 28.98867995060721 21.343393922202626 30.84756210998563 0 0 0
4064 1 2 -0.3448701082821284 30.028657083568685 23.198064413965888 30.39579023508899 0 0 0
4065 1 3 0.2067566116145948 29.00345048788859 21.832029210826036 29.80555104382668 0 0 0
4066 1 3 0.1801452007098679 29.297892034217377 22.085597247510737 31.605929866048847 0 0 0
4070 1 3 0.1970090209967772 26.12853154098698 22.64309614937294 31.6466930796306 0 0 0
4071 1 3 0.171794900196269 26.20476664325613 22.501663036389157 29.867122229203552 0 0 0
3536 1 1 0.1199558408290623 29.847975457580734 27.717214008621575 30.37618693491259 0 0 0
2214 1 1 0.00938525405493186 29.896120205789476 20.045720257353082 24.210229706258584 0 1 0
449 1 1 0.09679526571879515 29.863456056288715 24.872208283470894 33.33987885656673 0 0 -1
3395 1 3 0.1510154835893392 31.15614194059004 27.007125804653793 28.15636171510139 0 0 0
3170 1 1 -0.03538078714272402 31.512619645017242 20.129112362212982 27.933549739452218 0 0 0
391 1 1 0.004122280653668585 25.619766943963302 25.105042463087557 33.80023714112063 0 0 -1
2173 1 1 -0.1544905025568626 32.00683203108733 28.831657529828117 24.330567991380804 0 0 0
3531 1 1 0.1291222507370011 31.27746693113784 22.78539267358034 30.558133053096146 0 0 0
3178 1 1 -0.03880738341672352 31.620570405707007 27.84164617922647 27.553501255738666 0 0 0
394 1 1 -0.01868183834178529 27.77983178806314 26.326857977850526 33.573605597741704 0 0 -1
337 1 1 -0.0038440513455039 24.14275546832113 27.564111538982935 33.97849060331035 0 0 -1
2163 1 1 0.01105735512640563 30.613045294169016 21.271922044268393 24.003183819718735 0 0 0
447 1 1 -0.001469478797758735 30.65217802701656 23.690535972583223 33.63968590183257 0 0 -1
2710 1 3 0.1804126032057503 27.091358997035265 26.40911700677997 24.50681449672227 0 0 0
2042 1 1 -0.003381879405064117 23.484110150122525 21.195172735440895 24.255259200590285 0 1 0
2043 1 1 0.00602008362107532 21.34751639639136 22.52941251078815 24.24521817859486 0 0 0
392 1 1 -0.0424264256292297 28.481473020361477 25.027024581416594 33.583824929642105 0 0 -1
2713 1 3 0.1790053355480006 28.149092364792065 29.465651814372375 24.81540250422557 0 0 0
383 1 1 -0.006669369582283148 25.541170329472628 20.086939076967838 33.961041681294574 0 0 -1
387 1 1 -0.01632462059785952 25.501762263626606 22.603779357277606 33.87988708998807 0 0 -1
397 1 1 -0.001168888467459521 26.264100150701086 28.83670094980015 33.89880103672377 0 0 -1
445 1 1 -0.008275425763082409 29.866890924552795 22.510021856384633 33.963162906542536 0 0 -1
334 1 1 0.001234973448922491 21.995694625220963 26.376222290994743 33.70155023411458 0 0 -1
2704 1 2 -0.4803937526869083 30.751260496858396 26.655699713789875 24.346804699184318 0 0 0
338 1 1 -0.02078922202746287 21.965022213686215 28.876875911550307 33.96464406700162 0 0 -1
396 1 1 -0.0007569656295550765 28.42878195124625 27.578132356055303 33.74076506662639 0 0 -1
395 1 1 -0.001481705955761497 25.59166124767038 27.596366659983808 33.76407154083329 0 0 -1
3394 1 3 0.1089881893639867 31.954089279109287 27.554526366231922 26.565171492807192 0 0 0
3324 1 3 0.1749370103956475 22.33888504577829 29.54471193712313 27.46259998379546 0 0 0
2045 1 1 0.003046057413863919 22.070069861048875 23.77259310819764 24.20060460231021 0 0 0
3535 1 1 0.0401981803193385 32.06825348106164 26.489103002402373 30.231094344747348 0 0 0
4067 1 3 0.08056785196324238 32.071133966744796 25.180565566025333 28.6764267735941 0 0 0
2161 1 1 0.003747728213266508 25.632420805362496 19.949201633446947 24.024876946136096 0 1 0
2104 1 1 0.0003734114520841661 24.168289203233616 19.95257299956566 24.117178467481654 0 1 0
331 1 1 0.001683057147074624 23.390357348865145 23.88318162220357 33.85662318227075 0 0 -1
398 1 1 -0.002715435311634414 27.69962639196338 28.789305062837162 33.84764143110018 0 0 -1
2046 1 1 0.01409868246708374 23.493591372445792 23.73277220403786 24.137625069147017 0 0 0
448 1 1 0.01217525688825499 32.06213356690743 23.715300393337365 33.846310192237944 0 0 -1
389 1 1 -0.0027761730199374 26.29224973144128 23.811520608760453 33.82748811814781 0 0 -1
386 1 1 0.00315456082624007 27.668592302000725 21.329185147451184 33.91715527910872 0 0 -1
2171 1 1 0.1116732967035776 32.11823063032908 26.352497892671252 24.26217576304095 0 0 0
697 1 1 -0.01296542727086365 22.948371557756985 32.629657913076564 17.2122919316835 0 0 0
698 1 1 -0.00736321753850439 24.394706634687246 32.634877014055455 17.24306282848029 0 0 0
700 1 1 -0.002262920764687219 25.16975480839085 33.86949566085796 17.167552320461905 0 0 0
1816 1 1 0.1505862384427553 31.97524473145051 36.3997615718025 21.685551495932806 0 0 0
758 1 1 0.005439782765700576 27.282611916644303 32.61424266639076 17.354308236382323 0 0 0
759 1 1 0.008847822317383588 28.720725338529466 32.653303675679126 17.569656378146806 0 0 0
760 1 1 -0.004492281992170066 26.592443261815582 33.910655355398774 17.26344760047129 0 0 0
761 1 1 0.008087803553188128 29.40746284677343 33.88550170922604 17.345161248096314 0 0 0
816 1 1 0.1104651359250781 31.626671306284535 32.68819257452131 17.55069739178257 0 0 0
818 1 1 -0.02537288333360016 30.845872618609725 33.87294414450061 17.43535808650542 0 0 0
404 1 1 0.009560250322126203 28.42341809754396 32.61843168434596 14.084045358340582 0 0 0
696 1 1 -0.007608621090795162 25.060735540082888 31.365085065465575 17.180763922723504 0 0 0
602 1 3 0.1110477130255853 23.135764042394165 31.510267036472108 15.283498895619374 0 0 0
1692 1 1 -0.006013099345572138 22.767590175331467 30.07295249297042 20.648895957236945 0 0 0
1765 1 1 -0.005025911637417444 27.963470751120397 38.935345167110185 20.282994967795908 0 0 0
2070 1 1 -0.008971547160711723 23.32923577477974 38.82004521072349 23.72504981789394 0 0 0
701 1 1 -0.001342506124548086 22.985610479614444 35.11739673282983 17.08691582766285 0 0 0
702 1 1 0.0003460821930255459 24.420983086909185 35.0940344704023 17.17460440064103 0 0 0
762 1 1 -0.004753735939877177 27.265157765923284 35.18798240704862 17.24826218349007 0 0 0
763 1 1 -0.01015610141299769 28.705892936374077 35.16826181792685 17.145613879575087 0 0 0
820 1 1 -0.00296116095903732 31.560982359647078 35.13973726064084 17.48125586549414 0 0 0
455 1 1 0.01496875798558747 29.761326488594918 30.12193026845933 14.280431069914375 0 0 0
705 1 1 0.0009542020611723725 22.891450535114714 37.65610452924043 17.058045768153352 0 0 0
768 1 1 -0.03784327626922727 26.476946931066678 38.86336558896561 16.947058442981824 0 0 0
767 1 1 -0.01487254808010772 28.702623784636017 37.616830137012606 17.26426339084757 0 0 0
764 1 1 0.0075937340387594 26.555292981968613 36.415307433622885 17.222497082158057 0 0 0
824 1 1 0.1586486334314756 31.672857250111765 37.5773899059339 17.53329716051355 0 0 0
1809 1 1 0.1297107055281026 31.413333032749705 29.969680012998612 20.77449716464663 0 0 0
769 1 1 -0.08584321399900233 29.56318571144169 38.823905723290295 17.30977780014335 0 0 0
765 1 1 0.01422510882397611 29.46319793021462 36.38667481394052 17.235037579972264 0 0 0
755 1 1 0.1415923285121614 27.19445098279763 30.15888676450191 16.994280449423087 0 0 0
2118 1 1 0.002099580870838404 26.283259192474382 31.276006163312953 23.934907295151156 0 0 0
1964 1 3 0.16271609804951 25.34773844746895 39.40798342572767 20.869222480205163 0 0 0
2130 1 1 0.1428777802490809 26.159029159850938 38.81236478502434 23.20167869343666 0 0 0
464 1 1 -0.000917926599483499 32.07307168177322 36.43115208435333 14.321899548300282 0 0 0
766 1 1 0.01360863880623967 27.28908704023494 37.66391131008575 17.100150595545394 0 0 0
704 1 1 0.004119759670183358 25.101862609381143 36.37470436158854 17.126048911631678 0 0 0
706 1 1 0.01120641117033862 24.35244048493633 37.60376440171414 17.140944678881795 0 0 0
1266 1 2 -0.2629178731382954 31.053661596151876 38.81591940933614 17.631638276067054 0 0 0
822 1 1 -0.0371213825160817 30.914490665674883 36.39342674064667 17.381679282957123 0 0 0
2128 1 1 -0.04707953264332559 25.456880848301644 37.533549169536386 23.615872051630294 0 0 0
1693 1 1 -0.0002594355557644604 25.685511495036156 30.05716926455987 20.602851221548264 0 0 0
708 1 1 0.0009407101062721662 25.05132985529171 38.852508715190986 17.033176095779755 0 0 0
699 1 1 0.001631385017713589 22.231143022533953 33.903909240417356 17.19532102158542 1 0 0
2131 1 2 -0.2596142580615416 27.363181183049253 38.687046719894006 22.71528550221674 0 0 0
695 1 1 -0.007104289344692673 22.204789044568695 31.423862003561563 17.295743004834204 1 0 0
693 1 1 -0.00395102047023757 22.918477465518293 30.14505119415904 17.36148731840896 0 0 0
1697 1 1 -0.004322037563829546 25.656758227388774 32.53607693046116 20.66724386068703 0 0 0
1698 1 1 -0.02532056342437189 23.520222063433945 33.792334965826 20.59712678934688 0 0 0
1699 1 1 0.01666288487881789 24.97314530916469 33.77424459956226 20.583277958742194 0 0 0
1755 1 1 -0.001582186093671031 27.10787271773646 32.59519633080672 20.629148837953327 0 0 0
1756 1 1 0.00381745243959864 29.794772973435265 32.66686595079804 21.21993332836321 0 0 0
1757 1 1 -0.002196732670129014 27.769303361342125 33.869520917088096 20.739582996413336 0 0 0
1758 1 1 -0.008177390983830258 29.191381757264548 33.92172958026178 20.97080603313939 0 0 0
1812 1 1 -0.1420174592433318 31.082579608360117 32.7607639150325 22.01032921317121 0 0 0
1633 1 1 0.0006574633368053817 21.33661102107158 30.14049762113145 20.616447392784693 0 0 0
1751 1 1 -0.008459994968307429 27.11603886030975 30.058332231303904 20.646010584981877 0 0 0
2126 1 1 0.002879979061993272 26.2066486946711 36.32337214992007 23.77866163225198 0 0 0
1754 1 1 -0.023152547021036 29.23320483751922 31.36946614501789 20.917634201654547 0 0 0
1696 1 1 0.001102666861609092 22.75984106566323 32.56274087236362 20.508871103866916 0 0 0
1700 1 1 0.1482713247850934 22.781075109995413 35.01683063609024 20.484187590767192 0 0 0
1995 1 3 0.1299647460724396 31.446659698655008 31.803474961162763 22.26177131703743 0 0 0
1701 1 1 0.01049879749069199 25.689939201371576 35.042812173296134 20.724622837078105 0 0 0
1703 1 1 -0.1422080617680175 24.853081030216806 36.26224077691229 20.74898879736215 0 0 0
814 1 2 -0.3004390441433427 30.965802421364852 31.465303688865824 17.549513288657927 0 0 0
1759 1 1 -0.002903433562698328 27.096290635644124 35.16513450950231 20.690751907539642 0 0 0
1760 1 1 -0.005006889684502741 29.951035343051487 35.177049581458306 21.102126243456553 0 0 0
1815 1 1 -0.01643344090618849 31.30490485650422 35.11374604407551 21.418058446294303 0 0 0
465 1 1 -0.01805564151099077 29.935106742830463 37.67203605041041 14.058533032784755 0 0 0
2069 1 1 0.01206899936664818 21.927059582358986 38.78218033433826 23.936454510050538 0 0 0
1702 1 2 -0.2879680163252365 23.351053400812035 36.26532608064647 20.36098670999551 0 0 0
2056 1 1 -0.003087526067246285 24.136731618817127 30.011611095252754 23.65051378833548 0 0 0
1961 1 2 -0.4398566486532938 26.009491466013692 37.84741286454623 19.72880501916364 0 0 0
1762 1 1 0.008470399074534174 29.259153007573097 36.43962167345325 20.86029465310093 0 0 0
1764 1 1 0.01567312101497258 30.032615293843165 37.64385723651952 20.867252248957726 0 0 0
2122 1 1 0.001579896968471516 26.22985675556552 33.79955703286679 23.843619331351427 0 0 0
2062 1 1 0.001090024157403364 23.36514529306022 33.759341747773355 23.595935054397145 0 0 0
2066 1 1 -0.004504539457898204 23.34982826809389 36.27051657180443 23.639678958403433 0 0 0
1962 1 3 0.1271300810125998 24.662247133366403 36.58173134437306 21.80863530163921 0 0 0
1817 1 1 -0.02009018199218308 31.451387433743918 37.652658705520736 21.15975502985812 0 0 0
637 1 2 -0.3483545982363733 31.778134795581646 31.040734167743423 14.558211762276496 0 0 0
2124 1 1 -0.006555452312534214 25.50833056340334 35.01637331344667 23.750063113353956 0 0 0
2061 1 1 -0.00306654699322875 21.94550805729932 33.772832041383154 23.784174673299614 0 0 0
1963 1 3 0.3790962294757722 25.358444503389617 37.13163716509596 20.233519473626053 0 0 0
413 1 1 -0.01637744355925384 30.662849666541266 38.9345133668121 14.039778972586825 0 -1 0
2064 1 1 -0.004184891837660855 24.0785521336414 35.01655842048843 23.664034866993507 0 0 0
1763 1 1 0.1539364621656169 27.331810617349998 37.6609979997528 20.133371839691865 0 0 0
414 1 1 0.007818572438822464 32.076984734883965 38.93614912020761 14.302580102715522 0 -1 0
2058 1 1 -0.006274860781720329 23.39490690427213 31.235926373307073 23.704962302338117 0 0 0
1761 1 1 -0.03214730625092026 27.84974579849337 36.405709383542984 20.54441088177098 0 0 0
1766 1 1 0.01388914062770728 29.338621132469726 38.912405809882124 20.619715759797757 0 0 0
1637 1 1 -0.004213866626958989 21.316778256518997 32.61240931650251 20.510666774468596 0 0 0
1270 1 3 0.2146246741706005 29.627346987488934 39.268031078589885 16.291082681022313 0 0 0
1641 1 1 -0.01221759963818435 21.357113440008693 35.03806798047244 20.520964556615766 0 0 0
694 1 1 -0.007676827429658304 24.333700803644934 30.098529508173264 17.252322232892183 0 0 0
703 1 1 0.001345470793357382 22.24360422120567 36.379870687378784 17.048953069449684 1 0 0
1353 1 3 0.04344048769452171 29.757435196963353 32.1451555322613 19.19986298190122 0 0 0
456 1 1 0.1597607340974207 30.49919434705661 31.386432511152396 14.35787001722281 0 0 0
1992 1 3 0.330300579037714 31.820288211681152 31.68675338518504 19.6510018036628 0 0 0
460 1 1 -0.004612770612658814 32.051028256925285 33.963863195276964 14.384258339638535 0 0 0
2116 1 1 -0.03460220139889105 25.552658432430682 30.049884224416303 23.674326860116018 0 0 0
1994 1 3 0.1170240134133998 30.95060714195087 33.48357526244954 22.86177471292955 0 0 0
1695 1 1 0.0008030288468662654 24.939263852209173 31.28427031227702 20.521333173086195 0 0 0
2068 1 1 -0.01105481407242618 24.051395244349425 37.54419944982682 23.636171509309303 0 0 0
1352 1 3 0.1480401357451219 29.111342092043408 30.688791639686976 18.40177566562839 0 0 0
1753 1 1 -0.01178482324239397 27.802011989680953 31.329876893765004 20.73872911673538 0 0 0
707 1 1 0.004075805696925613 22.184395769532692 38.905461538590224 17.066302145902256 1 0 0
1752 1 1 -0.04783165545152598 29.961235445952138 30.098595672826423 20.91593125295641 0 0 0
1694 1 1 8.609791164848664e-05 23.487121289850712 31.308272282096134 20.554050150891094 0 0 0
756 1 1 -0.02871023391815213 26.510452731466106 31.431467132694994 17.15381823088385 0 0 0
461 1 1 0.02105047859323445 29.919719502259987 35.163647957244216 14.16061952507543 0 0 0
757 1 1 -0.005802130687744226 29.61401216747215 31.654803135927974 18.242071690810498 0 0 0
2057 1 1 -0.004885201733326654 21.941059701919382 31.249772156519498 23.723106043375 0 0 0
604 1 3 0.1820786092090565 23.588632572463297 34.51390133934909 14.10247284702401 0 0 0
463 1 1 0.005922987983657626 30.656045626954217 36.432930615876 14.194423706365228 0 0 0
2127 1 1 -0.003527269536486519 27.615013577370423 36.254961081113315 23.991753205405356 0 0 0
459 1 1 0.0185265470963647 30.60816388136434 33.88534628646851 14.327577377166016 0 0 0
2060 1 1 0.002945094181189508 24.10095812375859 32.51044819794082 23.703859234418076 0 0 0
2065 1 1 -0.004609766160748255 21.91929184543959 36.30457921368328 23.699552437008915 0 0 0
457 1 1 -0.02432550381368712 29.85679124772252 32.70525703028417 14.281342595742698 0 0 0
2120 1 1 -0.0003917186625274788 25.52453939324411 32.53516383825102 23.7961044167982 0 0 0
406 1 1 0.002779420760949663 27.722529179225646 33.90443404642969 14.062953439726193 0 0 0
343 1 1 -0.1330242614953832 23.225810953803602 31.26890048162281 14.239310586162421 0 0 0
1349 1 2 -0.2926462202387753 28.49118353511881 30.01514563768096 16.738603074929095 0 0 0
1264 1 3 0.180675648649305 29.062047617982763 39.519766090812816 17.947324104321016 0 0 0
408 1 1 0.007589784121781537 28.49907659813544 35.12921958877437 14.101491994404892 0 0 0
2712 1 3 0.1908337592635844 28.57899699577625 29.769498000100807 23.020709531034775 0 0 0
400 1 1 0.01381955215337165 28.39276467355353 30.083513737115105 14.02790428419114 0 0 0
3136 1 1 0.008044370903613672 31.43978324791568 35.251937667474465 27.892715684156283 0 -1 0
3426 1 1 0.00913611948608847 22.556081837543378 32.522537114274265 30.336736520837366 0 0 0
3988 1 2 -0.4598908985603311 29.444654985419024 37.5242801820097 30.044823553965152 0 0 0
2180 1 1 -0.01581557534517914 30.517209654316233 33.885753371915406 24.678763379804487 0 0 0
2624 1 3 0.07075325561560962 28.280076903898312 36.89366973433745 25.556510968723885 0 0 0
3184 1 1 -0.004462903756930335 30.757044720460772 31.530600284138867 27.61613227773559 0 0 0
3985 1 2 -0.4158797373260397 27.669921615723602 36.584575651638076 30.817153175390864 0 0 0
3486 1 1 0.0177823099238979 25.41020405450474 32.51799541399174 30.426334432101125 0 0 0
2181 1 1 -0.02459280154612317 31.95559100594208 33.8386968226143 24.820460256359837 0 0 0
3551 1 1 0.003278800065645629 31.923379200239985 38.855127886014174 31.22414632545884 0 0 0
3075 1 1 0.01037944698851505 26.454776236395784 36.48973703193491 27.134378261783365 0 -1 0
399 1 1 -0.001704586333235266 25.534944628731925 30.11032336352218 33.8745667409817 0 0 -1
2178 1 1 -0.03886478411043706 29.814097893986894 32.59381094297489 24.5624012808926 0 0 0
3543 1 1 -0.001429681596062091 31.88523408662267 31.45502286777324 30.93578851229279 0 0 0
3138 1 1 0.01109686933404333 30.706535730918517 36.461099478836545 27.729387382644987 0 -1 0
345 1 1 -0.1592218580800452 24.157623889919268 35.20636025520241 33.39116026009103 0 0 -1
3381 1 3 0.2235331675927304 32.01377185738183 38.128278093101315 27.021060881276014 0 -1 0
3495 1 1 -0.006210629809829696 24.755468244491873 38.82135177533838 30.345043843856363 0 0 0
3493 1 1 -0.001078811975170458 25.485649061377096 37.567395829913416 30.40042264305929 0 0 0
3182 1 1 0.01270462917530917 31.471934472470167 30.265227692181874 27.67026915419826 0 0 0
2125 1 1 0.009680564057912556 28.401108372443304 35.05482888933154 24.051817878038996 0 0 0
3494 1 1 0.1648559346904398 26.912546887148256 37.69322950289173 30.429657527228745 0 0 0
3019 1 1 -0.003120025900290376 22.79827730648376 37.71397384165266 27.161465691172882 0 -1 0
402 1 1 0.004309957914676106 27.715070801138946 31.395277537485722 33.97206884010272 0 0 -1
3490 1 1 0.1467789675690644 25.347130121921445 35.05102982664652 29.982562823465226 0 0 0
3078 1 1 0.0002871974271574985 24.921046875606514 38.97573407374854 27.240573562287846 0 -1 0
3986 1 2 -0.258438690564616 29.1234282044844 33.839970530120425 31.202592814254153 0 0 0
3141 1 1 0.1669272110193179 29.17866182092083 39.03055413446423 27.5006636539911 0 -1 0
3079 1 1 -0.007821197260734557 26.374027238637133 39.00798493509787 27.231354483110014 0 -1 0
3134 1 1 0.003985893109047557 30.73128766406953 33.997325006029925 27.813124584870373 0 -1 0
342 1 2 -0.2827212613366694 21.785094299943708 31.36240669405302 33.781178147846674 0 0 -1
3547 1 2 -0.2721846751759829 31.12250355291523 35.16074842324017 31.28752635140579 0 0 0
3989 1 3 0.1752507780716661 30.26525219306932 37.69376602358925 31.72783011427145 0 0 0
349 1 1 -0.002236198046972388 24.23481269954917 37.69906874042878 33.56314128495804 0 0 -1
3077 1 1 -0.01431561630979721 27.108718498819353 37.77380089942829 27.31997246186737 0 -1 0
3496 1 1 -0.06425905580281906 27.72155100483054 38.848116313351355 30.35779568245153 0 0 0
3489 1 1 -0.07981726661099905 27.666049842730995 33.769009808469676 30.730442934855255 0 0 0
3067 1 1 -0.0118299569174355 22.033930782014405 31.56243934798267 26.886339865708887 0 0 0
3070 1 1 -0.0008285915575995876 25.01762238510236 34.008129023690365 26.97271440643856 0 -1 0
3076 1 1 -0.002235548067373965 24.246769698086954 37.7091855528096 27.084770605319328 0 -1 0
3483 1 1 -0.009407083890466144 26.860664936158248 30.076853347513442 30.61408123649624 0 0 0
3436 1 1 0.004782011967435364 23.328725270621067 38.8425691367704 30.323305209222283 0 0 0
293 1 1 -0.004518427642642184 23.425542627798297 38.96384817597505 33.75193878168953 0 -1 -1
3488 1 1 -0.04228718421314424 24.691142466591238 33.74894097310364 30.244672465158455 0 0 0
605 1 3 0.1657760206756333 24.006027531777764 34.75283525278472 32.361346541473004 0 0 -1
3140 1 1 -0.06173215099548646 31.33592020098408 37.851359194095174 27.89825624413954 0 -1 0
3544 1 1 0.1565317047994599 29.742715521080726 32.60161232898924 30.938086034642193 0 0 0
3990 1 3 0.1897272589446845 27.897037855654023 34.14438416344525 29.68269027820687 0 0 0
3015 1 1 -0.00335603638731368 22.828073871708657 35.26186374971654 26.871697149324362 0 -1 0
3135 1 1 -0.01508751983923541 28.599825816094487 35.260893866360114 27.39139342678879 0 -1 0
601 1 2 -0.4337080041692835 24.376376423508372 32.92443743717755 33.29037057855449 0 0 -1
3074 1 1 0.002894720801769142 24.996925265540412 36.479395648158345 27.035357446690117 0 -1 0
3072 1 1 -0.0006904950017029791 24.294786027853554 35.24061854529104 26.991695974847264 0 -1 0
3073 1 1 0.01320952841837199 27.194019832966923 35.279568295017555 27.12131962174625 0 -1 0
3142 1 2 -0.3166747059812502 30.54962580397415 39.185531541032894 27.777985546937412 0 -1 0
3432 1 1 -0.01029916701554408 23.31522911863202 36.27806277825071 30.34704384415751 0 0 0
405 1 1 -0.0230413974148886 26.303760525580163 33.93200309975399 33.804745176000225 0 0 -1
3065 1 1 -0.1780518367063078 22.787860305350783 30.263696870354273 26.74799414121775 0 0 0
3428 1 1 0.0006248422386382597 23.284307990536437 33.77853661841126 30.442176314969092 0 0 0
3546 1 1 0.1635449440576316 31.827967174510054 33.93597111990555 31.183357283708364 0 0 0
3186 1 1 0.0007868202949994385 31.479281817740198 32.753666292263446 27.837838965038436 0 0 0
3548 1 1 0.1532963264225696 31.959092187005268 36.381251300576345 31.327780448601896 0 0 0
3550 1 1 0.1600650343758917 29.154753318806126 38.858205939354114 30.35422501002469 0 0 0
3069 1 1 0.001954232369995421 22.84445014517709 32.76412880145309 26.79924478290683 0 0 0
2184 1 1 0.1509231443798179 30.554614500284895 36.32999966156927 24.57804314974186 0 0 0
3071 1 1 0.007554967747850315 26.47444236071576 33.998012195554466 27.119623122466205 0 -1 0
3128 1 1 -0.007457779367961649 27.134559739185832 30.285438131373542 27.273597250697772 0 0 0
3131 1 1 0.0007978272892284949 24.287887567135943 32.763585020227964 26.913044687074642 0 0 0
3127 1 1 0.02660762006335308 24.25099330433782 30.255319949644015 27.019933498304905 0 0 0
3183 1 1 0.003083139772895413 29.3200317311547 31.50129814538934 27.519810054620777 0 0 0
3132 1 1 -0.007675517698893121 27.169041642687066 32.78500739345145 27.287932950406116 0 0 0
3129 1 1 -0.005702320484764208 24.990058115000277 31.49711352279785 27.02106732194501 0 0 0
3185 1 1 -0.006792313123404726 28.59019571580815 32.733895934087585 27.501327622869955 0 0 0
3430 1 1 -0.007109035311067349 22.53404818331776 35.030264417584746 30.39987693319432 0 0 0
3133 1 1 -0.006548019555587425 29.29987664200027 34.00219619977575 27.62421087069382 0 -1 0
407 1 1 0.02585133651127602 25.634621888327125 35.19169546774912 33.61836883355146 0 0 -1
2182 1 1 -0.03417091130147067 29.804243186832476 35.11438805244846 24.474517628698713 0 0 0
3482 1 1 -0.001668797164007895 25.418297922672227 30.009076673578967 30.557774352023745 0 0 0
3013 1 1 -0.004749062590302798 22.12758175185537 34.00632071618913 26.787840054860105 0 -1 0
3130 1 1 0.00127332263049972 26.412903133142212 31.536207531111607 27.21987656233572 0 0 0
3181 1 1 -0.002313611725244082 28.57382083038256 30.24800844126035 27.43902766508577 0 0 0
3485 1 1 0.01540881548328433 27.606306631294792 31.31890964267515 30.643914212335467 0 0 0
3492 1 1 -0.005227030107796044 24.708428949385876 36.36560112827109 30.318092784622852 0 0 0
3139 1 1 -0.02991578986936996 28.540825312677942 37.75504803422386 27.468957515421838 0 -1 0
3380 1 3 0.2190053727688772 31.715883114516693 38.088081823549125 28.92680208698064 0 -1 0
3021 1 1 -0.01156000701346134 22.103739775829617 38.9612163734026 27.36352111208111 0 -1 0
3434 1 1 -0.005948168579817072 22.612159252409658 37.5601867144495 30.414144574959675 0 0 0
3491 1 2 -0.2953087732145344 26.536938108267496 35.33412847119092 29.510806707340887 0 0 0
603 1 3 0.371326486373516 23.7591489820635 32.136577744176016 33.76147824784512 0 0 -1
3487 1 1 -0.008481275564938344 26.86768632246121 32.52490453976234 30.587220266432194 0 0 0
3540 1 1 0.002397944683685285 29.799954100034864 30.122641174611353 30.728417675951402 0 0 0
403 1 1 0.1324785974925183 25.68525304880401 32.659029964865596 33.704264647422335 0 0 -1
401 1 1 -0.0384515746174377 26.286094775728905 31.376757784551625 33.86464965809395 0 0 -1
3545 1 1 -0.04750111687333258 31.14899571950094 32.72391834675037 30.982199493773162 0 0 0
3484 1 1 0.003145664578439474 24.697009094930984 31.266788170016703 30.382100245726555 0 0 0
3424 1 1 0.003590433960821759 23.269660705332388 31.24506821583323 30.29438561309344 0 0 0
2121 1 1 0.01459613694107055 28.37611397681819 32.57696468260776 24.271141579521835 0 0 0
3542 1 1 -0.03450418510757862 29.064683997584822 31.383298012959393 30.717793454051442 0 0 0
3137 1 1 0.01627886765343568 29.32497160420924 36.52462804112642 27.53058849237901 0 -1 0
3984 1 3 0.2012250056682966 27.120443043956637 34.5310673092647 31.26701943876361 0 0 0
3541 1 1 -0.0107220732590743 31.211331282151775 30.202654536196718 30.885844820243506 0 0 0
3987 1 3 0.5424283891220273 28.66790971360887 36.72854788001007 30.220333423500264 0 0 0
3017 1 1 -0.003119653498446937 22.093433800699632 36.47383760079442 27.0780075729525 0 -1 0
3549 1 1 -0.1091576692716837 31.320757198070318 37.582915767362074 31.491050151316756 0 0 0
3422 1 1 -0.002388261336423578 22.56269518752307 29.991099875217106 30.36861815221 0 0 0
2626 1 2 -0.2483324640284123 29.903222304839012 37.566250927531954 24.390158431397182 0 0 0
350 1 1 -0.0004990111235811495 26.336380682887757 38.93446829869053 33.55862128624759 0 -1 -1
2177 1 1 -0.0450689325088641 32.01148917430185 31.37830160806002 24.732440152498597 0 0 0
409 1 1 8.751270938413779e-05 26.385332594069332 36.383379768789666 33.6654977935226 0 0 -1
2187 1 2 -0.2870581240674211 32.057544704368226 38.86667651420509 24.912853595456877 0 0 0
351 1 1 0.00324597322303416 27.77821450867066 38.87180124886791 33.605282468968674 0 -1 -1
2129 1 1 -0.01004078515685519 28.44818734966144 37.406386284225725 24.58415891748292 0 0 0
411 1 1 0.003956526412820935 25.653165117401524 37.66073487740327 33.5704373037132 0 0 -1
292 1 1 -0.005435322989219169 22.022060279454184 39.015277229037515 33.74378246327519 0 -1 -1
2185 1 1 -0.03173115245653262 31.999737317413697 36.37605849300851 24.657842804278097 0 0 0
2176 1 1 0.1359754686435251 30.616516502063394 31.443355408402674 24.562457224919417 0 0 0
410 1 1 0.01028605186998236 27.81512836065498 36.39161999494603 33.845551185948814 0 0 -1
346 1 1 0.1355594241651348 22.013159149760398 36.520807502623875 33.55313275909478 0 0 -1
344 1 2 -0.2884118082816687 21.443742279061873 35.2172041698183 33.54119037950674 0 0 -1
2630 1 3 0.1914387169665135 27.938454144214383 38.35968469387481 24.64399518236877 0 0 0
412 1 1 -0.002569447734256694 28.519662484469045 37.65037370989502 33.80187363796203 0 0 -1
2174 1 2 -0.3171053304034676 30.109922456134054 30.156425150999397 24.267043541881264 0 0 0
2123 1 1 -0.01005453016418908 27.671242303553054 33.81359318479916 24.089983997705747 0 0 0
2119 1 1 -0.02025181494690698 27.687935998593822 31.343645116400328 24.083872464895137 0 0 0
2117 1 1 -0.05803697365207695 28.580351537014007 30.145137195121176 24.044232790208323 0 0 0
347 1 1 -0.01787769107124214 23.434120349407703 36.52054019483093 33.45252645537106 0 0 -1
341 1 1 0.0006318678120765028 24.141841068609004 30.058281909071468 33.94640849419615 0 0 -1
3325 1 3 0.1808953972699428 22.654627748058072 29.895284758777926 25.741262641308914 0 0 0
1941 1 1 -0.005919623221601055 42.2825389440098 1.260167734751848 21.160998079522404 0 1 0
831 1 1 0.02268981010009447 33.78317670951367 3.815129993649413 17.586738043076465 0 1 0
835 1 1 -0.007093299295604641 33.804175922642806 6.283150450527873 17.300998947895483 0 1 0
889 1 1 -0.005779701254832483 35.2639731310113 3.8261204514998615 17.727056223142355 0 1 0
890 1 1 0.1498888715853128 38.04705265302214 3.894732408023027 18.35785004063636 0 1 0
891 1 1 0.007961072639173644 35.9609252320547 5.072765593670052 17.690601368908563 0 1 0
892 1 1 -0.03072613799540591 37.39358506144801 5.131509212869528 17.917375136720082 0 1 0
893 1 1 -0.01019466628465903 35.236912320819634 6.292824497131403 17.38322222829195 0 1 0
894 1 1 0.008250595742261993 38.1993952873265 6.341278490488744 17.707596313547274 0 1 0
895 1 1 -0.008150135243827026 35.94238296167214 7.537352213948556 17.460448991555353 0 1 0
896 1 1 -0.003579696764084247 37.42444118133103 7.566437360770307 17.560761363855264 0 1 0
946 1 1 -0.06114592049728013 40.4685003096642 5.126286230955552 17.659869524285227 0 1 0
947 1 2 -0.2919580806057891 41.951788351091615 5.094129201619151 17.27707142210767 0 1 0
948 1 1 -0.01066336240113991 39.61884462249943 6.375879765817972 17.56899889187789 0 1 0
949 1 1 0.1374053759114161 42.54549676317107 6.370718230908622 17.300917461475358 0 1 0
950 1 1 0.01249729695699288 40.29028457177585 7.58973089665545 17.404581094278623 0 1 0
951 1 1 -0.02790597263761021 41.73525791554535 7.564723725594222 17.41744021420695 0 1 0
1319 1 2 -0.3437110498306093 39.2760281147687 3.594711586682424 18.758732817014632 0 1 0
1323 1 3 0.1846706084805598 40.54348542377871 4.917325462294042 18.697661907610414 0 1 0
473 1 1 -0.1621686838607731 37.19161520176241 2.632472146803773 14.852405139562233 0 0 0
887 1 1 -0.005179988362477169 35.96982162855601 2.6125911101182724 17.97911153460856 0 1 0
11 1 1 0.002227688600212982 42.86686624332032 5.117937828185533 14.037038795144479 0 0 0
888 1 1 -0.0347249346450763 37.36141480533389 2.5467591973403523 18.179475745472764 0 1 0
885 1 1 -0.02517001336403825 35.181786345495595 1.3622163607704878 17.92623709135372 0 1 0
828 1 1 0.1527119095504949 33.77350602413102 1.3864002762555894 18.002893504619312 0 1 0
1322 1 3 0.1466403185667602 40.054029392336076 4.294616293929804 17.10538845309706 0 1 0
952 1 1 -0.01199710003919045 39.54155579293237 8.833123150160752 17.450375563945617 0 1 0
953 1 1 0.001755605677130167 42.45289478941277 8.814529098498564 17.30201322075129 0 1 0
839 1 1 0.009394071906896586 33.78593612079072 8.773093001074187 17.37699072000409 0 1 0
897 1 1 -0.008024828427411543 35.22256175663867 8.778825402226511 17.435880348929693 0 1 0
898 1 1 -0.006184605792598523 38.086089945637646 8.844426917591957 17.39882881076507 0 1 0
476 1 1 0.1382587659567536 34.19510298819665 7.635486043335374 14.05204437786011 0 0 0
1877 1 1 -0.02808588328611881 35.82623422862336 0.0004530274504383096 21.298191521691848 0 1 0
474 1 2 -0.3474984996069302 37.48072178127046 4.882400333950822 15.172084861053564 0 0 0
827 1 2 -0.2748407284699539 33.05200743852978 0.12278049201181229 17.919731704837652 0 1 0
886 1 1 0.03066829042997659 38.04296785706729 1.3437876352025389 18.01978791401908 0 1 0
533 1 1 0.1461181889904747 38.72656312627575 5.1340095224222315 14.77277662516257 0 0 0
532 1 1 0.002487356848044364 40.81855750929741 3.812822624387041 14.441391155539364 0 0 0
663 1 3 0.1686157722468639 37.011802381099066 3.010306694502552 15.920368657543397 0 0 0
527 1 1 -0.02104667962692274 39.33452426084409 1.344467644796073 14.560802754323628 0 0 0
944 1 1 -0.1745809535363159 39.56603672482859 1.3872360506378454 17.724003338298704 0 1 0
1776 1 1 0.01434913854620595 34.43167000709525 5.043283326945516 20.970755712395675 0 0 0
1780 1 1 -0.07060782397799235 34.54628377784287 7.43995279107106 20.676810428441332 0 0 0
1829 1 1 -0.02917140210297616 35.90733631115604 5.047716978324722 21.038943357110814 0 0 0
1830 1 1 0.001181458220550664 38.75887322193045 5.01859732828496 21.29796349166635 0 0 0
1831 1 1 0.1417200984481089 36.6575242345702 6.253815649608567 21.155143173313203 0 0 0
1832 1 1 -0.007126372575179226 38.083573450660346 6.275077497243727 21.22505580305607 0 0 0
1833 1 1 -0.1641192054551045 38.77029897630319 7.600494754565649 21.09823670841315 0 0 0
1885 1 1 0.0007006155881985711 40.21808861070895 5.044210314717064 21.196839026867888 0 0 0
1321 1 3 0.2216901195082073 40.14645072277316 2.0611610828283324 18.37844825741839 0 1 0
1887 1 1 -0.01383879470955592 40.92463429748764 6.279229231301991 21.006433365936243 0 0 0
1888 1 1 -0.003209678685113901 42.36086597054627 6.284296128599731 20.831983568484535 0 0 0
1889 1 1 0.0295056842199962 40.23664809725339 7.536544661082796 21.061304928249903 0 0 0
1320 1 3 0.1184956379090866 39.59864295296403 1.8856162971793209 16.752287923974134 0 1 0
2019 1 2 -0.2904845993269716 36.08731520699019 7.511754883323661 20.967812338358765 0 0 0
2020 1 3 0.1620798505697705 34.129311659678244 8.133366311827013 21.392959191792073 0 0 0
2022 1 3 0.1298648704577753 38.34221596264007 8.12806303474482 20.152302770440187 0 0 0
2023 1 3 0.205999769864901 38.40194108626726 8.327771747638883 21.879413278085355 0 0 0
1828 1 1 0.0008333250024755832 38.034931972496445 3.776208195625621 21.25124859737822 0 0 0
1883 1 1 0.005114353727532738 40.91521437002516 3.795900117159457 21.27032716677248 0 0 0
1884 1 1 -0.005878817446097891 42.374455612177336 3.7731737265177756 21.20746691709149 0 1 0
1827 1 1 -0.004128949305964934 36.55605929753538 3.7840654195567636 21.22950685127632 0 0 0
2021 1 3 0.199203023626456 34.592792075021954 7.825165983287564 19.64951636420676 0 0 0
1774 1 1 -0.00641041912805747 33.69378446940149 3.7960786017745627 21.13368216190578 0 0 0
1881 1 1 -0.002052521884806567 35.84477077064393 2.5460220795869275 21.34311991216529 0 1 0
1826 1 1 -0.0008738981842343622 34.392348999805314 2.5647955047520714 21.325969965129218 0 1 0
1942 1 1 0.0006550525827210879 40.178316318804185 2.542467830111617 21.373565703568126 0 1 0
535 1 1 -0.03833143442422339 39.29655339763184 6.421143329038307 14.368720679978411 0 0 0
1778 1 1 -0.0108819763776293 33.67201030894946 6.194342496345004 20.762482562533606 0 0 0
1882 1 1 0.005583947491482905 38.75017044022934 2.536854059660105 21.28474252183502 0 1 0
1782 1 2 -0.3503570139683633 33.41885482250389 9.1363080700187 19.932626781258797 0 0 0
420 1 1 -0.06327090790945575 32.79488707447481 2.70613070143539 14.098677146437392 0 0 0
2199 1 1 -0.003002854751153208 32.69293323305008 7.544549830305999 23.94305808248214 0 1 0
529 1 1 0.0143685335524718 38.657617414374755 2.5950096926217805 14.621351878921928 0 0 0
1880 1 1 -0.01079198986057545 37.96859123109661 1.3151636530912432 21.343084563130812 0 1 0
942 1 1 -0.002760491032670714 40.23094130981881 0.0041005202659149175 17.744512953936773 0 1 0
837 1 1 -0.007041303615430683 33.08771143695556 7.510000142351924 17.363171079743584 0 1 0
1879 1 1 0.001680296308197753 36.52137517933232 1.2651708986682546 21.277954266431184 0 1 0
471 1 1 0.1401102843230202 35.06677834125519 1.3463764460853398 14.717810951204786 0 0 0
1891 1 1 -0.03550790037802939 40.935335639884485 8.781295994173771 20.975529500478867 0 0 0
1892 1 1 0.0007464580068297715 42.34246704465782 8.809640579250761 20.72840639289405 0 0 0
472 1 1 -0.0001920125481897712 36.52200492074552 1.3297540830249532 14.758340146150127 0 0 0
884 1 1 -0.009381006849330575 37.35116209095393 0.08117237395302072 18.01758529901208 0 1 0
833 1 1 -0.002881111160781022 33.0628487499223 5.014322755785638 17.308706236600162 0 1 0
658 1 3 0.2010238701920189 36.328948182222355 6.1684804659823405 15.019393644309275 0 0 0
1824 1 1 -0.001339496186238646 33.665217892271905 1.322714506960178 21.194074613816024 0 1 0
1773 1 1 -0.004081459906280246 32.27540303648523 3.796424041033112 20.851108399396026 0 0 0
943 1 1 0.1389545487745516 41.61730203891471 -0.02807801954593253 17.667623168469042 0 1 0
531 1 1 -0.03842220763387886 39.386751672451936 3.835799116735102 14.585234714373115 0 0 0
3 1 1 -0.01630288878302666 42.88481984776614 0.020496613127557 14.092778176219 -1 0 0
469 1 1 -0.03003159553867396 34.201339907135186 0.14066013520073853 14.592745669722238 0 0 0
427 1 1 -0.01799422848084122 32.78078162324932 7.62201762301885 14.046968971264342 0 0 0
829 1 1 -0.09899270952404957 33.12923661460436 2.6272632840755104 18.006033188791626 0 1 0
945 1 2 -0.281814694202862 42.17406629959316 1.273444396644896 17.537945540393522 0 1 0
470 1 1 -0.002024987161918123 37.1977042744857 0.06273919686644613 14.765449779394846 0 0 0
660 1 3 0.2354066783514334 33.04177443207684 3.0388014575191646 15.137457820284604 0 0 0
1878 1 1 -0.005856309531072445 38.65190309723051 0.05374889873818436 21.46803510379971 0 1 0
537 1 1 0.007354613189140121 38.54838428058061 7.636767781480945 14.179826270836939 0 0 0
1822 1 1 0.01449617992268242 34.36277799687729 0.05123254976073058 21.24464346031843 0 1 0
883 1 1 0.01670459384524087 35.92016570362872 0.09849731286860555 17.93828864728122 0 1 0
1940 1 1 0.001411123834309011 40.86350183762707 1.2501519764138105 21.301016604727195 0 1 0
1938 1 1 0.003368419926841324 40.09817517244256 0.04208469805061531 21.34415016677217 0 1 0
526 1 1 -0.002132188061820816 41.464074148901354 0.026468559153983166 14.320460121013618 0 0 0
525 1 1 -0.006232022568253408 38.62422724313327 0.06576673336244644 14.578486916921365 0 0 0
536 1 1 0.005882166670185598 40.71436290827314 6.378694985779624 14.151711777396738 0 0 0
416 1 1 0.00709200454456461 32.79317251973911 0.13822522143958924 14.334622908780153 0 0 0
659 1 2 -0.3385655694970946 34.7646843478776 2.6382451963484135 14.81045089940116 0 0 0
528 1 1 0.000330380396710362 40.77450996759266 1.2889227458607269 14.402052118613529 0 0 0
2653 1 3 0.1144717007064582 42.66080112957982 0.44284705628853155 23.06871735548279 0 1 0
477 1 1 -0.0158005650549856 37.11564801772952 7.687432317967273 14.027559399974464 0 0 0
478 1 1 -0.02859485230811237 34.91002767753 8.856585722231323 14.049727893386624 0 0 0
1777 1 1 0.003360291020336513 32.23540898624213 6.326647566593323 20.669483112379986 0 0 0
530 1 1 -0.0002818174998172687 41.49113456527654 2.5344412769305253 14.248285697235454 0 0 0
655 1 3 0.159028133871027 32.26152493609934 5.677364281368389 14.78891560630391 0 0 0
1823 1 1 0.01915370773037471 32.268001025878284 1.292310637028023 20.908366805377096 0 1 0
662 1 3 0.1929132723304484 36.776146960864445 3.3967411247119377 14.171808921280899 0 0 0
7 1 1 -0.006062992154962033 42.91942851497196 2.533495681875486 14.06363301398773 -1 0 0
534 1 1 0.003826284471939561 41.43806800752019 5.102914729290013 14.198669699216323 0 0 0
1781 1 1 0.1559962348768194 32.16420712436475 8.892461615836513 20.218566653497298 0 0 0
2259 1 1 -0.001644784550900317 34.86360245856244 8.854290884600125 23.99140623139866 0 1 0
479 1 1 0.01398656006523497 36.364801935446145 8.887630135501466 14.094958726454896 0 0 0
539 1 1 0.0005214434663243683 39.318198168654504 8.86299177565146 14.04534272585845 0 0 0
2372 1 1 -0.006784448128806589 42.83059340173895 7.625259790215755 23.985240827885455 0 1 0
2257 1 1 -0.005928827596586654 34.11622039361854 7.603652814822717 23.99769177690132 0 1 0
3267 1 1 -0.002469747855994589 38.01489363650982 8.947231126272412 27.464553079892365 0 0 0
538 1 1 0.001018746103377963 41.47442230690573 7.579177231642606 33.92273082399649 0 0 -1
2683 1 3 0.1999497866248209 39.09858153934087 3.6656557127037668 25.842814851858 0 1 0
3624 1 1 0.01468014351995336 35.45412632362135 7.63767991661199 30.782310693811805 0 1 0
3626 1 1 -0.004543897951732257 36.18595126378367 8.852818676173618 30.709316258618887 0 1 0
3254 1 1 -0.0001230087384584306 40.0891851551557 0.1642360764273381 27.876484193322288 0 0 0
2743 1 1 -0.001490845772622241 41.610044015429835 7.724082494804378 27.45479440867002 0 0 0
3738 1 1 -0.02384108448197882 42.72464535078327 7.611387806266646 30.79722777565727 0 1 0
3205 1 1 -0.0009449212370790984 35.824287084956175 7.749820381421615 27.52845484184014 0 0 0
2739 1 1 0.006579582953683966 41.6162471688838 5.16631130366229 27.717393851849234 0 0 0
3266 1 1 0.000232838924042714 40.17938039770595 7.7059148930473365 27.519300035781853 0 0 0
2307 1 2 -0.2978015627590077 40.813785841221815 4.02295661097209 24.73448467921498 0 1 0
3734 1 1 0.002669980552123984 42.77861769307032 5.161865663212125 30.884991304064204 0 1 0
3206 1 1 -0.00578811163948979 33.625607007678816 9.009833983762402 27.396876797898823 0 0 0
3730 1 1 0.0003299058908905185 42.770710075956266 2.7063643266427433 30.98298457609145 0 1 0
2252 1 1 -0.0425358006622882 36.25777836921941 3.891199614053283 24.499452288172783 0 1 0
2682 1 3 0.1922568741747762 39.15824030313622 3.318559618567908 24.066930544801888 0 1 0
3736 1 1 -0.0005714916285834966 41.98125834021942 6.353163997669374 30.96273167078046 0 1 0
3265 1 1 -7.762257376217024e-05 37.26446879442351 7.752043308699528 27.595981989338643 0 0 0
2250 1 1 0.1468929468318334 36.902645112635774 2.6717279988269373 24.765287236032993 0 1 0
2188 1 1 0.158910586009143 32.78903339620005 0.05200009616154503 24.751372061879067 0 1 0
2256 1 1 0.002340079833987101 36.29834118650385 6.441171384688141 24.331881520801534 0 1 0
2253 1 1 -0.001633839807017848 34.15353951860699 5.099922840934063 24.132855716857577 0 1 0
3728 1 1 -0.01401554633349531 42.03199249457935 1.4839733861437443 30.99028192833211 0 1 0
3194 1 2 -0.367142931691108 36.03654795735386 0.004866051543375578 28.340517579132463 0 0 0
3623 1 1 -0.04282067941983714 34.03142150310131 7.684013246577316 30.784102612470374 0 1 0
3681 1 1 -0.0141161248107293 40.53014754344146 8.823163267636847 30.517013314646025 0 1 0
3377 1 3 0.1792450176877931 35.21910923737489 0.8955419494533956 27.145612940772146 0 0 0
3378 1 3 0.1980431288675525 35.001053727684855 1.210143854038833 29.005261689537363 0 0 0
2248 1 1 -0.02534233629482663 36.29877187470978 1.2764060829641042 24.613873359507902 0 1 0
2745 1 1 0.006051032353755396 42.30924025701191 8.98884489521178 27.24764873093776 -1 0 0
2246 1 1 0.02713918597576407 37.03943149341788 0.0692100671208788 24.68280483673423 0 1 0
2249 1 1 -0.01010615540835752 34.179444242612185 2.5692785112368504 24.28606949865816 0 1 0
3195 1 1 -0.05084800074256424 34.92834906638837 1.6032578928585643 27.960886691114364 0 0 0
3255 1 1 -0.03513812878288257 37.96864388519747 1.5349785605877788 27.94642814166003 0 0 0
3256 1 1 0.004714125171840185 39.367504886154734 1.4553065622477868 27.937624627667848 0 0 0
3204 1 1 -0.006301884898252379 32.929095167882686 7.727144829643808 27.316809966060095 0 0 0
2731 1 1 0.004628430655764431 41.489615536858736 0.16614833376321042 27.8108811176925 0 0 0
3374 1 2 -0.3021926527993885 33.405256849649476 1.6083804080115176 27.808209275270226 0 0 0
2733 1 1 0.002719778612306563 42.249643861478326 1.4216123689848068 27.795616828784155 -1 0 0
3676 1 1 -0.006490763302276521 37.64725625497833 6.39862608851511 30.81561190211153 0 1 0
3207 1 1 -0.006375005402922991 35.068549883143035 8.962821584337842 27.54805084616472 0 0 0
2304 1 1 -0.1543329342942406 38.502707458321616 0.08736170760680834 24.717882379990858 0 1 0
3196 1 1 0.1396377023469293 32.82680109124734 2.85341840781062 27.57343859809973 0 0 0
3197 1 1 -0.01628484038904681 35.82005758857918 2.856499122729534 27.830726087776757 0 0 0
3257 1 1 0.01577314972707572 37.236514811897464 2.835721882048109 27.919274882821885 0 0 0
3258 1 1 0.004119264032580661 40.10915176709802 2.7118318855393153 27.892443898408963 0 0 0
3264 1 1 -0.002135781013673806 39.45951539154041 6.491763605153894 27.752817309096415 0 0 0
2254 1 1 0.004279135467701321 36.97401827561102 5.177882954159721 24.497540836061468 0 1 0
2737 1 1 -0.001219727451857796 42.315588675759116 3.923753478419462 27.717842963900182 -1 0 0
2315 1 1 0.005419274772277867 40.65727439941027 8.88038783778173 24.12410480106327 0 1 0
3268 1 1 -0.005211155303858519 39.458090913898566 8.958643118685462 27.317583770668314 0 0 0
3677 1 1 -0.005762619029652247 40.549568599390405 6.343492841050586 30.893425304860443 0 1 0
3621 1 1 -0.007396077360176438 33.34190585241838 6.380325836707899 30.573249279276425 0 1 0
2258 1 1 0.0007824887637025236 36.979780544720136 7.715736045737238 24.320025792033242 0 1 0
3198 1 1 -0.02829756436220994 33.60818599513891 4.01376613660602 27.556573042906926 0 0 0
3199 1 1 0.01562503023766223 35.08347316675606 4.034299075090359 27.661691437904963 0 0 0
3200 1 1 0.002309793600915849 32.86660209049889 5.257469339059017 27.429279856276462 0 0 0
3201 1 1 -0.00320558900596125 35.82353073594321 5.287693188760687 27.731811866623673 0 0 0
3259 1 1 -0.008955831152801611 37.998885525845495 4.042642649594661 27.86623914498698 0 0 0
3260 1 1 -0.01566324001518536 39.45379893952037 3.9843705740687843 27.900076046657556 0 0 0
3261 1 1 -0.001128828556957853 37.275331557823726 5.276519081550764 27.684369047241265 0 0 0
3262 1 1 0.001994080054163366 40.18444934045269 5.240272555615286 27.848894727682005 0 0 0
3625 1 1 0.1305730251818087 33.384334704697295 8.90784833610248 31.11817492729247 0 1 0
2735 1 1 0.006524084250140826 41.564146377138755 2.680761203039516 27.797261537313897 0 0 0
3202 1 1 0.0005866213006631836 33.63373782992862 6.4665512943231205 27.412469153405546 0 0 0
2680 1 3 0.1764886469125117 38.89565844927914 0.8590054608626051 24.01672516451558 0 1 0
2305 1 2 -0.2849767294512974 41.13824564238908 0.0723824446245258 24.23237059221028 0 1 0
3622 1 1 0.0002536560400444894 36.203091120991424 6.3853260109321415 30.805413424473308 0 1 0
2260 1 1 0.005888164895332005 36.29572491780363 8.943497121762464 24.112638135849224 0 1 0
2312 1 1 -0.0131927855586406 38.45958647559561 7.712653891297269 24.35801491201217 0 1 0
654 1 2 -0.2917272739234588 34.79926726970707 6.395369170830799 33.73454556444928 0 0 -1
3263 1 1 -0.001725875588564929 38.01863656513665 6.518732540826147 27.669593519991007 0 0 0
3680 1 1 -0.004396699577808303 37.61873550561383 8.894025017001061 30.73299382382444 0 1 0
3732 1 1 -0.006399678846555347 42.02039027117237 3.9308454359495775 31.0063814888103 0 1 0
2245 1 1 -0.02799066631347386 34.18992932327732 0.041066194193596625 24.5114747562554 0 1 0
2251 1 1 0.003243540795980293 34.81493142730436 3.8485466117069342 24.279442926450972 0 1 0
3611 1 1 -0.004432011823019215 34.15219352330446 0.08119168860118056 31.176627988871815 0 1 0
3612 1 1 -0.0458845440728539 35.58316212718003 0.09860735780565279 31.25939530601515 0 1 0
3613 1 1 -0.007830292095453556 33.45104069966795 1.3487107243336336 31.03312643960798 0 1 0
3614 1 1 0.000891063701807065 36.271414208145835 1.3629807665606233 31.20759541292032 0 1 0
3615 1 1 -0.01188083425983804 34.099286562767396 2.6211274644883793 30.937409493815977 0 1 0
3616 1 1 -0.0138196632884034 35.542661892675234 2.599267254116845 31.006580249843008 0 1 0
3617 1 1 0.003367000126506197 33.393564671200856 3.8611534129353395 30.783143107806932 0 1 0
3618 1 1 -0.002404075948460531 36.233300264541874 3.8739622868395216 30.979195249831417 0 1 0
3666 1 1 -0.0478728590657987 38.561542953816044 0.2410232283383722 31.174322496684894 0 1 0
3667 1 2 -0.2982983400777522 40.04427933133443 0.2505949628810686 30.846343334892662 0 1 0
3668 1 1 -0.006888818776268605 37.682412539586764 1.4462332573280126 31.229575785186316 0 1 0
3669 1 1 0.1359435235166059 40.654520184901926 1.494606305237449 31.06335983078295 0 1 0
3670 1 1 0.01079613997270762 38.39844872086835 2.6850326557141 31.22041186379538 0 1 0
3671 1 1 -0.02909748934930357 39.856271760361096 2.684477338693942 31.201243967866194 0 1 0
3672 1 1 -0.01380251819859357 37.636917350717596 3.909782817004831 31.11951007131483 0 1 0
3673 1 1 0.0003022134260233083 40.56062666446938 3.9204769052199357 31.000997053840674 0 1 0
656 1 3 0.1955514213118246 32.54703543485199 5.686972064205098 33.08728824518484 0 0 -1
3740 1 1 0.138370512198369 41.94051004540181 8.76425062752579 30.526306285864596 0 1 0
3253 1 1 0.1399881955764392 37.34608114001536 0.2534397237794164 28.091983838507474 0 0 0
3620 1 1 0.005986271752933269 35.50607271050654 5.134405089667538 30.76263160135703 0 1 0
3674 1 1 -0.003760292494753452 38.34140262273115 5.169056178996022 30.957312091718887 0 1 0
3675 1 1 0.000712079258194147 39.785280089088985 5.132765361159268 30.963451391966196 0 1 0
3619 1 1 0.005587956133726499 34.07730788873935 5.157808788492889 30.67929363315416 0 1 0
3679 1 1 -0.001364369727599727 39.82149597356639 7.610259052802733 30.701790520692704 0 1 0
2314 1 1 -3.576316903114973e-05 39.19522853286965 8.951000224264234 24.12905984539215 0 1 0
3203 1 1 -0.0005641209262211243 35.07962069409254 6.480332242614584 27.519065357339265 0 0 0
2681 1 3 0.155130087831561 38.86418356431646 0.4559363098992947 25.74390334612187 0 1 0
661 1 3 0.1748078821836581 33.698545076995785 2.671386680734698 33.38302163585083 0 0 -1
2247 1 1 -0.004292066727967642 34.91401330348261 1.3376965713822004 24.43942939985562 0 1 0
2679 1 2 -0.3562498420138895 38.167208651944634 2.3770249428442294 25.123426982442453 0 1 0
2741 1 1 -0.001985814927835039 42.27901380624788 6.445115549638123 27.54285813301632 -1 0 0
3678 1 1 0.003215232617111976 38.3833713199316 7.673120610374791 30.79642558166385 0 1 0
657 1 3 0.1163288407182045 36.814267026199566 5.638346367004574 33.29024243052487 0 0 -1
2368 1 1 -0.01246827500086689 42.822996372462185 5.234842327776594 24.21945260423694 0 1 0
2255 1 1 0.006220691073720156 34.86880532641362 6.365795858648297 24.170484282556075 0 1 0
2362 1 1 -0.1188538188573973 42.64269650217067 -0.006229134309404705 24.07478207617335 0 1 0
4043 1 3 0.1922686138227615 38.70898691738264 -0.18113862577368103 32.18240502753337 0 1 0
2308 1 1 -0.01294643688833363 38.35773454766822 5.294454297654011 24.647842576357846 0 1 0
2310 1 1 0.01499816199189606 39.159170894182516 6.460707582592182 24.50254135266547 0 1 0
2191 1 1 0.02365854963325653 32.712650099784206 2.4756410023326505 24.321825651141733 0 1 0
3726 1 1 -0.163095683268628 42.69213227268866 0.0855797862357162 30.971874960831865 0 1 0
2311 1 1 -0.02887274928258632 40.62175682546038 6.435808109821728 24.30504683682648 0 1 0
2313 1 1 -0.002751332400499628 41.40649566143085 7.647409687104974 24.15217163608637 0 1 0
2306 1 1 -0.07365058918682009 39.279409117208466 4.072763896581411 24.842905785436674 0 1 0
2195 1 1 -0.003079317192218755 32.7028165072401 5.005757453936277 24.069478849479033 0 1 0
2309 1 1 0.139218190222267 41.39372042803868 5.239914544258209 24.3764872906922 0 1 0
15 1 1 0.001394499465557287 42.920911440873766 7.568199400319455 33.88987209045374 0 0 -1
540 1 1 -0.001554841230160834 40.72737415481618 8.8266981703581 33.889687010144506 0 0 -1
475 1 1 -0.04324801648593998 36.30889427004814 6.424421854283573 33.9190953612499 0 0 -1
903 1 1 -0.05065738662708596 35.963445555848494 12.622463305475584 17.36526946762273 0 1 0
904 1 1 -0.006914044099962035 37.385949267179946 12.600307186544283 17.191278903623456 0 1 0
905 1 1 0.1312177648828837 35.38992007806633 13.833876475053897 17.75931241933927 0 1 0
906 1 1 -0.00534193862239696 38.096143922085524 13.835725007556674 17.210278440351605 0 1 0
958 1 1 0.001301511667652873 40.24127530295573 12.605523014486012 17.136296097788872 0 1 0
959 1 1 0.0002061157651160523 41.66939367415378 12.571440616402073 17.07921399425715 0 1 0
960 1 1 -0.005396583558811983 39.55025550780113 13.873890005181023 17.077303113511828 0 1 0
961 1 1 -0.01369288450893144 42.42766193546939 13.781454454137307 16.96622789632285 0 1 0
1276 1 2 -0.4532336533381822 34.130079838232156 13.941949048036678 18.450486137781148 0 1 0
902 1 1 -0.01338126759161667 38.11001127193039 11.322749606058018 17.132401125087853 0 1 0
1896 1 1 -0.0008015934311715159 42.352781086771344 11.329238815121663 20.52033618195682 0 0 0
630 1 3 0.1241022603006393 32.29996940664774 18.6875228914761 15.718261171833491 0 0 0
963 1 1 -0.1562443616052687 41.78288791932502 15.183884728917267 16.922725012856638 0 1 0
1288 1 3 0.3646283869907652 42.17191716836524 18.160247090241352 17.067676793719073 0 1 0
907 1 1 -0.02401914451792928 35.9796639604523 15.08583256239881 17.57365092444661 0 1 0
908 1 1 -0.001044731940535411 37.399588098376775 15.106050607623471 17.224171607959764 0 1 0
962 1 1 0.02854995227993352 40.261149884478236 15.100422870937834 17.062528505199822 0 1 0
2638 1 3 0.1543053162224531 32.34454914224406 12.17880032617897 23.113766293742877 0 1 0
966 1 1 -0.03626427312744557 39.63379705705582 18.8553664335174 17.02152152853326 0 1 0
1290 1 3 0.1794486851955736 42.17216570484694 15.638272473572345 15.994976016507703 0 1 0
2646 1 2 -0.4617918160477552 40.42054807296166 16.13016637285426 23.02965590097223 0 1 0
1286 1 2 -0.4572615924924764 41.53842201785492 17.44660091075054 16.550541536332 0 1 0
965 1 1 0.1423428072591142 40.17247335618037 17.586342522804955 16.92169173421202 0 1 0
1893 1 1 0.1485054192578935 40.2609914645991 10.104318675301695 21.038537112947207 0 0 0
914 1 1 0.003411331642480447 38.188871089416594 18.853636734901333 17.23303794223515 0 1 0
913 1 1 0.007553928384230443 35.328160954193905 18.844341460102914 17.429980579581443 0 1 0
910 1 1 0.001380893673199376 38.0905953321809 16.35805495715504 17.18781902388521 0 1 0
2014 1 2 -0.2770218257938987 36.577229508121334 11.428453633216217 20.927259389453877 0 0 0
431 1 1 0.001438520642162002 32.785608436683624 10.110045224550008 14.201679027637875 0 0 0
841 1 1 0.003993327167808944 33.132518946672455 10.06002641037281 17.266915595528815 0 1 0
851 1 1 -0.04249866759925464 33.86864402837523 18.913099100006498 17.68709600940023 0 1 0
1278 1 3 0.1473204398874909 33.45370091467763 13.374486849174907 16.58750348257183 0 1 0
901 1 1 -0.004965655291769543 35.29624693084235 11.323826388630867 17.250119336808613 0 1 0
2329 1 1 0.001076930291579325 40.68040040522205 18.996999914591665 23.82833818496026 0 1 0
1834 1 2 -0.3029238819836282 39.05895500001214 10.019915723087491 21.57540723776244 0 0 0
900 1 1 -0.006962830380133629 37.37384069484278 10.068587775457571 17.266034506351534 0 1 0
2320 1 1 0.01763318769610196 38.442299202445426 12.65292965434933 23.670098743269058 0 1 0
2328 1 1 -0.00131669230312444 39.260713000429476 18.930902806374164 23.816800833873938 0 1 0
909 1 1 0.03046058758210998 35.28565635840109 16.371564472380385 17.689014896879378 0 1 0
912 1 1 -0.002631031528699643 37.417123912057775 17.623660630620947 17.25813020237715 0 1 0
847 1 1 -0.2108281876281346 33.81109080151666 16.406880141590204 17.849152493593923 0 1 0
678 1 3 0.2213712166347685 42.04898115790052 17.613140404541173 14.431070213737677 -1 0 0
964 1 1 -0.0303103253783885 39.57025689077611 16.31305272302855 17.15706115412824 0 1 0
911 1 1 -0.01009490907152482 35.97806293769975 17.577562058295232 17.471606901355063 0 1 0
1289 1 3 0.1464385791043743 42.132123469872845 15.899558233520521 17.674500163895974 0 1 0
494 1 1 -0.0325158334661835 35.02579250665905 18.815331332585032 14.230362538465247 0 0 0
2322 1 1 0.05878309431119447 39.17178967889476 13.857136306156406 23.458029701935796 0 1 0
1787 1 1 -0.03501699820804061 34.50262626228298 12.677504061725456 20.898077102631213 0 0 0
1836 1 1 0.1338686961441926 35.877418475504186 12.636647557228656 21.055009388530554 0 0 0
1837 1 1 0.006964705121518978 38.79964930384625 12.627525032419758 20.425440614101067 0 0 0
1838 1 1 -0.02536003265478051 36.61699917084742 13.857115873235404 20.868841894506133 0 0 0
1839 1 1 0.003323381569030048 38.065053509487214 13.838256891693018 20.58869105214513 0 0 0
1897 1 1 0.00793147086125952 40.24632003552578 12.564154869490576 20.446611064642084 0 0 0
957 1 1 -0.004561493809342606 42.39928227385468 11.301374854171357 17.24122068892243 0 1 0
1899 1 1 -0.01667493112274296 40.955276444894984 13.825977351767591 20.304362331747726 0 0 0
1900 1 1 -0.001950866901679364 42.36918702074433 13.847994411348154 20.29631440674214 0 0 0
484 1 1 -0.003654177501569722 34.265794435272646 12.612404010576006 14.142583456643147 0 0 0
1843 1 1 4.239205134944788e-05 38.035895587752826 16.306083983424017 20.670012817141153 0 0 0
1789 1 1 -0.01022776933344106 33.6552311168983 13.840792307290794 20.897044544779106 0 0 0
2203 1 1 -0.0004820210052657579 32.67941749105192 10.067497881518245 23.708133146142917 0 1 0
1840 1 1 0.002172084041148951 35.86551331209866 15.061401072388527 20.960134378563435 0 0 0
1841 1 1 0.001347211993791537 38.783803082686276 15.089782084881858 20.50299968269664 0 0 0
1901 1 1 -0.0006768651539865536 40.18841773913566 15.078431201805762 20.254949641947793 0 0 0
1791 1 1 0.0003566691458629442 34.41157586706356 15.101561806585122 20.943946711372426 0 0 0
2650 1 3 0.2025906276332037 41.083531494206284 14.390844184348909 22.589503863246044 0 1 0
1907 1 1 -0.01004023136954485 40.89596762937317 18.85889490750571 20.52436025410272 0 0 0
2270 1 1 0.0005477094847176789 37.071945320497534 15.122022016736132 23.850087102067647 0 1 0
1904 1 1 -0.01351517006300586 42.390737618535894 16.339300956711764 20.272215208020047 0 0 0
1903 1 1 0.006502152337568207 40.92860347448637 16.316393381653192 20.345489227481984 0 0 0
2018 1 3 0.1249035416231839 38.27191198198111 10.582112502994775 19.838008375175637 0 0 0
2324 1 1 0.005881048068326429 38.48942067839668 15.08498194913345 23.600077573073982 0 1 0
849 1 1 0.1621313382973184 33.19386664037262 17.732333625333315 17.856678976101843 0 1 0
1847 1 1 -0.006124529094385964 38.0596238189873 18.76474327564072 20.605781223572258 0 0 0
1793 1 1 -0.02493369836024554 33.69366246239561 16.347471320287777 20.994446026474737 0 0 0
1797 1 1 -0.02580468691929452 33.724196494447455 18.773213425304338 21.103103126345307 0 0 0
967 1 1 -0.137459460425491 42.69336673540896 19.020824960173808 17.625497040605637 0 1 0
2648 1 3 0.40753020902642 41.03980836059062 16.87935041485297 23.426209322534717 0 1 0
1846 1 1 -0.005430990862102835 36.6410180373161 18.828034885768837 20.914025037396254 0 0 0
1845 1 1 0.001364161224315082 38.793104482279475 17.528322237411544 20.511790526377258 0 0 0
2016 1 3 0.1821941909612111 34.03708572527382 10.87933298653302 19.807981426982288 0 0 0
1795 1 1 0.002025257927578943 34.49411219825612 17.546130461834064 21.01848609267485 0 0 0
1785 1 1 -0.192567406755458 33.76282713646385 11.362830776783023 20.738851012586224 0 0 0
2321 1 1 0.003840242341301962 41.371918187646536 12.553301353337528 23.609509260872844 0 1 0
1844 1 1 -0.001130273167087998 35.940262120375436 17.563104282562097 21.039196972037843 0 0 0
899 1 1 0.001473609154599482 35.9494481918584 10.02211376170626 17.305347068421284 0 1 0
1277 1 3 0.3363432856887848 33.697535660169855 13.112679536493994 18.788393275624454 0 1 0
1905 1 1 0.0008267920766842092 40.23183995965483 17.57390262534631 20.448312684459985 0 0 0
1908 1 1 -0.0121599217072751 42.332258549159775 18.832901198623016 20.626753901972343 0 0 0
1842 1 1 -0.004133719206587044 36.61531101324619 16.31358536662214 20.96210017695035 0 0 0
1279 1 3 0.1299736575215587 33.41476378067969 15.723221458458468 17.098610204057113 0 1 0
954 1 1 -0.004491397109796651 40.24125616293791 10.087409699536789 17.361600937747678 0 1 0
845 1 1 -0.1440999184724173 33.05163085832018 12.498986895695973 17.019583376298243 0 1 0
438 1 1 -0.1629804917210498 32.82945983313638 15.129403300265444 14.45856768790664 0 0 0
2327 1 1 -0.1363659775057244 41.58137423634239 17.761736233053593 23.92537143187046 0 1 0
955 1 1 0.001161688894941846 41.68851074853545 10.052566518063715 17.297160766642346 0 1 0
2380 1 1 0.1398692746543865 42.77860541707155 12.561979081701681 23.66009838931079 0 1 0
2325 1 1 0.1623823683430436 39.135723986150055 16.395396281842967 23.511890976435147 0 1 0
1280 1 3 0.1949586911114309 33.59829525627179 15.908849872927176 18.78558109384897 0 1 0
485 1 1 -0.0001104099290933723 37.19361063404438 12.593971468748826 14.040058019081075 0 0 0
2017 1 3 0.09541877275961425 37.16864367605668 11.880318297479409 19.186479290993837 0 0 0
2319 1 1 0.01126795533001185 40.61864771079936 11.339971107567392 23.794536464372722 0 1 0
2261 1 1 -0.01348462630581728 34.122363833012145 10.077926135888573 23.91376493713531 0 1 0
440 1 1 -0.1496889804237281 32.29691730697392 18.77064324653315 14.626247605519593 0 0 0
1895 1 1 -0.03510486689188623 40.91245514395504 11.336117467325781 20.545216896965684 0 0 0
1835 1 1 -0.009337522736435637 37.8035487200287 11.573769315851067 20.03944179251825 0 0 0
956 1 1 -0.005114774004588906 39.509662875382915 11.328628156995329 17.162531232885478 0 1 0
843 1 1 -0.008412838926355283 33.85251586981735 11.339877731314447 17.23937624931632 0 1 0
2015 1 3 0.1567878915983786 34.12703917014302 10.689316988764865 21.523079299886817 0 0 0
1784 1 1 0.01490666624241469 32.21810578358623 11.375765912998 20.624533645872287 0 0 0
1796 1 1 0.1338634439409644 32.3214580044126 18.716786262713832 21.26451364328138 0 0 0
2323 1 1 -0.1944487966721128 40.693504824528944 13.85816883450523 23.405786767667728 0 1 0
1788 1 1 -0.01485353664077315 32.23335357119502 13.882448849261813 20.865924266473453 0 0 0
439 1 2 -0.3131376579049546 32.930407685153206 17.43630105656909 14.2995217130466 0 0 0
486 1 1 -0.009938897930298656 34.99017412827867 13.854519261943059 14.06157716698943 0 0 0
2639 1 3 0.1532204383515035 32.31824936102448 14.583418437276752 23.664688934024444 0 1 0
2326 1 1 -0.04285459905895463 38.55475488819771 17.630789196921576 23.763793340508514 0 1 0
2318 1 1 0.04098622317309205 39.19532513738565 11.402915687671674 23.716922061886827 0 1 0
480 1 1 0.005240697365643191 34.20680781160273 10.127193057825732 14.041485481343942 0 0 0
625 1 3 0.08379932795949309 32.66739461962459 15.577716675737841 15.430862332184427 0 0 0
490 1 1 -0.02849330124971178 34.946369118690505 16.34784252063117 14.074501930051232 0 0 0
488 1 1 0.02711175242730828 34.31312802904535 15.104920926078579 14.153119922027903 0 0 0
1287 1 3 0.1319672477922796 42.744340612105965 18.826520220529677 18.715436441107016 0 1 0
492 1 1 0.1480209715908468 34.326930082797084 17.624452566376927 14.1648378175747 0 0 0
2376 1 1 -0.000755737632777231 42.813268691430046 10.129730832770807 23.902300991997457 0 1 0
435 1 1 -0.002798408030973132 32.817694232495356 12.593062626854023 14.216445443026759 0 0 0
1792 1 1 -0.007082020660018938 32.24282613341596 16.32593382373578 20.97159871632892 0 0 0
2266 1 1 0.01122875078289024 37.002561423255514 12.64813410269552 23.857971140082142 0 1 0
495 1 1 0.005403923561401222 36.49942918989757 18.827966033327606 14.103027412389059 0 0 0
2264 1 1 0.0175012082965512 36.25356477109596 11.409212639916136 23.961852996210027 0 1 0
2268 1 1 -0.0002254408918300638 36.29233237848169 13.877340767744169 23.90677704361335 0 1 0
482 1 1 -0.0003317169433002445 34.99322165324508 11.34397359326146 14.054684921898808 0 0 0
3694 1 1 0.009522882549037794 42.120977070012685 18.895244729802045 30.27832058134675 0 0 0
3689 1 1 -0.02626823464596172 39.89731873849644 15.253289280518487 30.376264570283816 0 1 0
3276 1 2 -0.3312341324806371 37.858231461068314 16.56773035828497 27.119538806169746 0 0 0
3746 1 1 0.1250675002409746 42.878246799195274 15.193504095153905 30.504063013067185 0 1 0
19 1 1 -0.0008325017053976507 42.8988458764242 10.045923771177176 33.89437157643232 0 0 -1
2636 1 2 -0.4581729509619266 32.95302165224942 12.686833975505445 25.049334054217073 0 1 0
3691 1 1 0.02609272896797445 40.6504944171964 16.456859808032764 30.53153521319502 0 1 0
4008 1 3 0.3070558785581057 40.23209407322072 13.137155047080608 30.186720698066544 0 1 0
3687 1 1 -0.1028341966178647 40.7185147096406 14.035987231674602 30.75475259719599 0 1 0
3686 1 1 -0.03639572267278894 37.731737496330084 13.867040843019835 30.32928512062841 0 1 0
3639 1 1 0.0112404773798247 38.43928229672475 17.591904773773074 30.37046197237152 0 0 0
3577 1 1 -0.002512674080870315 35.62228318357177 17.659706864567138 30.82821972029363 0 0 0
3634 1 1 0.005506789411987969 36.27917142356023 13.855844088040982 30.563279604456714 0 1 0
3398 1 3 0.1457579207890234 41.916047054491 12.616802495961322 29.000772989361753 -1 0 0
2753 1 1 0.05453330519632708 42.28386093161615 13.96978065920865 27.43295402126882 -1 0 0
4007 1 3 0.09988631834063136 40.36425365891813 13.811991603399216 31.733681049171263 0 1 0
2751 1 1 -0.2244687594265779 41.75386794000318 12.69040434786423 27.943101864621365 -1 0 0
543 1 1 -0.004427043569492323 39.338870803915206 11.35648685501493 33.89254402026668 0 0 -1
3742 1 2 -0.2867187900221029 42.56831652642268 10.007648747130252 30.277622363790996 0 1 0
624 1 3 0.2094116056824331 32.28008612319603 15.84668119045823 33.79395224356376 0 0 -1
2211 1 1 -0.03955212248411347 32.8025018674978 17.597390057086535 24.458146665027158 0 1 0
3278 1 1 0.1392333435941169 37.20419915139568 17.823853224599578 27.31837937972879 0 0 0
2757 1 1 0.01941621264527748 42.221054367281496 16.508474285682315 27.339827624863688 -1 0 0
483 1 1 -0.001462295601744102 36.4423672655722 11.357918844868461 33.92076497917139 0 0 -1
3744 1 2 -0.3039609441955407 42.225302881774624 13.967907945934373 30.67696934890592 0 1 0
2640 1 3 0.2172378758302808 32.38941743495423 14.424240334933721 25.32884417584258 0 1 0
3222 1 1 -0.003330504464369268 33.67509220569522 18.937991380441034 27.81893873059276 0 0 0
2749 1 1 0.03982833499499641 42.29811623628681 11.470628300193404 27.263244217279393 -1 0 0
3221 1 1 -0.02966414733016728 35.82013249945044 17.680355229012886 27.459908669496166 0 0 0
3578 1 1 0.002262980028545192 33.431853719966306 18.8856034403997 30.950993519054588 0 0 0
3690 1 1 0.01118258093362671 37.749993595000056 16.369041107896663 30.419313064856567 0 1 0
3688 1 1 0.005702345359040063 38.504853508824056 15.100935891458684 30.312220465690828 0 1 0
2761 1 1 -0.004051196777256828 42.24051988181264 19.01868927011403 27.27937472368039 -1 0 0
3219 1 1 0.03851293539474528 35.09768398209953 16.420991488176966 27.46151422712475 0 0 0
3638 1 1 0.003118790238720823 36.307904093983076 16.38250014544844 30.62283046294386 0 1 0
552 1 1 0.1162313080549381 40.651094842628915 16.301750603871152 33.616693341115884 0 0 -1
677 1 3 0.209624150593525 42.74865710737952 17.787405460159476 32.70005212203919 0 0 -1
3212 1 1 0.1153618640223248 32.900595892709646 12.679314803422377 27.78086762059353 0 0 0
3213 1 1 0.1289441795956106 35.80808839178591 12.663314534497323 27.32893664976813 0 0 0
491 1 1 -0.02984000984242398 36.45428085815137 16.35324409696113 33.97170341384412 0 0 -1
2267 1 1 -0.03214595316760157 34.88287758808467 13.878894047727249 24.23124621718307 0 1 0
3269 1 1 -0.03709965090847378 37.23774188820825 10.20045727766366 27.41837373127749 0 0 0
3210 1 1 -0.05015131325579952 33.639209855639855 11.456361603075454 27.759793917809237 0 0 0
3208 1 1 0.0002151818766710462 32.92397375345388 10.2263811384374 27.57237665238827 0 0 0
3214 1 1 -0.0216567358944964 33.61885166112075 13.891895628488589 27.546959411854978 0 0 0
3275 1 2 -0.3113226538880626 39.84494559389506 15.835541545528685 25.87676643342838 0 0 0
3274 1 2 -0.26294102479317 39.67421179891436 12.664807000484092 26.431633270851385 0 0 0
2263 1 1 -0.04375857186062784 34.805048101880516 11.354645097570874 24.141235339101485 0 1 0
3209 1 1 0.0175605873993006 35.793056952124395 10.19257796729448 27.496319012338247 0 0 0
3631 1 1 -0.009039401996140383 34.13081268124355 12.628172758259353 31.071844335257886 0 1 0
3271 1 1 0.1370951862676494 37.912495701431375 11.424797020833225 27.184702812812606 0 0 0
3270 1 1 -0.0479229363551043 40.11996522745211 10.192854321252241 27.081380746505612 0 0 0
3216 1 1 0.005812646205089412 32.9219706961068 15.170372256026653 27.503470058553646 0 0 0
3215 1 1 0.0006637224290568852 35.074285682919644 13.90821050172649 27.327765015945626 0 0 0
3399 1 3 0.1635575080942372 40.46998111981415 15.250622253337504 27.660075612065636 0 0 0
3211 1 1 -0.02684773464111804 35.08848026781071 11.471458841033751 27.513585316436142 0 0 0
3331 1 3 0.2391305072558173 36.678794684998444 15.095819447049522 26.935811380708262 0 0 0
3217 1 1 -0.1235176076767006 35.68667792736322 15.149095447627719 27.22216901312939 0 0 0
3272 1 1 0.1153113864073335 39.325575614571115 11.42022025820566 26.841483265629453 0 0 0
2637 1 3 0.3107092545091003 32.723592729687105 12.022819981563467 25.776897522023578 0 1 0
2755 1 1 -0.1658948377663505 41.6078874604067 15.252381420301655 27.759223003970856 -1 0 0
3397 1 3 0.2277455382347144 40.65756822551983 12.740876703689963 27.846358735906044 0 0 0
541 1 1 -0.0009240412928088156 38.59138723568208 10.098591162291052 33.89354933599835 0 0 -1
3748 1 1 -0.03663068158392369 42.11802492573225 16.424233029141792 30.519541842124397 0 1 0
3579 1 1 0.002071581632585389 36.33740769654176 18.870673502071828 30.716629302184263 0 0 0
3277 1 1 0.283852997025865 39.24841259745627 16.71941121932832 26.596344579168004 0 0 0
3273 1 2 -0.278563668246977 37.22922313285188 12.689451665967415 27.270844452735492 0 0 0
3281 1 1 0.01591195805685564 39.37003476682498 19.057551206636685 27.323668528350584 0 0 0
3642 1 1 0.02458466635179129 40.64689246906647 18.892070901492716 30.338656275070136 0 0 0
2265 1 1 0.1323969751656379 34.23766643569418 12.601951239330798 24.456533744413886 0 1 0
3279 1 1 -0.06054789577437732 40.08153364868872 17.823929266811902 27.083834022851384 0 0 0
3280 1 1 -0.0385865840893659 37.92739490223958 19.034048548794328 27.363890230220388 0 0 0
3641 1 1 0.009972116029234522 37.78138233212008 18.86313132018286 30.532631479525577 0 0 0
3640 1 1 0.01003673736533529 39.89371002249424 17.67513378869553 30.348890821786622 0 0 0
2759 1 1 -0.01046411638486778 41.5117271868422 17.759594817657057 27.18628161508046 -1 0 0
3218 1 1 -0.004994700223588834 33.62473354803219 16.447246602940247 27.598199748424726 0 0 0
2747 1 1 -0.0007500164836022154 41.56000718387191 10.232786639182752 27.19934971447965 0 0 0
3633 1 1 0.00823941006919782 33.442767169344044 13.876284641889335 31.11962737080458 0 1 0
3632 1 1 -0.002152742342315806 35.54414839558179 12.642956816412699 30.714725200568445 0 1 0
550 1 1 -0.04214945709152551 41.49053765764962 15.108496304299933 33.80484142387915 0 0 -1
2271 1 1 -0.0116041128610906 34.953937805582726 16.32022877786788 24.24907477614417 0 1 0
3635 1 1 -0.00273507128381189 34.16708101305175 15.127904702914487 30.951304601523997 0 1 0
2647 1 3 0.1320670455951164 41.70847023710119 17.463331945389413 25.01193312966876 0 1 0
3576 1 1 -0.001082976304788396 34.16448054693289 17.636892049702766 30.89471493749397 0 0 0
3400 1 3 0.1058787083032666 41.628365720329 15.270510279321783 28.860108391466472 -1 0 0
3629 1 1 0.03604365001285251 33.36578682060142 11.45274787788498 31.058957543798076 0 1 0
3684 1 1 -0.02306171353391504 37.64828886922116 11.325396732216733 30.412779906108437 0 1 0
3220 1 1 0.00205349695228867 32.92920681151935 17.681659811227348 27.752371584689758 0 0 0
2274 1 1 0.00955743919123702 37.13367467056793 17.61521546300811 24.100292929363555 0 1 0
3627 1 1 -0.02531669178030478 34.03198373416866 10.161153202983991 30.977421626184523 0 1 0
3628 1 1 0.002737820675065127 35.4871140503077 10.141176939281488 30.758859558148462 0 1 0
3637 1 1 6.961203486180491e-05 33.46263889418613 16.417951703181245 31.05336004926655 0 1 0
27 1 1 -0.0004003020472835548 42.92893332502077 15.078831695837671 33.74892527350365 0 0 -1
3682 1 1 0.02552136081508729 38.35259960313525 10.084568661509103 30.527423977019733 0 1 0
3683 1 1 -0.1605048934036372 39.85381362696313 10.160977196330203 30.289222447763137 0 1 0
3685 1 1 0.1555039774407273 38.210181516276464 12.585459715990654 30.081845922118184 0 1 0
4009 1 3 0.152814189367087 40.404322765878284 10.85706346363837 30.972182435619278 0 1 0
4010 1 3 0.1763334425713145 39.919988705969 10.493714297632849 29.260367131486497 0 1 0
3630 1 1 3.031170227290093e-05 36.2117703407895 11.353920346843042 30.661986484798703 0 1 0
3223 1 1 9.452278909377983e-05 35.084407120319455 18.923096270525875 27.56831505104726 0 0 0
4006 1 2 -0.4381131039531906 39.571864744402724 12.361582651821276 29.742633865477607 0 1 0
3636 1 1 0.002152756572072841 35.59115106548837 15.121066306211084 30.67059015948375 0 1 0
554 1 2 -0.2815285217345523 40.90609275671093 17.473279657762216 33.07175957727144 0 0 -1
2273 1 1 0.006421923025099439 34.231928796836804 17.57616833771873 24.22625858134617 0 1 0
2207 1 1 -0.2288532014820826 32.71100867904002 15.09746121005984 24.525251231423393 0 1 0
2275 1 1 -0.002960506300350829 34.97262259498972 18.8208017480269 24.248340102249717 0 1 0
545 1 1 -0.005919076568531653 38.628704693241865 12.61424242326654 33.89021679697966 0 0 -1
3692 1 1 -0.01480087806665172 42.83354102259172 17.65660555211909 30.370865403013113 0 0 0
2269 1 1 0.03487345718521512 34.218538610822485 15.117556073058715 24.409777828853354 0 1 0
551 1 1 0.1560173923542212 39.18371970386015 16.35630582058948 33.780083391398925 0 0 -1
2262 1 1 0.006785800446764314 37.04237547433951 10.218669155933497 24.112940271721524 0 1 0
23 1 1 0.002231176707135944 42.90595148174166 12.568223603855603 33.711818902883024 0 0 -1
2316 1 1 0.0192236145211365 38.466544879386575 10.185635382504115 24.024728333493318 0 1 0
549 1 1 -0.04721601681765809 38.610794018379096 15.129826646985014 33.91361555294196 0 0 -1
2272 1 1 -0.0006663143618120328 36.43005607834083 16.3764604552307 24.115270909388926 0 1 0
481 1 1 -0.002804039405683228 37.15293964790595 10.115541769770603 33.911107810308 0 0 -1
487 1 1 -0.005986750439983222 36.45058600712092 13.829920059348966 33.949768032490375 0 0 -1
548 1 1 -0.006553259457916406 40.78285603323486 13.859372037827406 33.87411333059945 0 0 -1
546 1 1 0.0001591226106454051 41.4620148024423 12.626286219392664 33.72050463222406 0 0 -1
493 1 1 0.1236770284959267 37.13532013344706 17.551464244020586 33.95057008829225 0 0 -1
547 1 1 -0.005195324357601345 39.3523499413433 13.877040604219099 33.95039490507203 0 0 -1
2276 1 1 -0.002532595960547509 36.37692119378633 18.855115955779823 24.20410752976989 0 1 0
542 1 1 0.0003116171474672503 41.45895627686654 10.084300919758203 33.76190911779794 0 0 -1
544 1 1 -0.01099437613562181 40.7407579081284 11.326270175438497 33.7627363568337 0 0 -1
553 1 2 -0.2751034704417556 38.58999339162985 17.622836592388257 33.793796498301056 0 0 -1
2649 1 3 0.213928918763282 41.04484354642835 14.574798898051345 24.166751514633383 0 1 0
2317 1 1 -0.002962114484208896 41.38236074769886 10.10047137722847 24.003404484904095 0 1 0
489 1 1 0.01736538012286245 37.147219223821835 15.073046925099753 33.981210503947764 0 0 -1
806 1 1 0.002961859305893555 33.88237356050596 23.895937825498898 17.366878879150242 0 0 0
810 1 1 -0.0323649868345256 33.819776692233276 26.373487991153773 17.592752004800122 0 0 0
1990 1 3 0.09059241249114899 33.39171537944351 23.803382324482744 22.177918437149536 0 0 0
858 1 1 0.001820561480390634 35.31729156330858 23.88260496544034 17.349831974496816 0 0 0
859 1 1 -0.001232355619046941 38.21880651264959 23.89482548525131 17.225379276927587 0 0 0
860 1 1 0.0009719001170517945 35.99981460456862 25.155926319759903 17.494513156532232 0 0 0
861 1 1 0.001754440541734415 37.44174163516352 25.094540211974422 17.427294590814792 0 0 0
862 1 1 0.001657645776077776 35.243125385262665 26.38578590087481 17.590163230975527 0 0 0
863 1 1 0.0008773966990455556 38.18112466742538 26.342266554492117 17.46980676563557 0 0 0
864 1 1 -0.009026640839941279 36.04805550038418 27.604485642784176 17.59566533953298 0 0 0
865 1 1 -0.003567440746961664 37.46005887960724 27.590422771293976 17.533379536352477 0 0 0
921 1 1 0.005145786675407962 39.66137685409536 23.85032677070796 17.184212117223222 0 0 0
922 1 1 0.02363509617298144 42.52655355811298 23.867028975121947 17.001893242903595 0 0 0
923 1 1 0.006949783120586701 40.376677415524014 25.09910801982151 17.14827580408478 0 0 0
924 1 1 0.02008845681666641 41.7844342990088 25.099109121781805 16.98946271762973 0 0 0
925 1 1 0.01321716215912156 39.61739808140655 26.334294265486292 17.28273331609668 0 0 0
926 1 1 0.01695660809906998 42.534439589489274 26.352359455072616 16.883560440890317 0 0 0
927 1 1 0.009312990500264056 40.35371237754725 27.555814076821814 17.132851037523846 0 0 0
928 1 1 -0.0004575946353311758 41.7981578735349 27.539682258024797 16.965065365088183 0 0 0
917 1 1 -0.001599475024294907 35.3634000446939 21.36855054137883 17.42991349513192 0 1 0
453 1 2 -0.3248097487354683 32.62489508687176 27.263682571258844 14.950728538328384 0 0 0
919 1 1 0.007892897994414266 40.351631630013074 22.56943475799166 17.141074418773808 0 0 0
920 1 1 0.02266526204438469 41.788025406265774 22.621181306232376 17.093163133176162 0 0 0
857 1 1 -0.00176758987998303 37.49570174319561 22.640483794434303 17.24983520520778 0 0 0
856 1 1 -0.001022002174067663 36.05835975800409 22.648559317777885 17.298374981599512 0 0 0
498 1 1 -0.009428253098105651 35.01084597253438 21.33297514491517 14.149169357220629 0 0 0
1989 1 3 0.3272997572804832 32.84429484155457 23.751553077158732 20.59513214386078 0 0 0
930 1 1 -0.001199970199982174 42.52093657606471 28.822534010387884 17.116002000172912 0 0 0
866 1 1 -0.01024482636728931 35.36672157852109 28.910274830591174 17.63104069768259 0 0 0
812 1 1 -0.008104026635801386 33.96943725258581 28.854413920399608 17.72685134923585 0 0 0
867 1 1 0.01103299079109458 38.17362395990144 28.8576969379912 17.53808856528351 0 0 0
929 1 1 -0.03114318878483599 39.62162410023907 28.780280245647226 17.33990421219373 0 0 0
502 1 1 -0.002918194745658969 35.027317308434675 23.78011022716548 14.054851819821762 0 0 0
1851 1 1 -0.02410770092654246 38.05768856157651 21.366878924636726 20.720280898878865 0 0 0
568 1 1 -0.006545665993902854 39.29065656930758 28.823242343956053 14.245285305399927 0 0 0
915 1 1 -0.003387383561450409 36.04035665303371 20.088613215645562 17.417993395495323 0 1 0
1848 1 1 0.03563517880600847 35.91714641364572 20.086183570998568 20.900866796688938 0 0 0
1798 1 1 -0.1542502724146829 34.447311134179394 20.072480706635332 21.112717754077035 0 0 0
1909 1 1 -0.03172443089456712 40.137748966124285 20.09878240628225 20.506187951678733 0 0 0
679 1 3 0.1611679112833395 41.994749870710805 19.98740718443187 14.534792264362075 0 0 0
969 1 1 -0.01713511380060887 41.78017616022459 20.188534004911062 17.32544047666934 0 1 0
1849 1 1 0.01819036463122847 38.672659110927405 20.073761359274922 20.5895213249984 0 0 0
1912 1 1 0.09693734340486133 42.28441938324356 21.25477954941482 20.198961237029046 0 0 0
970 1 1 0.006871178597980274 39.614446086713315 21.33481611952526 17.229555246219277 0 1 0
1985 1 3 0.1310498944885281 34.16016729006656 20.405494295939764 22.147870844779106 0 0 0
1802 1 1 0.002910352741628824 34.40337205930819 25.09713152747934 20.802262182350365 0 0 0
1806 1 1 -0.00164903949528622 34.41526534426847 27.56104253845319 20.887707884237393 0 0 0
1856 1 1 0.02010834955646339 35.8551888156087 25.068665406434732 20.789296734506333 0 0 0
1857 1 1 -0.1008357223444499 38.76821700974024 25.071500627089794 20.59367805011124 0 0 0
1858 1 1 -0.008552856930807932 36.62591548427592 26.28419430220252 20.841068272438555 0 0 0
1859 1 1 0.04197364976963817 38.07805919198624 26.307347901994707 20.614081850467418 0 0 0
1860 1 1 0.002050374529479026 35.881679889452776 27.50968161402029 20.933688850139546 0 0 0
1861 1 1 -0.03402679371019934 38.79474924816397 27.56248495588755 20.734759229863243 0 0 0
505 1 1 -0.007319518290550157 37.103641249899155 25.11809082934975 14.117459149021762 0 0 0
1916 1 2 -0.3304867718552609 40.8363264441491 26.44518635007574 19.971276942649016 0 0 0
1917 1 1 0.288735360346259 42.28082131417897 26.44363012554685 19.926236416414966 0 0 0
1918 1 1 0.1356865964110712 40.140623302320684 27.645926827609586 20.45442629702151 0 0 0
450 1 1 -0.004650576948611012 32.799374750500235 24.965316579493976 14.086188563960674 0 0 0
1971 1 3 0.222463743199649 39.83685469885444 24.889255069363152 20.467803013216322 0 0 0
1854 1 1 -0.0240870019204089 36.58837925741461 23.829359569448705 20.818149818648646 0 0 0
1855 1 1 -0.00902919459542573 38.06513769672807 23.814574669235856 20.742402947689378 0 0 0
1800 1 1 -0.1188246332847461 33.75815345147505 23.785204628482205 21.12693210146312 0 0 0
1913 1 2 -0.2831694967269828 40.21870225846828 22.54506219473875 20.478761422687 0 0 0
1852 1 1 0.1515368421883105 35.948006555271775 22.586489970703443 20.84808988685047 0 0 0
1853 1 1 0.1280061960865423 38.79423558526842 22.5906800895683 20.739391489046408 0 0 0
1804 1 1 -0.001689825487678942 33.68980592692793 26.31069995055463 20.91634419432403 0 0 0
618 1 3 0.07550791910081446 34.39599137584198 28.074933308027614 15.524135147044317 0 0 0
1799 1 2 -0.304684546788975 34.55267476506393 22.4805776785503 20.895917093542064 0 0 0
1911 1 1 0.1363882842748977 40.886250698478335 21.2741583485563 20.441867703827977 0 0 0
808 1 1 0.01379577653192311 33.07891016512597 25.13599584848112 17.41999312571035 0 0 0
569 1 1 -0.01002006588701005 40.71353021149579 28.829897509486152 14.229395843229536 0 0 0
1862 1 1 -0.003268429772923672 36.611020712614824 28.74210234212785 21.063095114363644 0 0 0
1808 1 1 0.01366145985928368 33.70300548849826 28.786129472283573 21.07171971897245 0 0 0
1863 1 1 0.003440059604190167 38.05600830476621 28.779381110944602 21.039431423747395 0 0 0
1921 1 1 0.01480657005852848 42.36165598499745 28.836691971660567 20.642114257902637 0 0 0
1920 1 1 -0.03272147745512938 40.89841962360615 28.818369767400423 20.67377531834088 0 0 0
506 1 1 0.00752370802608656 34.97281495971732 26.232577981393835 14.325193129038958 0 0 0
968 1 1 -0.005356877217199805 40.356441622047804 20.112256028992462 17.179217095847015 0 1 0
442 1 1 0.004512833446832854 32.874099915645125 20.096422899561237 14.215534342013882 0 0 0
916 1 1 -0.002817100740658553 37.48040238497667 20.088710697216126 17.293417947914527 0 1 0
853 1 1 0.002165552659277278 33.21205748421222 20.21295015881036 17.648290455824835 0 1 0
1984 1 3 0.1359344922535095 33.98354450732659 20.77837123401713 20.431496770614057 0 0 0
971 1 1 0.01643895462023038 42.56251805996995 21.392022778427467 17.13315839084448 0 1 0
1850 1 1 -0.03256763382586372 36.583294390259454 21.313420587770032 20.871815504413 0 0 0
811 1 1 0.1599673878728639 33.11979808956757 27.656450796732617 17.737600203878657 0 0 0
1914 1 2 -0.2652546881777169 42.635234604543534 22.332003313806702 19.48492535638339 0 0 0
918 1 1 -0.002931303299708479 38.16729830800525 21.373618323756386 17.224544920178413 0 1 0
804 1 1 0.004999876873730767 33.15316791193614 22.671554853576882 17.305605902325336 0 0 0
855 1 1 -0.005101680076296786 33.91291106662093 21.458347346050875 17.47032655448294 0 1 0
508 1 1 -0.01634050103395808 34.10995033031944 27.428650893496812 14.665089382334223 0 0 0
1807 1 1 -0.03468353580862843 32.24395050210721 28.850593450299986 21.059629618813055 0 0 0
507 1 1 -0.01968358266085969 36.39812007640408 26.343482824918926 14.220746291385707 0 0 0
1803 1 1 -0.04123388587087749 32.233245688526715 26.372303135661443 20.927181673004597 0 0 0
500 1 1 0.001860045997105021 34.229270058030345 22.56221509181103 14.094728732597067 0 0 0
504 1 1 0.0094771511317038 34.26009730136974 25.033659583098537 14.099822063521069 0 0 0
510 1 1 -0.07070238636938629 36.419943577147286 28.83808931990928 14.12987449874586 0 0 0
638 1 3 0.04737145597748788 35.39545342106122 28.931831531552596 14.206338420679483 0 0 0
509 1 1 0.009908678856410637 37.138329806826846 27.60712042447529 14.174618149837125 0 0 0
496 1 1 0.01719848338959888 34.293887474353156 20.087005000274996 14.171084588172889 0 0 0
2330 1 1 0.0009529614448369127 38.5461710123546 20.16883208899415 23.93309536895434 0 1 0
503 1 1 0.001187527244487522 36.44820492377896 23.795283627923336 14.10994213417412 0 0 0
2388 1 1 -0.02975292129969417 42.951184766626696 20.166651615962664 23.927622796337836 0 1 0
566 1 1 -0.005030387025670649 38.57456140692215 27.54488698855404 14.254348382993161 0 0 0
446 1 1 -0.002821961230507707 32.78407130156976 22.481489108181528 14.094156981673777 0 0 0
567 1 1 -0.004994783994018445 41.45170459700451 27.61591351238862 14.030940631485128 0 0 0
501 1 1 -0.02943472839226522 37.20676602767662 22.571919535027355 14.022631370036871 0 0 0
2331 1 1 0.01354398143212348 41.46672883577724 20.14485018533297 23.952413551076 0 1 0
611 1 3 0.2325927149977642 38.18207341075314 20.033584356532526 14.07351679755866 0 0 0
2284 1 1 0.0009393877330491189 40.680470144173945 23.85184641445233 23.982892275122172 0 0 0
497 1 1 -0.1142960185966417 37.14296709816273 20.084323379132844 14.02111528024858 0 0 0
2228 1 1 0.01715792421029925 34.95501137590089 28.841554426376334 24.716857956404677 0 0 0
39 1 1 0.00725411195054276 42.89934552524346 22.61815925222237 33.639048633958275 -1 0 -1
2777 1 1 -0.002377915124760769 42.345418443732044 29.048377812149297 27.398234140299213 -1 0 0
2285 1 1 0.001031242208165996 38.47826047935153 25.122140312983888 24.081722211434506 0 0 0
3233 1 2 -0.323463110723633 33.12737065629722 27.776431868559804 27.991746275546138 0 0 0
3295 1 1 -0.002636159269995973 40.15055927507992 27.796598317641692 27.44283201925965 0 0 0
2773 1 1 -0.002196780613773216 42.30015688114284 26.56022494280547 27.1939550512215 -1 0 0
3296 1 1 -0.006760280080519274 37.9677929028468 29.0706887449455 27.828017262131645 0 0 0
2277 1 1 -0.01299401298301788 34.246790927459024 20.08558826355562 24.367329111593776 0 1 0
4045 1 3 0.1991254947907224 35.90480814647277 29.4230616166357 31.769920303211546 0 0 0
2170 1 1 -0.04815903191257329 32.76742607245971 25.063385660028274 24.179179504803383 0 0 0
2220 1 1 -0.005565992073599557 34.876990815069725 23.84095025555905 24.243386879356247 0 0 0
3698 1 1 0.01941865266844383 42.11535247105055 21.376956748446506 30.251423115298284 0 0 0
3236 1 1 -0.04293987586707498 35.129047651173614 28.959418496552274 27.89403826798237 0 0 0
2283 1 1 -0.0001077980809940802 39.237282868505496 23.889225251642312 24.03292401599444 0 0 0
3224 1 1 0.01667951775467479 32.927524090274325 20.170295478389896 27.752897264442304 0 0 0
3282 1 1 0.0001422281626399099 37.19062802370665 20.286779215770654 27.49391923812103 0 0 0
3283 1 1 -0.006700443449291236 40.07448405960202 20.327599552294643 27.266617442157262 0 0 0
2221 1 1 0.002501439390149717 36.33805907982837 23.846802799623216 24.207900679155408 0 0 0
2765 1 1 -0.002438068836493815 42.17978280781366 21.530246216530028 27.175740387665645 -1 0 0
558 1 1 0.1390335164037055 38.59260682011205 22.693667139218125 33.737407992263115 0 0 -1
2279 1 1 0.00162481646600255 39.25621080957142 21.40767969728778 24.01564387271951 0 0 0
3704 1 1 -0.007222186840940008 42.81413302158152 25.11886097093214 30.423892713362992 0 0 0
4050 1 3 0.18501567812648 36.464790658743965 26.700888721973566 31.943333636963146 0 0 0
559 1 1 -0.05763599033864239 41.45624541869511 22.64295007570564 33.610542798601855 0 0 -1
3294 1 1 -0.005119080582947861 37.26689834487805 27.80689904438053 27.792717157115696 0 0 0
4052 1 3 0.2003019938144962 40.18111378723851 26.872623159831598 29.599479549610635 0 0 0
3653 1 1 -0.1587587138201085 40.6054521719177 26.35717651726422 30.491113866167865 0 0 0
2287 1 1 0.0021300029995494 39.18243011581148 26.3950618308841 24.083797659602112 0 0 0
3292 1 1 0.01280561214716712 37.97992966124543 26.554307506111403 27.64620054298173 0 0 0
3702 1 1 0.005455439843336709 42.10787454165404 23.864095684461606 30.414220427345846 0 0 0
3594 1 1 -0.02322445016868724 33.30146779097861 28.94499011486695 31.025765040957065 0 0 0
3654 1 2 -0.3673745364176511 40.77943311453755 28.47493810923885 30.244084724297636 0 0 0
3591 1 1 -0.03719726874812644 36.49808074591116 26.28842719169376 30.910530380390803 0 0 0
3706 1 1 0.0372469622454534 42.10229691408433 26.342995843437407 30.431694128909317 0 0 0
3592 1 1 0.1454636055758402 33.97551447406035 27.593329346528765 31.23133413920888 0 0 0
2763 1 1 -0.001968858278779281 41.50557963763036 20.278939785979023 27.220160340470038 -1 0 0
3235 1 1 0.1474587587042956 33.7027495953192 29.039664544566197 27.83582397796821 0 0 0
3593 1 2 -0.3561744061048057 35.07888388389777 27.876114765653103 31.93767205382075 0 0 0
4049 1 2 -0.2998601961368936 38.01179150466696 26.289228186870027 30.655800076174128 0 0 0
3590 1 1 -0.04502360711318668 33.42054999028092 26.359144458028 30.64813574068919 0 0 0
3700 1 1 0.0002850628197522998 42.81430307501875 22.6177069215354 30.373489052734474 0 0 0
3226 1 1 -0.006985810816056971 33.64120499899402 21.40982867873968 27.633607707889855 0 0 0
2166 1 1 -0.007023051679214697 32.747822716066544 22.58394883941831 24.201109067643653 0 0 0
4053 1 3 0.1711169764862725 40.12747748420847 26.981854336587233 31.33256484411997 0 0 0
2775 1 1 0.001072531976794625 41.56626711800717 27.822842028200817 27.26296322188641 -1 0 0
3227 1 1 -0.009450834826765619 35.047330394648135 21.480953109101627 27.604444435213924 0 0 0
3284 1 1 -0.001722557117373611 37.919722494579595 21.567178924852314 27.423026007264717 0 0 0
3285 1 1 -0.000642553902555092 39.351882621098994 21.57878195839036 27.336625685406023 0 0 0
3228 1 1 0.0007020135985628796 32.73519198753707 22.657184620811606 27.42708347080196 0 0 0
3286 1 1 -0.002098827419991293 37.19638800695783 22.81539004301603 27.4292327186372 0 0 0
3232 1 1 -0.1664841186952868 35.04237233222529 26.474690594692486 27.81776625723745 0 0 0
4048 1 3 0.1736274726569381 39.909666740183376 29.384549924761455 31.476003439624368 0 0 0
3229 1 1 0.007928246649956656 35.79996955813963 22.745839535638407 27.603579557753836 0 0 0
3287 1 1 -0.001220770814893963 40.067286517931855 22.83902477461937 27.301318087116943 0 0 0
3337 1 3 0.08749257220072447 33.10763253021174 23.26125735131221 26.575580684957522 0 0 0
3710 1 1 0.155192455588938 42.07107584444166 28.80716888001909 30.421127144972605 0 0 0
2227 1 1 0.005065159199304652 37.099497770015866 27.61672663956641 24.45170870744113 0 0 0
3234 1 1 0.02178914297780827 35.84435736017673 27.716594343541992 27.84502925550493 0 0 0
3339 1 3 0.1420771241198168 34.2780235277551 26.51731184837977 27.01405455130158 0 0 0
617 1 3 0.1256185872126849 34.005072433021695 28.051943548724935 33.67964279519631 0 0 -1
2769 1 1 0.0004627452321813026 42.253699654972124 24.04866111807571 27.20978287215063 -1 0 0
4051 1 3 0.1159527808435481 36.14965685001192 27.085586972610297 30.172885804977916 0 0 0
3293 1 1 -0.0175454929603955 39.423669222990874 26.55183450641928 27.517204907224315 0 0 0
3230 1 1 -0.06997145644306368 35.12297606540453 23.992849286422047 27.74941689492427 0 0 0
3231 1 1 0.01951691288816114 35.819294454991436 25.19112656458386 27.723423244613222 0 0 0
3288 1 1 0.0009357564547943323 37.92501591023471 24.074621608833805 27.31472964389628 0 0 0
3289 1 1 -0.001941382592926645 39.37852625769949 24.101040475069386 27.26925543292305 0 0 0
3290 1 1 -0.0003329258775886531 37.233931407040636 25.3205767259297 27.475295166169182 0 0 0
3291 1 1 -0.001476636504591428 40.13741769332586 25.32473757018949 27.263759644371397 0 0 0
3338 1 3 0.03999739448779535 32.644874288556224 23.277527729815194 28.303976536995627 0 0 0
3340 1 3 0.1375665926240953 34.439091423700106 26.413613646232793 28.75106640946788 0 0 0
3358 1 3 0.04007052576461859 34.07938628735704 24.047138074087773 27.98616722798429 0 0 0
2217 1 1 -5.993954527820856e-05 36.38806636699078 21.33964728977198 24.2655439088414 0 0 0
4046 1 3 0.1320145392301869 35.78773064129936 29.56470993771518 30.063114995584865 0 0 0
560 1 1 -0.03791663078849775 39.32972531069313 23.922528181454 33.768125578703895 0 0 -1
557 1 1 0.2886525179339386 40.66823769777752 21.513700197435575 33.181280922217795 0 0 -1
2767 1 1 -0.0003510041515732959 41.50162944037607 22.783398562021457 27.192461034356473 -1 0 0
2172 1 1 -0.01448938193494697 32.813970485828456 27.55189361617178 24.40276490523999 0 0 0
2218 1 1 -0.005885398720947587 34.18865410925374 22.58026415862992 24.281994744470772 0 0 0
3297 1 1 -0.01305709279362707 39.39755001542894 29.03272916836057 27.646647840265597 0 0 0
3696 1 1 0.009351075667741548 42.874465906517685 20.11413990600887 30.207161243357756 0 0 0
2771 1 1 -0.002183303470043434 41.59552627543794 25.306237380172664 27.24691102005793 -1 0 0
2291 1 1 0.1472113174449479 39.29548922258108 28.898740127216676 24.104252656922313 0 0 0
3532 1 1 0.01129248691659076 32.13769872645825 23.947611826428638 30.350191285420962 0 0 0
3225 1 1 -0.004436173162947623 35.78152023061845 20.19888643673199 27.49219340367601 0 0 0
2289 1 1 -0.03885477030739742 38.5434245908238 27.65435652969559 24.292097066848825 0 0 0
3580 1 1 -0.003089837218728826 34.14956932863225 20.122279977466444 30.88860842419292 0 0 0
3581 1 1 0.00136780815988324 35.56987108130733 20.100268329163676 30.836862760278986 0 0 0
3582 1 1 0.005064001921537338 33.341040875782305 21.384906154018847 30.84328988630958 0 0 0
3583 1 1 0.002214538559696162 36.326322278559665 21.359346923902038 30.78878769343674 0 0 0
3584 1 1 -0.007836812677593943 34.114086822438686 22.567459716977005 30.884054949019202 0 0 0
3585 1 1 -0.004788637934681342 35.57401123149835 22.569557500364564 30.724498347502916 0 0 0
3586 1 1 -0.00760969370261034 33.49300632140241 23.875975495272392 30.701819935803623 0 0 0
3587 1 1 0.0145925379252837 36.27910069484079 23.79571815911008 30.676656990921703 0 0 0
3643 1 1 0.01015016060990117 38.47683866253411 20.106882340482063 30.42867845455961 0 0 0
3644 1 1 0.01925177051980881 39.93338124840022 20.118510515654705 30.29373225929436 0 0 0
3645 1 1 0.01226297213271343 37.745800140636156 21.34625961818436 30.548493949404 0 0 0
3646 1 1 0.01737249687516793 40.687815948481806 21.369435296478827 30.229318966769195 0 0 0
3647 1 1 0.007291228431816792 38.48436830765826 22.566674609050843 30.409031387469096 0 0 0
3648 1 1 -0.0003989922707763454 39.90921784330179 22.586047749239533 30.29856030023223 0 0 0
3649 1 1 -0.02973167602667119 37.71689661033612 23.807860655107678 30.588139206424152 0 0 0
3650 1 1 0.001569556122975636 40.664715046107 23.82352536343945 30.451413279023225 0 0 0
555 1 2 -0.2896223929960309 41.41400537150368 20.590222329330576 32.66593012506582 0 0 -1
3651 1 1 0.1411790261820502 38.49852834714191 24.988390935473394 30.601376509434225 0 0 0
3652 1 1 -0.01260087711486479 39.918076439693515 25.050953622263663 30.581776025550024 0 0 0
3588 1 1 -0.0007755118990652519 34.228255176704835 25.16764077937111 30.72368458191233 0 0 0
3589 1 1 -0.0135869482500683 35.60801502039263 25.07810516483735 30.80809235008482 0 0 0
556 1 2 -0.3276159773120356 39.16794085423938 21.47542757417333 33.312294345380764 0 0 -1
2216 1 1 -0.002109519072283024 34.93604561861862 21.35049753165724 24.34615174686179 0 0 0
2229 1 1 -0.00733613067359394 36.35600262828141 28.810120745341084 24.694391080600177 0 0 0
2286 1 1 -0.002379120371923479 41.40424579354043 25.09114713641325 24.02226969707604 0 0 0
2225 1 1 -0.001889590532453362 36.36188115232057 26.371506531707972 24.402301732508946 0 0 0
43 1 1 -0.002059961792106424 42.94601549072436 25.158816639385872 33.55516068544848 -1 0 -1
2342 1 1 0.002185934881437118 42.8774260310187 27.550380263215658 24.109136600292494 0 0 0
2226 1 1 -0.01396429390538788 34.24337380761967 27.61358563012072 24.631576231464077 0 0 0
563 1 1 -0.005063014102194119 41.48494743148823 25.14941084342015 33.66649470070475 0 0 -1
2282 1 1 0.001677913587508042 41.421004029966255 22.606751197068366 24.038382915330256 0 0 0
2224 1 1 -0.01228536772787129 34.94774033453721 26.351582284319267 24.430235936282873 0 0 0
2215 1 1 0.0002532394589284837 32.81647382312399 20.104552706054097 24.37063444494269 0 1 0
3708 1 1 -0.02629723248552155 42.83082326368509 27.56692404696533 30.41028396316173 0 0 0
2219 1 1 0.0001523294653978232 37.08277153758384 22.620811025449505 24.14998721809454 0 0 0
2292 1 1 -0.01279378642081363 40.7498459163589 28.77015744384872 24.068181013936172 0 0 0
2223 1 1 -0.0002108070010672898 37.042458395249334 25.094875892764335 24.224386385688643 0 0 0
561 1 1 0.01271293065964144 40.793338638852205 23.89520862723544 33.74571558592929 0 0 -1
2338 1 1 -0.01098265242049073 42.843773299482805 25.108149575115053 24.073625458678283 0 0 0
2278 1 1 0.0003130444682876007 37.119922061872295 20.112901310050095 24.18392295950327 0 1 0
2281 1 1 -8.141736728184796e-05 38.499790282086295 22.643313964010574 24.153727951715645 0 0 0
2288 1 1 -0.005466985627319175 40.62389083194388 26.299982635292256 24.214413758879196 0 0 0
2290 1 1 -0.003959516218943705 41.427683374989215 27.519546857418018 24.136712812724536 0 0 0
565 1 1 -0.01058098993254469 40.756292899132376 26.37829062811423 33.78458252027593 0 0 -1
2334 1 1 -0.01262120905770118 42.88736387193655 22.66134669051319 24.06972462347815 0 0 0
2280 1 1 -0.00437540943278915 40.70629114469891 21.37799505060014 24.040962428413657 0 0 0
47 1 1 -0.002889389732464954 42.911862478124924 27.622506892816354 33.89491697930894 -1 0 -1
2222 1 1 -0.01065714359107664 34.202048575271284 25.10942737836874 24.304517479205057 0 0 0
499 1 1 0.04094690358623852 36.45077811115238 21.296112604363646 33.94376105616257 0 0 -1
562 1 1 0.001386927101602923 38.535190194890724 25.123010835161217 33.8838784443085 0 0 -1
564 1 1 -0.005333703117162883 39.30451386582326 26.341084115978887 33.973923286298316 0 0 -1
1327 1 3 0.1293861786621424 42.02851001655293 34.3947767170078 18.724283715218323 0 0 0
819 1 1 0.001736641180806596 33.72578866602998 33.89095874889888 17.72243174344341 0 0 0
872 1 1 0.1468215739873561 35.81702425614291 32.68446467519348 18.278710265527856 0 0 0
874 1 1 -0.04694246544632116 35.15331159660444 33.96854081120933 17.92056137725775 0 0 0
1325 1 3 0.178494466940803 37.62735316323876 34.44223324090903 18.716176587287375 0 0 0
1980 1 3 0.1554787080796993 37.29713828376717 36.28979899559828 22.36380146600471 0 0 0
871 1 1 -0.05587381592107732 38.397153224079695 31.298596810059927 17.720826453218972 0 0 0
1993 1 3 0.0623563083478509 32.81637574805596 31.06022390654616 22.323845977215026 0 0 0
1333 1 3 0.1384201223827203 42.31215983498002 31.81470390058194 18.412893195902214 0 0 0
873 1 2 -0.3500055805540846 36.99108044364537 32.75245947376265 18.84623475803892 0 0 0
1326 1 3 0.130712137077526 37.64692291404071 34.42333621017348 17.00699648517431 0 0 0
931 1 1 0.1384386963598856 40.365299056727636 29.995068343068898 17.236596765827247 0 0 0
518 1 1 -0.007770938979823452 37.11359054564539 35.16164541459327 14.482276816358768 0 0 0
876 1 1 -0.174304674018264 37.35161031193815 35.06079671635839 17.833554977412717 0 0 0
2692 1 3 0.219933136927635 40.78730225351158 30.92784082585233 23.79431783531322 0 0 0
936 1 1 0.1290110193022446 39.46659665401911 36.416799965697656 17.876590005902894 0 0 0
515 1 1 0.1493356061986813 35.02135514641594 34.04749047820264 14.487903986170048 0 0 0
875 1 1 0.02196275445026268 35.876157358908195 35.174488260791335 17.84095355801005 0 0 0
1324 1 2 -0.2705420374459707 40.16451806876716 35.193152527241985 17.777089770677158 0 0 0
935 1 1 0.002939195058550719 41.53951041966798 35.28270837025106 18.429233492934458 0 0 0
1328 1 3 0.08317467259808739 41.13859317083952 35.69024901244745 19.3721956254053 0 0 0
826 1 1 0.1550449562024456 33.79782482644083 38.950333614331484 17.812868327204622 0 0 0
582 1 1 -0.001013970210903813 38.566761374873444 37.607129434134244 14.561846800699616 0 0 0
821 1 1 -0.0162044409908476 33.02594609478849 35.15017595696145 17.626903950453407 0 0 0
513 1 2 -0.3265059575658881 34.481051173671 32.753702410394645 14.491730510949822 0 0 0
2691 1 3 0.1799146143543655 37.18119231022348 30.659098473534545 23.873725344135618 0 0 0
823 1 1 -0.009537005637504462 33.738759655062374 36.393448799299435 17.658576051399525 0 0 0
880 1 1 -0.007028962619892679 37.33321048221192 37.60945855947396 17.897646186126494 0 0 0
817 1 1 -0.06675708509447809 33.06568859628987 32.61228116695866 17.611862957381543 0 0 0
939 1 1 0.01012848253836221 41.67487844260179 37.61271771840664 17.806142626269537 0 0 0
881 1 1 -0.0482197865835232 35.16645656468862 38.91588170685468 17.778796820638053 0 0 0
514 1 1 0.02486563358238846 37.16242228060803 32.6397442959944 14.435363191008378 0 0 0
877 1 1 -0.01809973747627633 35.16683675887034 36.42574185850663 17.778533779526423 0 0 0
869 1 1 -0.01220985871306518 37.470799215929944 30.09159566809702 17.620002854916418 0 0 0
937 1 1 0.00563930145367437 42.392222322098895 36.38514087820818 17.913107228051988 0 0 0
879 1 1 -7.229731081898194e-07 35.90577467459516 37.6734273789646 17.702835625084887 0 0 0
813 1 1 -0.1830401058374946 33.127851512881236 30.074864731812486 17.639003920436526 0 0 0
578 1 1 -0.001570950769753878 38.54679156663476 35.102926176450474 14.505133312221437 0 0 0
938 1 1 -0.03124286572661973 40.223148442689066 37.60926718946803 17.85120255037779 0 0 0
878 1 1 -0.009995728930361266 38.070616312450774 36.3602073586874 17.89553009745555 0 0 0
523 1 1 -0.0001879207418279861 39.27115986713415 38.86053765765911 14.543378732689117 0 -1 0
941 1 1 -0.02843945699367662 42.41158699561533 38.841183583176864 17.679078243873814 0 0 0
882 1 1 -0.0001035451734431093 38.063014713278044 38.857244670087574 17.962685905542024 0 0 0
940 1 1 -0.002960143837674223 39.485149862380425 38.88546633795531 17.97050061415098 0 0 0
1331 1 3 0.1298501221818869 37.969158571605874 32.18047278757444 17.2275853485914 0 0 0
1868 1 1 0.002595297907536169 35.840563102851505 32.42863155852556 21.81747178071655 0 0 0
1869 1 1 0.01830910036167315 38.74336618329521 32.615464799145386 21.065667522710836 0 0 0
1870 1 1 -0.07333758756506058 38.03406736940112 33.84775513913932 21.113650328630776 0 0 0
1871 1 1 0.01945442519673341 38.705135807013896 35.07062431352492 21.347636256227865 0 0 0
1926 1 1 -0.006685881315043163 40.19460415497488 32.57267479279463 20.98114729130846 0 0 0
521 1 1 0.00244364233798302 34.214504441708186 37.741751947872665 14.66036052749346 0 0 0
1928 1 1 -0.01465229220189564 40.83224335811275 33.82976271551841 21.16356125943363 0 0 0
1929 1 1 -0.01766042522036875 42.278472493231995 33.83172713183676 21.184815368910314 0 0 0
1930 1 1 -0.008682224630301003 40.11603138801284 35.10640228370667 21.348464248447634 0 0 0
675 1 3 0.1968039606693228 32.85881197060983 32.19968401492216 15.415903603049046 0 0 0
1977 1 3 0.08512336967715615 35.61235214570842 33.01486000022689 20.910347746869828 0 0 0
1978 1 3 0.04862315433447411 36.468965891947214 33.04326816716309 22.47932164310661 0 0 0
1998 1 3 0.064292510599917 36.97511643162815 33.83737085245443 20.85946756133915 0 0 0
1818 1 1 -0.007205618801627445 34.57374038293496 37.71256233122782 20.72842092404046 0 0 0
1936 1 1 0.003703889677872562 40.832657554594334 38.833702798228 21.338158403754065 0 0 0
1934 1 1 -0.008620604886649267 40.124695251294895 37.58775423023782 21.48941690610699 0 0 0
516 1 1 -0.03306602407409932 36.42517271373159 33.88102569503163 14.438493601599715 0 0 0
1937 1 1 0.0003133699456521223 42.26086198053217 38.81129617079105 21.18010616293232 0 0 0
1876 1 1 -0.03850133392824134 37.97378424018539 38.84827180050583 21.617874616170916 0 0 0
1810 1 1 -0.01708502432946391 34.470608296235135 29.99363851028285 21.439571045921696 0 0 0
1874 1 1 0.02986402865286477 38.7008698883662 37.60575328088215 21.52553306888305 0 0 0
2035 1 3 0.1213842293123044 34.121411645130436 36.72107952165351 20.69346839750247 0 0 0
511 1 1 0.01421363254029524 37.148412396554235 30.042045697424054 14.101008943779929 0 0 0
1979 1 3 0.1318876646514758 37.06309879231552 36.30460229358789 20.65876662773982 0 0 0
1864 1 1 0.008021920818527473 35.92549973134039 30.018947872077838 21.28252687986325 0 0 0
2034 1 3 0.07055041232746653 34.86923510180941 37.912644303003 19.73929810939681 0 0 0
1814 1 1 -0.1503838594614509 32.14450352055033 33.885433296581056 21.494838829862992 0 0 0
1933 1 1 -0.01599530508506728 42.27004464761303 36.2832784996599 21.170964390065972 0 0 0
932 1 1 0.002160673668798424 41.7908182981973 30.044391798731866 17.19129848492373 0 0 0
462 1 1 0.01550641849136981 32.79362322800312 35.18211236125771 14.416141885817401 0 0 0
1872 1 1 -0.176018470566034 37.85511847424628 36.33911760383174 21.457721843034324 0 0 0
1820 1 1 0.01526903964478318 33.6613847166771 38.864787075939425 21.111630048107322 0 0 0
1932 1 1 -0.008080577948930016 40.85650748186012 36.3437700454413 21.438031449331437 0 0 0
1329 1 2 -0.2957591190139207 39.9197438601761 31.290351680967067 17.519021219457 0 0 0
1875 1 1 0.1469901053039506 36.567354281793236 38.86072765809235 21.533690165946346 0 0 0
1922 1 1 0.002257080057340508 40.16447529748118 30.059353522203033 20.923555777149414 0 0 0
572 1 1 0.00875921377271357 39.268769601214565 31.332111920945184 14.241975476991279 0 0 0
870 1 1 -0.03250223263465112 35.210070775043974 31.331657672827095 17.945337391276848 0 0 0
1873 1 2 -0.3017358679832155 35.86763788969081 37.651461890476284 21.522878554492333 0 0 0
580 1 1 0.004427934922319879 39.2690720461915 36.375296798543665 14.605162236027981 0 0 0
467 1 1 0.0003423203064246211 34.93857906919944 38.96813633483326 14.735055788167022 0 -1 0
512 1 1 -0.173535378546095 36.342493083686826 31.354706728137696 14.295882507095522 0 0 0
1991 1 2 -0.4579014216044442 32.13778850432822 31.106716569544272 20.378735941361732 0 0 0
933 1 1 -0.1821091641713052 42.47586726759521 31.361710481214367 17.383987706855635 0 0 0
519 1 1 0.001721703605568777 34.95654909950723 36.48956747248568 14.586864513420268 0 0 0
1866 1 1 -0.007884304602226003 36.65252206847274 31.217643908460637 21.422048735229733 0 0 0
2036 1 3 0.08574313892967321 32.610361462145065 33.714744313451654 20.49227840541784 0 0 0
522 1 1 0.01258921232679615 37.11131556359048 37.665414219919995 14.686881745417969 0 0 0
1924 1 1 -0.008833449929291201 40.889585606358985 31.289801048826185 20.936441504955287 0 0 0
458 1 1 -0.05276403199078758 32.925381974709914 32.72334983229201 14.462350591613575 0 0 0
524 1 1 -0.0006401754307815632 40.72427749361328 38.856126563017845 14.453916781310719 0 0 0
868 1 1 0.004981218265919762 36.080524896063835 30.17548078482725 17.787821146762212 0 0 0
1867 1 1 -0.008378286575362182 38.06295033649499 31.329713504555365 21.167765056187573 0 0 0
581 1 1 0.01832231164413618 40.72260297040555 36.38397778960301 14.559372293013682 0 0 0
63 1 1 0.01057291894954322 42.91975153423674 37.615338326107704 14.38632360669316 -1 0 0
815 1 1 0.02060083062062826 33.836636237338986 31.391670564285345 17.695638214999512 0 0 0
1332 1 3 0.241947700777868 41.97105292667365 32.12038791383756 16.75900007424615 0 0 0
1811 1 1 0.1159522875694987 33.84580214309814 31.076356708437384 22.075668235728376 0 0 0
468 1 1 0.006399727783551972 36.412198120282476 38.911733198551104 14.733741639528997 0 -1 0
934 1 2 -0.3173442513427823 42.60015238157288 33.69380105389269 17.053198914628776 0 0 0
520 1 1 -0.006211184343735434 36.39296217612493 36.40766273372637 14.637893030729675 0 0 0
466 1 1 0.001524045380141744 32.80907570463893 37.689746022207764 14.373182294646831 0 0 0
1813 1 2 -0.3050360288299109 34.4245249985019 32.27650944724713 22.41623133447449 0 0 0
620 1 3 0.1352251056495544 35.69635146057289 31.214459876876155 15.156341066941275 0 0 0
1997 1 2 -0.2835114081003892 33.1177102703889 36.247627745480635 22.335595334626984 0 0 0
1865 1 1 -0.005038303997081061 38.7162892310909 30.055830360515856 20.993210312532746 0 0 0
1925 1 1 -0.009803893537899266 42.34499391342468 31.32819094971735 21.03234485325484 0 0 0
1330 1 3 0.1898803795406678 38.47460770618893 31.511492993723124 18.75328103476186 0 0 0
825 1 1 -0.04958772429665152 33.05681624496829 37.702769854519595 17.717740516015265 0 0 0
1996 1 3 0.173137179844246 32.95967494775552 33.9005390512954 22.19028833154457 0 0 0
575 1 1 -0.004582094044800247 41.43691215511159 32.613493126179144 14.33214439311037 0 0 0
583 1 1 0.005277320968894769 41.46200787986635 37.63258389858645 14.492922646503908 0 0 0
517 1 1 -0.03397965672794674 34.25004233161177 35.224109985056096 14.554768006598959 0 0 0
1347 1 3 0.1804533944021674 32.43031412020017 29.991053480973655 16.788976326019213 0 0 0
579 1 1 0.02115973190013132 41.422534916218936 35.14706784621679 14.472462086109866 0 0 0
576 1 1 0.007569428972354333 39.29705992408164 33.88428832914399 14.531430833500849 0 0 0
1819 1 1 0.02215321344149785 32.21927102583663 38.858297233158524 21.052690667446935 0 0 0
570 1 1 0.003190310568450179 38.54677306809974 30.071451603731028 14.134892694171107 0 0 0
573 1 1 -0.001546217839293358 40.70070178552794 31.378220021620752 14.296067866791473 0 0 0
577 1 1 0.01653386215781502 40.7438853281014 33.87605501547983 14.446413421873038 0 0 0
574 1 1 -0.00703623043998434 38.584865840312226 32.59148227482826 14.389885309234888 0 0 0
1348 1 3 0.1912280507024222 32.4475438858667 30.020655171844936 18.529924142058327 0 0 0
55 1 1 0.002448040402190899 42.873818604784184 32.615921990673655 14.186980711249817 -1 0 0
571 1 1 -0.005533945717126679 41.39653359699784 30.10964294619518 14.170842665991458 0 0 0
59 1 1 0.01050421435900942 42.87983796405104 35.12423392519406 14.342417167492467 -1 0 0
2687 1 3 0.1732240693856206 40.81573487863085 33.49074581355089 23.803606219853982 0 0 0
2688 1 3 0.1893745737258204 40.66593911912508 33.361971350990466 25.709094258505978 0 0 0
2295 1 1 -0.04701959124367101 40.46630718082187 33.90232311566496 24.74314921170586 0 0 0
3722 1 1 -0.1138774296440797 41.768060753659356 36.17452260148936 30.851605359316864 0 0 0
4040 1 3 0.1209475041208613 38.04994977757791 37.06921742375897 30.473766869084198 0 0 0
2179 1 1 0.0009005808793627518 32.72630639169372 32.61621866062735 24.969778763538002 0 0 0
2234 1 1 -0.01196548939080254 34.176085668849026 32.63731961952834 25.02498517099219 0 0 0
4039 1 2 -0.3479213863657857 37.43171126902396 38.67080103847629 32.111096470770875 0 0 0
3248 1 1 -0.003213757530585564 39.440697498314414 36.46215741814618 28.075651146201842 0 -1 0
2783 1 1 -0.006625551758159725 41.58647045411816 32.73336840920113 27.83654762599783 -1 0 0
3660 1 1 0.001488532977550353 37.633318322587364 33.8664832015248 31.04078779591919 0 0 0
3609 1 1 -0.006294949853763819 33.38220052658647 38.920796395313324 31.3291679012406 0 0 0
2729 1 1 -0.009791532267014262 42.27858636004673 39.000080524113024 27.742782647600645 -1 -1 0
2233 1 2 -0.3183094856729554 36.1293549878371 31.43803023511317 25.374312677667433 0 0 0
3664 1 1 -0.1549077758436246 37.71642968812184 36.392410627421214 31.28611580769166 0 0 0
3605 1 1 -0.03394760614672127 33.363695513919495 36.411374420814646 31.257366321677303 0 0 0
3720 1 1 -0.003091250916311068 42.669999905406776 34.961945497827855 30.94828009117727 0 0 0
2303 1 1 0.1461737989330197 40.602355471783795 38.85285336425202 24.326178006072777 0 0 0
3249 1 1 0.01919999368199094 37.302295010723384 37.759495889593275 28.171970830405453 0 -1 0
2684 1 2 -0.2973940505580568 38.94947194323661 33.873531757102185 24.79357907167437 0 0 0
2230 1 1 -0.03678178271491154 34.10632958298004 30.098159447821995 24.768378493773366 0 0 0
3604 1 1 -0.008109000587689144 35.50697961257402 35.184575585783406 31.21071254641526 0 0 0
2302 1 1 -0.01154272895512936 39.19705086951488 38.84748568307976 24.447874202232857 0 0 0
3252 1 1 -0.0008508983300577671 39.40890246139854 38.95838371371471 28.023243718124828 0 -1 0
3251 1 1 -0.03887971017696552 37.96440505944625 39.008820173874774 28.146413436297692 0 -1 0
2693 1 3 0.1595136367301612 41.281328777502004 30.294814796412616 25.423892356316497 0 0 0
2781 1 1 0.005924701246169451 42.34112882643085 31.4928981114775 27.727325638294975 -1 0 0
3599 1 1 0.003773653493006744 33.98969601744811 32.725483147423674 30.99903647242478 0 0 0
2235 1 1 0.03398038750677332 34.83403840893005 33.87577426955357 25.07997224452542 0 0 0
3607 1 1 0.003558229939527494 34.11310892712056 37.69630492288137 31.25410421038569 0 0 0
3661 1 1 -0.0316374475131736 40.48745264615059 33.76768252282868 31.21014905184531 0 0 0
2299 1 1 0.01931228363079144 40.64106056316252 36.370240465602556 24.55495588306334 0 0 0
3193 1 1 -0.1583781494387109 35.82375418204857 37.74442261518212 28.217823323413764 0 -1 0
2243 1 1 0.01363857989709351 34.906096484348325 38.870782610219514 24.72393404353014 0 0 0
3383 1 3 0.1798969645318002 35.360706575458536 38.385244480148444 29.022515620285937 0 -1 0
2241 1 1 -0.0196322906509762 34.1240165165815 37.61738607167455 24.803305071523827 0 0 0
3712 1 1 -0.03989600588130573 42.72248133248219 30.098992682670218 30.673528126813185 0 0 0
2239 1 1 0.02118666874103357 34.83825351226313 36.35234851676213 24.76052232252251 0 0 0
674 1 3 0.1641693904437529 32.76453213345021 32.08662408978277 33.45666521295904 0 0 -1
2686 1 3 0.1633046804497933 36.66597090000506 33.076496891765 24.33297840928117 0 0 0
2727 1 1 -0.009886545183956149 41.59542792582883 37.73545484878924 27.868300325395214 -1 -1 0
4014 1 3 0.3500172353035593 42.34208575741011 37.069095001883824 31.24888622989321 0 0 0
3658 1 1 -0.03734149117051715 38.29195838646951 32.57355168266175 31.028371632937752 0 0 0
3188 1 1 -0.01007615835771079 35.0703324573832 33.95089367440475 28.016427123470045 0 -1 0
3245 1 1 -0.0004597485928653589 37.280611724175934 35.250206454402594 28.0932692987727 0 -1 0
3189 1 1 -0.03702016054813867 32.87555392526288 35.227180169885166 28.042471578446364 0 -1 0
3596 1 1 -0.1699189097043565 35.47316688215774 30.115038178267294 30.99965156490989 0 0 0
4013 1 3 0.1020349479211282 41.590767807692835 36.42575899484817 29.795240973903873 0 0 0
2175 1 1 0.0217418757346306 32.71300876076621 30.134014359790598 24.618066476163207 0 0 0
3246 1 1 -0.00481752134947695 40.19960904819353 35.215257623556255 28.02028896365664 0 -1 0
3190 1 1 -0.008299139335149801 35.80915855437118 35.20478716320257 28.098391190184465 0 -1 0
3600 1 1 -0.003717131821560745 35.4360947027122 32.71430078640561 30.978556666466453 0 0 0
3239 1 1 -0.001641914207227531 33.62181812348255 31.477453721046924 27.844508571661446 0 0 0
3243 1 1 -0.006165257853672571 37.98363623901519 34.006633739036204 28.063055985246596 0 -1 0
3238 1 1 0.003211498614826858 35.81515193809957 30.254422717746316 27.93489571484937 0 0 0
3242 1 1 -0.0005286872496315254 35.80398085911014 32.71905496483461 27.99225981584265 0 0 0
3237 1 1 -0.0303663400852325 32.92755951513544 30.23350422578288 27.75096791132203 0 0 0
3240 1 1 0.009265166204126696 35.04844830325773 31.475898752943415 27.921480228043897 0 0 0
3250 1 1 -0.00225100311169416 40.13116757490274 37.71810331543839 27.93359187006302 0 -1 0
3241 1 1 -0.0004463680844241484 32.902228738210134 32.76490091286512 27.911324276169037 0 0 0
2725 1 1 -0.01407701786040427 42.31423496778734 36.493011917871264 27.800666886978554 -1 -1 0
3299 1 1 -0.02503330048548321 40.15154917209618 30.257065655430253 27.729941138114846 0 0 0
3659 1 1 0.01700191651169357 39.75224110726534 32.496555762234756 31.073969679521234 0 0 0
3602 1 1 0.000372981367200462 36.196511533112286 33.9329427128702 31.063931864467303 0 0 0
3192 1 1 -0.0009592541352837264 35.11938271822279 36.440174358011475 28.117589887412404 0 -1 0
2236 1 1 -0.174069896906412 36.34497824667081 33.82369567386637 25.090823251746833 0 0 0
3301 1 1 -0.003569608755594607 39.459027029346665 31.517651286488327 27.89127877669413 0 0 0
3191 1 1 0.1412738554942865 33.652060636361966 36.4588525644273 28.11256992411074 0 -1 0
3244 1 1 0.001334627005857012 39.41643432595183 34.01773691914511 28.004025323119567 0 0 0
3303 1 1 -0.01019701733872759 40.16910973894439 32.75280139060924 27.955325391121445 0 0 0
2231 1 1 -0.05479743254608489 36.95795325476971 30.201159033707437 24.860490379150168 0 0 0
3298 1 1 -9.024263721702992e-05 37.246118545538216 30.29953507389654 27.946986523196312 0 0 0
3300 1 1 0.005855436547171691 38.01876589291722 31.54939087377061 28.032332245662214 0 0 0
3302 1 1 -0.008664747686870622 37.24203622858041 32.73291027081027 28.04952445637044 0 0 0
2183 1 1 0.0110187967029495 32.68632250371133 35.071682682205754 24.792737458737268 0 0 0
2186 1 1 0.1619029447115234 32.70706130688862 37.570731010568295 24.741364987480445 0 0 0
2296 1 1 0.1384648734576013 38.44248314917809 35.16750757066581 24.87871375527906 0 0 0
2293 1 1 -0.1614987263615429 41.37728273480636 30.082039268197402 24.317372213651055 0 0 0
2297 1 1 -0.02429270319966666 41.361294206776485 35.16260351547588 24.611671443568923 0 0 0
3187 1 1 0.003026933864303426 33.61943737379005 34.00598711037649 28.01236041375053 0 -1 0
2300 1 1 -0.004489458737043779 38.46274929181033 37.616088547833996 24.50571868356949 0 0 0
2238 1 1 -0.01114086603523339 37.014328948438006 35.17546789137707 24.937988254906166 0 0 0
2237 1 1 -0.002453856036847181 34.12843730623809 35.13249189001706 24.889508117542512 0 0 0
2242 1 1 -0.00144064906019257 37.021722547006746 37.623332117890705 24.621260466722322 0 0 0
3382 1 3 0.1641018378059103 35.42735207493915 38.41638592512149 27.393679557575524 0 -1 0
2358 1 1 0.01862140401826591 42.794403604903394 37.62902032254338 24.27421127583431 0 0 0
3610 1 1 0.1553470633903659 36.23833645639401 38.928236764127924 31.615534193843377 0 0 0
2244 1 1 -0.0106126861519483 36.325167497929336 38.857962468675645 24.67688648958372 0 0 0
3595 1 1 0.02525292138321371 33.995906554610606 30.15826183736813 31.1040752901372 0 0 0
3655 1 1 -0.06462488382467509 39.59619876530235 30.12418964891504 30.681364076304988 0 0 0
4044 1 2 -0.2987698097546561 38.069019168446246 30.079382380718602 30.901262234351755 0 0 0
3716 1 1 -0.004054889240455752 42.690713502582724 32.5220628387745 30.941460878829247 0 0 0
4041 1 3 0.1971708191955991 38.25443163059677 36.97249390156149 32.129505495649454 0 0 0
2301 1 1 -0.03118934767936645 41.35149512825673 37.621485370656465 24.41722202415117 0 0 0
3608 1 1 -0.03775299443381731 35.52229804280742 37.62896553670377 31.41316846709347 0 0 0
3657 1 1 -0.01337166648541119 40.50077968996174 31.339241625752493 30.847728983336932 0 0 0
2232 1 1 0.1572288848201796 34.787553600705365 31.312972249177385 24.993850543256777 0 0 0
3597 1 1 -0.01853825112427354 33.33423408645186 31.45048959321844 31.072116589319286 0 0 0
3598 1 1 -0.02017069182973811 36.1336455030867 31.449474801881067 31.00512317487094 0 0 0
3656 1 1 0.1434045639988741 37.54399603567209 31.355951598041283 31.000238213209926 0 0 0
3247 1 1 -0.01415963855033254 38.00407867292416 36.48641695281855 28.10859045998376 0 -1 0
2298 1 1 -0.0376950576237907 39.171739610140136 36.34295597972846 24.668369174145912 0 0 0
3665 1 2 -0.2843414592618644 40.42815910617276 36.25880381757733 31.480247219453197 0 0 0
3606 1 1 0.03642838926490866 36.223692358330645 36.40853672433579 31.37996911383556 0 0 0
2685 1 3 0.1797685419963202 36.76659815120777 33.32426807297243 25.931034684527106 0 0 0
2690 1 3 0.1816366435926764 37.84862616419991 30.236386880953187 25.57356523668894 0 0 0
619 1 3 0.1491665063144069 35.61660369329434 31.519609502553088 33.45531965856403 0 0 -1
3714 1 1 0.005719834799914476 41.94709573002925 31.303274650960358 30.844251782924015 0 0 0
2779 1 1 -0.01060923652684859 41.60344116851264 30.25513663467567 27.606677285779554 -1 0 0
2721 1 1 -0.002290081591439628 42.33741931462728 33.96306467350121 27.735555060981344 -1 0 0
3603 1 1 0.01921442755037956 34.05461890812626 35.158147935735464 31.219964648591993 0 0 0
3601 1 1 -0.04019788600798528 33.231714992312874 33.95501838033622 31.18293911610091 0 0 0
3718 1 1 0.01610130813473665 41.94363640408394 33.78200840790167 31.012378931167895 0 0 0
2723 1 1 -0.01012213984007216 41.6249752274716 35.21842980929156 27.841475761686638 -1 -1 0
2240 1 1 -0.009948611732139626 36.29099678205029 36.36517309186202 24.76895903219287 0 0 0
3379 1 2 -0.3463251707836629 33.32308384431546 37.75321175507883 28.161865289340202 0 -1 0
3662 1 1 -0.00714622299563153 38.4032969598866 35.06397615845819 31.170293255341694 0 0 0
3663 1 1 0.1325186880096729 39.799135302935106 34.96180023050827 31.3239290470433 0 0 0
2354 1 1 0.009249217382196837 42.773425258356696 35.102068450717766 24.54651644100657 0 0 0
4042 1 3 0.1412248962231137 38.15001653693479 39.49659147601325 30.499661910342684 0 0 0
51 1 1 -0.001066015518948116 42.83286449905354 30.110346272081266 33.96653032677935 -1 0 -1
2689 1 2 -0.3417347592632513 38.91213283000732 30.167690672537404 24.1553469620802 0 0 0
2294 1 2 -0.3584337943692037 41.66722212444684 32.25462971054602 24.697659421649053 0 0 0
4015 1 3 0.1581104770059923 42.41734216511442 39.50882938886025 30.12323359686793 0 0 0
4016 1 3 0.1958690589603015 42.307747454388696 39.69860889070104 31.91380153945075 0 0 0
2346 1 1 0.03039169742769651 42.86204708118266 30.057864639508093 24.135975387079785 0 0 0
4047 1 3 0.2026895116040289 39.7027404238245 29.715261428381865 29.692382341734366 0 0 0

Velocities

1005 -0.001933463255831981 -0.008339893232194473 0.004549286281159771
1006 -0.0020604865579290014 -0.0038307190025881907 -0.00480715995227967
1007 -0.002921583416985425 0.0033033503792745792 -0.0037808011593303097
1009 -0.0017005796947084553 -0.010524458356538322 -0.0027429382079141753
1010 0.0012148253890063546 -0.00031558172663612687 0.001713904863604888
1011 -0.004513350791978145 -0.00017057421821814822 -0.006455832953335129
1063 0.000965109068640394 -0.007195231042373593 0.0007174803166179398
1064 -2.9011845252080647e-06 0.002633052492835453 0.000577749152821767
1065 -0.006148106413730723 -0.0054008095948160015 0.0057073567142596595
1066 -0.0018510305856707925 0.004394848308230098 -0.004987608823651785
1067 -0.002768763212996457 0.003169476043463364 0.012438729161508432
1068 -0.006321173779658868 0.0025333114403036493 -0.001877641470507058
1069 0.0061808894065786425 -0.008268631503426986 -0.0008987967737931292
1070 -0.0011140919426657994 -0.0019276029924606372 0.005051565007117298
1121 -0.002176850533966022 -0.0007751386365354345 0.004215885027660007
1123 -0.0114823430013548 -0.002112692497046116 -0.0024647233106842264
1125 -0.00204105380001049 -0.0011683616734981855 -0.0029618632719302547
1127 -0.00237910149288703 0.007503435585229741 0.002578551197708887
1295 0.00361620167984268 0.01812603523609745 -0.0095800461788361
1421 -0.00392908182676605 -0.0016145586745723102 -0.007175400301804015
1004 -0.006674537472296647 0.003648900825199435 -0.0009911255294715944
1292 -0.004757677192000425 -0.00010089177282902763 0.0016546314158524245
1062 0.0016699495238081275 -0.003437865917042739 0.000754038952800224
1061 -0.0018730951692209456 -0.0028241212070166336 -0.006847458001210783
1306 -0.0027183456644231116 -0.0003046589365509921 -0.003897591555017396
136 -0.00157194016036206 0.008555038688027093 -0.004198345218417178
2432 0.010561588404222865 -0.0015062901839561055 0.0014993500033084947
1420 0.0012997671497534484 -0.0017468870454700183 -0.007493304402310944
1308 0.01157596733864997 -0.021378867468811385 -0.030949088067503235
1058 -0.002930786591618431 -0.00920050364962515 -0.008390494226480385
2485 0.007719910804660434 -0.0042348358676220195 -0.0003397779799510315
1422 0.0008516672731247119 -0.008004719904250219 0.0010730043275998312
1129 -0.004618455455844623 0.0051412674333261126 0.0035095917382742675
1013 0.0040695515136903075 0.0015004950681820714 0.004649590930332929
1071 0.004046196707530337 -0.0022909855535171255 0.009639865644846517
1072 0.0011083498562120344 -0.003776347278301809 0.00015654459985076365
1479 -0.005605636567343328 0.0028811748013176037 -0.0007171264121438744
1890 0.008176152813471725 0.006582593701204809 0.001044855066938158
1000 -0.0015443058294400157 -0.0013805911586484596 -0.004510069422409425
1307 -0.013578425157674878 0.0031947034199568914 0.017370355690650853
1478 0.0011625868911153568 0.0036182535171586333 0.0015321088646721712
2424 -0.002554912669611398 -0.01123428101992304 0.007221710338491134
134 -0.006291331165557265 0.007750357727598356 0.004432204289272763
1939 0.006133969290134509 0.007694922703609522 0.004916911027738851
1419 0.0016203230518869337 0.006702179350519461 0.00445718811519821
1003 -0.005191127934758867 0.0013209876037613196 0.005164160166363375
1296 -0.0009700981713681573 -0.005639074247873543 -0.012536646890344954
1886 -0.0012521793726127282 0.0013283275159051524 -0.0002893564023909063
2487 0.0025050371028456763 -0.0015943950393266877 0.0030213437296642115
664 0.00033622421509547305 0.00813893773717278 -0.0060627162719719685
2671 -0.0027972855040118987 0.005800549990107648 -0.00674103577755814
1294 0.013558312615126708 0.0010745216202035556 -0.0009969875687163487
1364 0.006432838088649908 -0.003771670553862856 0.008587313255034727
1365 0.0049791090582913585 0.0012043433943047914 0.0040105739401817934
1366 0.0009228906505713306 0.004465614741228844 -0.00343810793725147
1368 0.003415241520972067 -0.005313820509454297 0.005152216759009699
1427 -0.0002317785357030585 -0.0013211130571791738 -0.004326125428283008
1428 -0.0037104650006650553 -0.0016145775277805073 0.00294183838968187
1429 0.005112249609197212 -0.0023686501147637162 -0.0007758913650134108
1430 0.002401728956497503 0.007194327098751773 0.005962606558771767
1431 0.004046836932352068 -0.011740664617141548 -0.002177531140805243
1432 -0.006036505052516745 0.004057018041197303 0.0024809381356936263
1485 0.0039110401555551375 -0.0009425982597693304 0.0057560889100696944
1477 0.004808520844049619 0.004733983567420473 -0.004585086726693222
1489 -0.0026979254994820203 0.0006418457957364926 0.009108763035303178
2430 0.0022542469610977215 0.002927878409291567 0.0074522746212678835
2433 0.004373976742219644 -0.005513286570431654 -4.384541774521012e-05
1425 -0.0035844638198401415 -0.001198818266235705 -0.005741603907933648
1361 -0.006319786988227293 -0.006025698099282793 0.004164805942507732
2489 0.0030454328934452837 -0.0033860845880292617 0.002779753614415641
1362 -0.004410902086305317 -0.005243472324975209 -0.002186287031939218
1426 0.00490442357378623 0.005267205206119157 -0.0032874646335217697
1363 0.002630759742852086 0.0026694412043440077 -0.0013007757714083492
1367 0.006704099408590311 -0.005863193836812575 -0.00443066279390455
1534 -0.0005774673643644587 -0.005615407252472062 0.0029561054271361248
1423 -0.003196437373024087 0.00472994181611192 0.004669537343754936
1482 0.00024024211550775058 0.00405107153147904 2.1824024197787284e-05
1424 0.001241848588467501 -0.001789947824695752 0.003097181849480996
1481 -0.002190468657826801 -0.00271582381364431 -0.0034479272258962886
1012 0.004640767275291306 0.0012786207388131058 -0.003236567600239725
1059 -0.008853221188480066 -0.0004152597562137817 -0.0005573356425517714
1433 -0.003366021047441296 0.0010734232987410174 0.0005404393063851555
2030 -0.009039512390720926 0.018162214581982368 0.033959058729542344
1370 0.0007402421001307377 -0.009075587469539577 0.0014469445689691952
1369 -0.0018007755898494615 0.0025063603281243836 -0.006915913280642644
2031 -0.01187858238542903 0.01806981556803652 -0.02324244199858763
1480 0.00913463038148302 -0.007787881432212351 -0.0008412014480238427
2655 0.007752493149761416 -0.0016544846919324123 0.014172794524145757
1002 -0.0042366831699420125 -4.6589901491798756e-05 0.012445208225519281
131 0.00044851521983597876 0.0121414773181052 0.0020948133822002355
2431 0.00020690016033727467 0.006666158624462613 -0.0012707858282545595
2428 -0.004408938631944628 -0.005793785697987505 -0.005694951253574509
668 -0.013761416762806197 -0.005406912133474799 0.01647462838797182
2429 0.004877730293988513 0.0023706210059714753 0.003206407386006858
2668 0.016091928515726252 0.0124210128596756 -0.015557875983866655
2026 -0.026990892624651187 -0.019022058136934396 -0.005603414528047318
2422 0.0031756563872866366 -0.002563779349569428 0.0008790675597691415
1008 -0.00465304421884399 -0.004368381254060281 0.003556369177276466
673 -0.037450633288841455 0.0011281080321882007 -0.03665192981487016
77 -0.004656942599768478 0.005566663370271977 0.0005372371709514464
672 0.016118591922213012 0.01069653764532768 0.011887091550991146
1060 -0.0016748724476492209 0.006829361033272695 0.004366109330672772
1001 0.0021944395570672012 -0.006978891159278231 0.0015341512651842891
2481 0.0006314463895344406 0.0007466326873882833 -0.003768657939595014
1530 -0.002142579405221953 0.005766688974379588 0.002596649068337486
670 0.025780841691774647 0.0064461099582111365 0.01531777668819959
2421 -0.006065458916396261 -0.0012303928014927824 0.001340767374487815
2488 -0.0010125966825961599 -0.0013426500015723743 0.011472455335633534
2374 0.008644024526934664 -0.007603282585520175 0.0006752233137967857
1943 -0.005017076747085596 0.005663425405914613 0.0016768200775292663
2484 0.0010999372927425757 -0.004412497187463591 0.003603763563910992
2025 0.04872762476945624 0.02264901294298687 0.004381327505706502
1293 0.001429811044177321 -0.0032628015561006704 -0.008287504858099728
2672 0.017633121442956205 -0.010182290485238514 -0.004113727441250778
2434 -0.003927035751862817 0.004241509565557203 0.0019490796406179901
2666 0.0026014142183909588 -0.002593734658275408 0.001746168745301185
2483 -0.00021482844512186382 -0.0005676240392072203 0.0022665830105936644
2375 -0.0010191589031996345 0.002707793412041263 -0.004443313918079688
2370 0.0043838750852112475 0.005018101315428094 -0.00230360146213209
133 -0.008972250731286234 0.007920600157665542 -0.008649429394772288
2420 0.006551821282026113 -0.0007932453746856732 0.0021981132896635495
1311 0.004060284747491806 0.0023821110030923143 0.004343889446466461
2426 0.001811466268514056 0.004363109579489611 0.0035375225465318723
137 -0.0013214118383604399 -0.0011150561444233837 0.003985480005417113
2371 0.005628442463338016 -7.001910835682038e-05 0.0044030296887241
2373 0.0029866557378521058 0.0032809934261740703 0.0022033950393003142
10 0.00215433751491063 0.0067513311749633695 0.006287047552566792
69 -0.0010658299120553227 -0.0037297950715353793 -0.0009301956940736132
129 -0.004515851488571061 -0.003982446177806072 -0.0031422514172557117
2367 -0.00034465176721681283 0.0034660711791441663 0.0037159968797356884
75 -0.00732273607382045 -0.004110460183884666 -0.008690994259949415
2369 0.0008426553065515606 0.0007401608484125628 -0.0032626395063682797
72 0.0015380859288677555 -0.008376514445068579 -0.0032557829681639713
3843 0.0036145454047857625 -0.0018855422978447617 0.0004662795272237655
2674 0.018429825339268575 0.02089273869845212 0.0027214790034693036
14 -0.011966189157303938 -0.00985412998839634 0.0008076221356205515
2806 -0.006298590480125795 0.0029168995266579227 -0.00412801176102504
2363 -1.9129264404238595e-05 -0.0034716727078985083 0.0042860558401894835
2864 0.0006982341893867554 0.002461274919022283 0.0012929685463031674
2732 0.006845479423048633 -0.0033493836195112666 0.0014943974474190655
18 0.0040179806971649 0.00041239870453057257 -0.0050620536887209
3799 0.0036817971587092464 0.0012372754814401362 -0.007939561417381023
3735 0.004125673752058671 -0.0032990845679454666 -0.0023596655670036393
666 -0.017672314553048504 0.0001252072501834568 0.013049105765769424
2857 -0.0005975694287932121 -0.002858606199381164 0.0009303867570116774
2802 -0.005243515524450336 0.0011356214029017622 -0.0007126074329179237
2865 0.0008123341700387733 -0.003597084342492378 -0.002300081062008193
3741 0.0021873809211189433 -0.011542475370060295 -0.001941629347725329
71 0.0020873851925430247 -0.00561359383814867 0.004813841111498406
73 0.007321605683410225 -0.002753864677048691 0.0057686735134173635
2742 0.004322426937931504 -0.0002122129237449087 -0.001864990190119014
3794 -0.00657580560339935 -0.0031961516695200127 -0.0018459489237374412
671 0.015060776525955616 -0.005368933491909042 0.022675351627480786
2803 -0.0027102634576734487 0.002307498604874493 0.0006204954252741832
2805 -0.005382497631789504 0.002893367609665739 0.0029899519514601926
2652 0.005163355324031609 -0.005996740858582323 0.002664917037281552
3387 -0.010072482196368183 0.014295772035968919 -0.0033246279911379544
669 -0.0043245040044089566 -0.0035996949628082945 -0.0029474350423448854
3389 -0.0020152421378681696 0.0009790162916854075 -0.0014426191698443298
3800 0.005316348077728375 0.005218584573216908 0.0039500859490279126
2795 -0.003952068515096401 0.007707871708792939 0.0030680767963048032
3737 -0.004227232873591344 -0.007874299757133274 -0.010637418141668577
2746 -0.0015738936183569516 -0.001611158722261366 0.007177404631124892
2734 0.00517801336449474 -0.0007569118930054154 0.0022045780393317796
3855 -0.008858502951410848 0.001835312391098658 0.004230397413234837
3844 0.0033425693793957003 -0.006987601264360858 -0.007314002233013459
2364 0.002697448016621735 -0.0008464621975582477 0.0005837839197261501
3852 0.002043050893473316 -0.00024382025358458923 -0.0006701499441736812
4076 -0.00713354806380295 -0.012256603596381347 -0.010849594214683978
2794 -0.010037484904761161 -0.0002332387621202968 0.0025414294376438626
128 -0.0004619434015909316 0.0006499500848835087 -0.0018915049237542387
3798 0.00680393657687452 7.800343081714393e-05 -0.0017508139100283846
68 -0.005325354781285049 0.0027281419731585792 -0.0031596657334356294
2807 0.0007670536397781699 -0.00014834001229388608 0.0021090909723572243
4036 0.022007519449897792 -0.01310744491972815 0.008639397936581151
3739 0.008433955217570744 -0.005307257492303324 -0.0027019880159237656
2855 -0.0014576732053903018 -0.0020910756893238866 -0.007349048401621983
5 0.003822616543095149 -0.0038375867146246555 -0.002103192239468085
3851 -0.008219123078161826 0.00012266610033949518 0.004573113309295921
3392 -0.020196782784618374 -0.006997162924898878 -0.01221224739064195
3848 -0.0026144954051855163 0.0010439276145752282 0.004347523695262796
3388 0.015426524390764203 0.010588005788669612 0.019830965420980732
3393 0.02330500785955495 0.014732116707537221 -0.010813351819271785
2736 -0.0027591940447022657 -0.002278870292680312 0.00020404599616088677
2796 -0.0008413402185713481 0.00777451895192101 0.0050989253934005975
2797 0.0008458052372976539 0.0008025553745747466 -0.002118642219820205
2854 0.0022223650374150064 0.0005561646119061813 -0.003294056540469937
4031 0.0012330270729110984 0.0004752351972737668 8.849342282365579e-05
2673 0.0062651835172053685 0.0072997537352018724 0.008834651684539114
3853 -0.0032165083794888703 0.0016547863608043615 -0.002866820327309794
2852 -0.004848852548902393 0.0008239557428464265 0.007427654454215036
3850 0.007176066482768581 -0.0015886694855841625 -0.008539472408977991
4035 -0.035237323416419955 -0.013542866852047442 0.014567257726532742
2744 -0.00016045800001654415 -0.004057799665484095 -0.00439657111716969
2861 -0.0013591457383395997 -0.0018635932399842846 -0.005501164764107143
3854 -0.00547247891300253 0.0076463783676318795 -0.007780208252601384
2804 0.0011476373834748525 -0.0024800467305747605 -0.003948293526121711
3796 0.0001636817339274134 0.0018276978341633305 -0.006984600097629001
2853 0.0047868306570322955 -0.004462675343282977 -0.00011010580996467232
2738 -0.0037813195511814625 -0.0034316246170842967 -0.005815448138732626
2740 0.0035901545907919595 0.0011707641486232482 -0.004624009534671949
2798 0.002914676192280404 0.0031396884665427023 0.00043863570813417477
2799 0.005195606012435035 -0.003470874166743458 -0.0026696447540452348
2800 -0.006871726427762689 -0.004260648459154554 0.0052665178022272595
2801 0.00465041209560453 0.0024488814010034717 0.0006838323614777302
2856 0.0012551428653148357 -0.004812163631501952 0.0035262719593299728
2858 0.0009999891791741206 -0.0010274551826433642 -0.0008103947888673137
2654 0.03570962622917189 -0.004432777752597902 -0.003112753250615718
2862 -0.005300900431426835 -0.0046353054032254055 0.0011145938378805777
3793 -0.0040584463845043505 -0.0029673926602520905 0.007334025073966583
2863 0.002181234458404079 0.00013579165585555535 -0.007977977125678402
3795 -0.009473367482498858 0.0008624579982057825 -0.00929378885233569
4034 -0.04353597628240999 -0.032569709119482905 0.026703433000280913
2860 0.00025272086133919735 0.0033867548603808625 0.002697827186900612
3797 -0.00420663311705119 -0.003630103083837835 0.00528469802023807
3727 -0.0027948495293212694 -0.0066244780559318395 0.002939052069263521
3729 -0.000618130737319421 -0.002451728463182432 -0.006557708392799676
74 0.007169823237258689 -0.0012240012174455442 -3.8964849771481136e-05
3731 -0.0010513807140916603 0.006677093908555564 -0.0027473025900410387
3733 0.003910422102613209 0.005392183561180547 0.001501515168102038
3785 -0.002617797750892846 -0.001340711733433804 0.01018173720847865
3786 0.0020194189060670177 -0.0021324881455576225 0.002916765029892732
3787 -0.006258347910601597 -0.009738456442092305 0.0022086718982739758
3788 -0.0015024814460408492 -0.0005847893584824025 0.003344058924429536
3789 0.0007795848843570682 -0.0005157374196208003 0.0005211969647011658
3790 -0.00024235680455491083 0.0054606371250579865 -0.003913845614914657
3791 0.0008655951728006077 -0.0025552884501308343 -0.002792447216341028
3792 -0.0021141730642685497 0.0014268372033337717 0.006879108248945912
2859 0.0011842013169969712 0.004907786980741863 0.00441150396502744
3846 -0.0017743738207307207 -0.002590017485804719 -0.0013543674640920191
3845 -0.004685157651568856 -0.0009856205130469979 0.005994346034290206
3847 -0.0077487729514774395 -0.004433568417737237 -0.003494171466711652
3849 -0.0017259167336524037 -0.0015191286197725013 0.00020559589867449692
665 0.009693454595499149 -0.02436491720978433 0.003144896608624166
4033 0.016843382099475532 0.03104796105329814 0.02255468553766964
2366 0.009038142106243777 -0.0004925722500396319 -0.004407315274655488
2656 -0.014907286475520058 -0.0021599643384618093 -0.008821891070687298
2365 -0.0067184200873876745 0.0040327133030527715 0.002234690315448234
2667 -0.03451108267682338 -0.006323951297489445 -0.014589930991552102
4 0.0008851372017862868 -0.002295587478616414 -0.0015624280811850637
70 0.0024637281159488413 -0.0012987453189729063 0.0044122323411777565
8 -0.005987960079938226 0.0007756468275209467 0.00018122926528782384
127 -0.008575269609286737 0.006698641244317015 -0.00934634961191678
78 -0.004216120335146342 -0.004767207018318601 -0.003068671503050161
6 -0.001961858227879589 0.004421163475019184 -0.0033082014910202867
79 0.001525690691999597 -0.0031835706861515216 0.0028031779762108227
12 0.0075327474634491985 0.0005204195610884272 0.0019789848463412723
67 0.007131399377775589 -0.0009476199252814134 0.0023659804227634286
16 -0.0019213720234840393 -0.00012161918086468269 -0.0019751720558631902
2423 0.004732124778331371 -0.0008299320734932737 -0.00026872537750884405
2669 -0.04151091803488145 -0.010205443035404164 0.0007714084804810517
667 -0.016380096987564166 0.020012229133479484 -0.0126816572162875
13 0.005843562432677003 0.0037774706319997358 -0.005963163368761491
76 0.002203072661569488 0.00563535419623621 -0.0007443122572710313
9 -0.00010209702258222215 0.0015447119399992582 0.004240728515591513
2427 -0.004060745567623614 -0.003647526963634971 -0.0022162331201044548
2425 0.0036225216091931157 0.0003578670908946857 -0.004392999464212766
17 0.0007783521594166496 -0.0064439064776431005 -0.001594751734064266
2670 0.018347904699226862 -0.008759500801792879 -0.013753475522939481
125 0.001957654128887985 0.0044947166502287755 -0.003960186415292706
2379 -0.006257907539479782 -0.0009282524701926686 -0.003824609164900659
2503 -0.0032821578729818907 -0.006339378618325902 -0.0093553809045569
1018 -0.007726156695751479 0.0037622887527881564 -0.0038599178085535
1019 0.009286796084410466 -0.003987665792661161 -0.000827123463815455
1021 -0.0043712744862667305 0.00046510203572348093 -0.005076424046943942
1077 0.0005847721376708355 -4.013062325721624e-05 -0.0017451414773626732
1078 0.0014124190156154569 -0.007182226163651535 0.007598723658629792
1079 -0.005514497451643335 -0.004537467688281596 -0.003957106586908463
1080 0.005368289868426521 -0.002952968269824074 0.0023309262218267836
2641 -0.006508496475892923 -0.002357086506728774 0.00620064813209624
1134 0.00086689561584572 -0.0057108892872249324 -0.004521223399880204
1135 0.00765160042746428 0.0033343851188963216 0.002428885497433476
2443 -0.002290079017403847 -0.0001093109375870392 -0.000867284105179179
1316 0.008180585796663703 0.02635682917904343 0.005689928245377826
1023 0.00805561606535781 0.0031285857998449803 -0.004849448244973183
1373 -0.0028190074142211328 -0.004989984794097893 0.0038077855719555625
1136 0.00971388344292918 0.003303659940119827 -0.00026431549944944116
1022 0.00352971734176685 -0.0011636732735046393 -8.124344677571475e-05
1081 -0.006951972624453333 -0.008398532219989551 0.004551804237577403
1015 0.0032607432704310386 -0.003211080823547062 0.00014332231654250993
1088 -0.001105751074101802 -0.001606699973422025 -0.0010101707139212746
1282 -0.007244198650235793 -0.0037134209164878963 0.010170332307800112
1285 0.0004491142006171936 0.012149633324279666 0.004956938279352612
1082 0.004505228153153768 0.0095586031027514 -0.00042938505194696687
1025 0.0006291413582969244 -0.006843630614659323 -0.0019934028752806587
2445 -0.004379984728327668 0.009144324739537905 -0.0018089761753864466
1086 -0.006080630412043307 0.006938174410563153 0.0008056404840819875
2377 0.005189110390181357 -0.0010272343423626347 0.003950531414206993
144 -0.00043543019723731843 -0.003980756745890291 -0.0005350935461337137
1281 -0.0002505105389617126 0.005019782765355578 0.006756806190639803
1084 -0.00472972507798884 0.0025951207106244883 -0.0037179485434181802
1141 -0.007934722767622289 -0.008666186665434427 0.004863020854817182
2382 0.004449353456603899 0.0067624473756062115 -0.0047382187234241676
1137 0.0006402314161376619 0.001562992707972591 0.007197173353116794
2386 -5.9905107976111596e-05 0.0019798364612338857 0.0035245640229383734
1074 -0.00396098802900886 -0.0059270564146969105 0.0008659221812274515
1283 -0.02010203681310208 0.004454503706719943 0.0033003642954496587
1073 0.002195680181847791 0.0024066430550872854 -0.0052878469313231875
1085 -0.0010548018158494238 -0.0062200131700021815 0.003473348087163117
1075 0.003932825816036087 -0.00656570444791868 -0.0004255471757753035
1139 0.006308901106123771 -0.005616207917443768 -0.0001302945744603497
2446 0.0017263764777628082 -0.004473181433841915 -0.002640202980790464
1083 0.00041532057457545227 0.0026441211638859115 0.0069297557351779195
1284 0.00421966426015127 0.033715000727286615 0.004232648925171751
1371 0.005527163766670739 -0.0038742620361619066 -0.00478935525600348
1087 -0.0003799335557331701 -0.001410832784265493 0.004844045618969121
2645 0.0016187866472201808 0.02479601824994541 0.0012659420412526813
1372 -0.003202584507476304 -0.006849624786224534 -0.003759630882223899
1376 0.0032551280253284728 0.0030193264138910943 -0.0016093690934661535
1377 0.004705120658766428 0.01934920771124292 0.0029021419253461157
1378 0.005750260637874417 -0.0050012273975655885 -0.009543158173661326
1380 -0.004087051257992347 0.0035170494075809806 -0.0011992398059656583
1436 -0.005620190767138035 -0.0065240774728520835 -0.0011201076729021448
1437 -0.002285269719725345 -0.003861052396000982 0.0026194675738132537
1438 0.004674581333108393 -0.004975047011908495 0.0074388361990209385
1439 1.2064854354411246e-05 0.00019186574389986607 0.0010320531672721373
1440 -0.000983823200006834 -0.009320923094399752 -0.006126928422575758
1494 -0.00020120773934477902 0.002969009583336099 0.0052818606189552995
2643 0.01289909780079182 -0.00614582349736215 -0.007673485231553547
2033 0.004820924782695883 0.014003672866978125 -0.0025699704914744176
584 0.010748503157901169 0.01357633187192276 -0.04010464582845369
1379 -0.006831244860634207 -0.0012805095235806216 0.007387465988206395
1375 -0.008182192098529543 -0.002164509338072296 0.002747568586323773
1441 0.0022245780598397235 -0.001880946439671136 0.0070500560686210965
1498 0.00363194034056349 -0.00694389507710375 -0.002880199774532799
1385 -0.007483042204016998 -0.007421310980308964 0.005206292965160775
147 0.0017941219648701667 0.0004950046464195178 -0.00200185086379234
1444 -0.005068076684483729 -0.002554234329422171 -0.004519229692999962
145 0.0010290333058382325 -0.0008403308450237549 -0.002744804992497736
2444 0.006304793040020224 0.003125669171576214 0.000727796122877759
1386 0.0018464049340921873 -0.0019246972127349494 0.0016796847311253255
1443 -0.004171037835927954 -0.005183769949669979 -0.0031833674972313705
2383 -0.005675296804527921 0.002730807067771534 0.0038508825585473632
2032 0.009429619391194388 0.017362140449060166 -0.012088664735607484
1434 0.002855096629759916 -0.003609908672841745 0.0055006951483223395
1381 -0.006050311201599466 -0.0108097279148247 0.001511583847986075
1502 -0.0007759345862637877 0.004316831451554117 -0.011256089553825418
1447 0.0028940031265054025 0.008613667358551885 0.005051539864855673
1445 0.011637735636100457 -0.004770836344710582 0.001741161563779783
1383 -0.004134250254332804 0.004904835329606544 0.004656460607762997
1382 0.0018722897643320964 0.000768339555985718 -0.00353319599678719
1315 -0.018875558997374767 -0.004203491876506067 0.012269181850465034
1384 0.004228340799385916 0.004842766673746004 -0.0033988378931103964
1442 0.007609519613951373 0.005783733415796097 0.012135905552771109
1017 0.0009130126145511642 -0.004343325796618785 0.001682448627986435
1446 0.0025533049626500267 -0.004970928745000692 0.0029528792845125184
2385 0.0009101081297535006 0.0012689975637971526 0.005943137210595889
1435 -0.006198228208480281 -0.011509449607111873 -0.005796731668805599
1314 0.013370306089075192 0.02307533759607309 -0.020264455030989944
2447 0.005177691125702031 -0.010280532239286957 0.0024064768139453133
2029 0.005452902927344209 -0.005004945594686743 -0.0009091402569647269
2442 0.0008634247622954499 0.006254831853967883 0.004105687080913363
1014 0.0018614329573276968 -0.0009127095202612765 0.004830488965559505
2441 -0.008488527924436138 0.004826255186057616 -0.011599605540294235
2450 -0.0018077573051259656 -0.001994878329296356 0.008993611200160727
1902 0.010618584305059834 -0.005470471273232546 0.005097788124159939
2439 0.0008682216237475019 -0.002773035515517385 -0.0017232207285583173
1016 -0.0012259511998544365 0.004121695056083086 -0.004551617191178799
2437 -0.006884985418734053 0.0064758506628166766 0.0012630616310295075
1898 0.003693249006885434 -0.0021769111847449126 -0.003709756190977786
1024 -0.0006297891695250607 0.0018552023674760245 0.009115163954763585
1020 0.000698937609505708 -0.001575416386440955 -0.0016848774831226532
586 0.005018012620522267 -0.005201981325169107 0.003956905163724179
2438 -0.0007332375635909813 0.00635836457298018 0.0002202667631100889
2378 0.001901996182623938 -0.00023043699480558439 0.00301126741190517
2381 0.003076250735941258 0.004540352440694793 -0.004064214797582144
2675 0.004134050778587311 0.008752591719076793 0.00553994324014672
1076 0.004559825922846066 -0.0023258471836296512 -0.0008114647507082343
1132 -0.005613203170542344 -8.99439629151508e-05 0.007655733709987854
1374 0.00023605630959619105 -0.004341653301412756 -0.005150303552650577
589 0.01818136719253595 -0.02805593618292403 0.01768452185377116
2435 0.00164455598851353 0.00696673260569159 -0.007632808656563602
1906 0.01022840195840546 0.002094460031667871 0.004424178006299359
2449 0.002060185234173728 0.009280269329583495 -0.0027962771952125113
2448 0.0028307042656198246 -0.005818767891681851 0.0026583034689567093
2387 0.00015052948433934217 -0.007130472226885961 -0.00046309110843220576
1894 -0.003921126309911309 0.005200868506510274 -0.009128612597451232
140 -0.002039975657764668 -0.0025991072173775385 0.00870458258111318
142 0.005277988692654657 -0.0002875226410490146 -0.00523799690321726
2384 -0.0034459168554987103 0.0017166616276699225 -0.0030125560767244814
2440 -0.0023234354260219334 0.005043855553249927 -0.002624817026208344
141 -0.0029588903337690914 -0.002865044890820853 -0.004820483010596979
33 0.0036330482385209667 -0.00018810184856588372 -0.007708728675907196
2501 0.0008455241742256779 -0.004146161780425081 0.000756129717752832
138 0.0050207904378159396 0.006213288760699932 0.001964312360564868
2499 -0.0005222298760159031 0.0007245017413022418 -0.0008172923205879404
2497 -0.0004961545804512129 -0.0017401108585769782 -0.000568425818867994
34 -0.002340658696529366 -9.022616147036095e-05 -0.0015713187915823833
91 0.00043800089909971603 0.0020764046377187363 -0.003636127062188801
3861 -0.0014095608735548366 -0.0074097910889943785 0.004469128912579845
3865 -0.0034222366994566765 -0.001307656704851972 -6.051513244879417e-05
3808 -0.006947840528910337 0.0030662026987309065 0.0011106297071025004
2496 0.007658758789264177 0.005347581861427652 0.000521635918798553
2495 -0.007700011274146615 -0.0007321293779487805 -0.0021709649676013494
2494 0.0008581758562137925 -0.00630136049577862 0.004987989929348692
[truncated: 259,563 more chars]
