# Supplementary material for: Staggered structural dynamic-mediated selective adsorption of H2O/D2O on flexible graphene oxide nanosheets
Source: Nat Commun. 2024 Apr 27;15:3585. doi: 10.1038/s41467-024-47838-9 (PMC11055881; doi:10.1038/s41467-024-47838-9)
Supplement: Supplementary file 14 — Supplementary Data 11 [file 41467_2024_47838_MOESM14_ESM.txt]

3936

C 42.5050  0.2916 43.1269
C  1.4583  0.3167 13.1489
C 41.9202  1.6411 42.9099
C  2.1529  1.5721 13.4785
C 42.4442  2.8367 13.1453
C  1.4537  2.8017 13.5150
C 41.6135  4.0089 13.4121
C  2.2133  4.0077 13.6507
C 42.2474  5.1513 14.1340
C  1.6936  5.1914 14.3238
C 41.5904  6.3728 13.7604
C  2.4493  6.4524 14.2018
C 42.0571  7.4886 14.4355
C  2.0003  7.6581 14.7446
C 41.4292  8.7443 14.1278
C  2.6293  8.9013 14.4747
C 42.0294  9.9827 14.4350
C  1.9845 10.1327 14.4747
C 41.3739 11.1633 14.0712
C  2.4440 11.2860 13.8578
C 42.1916 12.4347 14.0316
C  1.6487 12.5036 13.8997
C 41.6696 13.5868 13.3228
C  2.0888 13.5612 13.0044
C 42.2878 14.6068 42.9700
C  1.3172 14.5904 43.0006
C 41.6613 15.8890 43.0936
C  1.9581 15.7681 42.3068
C 42.4011 17.1046 42.8074
C  1.3794 17.0760 42.4672
C 41.8370 18.4070 42.8408
C  2.1671 18.3644 42.4852
C 42.5036 19.6611 42.5977
C  1.3703 19.5041 41.8695
C 41.8038 20.9121 42.6688
C  2.1586 20.7285 41.9571
C 42.5266 22.1026 42.3172
C  1.4418 21.9605 41.8269
C 41.8928 23.3562 42.6491
C  2.1939 23.1116 41.2991
C  0.1925 24.6125 42.6409
C  1.2547 24.5740 41.5653
C 41.8728 25.8575 42.5228
C  2.0363 25.8839 41.6199
C 42.3135 27.0041 41.7327
C  1.2562 26.9721 41.2802
C 41.4650 28.0951 41.4179
C  2.5178 28.9796 41.0147
C  0.2694 30.1356 41.0583
C  1.6244 30.0642 41.3894
C 41.9493 31.2642 41.4736
C  2.2843 31.2176 41.8671
C  0.1469 32.4201 42.0711
C  1.5875 32.4773 41.6778
C 41.8022 33.4628 42.6004
C  2.2853 33.8198 42.1666
C 42.4322 34.7306 43.0261
C  1.4388 34.7433 42.9526
C 41.7801 35.9425 12.8386
C  2.2005 35.6848 13.2946
C  0.1114 37.1735 43.1224
C  1.3893 37.2145 13.4889
C 41.7759 38.4221 12.7732
C  2.1586 38.4896 13.3491
C  4.2740  0.3190 13.5711
C  5.6849  0.3250 13.8681
C  3.5999  1.6208 13.6991
C  6.3793  1.5780 13.7818
C  4.1941  2.6920 12.8057
C  5.8615  2.5470 12.8021
C  3.5801  4.0019 13.1725
O  6.6203  3.8856 43.0822
C  4.0838  5.2360 12.8094
C  4.8200  5.4555 41.9415
C  3.7374  6.4549 13.4939
C  4.5391  7.6080 13.5937
O  5.8798  7.6094 13.1845
C  4.0439  8.8831 13.9883
C  6.6427  8.8247 13.0660
C  4.5020 10.0176 13.2045
C  5.9074  9.9794 12.9908
C  3.6418 11.1987 12.9213
C  6.5681 11.3544 43.0787
C  4.3548 12.4641 13.1042
C  5.7664 12.5053 13.3921
C  3.5924 13.7014 13.1633
C  6.5421 13.9795 13.1970
C  4.5374 15.0749 42.9296
C  5.9910 14.9040 42.6188
C  3.8225 15.8804 41.8107
C  6.6352 16.1140 42.4082
C  4.3535 17.2050 41.8878
O  5.9556 17.1110 41.7851
C  3.7361 18.3950 42.1037
C  6.6293 19.0037 12.9444
C  4.4472 19.6619 42.1164
C  5.8685 19.8342 42.4195
C  3.6151 20.8301 42.0409
C  6.5680 20.9747 41.9886
C  4.3061 22.0984 42.2015
C  5.7335 22.2007 41.5108
C  3.5563 23.2799 41.7997
C  6.3431 23.5223 42.0335
C  4.1017 24.5864 42.0856
C  5.5492 24.6452 42.1555
C  3.4599 25.7562 41.4082
C  6.1061 25.9102 42.7762
C  4.4136 27.3758 41.3190
C  5.7900 27.3325 41.9937
C  3.8238 28.7024 41.3284
C  6.2310 28.4566 42.8881
C  4.6013 30.0166 41.6063
C  5.8758 29.7686 42.3542
C  3.6317 31.0493 42.5056
C  6.4756 30.9615 42.7964
C  4.4570 32.3734 42.5983
C  5.7864 32.1914 42.9954
C  3.7864 33.6371 42.5742
C  6.5065 33.1500 13.5060
C  4.3977 34.8973 42.8080
O  5.8044 35.1422 42.5036
C  3.6334 35.9287 12.8762
C  6.4645 36.1448 12.8537
C  4.2750 37.2243 12.9649
C  5.6207 37.0379 13.6291
C  3.5738 38.4524 13.4279
C  6.4443 38.5047 14.2472
C  8.7537  0.1018 14.3959
C 10.1254  0.3121 14.1589
C  7.5360  2.0328 14.4107
C 10.7642  1.5927 14.5395
C  8.3666  3.1670 14.0240
C  9.8493  3.1915 14.3098
C  7.8719  4.0796 13.1633
C 10.6145  4.0267 13.3672
O  8.5713  5.2867 12.9244
C  9.9861  5.2474 13.1291
C 10.7329  6.4165 13.4804
C  8.8483  7.2224 14.9620
C 10.0588  7.5160 14.1013
O  8.0257  8.8292 13.0114
C 10.5118  8.9139 14.0366
C  8.6669 10.2152 13.2056
C  9.9995 10.1325 13.6080
C  8.0456 11.4104 12.9054
C 10.9081 11.4835 13.5239
C  8.8050 12.6732 42.9590
C 10.2094 12.6866 13.0439
C  8.0545 13.9648 13.3939
C 10.8126 13.9895 13.1840
C  8.6598 15.1391 12.8472
C 10.0269 15.2326 43.2132
O  7.9683 16.2810 42.7690
C 10.7468 16.3377 42.8112
O 10.0135 17.5440 42.9706
C 10.7948 18.7461 42.6948
O  8.6771 19.8514 42.0026
C 10.1236 19.8768 42.1324
C  7.9922 21.0946 41.9239
C 11.0596 20.8220 41.6535
C  8.5013 22.4245 41.7857
C  9.8266 22.7547 41.2575
C  7.7522 23.5933 42.2391
C 10.5394 23.9920 41.5005
C  8.4457 24.7337 42.8311
C  9.6832 25.1976 41.8293
C  7.5918 25.8952 42.9653
C 10.5244 26.1297 42.7383
C  8.2997 27.0793 12.8299
C  9.7210 26.9376 13.0622
C  7.7425 28.3892 42.9510
C 10.8632 28.9323 13.5216
C  8.6376 29.9183 12.7818
C  9.9757 30.0134 13.2793
O  7.7203 31.0310 13.0398
O 10.4404 31.3389 13.1588
C  9.6953 32.8417 41.6212
C 10.5238 33.9538 42.2026
O  8.4748 35.1774 42.4333
C  9.8683 35.1047 42.6234
C  7.8002 36.2897 43.1520
C 10.5847 36.0318 13.0247
C  8.5118 37.4079 13.1494
C  9.9971 37.3796 12.8014
C  7.9553 38.4586 13.8855
C 10.8724 38.6761 13.3560
C 12.9001  0.3211 13.9808
C 14.3182  0.2863 14.0410
C 12.1898  1.5778 14.1090
C 15.0365  1.5715 13.7285
C 12.7645  2.8573 13.8225
C 14.2350  2.9472 13.9558
C 12.0794  4.0871 13.4522
C 14.9023  3.7030 43.1576
C 12.7732  5.2093 12.9349
C 13.9633  5.0965 42.5302
C 12.0534  6.4632 12.8056
C 14.7613  6.3525 42.2766
C 12.9733  7.6509 12.7800
C 14.2611  7.6815 42.5565
C 12.6767  8.9283 13.2530
C 14.8644  8.8838 42.1380
C 12.9699 10.1437 43.0690
O 14.0436 10.0356 42.0600
C 12.3681 11.3459 12.9909
C 15.4051 11.3371 13.1588
C 13.1636 12.5278 43.1778
C 14.5745 12.4730 43.0372
C 12.5485 13.9036 12.7710
C 15.2638 13.6383 42.5332
C 12.9658 14.7394 42.0251
C 14.4090 14.8375 42.2141
C 12.0522 16.3198 42.1639
C 15.0209 16.1180 42.2402
C 12.8700 17.4205 42.8645
C 14.2104 17.4175 42.1382
C 12.1881 18.7005 42.8350
C 15.0551 18.6045 42.7818
C 12.9796 19.9739 42.9138
C 14.4401 19.8807 42.8186
C 12.4203 21.0147 41.9667
C 15.1880 21.1601 42.7559
C 13.1995 22.1532 41.6397
C 14.4347 22.3711 42.3028
C 11.9157 24.1092 41.4504
C 14.9238 23.6992 42.4415
C 12.7121 24.9903 42.1975
C 14.1509 24.8907 42.3069
C 11.9389 25.9629 42.9990
C 14.9021 26.0698 42.7684
C 12.8753 27.4994 13.0100
C 14.1970 27.3503 42.8448
C 12.1522 28.7706 13.0072
C 14.9145 28.5693 42.7923
C 12.6786 30.0365 42.8880
C 14.3923 29.9395 42.5657
C 11.9954 31.3275 12.9780
C 15.1572 31.0253 43.1861
C 12.4937 32.4903 42.6798
C 14.9279 32.3725 43.0864
C 11.9475 33.8151 42.4931
C 15.6055 33.4920 13.1637
C 12.6952 35.0576 42.7272
C 15.0267 34.7990 13.0437
C 12.0761 36.1222 12.8729
C 15.4302 35.9791 13.6521
C 12.9264 37.2876 13.1807
C 14.7169 37.3212 13.4713
C 12.2624 38.3755 13.9534
C 15.0305 38.4368 14.3339
C 16.7855  0.4664 15.5543
C 18.2275  0.3548 15.3731
C 16.0519  1.9361 14.8972
C 18.9110  1.6025 15.4738
C 16.7787  3.0236 14.2968
C 18.0960  3.3555 14.7224
C 16.3022  3.6771 13.0448
C 18.8438  4.3489 14.0135
C 17.1198  4.5212 42.7288
C 18.3045  4.9789 12.8398
C 16.0795  6.4067 41.8318
C 18.9984  6.0138 42.4208
C 16.9325  7.4984 41.9474
C 18.3013  7.4188 42.1383
O 16.2018  8.8586 41.8364
C 19.0887  8.5621 41.8873
C 18.4192  9.3659 40.7434
O 19.2504 11.0903 42.3434
O 17.4560 12.5520 42.7120
C 18.8144 12.4216 42.2523
C 16.6564 13.6956 42.4383
C 19.3077 13.6599 41.8994
C 17.2021 14.8893 41.9154
C 18.6222 14.9795 41.8706
C 16.4510 16.1289 42.3349
C 19.2130 16.2946 41.9357
C 17.1802 17.2894 42.7126
C 18.5914 17.4411 42.5629
C 16.3621 18.3683 43.2119
O 18.9758 18.7459 43.1019
C 16.9796 19.0749 13.9501
O 16.0664 21.8902 13.5336
C 16.9961 22.7699 13.0497
O 18.4581 22.6331 13.0808
C 16.3805 23.7151 42.7515
C 19.1250 23.8023 43.0886
C 17.1405 24.8073 42.0951
C 18.4999 25.0365 42.7746
C 16.1603 26.3058 41.9607
C 19.3395 25.9406 41.9297
C 16.9942 27.4329 42.3547
C 18.3362 27.5861 41.8797
C 16.3494 28.5050 43.0596
C 18.9888 28.8497 42.2202
C 17.0792 29.6657 12.9934
C 18.3657 30.0119 42.9171
C 16.2813 30.7325 13.6720
C 19.2900 30.7092 13.3862
C 17.2840 32.0257 14.1886
C 18.7332 31.5935 14.3678
C 16.9711 33.4096 13.7240
C 19.5123 32.0181 15.5775
C 17.2297 34.4951 14.7317
O 18.7478 34.8443 15.1286
C 16.5573 35.7841 14.4550
C 19.2816 36.0810 14.9921
C 17.0358 37.0322 15.1626
C 18.4553 37.2077 14.7680
C 16.0636 38.4485 15.3677
C 18.9750 38.5209 15.1227
C 21.0713  0.6567 15.0141
C 22.4820  0.7416 15.1279
C 20.1818  1.7890 14.7772
C 23.1270  2.0184 15.0232
C 20.9148  3.0742 14.9788
C 22.3719  3.1665 14.8468
C 20.1919  4.7190 14.4432
C 22.9403  4.4154 14.4744
C 21.0172  5.5719 13.5318
C 22.4721  5.4707 13.6996
C 20.3754  6.2916 43.0217
C 23.2729  6.4965 13.0867
C 21.1494  7.3348 42.3613
C 22.5335  7.4560 42.8337
C 20.4476  8.6726 42.1660
C 23.2040  8.4873 42.0077
C 21.1146  9.9117 41.9182
C 22.4745  9.6563 41.4779
C 20.6531 11.2795 41.9934
C 23.5636 11.3557 41.2444
C 21.4358 12.4529 41.7686
C 22.8927 12.4937 41.7395
C 20.7406 13.7029 41.6468
C 23.6111 13.7483 42.0530
C 21.4846 14.9067 41.3004
C 22.9148 14.9457 41.4655
C 20.4710 16.6436 41.3656
C 23.6730 16.0312 41.0902
C 21.0005 17.8992 41.9463
C 22.3871 17.9904 41.6810
C 20.3576 18.6146 42.8967
C 23.2472 18.8141 42.4919
O 21.1562 19.5425 13.1992
C 22.5522 19.6924 12.8772
C 20.6615 21.4762 42.0504
C 23.1470 20.9274 13.1839
C 21.2629 22.4344 43.0566
C 22.4790 22.2496 13.2251
C 20.5157 23.6823 43.0794
C 23.1413 23.4482 13.8103
C 21.4900 24.7375 42.6466
C 22.4584 25.1193 13.2401
C 20.7816 25.9428 42.1078
C 23.2917 26.2704 12.8626
C 21.5885 27.0391 41.7358
C 22.8654 27.1871 42.2774
C 20.3104 29.0073 41.8091
C 23.5980 28.4292 41.9074
C 21.2123 29.9399 42.3967
C 22.6212 30.0565 42.0397
C 20.6559 30.8195 12.9615
C 23.2596 30.9926 42.9893
O 21.2097 31.9044 13.7313
C 22.5531 31.7899 13.3636
O 23.4244 32.7140 14.1265
C 22.5491 35.4996 13.6095
O 20.6209 36.2677 15.3153
C 23.2795 36.4827 14.4728
C 21.1861 37.5994 15.0812
C 22.6211 37.6167 14.9778
C 20.4037 38.6950 14.9748
C 23.2102 38.9189 15.2798
C 25.9503  0.2874 13.9883
C 27.1678  0.2537 13.1984
C 25.4082  1.6196 14.2152
C 27.8585  1.4983 13.1012
C 25.7591  2.7753 13.5118
C 26.8620  2.6632 42.8925
C 25.1942  4.0687 13.7688
C 27.6244  3.9366 42.7552
C 25.5234  5.1869 13.0225
C 27.0161  5.1633 43.2225
C 24.7597  6.4301 12.9303
C 27.5654  6.2612 42.3148
C 25.2600  7.2220 42.1927
C 26.5800  7.0061 41.7301
C 24.5140  8.2329 41.5827
C 27.8085  8.8917 40.8951
C 25.7336 10.1639 40.8009
C 27.1521 10.1240 40.8830
C 25.0259 11.2702 41.3353
C 27.9356 11.4287 41.0231
C 25.7372 12.3876 41.9563
C 27.1321 12.5195 41.6312
C 24.9820 13.6915 41.4611
C 27.8344 13.7536 41.8348
C 25.8534 15.0545 41.2004
C 27.2674 15.0802 41.7272
C 25.0599 16.3102 41.4052
C 27.9317 16.2624 42.1305
C 25.7131 17.5175 41.6770
O 27.2975 17.4275 41.8118
C 24.7531 18.8827 42.3056
C 27.1852 18.2997 13.7227
C 25.2656 19.7528 12.8915
C 26.6518 19.6375 13.2609
C 24.5794 20.9155 13.4709
C 27.4776 20.8111 13.2584
C 25.3206 22.1601 13.2701
C 26.7577 22.1220 12.9409
C 24.6540 23.3251 13.7665
C 27.4027 23.2556 13.7366
C 25.3630 24.5328 13.9718
C 26.8286 24.5510 14.0222
C 24.4791 26.4496 13.5952
C 27.6650 25.6823 14.3848
C 25.3431 27.4963 13.0506
C 26.6328 27.6745 13.5836
C 24.8877 28.4619 42.5471
C 27.5791 28.6250 13.2157
C 25.7050 29.6619 42.3077
C 27.0475 29.7088 42.9156
C 24.7209 31.1426 42.7709
C 27.7007 31.0147 42.9167
C 25.4524 31.8136 13.4441
C 26.8509 32.0657 13.0776
C 24.7687 33.0208 13.8155
C 27.5305 33.2653 13.4701
C 25.3905 34.2557 13.9222
C 26.7519 34.4963 13.4571
C 24.6847 36.1936 14.6515
C 27.2439 35.6524 43.1842
C 25.5759 37.1743 14.0204
C 26.6156 36.9764 12.9395
C 25.3830 38.4635 14.5206
C 27.4285 38.4800 42.8018
C 29.6465  0.2057 42.4532
C 31.0520  0.0922 42.6927
C 28.9862  1.4755 42.6513
C 31.7612  1.3462 42.7414
C 29.6900  2.6439 42.0991
C 31.1688  2.6476 42.4761
C 29.0107  3.9023 42.4473
C 31.9045  3.7942 42.5951
C 29.7245  5.1016 42.2048
O 31.1691  4.9580 42.1400
C 29.0028  6.3217 42.0968
C 31.8608  6.5946 40.4526
C 29.8152  7.4745 41.6560
C 31.2376  7.5159 41.5244
C 29.1313  8.7394 41.3607
C 31.9040  8.6485 42.1159
C 29.7089  9.9528 41.8928
C 31.0145  9.7584 42.6257
C 29.1676 11.2246 41.7718
C 31.7779 10.9867 42.8913
C 29.7994 12.4109 42.4613
C 31.4091 12.2694 42.2756
C 29.2958 13.7315 41.7779
C 32.0239 13.4665 42.7938
C 29.9466 14.8426 42.3205
C 31.3502 14.7761 42.5440
O 29.3166 16.0850 42.5432
C 32.1559 15.9553 42.4606
C 31.4647 17.0138 41.5914
O 31.9577 18.6722 12.9990
O 29.7300 19.6433 13.2859
C 31.1121 19.7776 13.3263
C 28.8577 20.8280 13.3497
C 31.7840 20.8781 13.7836
C 29.5293 21.9116 13.9214
C 30.9520 21.9886 14.2923
C 28.6806 23.0218 14.2380
C 32.0173 23.6474 13.9243
C 30.0047 24.9204 14.2031
C 31.2547 24.8523 13.5651
C 29.0668 25.9632 14.1987
C 31.7594 26.0083 12.8522
C 29.7405 27.3621 13.9863
C 30.9894 27.2625 12.8651
C 28.9156 28.5815 13.7411
O 31.8602 28.5083 13.0131
C 29.6009 29.8170 13.7938
C 30.8372 29.8908 14.7189
C 29.0632 30.9217 13.1403
C 29.7082 32.2012 13.0861
O 31.1767 32.1576 13.2154
C 28.9186 33.3153 12.8661
C 31.8731 33.3766 13.2816
C 29.4209 34.5623 42.7271
C 31.2674 34.5360 43.2095
C 28.6555 35.7534 42.9025
C 31.7430 35.9169 13.1578
C 29.5902 36.8727 42.6112
C 31.0123 37.0219 43.0884
C 28.8018 38.4195 42.1414
C 31.7106 38.2403 43.0198
C 33.8962  0.1600 43.2096
C 35.2824  0.2340 12.9676
C 33.2031  1.4050 42.9503
C 35.7085  1.5103 13.5929
C 33.7350  2.7363 43.1380
C 35.0921  2.7621 13.1095
O 33.2054  4.1339 42.9882
C 35.9949  3.9327 13.2919
C 35.5225  5.1103 14.1706
O 36.1437  6.3400 42.0347
O 34.1351  7.7100 41.5311
C 35.4765  7.5732 42.0299
C 33.3002  8.7234 42.2222
C 36.0213  8.5795 42.7240
C 33.8575  9.8093 42.8863
C 35.3616  9.9242 42.9165
C 33.0285 10.8167 13.1085
C 35.7648 10.7309 13.7271
C 33.7675 12.0204 13.4413
C 35.0167 11.8540 14.0590
C 33.0614 13.3357 13.2734
C 36.0439 14.0280 14.5065
C 33.9661 14.9378 13.5611
C 35.4055 15.0813 13.7828
C 33.5505 16.0157 42.9175
C 36.1641 16.2556 13.3812
C 34.0115 17.4318 13.1290
C 35.5318 17.4760 12.9166
C 33.3358 18.6805 13.3372
C 36.1449 18.6689 13.4556
C 33.9206 19.7521 13.9982
C 35.3938 19.8185 13.6722
C 33.2183 21.0255 13.8758
C 35.9454 21.1184 13.3577
C 33.9469 22.2498 14.1804
C 35.3840 22.2722 13.9208
C 33.3740 23.4506 13.5423
C 36.1259 23.5840 13.8446
C 34.0744 24.2881 43.0241
C 35.4548 24.4230 12.7900
C 33.0232 26.0634 42.6117
C 36.1900 25.4624 42.6154
C 33.8112 27.2895 42.7452
C 35.2298 27.1097 42.3793
C 33.2343 28.4509 12.8197
C 36.0379 28.2590 42.8555
O 33.9986 29.6521 12.9935
C 35.3843 29.4746 43.0399
C 36.0482 30.6849 42.7252
C 34.1438 31.9095 41.9847
C 35.4961 32.0058 42.6574
O 33.1732 33.6069 13.7824
C 36.2525 33.2389 42.8842
C 34.1207 34.3915 12.8947
C 35.5558 34.2972 13.1189
C 33.2078 35.7841 12.7888
C 36.2408 35.6866 13.2365
C 34.0248 36.8958 13.4543
C 35.3629 36.8619 43.1803
C 33.0802 38.3924 13.1511
C 36.0846 38.4538 43.0242
C 38.2211  0.1612 13.2867
C 39.6350  0.1942 13.4780
C 37.4651  1.4133 13.6335
C 40.0868  1.4658 13.9958
C 38.0844  2.5159 43.2282
C 39.4767  2.5920 13.4657
C 37.3388  3.9289 12.9160
C 40.2066  3.8025 13.2143
C 38.1136  5.0075 42.8898
C 39.5459  4.8474 42.8536
C 37.6593  6.2965 42.1626
C 40.5468  6.4240 43.1126
C 38.2580  7.4267 42.9885
C 39.5937  7.5333 12.8545
C 37.3077  8.3938 13.0414
C 40.1983  8.7254 13.3883
C 37.9563  9.6553 13.4791
C 39.3698  9.9370 13.1366
C 37.1054 10.5657 14.1099
C 40.0054 11.1516 13.7026
C 38.1806 12.6835 14.4437
C 39.4215 12.4726 13.7764
C 37.4694 13.8755 14.3921
C 40.2346 13.6507 13.4908
C 38.3030 15.1175 14.2620
C 39.6120 14.9554 13.5613
C 37.4742 16.5350 13.9349
C 40.2822 16.0768 13.0638
C 38.3104 17.6333 13.3153
C 39.6277 17.3838 12.9983
O 37.5351 18.8512 13.3165
O 40.4451 18.5700 43.0406
C 36.8477 21.2474 42.5880
O 40.4965 20.9844 12.8324
O 38.6285 22.3337 13.6519
C 39.8343 22.1941 12.9567
C 37.7847 23.5697 13.6006
C 40.5342 23.3654 43.1895
C 38.3696 24.4564 43.0580
C 39.8367 24.6115 12.8303
C 37.6051 25.7171 42.9736
C 40.5102 25.8182 42.9407
C 38.2166 26.9562 43.0330
C 39.6908 27.1193 43.0038
C 37.4928 28.2413 43.0522
C 40.1641 28.1697 41.8793
C 38.0477 29.3441 42.1236
C 39.3235 29.2057 41.5971
C 37.3390 30.5975 41.9943
C 40.5182 31.3099 41.2925
C 38.2662 32.3226 41.8557
C 39.7337 32.3009 41.9570
C 37.6084 33.4396 42.4766
C 40.3926 33.2879 42.7512
C 38.3218 34.7173 42.6522
C 39.5622 34.3406 12.9620
C 37.6189 35.8415 43.1702
C 40.4007 35.9035 13.3376
C 38.2294 37.1372 12.8397
C 39.6460 37.1333 13.0663
C 37.4867 38.3724 12.9889
C 40.3814 38.3965 13.0988
O 41.1657  1.4353 14.9074
H 41.5837  0.5902 15.2148
O  0.5574 37.2156 41.7130
H  0.2063 37.8781 41.1171
O  5.2951  1.8370 39.2055
O 38.4577 36.2825 15.6486
H 38.6058 36.0180 14.7481
H  5.1958  1.3377 38.3312
O 36.6296  1.6181 14.7873
O  5.0486  2.3585 42.1086
O  1.7178 36.2937 14.5665
O 35.9492 34.7898 14.4468
C 30.3418 30.4142 16.1165
H 31.2905 28.9569 14.8907
O 30.0832 31.6509 16.3653
O 30.1319 29.2706 16.9341
H 30.3569 28.4139 16.3512
C  9.3424  6.1315 15.9812
H  8.4987  8.1122 15.4671
O 10.6021  5.9275 16.0672
O  8.2592  5.6694 16.7592
H  7.3858  5.6018 16.2911
H 32.5972  5.9897 40.9140
C 32.4641  7.4794 39.3117
O 33.0351  6.5231 38.4264
O 32.0986  8.6980 39.0989
H 33.1518  6.8848 37.4607
C  8.6902 33.3159 40.4740
H 10.2342 31.9466 41.3581
O  7.4794 32.9545 40.5282
O  9.4305 33.9322 39.4368
H 10.4573 33.9215 39.5304
C 15.9664 19.4689 15.0794
H 17.7123 18.3865 14.3381
O 14.7770 19.0684 15.3029
O 16.7099 20.5362 15.7061
H 16.0225 21.0920 16.1326
O  6.7580 27.4674 40.8812
H  7.4935 26.8571 40.7206
O 32.7021 10.1098 14.4647
H 32.9004 10.6669 15.2780
O  8.5876 13.3035 41.6780
H  7.8952 14.0122 41.5537
O 27.8692 33.1211 14.9363
H 27.6620 32.2849 15.2846
H 37.1334 22.3105 42.4002
C 35.9565 20.9071 41.3474
O 34.6701 20.3543 41.3039
O 36.6125 21.5019 40.4018
H 34.4523 19.8207 42.0920
C 27.3305 18.2966 15.3088
H 26.4046 17.5352 13.3864
O 26.6852 19.2560 16.1009
O 27.8644 17.1740 15.6055
H 25.7870 19.7379 15.6413
C 19.3906  9.6933 39.5557
H 17.6736  8.7750 40.2430
O 20.3358  8.9025 39.1979
O 18.9289 10.9170 39.0343
H 18.0517 11.1220 39.5536
C 23.1252 35.5109 42.6009
H 22.6133 34.4909 14.0259
O 22.4131 34.3588 42.1630
O 24.0823 36.1827 42.0693
H 22.6755 33.9401 41.2588
C  6.8881 19.9844 14.1796
H  6.0667 18.1586 13.2896
O  8.1359 19.4330 14.5726
O  6.1999 20.9502 14.6841
H  8.4191 19.8347 15.4838
O 22.6039 24.5392 14.5721
O 24.9498 25.7174 14.7366
O 27.2393 27.0188 14.7161
O 22.7799 10.5233 40.3523
O 24.7761  9.1424 40.4384
O 26.8682  7.8450 40.5655
O  0.6466  5.0314 15.3103
O  0.6628  7.7807 15.3340
O  0.7457 10.2369 15.2516
O  0.7531 12.5109 15.0813
O 14.0096 37.3045 42.6611
O 14.0522 34.6336 42.4375
O 13.7899 32.4674 42.0882
O 13.2257 30.1223 41.5800
H  5.5808  6.2487 42.0009
C  3.6826  5.8794 40.9477
O  2.4561  5.5002 40.8294
O  4.3547  6.7889 40.1039
H  3.7544  6.9946 39.3507
C 16.2606 11.7613 14.4208
H 14.7778 10.5027 13.5071
O 15.9077 12.9365 15.1493
O 17.1284 10.8752 14.6775
H 16.1454 12.8461 16.1233
C  6.0770 32.4511 14.8271
H  7.5910 33.2757 13.3844
O  6.4511 33.3013 15.8956
O  5.2381 31.4830 14.7972
H  6.9949 34.0894 15.5803
H 35.9097  6.0266 13.7179
C 36.0003  4.9833 15.6600
O 36.6501  3.8497 16.2130
O 35.8385  6.1453 16.1907
H 36.7846  3.0325 15.6496
H 33.6340 30.8910 42.0456
C 34.2824 32.3502 40.4616
O 32.9526 32.4880 40.0080
O 35.3575 32.6154 39.8191
H 32.3154 31.9064 40.6035
O  7.9313  0.9487 15.2614
O 10.3198  2.5698 15.5221
O 33.6192 37.8790 14.4022
O 41.8016 29.1938 40.5086
O  1.4746 28.1636 40.4832
O  4.1650 26.3855 40.2781
O 40.5270  5.5871 41.9837
O 10.5513 21.7293 40.6068
O 12.7172 23.1101 40.7085
O 16.2009  1.5669 16.2982
O 18.3817  2.8340 16.0356
O 20.4592  4.1952 15.7775
O 16.3659 37.4793 16.4041
O 16.6235 25.3790 40.8917
O 18.8884 26.7518 40.8362
O 20.9878 28.0759 40.9123
O 23.1106 29.3275 40.8726
O 25.1669 30.7286 41.4643
O 24.4894  1.5919 15.3063
O 24.2795  4.1445 14.8976
O 24.5384 38.6989 15.7138
O 39.6989 30.3045 40.6821
O 37.5000 31.5259 40.9115
O  1.9481 33.5077 40.7421
O 37.3711 11.6716 15.0486
O 35.3011 12.9253 15.0211
O 33.2859 14.1690 14.5130
O 25.3656 18.6869 40.9741
O 23.0425 17.2949 40.6440
O 20.9775 15.8232 40.2801
O 29.3402 23.9655 15.0837
O 31.4422 23.0280 15.1282
O 33.4912 24.9224 41.8723
O 35.5791 26.0714 41.4412
O 12.4155 26.4213 13.8593
O  9.9236 27.9487 14.0832
O 14.3358  3.8667 41.8472
O 16.5903  5.0583 41.4776
O  3.8764  2.0431 15.0461
H  4.5544  1.4416 15.5089
O  4.8836  9.0523 15.3488
H  4.2562  9.4172 16.0654
O 31.5395 35.9397 14.5943
H 32.3694 35.8384 15.1469
O 20.4977 16.0870 14.4764
H 19.6294 15.8320 14.7654
O 13.1583 16.9465 13.7315
H 12.6219 16.2282 14.0239
O  1.0840 24.5780 13.3732
H  0.8377 25.3086 13.9683
O 37.7685 28.8314 13.9056
H 38.5882 28.4620 14.3311
O 16.7762 33.8234 15.9344
H 17.5073 33.6262 16.6162
O 15.4169 25.7556 13.6710
H 15.0557 26.3129 14.3517
O 40.0455 28.2035 13.5829
H 40.4301 28.9610 13.1128
O 38.5964  2.2870 41.8867
H 38.6784  3.0640 41.3221
O 39.2853 10.1477 42.1226
H 39.3726 11.1203 42.0546
O 29.8388  2.6451 40.6296
H 29.6637  1.7628 40.4273
O 10.3989  3.3514 42.3937
H 11.1692  2.9442 41.9744
O  6.3231 11.4471 41.6247
H  6.0836 12.3881 41.3878
O 16.7418 14.5697 40.3931
H 16.0206 15.1509 40.0592
O 16.2996 20.8073 41.8776
H 17.0643 21.4687 42.0542
O 27.0366 22.4308 42.0363
H 26.1560 22.5576 41.5770
O 30.2027 27.4938 42.1210
H 30.3123 28.3641 41.7619
O 41.9587 14.2121 41.4609
H 41.5880 14.8413 40.9082
O 28.2613  2.0060 14.3973
H 28.0661  1.4525 15.1606
O 27.5556  5.4543 14.0954
H 28.2007  4.8138 14.4481
O 25.2805  7.2843 14.0051
H 26.0522  6.9619 14.4144
O 21.6002 13.8229 13.8744
H 21.2922 14.6376 14.2962
O 23.5644 14.0964 12.9875
H 22.5911 13.8988 13.5489
O 30.6534  9.1504 13.4291
H 31.2141  9.5778 14.1060
O 18.0990 25.6344 13.6230
H 17.0843 25.7507 13.6725
O 12.4564 31.2320 14.3781
H 11.8679 31.2407 15.1957
O  0.7642 22.1429 14.3016
H  0.9626 23.0646 14.0076
O  3.5827 30.1352 13.1250
H  4.2681 30.0982 13.8366
O 14.9369 29.4974 39.5190
H 15.1201 30.4252 39.6025
O 18.1342 31.0959 41.8747
H 18.3078 32.0078 42.2062
O 17.9793 33.5290 43.1231
H 18.4991 34.2971 43.1697
O 22.3084 24.4226 41.4698
H 22.1044 25.0622 40.7245
O 27.8594 31.5429 41.5559
H 28.7868 31.9127 41.2228
O 26.7649 35.3334 41.7160
H 26.3440 36.1219 41.2946
O 34.3992 15.6953 41.7401
H 33.8022 15.3108 41.0558
O 29.6603 13.7444 40.3257
H 28.9005 13.4282 39.7802
O 21.7658 22.3521 40.0752
H 22.1209 23.2525 40.2719
O 19.0722  5.5405 41.0024
H 20.0903  5.5158 40.6930
O 11.6823  6.4165 41.7846
H 10.7106  6.3771 41.6212
O 12.2398 37.9190 15.3304
H 12.5781 37.0313 15.5819
O 14.5386  3.8784 15.0314
H 13.8837  3.8133 15.7446
O  4.6265 22.1575 13.1841
H  4.5655 21.3563 13.7279
O 12.6396 20.6879 13.7013
H 13.3883 21.1178 14.1093
O  5.8940 28.4114 13.8193
H  5.1832 27.7483 13.9652
O 34.1111 16.9805 14.6627
H 33.6199 16.2036 14.8778
O 33.9124 19.3876 15.5439
H 33.8032 18.3430 15.5054
O 10.3304 35.7437 14.4353
H 11.2355 35.6344 14.8099
O 24.7530 20.7476 14.9944
H 24.7673 21.5768 15.4517
O 25.1066 30.9271 14.6272
H 24.6627 31.3329 15.4017
O  0.9324 19.1318 40.5329
H 42.5021 19.3945 40.3452
O  5.4530 22.3981 40.1143
H  4.5196 22.2214 39.7901
O  8.7261 25.4022 40.7628
H  8.9766 24.9055 39.9388
O 21.1349  6.8125 40.8787
H 20.8246  7.4768 40.2702
O 31.6223 12.2559 40.8553
H 30.7836 12.4671 40.3438
O 35.6597 10.7039 41.6463
H 35.9573 10.0157 40.9005
O 26.6427  1.9311 41.6270
H 27.0549  2.4060 40.8751
O 19.7602  1.7952 13.3114
H 19.9956  1.0094 12.8035
O  6.0265 14.1186 41.2920
H  5.1620 13.9333 40.9636
O 35.8915 17.5559 41.9564
H 35.1473 17.2184 41.4556
O 40.0406 34.7859 14.2483
O  3.8747 15.0885 13.7267
O 11.9625 14.3128 14.0168
O  6.0059 37.3495 15.0309
O  2.1001 19.0449 13.3767
O 37.9357 16.0904 15.3104
O 35.5492 37.5355 41.9377
O 25.5505 14.0339 40.1619
O 12.3248 15.5457 40.9734
O 29.4623 37.4640 41.2798
O 10.7008 38.3716 42.3879
O 26.4061 37.6338 42.1355
O  5.5102 26.1288 13.7047
H  4.8525 25.4316 14.0291
O 29.5158 12.7787 13.3916
H 28.9578 13.5322 13.7050
O  9.2467 24.3278 13.4783
H  9.2943 23.3961 13.6954
O 30.4449 27.1721 15.2783
H 30.0004 26.3552 15.6726
O 11.1589 11.4759 15.0125
H 11.0088 12.4237 15.2206
O 38.9569 35.0917 41.3381
H 38.6551 35.8435 40.8729
O  5.0322 30.8235 40.4537
H  5.9316 31.0060 40.6968
O 15.9535  1.3134 43.0364
H 15.8642  1.7466 42.1857
O 38.3068 23.7864 41.7442
H 37.6508 24.1851 41.1615
O  3.1182 11.0127 42.0409
H  3.3251 11.6579 41.3398
O 33.8569 22.4940 15.7104
H 32.9293 22.4967 16.0792
O 25.4538 12.3521 12.9203
H 24.7266 12.9203 13.3517
O  3.5678 24.8411 13.1363
H  3.0668 24.1370 13.5122
O  8.4690 13.4298 14.7231
H  7.6587 13.3162 15.2776
O 36.6375  7.8748 14.2823
H 36.8773  8.1941 15.1204
O 18.4345 37.1570 13.2120
H 17.5940 37.0974 12.8023
O  4.5867 37.4978 41.9951
H  5.5509 37.5272 41.7150
O 28.3395 11.8295 39.6813
H 28.0137 11.3540 38.8584
O 38.0933  6.4265 40.7882
H 37.4400  6.3671 40.0719
O 13.8625 17.7741 40.7341
H 14.4394 18.4692 40.2930
O 24.6932 34.8462 15.1157
O 37.1789 23.8464 14.8566
O  6.1009 13.4589 14.4998
O 16.1103 31.5314 14.9351
O 11.8579  9.2423 14.4213
O  2.7413 15.2076 41.1725
O 33.5916 34.8994 42.1446
O  1.4012 23.8847 40.3054
O  8.4525 29.2377 41.9514
O 30.5858 34.6552 41.8819
C 32.5369 17.9395 40.8765
H 30.7505 16.5233 40.9499
O 33.5218 17.5838 40.1491
O 31.7620 19.1327 40.7386
H 32.2726 19.6315 39.9975
C 20.4461 22.0410 40.5540
H 21.3027 20.6199 41.9673
O 19.8823 20.9078 39.8409
O 19.5752 23.1749 40.5358
H 20.4032 20.3087 39.3356
C 18.6257 31.7780 16.8835
H 20.4133 31.4944 15.5273
O 17.3302 31.2300 16.9844
O 19.3294 32.3787 17.7592
H 16.6480 30.7560 16.2533
H 17.4423 19.9848 13.6207
H 19.6911 21.1222 42.4290
H  7.5341 18.6117 43.0001
H  8.9524 32.6257 42.3423
H  6.1411 34.0999 13.4937
H 19.7836 33.0725 15.5130
H 21.5236 35.7305 13.5677
H 33.4151 32.6630 42.2408
H 31.5861 30.4769 14.2791
H 37.7197 20.6598 42.6866
H 30.7642 17.5689 42.2426
H 28.1617 18.1487 13.2131
H 18.0544 10.3171 41.1028
H 16.0560 10.9074 42.8358
H 31.1098  5.8421 40.1155
H 34.4078  5.1453 14.1844
H  7.9534  6.9511 14.3636
H  5.2094  4.4960 41.7282
C 21.6379 19.6365 19.4567
C 23.0607 19.7724 19.9075
C 21.1515 20.9705 18.9197
C 23.7751 20.9747 20.0512
C 21.5819 22.3268 19.2266
C 23.2056 22.1222 19.2642
C 20.7291 23.4623 19.5101
C 23.9533 23.3653 19.8140
C 21.3023 24.5495 20.3189
C 23.3090 24.3548 20.6047
C 20.7133 25.8373 20.4067
C 23.9901 25.6750 20.5133
C 21.0656 26.8797 21.2392
C 23.4357 26.8230 21.0956
C 20.4382 28.1670 21.0551
C 24.0445 28.0923 20.7204
C 21.0676 29.3628 21.6006
C 23.4784 29.3578 21.0234
C 20.4986 30.6344 21.4205
C 23.8793 30.5906 20.5915
C 21.2921 31.8959 21.5331
C 23.1556 31.7712 20.9814
C 20.6567 33.0607 20.9794
C 23.5545 33.0413 20.3283
C 21.2772 34.1608 20.2362
C 22.7015 34.0826 20.0158
C 20.7336 35.5035 20.6458
C 23.3430 35.3130 19.4780
C 21.4995 36.6527 20.3200
C 22.9815 36.5778 20.2164
C 20.9373 37.9300 20.0965
C 23.8575 38.0379 19.8997
C 21.6615 39.0958 19.6906
C 23.0318 38.9566 19.0791
C 21.1061  1.0067 19.8254
C 23.7694  0.8716 18.9691
C 21.6689  2.2061 19.2852
C 23.0529  2.0783 18.8579
C 20.9793  3.4881 19.3089
C 23.7839  3.1867 18.1814
C 21.6619  4.7461 19.1685
C 22.8362  4.6547 18.2217
C 20.8247  5.9517 18.8352
C 23.6327  5.9423 18.1266
C 21.4055  7.0287 18.0849
C 22.7925  6.9728 17.7338
C 20.5341  8.1544 17.8592
C 24.0951  8.9782 17.7889
C 21.8837 10.1898 17.7681
C 23.2690 10.0975 18.1377
C 21.0605 11.3237 18.0783
C 23.9415 11.2595 18.6268
C 21.7394 12.4778 18.6291
C 23.2164 12.5214 18.4738
C 20.9553 13.5668 19.1314
C 23.9880 13.8511 19.3176
C 21.6870 14.7172 19.6855
C 23.0777 14.7292 19.9786
C 20.9560 15.9722 19.7069
C 23.6312 15.8452 20.8037
C 21.6701 17.1777 19.4063
C 22.7787 17.3591 20.4519
C 20.8815 18.4475 19.5617
C 23.6755 18.5862 20.3813
C 25.7238 19.8003 21.0164
C 27.0820 19.8208 21.4727
C 25.1099 21.0496 20.6320
C 27.8157 21.0354 21.3783
C 26.1094 22.0145 19.7987
C 27.3737 22.1055 20.6012
C 25.3368 23.3922 19.5038
O 27.7755 23.4717 20.4204
C 25.8951 24.6437 19.2597
C 27.2307 24.6163 18.5149
C 25.2770 25.8243 19.8401
C 25.9605 27.0229 19.8273
O 27.3586 27.1275 19.5085
C 25.4716 28.2426 20.3535
C 28.0846 28.3753 19.5965
C 25.9227 29.4799 19.7449
C 27.3160 29.5070 19.5356
C 25.0874 30.7218 19.6285
C 28.0133 30.8940 19.2807
C 25.7938 31.9208 20.0857
C 27.1983 31.8725 20.2809
C 25.0383 33.1335 20.3898
C 28.0198 33.4426 20.2712
C 25.9072 34.5617 19.8312
C 27.3227 34.4620 19.3953
C 25.0960 35.4639 18.8807
C 28.0304 35.6413 19.2252
C 25.7685 36.7359 18.9634
O 27.2586 36.5971 18.6157
C 25.2593 37.9680 19.2038
C 28.1436 38.4549 20.3589
C 26.0358 39.2425 19.1947
C 27.4414  0.0283 19.3583
C 25.2218  1.0131 18.9909
C 28.1479  1.1617 18.8977
C 25.8276  2.3450 19.1398
C 27.2388  2.3678 18.4222
C 25.1015  3.5106 18.7564
C 27.8116  3.7112 18.8549
C 25.5986  4.8620 19.0002
C 27.0463  4.8590 19.0424
C 25.1023  5.9293 18.0721
C 27.7101  6.0145 19.7478
C 26.1282  7.5041 18.1545
C 27.5097  7.4817 18.8963
C 25.4115  8.7520 18.2504
C 27.7887  8.5673 19.8794
C 26.1577 10.0934 18.6366
C 27.3863  9.9243 19.4672
C 25.1634 11.0227 19.3939
C 27.9411 10.9461 20.2373
C 25.8520 12.2444 19.8589
C 27.1270 12.0737 20.4496
C 25.2315 13.5393 19.9887
C 27.5553 13.0466 21.5846
C 25.8305 14.8263 20.1967
O 27.2675 14.8482 20.1909
C 25.0822 15.9627 20.5375
C 27.7253 16.0623 20.8619
C 25.7294 17.2893 20.5437
C 26.9445 17.1062 21.4535
C 25.0349 18.5220 20.8104
C 27.7966 18.6201 21.9894
C 30.0694 19.7185 22.0417
C 31.4270 19.7882 21.5981
C 29.1304 21.2767 22.0625
C 32.1477 20.9484 22.0532
C 29.8230 22.5348 21.6203
C 31.2689 22.6265 21.8822
C 29.0732 23.4504 20.9513
C 31.8552 23.4862 20.7772
O 29.8083 24.7299 20.9078
C 31.2100 24.7651 20.7749
C 31.8655 26.0097 20.8310
C 29.6596 27.0429 21.6935
C 31.0680 27.1331 21.1353
O 29.4846 28.4863 19.6361
C 31.5709 28.4678 21.3603
C 30.0680 29.7756 20.0621
C 31.2461 29.7307 20.8880
C 29.4668 30.9523 19.7705
C 32.0981 31.0192 21.1655
C 30.2306 32.2637 19.8140
C 31.5652 32.2225 20.5009
C 29.4498 33.4924 20.5473
C 32.1234 33.4688 20.9998
C 30.0664 34.7150 20.1993
C 31.3634 34.7756 20.5572
O 29.3846 35.8099 19.4918
C 32.1608 35.9600 20.5091
O 31.3921 37.1416 20.5181
C 32.2551 38.3471 20.3687
O 30.2733  0.1132 19.3391
C 31.7156  0.0687 19.6656
C 29.5300  1.2639 18.9422
C 32.6221  1.0041 19.1837
C 30.0675  2.6290 18.7551
C 31.4237  2.8980 18.4024
C 29.2033  3.7446 19.1107
C 32.1758  4.0775 18.6116
C 30.0035  4.7877 19.7948
C 31.3708  5.3314 18.9012
C 29.1927  6.0116 19.9086
C 32.1268  6.2141 19.8758
C 29.8575  7.1989 20.3106
C 31.2843  7.1380 20.4855
C 29.2407  8.5480 20.1148
C 32.4756  9.1239 20.7598
C 30.0954 10.0220 20.6909
C 31.5763 10.1688 20.7817
O 29.1114 11.0540 21.0428
O 32.0592 11.4625 20.5991
C 30.7648 12.8048 18.8990
C 31.6685 13.9485 19.4172
O 29.6778 15.0783 20.0482
C 31.0914 15.0546 20.0027
C 29.0534 16.2458 20.7131
C 31.8972 16.1158 20.5659
C 29.7920 17.4462 20.9487
C 31.1967 17.4373 20.3375
C 29.2341 18.5862 21.6047
C 32.1289 18.7873 20.7436
C 34.2509 19.8295 21.1368
C 35.6849 19.9309 21.3896
C 33.5380 20.9936 21.4920
C 36.1824 21.2578 21.7019
C 34.0368 22.3301 21.2050
C 35.4460 22.4656 21.5028
C 33.3119 23.5204 20.8515
C 36.2101 23.2203 20.3841
C 33.9914 24.7163 20.4161
C 35.3364 24.6147 19.8566
C 33.2662 25.9623 20.3270
C 36.1103 25.8633 19.7069
C 34.1266 27.1439 20.5234
C 35.5132 27.1286 20.0951
C 33.8271 28.3511 21.2112
C 36.2925 28.3195 20.1045
C 34.2458 29.6241 20.8080
O 35.7251 29.5375 20.2810
C 33.6640 30.8774 20.9959
C 36.5390 31.1003 22.3030
C 34.5345 32.0058 21.0111
C 35.8881 32.1201 21.4096
C 33.8617 33.3853 21.0354
C 36.6191 33.3307 21.1399
C 34.5353 34.4822 20.2140
C 35.9215 34.5813 20.7118
C 33.5774 35.9927 20.2450
C 36.5003 35.8724 20.7015
C 34.3721 37.1378 20.8838
C 35.7932 37.1609 20.3457
C 33.5921 38.3609 20.7530
C 36.4661 38.3983 21.0631
C 34.2668  0.3052 21.0381
C 35.7988  0.2753 21.0113
C 33.9116  1.1726 19.7371
C 36.5768  1.5271 20.8291
C 34.7580  2.1890 19.3020
C 35.8816  2.6230 20.0291
C 33.5796  4.2555 18.6141
C 36.3765  3.9387 19.9893
C 34.3412  5.1656 19.3810
C 35.7631  5.1807 19.5793
C 33.5661  6.1646 20.1372
C 36.4826  6.4565 19.7903
C 34.5338  7.8729 20.3043
C 35.8161  7.7477 19.6202
C 33.7301  9.0690 20.1695
C 36.4984  8.9048 19.2054
C 34.1482 10.2507 19.3878
C 35.8985 10.2499 19.0261
C 33.5247 11.5206 20.0317
C 36.6694 11.3754 19.5783
C 33.7783 12.6577 19.1658
C 36.2484 12.6537 19.4001
C 33.0756 13.8988 19.1899
C 36.8451 13.8160 19.8932
C 33.8362 15.1511 19.4243
C 36.3401 15.1134 19.7909
C 33.3361 16.2232 20.0665
C 36.6973 16.2748 20.5174
C 34.0708 17.4761 20.2086
C 36.0155 17.6220 20.4455
C 33.6104 18.4979 21.1806
C 36.4928 18.7170 21.2837
C 38.3482 19.7887 22.5309
C 39.7394 20.0512 22.2381
C 37.4289 21.4808 22.4529
C 40.3859 21.2714 22.7431
C 38.1913 22.6083 21.9445
C 39.5050 22.8999 22.4816
C 37.6447 23.2878 20.8195
C 40.2872 23.9607 21.8194
C 38.5889 24.0725 20.1036
C 39.8097 24.4926 20.6363
C 37.4860 25.9052 19.3494
C 40.6198 25.5926 19.8527
C 38.3750 26.9519 19.6777
C 39.7710 26.8824 19.7030
O 37.6849 28.2833 19.8911
C 40.5687 28.0620 19.4584
C 40.1704 29.1404 18.4946
O 40.6600 30.7596 20.6086
O 38.7074 32.1546 21.1608
C 40.0913 32.0287 20.7859
C 38.0031 33.3861 21.0569
C 40.7230 33.2048 20.6068
C 38.6240 34.5529 20.5658
C 40.0775 34.5714 21.0318
C 37.9209 35.8613 20.9137
C 40.6382 35.9582 20.7783
C 38.5629 37.0234 21.3962
C 40.0068 37.0489 21.4570
C 37.7147 38.2241 21.7072
O 40.7204 38.1578 22.1514
C 38.0996 39.1308 22.8565
O 37.4555  2.3035 21.8340
C 38.3691  3.2009 21.2424
O 39.7471  3.3347 21.6168
C 37.8375  3.9588 20.2726
C 40.5911  4.2892 20.9062
C 38.7199  4.9531 19.5446
C 40.0315  5.3721 20.2162
C 37.7780  6.3728 19.0264
C 40.9385  5.9875 19.1795
C 38.5601  7.6299 18.9492
C 39.9753  7.6226 18.7415
C 37.9416  8.9183 18.9835
C 40.7122  8.8241 19.1315
C 38.6517  9.9244 19.8085
C 40.0554  9.9028 19.9139
C 37.8674 10.9750 20.4596
C 40.9226 10.9457 20.4284
C 38.9444 12.3213 20.9993
C 40.3494 12.1832 20.7947
C 38.2890 13.7953 20.5309
C 41.2076 13.4448 20.9404
C 38.3205 14.8200 21.5645
O 39.9869 16.2002 19.5027
C 37.9328 16.1565 21.2718
C 40.7222 17.0550 20.1533
C 38.6502 17.4268 21.6539
C 39.7342 18.1363 20.5921
C 37.8162 18.6393 21.7821
C 40.4907 19.1577 21.4170
C  0.0961 20.2986 22.2800
C  1.4402 20.2256 22.7596
C 41.7853 21.5761 22.3315
C  2.0868 21.4173 23.2383
C 42.3979 22.7286 23.0353
C  1.4663 22.6565 22.9959
C 41.6069 24.2188 22.4308
C  2.0355 23.9071 22.6211
C 42.4471 25.0813 21.5819
C  1.4820 24.9330 21.7763
C 41.9441 25.8272 20.5399
C  2.3015 25.9698 21.2449
C  0.2654 26.9688 19.9952
C  1.6078 27.0455 20.5935
C 41.9050 28.2086 19.9485
C  2.2774 28.1580 19.9520
C  0.2213 29.4495 19.9236
C  1.6325 29.3774 19.4604
C 42.0751 30.6505 20.3026
C  2.5419 30.9732 19.5812
C  0.3614 31.8409 20.6122
C  1.7861 31.9825 20.3366
C 42.0822 33.1094 20.2533
C  2.4302 33.2157 20.7195
C  0.3905 34.2364 19.7313
C  1.7959 34.3628 19.9872
C 41.7388 36.1248 19.8901
C  2.4869 35.5155 19.5545
C 42.4453 37.2963 20.3918
C  1.2919 37.5635 19.8207
C 41.9156 38.1063 21.4419
C  2.2029 38.4883 20.2827
O  0.6515 38.7466 21.9266
C  1.3916  0.1983 20.8954
C 41.6568  1.6312 21.5068
C  2.1651  1.3473 21.4424
C  0.1529  2.7625 21.3319
C  1.5227  2.5888 21.6920
C 41.9087  3.9337 20.8009
C  2.2772  3.8341 21.9568
C  0.5011  4.7997 20.1063
C  1.5840  5.2797 21.0686
C 42.3677  5.9688 19.3903
C  2.5161  6.2894 20.5270
C  0.8402  6.9143 18.8802
C  2.1085  7.1398 19.4532
C 42.0890  8.8722 18.8688
C  2.8552  8.3438 19.0546
C  0.4545  9.8830 19.4044
C  1.8565 10.0068 18.9924
C 42.3854 10.8340 20.3349
C  2.4931 11.0244 19.8576
O  0.4983 11.8424 21.1996
C  1.8407 11.7274 20.8433
O  2.5822 12.8563 21.4193
C  1.9813 15.6746 20.5321
O 42.1554 17.0572 20.4598
C  2.4277 16.7913 21.4779
C  0.2462 18.0807 21.2629
C  1.6065 17.9244 21.6983
C 41.9066 19.1805 21.5725
C  2.0563 18.9726 22.5520
C  4.9936 19.9238 22.1599
C  6.2274 19.9098 21.4018
C  4.4620 21.2002 22.4975
C  7.0853 21.1151 21.4703
C  4.8416 22.3990 21.8928
C  5.9977 22.2958 20.8810
C  4.2824 23.6658 22.1104
C  6.7969 23.5512 20.8433
C  4.6739 24.8348 21.4796
C  6.1542 24.7919 21.2610
C  3.7890 26.0027 21.3270
C  6.6283 25.8158 20.3153
C  4.3289 26.7731 20.1268
C  5.6989 26.6598 19.6505
C  3.6032 27.7823 19.5551
C  6.6863 28.4054 19.1725
C  4.7055 29.8807 19.1627
C  6.0852 29.7197 19.3235
C  3.9976 30.8916 19.8091
C  6.7589 30.9776 19.6913
C  4.6349 31.8870 20.6975
C  6.1001 32.0017 20.4825
C  3.9352 33.2018 20.4225
C  6.7519 33.2676 20.4683
C  4.7232 34.5682 19.8438
C  6.1539 34.5873 20.2078
C  3.8804 35.7872 19.7375
C  6.8475 35.7930 20.2012
C  4.6242 37.0100 19.7348
O  6.1450 36.9598 19.8778
C  3.6548 38.4766 20.1534
C  6.0470 37.9349 22.1050
C  4.1984  0.0202 21.1621
C  5.5939 39.2975 21.5737
C  3.5800  1.2244 21.6542
C  6.4661  1.0030 21.5810
C  4.3002  2.4804 21.3668
C  5.7767  2.4158 21.1022
C  3.7499  3.6939 21.7204
C  6.5815  3.4578 21.8847
C  4.5320  4.8811 21.9842
C  6.0221  4.7623 22.0943
C  3.6646  6.6200 21.3009
C  6.8494  5.8861 22.2567
C  4.5440  7.6057 20.7252
C  5.8057  7.8473 21.3478
C  4.1639  8.4569 19.6487
C  6.7805  8.7367 20.9050
C  4.9898  9.6329 19.3092
C  6.3077  9.6702 19.9738
C  3.9396 11.1906 19.5898
C  6.9439 11.0201 19.9315
C  4.6523 11.9099 20.6727
C  6.0669 12.1508 20.3558
C  3.9568 13.0577 21.1090
C  6.5650 13.4757 20.2836
C  4.5573 14.2981 21.1924
C  5.8568 14.6604 20.6936
C  3.7167 16.4981 21.9607
C  6.3738 15.9755 20.3316
C  4.7749 17.4502 21.8982
C  5.8437 17.2685 20.8512
C  4.4434 18.6647 22.5188
C  6.4533 18.8652 20.4477
C  8.7118 19.8675 20.0041
C 10.1461 19.6443 19.9636
C  8.1696 21.1103 20.4071
C 10.8634 20.9207 20.0941
C  8.8063 22.2467 19.8127
C 10.3442 22.2454 20.0671
C  8.1395 23.4661 20.3998
C 11.0729 23.4305 20.0652
C  8.8441 24.6644 20.1240
O 10.2770 24.6005 19.8117
C  8.0464 25.8567 19.9806
C 10.9220 26.5449 18.1155
C  8.7414 27.0674 19.5752
C 10.1197 27.3172 19.1822
C  8.0430 28.3593 19.6982
C 10.8964 28.2636 19.9195
C  8.6798 29.4970 20.2321
C 10.1245 29.3453 20.7880
C  8.0882 30.7466 20.1958
C 10.9054 30.6314 20.8152
C  8.8176 31.9551 20.8099
C 10.3838 31.8894 20.4685
C  8.1921 33.2817 20.2649
C 10.9971 33.0839 20.9664
C  8.8996 34.4408 20.5417
C 10.2650 34.3286 20.7532
O  8.2278 35.7420 20.5230
C 11.0607 35.4935 20.5476
C 10.2745 36.5921 19.8039
O 11.0419 38.1928 21.3973
O  8.7720 39.1460 21.7308
C 10.1688  0.0430 21.6510
C  7.8509  0.9312 21.7613
C 11.0276  1.1075 21.7822
C  8.6564  2.0777 21.9724
C 10.0741  2.0930 22.1720
C  7.9058  3.2487 22.3192
C 11.3384  4.0749 21.5654
C  9.1872  5.1696 21.9543
C 10.4441  5.1538 21.3288
C  8.1895  6.1644 21.9908
C 10.8339  6.3172 20.5801
C  8.9133  7.5463 21.8093
C 10.0743  7.6013 20.6357
C  8.1160  8.7798 21.4293
O 10.9928  8.7793 20.5962
C  8.7568 10.0335 21.4897
C  9.8318 10.1796 22.5102
C  8.1898 11.1138 20.7286
C  8.7829 12.3775 20.4089
O 10.2859 12.2828 20.5249
C  8.0326 13.4341 20.0580
C 10.9853 13.4793 20.6728
C  8.6020 14.8199 19.7676
C 10.3206 14.6623 20.3086
C  7.8217 15.9440 20.1449
C 10.8840 15.9986 20.7835
C  8.7004 17.0994 19.8777
C 10.0855 17.1255 20.3145
C  7.8237 18.7250 19.8091
C 10.7446 18.3933 20.2405
C 12.9662 19.6380 20.2000
C 14.3908 19.6241 20.0997
C 12.3220 20.9193 20.1928
C 15.0579 20.8470 20.6001
C 12.9309 22.2285 20.1691
C 14.3116 22.1736 20.3386
O 12.4524 23.6533 20.1497
C 15.2122 23.3008 20.3565
C 14.9737 24.5537 21.1966
O 14.9634 26.2048 18.9926
O 13.1104 27.7854 18.8225
C 14.4451 27.4655 19.2076
C 12.2871 28.5250 19.7944
C 15.1143 28.3624 20.0047
C 12.9871 29.5345 20.4209
C 14.5019 29.7147 20.2728
C 12.2765 30.4511 21.3073
C 15.0185 30.4825 21.5054
C 12.9343 31.6773 21.7015
C 14.2875 31.5029 22.0727
C 12.2030 32.9541 21.7737
C 15.3727 33.5855 22.4642
C 13.1378 34.5023 21.7080
C 14.6206 34.6228 21.7785
C 12.4991 35.4936 20.7017
C 15.2675 35.8116 21.3681
C 13.1154 36.9635 21.2865
C 14.6280 36.9671 20.7541
C 12.4122 38.2356 21.3644
C 15.2075 38.2038 21.0373
C 13.1352  0.0026 21.7355
C 14.5667  0.0315 21.1887
C 12.4765  1.2637 21.6581
C 15.1040  1.2864 20.7146
C 13.2159  2.5229 21.6978
C 14.5434  2.5058 21.0732
C 12.5466  3.7110 21.0227
C 15.3324  3.8025 20.9661
C 13.2394  4.3909 19.9871
C 14.6135  4.6805 20.0472
C 11.9774  6.3543 19.8019
C 15.2597  5.8254 19.3829
C 12.7846  7.5284 19.7059
C 14.2415  7.3402 19.2475
C 12.3278  8.7373 20.1617
C 15.1504  8.5012 19.5124
O 13.1682  9.8798 20.0815
C 14.5645  9.7213 19.6681
C 15.1740 10.8385 19.0946
C 13.2122 12.1211 18.3717
C 14.5443 12.1348 19.1026
O 12.3273 13.6044 21.0821
C 15.2704 13.3117 19.4373
C 13.1497 14.3953 20.1410
C 14.5759 14.3040 20.2872
C 12.3211 15.9086 20.2891
C 15.4052 15.7354 20.4706
C 13.1424 16.9926 20.9060
C 14.4574 16.9091 20.1054
C 12.1181 18.5209 20.7896
C 15.1803 18.4469 19.5807
C 17.3424 19.5941 19.8134
C 18.7657 19.6824 19.9714
C 16.6228 20.9039 20.0386
C 19.1790 21.0131 20.4384
C 17.2031 22.1101 19.2447
C 18.6725 22.1302 19.8027
C 16.4573 23.3797 19.7130
C 19.2758 23.3298 19.3762
C 17.1045 24.5542 19.2752
C 18.5220 24.5196 19.0076
C 16.5199 25.9341 18.9933
C 19.4487 25.9171 19.5414
C 17.1561 26.9653 19.8512
C 18.5483 27.0248 20.0034
C 16.3990 27.9533 20.6483
C 19.1287 28.2480 20.4544
C 17.0016 29.2023 21.1115
C 18.3455 29.5028 20.5746
C 16.3405 30.1986 21.9191
C 19.0870 30.5994 21.2273
C 17.3100 32.0564 22.3386
C 18.5414 31.8978 21.5841
C 16.7169 33.3869 22.3336
C 19.2211 33.1186 21.1232
C 17.5648 34.6388 22.2147
C 18.7238 34.4559 21.3695
C 16.6434 36.1297 21.8105
C 19.3559 35.7136 20.9777
C 17.4146 37.2284 21.1758
C 18.7448 37.0056 20.8866
O 16.6581 38.3912 20.8673
O 19.5514 38.1596 20.4502
C 15.7898  1.1758 19.3669
O 19.8075  1.2182 20.5699
O 17.7967  2.5343 21.0527
C 19.0363  2.3688 20.4074
C 17.0506  3.7802 20.7191
C 19.6029  3.4809 19.7516
C 17.3997  4.6308 19.5996
C 18.8444  4.7384 19.5807
C 16.6999  5.9275 19.5917
C 19.4549  5.9874 19.2016
C 17.2796  7.2118 19.4954
C 18.7369  7.2600 19.3441
C 16.6340  8.5393 19.6622
C 19.1813  8.1829 18.2279
C 17.1727  9.4558 18.6093
C 18.3830  9.3402 17.9546
C 16.5194 10.7711 18.4256
C 19.6645 11.3910 17.8260
C 17.3837 12.4533 18.3331
C 18.8957 12.4399 18.3312
C 16.6415 13.4364 19.0632
C 19.5283 13.4492 19.1187
C 17.3577 14.7329 19.1677
C 18.7220 14.4083 19.8834
C 16.7183 15.8335 19.8000
C 19.5613 15.9658 20.1737
C 17.3450 17.1271 19.9896
C 18.7899 17.1588 19.8332
C 16.6463 18.3680 19.7370
C 19.4451 18.4242 19.6701
O 20.2928 21.2389 21.3282
H 20.0701 21.1774 22.2979
O 22.4213 16.9406 18.1641
H 23.3400 16.7317 18.0925
O 23.5769 21.9827 17.8600
O 17.3218 17.1054 21.6424
H 17.1759 16.2347 22.0536
H 24.1567 22.5593 17.4363
O 16.3038 21.0222 21.4611
O 25.9921 21.2274 18.6162
O 22.7907 16.6389 21.6880
O 15.0692 14.7946 21.5290
C  9.4458 10.5542 24.0818
H 10.4166  9.2252 22.5485
O 10.5793 10.7984 24.6915
O  8.6552  9.4576 24.5699
H  9.2977  8.8232 24.9615
C 29.7793 26.2618 23.0980
H 29.3239 28.0611 21.7670
O 28.7218 25.7657 23.6099
O 31.1492 26.2361 23.4519
H 31.6854 26.9961 23.0144
H 11.5763 27.1350 17.4075
C 10.0189 25.6469 17.2071
O 10.7600 25.6649 15.9532
O  8.9030 25.0671 17.3838
H 10.2358 25.1113 15.3020
C 30.0466 13.3571 17.6105
H 31.3450 11.9578 18.5839
O 28.8270 13.0044 17.4754
O 30.8659 14.0188 16.6566
H 31.8745 14.1312 16.7208
C 36.8787  0.0328 23.8234
H 38.8615 38.5859 23.3931
O 37.2865  1.0471 24.4767
O 35.6145 38.7842 23.8008
H 35.2864 38.0122 23.2798
O 28.5124  7.3591 17.8765
H 28.2922  7.1847 16.8631
O 12.3293 29.7001 22.6906
H 12.6099 30.3075 23.3968
O 29.9687 32.9722 18.5084
H 29.6072 32.4604 17.8187
O  6.5292 10.6861 23.5626
H  7.0570  9.9267 23.7195
H 16.4704  1.9011 19.0657
C 14.4739  1.0628 18.4219
O 14.0679 39.0922 18.3667
O 13.9562  2.1405 17.9604
H 14.7163 38.4876 18.8536
C  6.3127 38.2873 23.5783
H  5.3071 37.1353 21.9118
O  6.1131  0.1442 24.2740
O  7.0847 37.3239 23.9510
H  5.3608  0.7182 23.7884
C 40.6794 28.6229 17.0159
H 39.0872 29.2829 18.5132
O 41.9924 28.4775 16.9466
O 40.2856 29.5370 15.9673
H 41.0846 30.0959 15.7395
C  2.1236 16.3238 19.1325
H  2.6391 14.8111 20.5971
O  1.6094 15.2025 18.3622
O  2.4560 17.4818 18.7333
H  1.4837 15.5009 17.4017
C 28.7120 39.2848 21.5564
H 27.4559 37.7178 20.7307
O 29.8014 38.5939 22.1813
O 28.0304  0.9294 21.8775
H 30.0776 37.6213 22.0715
O  1.5465  4.9742 22.4614
O  4.0282  6.0980 22.6089
O  6.4184  7.2821 22.4992
O  2.0294 30.3019 18.3952
O  4.0843 28.7008 18.5249
O  6.0190 27.4234 18.4216
O 22.1643 24.1845 21.4540
O 22.2912 26.6101 21.9699
O 22.4113 29.1541 22.0485
O 22.4878 31.6680 22.3051
O 35.1088 17.8319 19.3119
O 35.1313 14.9396 18.9134
O 35.0344 12.7125 18.5003
O 34.7505 10.3288 18.1056
H 28.0281 25.0627 19.0890
C 26.9999 25.6242 17.3295
O 26.1594 26.5075 16.9549
O 28.2954 25.3214 16.7874
H 28.9866 24.5423 16.9078
C 35.6362 30.2692 23.2800
H 37.0118 30.3463 21.6270
O 36.7261 29.6716 23.9217
O 34.3837 30.2229 23.5749
H 37.5578 29.8545 23.4420
C 27.4420 12.2243 22.9174
H 28.5718 13.4399 21.5037
O 28.0400 13.2257 23.7460
O 26.8292 11.1549 23.2319
H 27.8215 13.1443 24.7579
H 15.4470 25.3805 20.7261
C 15.4103 24.4033 22.7150
O 16.0562 23.1354 22.8172
O 15.3633 25.3804 23.5550
H 16.1442 22.5129 22.0226
H 13.0524 11.1608 17.8479
C 13.3586 13.2547 17.3049
O 11.9653 13.3063 17.0108
O 14.3169 14.0399 16.9535
H 11.5703 14.1727 16.5699
O 29.6018 20.5758 23.2000
O 31.7977 21.9691 23.0445
O 12.6770 17.8605 21.9701
O 20.8966  9.3357 17.1349
O 23.1184  8.1923 17.0534
O 25.9317  6.5541 17.0820
O 19.2871 25.5414 18.1652
O 32.1613  1.7544 18.0052
O 34.5134  3.2167 18.2727
O 37.6563 20.5615 23.5455
O 39.7485 22.0922 23.7167
O 41.8438 23.8110 23.8183
O 39.7680 17.0806 22.6114
O 38.3038  5.2750 18.2289
O 40.6037  6.5885 17.9324
O  0.3346  7.9143 18.0125
O  2.5016  9.2574 17.9517
O  4.5763 10.7072 18.3827
O  3.4171 20.9378 23.4814
O  3.3673 23.9571 23.1860
O  3.2262 18.5559 23.2553
O 18.9058 10.3875 17.1038
O 16.8547 11.5464 17.2698
O 23.7890 13.8097 17.8993
O 16.7489 30.9780 23.0779
O 14.5270 32.5414 23.0391
O 12.4584 33.9724 22.8582
O  4.4179 38.1611 18.8978
O  1.5495 36.4097 18.9453
O 42.0408 35.1404 18.8931
O  8.6864  4.2602 22.9694
O 10.7620  3.2742 22.6335
O 12.1773  5.0480 19.2708
O 14.3573  6.2961 18.2951
O 34.0823  6.9050 21.2753
O 31.7277  8.1005 21.4805
O 35.6436 23.3735 19.0767
O 38.0812 24.6772 18.8547
O 24.9350 21.9055 21.7688
H 25.4426 22.7549 21.7671
O 26.1525 28.3111 21.7917
H 25.5020 28.4300 22.4648
O 10.9032 16.0711 22.2282
H 11.7809 16.1263 22.7478
O 39.7655 34.6883 22.5562
H 38.9183 35.0051 22.9240
O 34.5246 36.8673 22.2934
H 33.9771 36.0910 22.5239
O 22.3749  5.0978 20.4396
H 22.3539  4.2380 20.9717
O 17.1603  9.1178 20.9128
H 16.4580  9.2612 21.5813
O 39.2747 14.5409 22.5566
H 39.8212 15.4630 22.8283
O 36.9044  6.3755 21.2255
H 36.8050  7.1997 21.6847
O 19.2284  7.9914 20.5240
H 18.4692  8.1345 21.1960
O 17.4258 22.2135 17.8076
H 17.1398 23.0313 17.3829
O 18.0279 30.0215 19.2015
H 18.1478 30.9877 19.1185
O  8.8328 22.3341 18.3601
H  8.4687 21.4843 18.0003
O 31.4238 22.7834 19.4889
H 32.2006 22.6237 18.9069
O 27.7055 31.4070 17.9510
H 27.2981 30.8166 17.2779
O 38.6927 34.5901 19.0736
H 39.5470 34.8651 18.7381
O 37.5923  1.1013 19.8156
H 37.2754  1.0814 18.9304
O  5.9636  2.7344 19.7004
H  6.4666  2.0209 19.1688
O  9.3117  7.5732 19.4199
H  9.5953  8.3173 18.9029
O 20.9698 34.0417 18.7345
H 20.3671 34.6940 18.3537
O  7.2854 21.8290 22.7511
H  8.2129 22.1346 22.7187
O  6.9053 25.0725 22.5642
H  6.4301 24.9735 23.3913
O  3.9436 26.9121 22.4696
H  4.4197 26.5446 23.2314
O  0.2761 31.8771 22.1969
H 42.1164 32.5832 22.5255
O  2.2793 33.4635 22.1450
H  1.6272 32.7538 22.5182
O 10.0440 28.8746 22.2134
H 10.7074 29.4664 22.7783
O 39.5776  6.4332 21.1621
H 38.5801  6.4666 21.2059
O 34.3315 11.6306 21.2951
H 33.8669 11.7111 22.1437
O 24.9715  3.8152 22.6802
H 25.1376  3.2156 23.4529
O 24.7899 10.1710 20.5672
H 25.1159 10.4903 21.4117
O 38.0604  9.5263 17.4836
H 38.5089  8.8718 16.9267
O 41.5425 14.2759 18.2451
H 42.2170 14.9952 18.4456
O 38.8876 14.1712 19.2208
H 38.1072 13.9989 18.5467
O  1.1426  3.9927 19.1044
H  0.8977  3.0583 19.3517
O  7.3783 11.1346 18.5474
H  7.1723 12.0460 18.2139
O  5.7895 15.9669 18.8797
H  5.6808 16.9291 18.6826
O 13.1027 35.1409 19.3733
H 12.4064 35.0202 18.7181
O  8.3286 33.2000 18.7267
H  8.9187 32.3983 18.5168
O  0.3384  0.5388 19.6683
H  0.7429  0.6685 18.7948
O 40.6880 25.0333 18.4347
H 40.6830 24.0139 18.2334
O 32.9738 26.1548 18.7978
H 32.0473 26.5457 18.6455
O 33.4513 17.9855 22.5143
H 33.8359 18.5499 23.1923
O 35.6829 23.5246 22.5663
H 34.8898 23.8310 23.0238
O 26.1930  2.4896 20.5542
H 25.6908  3.1000 21.0832
O 33.5017  1.0848 22.0550
H 32.7876  0.5747 22.4606
O 27.2949  8.4523 21.2539
H 26.7754  7.5564 21.4924
O 13.3056 36.7141 22.7189
H 13.1205 37.5152 23.3132
O 13.6074 39.1145 23.2374
H 14.5050  0.0020 23.6295
O 32.0494 15.7104 21.9911
H 32.9421 15.3266 22.1739
O  3.8770  1.0042 23.1785
H  3.1886  0.6272 23.6776
O  4.5807 10.9611 21.8437
H  3.8226 11.1179 22.5302
O 22.7986 38.2813 17.8041
H 23.4726 37.5859 17.6934
O 27.0592  2.3950 16.9744
H 26.1133  2.2983 16.6618
O 30.7102  5.9080 17.7690
H 30.0315  6.6129 17.9571
O  0.5136 26.6339 18.5484
H  0.2273 27.2451 17.8724
O 10.4261 31.9642 18.9722
H 11.2132 32.4457 18.7242
O 14.8417 30.4733 18.9785
H 14.1662 30.7717 18.2686
O  5.5817 21.5922 19.6604
H  6.1920 20.9692 19.1234
O 41.6425 21.9671 20.9212
H 41.9643 21.2926 20.3375
O 27.1683 33.9197 17.9786
H 27.7861 33.1065 17.7760
O 14.7190 36.8630 19.2691
H 13.8800 36.5273 18.7902
O 19.0473 14.9331 21.1661
O 25.4934 34.2697 21.1858
O 33.0366 33.6946 22.1673
O 27.1245 17.5925 22.8209
O 23.6877 37.4578 21.1900
O 17.2238 35.7440 23.1141
O 14.5414 17.4066 18.7766
O  4.2724 33.3787 19.0075
O 34.0839 35.2746 19.0710
O  8.3283 17.9673 18.6829
O 31.6157 18.4846 19.4218
O  5.3520 18.1203 19.7869
O 27.0254  5.9778 21.0823
H 26.2689  5.3329 21.1808
O  9.1113 31.9001 22.2261
H  9.4460 32.7146 22.6964
O 30.8299  4.3551 21.0056
H 30.8941  5.0669 21.6014
O  9.6443  7.3660 23.0550
H  9.2490  6.6753 23.5394
O 32.2707 31.1803 22.6775
H 33.2602 31.0362 22.7474
O 17.8135 15.0791 17.8222
H 17.5394 15.9650 17.5821
O 26.4488 10.9924 17.4943
H 26.1874 11.9745 17.3799
O 32.0838 20.4822 17.0185
H 33.0481 20.2773 16.6457
O 16.8275  3.8208 18.4633
H 17.3738  3.5467 17.7255
O 24.5963 30.8293 18.2724
H 24.5147 31.7713 18.0637
O 13.4597  3.3444 22.9343
H 13.1642  2.8235 23.7238
O  4.3690 31.5016 22.0747
H  3.9426 30.6327 22.3369
O 24.8366  5.3562 20.2649
H 24.0380  4.7819 20.4507
O 29.7179 33.3039 21.9674
H 29.0621 32.6819 22.3338
O 15.9699 27.2154 21.9197
H 16.2473 27.7122 22.6973
O 38.8430 18.7801 19.6471
H 38.8355 18.2732 18.7680
O 26.3058 17.4656 19.1552
H 27.2760 17.5097 19.2070
O  6.7821 31.6081 18.2808
H  6.8967 32.6094 18.1524
O 16.9446 26.3682 17.6332
H 17.9930 26.3773 17.5893
O 35.7176 37.1379 18.8418
H 34.8338 37.2033 18.4527
O  3.6909 15.0319 22.0687
O 16.3771  4.2774 21.8737
O 27.6535 32.6026 21.4610
O 38.0786 11.5303 21.7953
O 32.7726 28.2070 22.1807
O 23.8781 35.1879 18.1321
O 12.3494 15.0082 19.1416
O 22.8818  3.7298 17.1285
O 29.9979  9.5804 19.3588
O  9.7906 15.0420 18.9317
C 10.9728 37.5512 18.8189
H  9.6339 35.9580 19.1788
O 12.0423 37.4814 18.1058
O 10.0133 38.5978 18.6938
H  9.2311 38.5228 19.2907
C 41.3271  1.4530 19.8839
H 42.1883  0.8146 21.9632
O 40.1757  0.5636 20.0984
O 41.1183  2.3272 18.9600
H 39.2317  0.7373 20.0412
C 41.6101 13.6162 22.4125
H 42.0288 13.4936 20.2465
O 41.0503 12.7988 23.4638
O 42.3762 14.6633 22.4414
H 40.2391 12.1783 23.3005
H 38.4306  0.6347 22.4102
H 40.7617  1.8249 22.0504
H 28.9304 37.9266 19.7768
H 30.0269 12.4382 19.6666
H 26.8394 13.8747 21.6274
H 40.5252 14.2765 20.6083
H  0.9415 15.3402 20.8473
H 12.3494 12.2613 18.9835
H 10.6147 10.8786 22.2803
H 16.3732  0.2556 19.2136
H  9.5675 37.0779 20.5713
H  6.9766 37.6234 21.6533
H 40.5987 30.1159 18.5781
H 37.3806 31.5644 22.8871
H 11.6524 25.9649 18.6442
H 13.9332 24.7881 21.1049
H 28.8893 26.5329 21.0475
H 27.5493 23.6280 18.2510
C  1.5431 39.0687 27.8913
C  2.8990 39.2082 28.4266
C  0.9093  0.9132 27.3418
C  3.5914  1.0140 28.3711
C  1.4903  2.2573 27.6150
C  3.0583  2.1984 27.5359
C  0.7061  3.4221 27.9151
C  3.7884  3.3959 28.0035
C  1.3632  4.5472 28.6781
C  3.2618  4.4291 28.8904
C  0.6206  5.7978 28.5613
C  3.9999  5.7143 28.9150
C  1.0946  6.8683 29.3448
C  3.5181  6.8910 29.4114
C  0.4682  8.1287 29.2562
C  4.1088  8.1507 29.1505
C  1.0355  9.3743 29.7537
C  3.4344  9.3985 29.3065
C  0.4308 10.5984 29.4336
C  3.8582 10.6038 28.8151
C  1.2864 11.8065 29.5367
C  3.0573 11.8236 29.1544
C  0.7094 13.0225 28.9379
C  3.5117 13.0479 28.5107
C  1.3190 14.1490 28.2845
C  2.7588 14.2144 28.3234
C  0.7312 15.4891 28.4810
C  3.4360 15.4749 27.8511
C  1.4084 16.7447 28.2246
C  2.8757 16.7473 28.5256
C  0.7419 17.9488 27.8708
C  3.7523 18.1570 28.0769
C  1.4769 19.1599 27.6566
C  2.8894 19.1032 27.2137
C  0.9121 20.4332 27.7251
C  3.6078 20.4056 27.2029
C  1.5014 21.7072 27.3955
C  2.8574 21.5668 26.9281
C  0.8537 22.9784 27.5045
C  3.5888 22.7528 26.3296
C  1.5580 24.2630 27.5252
C  2.6942 24.2851 26.5529
C  0.7928 25.4653 27.2684
C  3.4474 25.5859 26.2992
C  1.2584 26.6367 26.5168
C  2.6548 26.7008 25.9595
C  0.4939 27.7504 26.2459
C  3.7504 28.4439 26.0329
C  1.7130 29.7698 26.1728
C  3.0493 29.6560 26.5313
C  0.8708 30.8836 26.4940
C  3.7424 30.7472 27.1640
C  1.4605 31.9542 27.2107
C  2.9490 32.0139 26.9708
C  0.7602 33.0914 27.7040
C  3.7636 33.3510 27.6008
C  1.4943 34.2214 28.2574
C  2.9172 34.2085 28.3931
C  0.7740 35.4268 28.5640
C  3.6042 35.3036 29.0974
C  1.4744 36.7058 28.3625
C  2.7411 36.8433 29.2850
C  0.7302 37.9348 28.3271
C  3.5581 38.0110 28.9611
C  5.6973 39.2296 29.0600
C  7.1304 39.2615 29.2131
C  4.9900  1.1031 28.7287
C  7.8142  1.1429 28.9978
C  5.7193  1.9542 27.6076
C  7.3716  1.9114 27.8478
C  5.1382  3.3479 27.6011
O  8.1198  3.2310 27.6426
C  5.7765  4.6329 27.5102
C  6.8562  4.7970 26.4728
C  5.3248  5.8040 28.2279
C  6.0202  7.0040 28.1782
O  7.3251  7.1489 27.6468
C  5.5462  8.2249 28.7252
C  8.1276  8.3246 27.8930
C  5.9727  9.4935 28.1072
C  7.3973  9.5080 27.8922
C  5.0975 10.6374 27.9817
C  8.0254 10.8740 27.7230
C  5.7367 11.9084 28.2202
C  7.1919 11.8883 28.5115
C  4.9962 13.1017 28.4926
C  8.0327 13.4729 28.4832
C  5.8939 14.5775 27.9574
C  7.3446 14.5152 27.6107
C  5.1231 15.6414 27.2253
C  7.9371 15.7331 27.4178
C  5.7921 16.9583 27.2786
O  7.3137 16.8641 26.9781
C  5.2023 18.1653 27.5751
C  8.1753 18.6895 28.2025
C  5.9096 19.4591 27.4312
C  7.3527 19.5724 27.3554
C  5.0395 20.5951 27.2475
C  7.9989 20.6664 26.6967
C  5.7642 21.8851 27.2744
C  7.0656 21.8440 26.3361
C  4.9133 22.9884 26.8392
C  7.7227 23.2099 26.5800
C  5.4938 24.3290 26.9120
C  6.9216 24.3324 26.8903
C  4.8825 25.4165 26.1178
C  7.5690 25.6230 27.3166
C  5.7901 27.1002 26.1253
C  7.2532 27.0649 26.6034
C  5.1077 28.3332 26.3553
C  7.7588 28.1845 27.5170
C  5.8954 29.6174 26.6104
C  7.3025 29.4593 27.0723
C  5.0232 30.6050 27.6709
C  7.8982 30.5914 27.5765
C  5.7958 31.8458 27.9341
C  7.1773 31.7068 28.0618
C  5.1387 33.1485 28.0598
C  7.9119 32.4585 29.1759
C  5.7764 34.3752 28.2794
O  7.1888 34.4967 28.0938
C  4.9960 35.5259 28.6071
C  7.7085 35.5963 28.8891
C  5.7414 36.7550 28.5941
C  6.9329 36.5756 29.5550
C  4.9763 37.9916 28.9712
C  7.7900 38.1523 29.9575
C 10.0407 39.2061 30.0596
C 11.4243 39.2434 29.5561
C  9.0073  1.4127 29.7765
C 12.2038  1.0728 29.7857
C  9.8359  2.5407 29.2254
C 11.2575  2.6473 29.5586
C  9.2622  3.4557 28.3830
C 11.9887  3.5152 28.5320
O  9.9980  4.7050 28.3800
C 11.3972  4.8099 28.4981
C 12.0411  6.0420 28.7813
C  9.8378  6.7286 29.8488
C 11.2523  7.1329 29.2536
O  9.5150  8.4573 28.0729
C 11.8156  8.4383 29.4690
C 10.1568  9.7691 28.3479
C 11.4366  9.7262 28.9309
C  9.4334 10.9262 28.0981
C 12.3080 11.0290 29.0687
C 10.1934 12.2003 27.9079
C 11.6238 12.1707 28.3340
C  9.5170 13.5248 28.6308
C 12.1999 13.4505 28.6188
C 10.0479 14.6873 28.0529
C 11.4100 14.7211 28.1356
O  9.3095 15.8806 27.5975
C 12.0112 15.9928 27.9110
O 11.3940 17.2681 27.8150
C 12.2441 18.4370 27.4590
O 10.1672 19.5427 26.6085
C 11.6026 19.5027 26.8040
C  9.3802 20.7472 26.4951
C 12.5867 20.4861 26.4164
C  9.8613 22.0839 26.2876
C 11.2315 22.4092 25.9373
C  9.1085 23.2263 26.6780
C 11.9986 23.5476 26.1273
C  9.9111 24.3725 27.3281
C 11.2088 24.8439 26.4165
C  9.1083 25.6178 27.4247
C 12.0119 25.6742 27.4006
C  9.8328 26.7175 27.8105
C 11.2794 26.5896 28.0644
C  9.2462 28.0990 27.6407
C 12.4299 28.5628 28.3674
C 10.1612 29.5695 27.7258
C 11.4771 29.6176 28.1820
O  9.2690 30.7030 27.9979
O 12.0215 30.9311 28.1078
C 10.7100 32.7254 26.7153
C 11.6353 33.4239 27.6789
O  9.7390 34.4679 28.2966
C 11.1692 34.5124 28.3042
C  9.0795 35.6541 28.8752
C 11.9898 35.6037 28.8581
C  9.7930 36.8087 29.2123
C 11.1738 36.8076 28.5324
C  9.2528 38.0225 29.6414
C 12.1199 38.2124 28.7747
C 14.2704 39.1606 29.1369
C 15.6618 39.1635 29.1879
C 13.5693  1.0502 29.1105
C 16.3690  1.1198 29.0421
C 14.1706  2.3219 28.8570
C 15.6182  2.4493 29.0410
C 13.4534  3.5586 28.6012
C 16.3041  3.2654 27.9916
C 14.0553  4.7144 28.0486
C 15.3467  4.6444 27.3154
C 13.3799  6.0035 28.1326
C 16.1297  5.9036 27.3149
C 14.3324  7.1018 28.3697
C 15.6204  7.1887 27.7114
C 14.1194  8.3942 28.9466
C 16.4071  8.3430 27.5102
C 14.4222  9.6437 28.3994
O 15.6244  9.5203 27.5283
C 13.7702 10.8532 28.5502
C 16.5924 10.9524 28.9443
C 14.4891 12.0494 28.2624
C 15.8874 12.0789 28.2226
C 13.9141 13.4803 28.4278
C 16.5149 13.3244 27.7435
C 14.3383 14.5109 27.3686
C 15.8318 14.6045 27.5079
C 13.4192 16.0060 27.5320
C 16.4777 15.8222 27.5876
C 14.2670 17.1226 28.2061
C 15.7372 17.1612 27.4738
C 13.5867 18.3957 27.8484
C 16.4671 18.3491 28.0570
C 14.3189 19.6571 27.9699
C 15.7713 19.5692 27.9894
C 13.9023 20.6147 26.7942
C 16.5703 20.8195 27.7457
C 14.6725 21.7482 26.4295
C 15.8568 22.0054 27.1034
C 13.3977 23.7013 26.0935
C 16.3792 23.3582 27.0807
C 14.1927 24.5870 26.8192
C 15.6359 24.5406 26.9490
C 13.4627 25.5636 27.6720
C 16.3812 25.7647 27.3666
C 14.3829 27.0886 27.9830
C 15.7024 27.0680 27.3866
C 13.6609 28.4173 27.8134
C 16.3857 28.2711 27.0779
C 13.9699 29.6577 27.0565
C 15.7019 29.6076 26.9066
C 13.5057 30.9241 27.8961
C 16.4887 30.7084 27.5375
C 13.8610 32.1992 27.2526
C 16.2254 32.0520 27.4185
C 13.1166 33.3482 27.5200
C 16.9507 33.1417 27.9311
C 13.8520 34.5578 27.5906
C 16.3573 34.3830 27.8249
C 13.3625 35.6697 28.2965
C 16.7960 35.5567 28.4846
C 14.1607 36.8844 28.4028
C 16.0298 36.8491 28.5146
C 13.5261 37.9619 29.2982
C 16.4744 37.9674 29.3052
C 18.4621 39.2122 30.4007
C 19.8842 39.1697 30.0934
C 17.6219  1.3406 30.0344
C 20.5448  1.0638 30.3521
C 18.2857  2.5190 29.5074
C 19.6172  2.8176 29.9755
C 17.7114  3.3619 28.4850
C 20.4058  3.8176 29.2522
C 18.6259  4.1369 27.7255
C 19.9220  4.4929 28.0933
C 17.5005  6.0052 26.9461
C 20.6318  5.6536 27.3916
C 18.3960  7.0383 27.0891
C 19.8191  6.9691 27.1143
O 17.7670  8.4035 27.1768
C 20.6326  8.0098 26.7657
C 20.0315  9.0619 25.7653
O 20.6504 10.7392 27.4747
O 18.5842 12.1032 27.8376
C 19.9703 11.9862 27.5897
C 17.8726 13.3509 27.5688
C 20.6520 13.1456 27.5317
C 18.6136 14.5395 27.3488
C 19.9699 14.4504 28.1004
C 17.9093 15.7666 27.7249
C 20.6262 15.8494 28.0772
C 18.5298 16.9264 28.3437
C 19.9620 16.9030 28.6762
C 17.7815 18.1215 28.6176
O 20.7848 17.9663 29.0870
C 18.3293 19.0626 29.6407
O 17.4066 21.5892 28.9352
C 18.3151 22.4891 28.4370
O 19.6872 22.5055 28.8819
C 17.8062 23.3398 27.4812
C 20.5734 23.4757 28.3473
C 18.6905 24.3841 26.9539
C 19.9658 24.6234 27.7159
C 17.6979 25.8243 26.5330
C 20.8970 25.4068 26.8198
C 18.5227 27.0050 26.8161
C 19.9229 27.0642 26.5610
C 17.8084 28.2643 26.9513
C 20.5959 28.3361 27.0113
C 18.4856 29.2950 27.7518
C 19.8501 29.5404 27.3434
C 17.6755 30.2984 28.4124
C 20.7324 30.4362 28.3095
C 18.6211 31.6704 29.0333
C 20.0695 31.2966 29.1525
C 18.3978 33.0057 28.4961
C 20.6478 31.5231 30.5479
C 18.6328 34.1045 29.4701
O 20.2916 34.3656 29.4274
C 17.9656 35.3931 29.2514
C 20.7573 35.5970 29.2487
C 18.6257 36.5217 29.9407
C 19.9843 36.7738 29.2780
C 17.6594 37.9361 30.1168
C 20.6160 38.0686 29.5712
C 22.7149  0.0877 29.7156
C 24.1084  0.1220 30.1004
C 21.8529  1.2783 29.7522
C 24.6940  1.3792 30.3874
C 22.5289  2.4948 30.2586
C 24.0302  2.5493 30.0996
C 21.7604  4.1395 29.7233
C 24.5804  3.8271 29.9182
C 22.6317  4.9990 28.9234
C 24.0714  4.9021 29.1319
C 22.0239  5.8058 27.9336
C 24.9095  5.8814 28.5318
C 22.8137  6.8379 27.2650
C 24.1902  6.9089 27.8452
C 21.9881  8.0578 27.1758
C 24.7868  7.9803 27.0950
C 22.6479  9.3467 27.2108
C 24.0183  9.2166 26.6262
C 22.0936 10.6043 27.4250
C 24.8910 10.8203 26.4986
C 22.8243 11.7593 27.7033
C 24.2013 11.8690 27.2109
C 22.0439 12.9950 27.2944
C 24.9011 13.1150 27.5153
C 22.8277 14.1227 26.8635
C 24.1936 14.3224 26.9715
C 21.8004 16.2200 27.3975
C 24.8593 15.5803 26.5824
C 22.6540 17.2999 27.7585
C 23.8788 17.3513 27.0241
C 22.3217 17.9326 29.0350
C 24.8641 18.3544 27.3999
O 23.2437 18.3406 29.8377
C 24.3286 19.6815 27.4172
C 21.6510 20.7013 28.4767
C 24.8343 20.6573 28.2645
C 22.5692 21.9136 28.4789
C 24.0220 21.8080 28.6899
C 21.9090 23.2091 28.3442
C 24.7892 22.8742 29.3530
C 22.9313 24.2034 27.9167
C 24.0131 24.4931 28.9164
C 22.2707 25.3906 27.2939
C 24.7683 25.7198 28.5651
C 23.1170 26.4316 26.9341
C 24.3893 26.6524 27.5025
C 21.9605 28.5134 26.8718
C 25.1365 27.8505 27.2004
C 22.7305 29.5715 27.3568
C 24.1872 29.4907 27.0838
C 22.1458 30.5677 28.1932
C 24.7905 30.6212 27.8105
O 22.7347 31.7163 28.9120
C 24.0567 31.5017 28.5538
O 24.8374 32.6643 29.0283
C 24.5111 35.1008 27.9647
O 22.1622 35.7218 29.1167
C 24.9502 35.9023 29.1462
C 22.7744 37.0025 29.4710
C 24.1826 36.9910 29.5807
C 22.0685 38.1649 29.5991
C 24.7991 38.2219 30.1491
C 27.4797 39.1995 29.1846
C 28.6262 39.1630 28.2770
C 26.9629  1.0962 29.5859
C 29.4415  0.9524 28.2392
C 27.3213  2.2533 28.9258
C 28.3423  2.1690 27.7514
C 26.8163  3.5569 29.1614
C 29.1362  3.4093 27.7490
C 27.1945  4.7544 28.5230
C 28.6627  4.7033 28.1664
C 26.4046  5.9747 28.4746
C 29.0805  5.6848 27.1883
C 26.8498  6.7807 27.2714
C 28.1332  6.5660 26.5843
C 26.0660  7.6797 26.6109
C 29.1020  8.2677 25.8961
C 27.0870  9.7482 25.8889
C 28.4831  9.5790 25.9399
C 26.3681 10.7639 26.4623
C 29.2152 10.8543 26.1577
C 27.1011 11.8813 27.1703
C 28.4692 12.0027 26.6873
C 26.2609 13.1187 26.8560
C 29.1297 13.2722 26.6988
C 27.1012 14.6017 26.5103
C 28.5866 14.5818 26.7404
C 26.2562 15.7816 26.7776
C 29.2864 15.8012 26.8913
C 26.9278 17.0968 26.7346
O 28.6050 16.9743 26.7892
C 26.2885 18.2208 27.5205
C 29.1380 18.0252 29.0838
C 26.9540 19.2603 28.1535
C 28.3962 19.1888 28.4349
C 26.1949 20.3863 28.8103
C 29.1463 20.3400 28.1818
C 26.9034 21.6263 28.7376
C 28.3419 21.6987 28.2683
C 26.3186 22.7939 29.3087
C 29.1095 22.7500 29.0946
C 27.1140 23.8831 29.6189
C 28.5405 23.9930 29.5150
C 26.0275 25.9528 29.1135
C 29.4142 25.1430 29.6919
C 26.8616 27.0673 28.8236
C 28.2093 27.1189 29.3023
C 26.4133 28.0436 27.8658
C 29.0687 28.1591 28.9612
C 27.2133 29.2288 27.6439
C 28.5692 29.2678 28.2693
C 26.3019 30.7418 27.7013
C 29.1906 30.5884 28.1698
C 26.9037 31.5424 28.7938
C 28.3520 31.6768 28.7185
C 26.2284 32.7454 29.0273
C 29.0548 32.9006 29.0949
C 26.9602 33.8934 29.4804
C 28.3261 34.0656 28.8507
C 26.3173 35.5790 29.6669
C 28.7610 35.1412 27.9597
C 27.2101 36.7281 29.2718
C 28.0765 36.4923 28.1143
C 26.8088 38.0514 29.6951
C 28.9325 37.9902 27.4739
C 31.1317 39.0100 26.9756
C 32.5628 38.8766 26.9924
C 30.5404  0.9308 27.3112
C 33.2673  0.7545 27.0855
C 31.1826  2.1148 26.7348
C 32.6566  2.0931 26.9606
C 30.4581  3.3586 27.1767
C 33.4091  3.2425 27.0054
C 31.2247  4.5188 26.9655
O 32.6594  4.4282 26.7136
C 30.5156  5.7292 26.8080
C 33.3694  6.3490 25.1607
C 31.1573  6.9611 26.3918
C 32.5635  7.1842 26.1351
C 30.4470  8.2306 26.3791
C 33.3059  8.1861 26.7789
C 31.1089  9.3995 26.8880
C 32.4249  9.1914 27.6101
C 30.4751 10.6245 26.8805
C 33.1243 10.5014 27.8744
C 31.0417 11.8984 27.4441
C 32.6775 11.7820 27.3955
C 30.6374 13.2114 26.7703
C 33.2563 12.9595 27.9729
C 31.2024 14.3058 27.4148
C 32.5828 14.2247 27.6634
O 30.6515 15.6311 27.3547
C 33.4047 15.3176 27.2640
C 32.9216 16.1700 26.1083
O 33.2415 18.0975 27.8928
O 31.0944 18.9217 27.6319
C 32.4497 19.2540 27.7486
C 30.5717 20.2172 28.0896
C 33.2161 20.4298 27.8777
C 31.1545 21.4164 28.5998
C 32.6509 21.6081 28.5358
C 30.4530 22.4427 29.2683
C 33.5846 23.2176 28.2171
C 31.7197 24.3972 29.1372
C 32.8444 24.4902 28.2701
C 30.7600 25.4323 29.4001
C 33.1945 25.8059 27.7729
C 31.3473 26.9076 29.3026
C 32.3286 26.9904 28.0076
C 30.5036 28.1398 29.2516
O 33.1397 28.2826 27.9985
C 31.0996 29.3870 29.3577
C 32.4461 29.5521 30.0506
C 30.5385 30.5699 28.7790
C 31.2576 31.7926 28.5025
O 32.6546 31.4558 28.2966
C 30.4107 32.9087 28.4620
C 33.1847 32.7484 28.4254
C 30.8618 34.0161 27.5962
C 32.5907 33.9682 27.9159
C 30.1892 35.2825 27.8254
C 33.1762 35.3249 28.2898
C 31.0425 36.3149 27.2367
C 32.5085 36.4428 27.6493
C 30.2558 37.8629 26.8255
C 33.1472 37.6483 27.4809
C 35.3191 38.9856 27.6716
C 36.7120 39.1213 27.9061
C 34.6416  0.8869 27.4592
C 37.1728  1.0400 28.4367
C 35.2292  2.2191 27.5275
C 36.5251  2.3296 28.0711
O 34.7844  3.5513 27.1684
C 37.3257  3.4792 28.1892
C 36.5942  4.6420 28.8830
O 37.4916  5.8613 26.7503
O 35.6546  7.4308 26.3691
C 36.8659  7.0660 26.9923
C 34.6623  8.3962 26.9623
C 37.3836  8.1141 27.7298
C 35.2483  9.4026 27.7137
C 36.7169  9.4352 27.7929
C 34.3865 10.3531 28.5285
C 37.1923 10.3203 28.8974
C 35.0766 11.6133 28.8279
C 36.3555 11.3801 29.3196
C 34.3534 12.9218 28.9187
C 37.5084 13.4831 29.5368
C 35.2789 14.4399 28.8692
C 36.7473 14.5412 28.9467
C 34.8643 15.3166 27.5711
C 37.4998 15.6956 28.4423
C 35.4002 16.7966 27.8885
C 36.9076 16.7317 27.6498
C 34.7032 18.0637 27.7216
C 37.5564 17.9939 27.7622
C 35.4065 19.2064 27.6506
C 36.8941 19.1770 27.5886
C 34.6406 20.4573 27.7033
C 37.5840 20.4303 27.3033
C 35.4843 21.6455 27.6092
C 36.9108 21.6322 27.6496
C 34.8444 22.9406 27.4971
C 37.4789 23.0017 27.9558
C 35.5061 23.9764 26.7537
C 36.8266 24.1041 27.1418
C 34.1926 26.0584 26.8247
C 37.6635 25.1949 26.7072
C 35.0786 27.1879 27.0382
C 36.4846 26.9779 26.6855
C 34.5438 28.2923 27.7696
C 37.2158 27.9615 27.3502
O 35.2184 29.5042 28.0923
C 36.5393 29.1901 27.6133
C 37.3374 30.3157 27.1184
C 35.6629 31.8096 26.1870
C 36.8646 31.6748 27.1406
O 34.5323 32.8373 28.8241
C 37.6262 32.7940 27.6267
C 35.4389 33.8357 28.1766
C 36.8624 33.7817 28.3516
C 34.5965 35.3301 27.9946
C 37.5784 35.2171 28.5265
C 35.3849 36.4749 28.6160
C 36.7455 36.4159 27.9228
C 34.4355 37.8844 28.1795
C 37.6089 37.9614 27.7208
C 39.6245 39.0739 28.6134
C 41.0320 39.1577 28.8568
C 38.8921  1.0273 28.6066
C 41.5096  1.1544 29.1231
C 39.5190  2.1544 27.8188
C 40.9384  2.1591 28.3308
C 38.7518  3.4517 27.9399
C 41.7072  3.3062 27.8959
C 39.5203  4.4830 27.4831
C 40.9814  4.4535 27.3485
C 39.0458  5.8764 26.9723
C 41.9533  5.9911 27.6157
C 39.5765  6.9461 27.8443
C 40.9640  7.0101 28.1090
C 38.7332  7.9964 28.3841
C 41.5827  8.1907 28.6554
C 39.4082  9.2744 28.5197
C 40.8575  9.4292 28.4064
C 38.5946 10.2498 29.2358
C 41.5206 10.5977 28.9485
C 39.5672 11.9127 29.6728
C 40.9263 11.9209 29.1946
C 38.8708 13.1970 29.5240
C 41.7090 13.0942 29.0101
C 39.6894 14.4198 29.4244
C 41.0369 14.4126 28.9692
C 38.8469 15.8989 28.9303
C 41.7533 15.6196 28.6487
C 39.6873 17.0100 28.3453
C 41.0219 16.7652 28.2042
O 38.9697 18.1890 27.9426
O 41.7875 18.0209 27.7439
C 38.9650 20.4751 26.6451
O 41.9673 20.4296 28.1428
O 40.0192 21.8910 28.6378
C 41.3172 21.6844 28.1259
C 39.1476 22.9665 28.1408
C 41.8615 22.8796 27.7461
C 39.7433 23.9875 27.3071
C 41.1585 24.1589 27.5382
C 39.0061 25.3180 27.3006
C 41.8137 25.4320 27.4419
C 39.6049 26.5469 27.4146
C 41.0608 26.7191 27.4989
C 38.7648 27.7744 27.4619
C 41.5644 27.8025 26.5395
C 39.3665 28.9436 26.5552
C 40.6721 28.8071 26.1169
C 38.5921 30.0559 26.4318
C 41.8915 30.9181 26.1848
C 39.7624 32.1627 26.5376
C 41.1575 31.9822 26.7295
C 39.0233 33.0409 27.3160
C 41.7516 32.9438 27.6484
C 39.7382 34.3462 27.5485
C 40.9639 33.8834 28.3764
C 39.0003 35.3959 28.1685
C 41.8217 35.4736 28.9027
C 39.5973 36.6159 28.6690
C 41.0432 36.6829 28.6733
C 38.9726 37.8949 28.3030
C 41.7491 37.9381 28.5412
O  0.3254  1.2379 29.7780
H  0.4559  1.0658 30.7694
O  2.2447 36.7588 27.0902
H  2.5407 35.8937 26.8683
O  3.4898  1.7162 26.1152
O 39.3829 36.5329 30.2231
H 39.1461 35.6389 30.6380
H  3.6968  0.7572 26.0302
O 37.9851  1.3915 29.6737
O  6.6886  1.5759 26.6353
O  3.0578 35.9159 30.3349
O 37.2603 34.3105 29.6510
C 32.2573 30.7048 31.1134
H 32.7396 28.5602 30.4856
O 33.4360 31.1199 31.3498
O 31.0497 30.9923 31.8050
H 30.2769 30.4384 31.4957
C  9.3887  7.6050 31.0296
H  9.0967  6.6356 29.0522
O  9.9291  8.6555 31.5570
O  8.1724  6.9354 31.3979
H  7.3415  7.1161 30.8847
H 34.1671  6.9612 24.7357
C 32.3397  5.9305 23.9943
O 32.3685  4.5850 23.5609
O 31.6805  6.9025 23.4932
H 33.1392  3.9898 23.7678
C 10.7915 33.5108 25.3574
H 11.0544 31.6922 26.5999
O 11.6490 34.4534 25.2201
O  9.8655 32.9092 24.4542
H  8.9636 32.8271 24.8582
C 17.2582 19.4668 30.6882
H 19.1277 18.4997 30.1455
O 16.1210 18.9326 30.9841
O 18.0022 20.4744 31.3885
H 18.3711 21.2358 30.7955
O  8.2171 26.9953 25.5070
H  7.8355 27.0415 24.6289
O 34.3272  9.5730 29.8461
H 34.3166 10.1242 30.6696
O  9.8960 12.6587 26.4526
H  9.4693 11.9084 26.0013
O 29.3692 32.8218 30.6080
H 28.7034 33.2706 31.1684
H 39.2355 21.4499 26.2216
C 38.8934 19.3872 25.5316
O 37.7005 18.6008 25.4358
O 40.0547 19.2507 25.0060
H 37.7452 17.5817 25.3845
C 28.0947 17.1119 29.8333
H 29.8590 17.5627 28.4466
O 29.0347 16.0986 30.2623
O 26.8263 17.1612 29.8840
H 29.9471 16.3869 30.3276
C 19.5753  8.4260 24.4354
H 19.2693  9.5786 26.3274
O 19.7062  7.1413 24.3254
O 18.9270  9.3016 23.5167
H 19.1790 10.2366 23.6832
C 24.3978 36.0467 26.6392
H 25.1636 34.2499 27.8489
O 23.9364 35.2475 25.5573
O 24.9705 37.1774 26.6232
H 23.6883 34.2555 25.5683
C  8.5545 19.4888 29.5234
H  7.5794 17.8894 28.6186
O  9.4727 18.5099 29.9828
O  8.2845 20.7312 29.7708
H 10.2026 18.8422 30.5389
O 24.1765 23.8836 30.2011
O 26.6861 25.1754 30.1294
O 29.0604 26.4456 30.2690
O 24.3082  9.9342 25.4514
O 26.3504  8.5975 25.4493
O 28.4241  7.1149 25.2839
O  2.1680  4.1878 29.8310
O  2.2479  6.6846 30.1724
O  2.3314  9.1602 30.2966
O  2.3844 11.6251 30.4982
O 15.1250 37.1501 27.3922
O 15.2261 34.7687 27.0225
O 15.0299 32.5017 26.5513
O 14.7114 29.8771 25.8298
H  7.7855  5.0796 26.9161
C  6.3717  5.8430 25.3762
O  5.2399  6.2178 24.9311
O  7.6722  6.2137 24.9076
H  7.4115  6.9662 24.3429
C 17.3414 11.4122 30.2477
H 15.8901 10.2505 29.2629
O 17.7864 10.0755 30.6217
O 17.6116 12.5272 30.7867
H 18.4047 10.0146 31.3175
C  8.4958 31.4059 30.2030
H  8.8102 32.8583 28.8166
O  8.0456 30.0593 30.3780
O  9.4375 32.1233 30.7057
H  7.7587 29.5600 29.5383
H 36.8960  5.6168 28.5168
C 37.0071  4.7341 30.4090
O 38.1127  3.8809 30.6842
O 36.4951  5.6781 31.1391
H 37.9300  2.9057 30.3237
H 35.3961 30.8756 25.7497
C 36.2229 32.7355 25.0024
O 35.0281 33.0063 24.2600
O 37.3813 33.2576 24.9692
H 34.2744 32.3258 24.3737
O  9.5220  0.8347 30.9832
O 11.8450  2.1099 30.7605
O 34.8299 37.3847 29.5576
O  0.8725 28.9150 25.4088
O  2.9330 27.7850 25.0471
O  5.4879 26.1648 25.0487
O 41.7851  5.2587 26.3756
O 11.7276 21.1675 25.4039
O 14.2795 22.7244 25.4397
O 17.8837  0.8185 31.3229
O 19.9852  2.0930 31.2011
O 22.2626  3.6688 31.0207
O 18.1212 36.9851 31.2299
O 18.1905 24.8159 25.6451
O 20.5054 26.0954 25.6465
O 22.7983 27.5873 26.1208
O 24.9301 28.7423 26.0395
O 26.9414 30.1773 26.5309
O 26.0686  1.1921 30.7390
O 25.9418  3.6185 30.2970
O 25.9901 38.2669 30.9253
O 41.2209 29.9278 25.3894
O 39.3153 31.0847 25.6613
O  3.4119 33.1793 26.1966
O 38.9943 10.8573 30.4860
O 37.0177 12.3073 30.2373
O 34.4646 14.0121 29.9351
O 26.7224 17.5456 25.3527
O 23.9271 16.4560 25.9034
O 22.0006 15.2435 26.3567
O 31.2288 23.4146 30.0616
O 33.4872 22.3859 29.4106
O 34.9910 25.1225 26.0711
O 37.0554 26.0351 25.7161
O 13.8279 26.1458 28.9670
O 11.6005 27.5627 29.0537
O 15.9065  3.4573 26.6268
O 18.0801  4.6881 26.5132
O  5.2502  2.0105 29.8449
H  5.7870  1.7886 30.6138
O  6.2198  8.1717 30.1853
H  5.5706  8.0781 30.8366
O 33.0408 35.5169 29.7503
H 33.9068 35.3940 30.2516
O 19.4589 14.3388 29.4747
H 19.5852 14.9614 30.2279
O 14.6015 16.8885 29.5841
H 14.5142 17.7351 30.2253
O  2.1562 24.4465 28.8896
H  1.9182 23.7180 29.4852
O 39.0758 28.4890 28.7256
H 38.3858 28.6198 29.4131
O 18.3719 33.5278 30.7726
H 17.6422 32.8540 30.9228
O 16.9009 25.5095 28.6978
H 16.3663 24.9185 29.3014
O 41.2662 27.2700 28.8512
H 40.4111 27.4393 29.2160
O 39.6386  1.8014 26.4215
H 39.3014  0.9363 26.2009
O 40.9709  9.5499 26.8239
H 41.0882 10.5283 26.5710
O 31.2135  2.1702 25.2442
H 32.0658  1.8781 24.7732
O 11.4953  2.8095 27.2219
H 11.3129  1.8031 27.4591
O  7.8234 11.2854 26.3546
H  7.3400 10.7749 25.6957
O 19.0070 14.5607 25.9283
H 19.8975 14.6622 25.7749
O 17.6223 20.4002 26.8890
H 18.5020 20.7807 27.0470
O 28.4431 22.2755 26.9139
H 28.9970 21.7399 26.3866
O 31.4723 27.1757 26.8912
H 31.8036 27.9121 26.2849
O  1.0117 13.6480 26.7546
H  1.8108 13.3490 26.3659
O 29.8428  1.4467 29.5427
H 29.5431  1.0069 30.3370
O 29.1540  5.0216 29.5569
H 29.7050  4.3358 29.9941
O 26.7414  6.7076 29.7223
H 27.4356  6.2338 30.2917
O 23.0020 11.7375 29.2289
H 23.8960 12.0460 29.4239
O 24.9833 13.3347 28.9381
H 25.9056 13.4498 29.4061
O 32.2988  8.3424 28.8765
H 33.0130  8.5730 29.5422
O 19.6870 25.5488 28.8107
H 18.7291 25.7344 28.8839
O 14.1965 30.6276 29.1706
H 13.5880 30.4468 29.8505
O  2.7397 20.4762 29.8810
H  2.2672 19.5776 30.0559
O  5.1569 29.8417 28.8851
H  5.5937 30.2542 29.7488
O 18.0932 28.9283 25.5054
H 18.5600 28.2628 25.0201
O 19.8492 30.5031 26.2517
H 19.0200 30.2639 25.7474
O 19.1855 33.3726 27.3631
H 18.7150 33.3475 26.5169
O 23.5782 23.5060 26.8044
H 23.2939 23.8527 25.9794
O 29.4309 30.9089 26.7022
H 29.0953 30.2600 26.0601
O 28.3507 34.7565 26.5780
H 29.2277 34.6536 25.9824
O 35.6366 14.5260 26.5888
H 35.1870 13.9548 25.9114
O 31.0062 13.2147 25.3084
H 30.3608 13.0341 24.6555
O 23.0957 19.7336 26.6972
H 23.1940 20.4671 25.9101
O 20.7961  5.2591 25.9107
H 20.1234  5.6394 25.3874
O 12.9969  6.2182 26.6215
H 13.1794  5.4575 26.0737
O 13.4479 37.7981 30.7295
H 13.9461 38.4155 31.2657
O 15.7897  3.0268 30.3476
H 16.1810  2.3941 30.9751
O  6.2641 22.1049 28.6162
H  7.1821 21.7076 28.8982
O 13.8210 20.3821 29.1575
H 14.5709 20.6836 29.7207
O  7.2454 28.1031 28.8476
H  6.4630 27.4877 29.0081
O 35.3995 16.7164 29.4992
H 34.8469 15.9994 29.8907
O 34.2662 18.8456 30.5975
H 34.6816 18.0244 30.1303
O 11.9995 35.5436 30.3431
H 11.5878 34.7760 30.7420
O 25.9517 20.0166 30.2447
H 26.3005 19.0860 30.4011
O 26.7047 30.6745 30.1380
H 26.3688 31.3074 30.8140
O  2.9934 18.5487 25.9029
H  3.4794 19.0741 25.3113
O  6.2684 21.5943 25.1372
H  6.4786 22.1538 24.2831
O 10.6418 25.7354 25.3948
H  9.8271 26.2354 25.5212
O 22.8647  6.3769 25.8571
H 22.4438  5.5216 25.7700
O 32.8885 11.7719 25.9378
H 32.0001 11.8997 25.4392
O 37.1644 10.0123 26.4568
H 36.4607 10.2773 25.7487
O 27.7723  1.4572 26.6094
H 28.3949  0.8455 26.0936
O 21.5309  1.5194 28.2836
H 21.7532  0.7192 27.8265
O  7.3359 13.8604 26.1863
H  7.8850 13.0135 26.1436
O 37.2017 16.2157 26.1950
H 36.3768 15.8761 25.7632
O 41.2877 34.3299 29.7239
O  5.4716 14.3015 29.3166
O 13.2424 13.8526 29.6414
O  7.1032 37.2388 30.8386
O  3.4402 17.7909 29.3975
O 39.0018 15.4303 30.3332
O 37.2598 36.9261 26.7018
O 26.4447 13.6814 25.5247
O 13.5829 15.1744 26.3301
O 30.6996 36.8273 25.9013
O 11.6741 37.6561 27.4350
O 28.0585 37.0470 26.7907
O  6.9877 25.9015 28.6519
H  6.3773 25.0881 28.9840
O 30.8953 11.7422 28.9383
H 30.3676 10.9716 29.2964
O 10.7313 23.9531 28.4512
H 10.4463 24.4039 29.3070
O 32.3737 26.5380 30.3381
H 32.0073 25.7439 30.6479
O 12.4913 11.1339 30.5720
H 12.4136 12.0077 30.9237
O 40.3663 34.7907 26.2796
H 40.1373 34.1735 25.6396
O  5.7828 30.7201 25.6213
H  5.6199 30.3659 24.7125
O 17.0471  0.8111 27.7087
H 16.4955  0.3773 26.9821
O 39.5524 23.5408 25.8853
H 40.4622 23.2938 25.5920
O  4.5414 10.7372 26.5371
H  4.8719 11.4868 26.1050
O 35.4343 21.8662 31.9527
H 35.7527 22.4639 32.6931
O 27.1101 11.5325 28.5843
H 27.7607 12.1319 28.9660
O  4.9462 24.7966 28.3144
H  4.3529 24.1410 28.6930
O 10.0315 13.3781 29.9573
H  9.3864 12.8710 30.5370
O 38.4145  7.4515 29.7478
H 38.1290  8.2331 30.2920
O 19.5275 36.8215 27.7721
H 18.7555 36.3683 27.3995
O  6.2381 37.0845 27.2517
H  6.4676 36.3231 26.6536
O 29.6172 11.2800 24.7696
H 28.9945 10.8432 24.1684
O 39.5248  6.0939 25.6356
H 40.5555  6.0027 25.5150
O 15.3120 17.5996 26.1040
H 15.8304 18.3505 25.8017
O 26.3782 34.5209 30.6715
O 38.2142 23.2893 29.2062
O  7.5433 12.7356 29.6162
O 17.6870 30.9042 29.8264
O 13.1395  8.6347 29.9964
O  3.8876 15.3547 26.4930
O 34.8631 34.2984 26.9672
O  2.5066 23.3146 25.5016
O  9.7426 28.8592 26.5107
O 31.9236 34.0045 26.5729
C 34.0422 16.5488 25.0599
H 32.1420 15.6077 25.5613
O 34.3179 15.6126 24.2460
O 34.5843 17.8510 25.2617
H 34.0347 18.3405 25.9709
C 20.9139 20.6599 27.0395
H 22.1920 19.8137 28.5763
O 20.2911 19.3944 26.9288
O 20.9644 21.6339 26.2239
H 20.8142 18.6818 27.5068
C 20.4523 30.1038 31.3732
H 21.6680 31.8839 30.5584
O 19.2260 29.4243 31.3168
O 21.5083 29.7521 31.9768
H 18.5103 29.8326 30.7661
H 18.7311 19.9771 29.1736
H 21.0210 20.7168 29.3389
H  9.0636 18.2958 27.7802
H  9.6826 32.7052 27.0697
H  7.3351 33.2372 29.6978
H 19.9962 32.2583 31.0049
H 23.5343 34.5832 27.9673
H 34.8080 32.2618 26.7358
H 33.2893 29.9122 29.4349
H 39.7306 20.1220 27.3363
H 32.3090 17.0054 26.4609
H 29.7734 18.4275 29.8583
H 20.7642  9.7831 25.4256
H 17.2981 10.4881 28.2610
H 33.7974  5.4746 25.6074
H 35.5185  4.5536 28.7826
H  9.8458  5.6913 30.2617
H  7.0943  3.8985 25.9803
C 22.0294 19.7331 34.1938
C 23.4623 19.8764 34.3596
C 21.5102 21.1223 34.1431
C 24.1848 21.0873 34.3592
C 22.1100 22.3849 34.6202
C 23.6114 22.4872 34.2191
C 21.4219 23.2473 35.5195
C 24.4944 23.4728 35.0011
C 22.1266 24.3804 36.1824
C 24.0104 24.4096 35.9515
C 21.4531 25.7021 36.1209
C 24.6481 25.7337 35.9503
C 21.8317 26.7830 36.9028
C 24.2303 26.8031 36.7722
C 21.2133 28.0746 36.9108
C 24.7965 28.0863 36.5761
C 21.8190 29.2630 37.4090
C 24.2327 29.3048 37.1030
C 21.2290 30.4942 37.2501
C 24.5998 30.5459 36.6295
C 22.0056 31.7029 37.6563
C 23.8069 31.6820 37.1115
C 21.4644 33.0263 37.3866
C 24.3583 33.0395 36.7616
C 22.2194 34.2570 37.3976
C 23.6313 34.1969 37.0199
C 21.6066 35.5466 37.2971
C 24.1864 35.5257 36.5660
C 22.2925 36.8108 37.1773
C 23.7825 36.7927 37.3285
C 21.6445 38.0516 36.9726
C 24.6389 38.1550 36.7999
C 22.3735 39.2313 36.5617
C 23.7372 39.0266 35.9579
C 21.7640  1.1050 36.5801
C 24.4676  0.8798 35.5830
C 22.3887  2.1925 35.9260
C 23.7150  2.0545 35.4054
C 21.6967  3.4945 35.9371
C 24.2743  3.0846 34.4243
C 22.3166  4.7712 35.5634
C 23.3815  4.5215 34.5491
C 21.4306  5.8846 35.1730
C 24.0691  5.7810 33.9919
C 21.8268  6.8392 34.1994
C 23.1760  6.7341 33.6323
C 20.9873  7.8830 33.7426
C 24.2918  8.7409 32.8063
C 22.0293  9.9438 32.9461
C 23.4529  9.9145 32.9690
C 21.2724 11.0857 33.2251
C 24.1896 11.1440 33.1078
C 22.0267 12.3307 33.4142
C 23.3979 12.3376 32.9890
C 21.3732 13.5341 33.8971
C 24.2229 13.8406 32.9715
C 22.0882 14.7879 34.1025
C 23.4900 14.8122 33.8180
C 21.4188 16.0098 34.5007
C 24.3562 15.7805 34.4309
C 22.0579 17.2499 34.1292
C 23.4274 17.3138 34.6981
C 21.3015 18.4766 34.4105
C 24.1415 18.6142 34.4228
C 26.3161 19.8563 34.3896
C 27.7447 19.8640 34.6147
C 25.6199 21.1380 34.5435
C 28.5768 21.0247 34.5097
C 26.3313 22.2959 33.9528
C 28.1012 22.1695 33.8110
C 25.7794 23.6338 34.3145
O 28.8116 23.4903 33.9235
C 26.3417 24.9152 34.1891
C 27.4249 25.3353 33.1999
C 25.8626 25.8906 35.1015
C 26.6167 27.0580 35.3069
O 27.9442 27.2657 34.8180
C 26.1951 28.1809 36.0126
C 28.7195 28.3897 35.2401
C 26.5393 29.5218 35.5427
C 27.9564 29.5555 35.3276
C 25.7587 30.7396 35.6599
C 28.6682 30.8975 35.2567
C 26.4774 31.9315 36.1434
C 27.8995 31.8346 36.2932
C 25.8614 33.0761 36.7691
C 28.8084 33.3653 36.4808
C 26.6916 34.6198 36.5253
C 28.0648 34.5019 35.8971
C 25.8249 35.6708 35.8934
C 28.6970 35.6592 35.6285
C 26.6082 36.9029 35.8220
O 28.0433 36.8388 35.4088
C 26.0149 38.1119 36.1016
C 29.0096 38.9033 36.7539
C 26.7517 39.3734 35.7553
C 28.1805  0.2438 35.7267
C 25.8987  1.0813 35.4306
C 28.8071  1.2518 34.9767
C 26.5637  2.4328 35.3445
C 27.8277  2.2746 34.3441
C 25.6583  3.4169 34.6203
C 28.4799  3.6761 34.2347
C 26.1550  4.7348 34.4598
C 27.5900  4.7506 34.3031
C 25.4612  5.7345 33.5643
C 28.2203  6.0811 34.6302
C 26.3519  7.3288 33.2089
C 27.8131  7.3578 33.6490
C 25.6533  8.6134 33.0264
C 28.2809  8.6537 34.3419
C 26.4749  9.9253 32.9410
C 27.7654  9.8455 33.6553
C 25.5133 11.1302 33.7558
C 28.3563 11.0565 34.0313
C 26.2723 12.4327 33.6473
C 27.6242 12.2558 34.1738
C 25.7324 13.7170 33.3467
C 28.1300 13.2223 35.2480
C 26.4569 14.9232 33.4136
O 27.8959 15.0624 33.1981
C 25.7256 16.0124 33.7871
C 28.3858 16.0941 34.0644
C 26.2643 17.4099 33.7306
C 27.5867 17.1601 34.5898
C 25.5554 18.6303 34.3234
C 28.3548 18.6136 35.1155
C 30.6287 19.7459 35.5039
C 32.0459 19.9221 35.2219
C 29.6975 21.2918 35.4723
C 32.6475 21.1407 35.4629
C 30.4854 22.4759 35.2702
C 31.9792 22.5040 35.7333
C 29.9882 23.5616 34.6913
C 32.5773 23.5687 34.7590
O 30.6530 24.8244 34.9249
C 32.0750 24.8660 34.9931
C 32.7589 25.9885 35.5224
C 30.6765 26.4163 36.8847
C 31.9809 26.9223 36.2854
O 30.0908 28.4487 35.4833
C 32.4300 28.2753 36.5983
C 30.7605 29.7704 35.7895
C 32.0741 29.6109 36.3097
C 30.1321 30.9535 35.5792
C 33.0176 30.8464 36.5476
C 30.9565 32.2570 35.5741
C 32.3784 32.0962 36.0521
C 30.3179 33.3635 36.5539
C 32.9487 33.3597 36.4219
C 30.8601 34.5411 36.0651
C 32.2513 34.6920 36.0866
O 30.0880 35.6875 35.5569
C 32.9395 35.8810 35.8837
O 32.2175 37.0865 35.8524
C 33.0433 38.3133 35.5156
O 30.8033 39.3783 34.8198
C 32.2918 39.3191 34.8710
C 30.1777  1.2535 34.6513
C 33.2308  0.8255 34.3530
C 30.6766  2.5457 34.2458
C 31.9763  2.7944 33.6557
C 29.8757  3.7266 34.4697
C 32.7101  3.9920 33.7878
C 30.5691  5.0007 34.9284
C 31.8983  5.2609 33.8232
C 29.6999  6.2193 34.7722
C 32.6615  6.2081 34.6781
C 30.4187  7.3969 34.9701
C 31.8610  7.3428 35.2694
C 29.7522  8.6478 34.4686
C 32.7386  9.0145 35.5466
C 30.5730 10.1991 34.6771
C 31.8518 10.1753 35.3187
O 29.6013 11.2575 34.7927
O 32.4701 11.4315 35.4393
C 31.8047 12.7297 33.1518
C 32.5422 13.8853 33.8183
O 30.5254 15.0393 33.8363
C 31.8690 15.0814 34.1703
C 29.7288 16.1985 34.3126
C 32.5167 16.0991 34.8921
C 30.4766 17.3480 34.7230
C 31.9412 17.4233 34.3979
C 29.8372 18.5689 35.0615
C 32.8466 18.8180 34.5485
C 34.7985 19.8154 35.5709
C 36.1353 19.8022 35.9719
C 34.0768 21.0967 35.4141
C 36.8572 21.1161 35.5721
C 34.7232 22.3553 35.1681
C 36.1459 22.4390 35.5730
C 34.0724 23.5910 34.8279
C 36.9363 23.3271 34.6331
C 34.7551 24.8167 34.5871
C 36.1038 24.8760 33.9938
C 34.0890 26.0711 34.8328
C 36.8616 26.0961 33.8808
C 34.9533 27.2212 35.0749
C 36.2462 27.3322 34.4050
C 34.6673 28.3386 35.9130
C 36.9780 28.5412 34.4139
C 35.1002 29.5972 35.5544
O 36.2417 29.7205 34.5417
C 34.5083 30.7819 35.9795
C 37.3347 30.7141 36.3965
C 35.2831 31.9734 35.9245
C 36.7030 32.0103 35.9266
C 34.7069 33.2914 36.2888
C 37.4152 33.2609 35.8346
C 35.2171 34.3849 35.2958
C 36.6385 34.5014 35.6925
C 34.3515 35.8805 35.4043
C 37.2778 35.7428 35.7752
C 35.1178 36.9738 36.1417
C 36.5595 37.0090 35.8362
C 34.4455 38.2561 35.7596
C 37.2855 38.2096 36.0562
C 35.2329  0.0665 35.6041
C 36.6516  0.0942 35.8059
C 34.6176  1.0483 34.7068
C 37.3763  1.3843 35.7140
C 35.4892  2.1157 34.2630
C 36.6317  2.4986 34.9327
C 34.1433  4.0864 33.8899
C 37.0955  3.8429 34.9502
C 34.8940  5.0345 34.5841
C 36.3114  5.0496 34.7612
C 33.9066  5.9374 35.1725
C 37.0543  6.2985 34.9424
C 35.0564  7.8882 35.2715
C 36.3603  7.6512 34.8070
C 34.1226  8.9223 35.0565
C 37.1154  8.7768 34.4518
C 34.6493 10.1155 34.4171
C 36.4141 10.1238 34.3208
C 34.0116 11.3924 35.1006
C 37.2065 11.1835 34.9367
C 34.5446 12.4275 34.3149
C 36.8862 12.4783 34.6658
C 33.9273 13.7247 34.1112
C 37.5946 13.6405 35.1589
C 34.6017 14.9697 34.3673
C 37.0138 14.9106 34.9558
C 33.9902 16.1492 34.7418
C 37.2639 16.1001 35.5939
C 34.7645 17.4044 34.8522
C 36.5773 17.4161 35.3826
C 34.0249 18.5357 35.5153
C 36.8513 18.5718 36.1591
C 38.6990 19.9701 37.3996
C 40.1460 19.9853 37.2864
C 37.9145 21.4461 36.7293
C 40.7517 21.2795 37.6444
C 38.7267 22.5774 36.3022
C 39.9205 22.8789 37.0403
C 38.3278 23.3607 35.1257
C 40.7327 23.9343 36.4262
C 39.2796 24.1724 34.4916
C 40.4456 24.5475 35.1996
C 38.2456 26.0471 33.6615
C 41.3058 25.6133 34.5574
C 39.0694 27.0818 34.0885
C 40.4488 26.9900 34.2983
O 38.3394 28.4196 34.0555
C 41.2427 28.1338 34.1762
C 40.6802 29.2759 33.2946
O 41.4688 30.6673 35.2664
O 39.5396 32.0692 35.9185
C 40.8783 31.9567 35.4650
C 38.7877 33.2735 35.7062
C 41.5226 33.1323 35.3824
C 39.3556 34.5042 35.2851
C 40.8326 34.4741 35.8454
C 38.7488 35.7480 35.7725
C 41.5247 35.7911 35.4506
C 39.4206 36.9364 36.1781
C 40.8892 36.9139 36.0743
C 38.6677 38.0898 36.4842
O 41.5207 38.1365 36.5314
C 39.2198 39.0853 37.4977
O 38.0539  2.1758 36.8365
C 39.0080  3.0837 36.4033
O 40.3881  3.1700 36.7868
C 38.4996  3.9140 35.4124
C 41.2155  4.1610 36.1681
C 39.3981  4.9192 34.7873
C 40.5928  5.2775 35.6495
C 38.4193  6.3629 34.3408
C 41.5197  6.1708 34.8068
C 39.1984  7.5927 34.4570
C 40.6509  7.6510 34.2379
C 38.5690  8.8717 34.5362
C 41.2353  8.9751 34.6144
C 39.1274  9.8454 35.4632
C 40.4975 10.1452 35.0948
C 38.2220 10.8526 36.0077
C 41.2763 10.9577 36.1283
C 39.1363 12.1858 36.6050
C 40.5746 11.8933 36.8956
C 38.9518 13.5710 35.8623
C 41.0225 12.5349 38.2035
C 39.1932 14.8759 36.5985
O 40.8680 15.9282 34.8992
C 38.4711 15.9967 36.3952
C 41.4096 16.7163 35.7637
C 39.0302 17.2894 36.9828
C 40.3190 17.7602 36.1291
C 37.9694 18.6199 37.1426
C 40.9366 18.8928 36.9095
C  0.4646 20.2273 37.6167
C  1.8410 20.2715 38.0208
C 42.1762 21.4568 37.2259
C  2.4914 21.5339 38.1493
C  0.3499 22.7063 37.7015
C  1.8389 22.6960 37.7374
C 41.9996 24.3139 37.0694
C  2.5315 23.8954 37.4542
C  0.6072 25.0406 36.3229
C  2.0439 24.9431 36.6118
C  0.1683 25.8468 35.2545
C  2.8950 25.9273 36.0035
C  0.9382 26.9287 34.6638
C  2.2500 27.0158 35.3677
C  0.1641 28.2006 34.6077
C  3.0353 28.0151 34.6733
C  0.9204 29.4142 34.6634
C  2.3657 29.2756 34.2894
C  0.4339 30.6547 35.0136
C  3.2527 30.7965 34.3455
C  1.1644 31.8443 35.2373
C  2.5544 31.9369 34.9182
C  0.4751 33.1082 35.0217
C  3.2343 33.2100 35.2321
C  1.1435 34.2115 34.3273
C  2.5796 34.3127 34.4757
C  0.1267 35.9328 34.4996
C  3.3043 35.3557 33.8520
C  0.8771 37.1544 34.8302
C  2.1521 37.4106 34.2280
C  0.2988 37.9884 35.8266
C  3.0633 38.3700 34.6319
O  1.3736 38.7631 36.2781
C  2.1804  0.1564 35.1305
C 42.2268  1.4781 35.6360
C  2.9385  1.3095 35.6343
C  0.7807  2.5765 36.0168
C  2.2012  2.3980 36.1242
C  0.1602  3.8635 36.0375
C  2.9947  3.4590 36.7717
C  1.1499  4.8819 35.5192
C  2.1904  5.0917 36.6067
C  0.5241  6.1310 35.0260
C  2.9076  6.3744 36.3547
C  1.4137  7.1623 34.6989
C  2.6301  7.3610 35.3658
C  0.1556  9.1991 34.5001
C  3.3920  8.6278 35.1635
C  0.9452 10.1425 35.2555
C  2.4390 10.1724 35.0826
C  0.2463 10.9270 36.0994
C  3.0389 11.1343 35.9879
O  0.9890 11.9062 37.0120
C  2.3520 11.9647 36.8969
O  3.1231 12.9455 37.6118
C  2.6093 15.6612 36.3476
O  0.2910 16.6674 36.4271
C  2.9751 16.7362 37.3176
C  0.7815 17.8308 37.0857
C  2.1269 17.8880 37.5486
C 42.3450 18.9436 37.2297
C  2.5683 19.0913 38.1576
C  5.4754 19.8567 37.3897
C  6.7224 19.7481 36.6973
C  4.8882 21.1642 37.5936
C  7.4757 20.9908 36.6644
C  5.3394 22.3097 36.9299
C  6.5059 22.1182 35.9096
C  4.8647 23.6505 37.1064
C  7.2696 23.3805 35.7817
C  5.3381 24.7511 36.4108
C  6.7563 24.7192 36.1181
C  4.4495 25.9389 36.1062
C  7.2950 25.6810 35.1229
C  5.0196 26.5655 34.8217
C  6.3565 26.4034 34.3827
C  4.3315 27.6455 34.2493
C  7.5595 28.3729 33.8601
C  5.4273 29.6914 33.9333
C  6.8138 29.5765 33.9699
C  4.7672 30.7660 34.4553
C  7.5558 30.8142 34.2313
C  5.4521 31.8313 35.1871
C  6.8598 31.9528 34.8363
C  4.7146 33.1510 34.9597
C  7.5359 33.2132 34.6690
C  5.4900 34.3737 34.0225
C  6.9321 34.4905 34.4228
C  4.7154 35.6500 33.9448
C  7.6012 35.6933 34.1833
C  5.4088 36.8668 33.7128
O  6.8983 36.8354 33.7335
C  4.4605 38.4529 34.3243
C  7.0226 38.0265 36.2419
C  5.0704  0.0228 35.2932
C  6.4264 39.3125 35.7057
C  4.3656  1.1046 35.9481
C  7.2282  1.0814 35.8818
C  5.1403  2.3312 36.0686
C  6.5762  2.4727 35.7731
C  4.4779  3.4643 36.6441
C  7.2383  3.4250 36.6669
C  5.2240  4.5377 37.1979
C  6.6218  4.6267 37.1528
C  4.1320  6.6386 37.0249
C  7.3128  5.9075 37.6172
C  5.1060  7.5946 36.6827
C  6.4560  7.5518 37.2986
C  4.7252  8.6298 35.7981
C  7.3340  8.6699 36.8899
C  5.5434  9.8369 35.5586
C  6.8577  9.7931 36.1736
C  4.4973 11.2961 35.9346
C  7.5490 11.0870 36.3920
C  5.2008 12.0252 37.0623
C  6.6934 12.1192 36.8951
C  4.5308 13.1696 37.4576
C  7.2420 13.4111 37.2280
C  5.1022 14.4228 37.4918
C  6.4611 14.6102 36.9828
C  4.2452 16.3529 37.8839
C  7.0544 15.7803 36.3754
C  5.2815 17.3081 37.5439
C  6.3804 17.0745 36.5005
C  4.9546 18.5952 37.8833
C  7.1098 18.5718 35.9040
C  9.3648 19.6116 35.7986
C 10.8175 19.5385 35.8663
C  8.7574 20.8911 36.0331
C 11.5815 20.7574 35.6861
C  9.3769 21.9680 35.1979
C 11.0205 22.0135 35.4218
C  8.6272 23.3591 35.3845
C 11.5868 23.2129 35.2897
C  9.3766 24.5015 35.1277
O 10.9051 24.4252 35.0514
C  8.7521 25.7385 34.9154
C 11.6465 26.0847 33.3663
C  9.4873 26.9424 34.5693
C 10.9200 26.9927 34.3147
C  8.9142 28.2354 34.2938
C 11.6355 28.0967 34.8413
C  9.5815 29.4195 34.8073
C 10.8365 29.2157 35.5539
C  8.9017 30.6593 34.6571
C 11.5912 30.4560 35.7029
C  9.6109 31.9049 35.1135
C 11.3026 31.7727 35.0056
C  9.0184 33.1761 34.5572
C 11.7061 32.9770 35.7401
C  9.6797 34.3277 34.9224
C 10.9967 34.2323 35.4388
O  8.9918 35.5263 34.5154
C 11.8277 35.4133 35.3316
C 11.4465 36.4847 34.3573
O 11.6012 38.0104 36.0626
O  9.4470 39.1351 35.9548
C 10.8034 39.1456 36.2994
C  8.5999  0.9865 36.1766
C 11.5062  0.8676 36.7441
C  9.3423  2.0156 36.7189
C 10.7092  2.0163 37.2307
C  8.5623  3.1940 37.2304
C 11.5855  3.7557 37.2278
C  9.5474  4.9225 37.4164
C 10.8548  4.9714 36.8119
C  8.7173  6.1139 37.3994
C 11.3126  6.1437 36.1921
C  9.4459  7.3758 37.5023
C 10.5307  7.4304 36.3554
C  8.6601  8.6067 37.4335
O 11.3933  8.7159 36.3491
C  9.2782  9.8411 37.7731
C 10.3218  9.9185 38.8675
C  8.8486 11.0372 37.1418
C  9.4867 12.3165 37.0569
O 10.9540 12.2165 37.1321
C  8.6518 13.3826 36.7234
C 11.7343 13.3325 36.8071
C  9.2196 14.5966 36.1136
C 10.9609 14.4887 36.5752
C  8.4781 15.8319 36.2537
C 11.5236 15.8932 36.8147
C  9.4079 16.9022 35.7962
C 10.7635 17.0612 36.3159
C  8.5681 18.4590 35.4472
C 11.4302 18.2905 36.2575
C 13.6669 19.5418 36.1172
C 15.0925 19.5718 36.1217
C 13.0542 20.7840 35.8961
C 15.7145 20.7887 36.6682
C 13.7378 22.0086 35.7641
C 15.0660 22.0544 36.1888
O 13.0300 23.1846 35.3759
C 15.8512 23.3102 36.1963
C 15.3085 24.5924 36.7874
O 15.8864 25.8738 34.5919
O 13.9036 27.3946 34.0934
C 15.1914 27.0890 34.6512
C 13.0102 28.2973 34.8222
C 15.8359 28.1263 35.3157
C 13.6698 29.2948 35.5730
C 15.1283 29.4330 35.5143
C 12.8409 30.3083 36.3078
C 15.5822 30.2808 36.6764
C 13.4807 31.5351 36.7736
C 14.7975 31.2956 37.2342
C 12.7611 32.8401 36.7480
C 15.8960 33.4202 37.6974
C 13.7395 34.3011 36.8132
C 15.2330 34.4581 37.0059
C 13.2421 35.3733 35.7579
C 15.9482 35.6388 36.7264
C 13.7829 36.7434 36.3790
C 15.3033 36.7968 36.1109
C 13.0237 38.0025 36.2893
C 15.8544 38.0058 36.6280
C 13.6146 39.1843 36.6680
C 15.1234 39.1884 36.7335
C 12.9675  1.0427 36.8815
C 15.7373  1.0675 36.6349
C 13.6674  2.2539 37.3379
C 15.0989  2.2430 37.0211
C 12.9386  3.4929 36.8822
C 15.8257  3.5399 37.0794
C 13.7548  4.2833 36.0622
C 15.1290  4.4879 36.1810
C 12.5578  6.2557 35.5524
C 15.7964  5.5334 35.4728
C 13.2888  7.4708 35.5406
C 14.6988  7.2833 35.1422
C 12.7177  8.6859 35.9549
C 15.5133  8.3901 35.5135
O 13.5209  9.8506 35.8771
C 14.9421  9.6687 35.5706
C 15.5646 10.8011 34.9893
C 13.7145 12.1455 34.0203
C 15.0019 12.1247 34.8157
O 13.1303 13.3520 36.8890
C 15.8264 13.2946 35.0538
C 13.7737 14.3876 36.0122
C 15.1883 14.2115 35.9940
C 12.8463 15.8265 36.0932
C 15.9913 15.6259 36.0581
C 13.8127 16.8944 36.5838
C 15.0752 16.7994 35.7116
C 12.8456 18.4113 36.6252
C 15.8194 18.3843 35.5717
C 18.0056 19.4997 35.8869
C 19.4267 19.6158 35.7045
C 17.3398 20.7836 36.2802
C 20.0387 20.8407 36.1925
C 17.8220 21.9505 35.3332
C 19.2864 21.9696 35.8674
C 17.1359 23.3828 35.6288
C 19.9718 23.1641 35.5186
C 17.8510 24.4408 35.1141
C 19.3201 24.3310 34.9086
C 17.4394 25.8507 34.6249
C 20.2705 25.8793 35.2622
C 17.9879 27.0207 35.4363
C 19.3913 27.0381 35.6159
C 17.1478 28.0137 35.9957
C 19.9886 28.2253 36.1513
C 17.7999 29.2915 36.3261
C 19.2429 29.5030 36.1005
C 16.9578 30.1389 37.0960
C 19.8570 30.5857 36.8364
C 17.9460 31.9104 37.7417
C 19.2500 31.8714 37.1956
C 17.3072 33.2274 37.7806
C 20.0423 33.0849 37.3170
C 18.0939 34.4365 37.9649
C 19.4500 34.3843 37.4714
C 17.2189 35.9196 37.4891
C 20.1565 35.6620 37.3685
C 18.1060 36.9421 36.9453
C 19.4686 36.8812 37.1308
O 17.2491 38.1394 36.7915
O 20.2302 38.1874 36.9892
C 16.8380  1.2049 35.5487
O 20.4892  1.3256 37.2773
O 18.4630  2.6477 37.4865
C 19.7425  2.4885 37.0135
C 17.5515  3.7697 37.1010
C 20.3158  3.5032 36.2434
C 18.0153  4.5036 35.9036
C 19.4622  4.6724 35.9777
C 17.2098  5.7335 35.7225
C 20.0525  5.9240 35.6207
C 17.8242  7.0051 35.5330
C 19.2424  7.1455 35.4785
C 17.0837  8.3058 35.5983
C 19.6742  8.0641 34.3531
C 17.6015  9.3625 34.5438
C 18.8433  9.1124 33.9856
C 16.8127 10.4437 34.3081
C 19.8954 11.1907 33.2649
C 17.8079 12.5087 33.8144
C 19.2330 12.3840 33.6825
C 17.1394 13.5162 34.5729
C 19.9807 13.5354 34.1862
C 17.8875 14.8032 34.6085
C 19.3344 14.5006 35.0487
C 17.3103 15.8548 35.3887
C 20.2542 15.9798 35.3773
C 18.0278 17.0421 35.7424
C 19.3880 17.1987 35.3191
C 17.3010 18.2845 35.6578
C 20.0996 18.4402 35.1571
O 21.3325 20.8381 36.6933
H 21.7515 19.9370 36.5383
O 22.3028 17.3261 32.5954
H 22.0214 18.2062 32.2309
O 23.5701 22.7548 32.7029
O 18.1895 16.9053 37.3169
H 18.1754 15.9865 37.6417
H 24.0357 23.5757 32.5862
O 16.8828 20.9607 37.6275
O 27.1471 22.2786 32.7369
O 24.1150 16.5009 35.6727
O 15.8505 14.6440 37.2038
C  9.6974  9.9556 40.3391
H 10.9517  9.0408 38.7709
O 10.4592  9.3507 41.1803
O  8.6247 10.8875 40.4718
H  8.1853 11.3335 41.2165
C 30.3326 27.0018 38.2964
H 29.8072 26.5183 36.2485
O 29.1534 26.6484 38.6629
O 31.2373 27.8650 38.9724
H 32.1582 28.0582 38.7024
H 12.4020 25.4257 33.8702
C 12.2386 26.8115 32.0742
O 12.4717 25.6698 31.2674
O 12.3320 28.0553 31.7750
H 12.7783 25.8944 30.3248
C 31.9148 12.9869 31.5990
H 32.3810 11.8433 33.3690
O 32.0266 14.0975 30.9521
O 31.9456 11.6588 31.1214
H 32.1085 11.5878 30.0708
C 39.8636 38.3658 38.7552
H 39.9537  0.3844 37.1379
O 40.7820 38.9994 39.3870
O 39.0292 37.2696 39.1137
H 38.5242 36.9072 38.4252
O 28.7538  7.2758 32.5325
H 28.4931  7.7241 31.7345
O 12.6367 29.4448 37.6762
H 12.7578 29.9608 38.4973
O 30.6234 32.8608 34.2132
H 31.3104 33.1897 33.6105
O  7.4739 13.4279 38.7665
H  6.9112 12.7633 39.1492
H 17.3626  2.1902 35.6156
C 16.0532  1.1512 34.2045
O 14.9192  0.3027 34.3393
O 16.5247  1.7871 33.1874
H 14.7963 39.0997 33.5288
C  6.0249 36.8700 36.6237
H  7.7543 37.5612 35.5487
O  6.8804 35.8093 37.0246
O  4.7513 36.9913 36.5227
H  7.8946 36.1166 37.1236
C 40.4234 28.5614 31.9305
H 39.7956 29.7631 33.6532
O 40.6052 27.2979 31.6820
O 40.2016 29.6754 31.0433
H 40.1649 30.5933 31.4048
C  2.8724 16.4327 34.9810
H  3.2149 14.7091 36.3795
O  2.3406 15.4333 34.1059
O  3.4201 17.5504 34.7788
H  1.6020 14.9076 34.4899
C 29.6414  0.5252 37.8224
H 28.2981 38.2665 37.2343
O 30.3123 39.0749 38.7785
O 29.2968  1.7667 37.9382
H 30.3991 38.0925 38.6335
O  2.3822  4.2917 37.7685
O  4.3424  5.4911 37.8672
O  6.5247  6.7253 38.5040
O  2.8233 30.0561 33.1541
O  4.9979 28.4573 33.2568
O  7.1879 27.0259 33.3834
O 23.1513 24.1150 37.1392
O 23.0703 26.6454 37.6351
O 23.1171 28.9253 37.9247
O 23.1798 31.2431 38.3658
O 35.9348 17.4993 34.0335
O 35.9482 14.7787 33.9338
O 35.7909 12.5998 33.6750
O 35.4589 10.1632 33.2122
H 28.4057 25.5479 33.6405
C 26.7673 26.5723 32.4511
O 27.7588 27.3383 32.1431
O 25.4540 26.6917 31.9826
H 24.7963 26.0561 32.4627
C 38.1028 30.9930 37.7433
H 36.6207 29.9232 36.5652
O 38.3979 29.6686 38.1131
O 38.4206 32.0572 38.3622
H 38.6333 29.7338 39.1075
C 27.8317 12.5796 36.6457
H 29.1968 13.3707 35.0473
O 28.4426 13.4986 37.5214
O 27.1786 11.4663 36.7894
H 28.8188 14.3770 37.1803
H 15.9926 25.3805 36.4404
C 15.3095 24.3550 38.3734
O 15.8632 23.1239 38.8271
O 14.7779 25.3054 39.0442
H 16.4283 22.4852 38.2411
H 13.3744 11.1963 33.6672
C 13.8026 13.0770 32.7212
O 12.5950 13.5311 32.1673
O 14.9990 13.2228 32.3096
H 11.7758 13.0616 32.5198
O 30.2012 20.5565 36.6722
O 32.2429 22.7003 37.1658
O 13.6408 17.7820 37.6902
O 20.9922  8.9726 32.7448
O 23.2144  7.7857 32.6408
O 26.0628  6.1673 32.3341
O 20.1688 25.2055 34.0030
O 32.8099  1.6985 33.2446
O 34.8319  2.9867 33.2920
O 38.0489 21.0278 38.1077
O 40.0873 22.3220 38.3731
O 42.2279 23.8396 38.4085
O 38.4170 17.6991 38.2252
O 38.9927  5.3312 33.4519
O 41.2086  6.5446 33.4510
O  1.0514  8.2631 33.8301
O  3.1021  9.4567 34.0031
O  5.1381 10.9334 34.6878
O  3.8089 21.1503 38.5808
O  3.8066 23.5108 38.0704
O  3.8092 18.8430 38.8049
O 18.8845 10.2009 33.0028
O 16.8791 11.5211 33.3513
O 23.7583 13.0955 31.8327
O 17.1081 30.9210 38.3392
O 15.1548 32.3190 38.2233
O 12.8362 33.8779 37.8152
O  4.9309 38.0310 33.0200
O  2.4204 36.3173 33.2719
O  0.3645 34.9916 33.4161
O  8.9414  3.9797 38.3811
O 11.0818  2.8927 38.2996
O 13.3406  5.2011 34.9781
O 15.2534  6.2502 34.3273
O 34.6497  6.7599 36.0980
O 32.2889  8.0119 36.5106
O 36.6788 23.6927 33.2757
O 38.8111 24.7332 33.2662
O 25.8051 21.3943 36.0476
H 26.4543 20.7628 36.5647
O 26.8643 27.8416 37.4280
H 26.2280 28.0430 38.1613
O 11.7196 16.1019 38.2205
H 11.6274 16.9952 38.5709
O 40.4436 34.2540 37.2215
H 40.7013 34.8620 37.9297
O 34.9108 36.6452 37.5467
H 34.4580 35.8976 37.9374
O 23.0693  5.1927 36.7961
H 22.5676  5.9610 37.1996
O 17.3322  9.1064 36.8364
H 16.7554  9.0496 37.6440
O 40.2437 14.9555 37.5451
H 41.0537 15.0084 36.9775
O 37.3593  6.1472 36.4007
H 36.7864  6.6546 36.9693
O 19.6039  7.9682 36.7263
H 18.7960  8.2953 37.2016
O 17.7086 21.6261 33.9404
H 18.5128 21.7528 33.3669
O 19.2405 29.6647 34.5625
H 19.2134 30.6044 34.2404
O  9.5197 21.8848 33.7281
H 10.4458 22.1167 33.6050
O 32.1844 23.0440 33.4229
H 32.9996 23.0892 32.7575
O 28.5632 31.6100 33.8590
H 29.4926 31.8395 33.5659
O 39.4804 34.6569 33.8555
H 40.3384 35.0881 33.6060
O 38.4659  0.9584 34.8249
H 38.6065  0.1164 34.3298
O  6.8754  2.9325 34.4260
H  7.2500  3.8766 34.3622
O  9.6022  7.5755 35.3067
H  9.6994  8.2480 34.5434
O 24.8739 28.7796 30.0830
H 25.4314 29.6140 29.8517
O  7.4866 21.6591 37.9346
H  6.8742 22.4167 38.0815
O  7.4939 25.2717 37.3565
H  6.9032 25.6139 38.0038
O  4.6888 26.9556 37.1940
H  5.0092 26.6077 38.0645
O  1.1387 31.8926 36.9437
H  0.5607 32.6577 37.2933
O  3.1565 33.4261 36.6953
H  2.5833 32.6438 37.1288
O 10.6383 28.5779 36.9230
H 11.0074 29.1548 37.6321
O 40.0395  6.1847 36.6985
H 39.0069  6.0195 36.7578
O 34.5424 11.3692 36.4585
H 33.8596 11.6217 37.0924
O 20.4178  4.3627 39.1405
H 19.7692  3.9187 38.5721
O 25.4746 10.4193 35.0281
H 26.1664 10.7832 35.5736
O 38.7613  9.4822 33.0299
H 39.4999  9.1998 32.4732
O 40.3750 11.0935 33.9303
H 39.4046 10.9176 33.5263
O 40.2215 13.5551 34.9749
H 40.3726 12.6143 34.6604
O  1.8513  4.2955 34.3782
H  1.4828  4.7779 33.5616
O  7.9872 11.3890 34.9817
H  7.3923 12.1144 34.6291
O  6.7778 15.3546 34.8403
H  6.3123 16.1338 34.3769
O 14.1438 34.8768 34.6357
H 13.6111 34.6219 33.8771
O  9.1512 33.0905 33.0421
H  9.9310 32.4291 32.8589
O  1.3037  0.4660 34.0002
H  1.5836  1.1345 33.3647
O 41.6533 25.3063 33.1197
H 41.1348 25.8784 32.5711
O 33.4838 26.4097 33.4369
H 32.4886 26.5425 33.3990
O 33.4864 18.2359 36.7826
H 33.5758 18.9987 37.3191
O 36.0278 23.1436 36.8584
H 36.0980 22.5673 37.5900
O 27.0840  3.0151 36.6217
H 27.9712  2.7905 36.7834
O 34.4506 35.6526 40.0088
H 34.2141 34.7156 39.9439
O 27.7569  8.6603 35.6829
H 27.1856  7.8799 36.0126
O 13.6508 36.4328 37.9179
H 13.2214 35.5943 37.9808
O 11.7796  0.4254 39.5572
H 12.3897  1.0795 39.1359
O 32.1180 15.9523 36.3498
H 31.7524 16.8313 36.5560
O  4.1396  0.5211 37.3926
H  3.9997 38.9256 37.5788
O  4.8912 11.0918 38.1827
H  5.7104 10.6403 38.5481
O 23.5196 38.1409 34.8113
H 23.7756 37.1888 34.8998
O 27.1547  1.6620 33.2158
H 26.2230  1.5173 33.4033
O 31.1093  5.9517 32.7962
H 30.1695  6.1773 32.9860
O  1.2152 26.6610 33.2087
H  0.8468 25.7789 32.9935
O 11.2697 31.6775 33.5144
H 11.3735 30.7964 33.1639
O 15.4403 30.2500 34.3311
H 15.9917 29.6511 33.7403
O  6.2692 21.2712 34.7383
H  6.7005 21.5071 33.9599
O 42.2386 21.4675 35.6968
H 41.3849 21.3295 35.2758
O 27.5867 34.0037 34.4382
H 27.9436 33.1332 34.2744
O 15.4925 36.8479 34.6248
H 15.3311 35.9836 34.1505
O 19.9511 14.8785 36.3289
O 26.3838 34.0146 37.8073
O 34.0039 33.6981 37.4519
O 27.4109 17.6940 35.9291
O 24.5513 37.7875 38.1767
O 17.2960 35.4040 38.8969
O 15.2778 17.5478 34.5049
O  4.8827 33.1399 33.5119
O 34.8009 35.2070 34.1863
O  8.9200 17.3661 34.5008
O 32.5662 18.1993 33.2802
O  6.1603 17.7123 35.2073
O 27.8896  6.3771 36.0971
H 27.3051  5.6256 36.4580
O  9.5400 32.2945 36.5369
H  9.2434 31.7027 37.2064
O 31.2899  4.8812 36.1686
H 30.8562  5.2960 36.9449
O 10.2960  7.1890 38.6700
H 10.1011  6.3974 39.1294
O 33.1490 30.9566 38.0442
H 33.0956 31.8624 38.3682
O 18.0331 15.2045 33.1683
H 17.3110 14.8701 32.6697
O 26.3498 10.6982 31.7357
H 27.2532 10.9462 31.4499
O 37.5080 20.8623 34.2515
H 37.2647 20.1349 33.6109
O 17.6094  3.6998 34.7067
H 18.3242  3.2702 34.3724
O 25.0999 31.0821 34.3695
H 25.3560 30.5779 33.6072
O 13.5584  2.3312 38.8036
H 13.1670  3.2550 39.1861
O  5.1992 31.6055 36.6417
H  4.6869 30.7460 36.7122
O 25.7634  5.3790 35.8315
H 25.6092  4.7177 36.5420
O 30.7607 33.0285 37.8768
H 31.0479 32.0875 38.1270
O 16.6184 27.4406 37.3627
H 16.7188 28.1678 38.0362
O 39.7164 18.3085 34.8694
H 40.2379 17.7882 34.1897
O 27.0246 17.6307 32.4658
H 27.1287 16.7801 32.0122
O  7.5818 31.2477 32.7327
H  7.6869 32.1805 32.5950
O 17.7814 26.0269 33.2328
H 17.0563 26.0274 32.4880
O 36.0277  0.9696 31.9278
H 35.1451  1.0058 32.2433
O  4.2147 15.0539 38.4747
O 16.6949  4.0408 38.1823
O 28.5343 32.3221 37.4785
O 38.1914 11.4061 37.3891
O 33.8070 28.5177 37.0575
O 24.5216 35.5240 35.1688
O 12.8831 14.8460 34.9996
O 22.9878  3.4467 33.6943
O 30.3388  9.4975 33.4041
O 10.4087 14.6620 35.1759
C 11.3458 35.6312 33.0317
H 10.5080 36.9665 34.5358
O 11.7397 34.4657 32.6823
O 10.9398 36.7932 32.2595
H 11.1812 36.6200 31.3479
C 41.4681  1.7534 34.3243
H  0.2173  0.4953 35.5427
O 41.0701  0.4389 33.9795
O 41.4083  2.8371 33.6340
H 40.9620  0.1731 32.9669
C 41.1593 11.2455 39.1006
H 41.9018 13.1674 38.2208
O 40.0737 10.3659 39.0251
O 42.2775 11.2204 39.7764
H 39.4062 10.7503 38.3147
H 38.4268  0.3097 37.9198
H 41.5630  1.2883 36.4881
H 29.8116 38.2978 36.2807
H 30.8022 12.6043 33.5226
H 27.7172 14.1813 35.1553
H 40.2905 13.1108 38.6995
H  1.6136 15.2888 36.4975
H 12.8691 12.5246 34.6699
H 10.9420 10.7881 38.8466
H 17.5233  0.4463 35.5471
H 12.3051 37.2364 34.2490
H  7.6248 38.2719 37.0949
H 41.3726 30.1244 33.1737
H 37.9443 30.2461 35.5971
H 11.0481 25.2605 33.0239
H 14.3323 24.8250 36.4123
H 30.7015 25.3298 36.9957
H 27.6172 24.5912 32.4338
