# Supplementary material for: Staggered structural dynamic-mediated selective adsorption of H2O/D2O on flexible graphene oxide nanosheets
Source: Nat Commun. 2024 Apr 27;15:3585. doi: 10.1038/s41467-024-47838-9 (PMC11055881; doi:10.1038/s41467-024-47838-9)
Supplement: Supplementary file 15 — Supplementary Data 12 [file 41467_2024_47838_MOESM15_ESM.txt]

LAMMPS data file via write_data, version 7 Aug 2019

16870 atoms
3 atom types

0.0000000000000000e+00 8.2760000000000005e+01 xlo xhi
0.0000000000000000e+00 3.9380000000000003e+01 ylo yhi
0.0000000000000000e+00 7.5000000000000000e+01 zlo zhi

Masses

1 12.0107
2 15.9994
3 1.00794

Atoms # full

998 1 2 -4.4297504872708027e-01 1.0100911000000000e+01 6.4139269999999939e+00 1.3171860000000000e+00 0 1 0
1000 1 3 5.8132548071486256e-01 1.0330824000000000e+01 5.5796729999999997e+00 6.3570800000000005e-01 0 1 0
1776 1 2 -3.1827819857608997e-01 4.2342119999999994e+00 1.9490219999999994e+00 6.0264110000000004e+00 1 1 0
1777 1 2 -2.5355349603798194e-01 6.2017899999999884e+00 3.2235669999999956e+00 5.3000080000000001e+00 1 1 0
1813 1 3 3.5308197587573376e-01 9.2365499999999656e-01 5.2502369999999985e+00 6.2335770000000004e+00 1 1 0
1921 1 2 -4.6437195864398556e-01 8.4155829999999980e+00 6.5602200000000011e-01 5.1264919999999998e+00 1 1 0
1922 1 3 4.0572567379234170e-01 7.6847839999999934e+00 1.1474119999999957e+00 4.7424229999999996e+00 1 1 0
13400 2 2 -5.1952942336025498e-01 2.9198513217565365e+00 1.4887600620763501e+00 1.5729845104946298e+00 0 0 0
13401 2 3 2.7928313635647278e-01 3.0648267101474280e+00 1.0652816121111461e+00 2.4761616477990227e+00 0 0 0
13402 2 3 2.4872882896677939e-01 3.5269348559990488e+00 8.9874294667068921e-01 1.0409561166938006e+00 0 0 0
11237 2 2 -5.5335220858341516e-01 6.0331287668537348e+00 1.2876688891222285e-01 1.9198830399853888e+00 0 0 1
15703 2 3 4.0060307859159294e-01 2.4803950193854742e+00 1.2432877398234894e+00 5.4282999825740772e+00 0 1 0
15701 2 2 -6.7756001303681668e-01 1.6858527053602070e+00 7.1400951800318213e-01 5.2028359620229923e+00 0 1 0
15048 2 3 3.0272336016819235e-01 1.6257980646396564e+00 9.7569218721271012e-01 7.8453266081765408e-02 1 0 0
11239 2 3 2.8340985058440082e-01 5.3391348065131492e+00 2.1617551997476328e-01 1.2456119624296733e+00 0 0 1
15049 2 3 2.8079659339810537e-01 3.9781788374931693e-01 1.0844950444741495e-01 5.2387459770913547e-01 1 0 0
11460 2 3 3.2302985191037970e-01 3.5900423265051162e-01 1.0598271362813010e+01 4.1358491192585127e+00 0 0 1
1568 1 1 -2.8142712845896917e-01 5.2267919999999890e+00 9.2121779999999944e+00 6.0623030000000000e+00 1 1 0
1742 1 3 2.3014256227699603e-01 4.8197749999999928e+00 8.2548409999999990e+00 5.7311740000000002e+00 1 1 0
1743 1 1 3.8293888956484468e-01 5.6357739999999978e+00 1.0091138999999998e+01 4.8044159999999998e+00 1 1 0
1744 1 2 -4.3435025170128261e-01 4.3478300000000019e+00 1.0476859999999995e+01 4.3242240000000001e+00 1 1 0
1745 1 2 -2.7951941847195544e-01 6.8074309999999940e+00 1.0241797999999996e+01 4.3214620000000004e+00 1 1 0
1746 1 3 3.4939003906347732e-01 3.6753339999999923e+00 1.0730480000000000e+01 4.9892060000000003e+00 1 1 0
1766 1 2 -2.5941535260485937e-01 8.9713989999999910e+00 8.4849389999999971e+00 5.3694480000000002e+00 1 1 0
1915 1 2 -5.3422520161089770e-01 9.3651179999999954e+00 1.1759772999999996e+01 5.5618080000000001e+00 1 1 0
1916 1 3 4.2922156267223166e-01 8.7917360000000002e+00 1.1162504999999996e+01 5.0908439999999997e+00 1 1 0
14678 2 2 -6.2575710163103360e-01 2.5469659102576512e+00 8.0551833173549188e+00 5.5835460199689528e+00 1 0 0
11459 2 2 -6.2890282813166087e-01 4.9677376397848166e-01 1.1571113931437210e+01 4.0954467372492882e+00 0 0 1
14680 2 3 3.5903823398573914e-01 1.7453462176039092e+00 8.5550734560912485e+00 5.4428396296542649e+00 1 0 0
11461 2 3 3.9230206685036950e-01 1.3503334073015800e+00 1.1890097528993211e+01 4.3143772143448258e+00 0 0 1
13504 2 3 4.1579611962381852e-01 3.3581188362796368e+00 1.2990090842255022e+01 5.4430748888667697e+00 0 0 0
13503 2 3 4.3308502637347823e-01 2.3669363851782701e+00 1.4120751405117989e+01 4.6685412843654328e+00 0 0 0
11729 2 2 -6.0985327126829603e-01 1.0126873455798789e+01 1.4002009185429392e+01 4.2371417987926581e+00 0 0 0
11731 2 3 4.4216293463512940e-01 9.7613687952939685e+00 1.3244094909871272e+01 4.7312996219760191e+00 0 0 0
12162 2 3 3.6507160900458818e-01 4.7091388510787935e+00 1.9248051801567829e+01 4.8739084262600247e+00 0 0 0
13502 2 2 -6.1437301343574202e-01 3.1275827822769751e+00 1.3539787073044797e+01 4.6612003239725377e+00 0 0 0
971 1 3 4.1862292139272050e-01 9.6821970000000004e+00 1.4251554999999996e+01 1.5981140000000000e+00 0 1 0
1798 1 2 -4.1326319431146480e-01 9.0731449999999967e+00 1.8472221000000001e+01 5.6297949999999997e+00 1 0 0
1799 1 3 3.3832413487050644e-01 9.8572839999999928e+00 1.8370228000000001e+01 5.0654170000000001e+00 1 0 0
1800 1 2 -5.0731311938123980e-01 1.0948999999999955e+00 1.8676790000000000e+01 4.8999670000000002e+00 1 0 0
1801 1 3 3.6523696007771378e-01 7.6572699999999827e-01 1.7816801000000002e+01 4.6127050000000001e+00 1 0 0
1902 1 2 -3.8507852038699353e-01 8.2689499999999327e-01 1.4245695999999995e+01 5.6258730000000003e+00 1 1 0
12161 2 2 -5.6119098298456238e-01 4.1804709501992798e+00 1.8888276694721522e+01 4.1592578515635159e+00 0 0 0
12163 2 3 3.4410253667131707e-01 3.2236389128315226e+00 1.8987739831760205e+01 4.3479500706283485e+00 0 0 0
15193 2 3 3.6258095840034510e-01 9.2197819227948887e+00 5.9036425688063499e-01 1.1747550370722426e+01 0 0 0
10776 2 3 3.9127478400034676e-01 7.0936140844142912e+00 1.7046943181930483e+00 1.1866051404941352e+01 0 1 0
1495 1 1 1.2298065852141465e-01 3.0300189999999958e+00 6.1450499999999408e-01 8.6373460000000009e+00 1 1 0
1496 1 1 1.1133672589966663e-01 9.1069600000000150e-01 1.8187819999999988e+00 9.0051659999999991e+00 1 1 0
1497 1 1 -3.3426251646730541e-02 2.1886709999999994e+00 1.7957739999999944e+00 8.3481909999999999e+00 1 1 0
1498 1 1 -7.3057653498871847e-02 4.9363999999997077e-02 2.9667759999999959e+00 8.9126220000000007e+00 1 1 0
1499 1 1 -6.0313234134841208e-02 2.6494579999999956e+00 2.9593799999999959e+00 7.6937110000000004e+00 1 1 0
1500 1 1 1.2868670654046466e-01 7.9412699999998893e-01 4.2221479999999971e+00 8.9305699999999995e+00 1 1 0
1501 1 1 2.5631893916063775e-01 1.8583409999999958e+00 4.2326339999999973e+00 7.7708709999999996e+00 1 1 0
1503 1 2 -3.5431408524667435e-01 2.7200589999999920e+00 5.5153549999999996e+00 7.7172720000000004e+00 1 1 0
1555 1 1 -1.0061374771790850e-01 4.3278519999999929e+00 3.5833699999999880e-01 8.0597480000000008e+00 1 1 0
1556 1 1 9.5509633268582014e-02 7.1242589999999950e+00 4.3142599999999476e-01 7.8071640000000002e+00 1 1 0
1557 1 1 1.3335891644846135e-01 4.9069469999999882e+00 1.1882629999999992e+00 7.0576340000000002e+00 1 1 0
1558 1 1 -7.0708429816336488e-02 6.3285669999999925e+00 1.3901210000000006e+00 7.0681700000000003e+00 1 1 0
1559 1 1 1.5474888712024759e-01 3.8223119999999966e+00 3.0311680000000010e+00 6.8779060000000003e+00 1 1 0
1560 1 1 1.0641301998736737e-01 6.9058139999999923e+00 2.5296389999999960e+00 6.3633340000000000e+00 1 1 0
1561 1 1 -1.0051315170871249e-01 4.5770969999999949e+00 4.2710999999999970e+00 6.8637649999999999e+00 1 1 0
1562 1 1 1.6343159244451688e-01 5.9819479999999885e+00 4.1807129999999972e+00 6.3541489999999996e+00 1 1 0
1563 1 1 2.8882763519962534e-01 4.0324049999999971e+00 5.4664919999999952e+00 7.2952940000000002e+00 1 1 0
1564 1 1 -1.0502592117933157e-01 6.8781819999999954e+00 5.2455929999999995e+00 6.7971500000000002e+00 1 1 0
1566 1 1 1.4450519374098991e-01 6.2693219999999883e+00 6.4788039999999967e+00 6.9991750000000001e+00 1 1 0
1616 1 1 1.9782847206806817e-01 8.6784229999999951e+00 3.7404499999999530e-01 7.4067809999999996e+00 1 1 0
1618 1 1 8.4189619700621041e-02 9.0321079999999938e+00 1.3414239999999964e+00 6.2742269999999998e+00 1 1 0
1620 1 1 -5.1178100894295191e-02 8.3811769999999939e+00 2.6369789999999966e+00 6.4511649999999996e+00 1 1 0
1622 1 1 1.3378125734909152e-02 9.0373689999999982e+00 3.8669799999999981e+00 6.6217670000000002e+00 1 1 0
1624 1 1 1.3615770141523131e-01 8.3372339999999951e+00 5.1207499999999939e+00 7.0917770000000004e+00 1 1 0
1626 1 1 -2.4153834650829931e-02 9.1007029999999958e+00 6.3228639999999956e+00 6.7549650000000003e+00 1 1 0
1655 1 3 2.4992619589572612e-01 2.3816589999999991e+00 6.2296750000000003e+00 1.0072668999999999e+01 1 1 0
1774 1 2 -3.1500435822963141e-01 6.0958399999999813e-01 9.7144600000000025e-01 1.0123419000000000e+01 1 1 0
1792 1 2 -4.2365053023430271e-01 8.4121769999999998e+00 5.0118209999999976e+00 8.5606130000000000e+00 1 1 0
1793 1 3 3.4501155372310183e-01 7.5459869999999967e+00 5.0083929999999981e+00 8.9746349999999993e+00 1 1 0
1812 1 2 -4.4395160328428690e-01 9.0861099999999340e-01 4.3984339999999946e+00 6.7179209999999996e+00 1 1 0
1911 1 2 -4.5876314358618003e-01 1.6632469999999984e+00 4.2346949999999950e+00 1.0089753999999999e+01 1 1 0
1912 1 3 3.9613323657598787e-01 1.5354159999999979e+00 3.4341900000000010e+00 1.0613265999999999e+01 1 1 0
1946 1 2 -3.3937798407231073e-01 8.2145199999999932e+00 7.2906700000000058e-01 8.7223299999999995e+00 1 1 0
15203 2 2 -6.0881389763270299e-01 2.7354733428332132e+00 1.2202580544950816e+00 1.2360092480298343e+01 0 0 0
10775 2 2 -5.9485362437836209e-01 6.3179168400845036e+00 1.6843142106023958e+00 1.1321648821243169e+01 0 1 0
10777 2 3 3.7791428083007000e-01 6.3443376721191962e+00 1.0982911905929700e+00 1.0538641268743243e+01 0 1 0
15191 2 2 -5.9692150880911665e-01 9.7352993722277361e+00 1.1341893226940918e+00 1.1165609782621358e+01 0 0 0
15204 2 3 4.0801564220721342e-01 2.6063408608619945e+00 6.8549606085905879e-01 1.1540769193009259e+01 0 0 0
10604 2 2 -6.0182116763683524e-01 4.2429431586582622e-01 3.4242014335263105e+00 1.2375129210297532e+01 1 0 0
13518 2 3 4.3043740333455310e-01 1.0296614404947775e+01 1.3853013610001939e+00 9.0253683973489789e+00 0 0 0
14679 2 3 4.3411315135107631e-01 2.6067257523056813e+00 7.5065026656210252e+00 6.3687963794804858e+00 1 0 0
1504 1 1 8.0062820223855330e-02 6.4170000000000016e-01 6.7162499999999952e+00 8.8730399999999996e+00 1 1 0
1505 1 1 -2.6368088570737064e-01 1.5973819999999961e+00 6.9813919999999996e+00 1.0017469000000000e+01 1 1 0
1506 1 1 -6.2992647885415032e-02 2.1838199999999119e-01 7.7565609999999978e+00 8.0188020000000009e+00 1 1 0
1507 1 1 1.0838406400344937e-01 9.0731199999999035e-01 8.9891739999999984e+00 7.8485259999999997e+00 1 1 0
1508 1 2 -3.4823480049350253e-01 2.3468419999999952e+00 8.8448989999999981e+00 8.0445320000000002e+00 1 1 0
1509 1 1 -8.3691644186145234e-02 1.9059199999999521e-01 1.0161538999999998e+01 7.6111789999999999e+00 1 1 0
1510 1 1 2.4210750212091220e-01 3.0375069999999909e+00 1.0070253999999998e+01 8.2097920000000002e+00 1 1 0
1511 1 1 1.2394199645852165e-01 8.2050599999999463e-01 1.1387383000000000e+01 7.1548790000000002e+00 1 1 0
1512 1 1 4.7410803616451003e-02 2.4502820000000014e+00 1.1256484000000000e+01 7.7432040000000004e+00 1 1 0
1513 1 1 -7.9680224491257876e-02 1.1726099999999917e-01 1.2619104999999998e+01 7.2965890000000000e+00 1 1 0
1514 1 1 1.2972763769997217e-01 2.9311519999999973e+00 1.2719648999999997e+01 8.2889210000000002e+00 1 1 0
1565 1 2 -3.3213297538297099e-01 4.8244969999999938e+00 6.6352879999999956e+00 7.2043030000000003e+00 1 1 0
1567 1 1 -5.0226383162954018e-02 6.9949110000000019e+00 7.6720819999999961e+00 6.8488350000000002e+00 1 1 0
1569 1 1 7.7106337039127934e-02 6.4763189999999895e+00 9.0061049999999980e+00 6.8875339999999996e+00 1 1 0
1570 1 2 -3.1003797381743553e-01 4.3298980000000000e+00 1.0150558999999994e+01 8.6947209999999995e+00 1 1 0
1571 1 1 -8.4091936574029920e-03 7.2584760000000017e+00 1.0109090999999999e+01 7.4272689999999999e+00 1 1 0
1572 1 1 1.8279021750029714e-01 5.1820499999999896e+00 1.1297852999999996e+01 8.1070489999999999e+00 1 1 0
1573 1 1 1.0832513552968849e-01 6.6399100000000004e+00 1.1114833999999995e+01 8.2583500000000001e+00 1 1 0
1574 1 1 5.4517025331429533e-02 4.4453699999999969e+00 1.2631586999999996e+01 7.9746850000000000e+00 1 1 0
1575 1 1 5.8363939418673329e-02 7.4732669999999928e+00 1.2585933999999995e+01 8.2716530000000006e+00 1 1 0
1628 1 1 1.2787412932400941e-01 8.4333680000000015e+00 7.5593739999999983e+00 6.3810529999999996e+00 1 1 0
1630 1 1 1.0137272028582123e-01 9.3595770000000016e+00 9.0506430000000009e+00 6.6173489999999999e+00 1 1 0
1632 1 1 -5.0429014171828872e-02 8.6651289999999932e+00 1.0181546999999995e+01 7.1733919999999998e+00 1 1 0
1634 1 1 1.3867146052946133e-01 9.3766579999999919e+00 1.1470647999999997e+01 7.0322480000000001e+00 1 1 0
1636 1 1 -4.0170201756053132e-02 8.7913139999999999e+00 1.2653672000000000e+01 7.6311689999999999e+00 1 1 0
1653 1 2 -3.1360831303384823e-01 7.2635639999999881e+00 1.1670043000000000e+01 9.4062000000000001e+00 1 1 0
1654 1 1 3.2736954923337797e-01 6.9647299999999746e-01 6.9310589999999976e+00 1.1325474000000000e+01 1 1 0
1656 1 2 -3.5038334286776729e-01 1.3006439999999913e+00 6.6729739999999964e+00 1.2419328000000000e+01 1 1 0
1786 1 2 -4.5400809656285829e-01 3.0091269999999923e+00 1.2866439999999997e+01 9.7285950000000003e+00 1 1 0
1951 1 2 -3.2489866463649336e-01 4.6915359999999993e+00 1.1804840999999996e+01 6.8280789999999998e+00 1 1 0
1954 1 2 -3.6581889543245732e-01 2.0361729999999909e+00 1.1372233999999999e+01 6.3561759999999996e+00 1 1 0
1977 1 3 2.0287213022347403e-01 4.4331679999999949e+00 9.6891789999999958e+00 6.6270360000000004e+00 1 1 0
1978 1 3 2.0289454122890857e-01 2.0898409999999927e+00 7.9467590000000001e+00 9.9334229999999994e+00 1 1 0
11051 2 2 -6.2932538718585196e-01 4.9903567331956742e+00 1.2547443919976191e+01 1.1604288891866377e+01 0 0 0
11052 2 3 3.9263519784101447e-01 5.7385598878971908e+00 1.2244456365605771e+01 1.1124994021298701e+01 0 0 0
16765 2 3 4.2243968204934895e-01 1.8798353302366086e+00 1.0454527194607556e+01 1.0534801696730309e+01 0 0 0
16763 2 2 -6.1875652143391757e-01 1.2009638546187063e+00 9.8382884504910315e+00 1.0802339479569481e+01 0 0 0
16764 2 3 4.1754046304470765e-01 4.5655332876475618e-01 9.6247313228162401e+00 1.0196155513107771e+01 0 0 0
10412 2 2 -5.7448359992043185e-01 8.4973189660886614e+00 1.2573826035602648e+01 1.2311822500680446e+01 0 0 0
11053 2 3 4.1417474677120086e-01 5.2401866148724219e+00 1.2894743237111124e+01 1.2466639607844863e+01 0 0 0
10414 2 3 3.7597565864154159e-01 9.3749321942090535e+00 1.2281618051448659e+01 1.2462694534539791e+01 0 0 0
16017 2 3 3.4043086076930906e-01 9.8979435377672313e+00 1.8360763742453614e+01 1.0359004370974986e+01 0 0 0
14864 2 2 -6.2858285866914765e-01 1.0184676932891984e+01 1.6214465089609561e+01 1.0559707922501909e+01 0 0 0
13309 2 3 3.3472376498095396e-01 7.1254037138972626e+00 1.4239135668276353e+01 1.0331338583097009e+01 0 0 0
13308 2 3 3.4552968002841705e-01 7.8679821294454468e+00 1.5566610921424390e+01 9.9710642019370557e+00 0 0 0
13307 2 2 -6.1096376302529110e-01 7.5164692299560674e+00 1.5037026236850448e+01 1.0692939633417309e+01 0 0 0
1458 1 1 -2.1475761634476523e-02 1.0079190000000011e+00 1.6402383000000000e+01 6.7863439999999997e+00 1 0 0
1459 1 1 3.6820885938122693e-03 2.4306330000000003e+00 1.6318384999999999e+01 6.9833350000000003e+00 1 1 0
1460 1 1 -5.5320403185274980e-02 3.9398599999999817e-01 1.7657050999999999e+01 6.9423320000000004e+00 1 0 0
1461 1 1 2.0145046486888151e-02 3.1220789999999994e+00 1.7583880000000001e+01 6.9803379999999997e+00 1 0 0
1462 1 1 1.3842559144026151e-01 1.0218679999999978e+00 1.8809742000000000e+01 6.3515259999999998e+00 1 0 0
1463 1 1 -7.8098513843621556e-02 2.5031389999999902e+00 1.8870562000000000e+01 6.7347120000000000e+00 1 0 0
1515 1 1 1.3639789576616893e-01 1.0130959999999902e+00 1.3696165999999998e+01 6.9515140000000004e+00 1 1 0
1516 1 1 -4.8091954991121073e-02 2.2792249999999967e+00 1.3874292999999994e+01 7.5564179999999999e+00 1 1 0
1517 1 1 8.0823606539494816e-02 1.8070099999999911e-01 1.5185307999999999e+01 6.5242459999999998e+00 1 1 0
1518 1 1 -1.6145574714533498e-02 3.0086149999999918e+00 1.5075009999999999e+01 7.4725529999999996e+00 1 1 0
1519 1 1 1.3110437717236837e-02 5.1788029999999878e+00 1.6316269999999996e+01 7.6021830000000001e+00 1 1 0
1520 1 1 -3.5502154399573237e-02 6.6036079999999941e+00 1.6324556999999999e+01 7.7296370000000003e+00 1 1 0
1521 1 1 -3.0568384381767434e-02 4.5454499999999882e+00 1.7580027999999999e+01 7.2642650000000000e+00 1 0 0
1522 1 1 1.0663561202554596e-01 7.2519179999999892e+00 1.7586770999999999e+01 8.1257140000000003e+00 1 0 0
1523 1 1 1.3524505437780276e-01 5.2580820000000017e+00 1.8796417999999999e+01 7.2786229999999996e+00 1 0 0
1524 1 1 -4.4863876103913868e-02 6.5905079999999998e+00 1.8853850000000001e+01 7.6682680000000003e+00 1 0 0
1576 1 1 3.7844130988430556e-02 5.1933539999999994e+00 1.3811028000000000e+01 8.3949710000000000e+00 1 1 0
1577 1 1 6.9545369956435954e-02 6.5982899999999916e+00 1.3738299999999995e+01 7.7478080000000000e+00 1 1 0
1578 1 1 1.3758708644119055e-01 4.3330369999999903e+00 1.5235783999999995e+01 8.0828779999999991e+00 1 1 0
1579 1 1 9.6263007129531189e-02 7.3800999999999988e+00 1.5160178999999999e+01 7.4318749999999998e+00 1 1 0
1580 1 1 2.6360064020060714e-03 9.5873859999999951e+00 1.6330224999999999e+01 7.4406230000000004e+00 1 1 0
1582 1 1 1.0852165446160558e-01 8.9884459999999962e+00 1.7634152000000000e+01 7.8495879999999998e+00 1 0 0
1584 1 1 1.1177610465724688e-01 9.4213170000000019e+00 1.8800719000000001e+01 6.9831420000000000e+00 1 0 0
1638 1 1 1.3057219391209426e-01 9.5517739999999947e+00 1.3878523999999999e+01 7.8119990000000001e+00 1 1 0
1640 1 1 -2.9500259999677148e-02 8.8302949999999925e+00 1.5149221999999995e+01 7.5623259999999997e+00 1 1 0
1647 1 2 -5.2350140991978511e-01 9.8492309999999890e+00 1.3923355000000001e+01 9.2710679999999996e+00 1 1 0
1648 1 3 3.4650706515856566e-01 9.3797009999999972e+00 1.3246839999999999e+01 9.7589120000000005e+00 1 1 0
1650 1 2 -4.0002679608052927e-01 8.3150100000000009e+00 1.7758910000000000e+01 9.1235780000000002e+00 1 0 0
1739 1 2 -4.9310845394893826e-01 6.7986749999999887e+00 1.9600004999999999e+01 1.0518832000000000e+01 1 0 0
1741 1 3 3.7538512421653275e-01 7.4343080000000015e+00 1.9015664999999998e+01 9.9838509999999996e+00 1 0 0
1749 1 2 -3.3707758210970873e-01 4.6595140000000015e+00 1.4730927999999999e+01 9.4025710000000000e+00 1 1 0
1787 1 3 4.8661532555812470e-01 3.7458979999999968e+00 1.3422711999999997e+01 1.0104374000000000e+01 1 1 0
1899 1 2 -2.3806055804398615e-01 6.8223069999999950e+00 1.4224067999999995e+01 6.4332950000000002e+00 1 1 0
14782 2 3 3.5526302472251192e-01 8.0033516079765743e+00 1.7161530482906553e+01 1.1295010474902286e+01 0 0 0
14866 2 3 4.0364918128128580e-01 1.0261445102594578e+01 1.5269770497745366e+01 1.0349658302724013e+01 0 0 0
16016 2 2 -5.6911029878046582e-01 1.0265226931954988e+01 1.9167910450768005e+01 1.0737522441534260e+01 0 0 0
14780 2 2 -6.5297070225451026e-01 7.6834122533020350e+00 1.7231753221586516e+01 1.2181603252930548e+01 0 0 0
16018 2 3 2.7943513599226877e-01 9.6872975384910944e+00 1.9435481077478542e+01 1.1542741304362170e+01 0 0 0
14781 2 3 3.3283817787754882e-01 7.3399012926837370e+00 1.6324144345702564e+01 1.2490681835070733e+01 0 0 0
12038 2 2 -6.4041616667108614e-01 6.7837037035967356e+00 2.3497020092671667e-01 1.5122794218367209e+01 0 0 0
15205 2 3 3.9899126759200515e-01 1.9616165565066674e+00 1.6856566998746789e+00 1.2705350725314016e+01 0 0 0
10606 2 3 3.4696951687475142e-01 1.8779789904972274e-01 4.1883294732922778e+00 1.2916467899724077e+01 1 0 0
13576 2 3 3.3436121659001516e-01 7.4278221181975379e+00 2.4194397746617993e+00 1.7888615780353494e+01 0 0 0
12363 2 3 3.4266509637856596e-01 9.6238715049073562e+00 1.4875611611912727e+00 1.8344228572151845e+01 0 0 0
3058 1 2 -2.5027542644869000e-01 9.3792609999999996e+00 5.7921849999999964e+00 1.5212203000000001e+01 0 1 0
3059 1 1 2.7806856472415742e-01 9.7431629999999991e+00 2.8351149999999947e+00 1.6165862000000001e+01 0 1 0
3060 1 2 -3.9956943107227638e-01 9.1329440000000002e+00 1.7101109999999977e+00 1.6343589999999999e+01 0 1 0
3061 1 2 -4.6493822017757730e-01 9.7126889999999992e+00 3.9975079999999963e+00 1.7012049000000001e+01 0 1 0
3062 1 3 4.2052223016079110e-01 9.0506060000000002e+00 3.9478939999999980e+00 1.7723579999999998e+01 0 1 0
3063 1 2 -4.0441028241486626e-01 9.2391830000000006e+00 4.4132799999999861e-01 1.3978251000000000e+01 0 1 0
3708 1 2 -4.9186624971943105e-01 6.4338300000000004e-01 4.9294459999999987e+00 1.8574124000000001e+01 1 1 0
15826 2 3 3.6974203579204151e-01 8.3637586949795324e+00 1.8982946637582807e+00 1.3894510164993184e+01 0 0 0
15824 2 2 -5.7291217160893593e-01 8.0111745221098865e+00 2.8537654066560671e+00 1.3829730996275186e+01 0 0 0
15825 2 3 3.9365422893212726e-01 7.6738584884620407e+00 3.2054298111802182e+00 1.4672893419282618e+01 0 0 0
13574 2 2 -6.5028692713394809e-01 7.4485755269227605e+00 3.4078579483769538e+00 1.7981541618823325e+01 0 0 0
12039 2 3 4.3165324383880177e-01 7.7317689713528113e+00 3.7894869744859050e-01 1.5197420843148846e+01 0 0 0
12084 2 3 3.1913337321890278e-01 4.0518624399493230e-01 5.9393255344523403e+00 1.4367191780572480e+01 0 0 0
10413 2 3 3.0366327846546770e-01 8.2459333148471323e+00 1.3120546613134087e+01 1.3105153354256265e+01 0 0 0
3053 1 1 3.3551322880451617e-01 9.0972360000000005e+00 1.0633089999999996e+01 1.5119875000000000e+01 0 1 0
3054 1 2 -2.9093639700806639e-01 8.5877210000000002e+00 9.4611599999999996e+00 1.4893511999999999e+01 0 1 0
3055 1 2 -4.5043666674892974e-01 8.3770690000000005e+00 1.1869656999999997e+01 1.5183540000000001e+01 0 1 0
3056 1 3 3.8939131428747825e-01 8.8880140000000001e+00 1.2691986999999997e+01 1.5363424999999999e+01 0 1 0
3057 1 3 2.5214749626041272e-01 9.6096409999999999e+00 7.9949340000000007e+00 1.5301835000000001e+01 0 1 0
3709 1 2 -3.3803819857185735e-01 4.5798800000000028e-01 7.3756679999999974e+00 1.8277936000000000e+01 1 1 0
11669 2 2 -6.1064130214368828e-01 9.8849677043610829e+00 1.3924134658082760e+01 1.8704830117097149e+01 0 0 0
16822 2 3 3.6114857326988198e-01 5.3012138255973609e+00 1.9497296240704454e+01 1.5933995790149156e+01 0 0 0
14535 2 3 3.3852397798908079e-01 5.5578525131469068e+00 1.7478318116054407e+01 1.5803868588700491e+01 0 0 0
16363 2 3 2.7682776219094279e-01 6.4269900783481271e+00 1.8007902513558140e+01 1.8614432669039477e+01 0 0 0
14651 2 2 -5.8066461218243681e-01 3.3281301191765462e+00 1.6787820791963128e+01 1.6701577313888411e+01 0 0 0
10795 2 3 3.3895955908204284e-01 9.2002310858109713e+00 1.8529459455063343e+01 1.8442164948696259e+01 0 0 0
10998 2 3 3.8241352408933943e-01 1.9557065875470783e+00 1.8516623737906908e+01 1.8715267681138066e+01 0 0 0
16821 2 3 2.9788088362059467e-01 4.6596324153117843e+00 1.9639353929809378e+01 1.7159620530099001e+01 0 0 0
15189 2 3 4.0546439777646426e-01 3.3145171884879128e+00 1.3839612099797039e+01 1.8736223957108262e+01 0 0 0
14587 2 3 3.4324920858083086e-01 6.7020042342715875e+00 1.4478681921292944e+01 1.3793667723496533e+01 0 0 0
3051 1 2 -4.2476177648373281e-01 9.4625640000000004e+00 1.7958368000000000e+01 1.6121129000000000e+01 0 1 0
3052 1 3 1.1517035566841038e-01 9.5723760000000002e+00 1.5411476000000000e+01 1.5823962000000000e+01 0 1 0
14653 2 3 3.5896067652812991e-01 3.6512497084562470e+00 1.6463843312721249e+01 1.7524841412292890e+01 0 0 0
13768 2 3 3.4131889408109323e-01 7.5302028940530805e+00 1.9515858686758136e+01 1.7025098441986529e+01 0 0 0
15185 2 2 -6.3891307361902139e-01 8.1771038902040498e+00 1.6142513469578493e+01 1.7090124937606625e+01 0 0 0
16820 2 2 -5.5870237134566947e-01 4.4542373865116129e+00 1.9672452347702666e+01 1.6251930398504825e+01 0 0 0
13766 2 2 -6.7188376991260579e-01 7.3405525560704401e+00 1.9353057458552577e+01 1.6107403046400293e+01 0 0 0
13565 2 2 -5.2081444442779457e-01 6.6055518116837275e+00 1.3526442932998183e+01 1.6912370414797810e+01 0 0 0
13089 2 3 2.8814414926151621e-01 8.7187761575104776e+00 1.5891027762852120e+01 1.3837699706592762e+01 0 0 0
13566 2 3 2.8417344351387802e-01 6.5803289499445139e+00 1.4185513723170855e+01 1.6183686787365943e+01 0 0 0
13088 2 2 -6.4483085781888372e-01 8.1397454418237682e+00 1.5216875283903523e+01 1.4246738891314502e+01 0 0 0
14585 2 2 -6.1297453588552575e-01 5.7161257859864527e+00 1.4584361949004311e+01 1.3868869065062501e+01 0 0 0
14652 2 3 3.6656719871324905e-01 2.9341331527646770e+00 1.7696707213619288e+01 1.6787672286111221e+01 0 0 0
10997 2 2 -6.5437120385271608e-01 2.1417632258961450e+00 1.9292298617756728e+01 1.8240202316995546e+01 0 0 0
3050 1 3 3.4810797283634792e-01 8.6132299999999997e+00 1.8322552999999999e+01 1.3112121000000000e+01 0 1 0
16361 2 2 -6.3219867269440988e-01 5.5372265182860687e+00 1.7605279840846027e+01 1.8496866359490994e+01 0 0 0
13767 2 3 4.0774396637746496e-01 8.0775779963932202e+00 1.8854307502982994e+01 1.5669001949300842e+01 0 0 0
14536 2 3 2.8311467174624294e-01 6.3462042020717533e+00 1.7770563303866783e+01 1.4405654118052620e+01 0 0 0
14586 2 3 4.1809667206888190e-01 5.5277162253222034e+00 1.5459049829656154e+01 1.4299750701053442e+01 0 0 0
15186 2 3 2.5087171172310679e-01 7.2702665618195095e+00 1.6363928682518939e+01 1.7358624096068766e+01 0 0 0
14534 2 2 -6.2212063727513511e-01 5.8615835137478554e+00 1.7098763147907086e+01 1.4982185000973820e+01 0 0 0
3048 1 2 -5.2891079727357715e-01 9.3651490000000006e+00 1.8551050999999994e+01 1.3687160000000000e+01 0 1 0
13090 2 3 2.9511489220679876e-01 7.8392911517227075e+00 1.5505520754871002e+01 1.5158206996070678e+01 0 0 0
13567 2 3 3.3240113261773307e-01 6.4242045752655246e+00 1.3929777181606170e+01 1.7786435790644511e+01 0 0 0
15187 2 3 4.2794152957529269e-01 8.7835284305080314e+00 1.6892553372194357e+01 1.7195012458880267e+01 0 0 0
11670 2 3 3.8421271834826137e-01 9.4544198108723680e+00 1.4735498703407046e+01 1.8524065494549475e+01 0 0 0
10263 2 3 2.5997939477772147e-01 5.5091342194189101e+00 1.5753785022939271e+01 1.8634287411823333e+01 0 0 0
10999 2 3 3.8132429781356675e-01 2.9717814881861555e+00 1.9610701448035606e+01 1.8511145545026949e+01 0 0 0
3503 1 1 2.5259957776308753e-02 1.7969669999999951e+00 8.3158899999999392e-01 2.1980338000000000e+01 1 1 0
3505 1 1 -5.5568592623703221e-02 1.1780270000000002e+00 2.1182710000000000e+00 2.1734711999999998e+01 1 1 0
3507 1 1 2.9533407909986015e-01 1.8679580000000016e+00 3.2998899999999978e+00 2.1724843000000000e+01 1 1 0
3509 1 2 -3.4424423202445165e-01 1.1481599999999901e+00 4.4881609999999981e+00 2.1443307999999998e+01 1 1 0
3511 1 1 -2.3547822980096836e-01 1.9458969999999880e+00 6.5257649999999998e+00 2.0001576000000000e+01 1 1 0
3563 1 1 -2.7633662208587248e-02 3.2203379999999981e+00 8.2773699999999906e-01 2.2264265000000002e+01 1 1 0
3564 1 1 1.0049910914220929e-01 5.9268059999999991e+00 8.3447999999999922e-01 2.3125713999999999e+01 1 1 0
3565 1 1 1.3233259708816361e-01 3.9329699999999974e+00 2.0441269999999960e+00 2.2278623000000000e+01 1 1 0
3566 1 1 -6.5200975343958814e-02 5.2653959999999955e+00 2.1015589999999946e+00 2.2668268000000001e+01 1 1 0
3567 1 2 -3.4012585938503770e-01 3.2638209999999930e+00 3.2919719999999941e+00 2.1922414000000000e+01 1 1 0
3568 1 1 2.2875778919820795e-02 6.0664109999999880e+00 3.3043219999999991e+00 2.2757695999999999e+01 1 1 0
3569 1 1 -2.7591890020088644e-01 5.4266549999999967e+00 4.4799590000000009e+00 2.3459686999999999e+01 1 1 0
3570 1 2 -4.0531094145184543e-01 6.0513779999999997e+00 6.0042569999999955e+00 2.1529510999999999e+01 1 1 0
3624 1 1 1.1827896776259715e-01 7.6633339999999919e+00 8.8186100000000067e-01 2.2849588000000001e+01 1 1 0
3625 1 1 1.4818446476796274e-01 1.0288114999999991e+01 8.1558499999999867e-01 2.1975866000000000e+01 1 1 0
3626 1 1 1.1619925766601984e-01 8.0962049999999977e+00 2.0484279999999941e+00 2.1983142000000001e+01 1 1 0
3627 1 1 -2.9040609657116901e-02 9.6130489999999895e+00 2.0767839999999964e+00 2.2046153000000000e+01 1 1 0
3628 1 1 -7.2902938681512338e-03 7.4321690000000018e+00 3.3326269999999951e+00 2.2359812000000002e+01 1 1 0
3629 1 1 -7.5793555963686129e-02 1.0302921999999995e+01 3.2934939999999955e+00 2.2144535000000001e+01 1 1 0
3630 1 1 -2.7685301479345836e-02 8.1634739999999937e+00 4.5345790000000008e+00 2.2193567999999999e+01 1 1 0
3631 1 1 3.7952903207365885e-02 9.5866089999999957e+00 4.5240039999999979e+00 2.2211203999999999e+01 1 1 0
3632 1 1 2.1485290191909573e-01 7.6035499999999985e+00 5.8768929999999955e+00 2.1770316999999999e+01 1 1 0
3633 1 1 1.4834191184265538e-01 1.0270433999999995e+01 5.7737219999999994e+00 2.2349674000000000e+01 1 1 0
3692 1 2 -3.7423274941932105e-01 6.9898989999999941e+00 1.0066190000000006e+00 2.4123577999999998e+01 1 1 0
3707 1 1 3.1752606344569451e-01 8.9398299999999153e-01 6.3067469999999943e+00 1.8824967999999998e+01 1 1 0
3710 1 3 3.7613857649403815e-01 8.5084899999999664e-01 4.2871169999999950e+00 1.9286418999999999e+01 1 1 0
3779 1 3 1.9225873175922992e-01 6.1156319999999909e+00 5.3195969999999946e+00 2.3537064000000001e+01 1 1 0
3780 1 1 3.5501800434783110e-01 4.9780449999999945e+00 4.0276459999999972e+00 2.4913121000000000e+01 1 1 0
3783 1 3 4.3157019845092548e-01 6.1091959999999972e+00 2.2633729999999943e+00 2.4983851000000001e+01 1 1 0
3840 1 2 -4.6543931815167794e-01 7.7480329999999924e+00 1.7199299999999980e+00 2.0629795000000001e+01 1 1 0
3841 1 3 3.6547285987149247e-01 8.5321730000000002e+00 1.6179360000000003e+00 2.0065417000000000e+01 1 1 0
3983 1 2 -4.3473976470793668e-01 8.1716160000000002e+00 6.0488539999999986e+00 2.0432751000000000e+01 1 1 0
3984 1 3 3.1669795607807494e-01 7.4605679999999950e+00 6.1513869999999997e+00 1.9786434000000000e+01 1 1 0
4026 1 3 1.6906502471862336e-01 2.4393199999999950e+00 5.6018690000000007e+00 2.0302108000000000e+01 1 1 0
4027 1 3 2.2160245873091874e-01 4.5489639999999980e+00 4.8456379999999939e+00 2.2928705999999998e+01 1 1 0
12362 2 2 -6.8170410674287307e-01 9.9051030174166730e+00 9.7235339456058800e-01 1.9064166428839066e+01 0 0 0
15796 2 3 3.8624544361292429e-01 5.2226764182651424e+00 3.0385794484231856e+00 2.0120995636708447e+01 0 0 0
15794 2 2 -6.9391748323672375e-01 5.5679723895697588e+00 3.8441985347893994e+00 1.9804906562645485e+01 0 0 0
15795 2 3 4.1764274300173709e-01 5.4956355766814360e+00 4.6043734453181839e+00 2.0378048039164682e+01 0 0 0
13575 2 3 4.1877963811069840e-01 7.0077888187101145e+00 3.7742143675556972e+00 1.8778924498695776e+01 0 0 0
12364 2 3 3.7078821552134533e-01 9.8936524078895740e+00 2.6057229155248097e-02 1.8989975796842597e+01 0 0 0
3513 1 1 7.7304848774779153e-02 1.2337879999999899e+00 7.2071459999999945e+00 2.1169180999999998e+01 1 1 0
3515 1 1 -2.8719651244117298e-02 1.8955100000000016e+00 8.2566409999999948e+00 2.1843716000000001e+01 1 1 0
3517 1 1 1.3755572604365721e-01 1.0556849999999969e+00 9.2486949999999979e+00 2.2656440000000000e+01 1 1 0
3519 1 1 -6.2262752596244038e-02 1.7660549999999944e+00 1.0511541999999999e+01 2.2886735000000002e+01 1 1 0
3521 1 1 1.4906750416720749e-01 1.2513469999999955e+00 1.1815120000000000e+01 2.2519430000000000e+01 1 1 0
3523 1 1 -4.6089933916465833e-02 1.7456710000000015e+00 1.2954695000000001e+01 2.3248017999999998e+01 1 1 0
3571 1 2 -3.3898207318367896e-01 4.1648699999999934e+00 7.4959009999999964e+00 2.1168016000000001e+01 1 1 0
3572 1 1 2.8719162578405177e-01 5.4541179999999940e+00 7.2318999999999960e+00 2.1711711000000001e+01 1 1 0
3573 1 1 1.4602794553911558e-01 3.2911199999999923e+00 8.4473519999999951e+00 2.1877735999999999e+01 1 1 0
3574 1 1 -1.1573499513796393e-01 6.0637689999999935e+00 8.2261169999999950e+00 2.2422474999999999e+01 1 1 0
3575 1 1 -3.0382534031073220e-02 3.9517829999999918e+00 9.4567669999999993e+00 2.2560202000000000e+01 1 1 0
3576 1 1 1.5645552550230596e-01 5.4305209999999988e+00 9.5780959999999951e+00 2.2503817000000002e+01 1 1 0
3577 1 1 1.3261874293908082e-01 3.1247789999999895e+00 1.0391925000000001e+01 2.3389551000000001e+01 1 1 0
3578 1 1 -5.5199146551662998e-02 5.9333309999999955e+00 1.0468861999999994e+01 2.3569016999999999e+01 1 1 0
3579 1 1 -8.8522253565592582e-02 3.7857089999999971e+00 1.1645288000000001e+01 2.3730186000000000e+01 1 1 0
3580 1 1 1.4270128212958832e-01 5.1664320000000004e+00 1.1559238000000001e+01 2.4080893000000000e+01 1 1 0
3581 1 1 1.3372266809326927e-01 2.9996510000000001e+00 1.2866150999999995e+01 2.3956147999999999e+01 1 1 0
3634 1 1 -2.7520293294851696e-02 8.2064699999999959e+00 6.9858199999999968e+00 2.2564108000000001e+01 1 1 0
3635 1 1 -7.9753614939140349e-03 9.6307800000000015e+00 7.0119389999999981e+00 2.2671787999999999e+01 1 1 0
3636 1 1 1.4948631998962880e-01 7.3557469999999938e+00 7.9980979999999988e+00 2.3157654999999998e+01 1 1 0
3637 1 1 -7.4460202103512119e-02 1.0301592999999997e+01 8.2102059999999994e+00 2.3094342000000001e+01 1 1 0
3638 1 1 -6.7791694341504963e-02 8.0717829999999964e+00 9.2479919999999964e+00 2.3425273000000001e+01 1 1 0
3639 1 1 5.2679007659077015e-02 9.4901219999999995e+00 9.3944869999999980e+00 2.3259895000000000e+01 1 1 0
3640 1 1 1.3002724161952497e-01 7.2992979999999932e+00 1.0334196999999996e+01 2.4010860999999998e+01 1 1 0
3641 1 1 -7.9226215906764305e-02 1.0087312999999995e+01 1.0686827999999998e+01 2.3072676000000001e+01 1 1 0
3642 1 1 1.4278322578905486e-01 8.2537039999999990e+00 1.2063268000000001e+01 2.4114547000000002e+01 1 1 0
3643 1 1 -4.4915276914263010e-02 9.4440749999999980e+00 1.1908571999999999e+01 2.3288723999999998e+01 1 1 0
3645 1 1 1.5083241358265415e-01 1.0044877999999997e+01 1.3102004000000001e+01 2.2665379999999999e+01 1 1 0
3706 1 3 1.8408426999712249e-01 2.7510690000000011e+00 7.1659310000000005e+00 1.9642934000000000e+01 1 1 0
3723 1 2 -5.0560679948441456e-01 3.0817249999999916e+00 9.6511110000000002e+00 2.4713646000000001e+01 1 1 0
3866 1 2 -4.8196437679092569e-01 9.1358199999999101e-01 8.5269440000000003e+00 2.3905947999999999e+01 1 1 0
3867 1 3 4.2796681056936214e-01 1.5941879999999884e+00 8.8765689999999964e+00 2.4557089999999999e+01 1 1 0
3924 1 2 -4.4928189587523498e-01 1.4613229999999930e+00 1.2051747999999996e+01 2.1113381000000000e+01 1 1 0
3925 1 3 3.9371677386630261e-01 1.9303179999999998e+00 1.2888506000000000e+01 2.0974184999999999e+01 1 1 0
3926 1 2 -4.1622396905251652e-01 5.7469539999999881e+00 1.0224875999999995e+01 2.1223468000000000e+01 1 1 0
3927 1 3 3.4290875490933537e-01 6.1707639999999913e+00 9.6090680000000006e+00 2.0618266999999999e+01 1 1 0
3975 1 2 -4.6124897200065396e-01 6.8862960000000015e+00 7.5220879999999966e+00 2.4488472000000002e+01 1 1 0
11893 2 3 2.6112239080034944e-01 6.3752002789597082e+00 1.4189057827269794e+01 2.1208927008171287e+01 0 0 0
11891 2 2 -5.6337868099816646e-01 6.7305802303869591e+00 1.3262102075734751e+01 2.1154227155121774e+01 0 0 0
11892 2 3 3.7506583120765691e-01 7.6513973432247173e+00 1.3248912201724638e+01 2.1040880968872173e+01 0 0 0
16566 2 3 3.2595780878116898e-01 8.1648041786470973e+00 1.6787365860397529e+01 2.0148581552837445e+01 0 0 0
3525 1 1 -1.7718660880956465e-02 9.9411099999998953e-01 1.4215726999999994e+01 2.3154434999999999e+01 1 1 0
3527 1 1 2.3093505176950507e-02 1.6976549999999975e+00 1.5400873999999995e+01 2.2804704999999998e+01 1 1 0
3528 1 1 -2.3884652030810388e-01 8.4785499999999558e-01 1.6219518999999998e+01 2.1859762000000000e+01 1 1 0
3529 1 2 -3.4491374343501596e-01 1.7182990000000018e+00 1.8114953999999997e+01 2.3027747999999999e+01 1 1 0
3531 1 1 2.4925034935449608e-01 8.7927499999999270e-01 1.9266451999999994e+01 2.3204013000000000e+01 1 1 0
3582 1 1 1.8030647207814629e-01 6.1559669999999898e+00 1.3462880999999996e+01 2.4318890000000000e+01 1 1 0
3583 1 1 5.0143824286692007e-02 3.9175399999999883e+00 1.4497005999999999e+01 2.3892455000000002e+01 1 1 0
3584 1 1 -5.7729426096789473e-02 5.3829169999999920e+00 1.4584986000000001e+01 2.3818560000000002e+01 1 1 0
3585 1 1 8.2550374872194021e-02 3.1689359999999880e+00 1.5424445999999996e+01 2.2858084999999999e+01 1 1 0
3586 1 1 -8.2469218905713137e-03 6.0053640000000001e+00 1.5754664999999996e+01 2.3317544000000002e+01 1 1 0
3587 1 1 6.9596933213775289e-02 3.7913700000000006e+00 1.6898933999999997e+01 2.3295144000000001e+01 1 1 0
3588 1 1 1.1913263720149374e-01 5.2927409999999924e+00 1.6859254000000000e+01 2.2688815000000002e+01 1 1 0
3589 1 1 9.5757945820034135e-02 3.1147039999999890e+00 1.8165965999999997e+01 2.3241572999999999e+01 1 1 0
3590 1 1 1.4265256724007341e-01 5.8935959999999881e+00 1.8144171000000000e+01 2.2749313999999998e+01 1 1 0
3591 1 1 1.2023820389236184e-01 3.7881330000000020e+00 1.9315125999999999e+01 2.3640083000000001e+01 1 1 0
3592 1 1 -8.7476854508893032e-02 5.1674730000000011e+00 1.9301380999999999e+01 2.2906912999999999e+01 1 1 0
3644 1 1 -6.0849255112585418e-02 7.5445149999999899e+00 1.3329508999999995e+01 2.4006209999999999e+01 1 1 0
3646 1 1 1.1734352361650158e-01 8.3480079999999930e+00 1.4511080000000000e+01 2.3778590999999999e+01 1 1 0
3647 1 1 -1.2877044415692776e-01 9.4784310000000005e+00 1.4438786000000000e+01 2.2878921999999999e+01 1 1 0
3648 1 1 1.0072544399466518e-01 7.4373169999999931e+00 1.6031119999999994e+01 2.3537500000000001e+01 1 1 0
3649 1 1 1.3283736197581636e-01 1.0002516000000000e+01 1.5619512000000000e+01 2.2298047000000000e+01 1 1 0
3650 1 1 8.3830411707533734e-02 8.0468189999999993e+00 1.7040760999999996e+01 2.2649391999999999e+01 1 1 0
3651 1 1 7.9244509249952660e-02 9.3311589999999995e+00 1.6864968999999995e+01 2.2184631000000000e+01 1 1 0
3652 1 2 -3.1784209226656229e-01 7.2669789999999921e+00 1.8214354999999998e+01 2.2358388999999999e+01 1 1 0
3653 1 2 -4.4675683345958667e-01 1.0041173000000001e+01 1.7915962000000000e+01 2.1521310000000000e+01 1 1 0
3731 1 2 -5.3596847593822761e-01 3.8867389999999915e+00 1.9462167999999998e+01 2.0307586000000001e+01 1 1 0
3733 1 3 3.3568989936759530e-01 3.9307499999999891e+00 1.8772348000000001e+01 2.1000992000000000e+01 1 1 0
3886 1 2 -5.1736436456900037e-01 3.7181049999999942e+00 1.4699334999999998e+01 2.1694952000000001e+01 1 1 0
3887 1 3 3.1892042541277310e-01 4.2752469999999931e+00 1.3973116999999995e+01 2.2024667999999998e+01 1 1 0
3906 1 2 -4.4528278308880065e-01 4.2335679999999911e+00 1.6734755999999997e+01 2.4691772000000000e+01 1 1 0
3934 1 2 -5.5974550259090805e-01 5.2091629999999896e+00 1.6524797999999997e+01 2.1276012999999999e+01 1 1 0
3935 1 3 4.4987667580635354e-01 4.3556409999999914e+00 1.6121994999999998e+01 2.1002693000000001e+01 1 1 0
3940 1 2 -2.7029874675851528e-01 8.2100999999999971e+00 1.5569141999999999e+01 2.4719674999999999e+01 1 1 0
3997 1 1 3.2164801878738292e-01 1.5610479999999995e+00 1.7007061999999998e+01 2.0689087000000001e+01 1 1 0
3998 1 3 1.7507458576569787e-01 1.5102499999998997e-01 1.5542721000000000e+01 2.1358746000000000e+01 1 1 0
3999 1 2 -4.2352988099740496e-01 2.7453170000000000e+00 1.6971564999999998e+01 2.0209696000000001e+01 1 1 0
4000 1 2 -4.8120487528545841e-01 3.8827999999999463e-01 1.7673555999999998e+01 2.0228384999999999e+01 1 1 0
4022 1 3 1.8284453964339129e-01 2.1002299999999252e-01 1.6886274000000000e+01 2.2442950000000000e+01 1 1 0
4051 1 3 4.3157041581764383e-01 9.6920739999999910e+00 1.8861159999999998e+01 2.1614028999999999e+01 1 1 0
16565 2 2 -6.3868846391977918e-01 7.5565660934282342e+00 1.6045987119816431e+01 2.0068735104384519e+01 0 0 0
16567 2 3 3.6986161026326647e-01 6.7005739149183769e+00 1.6381109222862161e+01 2.0280712332136364e+01 0 0 0
15188 2 2 -5.9306453171674445e-01 2.4404809210996237e+00 1.3916647638249868e+01 1.9186976176664302e+01 0 0 0
10264 2 3 2.4882859743953623e-01 5.2681203923576128e+00 1.4810305977960164e+01 1.9794899128736009e+01 0 0 0
15190 2 3 3.5984968372677750e-01 2.4783069937909872e+00 1.4695738397392869e+01 1.9770532971816817e+01 0 0 0
16362 2 3 2.9892699129641576e-01 4.9928122977153917e+00 1.7820545353946404e+01 1.9295121149153502e+01 0 0 0
10793 2 2 -6.6505091772735581e-01 8.4539635814792220e+00 1.8780703409404229e+01 1.9013479780771078e+01 0 0 0
10794 2 3 3.5680906180011757e-01 8.7361187142949177e+00 1.9375272425891968e+01 1.9683598275634228e+01 0 0 0
10262 2 2 -5.9243989103122574e-01 4.8934549155421783e+00 1.4985347375964658e+01 1.8921764893968248e+01 0 0 0
10619 2 2 -5.6835810568148448e-01 8.4270790089368255e+00 4.8760138103337933e+00 2.5569223190043182e+01 0 0 0
3781 1 2 -4.5821032113243287e-01 5.4735639999999961e+00 2.8477139999999963e+00 2.5518832000000000e+01 1 1 0
3782 1 2 -3.0755756840306747e-01 4.2294699999999921e+00 4.9692809999999952e+00 2.5357375999999999e+01 1 1 0
4101 1 1 4.1614762206808008e-02 4.7109909999999999e+00 8.6056599999999861e-01 3.0105426999999999e+01 0 1 0
4102 1 1 -1.4222476192875648e-03 6.1785170000000003e+00 8.7284099999999398e-01 2.9964869000000000e+01 0 1 0
4103 1 1 -8.6665495767252868e-02 3.9692150000000002e+00 2.0983879999999999e+00 3.0227558999999999e+01 0 1 0
4104 1 1 -1.0600280238880965e-02 6.8886130000000003e+00 2.1090839999999957e+00 2.9978159999999999e+01 0 1 0
4105 1 1 1.3899041829939537e-01 4.6989489999999998e+00 3.2620760000000004e+00 3.0441110999999999e+01 0 1 0
4106 1 1 -6.1064281229997609e-02 6.1140819999999998e+00 3.2708499999999958e+00 3.0332023000000000e+01 0 1 0
4107 1 2 -3.7219757632755979e-01 3.9550749999999999e+00 4.4426029999999983e+00 3.0772386999999998e+01 0 1 0
4108 1 1 -4.1303210275663700e-02 6.8575270000000002e+00 4.4578829999999954e+00 3.0631456000000000e+01 0 1 0
4109 1 1 1.4588741517857728e-01 4.7125100000000000e+00 5.6995109999999940e+00 3.0822312000000000e+01 0 1 0
4110 1 1 -3.7790726598572848e-02 6.1071890000000000e+00 5.6555889999999991e+00 3.0741209000000001e+01 0 1 0
4164 1 1 -3.8764805670803962e-04 9.0436370000000004e+00 9.4281399999999849e-01 2.9536593000000000e+01 0 1 0
4166 1 1 1.3310652169209414e-01 8.3169369999999994e+00 2.2188710000000000e+00 2.9557706000000000e+01 0 1 0
4168 1 1 -9.5525960407987040e-02 9.0265459999999997e+00 3.2465299999999999e+00 3.0330957000000001e+01 0 1 0
4170 1 1 9.5943013864638910e-02 8.3185090000000006e+00 4.3521089999999987e+00 3.0919447999999999e+01 0 1 0
4172 1 1 1.3172318024898269e-01 9.1911100000000001e+00 5.9284010000000009e+00 3.0934988000000001e+01 0 1 0
4953 1 2 -5.0674079496702551e-01 1.0296535000000000e+01 5.5392329999999959e+00 2.8921441999999999e+01 0 1 0
4986 1 2 -4.2248207845565311e-01 8.2721889999999991e+00 2.7344930000000005e+00 2.8167425999999999e+01 0 1 0
4987 1 3 3.4187565637560274e-01 8.7996429999999997e+00 3.5258199999999960e+00 2.8087461999999999e+01 0 1 0
5095 1 1 3.4621336053341795e-01 2.4810289999999999e+00 2.1567809999999952e+00 3.0119875000000000e+01 0 1 0
5096 1 2 -2.9238691502087366e-01 1.9715140000000000e+00 9.8485099999999903e-01 2.9893512000000001e+01 0 1 0
5097 1 2 -4.4563253118350449e-01 1.7608619999999999e+00 3.3933479999999960e+00 3.0183540000000001e+01 0 1 0
5098 1 3 4.2559552624937680e-01 2.2718080000000000e+00 4.2156779999999969e+00 3.0363424999999999e+01 0 1 0
11356 2 3 3.7254912298361698e-01 6.4037860496218793e+00 4.3401031112212642e+00 2.7689209268761761e+01 1 0 0
11355 2 3 4.0157019996844950e-01 6.8283680595728367e+00 5.8921832880095648e+00 2.7899852371261979e+01 1 0 0
11354 2 2 -6.7597412617368791e-01 6.5629870471691039e+00 5.2329664781501197e+00 2.7276688723351224e+01 1 0 0
10621 2 3 4.1278900159020410e-01 7.4673864822250460e+00 4.9041103408184412e+00 2.5904416015857070e+01 0 0 0
10620 2 3 3.1097076656117095e-01 8.9794829647663033e+00 5.3460041384379133e+00 2.6172791903848985e+01 0 0 0
14506 2 3 3.7961501211988885e-01 9.3439757110025123e+00 9.9819968855706183e+00 2.7635458773185565e+01 0 0 0
13245 2 3 4.1049063676180991e-01 4.3977923553019789e+00 7.1824191940759663e+00 2.5983016558882216e+01 1 0 0
13246 2 3 3.4013364251237260e-01 5.4308461801494659e+00 7.9054083190424143e+00 2.6986100140183787e+01 1 0 0
14034 2 3 3.6256062524887028e-01 7.9217438483414817e+00 8.2626684280317768e+00 2.7891467731361807e+01 0 0 0
14033 2 2 -6.7272846582308332e-01 8.2874087763489488e+00 8.2761227422199219e+00 2.6994962527612298e+01 0 0 0
3724 1 3 3.8976788427051495e-01 3.4405539999999917e+00 1.0202809999999999e+01 2.5415434000000001e+01 1 1 0
3810 1 2 -2.8153059906623018e-01 7.8299589999999881e+00 1.1118946999999999e+01 2.5112801000000001e+01 1 1 0
3811 1 2 -2.5448502675593554e-01 5.4911719999999917e+00 1.2496643999999996e+01 2.5146270000000001e+01 1 1 0
3976 1 3 3.7599101497728943e-01 7.0506879999999938e+00 8.1775699999999958e+00 2.5166620000000002e+01 1 1 0
4111 1 1 -9.6763118293430234e-02 4.0373760000000001e+00 6.9266319999999979e+00 3.0867782999999999e+01 0 1 0
4112 1 1 8.4931743093807341e-02 6.8165860000000000e+00 6.9766259999999960e+00 3.0452795999999999e+01 0 1 0
4113 1 1 -2.7111471127156148e-02 4.7513249999999996e+00 8.1377359999999967e+00 3.0937860000000001e+01 0 1 0
4114 1 1 9.1912062359408478e-02 6.1656060000000004e+00 8.1392059999999944e+00 3.1111941999999999e+01 0 1 0
4115 1 1 1.5758132133397679e-01 4.1137800000000002e+00 9.5039839999999955e+00 3.0788633999999998e+01 0 1 0
4116 1 1 1.0258488787221789e-01 7.0284500000000003e+00 9.5366579999999956e+00 3.0738751000000001e+01 0 1 0
4117 1 1 -9.2169501131863212e-03 4.8410869999999999e+00 1.0603377999999999e+01 3.0130611999999999e+01 0 1 0
4118 1 1 1.1830947018080964e-01 6.2684009999999999e+00 1.0492895999999995e+01 2.9844795000000001e+01 0 1 0
4119 1 1 -3.7559018585467438e-02 4.1288150000000003e+00 1.1704944999999995e+01 2.9612013999999999e+01 0 1 0
4120 1 1 -2.7047974727792023e-02 6.9693240000000003e+00 1.1822206999999999e+01 2.9863848000000001e+01 0 1 0
4121 1 1 -4.1710486080660273e-03 4.7818500000000004e+00 1.3010210000000001e+01 2.9529962999999999e+01 0 1 0
4122 1 1 5.8362835054748289e-03 6.2159120000000003e+00 1.2959944000000000e+01 2.9517439000000000e+01 0 1 0
4174 1 1 7.2418030323420063e-02 8.5292270000000006e+00 7.0462659999999957e+00 3.0306763000000000e+01 0 1 0
4176 1 1 9.1042568745729247e-02 9.1548320000000007e+00 8.2902719999999945e+00 3.0395799000000000e+01 0 1 0
4178 1 1 -4.3261730141609320e-02 8.5188579999999998e+00 9.4944269999999946e+00 3.0409817000000000e+01 0 1 0
4180 1 1 -3.5808271558318981e-03 9.2184500000000007e+00 1.0746749999999999e+01 3.0242308000000001e+01 0 1 0
4182 1 1 -2.4757278171728507e-02 8.3904239999999994e+00 1.1911390999999995e+01 3.0058648000000002e+01 0 1 0
4937 1 2 -4.4923519894609037e-01 6.4270459999999998e+00 9.9845789999999965e+00 2.8486110000000000e+01 0 1 0
4938 1 3 3.6097169572872295e-01 6.9399660000000001e+00 1.0575893000000001e+01 2.7925547000000002e+01 0 1 0
4939 1 2 -4.5433244100564879e-01 9.5701940000000008e+00 1.3027909999999999e+01 2.8002067000000000e+01 0 1 0
5013 1 2 -3.8159158834770956e-01 7.5835910000000002e+00 6.8718809999999948e+00 2.9221426000000001e+01 0 1 0
5089 1 1 2.8215326328984469e-01 2.8243410000000000e+00 1.1480325999999998e+01 2.8972764000000002e+01 0 1 0
5090 1 2 -4.3160509281195836e-01 2.7489420000000000e+00 1.0074742000000001e+01 2.8687159999999999e+01 0 1 0
5091 1 2 -3.5878088523728174e-01 1.9887880000000000e+00 1.2394980999999994e+01 2.8545555000000000e+01 0 1 0
5092 1 3 3.2891711246103367e-01 1.9970239999999999e+00 9.8462439999999987e+00 2.8112120999999998e+01 0 1 0
5093 1 2 -3.7154768216564354e-01 2.8463569999999998e+00 9.4820589999999996e+00 3.1121129000000000e+01 0 1 0
5094 1 3 1.1646064791481539e-01 2.9561690000000000e+00 6.9351679999999973e+00 3.0823962000000002e+01 0 1 0
13244 2 2 -5.8634234586690592e-01 4.5664107398860558e+00 7.9320563065746654e+00 2.6560673108513676e+01 1 0 0
14035 2 3 4.1392364711922447e-01 8.9736671419888818e+00 7.6346158376843380e+00 2.6898733799309028e+01 0 0 0
14504 2 2 -6.1026201174241068e-01 1.0283414808058570e+01 1.0132559102936364e+01 2.7662380883801927e+01 0 0 0
13704 2 3 4.0461699660521944e-01 1.3690012062496228e+00 1.0299318374469610e+01 3.0829119987154794e+01 0 0 0
13116 2 3 4.2806669221533478e-01 1.1852774074091346e+00 1.7103396815165407e+01 2.5816494014877929e+01 1 0 0
14685 2 3 4.4973993895379250e-01 3.7497184835507138e+00 1.8295540525661611e+01 2.6221033591117994e+01 0 0 0
14686 2 3 3.6508378327742180e-01 3.2790812360780799e+00 1.8057900936601751e+01 2.7716524754556403e+01 0 0 0
3812 1 2 -2.7150663535221548e-01 3.2840879999999970e+00 1.3884955999999995e+01 2.5000028000000000e+01 1 1 0
3907 1 3 4.1245015938760338e-01 4.0471409999999963e+00 1.5891022999999997e+01 2.5128710999999999e+01 1 1 0
3908 1 2 -4.9515437359766828e-01 4.2834799999999973e+00 1.9390747999999995e+01 2.5042397999999999e+01 1 1 0
4123 1 1 1.5572135525415465e-01 4.1363040000000000e+00 1.4280758999999996e+01 2.9571909000000002e+01 0 1 0
4124 1 1 1.1104933644580188e-01 7.0119759999999998e+00 1.4129991999999994e+01 2.9011730000000000e+01 0 1 0
4125 1 1 -1.7873686927826232e-02 4.7413239999999996e+00 1.5570920000000001e+01 2.9399086000000000e+01 0 1 0
4126 1 1 1.1994267153301777e-01 6.1091280000000001e+00 1.5625223999999996e+01 2.8836562000000001e+01 0 1 0
4127 1 1 -8.9401347875671985e-02 4.0874839999999999e+00 1.6804940999999999e+01 2.9673870000000001e+01 0 1 0
4128 1 1 -3.8411385325576829e-02 6.8632260000000000e+00 1.6807338999999999e+01 2.9014116999999999e+01 0 1 0
4129 1 1 -6.0672693489788279e-02 4.7311019999999999e+00 1.8021817999999996e+01 2.9428266000000001e+01 0 1 0
4130 1 1 1.1205749865831363e-01 6.1312540000000002e+00 1.8058464999999998e+01 2.8839656999999999e+01 0 1 0
4131 1 1 1.0187206321677612e-01 4.0868669999999998e+00 1.9260449999999999e+01 2.9684049000000002e+01 0 1 0
4132 1 1 1.1785235586851645e-01 7.0211880000000004e+00 1.9556363999999995e+01 2.9076401000000001e+01 0 1 0
4184 1 1 1.6517824070209963e-01 9.0536130000000004e+00 1.3219093999999998e+01 3.0144396000000000e+01 0 1 0
4186 1 1 -7.7514333806468244e-02 8.2939670000000003e+00 1.4349087999999995e+01 2.9696520000000000e+01 0 1 0
4188 1 1 1.1796032144019454e-01 8.8974019999999996e+00 1.5661321000000001e+01 2.9862420000000000e+01 0 1 0
4190 1 1 1.1645404897738375e-01 8.3189080000000004e+00 1.6745804000000000e+01 2.8941231999999999e+01 0 1 0
4192 1 1 1.3864262125660104e-01 9.1800289999999993e+00 1.8306697999999997e+01 2.9058004000000000e+01 0 1 0
4194 1 1 -8.3142569759720522e-02 8.4246809999999996e+00 1.9480668999999999e+01 2.9403610000000000e+01 0 1 0
4813 1 2 -2.6679978866342213e-01 6.5381689999999999e+00 1.9049227999999999e+01 2.7834333000000001e+01 0 1 0
4814 1 2 -2.5770224119701024e-01 9.0421359999999993e+00 1.7464525999999999e+01 2.7906818000000001e+01 0 1 0
4940 1 3 3.6915521494670939e-01 9.3340180000000004e+00 1.3828458999999995e+01 2.7494965000000001e+01 0 1 0
4992 1 2 -5.2361455456873007e-01 8.3930769999999999e+00 1.6148882999999998e+01 3.1180105999999999e+01 0 1 0
5015 1 2 -2.4807978422507532e-01 6.4361899999999999e+00 1.4711016999999998e+01 2.7787488000000000e+01 0 1 0
5085 1 2 -4.8376580578299738e-01 2.7324549999999999e+00 1.8972457999999996e+01 2.9883876999999998e+01 0 1 0
5086 1 3 1.8443812328957374e-01 3.0853310000000000e+00 1.6809552999999994e+01 3.0065684999999998e+01 0 1 0
5087 1 2 -4.4610369628446744e-01 2.7682940000000000e+00 1.4446900999999997e+01 2.9868831000000000e+01 0 1 0
5088 1 3 4.4313175610344013e-01 2.1840130000000002e+00 1.3869675000000001e+01 2.9250219999999999e+01 0 1 0
14684 2 2 -6.0849473157007217e-01 2.9651498309507356e+00 1.7984025366758061e+01 2.6796314251938874e+01 0 0 0
13115 2 2 -5.9620650161280642e-01 2.6626077626161410e-01 1.6844518896555734e+01 2.5851794579722799e+01 1 0 0
16428 2 3 2.6603711431346144e-01 1.0013987428125834e+01 1.7935914965319246e+00 3.5278722113264372e+01 0 1 0
10837 2 3 3.9161133012494254e-01 8.3033953374465224e+00 6.7600199740943256e-01 3.2519574140653134e+01 0 0 0
10836 2 3 3.4549874127775881e-01 7.8030411893280229e+00 2.2846150929922597e+00 3.2799373744413835e+01 0 0 0
12351 2 3 3.3972927938474234e-01 4.0525779034304348e+00 6.7891200345391467e-01 3.2591659222098585e+01 0 0 0
16427 2 2 -6.5924816338240422e-01 9.0606229544373704e+00 1.5290858755004009e+00 3.5343377224920005e+01 0 1 0
11615 2 2 -6.7537258973142222e-01 6.4533295175132732e+00 4.5456366998834197e+00 3.5493555149719853e+01 0 0 0
16596 2 3 3.3024301680205725e-01 4.0467035589581117e+00 3.8851476372974538e+00 3.3462318265567340e+01 0 0 0
14954 2 2 -6.6893969892872163e-01 6.5492073676409781e+00 3.3906984248132610e+00 3.3102984292799306e+01 0 0 0
16597 2 3 3.7198397746897216e-01 4.1360814181496011e+00 4.0536545881992145e+00 3.5125405998304991e+01 0 0 0
4957 1 2 -4.0618285213939415e-01 8.7561680000000006e+00 5.2137339999999952e+00 3.2062089999999998e+01 0 1 0
6090 1 2 -4.0647563005296478e-01 4.4972169999999920e+00 4.4433839999999947e+00 3.6916133000000002e+01 1 1 0
6092 1 3 3.4497939956976303e-01 4.8628579999999886e+00 5.9717899999999986e+00 3.6564286000000003e+01 1 1 0
16595 2 2 -6.2946279970622299e-01 3.6224318574045924e+00 4.2229502563338936e+00 3.4290275711470791e+01 0 0 0
14956 2 3 3.2792134641534404e-01 7.0553182656408868e+00 4.1660932999557740e+00 3.2824164835752534e+01 0 0 0
15603 2 3 2.7848693225909654e-01 6.6506331972983039e+00 1.2723281186641255e+00 3.6665426783262447e+01 0 1 0
15602 2 2 -5.8194637411925332e-01 6.1983409800809310e+00 1.3811137940896787e+00 3.5766692186052246e+01 0 1 0
15604 2 3 2.9766277566853794e-01 6.5862148196438941e+00 2.0946837550677331e+00 3.5288219999330039e+01 0 1 0
16734 2 3 4.6482186702009082e-01 9.9972025068902095e+00 4.1995212335613132e+00 3.3107741487616074e+01 0 0 0
16733 2 2 -6.9415263711917530e-01 9.6298578436889137e+00 3.9453529170237078e+00 3.3990326951052531e+01 0 0 0
14955 2 3 3.2664103999570954e-01 5.7727670130434614e+00 3.2684495386604535e+00 3.2506944063748904e+01 0 0 0
16735 2 3 2.9356204392034280e-01 8.9156789103134440e+00 4.5379441965406553e+00 3.4251710510547831e+01 0 0 0
11617 2 3 3.5436033502934378e-01 6.2703561071868670e+00 3.8875972514358001e+00 3.4833076674024163e+01 0 0 0
11616 2 3 3.6623966024649746e-01 6.8953752131834758e+00 5.4325920601262654e+00 3.5258624488211311e+01 0 0 0
14183 2 2 -6.6253110571266804e-01 6.4180845278404357e+00 6.2809212376108556e+00 3.3152470242755903e+01 0 0 0
12350 2 2 -6.1891077041110121e-01 4.6676296133931441e+00 1.3929733528474810e+00 3.2858453053145780e+01 0 0 0
12352 2 3 3.9082103881682118e-01 5.5799570475405371e+00 1.1688370605122731e+00 3.3074905805067047e+01 0 0 0
16429 2 3 3.6847324029266099e-01 8.6760470897705737e+00 1.6864497002603538e+00 3.4406727283844383e+01 0 1 0
10835 2 2 -6.4364956931524331e-01 7.7329316503346828e+00 1.3370506438758121e+00 3.3133753290286165e+01 0 0 0
15297 2 3 3.4333244839175597e-01 8.4459472494813888e+00 2.7134499051550343e+00 3.6325064357226665e+01 0 1 0
15298 2 3 3.4649870696510171e-01 7.5673349504600562e+00 4.1156408198262886e+00 3.6712260867633276e+01 0 1 0
15296 2 2 -6.8877511090345023e-01 8.2780464626405887e+00 3.4662301064477599e+00 3.7021074015588674e+01 0 1 0
11353 2 3 2.7032389830575598e-01 9.8287919174998652e+00 4.9425507783919311e+00 3.6282364569404109e+01 0 0 0
14271 2 3 3.4703470423983701e-01 1.8032387010191600e+00 5.5538040839501814e+00 3.5348972429795545e+01 1 0 0
11621 2 2 -6.6009651678663539e-01 8.2814152189053463e+00 6.2699569693557571e+00 3.5609363599096000e+01 0 0 0
14185 2 3 4.1590030636407183e-01 7.2862603884340045e+00 6.2523036393527782e+00 3.2776087618281359e+01 0 0 0
14270 2 2 -5.2559496745516221e-01 1.0285247251258676e+00 5.8129809083274866e+00 3.5922500001090476e+01 1 0 0
14022 2 3 3.9079544821056672e-01 3.7875146655843150e+00 5.9487080770977494e+00 3.4294861514747112e+01 0 0 0
11622 2 3 3.0250298161847339e-01 8.9696689450059495e+00 6.4703962416271450e+00 3.4912980533356681e+01 0 0 0
12724 2 3 3.9837560706864777e-01 8.8937247144750398e+00 3.5240083260740962e-01 3.6846148798014291e+01 0 1 0
10401 2 3 3.3463596386588657e-01 1.0317813154875186e+01 2.8486766061425195e+00 3.7497378343767380e+01 0 0 0
11455 2 3 3.2758449363912345e-01 7.0601965651847909e+00 8.5657396304081441e+00 3.7492753127055998e+01 0 0 0
13703 2 2 -6.0469631476058339e-01 4.4732426887423282e-01 1.0349747909452601e+01 3.1261158100012942e+01 0 0 0
16137 2 3 3.8950396186462805e-01 5.4128045051606390e+00 9.5231193932647091e+00 3.7430303621529617e+01 0 0 0
10479 2 3 3.6620857182750782e-01 1.0238705787124529e+01 1.1277805097132646e+01 3.7232503337207149e+01 0 0 0
10478 2 2 -6.7669631747126457e-01 1.0072908453791818e+01 1.0306270162632456e+01 3.7383498564309427e+01 0 0 0
14272 2 3 3.0121254593446090e-01 1.0236069050980978e+00 6.8230970785069340e+00 3.6035895988363151e+01 1 0 0
10480 2 3 3.7422397783430450e-01 9.9529144450428948e+00 9.7685725195338904e+00 3.6504958002958183e+01 0 0 0
14192 2 2 -6.2477316134746164e-01 3.9243881775864269e+00 1.2291164674654755e+01 3.2198138486500284e+01 0 0 0
14184 2 3 3.8969161446998885e-01 6.1641277322889279e+00 6.9445090325812107e+00 3.3824713264548301e+01 0 0 0
11623 2 3 3.6575959248663781e-01 8.0016758958945893e+00 7.0857083063881792e+00 3.6154014066816949e+01 0 0 0
11097 2 3 3.1038430066827699e-01 5.7056772720225784e+00 1.0600416455161563e+01 3.5432770583450115e+01 0 0 0
11088 2 3 3.3420054990051845e-01 1.6560865045509192e+00 9.1834486631204424e+00 3.4852548089135134e+01 1 0 0
11089 2 3 3.9343525908570592e-01 2.3995114784725717e+00 8.2499428048773176e+00 3.3800611345990951e+01 1 0 0
11096 2 2 -6.9960747628758480e-01 6.0690875276343457e+00 1.0608148730829988e+01 3.6323406975790583e+01 0 0 0
14021 2 2 -6.4465606530427255e-01 3.5422002923556120e+00 6.8903863470112032e+00 3.4277086142954516e+01 0 0 0
14023 2 3 3.3110508964736457e-01 4.0391620598163280e+00 7.3703114649067629e+00 3.5031743504414230e+01 0 0 0
13599 2 3 3.1739720155693596e-01 7.9839877797449637e+00 8.8421189828188194e+00 3.5341596640181315e+01 0 0 0
13600 2 3 3.0844178726553612e-01 8.8349150754617085e+00 1.0043974121150573e+01 3.4698275146149058e+01 0 0 0
14558 2 2 -6.7558260150285254e-01 4.8083474628282978e+00 9.6453145501656117e+00 3.3986348555287165e+01 0 0 0
14560 2 3 3.1710982514082853e-01 4.1605922477211719e+00 9.7537871250477650e+00 3.4717318692767599e+01 0 0 0
14559 2 3 3.5276648552669004e-01 4.4745000975645812e+00 9.5074769667082215e+00 3.3085763543524386e+01 0 0 0
13690 2 3 3.7698348364231837e-01 9.7182216826934109e+00 8.3393707934249761e+00 3.3097789163069990e+01 0 0 0
13508 2 2 -6.9627168434953135e-01 6.4396459087980533e+00 8.1619807935866824e+00 3.5006061196709659e+01 0 0 0
4773 1 2 -3.9040178095945549e-01 9.8954459999999997e+00 1.0642106999999996e+01 3.3082676999999997e+01 0 1 0
4922 1 3 3.4483356642733054e-01 9.6663189999999997e+00 1.2598374999999997e+01 3.1969901000000000e+01 0 1 0
4960 1 2 -3.7717203075210320e-01 6.7329650000000001e+00 9.0431699999999964e+00 3.2071404999999999e+01 0 1 0
5691 1 1 9.7813930223573903e-02 3.3863089999999971e+00 7.1432029999999997e+00 3.7298046999999997e+01 1 1 0
5693 1 1 2.9697767728635503e-02 2.7149519999999967e+00 8.3886599999999945e+00 3.7184631000000003e+01 1 1 0
5694 1 2 -3.2397518809365539e-01 6.5077199999998925e-01 9.7380459999999971e+00 3.7358389000000003e+01 1 1 0
5695 1 2 -5.2430157606332550e-01 3.4249669999999952e+00 9.4396529999999998e+00 3.6521310000000000e+01 1 1 0
5697 1 2 -4.6107460432837510e-01 3.2313529999999986e+00 1.2029547000000001e+01 3.6237963000000001e+01 1 1 0
5771 1 3 2.0173365965709544e-01 4.0315999999990026e-02 1.3065261999999997e+01 3.5787899000000003e+01 1 1 0
6063 1 3 1.3916481237223338e-01 3.4268399999999133e-01 1.1336925000000001e+01 3.5923188000000003e+01 1 1 0
6091 1 2 -5.3362076043519568e-01 4.6030879999999996e+00 7.0041239999999974e+00 3.6611043000000002e+01 1 1 0
6093 1 3 3.5190243806565241e-01 3.0758669999999881e+00 1.0384850999999998e+01 3.6614029000000002e+01 1 1 0
13688 2 2 -6.4123681725706860e-01 9.0267204964651047e+00 7.8163311852127899e+00 3.3474423775191951e+01 0 0 0
13689 2 3 2.9005600507847906e-01 8.2263285713211207e+00 8.3683147769667698e+00 3.3441518437342573e+01 0 0 0
11738 2 2 -6.6774127690756346e-01 7.2394827918232814e+00 1.1703698438883640e+01 3.3265320105969145e+01 0 0 0
11739 2 3 3.4133601894892945e-01 7.2328815771329698e+00 1.0712195462881947e+01 3.3158304714820240e+01 0 0 0
11740 2 3 3.4585049722637340e-01 6.4570688037136046e+00 1.1941164433965325e+01 3.3766212852835714e+01 0 0 0
16150 2 3 3.5301314313090215e-01 4.6104468381207289e+00 1.2377997495176084e+01 3.5414142988144654e+01 0 0 0
13598 2 2 -6.8800214337876386e-01 8.4101631984003422e+00 9.7272163236960179e+00 3.5517424702606718e+01 0 0 0
13510 2 3 3.5935825243552660e-01 6.2400509545498721e+00 8.8201721359638388e+00 3.4263160959146383e+01 0 0 0
13509 2 3 3.3209832239935960e-01 5.7659527415830025e+00 8.0329009282646915e+00 3.5741984343265486e+01 0 0 0
11098 2 3 3.4345190899936551e-01 7.0373326814762098e+00 1.0379338249213278e+01 3.6222535930293418e+01 0 0 0
11087 2 2 -6.3118062666872288e-01 1.6309421641381161e+00 8.8350612199457430e+00 3.3974773672303272e+01 1 0 0
15902 2 2 -6.5329451951744866e-01 7.5934767524704645e+00 1.3089279998317755e+01 3.6797787970637039e+01 0 0 0
16148 2 2 -6.7361244177992219e-01 5.2122995243118746e+00 1.2754616959845364e+01 3.4650863439272378e+01 0 0 0
14194 2 3 3.9046270071232891e-01 3.3697529691716852e+00 1.1820044892660539e+01 3.1617858672700102e+01 0 0 0
14193 2 3 4.2305185437319875e-01 3.8300298189233395e+00 1.2097263130676799e+01 3.3141011845872399e+01 0 0 0
16152 2 3 3.4517631084196776e-01 8.4155515926534807e+00 1.2349740415513232e+01 3.4270573643827582e+01 0 0 0
15063 2 3 3.1500406325798280e-01 1.6142179825609149e+00 1.2434672392097507e+01 3.4431606676578667e+01 1 0 0
15062 2 2 -6.2786315934060921e-01 1.7339114939151576e+00 1.1868780105262188e+01 3.3648174447916752e+01 1 0 0
16153 2 3 2.7146186776760528e-01 8.9702561349408150e+00 1.1774215151994992e+01 3.5607251522374810e+01 0 0 0
16151 2 2 -6.1721417106430709e-01 9.2521274174403825e+00 1.2235763129012117e+01 3.4849411647016403e+01 0 0 0
15064 2 3 3.9269544508224319e-01 8.9445675672463532e-01 1.1716470554285687e+01 3.3285335053749648e+01 1 0 0
15903 2 3 2.7258344357498820e-01 6.7188400555757219e+00 1.3069001264735261e+01 3.6382722505390007e+01 0 0 0
13705 2 3 4.2766174285677472e-01 3.5405504139335736e-01 9.6687130987625807e+00 3.1936668371372722e+01 0 0 0
14973 2 3 3.0473692408596814e-01 9.8290312586436706e+00 1.7340709251965595e+01 3.7433792585359910e+01 0 0 0
16514 2 2 -6.8484786855353086e-01 1.0223042589982397e+01 1.9453061204500710e+01 3.4872155354525610e+01 0 0 0
12664 2 3 3.2083343094414979e-01 6.4137666546228556e-01 1.8439366977517992e+01 3.3263013560357770e+01 1 0 0
14702 2 2 -6.0734698345976790e-01 8.1119891516030549e+00 1.9567101558529103e+01 3.6435101803431280e+01 0 0 0
12512 2 2 -6.0563709365067586e-01 9.2516297557510452e+00 1.4912787218650061e+01 3.3891515106178133e+01 0 0 0
15904 2 3 2.9127491393443855e-01 8.2810243520926434e+00 1.3607204287680458e+01 3.6390165507513295e+01 0 0 0
12604 2 3 2.7110363979404239e-01 1.0118697823530312e+01 1.5516361287483910e+01 3.6448795933739753e+01 0 0 0
11523 2 3 3.7726718157952921e-01 5.3155167116394075e+00 1.5491808210488365e+01 3.6786195470418811e+01 0 0 0
11049 2 3 3.6833597342332902e-01 8.0818819152102037e+00 1.7366555176660945e+01 3.4429568910276394e+01 0 0 0
14188 2 3 2.9707315997814238e-01 9.9461482258804033e+00 1.6395612070827710e+01 3.4264342531230604e+01 0 0 0
5705 1 1 1.3139402183282389e-01 3.2664279999999906e+00 1.6855489999999996e+01 3.6114493000000003e+01 1 1 0
5708 1 1 1.4129244521351705e-01 3.9591599999999971e-01 1.9272149999999996e+01 3.7091777000000000e+01 1 1 0
15172 2 3 4.1098687342300161e-01 9.0834149211763719e+00 1.8015282878041479e+01 3.2332572473086060e+01 0 0 0
15171 2 3 3.4301955624606956e-01 7.9074804586472505e+00 1.9109979144847721e+01 3.2624964414333014e+01 0 0 0
11689 2 3 4.2600960126674575e-01 5.9429388187931593e+00 1.8959477608219078e+01 3.4189935563188300e+01 0 0 0
16862 2 2 -6.8879638613202898e-01 6.4653537906910561e+00 1.5089504452561368e+01 3.4777295029457484e+01 0 0 0
12603 2 3 2.1925282598906023e-01 8.5921562746413702e+00 1.5407983920512331e+01 3.7052396124930112e+01 0 0 0
16149 2 3 3.7811275804212602e-01 5.6057943509221451e+00 1.3658759221902642e+01 3.4816937381318709e+01 0 0 0
12514 2 3 2.3452815234599669e-01 9.1407734271210632e+00 1.4372880272083698e+01 3.4706720553363084e+01 0 0 0
14944 2 3 3.1564402413914827e-01 3.5571228204560703e+00 1.7658800577703666e+01 3.3965682825613555e+01 0 0 0
11048 2 2 -6.2171970599602666e-01 7.7607775115182811e+00 1.7198811693415930e+01 3.5356722231648838e+01 0 0 0
5704 1 1 -6.2560592973797735e-02 4.3985800000000097e-01 1.6788378999999999e+01 3.6451165000000003e+01 1 1 0
11688 2 3 4.2327374022060849e-01 5.2846112987399536e+00 1.8264828465170659e+01 3.5579221793255357e+01 0 0 0
5703 1 1 -7.9053871297389874e-02 2.5636689999999902e+00 1.5538679999999999e+01 3.6122169000000000e+01 1 1 0
5698 1 2 -3.6927271039573861e-01 1.4936239999999970e+00 1.3297415000000001e+01 3.7487848999999997e+01 1 1 0
11644 2 3 3.4247245744533850e-01 5.9337455360866116e+00 1.8000596307236872e+01 3.2282920873333978e+01 0 0 0
4969 1 3 3.5882671730056032e-01 9.8521180000000008e+00 1.6286406999999997e+01 3.1974525000000000e+01 0 1 0
11643 2 3 3.1189802244969450e-01 6.4491678468819869e+00 1.6681965652333194e+01 3.2642198570084020e+01 0 0 0
11642 2 2 -6.5493538105979243e-01 5.9298393617179475e+00 1.7343678280088103e+01 3.2970937594045957e+01 0 0 0
13898 2 2 -6.9601074026406096e-01 6.5659235820920498e+00 1.4204482270173772e+01 3.2179918423344752e+01 0 0 0
14942 2 2 -5.8216780683375624e-01 3.0785307027512374e+00 1.8473829164137044e+01 3.3658514508460762e+01 0 0 0
6005 1 2 -4.7908642369331150e-01 4.7426499999998839e-01 1.4807421999999995e+01 3.5126491999999999e+01 1 1 0
13900 2 3 3.9075057932069801e-01 7.0529455706244537e+00 1.3485505539030886e+01 3.2492670417371691e+01 0 0 0
16516 2 3 3.6221089249739352e-01 9.2528395130045222e+00 1.9328258955613158e+01 3.5262529776816677e+01 0 0 0
15334 2 3 3.2166544277045128e-01 4.3514893069980021e+00 1.5711880206065063e+01 3.3746798958829331e+01 0 0 0
4993 1 3 3.8486427641680004e-01 7.8456429999999999e+00 1.5479872999999998e+01 3.1622357000000001e+01 0 1 0
5701 1 1 -1.4073610320127661e-01 3.2370310000000018e+00 1.4342523999999997e+01 3.6023259000000003e+01 1 1 0
14704 2 3 3.5145524325555633e-01 7.7947368086606863e+00 1.8561337164275702e+01 3.6391595702872927e+01 0 0 0
15170 2 2 -6.7283142649322603e-01 8.3948410749025690e+00 1.8337312571029639e+01 3.2964513035164998e+01 0 0 0
4921 1 2 -5.2147405093557753e-01 9.7267489999999999e+00 1.3382591999999995e+01 3.1402069999999998e+01 0 1 0
16864 2 3 2.9165012974770482e-01 7.2564360835501232e+00 1.5116572574040170e+01 3.4164039563852917e+01 0 0 0
12602 2 2 -6.0158966691094129e-01 9.6077951505145354e+00 1.5106027822530091e+01 3.7177209570335840e+01 0 0 0
15332 2 2 -6.0758794079135836e-01 3.6396028437775181e+00 1.5048458245154475e+01 3.3524350945420842e+01 0 0 0
5699 1 1 2.6512720797756378e-01 2.6178069999999991e+00 1.3141977999999995e+01 3.6563854999999997e+01 1 1 0
6095 1 2 -4.4515072619202900e-01 4.5377709999999922e+00 1.6791107999999994e+01 3.5808100000000003e+01 1 1 0
5700 1 1 1.8605316605612196e-01 7.3710499999999968e-01 1.4525444999999998e+01 3.7406781000000002e+01 1 1 0
5702 1 1 9.1738845708563874e-02 1.0907890000000009e+00 1.5492823999999999e+01 3.6274227000000003e+01 1 1 0
16863 2 3 4.0280268606889141e-01 6.2584364817513496e+00 1.5990445657171005e+01 3.4882560019712777e+01 0 0 0
14943 2 3 3.2910262404335311e-01 3.5609116963208991e+00 1.9274303660579093e+01 3.3875970384683534e+01 0 0 0
12513 2 3 2.1123018422985376e-01 1.0097264895951241e+01 1.4543274241300677e+01 3.3637268078655410e+01 0 0 0
15333 2 3 4.1556220615367517e-01 2.9508150343225465e+00 1.4863876263368532e+01 3.4111587775710611e+01 0 0 0
12663 2 3 3.1125520030418985e-01 1.9958234852791140e-01 1.9501428691630728e+01 3.2240792405539132e+01 1 0 0
5707 1 1 -1.2052950855624443e-02 2.5217189999999903e+00 1.8057631000000001e+01 3.6606178999999997e+01 1 1 0
5706 1 1 2.4469078166063042e-03 1.0960499999999911e+00 1.8018380000000001e+01 3.6621766999999998e+01 1 1 0
5709 1 1 -4.7695829773357158e-02 3.2324189999999930e+00 1.9205013999999998e+01 3.7035097000000000e+01 1 1 0
6094 1 3 -3.2614684056517531e-03 4.2677419999999984e+00 1.4306210999999998e+01 3.5704681999999998e+01 1 1 0
13899 2 3 4.0535817907320493e-01 5.6437378707765964e+00 1.4038939355338556e+01 3.2364490910242814e+01 0 0 0
11687 2 2 -7.1078325534078191e-01 5.6831766157128509e+00 1.9065353290481163e+01 3.5131414594973535e+01 0 0 0
11050 2 3 1.7237753881207057e-01 8.3671339426761957e+00 1.6576976808391169e+01 3.5921871816948929e+01 0 0 0
5680 1 1 -6.6516640707245375e-02 1.4555769999999910e+00 7.7168400000000048e-01 3.8425272999999997e+01 1 1 0
5681 1 1 4.7846158399384019e-02 2.8739149999999967e+00 9.1817799999999750e-01 3.8259895000000000e+01 1 1 0
5682 1 1 1.3737475149448972e-01 6.8309099999999034e-01 1.8578879999999955e+00 3.9010860999999998e+01 1 1 0
5683 1 1 -7.1074947063179808e-02 3.4711059999999918e+00 2.2105189999999979e+00 3.8072676000000001e+01 1 1 0
5684 1 1 1.2786353245052534e-01 1.6374979999999937e+00 3.5869590000000002e+00 3.9114547000000002e+01 1 1 0
5685 1 1 -4.6906524457045837e-02 2.8278679999999952e+00 3.4322639999999964e+00 3.8288724000000002e+01 1 1 0
5686 1 1 -6.5069022826356904e-02 9.2830800000000124e-01 4.8532009999999985e+00 3.9006210000000003e+01 1 1 0
5687 1 1 1.4615127515667628e-01 3.4286709999999943e+00 4.6256959999999978e+00 3.7665379999999999e+01 1 1 0
5688 1 1 1.3028476769327560e-01 1.7318009999999902e+00 6.0347709999999992e+00 3.8778590999999999e+01 1 1 0
5689 1 1 -1.1560620236281864e-01 2.8622239999999977e+00 5.9624779999999973e+00 3.7878922000000003e+01 1 1 0
5852 1 2 -3.3108421552683059e-01 1.2137519999999995e+00 2.6426379999999980e+00 4.0112800999999997e+01 1 1 0
6087 1 2 -4.2175850639396584e-01 5.4685329999999936e+00 9.7906399999999394e-01 3.8916694999999997e+01 1 1 0
6089 1 3 1.5200102576605370e-01 4.4500010000000003e+00 2.2542209999999940e+00 3.7635621000000000e+01 1 1 0
15641 2 2 -6.4008898144575532e-01 2.2317150695187324e+00 5.3554347128455690e+00 4.2334339417882461e+01 0 1 0
15643 2 3 3.1763314259788944e-01 2.3377945920930805e+00 4.4995574734751980e+00 4.1908330747444815e+01 0 1 0
12065 2 2 -6.3719341128918239e-01 4.3015279939371949e+00 4.1157460630475349e+00 4.0770949987942586e+01 0 0 0
13943 2 2 -6.4387281058800949e-01 7.4203667104840196e+00 2.6837544071282760e+00 3.9306950490403487e+01 0 1 0
13944 2 3 4.2694559353913786e-01 6.8996773072325324e+00 1.9024432816817991e+00 3.9105663217487461e+01 0 1 0
12545 2 2 -6.0023667323353358e-01 7.7150555583146092e+00 6.1325699511825613e+00 4.1085400154750658e+01 0 0 0
12733 2 3 3.8696559920702966e-01 3.3876083153147509e+00 1.5874134027615188e+00 4.2895387892444887e+01 0 1 0
12731 2 2 -5.7050894265392904e-01 2.5320420470456617e+00 1.7215897975789649e+00 4.2485059825424585e+01 0 1 0
12732 2 3 3.4427996752832385e-01 2.7027430451433889e+00 2.0613501292236744e+00 4.1570615313458383e+01 0 1 0
13945 2 3 4.3079716848294314e-01 8.0766373037441461e+00 2.9744142749625717e+00 3.8594614901876362e+01 0 1 0
12067 2 3 3.0723920566700091e-01 3.8937112074535163e+00 4.8307804908003753e+00 4.0388153362175807e+01 0 0 0
12066 2 3 3.0153267297407188e-01 5.0182572217246522e+00 3.7771745800307532e+00 4.0195927117322960e+01 0 0 0
13229 2 2 -6.2639546025284865e-01 4.5772994494661594e+00 3.8133669231965674e+00 4.3502174732108728e+01 0 1 0
13230 2 3 3.3293047819741078e-01 4.4280321864631897e+00 4.4650640624875431e+00 4.2794072012855132e+01 0 1 0
15458 2 2 -6.3507431066569298e-01 9.5507213891820228e+00 5.6893370638318217e+00 3.8757231023682237e+01 0 1 0
15459 2 3 3.3463546030955166e-01 9.1530203669053947e+00 5.0629806643105884e+00 3.8209185764729249e+01 0 1 0
11329 2 3 3.9581362301099893e-01 5.5601834923118778e+00 2.4269636078390446e+00 4.2392395440652983e+01 0 1 0
11327 2 2 -6.1684637819466559e-01 5.6179487373696748e+00 1.5560486408470424e+00 4.1975310585908531e+01 0 1 0
11372 2 2 -6.4195102900089029e-01 6.4784466717558393e+00 5.7267851446577875e+00 3.8656008701175672e+01 0 0 0
11328 2 3 3.9241743753822872e-01 5.7309722498996329e+00 1.4996800426049497e+00 4.1037517601957170e+01 0 1 0
12547 2 3 3.9647425155250243e-01 7.6746314909063162e+00 5.3331567077466788e+00 4.0574523027763433e+01 0 0 0
11385 2 3 3.4479540063498720e-01 5.9597910748129208e-02 3.5630221420334980e+00 4.2344367730389841e+01 0 1 0
11373 2 3 3.5557272973397563e-01 7.1105900018047397e+00 6.2727656812204513e+00 3.8208295601995410e+01 0 0 0
11374 2 3 3.0644024356686345e-01 6.1384032634402104e+00 5.1081834201695004e+00 3.7973825589269879e+01 0 0 0
15642 2 3 2.7885203749436460e-01 2.6963654864767492e+00 5.9397118396120101e+00 4.1736414139434970e+01 0 1 0
12722 2 2 -6.2096157173846411e-01 8.4121152020358760e+00 5.7006742193888083e-01 3.7644893752352246e+01 0 1 0
11384 2 2 -6.2746437100378916e-01 1.2438621288008656e-01 4.1024478631672707e+00 4.3120646783198566e+01 0 1 0
15460 2 3 4.1568153705619526e-01 1.0335666631473321e+01 5.9466678585737283e+00 3.8308316667334893e+01 0 1 0
12546 2 3 3.7236360922739764e-01 7.1128742641398137e+00 6.8377539039324047e+00 4.0742594207266791e+01 0 0 0
11520 2 3 2.7471908722463811e-01 4.5924411675384791e+00 6.8199917128479193e+00 3.9579778404453080e+01 0 0 0
11519 2 2 -6.7158810141746028e-01 4.1126625182351155e+00 7.3085159096558518e+00 4.0270445397243464e+01 0 0 0
14925 2 3 3.1433489618727478e-01 1.4687877485526948e+00 6.5932826239601532e+00 4.3620545379223181e+01 0 1 0
16623 2 3 3.3944043708376453e-01 9.5123381147053170e+00 1.1338571221642036e+01 4.0453522739607969e+01 0 0 0
10667 2 2 -6.0246108985158631e-01 4.5329148475599155e+00 6.7057610616132912e+00 4.3525022788387929e+01 0 1 0
10668 2 3 3.1156907164379616e-01 4.6781195229475170e+00 6.9822642575194553e+00 4.2634196826137440e+01 0 1 0
11521 2 3 3.5856962390582464e-01 3.5282051312468590e+00 7.8855643822046213e+00 3.9848720638748965e+01 0 0 0
13187 2 2 -6.7370153085815943e-01 9.4006848698421432e+00 8.4696279158392151e+00 3.9437972369247568e+01 0 0 0
15034 2 3 3.5338559492095645e-01 5.3902364341807152e+00 8.3722248527006737e+00 4.0814003797293303e+01 0 0 0
5690 1 1 6.1717388553184753e-02 8.2110999999999024e-01 7.5548110000000008e+00 3.8537500000000001e+01 1 1 0
5692 1 1 4.0648746137784471e-02 1.4306119999999964e+00 8.5644530000000003e+00 3.7649391999999999e+01 1 1 0
5982 1 2 -3.5757345391943662e-01 1.5938929999999942e+00 7.0928329999999988e+00 3.9719675000000002e+01 1 1 0
15032 2 2 -6.9838669765354766e-01 6.3513210512144260e+00 8.4604781713322588e+00 4.0781999529921293e+01 0 0 0
15033 2 3 3.3733609925889829e-01 6.7645342376092703e+00 8.8617658915409461e+00 3.9991029413822524e+01 0 0 0
16748 2 2 -5.8897021375294933e-01 3.1970342686516644e+00 1.0193574056174542e+01 3.9262112121133939e+01 0 0 0
16750 2 3 2.2459620529660343e-01 3.9168199813994384e+00 1.0822081978108685e+01 3.9449126262150358e+01 0 0 0
16136 2 2 -6.7415973480061175e-01 5.7014329563400628e+00 9.1129993024434643e+00 3.8264460932015588e+01 0 0 0
16749 2 3 3.0353030312018464e-01 3.2550121014675359e+00 9.8774449875494774e+00 3.8303642908689412e+01 0 0 0
10326 2 3 2.9934823575444702e-01 3.7011325990489730e+00 9.4852982721509651e+00 4.1584098246141053e+01 1 0 0
10325 2 2 -5.5052371166702552e-01 3.0550467766821279e+00 9.6088931985305575e+00 4.2233881799234048e+01 1 0 0
10327 2 3 3.6936528739895952e-01 2.1218533943487152e+00 9.3680155573105761e+00 4.1931093422006349e+01 1 0 0
10379 2 2 -6.5126338978139575e-01 6.3460088286199614e+00 1.1194976808829393e+01 4.0099044047540126e+01 0 0 0
10380 2 3 3.8914374200169594e-01 5.5020670998043437e+00 1.1681361662930552e+01 4.0100105633185564e+01 0 0 0
10381 2 3 4.0040781533198189e-01 6.5817226250291334e+00 1.0886175682893288e+01 3.9165715797881226e+01 0 0 0
13583 2 2 -6.6037905512033535e-01 8.1208099473595023e+00 1.1061672713902732e+01 3.8442550100107539e+01 0 0 0
16138 2 3 2.7326513960489179e-01 5.3072271227596062e+00 8.2022513035072873e+00 3.8411822680707445e+01 0 0 0
13188 2 3 2.6895187814001298e-01 9.2113430459935675e+00 9.1147919824321892e+00 4.0162408643681573e+01 0 0 0
11099 2 2 -6.4434988744259614e-01 1.1568372178649451e+00 1.2753124351527115e+01 4.0380069475747291e+01 0 0 0
13585 2 3 3.1004452723817216e-01 8.1389885531593329e+00 1.1819573558176586e+01 3.7708791380059324e+01 0 0 0
13189 2 3 3.6980697842170018e-01 9.0354948403165576e+00 7.6333779842139755e+00 3.9756892318610163e+01 0 0 0
10950 2 3 3.0346301979983237e-01 3.2717783368307689e+00 1.2592502176998609e+01 4.0562062830298117e+01 0 0 0
12406 2 3 4.5520694799323602e-01 6.9834658897066140e+00 9.3535978833607487e+00 4.2128566912443766e+01 0 0 0
12404 2 2 -6.3389295051842931e-01 7.3187032576000695e+00 1.0193950987466001e+01 4.2371901657348261e+01 0 0 0
10949 2 2 -5.8072526822012516e-01 4.1521885579747932e+00 1.3045504216667986e+01 4.0595584470369957e+01 0 0 0
11454 2 3 3.6254580954099874e-01 8.6689241441704326e+00 8.2925808442094446e+00 3.7845851412076073e+01 0 0 0
13584 2 3 3.7318966689401589e-01 8.5764725496535910e+00 1.0250499177367425e+01 3.8180566231471857e+01 0 0 0
12289 2 3 3.5811524396361577e-01 1.0287425032922806e+00 9.6633904999186040e+00 3.9787022219707005e+01 1 0 0
12405 2 3 4.2500271526702477e-01 6.8233568712637354e+00 1.0929986933865765e+01 4.2015183738926446e+01 0 0 0
11453 2 2 -6.9546094743568032e-01 7.8183382073857208e+00 7.9220058999328931e+00 3.7604141152587047e+01 0 0 0
12621 2 3 3.4608947299242426e-01 2.3429631304417128e-01 7.0468043812937529e+00 4.1774056580382208e+01 0 1 0
12287 2 2 -6.5063516957202649e-01 4.9018209603884960e-01 9.9132838155835810e+00 4.0540450136220436e+01 1 0 0
11101 2 3 3.9372373578330344e-01 1.2131553436087772e+00 1.1862896858536271e+01 4.0097707688978801e+01 0 0 0
14180 2 2 -6.8893446632155009e-01 5.1245446499346698e+00 1.2282468741338462e+01 3.8212038639383849e+01 0 0 0
14182 2 3 2.6384512780803021e-01 4.1353155871876348e+00 1.2245665055470198e+01 3.8231795928533089e+01 0 0 0
10947 2 3 3.6202829907596823e-01 7.5112053546484425e+00 1.2971809092422877e+01 3.9232453095519901e+01 0 0 0
14181 2 3 3.8867050281393900e-01 5.4771590870694551e+00 1.1715735580879844e+01 3.7585024842430904e+01 0 0 0
11524 2 3 3.6881991487274018e-01 5.2773230722997271e+00 1.4116907686971437e+01 3.7838905560530478e+01 0 0 0
11185 2 3 3.0824051250826634e-01 9.7682013354880723e+00 1.3290901307664502e+01 3.7930140832579760e+01 0 0 0
11100 2 3 4.3595236665060644e-01 1.0121699779505806e+00 1.3417583482645943e+01 3.9718927273606319e+01 0 0 0
11522 2 2 -6.7599880768581400e-01 5.4084696054912023e+00 1.5069139621232603e+01 3.7716972339608802e+01 0 0 0
10951 2 3 3.6130327301297122e-01 3.9689012832882766e+00 1.3818104378366549e+01 4.0024252946414620e+01 0 0 0
10946 2 2 -6.0519545448817569e-01 7.8918309277957199e+00 1.3774498387584465e+01 3.9639082513993046e+01 0 0 0
10948 2 3 2.8171684799326469e-01 8.5231283631034351e+00 1.4147167130380128e+01 3.9038991888425592e+01 0 0 0
13557 2 3 3.3667694287327410e-01 7.6175879274492972e+00 1.7535762676255288e+01 3.9780843529953799e+01 0 0 0
14060 2 2 -5.8231470427419807e-01 1.0281664841182435e+01 1.5929436292891483e+01 3.9790770154654254e+01 0 0 0
12839 2 2 -6.2362577332028390e-01 7.5409366627847669e+00 1.6405852369595426e+01 3.8360722601744477e+01 0 0 0
12898 2 3 3.7741081442424002e-01 6.6614279671492493e+00 1.5084286696831377e+01 4.0436083632205907e+01 0 0 0
12897 2 3 3.1621445745296833e-01 5.1696109548716151e+00 1.5642318638044271e+01 4.0183947913602985e+01 0 0 0
12896 2 2 -5.4148058470357041e-01 5.8843296966808580e+00 1.5489422261573528e+01 4.0863267000000199e+01 0 0 0
16574 2 2 -6.7642678543005430e-01 3.1810727998163761e+00 1.5232644593228194e+01 3.9006062866784610e+01 0 0 0
5876 1 2 -4.2785760454547506e-01 4.7085899999999015e-01 1.9163221000000000e+01 3.8560612999999996e+01 1 1 0
6030 1 2 -4.1148161732408461e-01 2.7320199999999772e-01 1.4880465999999998e+01 3.8722329999999999e+01 1 1 0
6096 1 1 2.9451851167750775e-01 4.5514029999999934e+00 1.9073128999999994e+01 3.7698394999999998e+01 1 1 0
6097 1 2 -4.4824377292123818e-01 4.6685159999999968e+00 1.7706901999999999e+01 3.8148057000000001e+01 1 1 0
6099 1 3 2.9369995735651877e-01 5.4433289999999914e+00 1.7541439999999994e+01 3.8709530999999998e+01 1 1 0
16575 2 3 3.9108104102933805e-01 2.2671678751288242e+00 1.5057008411624327e+01 3.8990232155728791e+01 0 0 0
16576 2 3 4.1276784794042443e-01 3.5209637488829570e+00 1.5630302363430577e+01 3.8180048388075654e+01 0 0 0
13556 2 2 -5.6277775828494181e-01 7.9172936516567560e+00 1.8431732110220057e+01 4.0176096466561411e+01 0 0 0
13558 2 3 4.7118265989943681e-01 8.3344867527690081e+00 1.9057611652346349e+01 3.9550013362244457e+01 0 0 0
14061 2 3 3.7642530717937345e-01 9.4219505361874223e+00 1.6305713976391605e+01 3.9685129738516245e+01 0 0 0
12841 2 3 3.2555425205258975e-01 6.7258176316085541e+00 1.5879453053811075e+01 3.8533583469009578e+01 0 0 0
14972 2 2 -5.7162102841875995e-01 9.9719785117044903e+00 1.8160821033580138e+01 3.7832525855069122e+01 0 0 0
12840 2 3 2.2012088379109732e-01 7.2369350169683804e+00 1.7020641201423569e+01 3.7603976827500738e+01 0 0 0
12489 2 3 4.1952671440221095e-01 1.0076575393784081e+01 2.5211797092084849e+00 4.8998016010301804e+01 0 0 0
14890 2 3 3.3334070242496039e-01 1.9057227187968770e-01 2.3515024891114589e+00 4.9588200993029048e+01 0 0 0
11281 2 3 4.1014753856391140e-01 1.9173552822484758e+00 4.1962506924111045e+00 4.4254923973065289e+01 0 1 0
13231 2 3 3.4417846840288402e-01 4.7517275607488090e+00 4.3624771046741246e+00 4.4243897680077609e+01 0 1 0
12639 2 3 3.3242815283594473e-01 4.7852361142299404e-01 3.4687785295188003e+00 4.7333550817340097e+01 0 1 0
11279 2 2 -6.3525526958453515e-01 2.1018582133929646e+00 3.9993358655140163e+00 4.5167007768607220e+01 0 1 0
11280 2 3 2.3326337165110173e-01 2.3012371945613168e+00 4.8214832320777745e+00 4.5598823427839505e+01 0 1 0
14145 2 3 2.9201712104526323e-01 6.3729132349074868e+00 8.9960555623023930e-01 4.9550825270065786e+01 0 1 0
14220 2 3 3.5463773857874081e-01 5.5251935912762127e+00 5.2721198941984531e+00 4.6494986514929941e+01 0 0 0
14219 2 2 -6.5240525542315631e-01 4.5638539103034219e+00 5.3267373595765006e+00 4.6499587058014875e+01 0 0 0
14221 2 3 3.0307457353678302e-01 4.1531900501047678e+00 4.6880529988806749e+00 4.7058560087285016e+01 0 0 0
14146 2 3 2.6159403391155095e-01 4.8882004418802536e+00 1.3837630810817974e+00 4.9219427446744348e+01 0 1 0
15506 2 2 -5.6395668933500198e-01 3.4137142191345218e+00 1.9335130012289192e+00 4.6301385852114400e+01 0 1 0
11657 2 2 -5.7929325649484364e-01 2.0833553799654885e+00 6.5413193710840618e+00 4.7407444701229160e+01 0 1 0
12945 2 3 2.9687822518374929e-01 7.9272816385079077e+00 2.1064684620357941e+00 4.8964245454526605e+01 0 0 0
11187 2 3 3.6564754203783378e-01 2.3440928089742754e+00 3.2205061279782354e+00 4.8891791050870360e+01 0 1 0
7961 1 3 2.8192452912770227e-01 3.3538769999999971e+00 1.2679399999999674e-01 4.9318358000000003e+01 1 1 0
11186 2 2 -6.7366679154302722e-01 3.1206482344197419e+00 3.6830944507244285e+00 4.8623546115984375e+01 0 1 0
11188 2 3 2.9271357294587408e-01 3.5138352703525513e+00 3.9797761768783460e+00 4.9415456714642140e+01 0 1 0
12944 2 2 -6.1833093595193722e-01 8.5814281453718166e+00 1.5116373129523493e+00 4.8569462894963976e+01 0 0 0
12946 2 3 4.1974198087511616e-01 8.5243165320896672e+00 6.9388322770445632e-01 4.9073578043481483e+01 0 0 0
11658 2 3 3.5203094231173387e-01 2.9353029754623381e+00 6.3927704026246888e+00 4.6947787822724052e+01 0 1 0
11659 2 3 2.9927351122562673e-01 1.5014950326683909e+00 5.7419530145112505e+00 4.7403764607442746e+01 0 1 0
14888 2 2 -6.9682516212942225e-01 9.6758064865447035e-01 1.9523549668358218e+00 4.9159403985790568e+01 0 0 0
14150 2 2 -6.2841947520765440e-01 6.2251595824992565e+00 4.4809971797962858e+00 4.8530451580695221e+01 0 0 0
15508 2 3 3.9231726562493163e-01 3.2978261853480113e+00 2.7738174773862205e+00 4.5718605615887959e+01 0 1 0
14151 2 3 3.4058361108996510e-01 5.5895379695489398e+00 3.7763859921590357e+00 4.8753584947745914e+01 0 0 0
14889 2 3 4.6229697085318816e-01 1.1799928096189183e+00 1.0896962228772773e+00 4.9439482014339227e+01 0 0 0
14152 2 3 3.4461640310032182e-01 7.1062538259737602e+00 4.3944467869416650e+00 4.8972316226015586e+01 0 0 0
15507 2 3 3.3314949014190187e-01 3.0189506378179769e+00 1.9714066437510769e+00 4.7179156468056370e+01 0 1 0
14144 2 2 -5.9163794263168534e-01 5.8523193328679479e+00 1.5907068863321323e+00 4.9132447507420324e+01 0 1 0
16589 2 2 -6.2560233856245717e-01 6.5628126675448273e-01 5.0083222240839964e+00 4.9439143355356734e+01 1 0 0
15300 2 3 2.3620503193528039e-01 3.6407802388373858e+00 6.0815961493737420e+00 4.9682775370226224e+01 0 0 0
15490 2 3 4.0020008364321624e-01 9.9644462699016199e+00 5.5921329667966155e+00 4.9158929623249477e+01 0 0 0
15488 2 2 -5.7662844408196090e-01 9.9060923049324661e+00 5.2389589438052777e+00 4.8241692416745160e+01 0 0 0
15489 2 3 3.1493026676266894e-01 9.1918851602587175e+00 4.5820502448829110e+00 4.8038492766689345e+01 0 0 0
15301 2 3 3.6650122072298830e-01 4.6832348635668453e+00 6.1139709216175326e+00 4.8469308548859551e+01 0 0 0
16590 2 3 3.0896748084114789e-01 1.4634116815863960e+00 4.9732875633527103e+00 4.9954513385245001e+01 1 0 0
15299 2 2 -5.9737394180830938e-01 4.2998853430884507e+00 6.6033131410422072e+00 4.9205096823328361e+01 0 0 0
10669 2 3 3.6114539806581064e-01 3.6114021868960382e+00 6.7165709696905509e+00 4.3755930982441043e+01 0 1 0
14926 2 3 4.6444550763832038e-01 8.3934939902369954e-01 7.3638972854078286e+00 4.4880987356513735e+01 0 1 0
14924 2 2 -6.2159014311500060e-01 1.5324375643035224e+00 7.3728153180920497e+00 4.4232247149224250e+01 0 1 0
13818 2 3 4.3733585726010776e-01 1.4437333161246104e+00 1.0405960780385131e+01 4.9512574114322028e+01 0 0 0
13817 2 2 -6.1619734937833703e-01 1.2709439477770537e+00 1.1038528490633492e+01 4.8860093805890024e+01 0 0 0
13819 2 3 4.1487224514395554e-01 9.9878838246734292e-01 1.1953773974928916e+01 4.9086988195739124e+01 0 0 0
13094 2 2 -6.3915144944610014e-01 1.1953708052261686e-01 7.7904273228364698e+00 4.9960399991643136e+01 0 0 0
13095 2 3 3.2553437939469904e-01 7.4980447781679327e-01 7.5573631786608271e+00 4.9230927703931876e+01 0 0 0
12967 2 3 4.0217127780525425e-01 7.9470273286892201e+00 1.8610790459610893e+01 4.8036090688295829e+01 0 0 0
12965 2 2 -5.6122923156284688e-01 8.4449147518431857e+00 1.8122697842173046e+01 4.7395516972397523e+01 0 0 0
7823 1 1 3.3850616256327998e-01 3.9335419999999885e+00 1.9447426000000000e+01 4.9207548000000003e+01 1 0 0
7824 1 3 1.7869955159636000e-01 2.2048530000000000e+00 1.8191345999999999e+01 4.9622222000000001e+01 1 0 0
7825 1 2 -3.2035207679982575e-01 4.8235199999999878e+00 1.8814136000000001e+01 4.8543123999999999e+01 1 0 0
7842 1 2 -3.5015985429765378e-01 9.8352509999999995e+00 1.8298603000000000e+01 4.9794832000000000e+01 1 0 0
7976 1 2 -4.2251285455029608e-01 3.7578149999999937e+00 1.4769885000000000e+01 4.9741706000000001e+01 1 0 0
7977 1 3 4.1427268379759041e-01 2.9713129999999950e+00 1.4239628000000000e+01 4.9508347999999998e+01 1 0 0
8006 1 2 -4.2384497918548214e-01 6.1099729999999965e+00 1.6282212999999999e+01 4.9768037999999997e+01 1 0 0
8007 1 3 4.1532512125038601e-01 5.8055919999999901e+00 1.7029402000000001e+01 4.9251091000000002e+01 1 0 0
12966 2 3 3.5743620878286397e-01 9.1068696073722997e+00 1.7736593949874560e+01 4.7961725846991868e+01 0 0 0
14007 2 3 3.2838266218588019e-01 3.0958484256532454e-01 6.4944120456897869e-01 5.6150235976219122e+01 0 1 0
16699 2 3 3.5891261338721897e-01 7.3492565398348297e+00 2.0407583904583300e+00 5.5959142760060928e+01 0 0 0
16697 2 2 -6.0232572717400801e-01 7.9582022606808636e+00 1.3061916221105303e+00 5.6014837676844039e+01 0 0 0
13654 2 3 4.0204388672663682e-01 5.6938251793599397e+00 4.6364867264402694e+00 5.5121582370342608e+01 0 0 0
13653 2 3 3.5588118102261534e-01 7.1729266680366184e+00 4.1550240399092448e+00 5.5370316124623415e+01 0 0 0
13652 2 2 -5.8006172161637048e-01 6.2891796699952653e+00 4.2344069481799016e+00 5.5785998007737113e+01 0 0 0
14387 2 2 -6.4815152626628558e-01 4.6292085528918330e+00 3.7556798095879262e+00 5.1106070290256284e+01 0 0 0
14388 2 3 3.0251373151159328e-01 4.9845169613417921e+00 2.8509557756124475e+00 5.0985633309616688e+01 0 0 0
14389 2 3 3.8589437950251976e-01 4.1770281534186724e+00 3.8033186125280141e+00 5.1929313229814049e+01 0 0 0
7444 1 1 1.2102880584908053e-01 7.5746199999998964e-01 5.6539899999999932e-01 5.2284455000000001e+01 1 1 0
7445 1 1 -5.1823603481624583e-02 3.7594959999999986e+00 6.5980700000000070e-01 5.2215009000000002e+01 1 1 0
7446 1 1 4.4544766744715733e-02 1.6263709999999918e+00 1.8203379999999996e+00 5.2912256999999997e+01 1 1 0
7447 1 1 2.5516046967996452e-03 3.0969509999999900e+00 1.5460159999999945e+00 5.3083424000000001e+01 1 1 0
7448 1 1 8.9361238955661559e-02 1.2121700000000004e+00 3.2405629999999945e+00 5.2539859000000000e+01 1 1 0
7449 1 1 -2.4812234378776829e-01 3.7252999999999901e+00 1.8426419999999979e+00 5.4419524000000003e+01 1 1 0
7450 1 1 2.3931438721985990e-01 1.5015179999999901e+00 4.2346170000000001e+00 5.3639437000000001e+01 1 1 0
7451 1 2 -3.4290737716599728e-01 3.0822199999999924e+00 4.5180269999999965e+00 5.3942881000000000e+01 1 1 0
7452 1 1 -5.0130233210449009e-02 8.5158099999999592e-01 5.5624970000000005e+00 5.3521684999999998e+01 1 1 0
7453 1 1 2.6277532538898479e-01 3.6489529999999917e+00 5.7157379999999947e+00 5.3746299000000000e+01 1 1 0
7508 1 1 9.0743657940701716e-02 5.1528459999999967e+00 5.8400999999999925e-01 5.2084290000000003e+01 1 1 0
7509 1 1 -1.6785629028564319e-01 7.8998339999999985e+00 8.4565999999999519e-01 5.1904139000000001e+01 1 1 0
7510 1 2 -3.6776936484370049e-01 5.8712329999999895e+00 1.6264079999999979e+00 5.2850690999999998e+01 1 1 0
7511 1 1 2.3081136607943942e-01 7.2593969999999928e+00 1.7232749999999939e+00 5.2728881999999999e+01 1 1 0
7512 1 2 -3.6625532054472265e-01 7.9907149999999945e+00 2.7433029999999974e+00 5.3398750999999997e+01 1 1 0
7513 1 1 -2.1762484554369885e-01 7.2141469999999970e+00 5.2125239999999948e+00 5.2104371999999998e+01 1 1 0
7514 1 2 -3.7527243787380604e-01 5.0483969999999943e+00 5.7654619999999994e+00 5.3643548000000003e+01 1 1 0
7515 1 1 2.5121587339663600e-02 7.8792709999999886e+00 5.9884459999999962e+00 5.3207352000000000e+01 1 1 0
7570 1 1 1.1437192200948287e-01 9.3607799999999912e+00 9.2162199999999928e-01 5.1728433000000003e+01 1 1 0
7572 1 1 7.9159482676588025e-02 1.0026614999999993e+01 1.7341759999999979e+00 5.2836179000000001e+01 1 1 0
7574 1 1 7.0347853270311830e-02 9.3841109999999901e+00 2.9585219999999950e+00 5.3162940999999996e+01 1 1 0
7576 1 1 9.8596073876233523e-02 1.0054081999999994e+01 4.1528899999999993e+00 5.3359354000000003e+01 1 1 0
7578 1 1 1.2617328249778523e-01 9.2855969999999957e+00 5.7185059999999979e+00 5.3609468000000000e+01 1 1 0
7828 1 1 2.8232687561414960e-01 8.1780669999999986e+00 5.1919589999999971e+00 5.0818528999999998e+01 1 1 0
7829 1 3 1.5365387281526124e-01 6.9488449999999915e+00 4.2085030000000003e+00 5.2422342999999998e+01 1 1 0
7830 1 2 -5.3637380928689427e-01 8.3775699999999915e+00 3.8551409999999962e+00 5.0378310999999997e+01 1 1 0
7831 1 2 -3.3848032398670519e-01 8.4949149999999918e+00 6.3280369999999948e+00 5.0337209000000001e+01 1 1 0
7832 1 3 2.9494290201611800e-01 8.1734429999999918e+00 3.1295089999999988e+00 5.1009411999999998e+01 1 1 0
7888 1 2 -3.6215318803281094e-01 1.0079420999999996e+01 3.7558399999999637e-01 5.0614749000000003e+01 1 1 0
7920 1 2 -4.8032446619816849e-01 9.9090599999999540e-01 3.4216160000000002e+00 5.4712370000000000e+01 1 1 0
7921 1 3 4.5610502943779496e-01 4.0246499999999230e-01 2.6622979999999998e+00 5.4534731000000001e+01 1 1 0
7960 1 2 -4.9485681344986715e-01 3.0091399999999879e+00 6.2491699999999639e-01 5.0058194999999998e+01 1 1 0
7962 1 2 -4.9617545172261079e-01 2.0466119999999961e+00 3.6203399999999988e+00 5.1433284999999998e+01 1 1 0
7963 1 3 3.0236844982075334e-01 2.5224539999999962e+00 2.8641439999999960e+00 5.1066015999999998e+01 1 1 0
7998 1 2 -4.9131368991697438e-01 9.7844539999999967e+00 8.1478399999999596e-01 5.4003483000000003e+01 1 1 0
7999 1 3 4.2094091031438480e-01 9.1244079999999883e+00 1.2013359999999977e+00 5.4570222000000001e+01 1 1 0
8062 1 3 3.0080342659536125e-01 2.6393209999999954e+00 5.9685739999999967e+00 5.1776457000000001e+01 1 1 0
8071 1 2 -2.5930534979946956e-01 9.6585029999999961e+00 4.7656700000000001e+00 5.4623930000000001e+01 1 1 0
8074 1 2 -3.9862717766756761e-01 7.1025399999999195e-01 9.5842499999999831e-01 5.3694707000000001e+01 1 1 0
8091 1 1 3.0215959258845160e-01 3.9483239999999995e+00 4.1603999999999530e-01 5.5124423999999998e+01 1 1 0
8092 1 3 1.7870202276711139e-01 4.6737249999999904e+00 2.3723529999999968e+00 5.4335757000000001e+01 1 1 0
8094 1 2 -4.1694872826543034e-01 5.0356469999999973e+00 1.5756099999999407e-01 5.5739953000000000e+01 1 1 0
8095 1 3 4.0433005821250290e-01 1.9333629999999999e+00 1.6198199999999474e-01 5.4517721000000002e+01 1 1 0
8101 1 3 2.0218143162529478e-01 3.0724570000000000e+00 2.4778899999999950e+00 5.5018816000000001e+01 1 1 0
8102 1 3 1.2572995288522201e-01 6.2684829999999891e+00 5.6931480000000008e+00 5.1831121000000003e+01 1 1 0
16698 2 3 2.7395157081641414e-01 7.3918510019905463e+00 5.2877624482439300e-01 5.5874526854278436e+01 0 0 0
15487 2 3 3.6652885868948454e-01 2.3553664028264965e-02 5.3504505753476055e+00 5.6223475604613782e+01 1 0 0
16258 2 3 3.6559328973990046e-01 2.4496607098097511e+00 9.0401462998434656e+00 5.1560905240862290e+01 0 0 0
16257 2 3 3.1926797457124523e-01 2.6667069216952632e+00 8.3381835692553263e+00 5.0145052267390291e+01 0 0 0
16855 2 3 3.7081729672276925e-01 6.4991730854144345e+00 7.2880957413100855e+00 5.0433417770634421e+01 0 0 0
16256 2 2 -5.9922413275514963e-01 2.8993856082140690e+00 9.1056638793814813e+00 5.0692849491294353e+01 0 0 0
16854 2 3 3.6924030819644277e-01 5.0248494143203031e+00 7.8723794702178864e+00 5.0608812872622238e+01 0 0 0
16853 2 2 -5.6581621385154590e-01 5.9780710579755194e+00 8.0937555351061583e+00 5.0727427660384237e+01 0 0 0
7398 1 1 8.4695654698227471e-02 1.4189989999999995e+00 9.4381699999999995e+00 5.4429918000000001e+01 1 0 0
7399 1 1 -6.4488449162903250e-02 2.8577149999999989e+00 9.3981949999999994e+00 5.4159253999999997e+01 1 0 0
7400 1 1 9.8112793273587851e-02 6.8513899999999239e-01 1.0938611999999999e+01 5.3770321000000003e+01 1 0 0
7401 1 1 1.1401512006471236e-01 3.5645079999999894e+00 1.0664345000000001e+01 5.4276938000000001e+01 1 0 0
7402 1 1 -3.5459046460998893e-02 1.4409749999999946e+00 1.2029294999999999e+01 5.3165061999999999e+01 1 0 0
7403 1 1 1.5634282143229644e-01 2.7293769999999995e+00 1.2345611999999999e+01 5.3748708000000001e+01 1 0 0
7404 1 1 -1.5931982579912123e-02 9.2277699999999641e-01 1.2710616999999999e+01 5.2020727999999998e+01 1 0 0
7454 1 1 1.2470303834165590e-01 1.4774409999999989e+00 6.7380059999999986e+00 5.4201174000000002e+01 1 1 0
7455 1 1 4.2313437840802499e-02 2.8984129999999908e+00 6.8800199999999947e+00 5.3558154999999999e+01 1 1 0
7456 1 1 8.4512615201186525e-02 6.3855699999999160e-01 8.1584059999999994e+00 5.4362234000000001e+01 1 1 0
7457 1 1 -6.7860923612648408e-04 3.5319980000000015e+00 8.2032509999999945e+00 5.3835267999999999e+01 1 1 0
7458 1 1 -2.7768085343468096e-02 5.6940139999999957e+00 9.5165500000000005e+00 5.3857011999999997e+01 1 0 0
7459 1 1 -2.8803196898699767e-02 7.0919479999999879e+00 9.5543340000000008e+00 5.4144936000000001e+01 1 0 0
7460 1 1 7.3561664278815289e-02 4.9043709999999976e+00 1.0732911000000000e+01 5.3619411999999997e+01 1 0 0
7461 1 1 1.3967106889039457e-01 7.8091000000000008e+00 1.0814672000000000e+01 5.4253416999999999e+01 1 0 0
7462 1 1 1.0494172195226942e-01 5.6344019999999944e+00 1.1984864999999999e+01 5.4030428999999998e+01 1 0 0
7463 1 1 -7.4537088445226204e-02 7.1049039999999906e+00 1.2004265000000000e+01 5.3939619000000000e+01 1 0 0
7516 1 1 1.3568696663046517e-01 5.6925439999999981e+00 7.0602829999999983e+00 5.3714658000000000e+01 1 1 0
7517 1 1 -5.5135819905587552e-02 7.1149149999999963e+00 7.0864609999999999e+00 5.3709767999999997e+01 1 1 0
7518 1 1 -3.5150559440263296e-02 4.9733809999999892e+00 8.2501099999999994e+00 5.3807696000000000e+01 1 1 0
7519 1 1 1.5961640421845644e-01 7.7555929999999904e+00 8.2799199999999971e+00 5.4271560000000001e+01 1 1 0
7522 1 1 1.5404920011363576e-01 9.8966239999999885e+00 1.0683476000000001e+01 5.3689675999999999e+01 1 0 0
7524 1 1 -7.5213208822040203e-02 1.0341200999999998e+01 1.1877444000000001e+01 5.3034596000000001e+01 1 0 0
7580 1 1 -4.6653426465324450e-02 1.0196397999999988e+01 6.8842579999999955e+00 5.3225380000000001e+01 1 1 0
7582 1 1 1.4086995971418156e-01 9.8638129999999933e+00 8.1301119999999969e+00 5.3768301000000001e+01 1 1 0
7880 1 2 -3.2658221744167343e-01 6.9592199999999593e-01 1.0503748000000000e+01 5.5132033000000000e+01 1 0 0
7881 1 2 -2.9571636364405313e-01 3.0220139999999986e+00 1.1739709000000000e+01 5.5047153000000002e+01 1 0 0
7882 1 2 -2.9029642258003713e-01 5.2090529999999973e+00 1.3094433000000000e+01 5.4848776000000001e+01 1 0 0
7883 1 2 -3.5876300003212813e-01 9.6430699999999092e-01 7.2719549999999984e+00 5.5445278000000002e+01 1 1 0
7889 1 2 -2.8833208542011618e-01 9.1045969999999983e+00 1.0763503999999999e+01 5.4887712000000001e+01 1 0 0
7891 1 2 -2.6804937615754459e-01 9.0085919999999930e+00 8.4210799999999963e+00 5.4928215999999999e+01 1 1 0
8014 1 2 -4.4049636279184634e-01 4.5836449999999900e+00 1.0820202000000000e+01 5.2193879000000003e+01 1 0 0
8015 1 3 4.1213292848283373e-01 4.8392209999999949e+00 1.0031991000000000e+01 5.1706308999999997e+01 1 0 0
8045 1 2 -4.9450327253166876e-01 2.0126299999999731e-01 1.0070154000000000e+01 5.1585884000000000e+01 1 0 0
8046 1 3 3.8838597996840218e-01 1.3221999999998957e-02 9.1747219999999956e+00 5.1276339999999998e+01 1 1 0
8061 1 2 -4.6489615918670518e-01 2.5650610000000000e+00 6.8613250000000008e+00 5.2107474000000003e+01 1 1 0
7526 1 1 1.3367904787394835e-01 9.8015410000000003e+00 1.3176083000000000e+01 5.3346924999999999e+01 1 0 0
7471 1 1 6.3828963466578056e-03 7.2646379999999908e+00 1.6512263000000001e+01 5.1806201000000001e+01 1 0 0
7470 1 1 1.3564870870246168e-01 5.8926219999999887e+00 1.6419957000000000e+01 5.1215325000000000e+01 1 0 0
7473 1 1 -5.8408472648666818e-02 7.9395710000000008e+00 1.7649265000000000e+01 5.1236628000000003e+01 1 0 0
7410 1 1 9.4964462489725884e-02 1.5928459999999944e+00 1.6460422000000001e+01 5.1085422000000001e+01 1 0 0
7890 1 2 -3.1186746327325976e-01 8.9356030000000004e+00 1.3275579000000000e+01 5.4500934000000001e+01 1 0 0
8108 1 3 2.1615676285735813e-01 2.4386829999999975e+00 1.9342970999999999e+01 5.0868583000000001e+01 1 0 0
7475 1 1 1.1466463124080187e-01 7.2163549999999930e+00 1.8860302999999998e+01 5.0853603000000000e+01 1 0 0
7414 1 1 -2.5932210539201445e-01 2.9833069999999964e+00 1.8675850000000001e+01 5.0205171000000000e+01 1 0 0
7408 1 1 1.1194275096544638e-01 7.7181999999999107e-01 1.5371589999999999e+01 5.0724367999999998e+01 1 0 0
7474 1 1 -4.2231273419929501e-02 5.8025639999999896e+00 1.8949012000000000e+01 5.1364060000000002e+01 1 0 0
7944 1 2 -4.4241300032072284e-01 9.6256640000000004e+00 1.6275935000000000e+01 5.3835956000000003e+01 1 0 0
7907 1 2 -3.4754013171321174e-01 1.2694269999999932e+00 1.4144674000000000e+01 5.0065975999999999e+01 1 0 0
7945 1 3 3.6487564385968174e-01 8.8184619999999967e+00 1.6342289000000001e+01 5.4353704000000000e+01 1 0 0
7530 1 1 1.5036282721582336e-01 9.4379629999999963e+00 1.5562739000000001e+01 5.2566840999999997e+01 1 0 0
7406 1 1 1.0449780272680269e-01 1.7864639999999952e+00 1.3571739000000001e+01 5.1277800999999997e+01 1 0 0
7532 1 1 -6.1623416677714815e-02 1.0032289999999989e+01 1.6422882999999999e+01 5.1484578999999997e+01 1 0 0
7472 1 1 -3.7506146583849764e-02 5.0993259999999907e+00 1.7696249999999999e+01 5.1298636000000002e+01 1 0 0
7466 1 1 -1.2026731595820369e-02 5.7357990000000001e+00 1.4416475000000000e+01 5.2672023000000003e+01 1 0 0
7534 1 1 1.5991130492057357e-01 9.3189670000000007e+00 1.7478211999999999e+01 5.0865208000000003e+01 1 0 0
7412 1 2 -3.3329229381310371e-01 9.1073199999999588e-01 1.7791646000000000e+01 5.1247664999999998e+01 1 0 0
7413 1 1 6.7862596617708049e-02 3.7283469999999994e+00 1.7593349000000000e+01 5.0999806000000000e+01 1 0 0
7407 1 1 -5.3085159056686135e-02 3.0391319999999951e+00 1.3975241000000000e+01 5.1840003000000003e+01 1 0 0
10484 2 2 -5.5335380250960586e-01 7.5906198549561585e+00 1.9189747422518103e+01 5.4162792609408967e+01 0 0 0
7411 1 1 -3.4188443907071986e-02 2.9850229999999982e+00 1.6402072000000000e+01 5.1145833000000003e+01 1 0 0
15746 2 2 -5.7474737878331705e-01 4.3785909943187065e+00 1.9605251776212899e+01 5.5109751351288857e+01 1 0 0
7465 1 1 1.4028307351850144e-01 7.7087289999999911e+00 1.3301156000000001e+01 5.3751806999999999e+01 1 0 0
7409 1 1 1.4897695078689790e-01 3.7869929999999954e+00 1.5074999000000000e+01 5.1156343999999997e+01 1 0 0
7469 1 1 -3.1337391055054613e-02 7.9523200000000003e+00 1.5445691000000000e+01 5.2436801000000003e+01 1 0 0
7405 1 1 -1.8788932994333402e-02 3.5018919999999980e+00 1.3336012000000000e+01 5.3015124000000000e+01 1 0 0
7468 1 1 -3.7923545014068890e-03 5.1428879999999992e+00 1.5262059000000001e+01 5.1710953000000003e+01 1 0 0
7467 1 1 -1.3859609830966013e-02 7.1529619999999881e+00 1.4378221000000000e+01 5.2955753000000001e+01 1 0 0
7528 1 1 -8.2455560730827396e-02 1.0242014999999995e+01 1.4337009000000000e+01 5.2665731999999998e+01 1 0 0
7464 1 1 1.3554989690754876e-01 4.8590699999999885e+00 1.3574096000000001e+01 5.3513044000000001e+01 1 0 0
10486 2 3 3.3917268660998140e-01 8.1082834985460011e+00 1.9432203166936329e+01 5.3361561534410022e+01 0 0 0
11933 2 2 -6.4064944763076137e-01 8.7098404803247897e-01 8.8750080166253547e+00 6.0558679575527030e+01 0 0 0
12968 2 2 -5.4715326421869792e-01 3.2001764096568661e+00 1.1063203669763540e+01 6.1203737266519923e+01 0 0 0
10772 2 2 -6.3719917006252802e-01 1.6791082854073491e+00 9.2661653749803090e+00 5.7644864886278782e+01 0 0 0
15018 2 3 3.4359651053071311e-01 6.4805617503576363e+00 1.1814013479499001e+01 5.7076995994598242e+01 0 0 0
12970 2 3 3.3985189165077878e-01 2.2158796974528658e+00 1.1003127551424672e+01 6.1316932932339874e+01 0 0 0
10774 2 3 3.9072757590330964e-01 1.7360524418601719e+00 9.2049652956085595e+00 5.6692787007345089e+01 0 0 0
10773 2 3 3.6270138146805897e-01 1.2977228479571434e+00 8.4888739975690211e+00 5.8005143233113209e+01 0 0 0
15740 2 2 -6.0199675956749055e-01 4.4214592686635035e+00 1.0373104660875271e+01 5.7212119274291823e+01 0 0 0
15741 2 3 4.3221191189544883e-01 3.6566403019936757e+00 1.0207161160207587e+01 5.7755470107524779e+01 0 0 0
13289 2 2 -6.8591320480259399e-01 1.5104525137383573e-01 1.1488316572322569e+01 6.1616616076912514e+01 0 0 0
12969 2 3 3.3785252405597932e-01 3.6653939241084310e+00 1.1062302315538341e+01 6.2067019983119231e+01 0 0 0
15742 2 3 3.7007023003964074e-01 4.3573384175116701e+00 1.1135833427432692e+01 5.6575525063812115e+01 0 0 0
11935 2 3 3.5737712643375258e-01 6.5170675091497010e-01 8.8599472897560378e+00 6.1483066470272874e+01 0 0 0
15017 2 2 -5.3541598896491205e-01 7.4568122838076283e+00 1.1968447800128114e+01 5.7214376634550220e+01 0 0 0
11934 2 3 4.0652656181419300e-01 6.3856396544084992e-01 8.0229760335521405e+00 6.0192451333532055e+01 0 0 0
13290 2 3 3.8750793425294094e-01 3.0553090182859016e-01 1.1008998623416769e+01 6.0824069031952753e+01 0 0 0
15019 2 3 3.9511987776437718e-01 7.8722829689606000e+00 1.2178666283472880e+01 5.6330000093020431e+01 0 0 0
10829 2 2 -5.4961609121184485e-01 6.6902461116129848e+00 1.9480882687262728e+01 6.2327973652188767e+01 0 0 0
10559 2 2 -5.8177647537730048e-01 2.7434954091882586e+00 1.4662677949793331e+01 6.2492411747780551e+01 0 0 0
10771 2 3 3.1710615414749654e-01 4.0663737197309464e+00 1.2062262459477149e+00 6.5497158233038789e+01 0 1 0
15327 2 3 3.4476366622255411e-01 6.1205151307541685e+00 1.7555248159693480e+00 6.3306022675737680e+01 0 1 0
15326 2 2 -6.0869332420625422e-01 5.9921969237300656e+00 2.5332729761674742e+00 6.2825127753243684e+01 0 1 0
9254 1 1 -7.1166122475147800e-03 1.0256830000000008e+00 2.4152610000000001e+00 6.7692063000000005e+01 1 0 0
9255 1 1 9.3172127655013291e-03 2.4142059999999930e+00 2.5308609999999998e+00 6.8048090000000002e+01 1 0 0
9256 1 1 1.0210703243769213e-01 2.8084299999999018e-01 3.6647010000000000e+00 6.7395858000000004e+01 1 0 0
9257 1 1 -8.9940471068753788e-02 3.1430149999999912e+00 3.7129949999999998e+00 6.7620921999999993e+01 1 0 0
9258 1 1 8.6820946809086808e-02 1.0019609999999943e+00 4.6052499999999998e+00 6.6401190000000000e+01 1 0 0
9259 1 1 2.0211328613621488e-01 2.6972639999999899e+00 4.4859450000000001e+00 6.6512415000000004e+01 1 0 0
9260 1 1 -2.1440661451289471e-02 3.9104599999998868e-01 5.9832989999999997e+00 6.6423766000000001e+01 1 0 0
9261 1 2 -3.8066987628890475e-01 3.3669929999999937e+00 5.8127129999999996e+00 6.6174485000000004e+01 1 0 0
9315 1 1 -2.7741849256402336e-02 3.5136999999998864e-01 1.1610969999999980e+00 6.7743551999999994e+01 1 1 0
9318 1 1 -9.6092333638593819e-02 6.7062219999999968e+00 2.6055880000000000e+00 6.8516952000000003e+01 1 0 0
9319 1 1 1.4544896244949554e-01 4.3435139999999990e+00 4.1612400000000003e+00 6.8307187999999996e+01 1 0 0
9320 1 1 1.0416693231883707e-01 7.4757499999999908e+00 3.8383799999999999e+00 6.8597201999999996e+01 1 0 0
9321 1 1 -1.2130980024463914e-01 5.1597000000000008e+00 5.2089569999999998e+00 6.7644591000000005e+01 1 0 0
9322 1 1 1.3711854046109298e-01 6.5756979999999885e+00 5.3366759999999998e+00 6.8047521000000003e+01 1 0 0
9323 1 1 2.6540822404449449e-01 4.6003319999999945e+00 6.0705700000000000e+00 6.6738719000000003e+01 1 0 0
9324 1 1 6.9174162117623700e-02 7.3245469999999955e+00 6.0017569999999996e+00 6.6870816000000005e+01 1 0 0
9372 1 1 -7.3195552095806748e-02 5.1230909999999881e+00 1.2386000000000053e-01 6.8378275000000002e+01 1 1 0
9373 1 1 9.2339407531311118e-02 6.5381719999999888e+00 8.4523999999994714e-02 6.7839177000000007e+01 1 1 0
9374 1 1 -9.1715063912293684e-02 4.5115160000000003e+00 1.3804409999999976e+00 6.8650605999999996e+01 1 1 0
9375 1 1 9.4245821354733028e-02 7.3527550000000019e+00 1.4567619999999977e+00 6.7979653999999996e+01 1 1 0
9376 1 1 -3.4002914469285002e-02 9.5387649999999979e+00 2.5321259999999999e+00 6.8316875999999993e+01 1 0 0
9378 1 1 -3.3630649402144712e-02 8.8663919999999905e+00 3.7476340000000001e+00 6.8086786000000004e+01 1 0 0
9380 1 1 1.5436741180650596e-02 9.5115890000000007e+00 4.9169700000000001e+00 6.7542050000000003e+01 1 0 0
9382 1 1 -4.5191072689494257e-03 8.8112889999999879e+00 6.0673859999999999e+00 6.7061273000000000e+01 1 0 0
9436 1 1 1.0016047245813245e-01 9.3711270000000013e+00 6.5258999999997513e-02 6.7651043000000001e+01 1 1 0
9438 1 1 9.5492065046605748e-02 8.7251069999999942e+00 1.2215640000000008e+00 6.8570445000000007e+01 1 1 0
9819 1 2 -3.3232979878821839e-01 1.8712379999999911e+00 4.0895780000000004e+00 6.5381682999999995e+01 1 0 0
9886 1 2 -3.0313445951018664e-01 1.0321075999999991e+01 3.6997199999999708e-01 6.6626101000000006e+01 1 1 0
9950 1 2 -4.3395172031288098e-01 2.8175799999999640e-01 4.4562949999999999e+00 6.8621680999999995e+01 1 0 0
9970 1 2 -5.2879163130724671e-01 7.0897449999999935e+00 5.1055580000000003e+00 6.5738966000000005e+01 1 0 0
9971 1 3 4.0302113020670105e-01 7.9062909999999960e+00 4.7295319999999998e+00 6.5399150000000006e+01 1 0 0
10071 1 2 -4.1296225322247448e-01 6.9695299999999918e+00 9.1095699999999624e-01 6.6710702999999995e+01 1 1 0
10155 1 3 1.7161090008237911e-01 2.2180759999999964e+00 6.4082129999999999e+00 6.4586870000000005e+01 1 0 0
11141 2 2 -6.7199798849120040e-01 5.7038891380346675e+00 2.9959991700200659e+00 6.5460359767833268e+01 0 0 0
11142 2 3 4.2139037991864631e-01 5.9276319902449259e+00 3.9001439315677859e+00 6.5815678137106474e+01 0 0 0
11143 2 3 3.7760062371559650e-01 6.0403422171522223e+00 2.2513033698926534e+00 6.5998254535058592e+01 0 0 0
15098 2 2 -5.4768880266423381e-01 8.8461449916454633e+00 2.8667620857488960e+00 6.5220765720651499e+01 0 1 0
16329 2 3 4.3196613070631579e-01 1.0241846461195092e+00 9.2795919207541544e-01 6.5272536994628339e+01 0 0 0
15100 2 3 2.6749591734737016e-01 8.2456242804935975e+00 2.1206612999846954e+00 6.4904553421584922e+01 0 1 0
15328 2 3 4.6148885895709751e-01 5.6426619438719001e+00 3.2014463204428623e+00 6.3382568786393939e+01 0 1 0
14484 2 3 3.5214188264887097e-01 5.0618554900887816e+00 5.9103701060201255e+00 6.3992459323130205e+01 0 0 0
16328 2 2 -5.8488006666639425e-01 2.6233120196022125e-01 1.4071623670882865e+00 6.4852730949000687e+01 0 0 0
14483 2 2 -5.8831100749126908e-01 4.5824128291158575e+00 5.0707462339193619e+00 6.3658688205577313e+01 0 0 0
14485 2 3 3.7773997363221606e-01 3.7523563588239464e+00 4.8371228809912381e+00 6.4138313521712362e+01 0 0 0
15099 2 3 3.3463223112990409e-01 9.3158145250114970e+00 2.3950550495970835e+00 6.5959765639177263e+01 0 1 0
10769 2 2 -5.8109568466126460e-01 4.1654325497801619e+00 3.0199775382507310e-01 6.5116737489437611e+01 0 1 0
15880 2 3 3.9701288955180086e-01 2.2906367403883854e+00 6.2398163175473060e+00 6.8620770342206995e+01 0 0 0
15215 2 2 -7.2724115207532192e-01 1.2155683647556377e+00 1.2425837754796982e+01 6.3707654418590487e+01 0 0 0
9262 1 1 3.9724931172725048e-02 9.8714799999999059e-01 7.2498069999999997e+00 6.6150076999999996e+01 1 0 0
9263 1 1 -2.2264730715908737e-01 1.8950829999999996e+00 7.3820490000000003e+00 6.4955363000000006e+01 1 0 0
9264 1 1 -3.5115373403398570e-02 4.8461199999999849e-01 8.4773870000000002e+00 6.6737268999999998e+01 1 0 0
9265 1 1 9.5032275853265277e-02 1.1479009999999903e+00 9.6890079999999994e+00 6.6897767000000002e+01 1 0 0
9266 1 2 -3.7724249979063695e-01 2.5335309999999964e+00 9.7414349999999992e+00 6.6594465999999997e+01 1 0 0
9267 1 1 8.9221723653043331e-02 5.5968399999999008e-01 1.0866484000000000e+01 6.7443394999999995e+01 1 0 0
9268 1 1 2.6334533285776929e-01 3.3093559999999940e+00 1.0937118000000000e+01 6.6795221999999995e+01 1 0 0
9269 1 1 -4.5058614031982677e-02 1.1794089999999926e+00 1.2136658000000001e+01 6.7036592999999996e+01 1 0 0
9270 1 1 -8.1461579772735437e-02 2.6012179999999887e+00 1.2130186000000000e+01 6.6902395999999996e+01 1 0 0
9325 1 2 -3.7792304738989940e-01 5.3092529999999982e+00 7.3077199999999998e+00 6.6554649999999995e+01 1 0 0
9326 1 1 1.2805739225857776e-01 6.7211349999999896e+00 7.2764100000000003e+00 6.6692183000000000e+01 1 0 0
9327 1 1 -3.2970900806880574e-02 7.3459359999999947e+00 8.4974390000000000e+00 6.7002741999999998e+01 1 0 0
9328 1 1 -2.2852395558495489e-01 5.4312690000000003e+00 9.1612720000000003e+00 6.8418253000000007e+01 1 0 0
9329 1 1 3.8237402839472072e-02 6.6856399999999923e+00 9.5452940000000002e+00 6.7665981000000002e+01 1 0 0
9330 1 2 -3.3859915187722439e-01 4.6958339999999907e+00 1.0975483000000001e+01 6.6850525000000005e+01 1 0 0
9331 1 1 9.6956562292741091e-02 7.3885449999999935e+00 1.0845072999999999e+01 6.7914612000000005e+01 1 0 0
9332 1 1 1.3240087851125854e-01 5.4398410000000013e+00 1.2240474000000001e+01 6.7234596999999994e+01 1 0 0
9333 1 1 -7.5581677353040208e-02 6.7630609999999933e+00 1.2139059000000000e+01 6.7633572999999998e+01 1 0 0
9384 1 1 -4.7015347213782928e-02 9.4594269999999909e+00 7.2392890000000003e+00 6.6616524999999996e+01 1 0 0
9386 1 1 1.3439282550123777e-01 8.7711659999999938e+00 8.5278740000000006e+00 6.6436093000000000e+01 1 0 0
9388 1 1 4.1706915469793947e-03 9.5885949999999980e+00 9.6900370000000002e+00 6.6811543000000000e+01 1 0 0
9390 1 1 9.4284428248341615e-02 9.1077629999999914e+00 1.0860500999999999e+01 6.7489523000000005e+01 1 0 0
9392 1 1 1.1686404944373585e-01 9.6445889999999963e+00 1.2097136000000001e+01 6.7126008999999996e+01 1 0 0
9828 1 3 1.8413274770410665e-01 4.5867739999999912e+00 9.0476170000000007e+00 6.7735353000000003e+01 1 0 0
9890 1 3 1.4279473002648957e-01 2.7821330000000017e+00 7.9766409999999999e+00 6.5175695000000005e+01 1 0 0
9891 1 1 3.0949251214534551e-01 9.7844200000000114e-01 8.0726049999999994e+00 6.3833475000000000e+01 1 0 0
9892 1 2 -3.4264020220994440e-01 6.0582999999994058e-02 7.3631250000000001e+00 6.3303358000000003e+01 1 0 0
9893 1 2 -5.1599975676793308e-01 1.3488089999999886e+00 9.4395530000000001e+00 6.3715577000000003e+01 1 0 0
9894 1 3 3.1684386410877896e-01 1.9481909999999942e+00 9.7946989999999996e+00 6.4408551000000003e+01 1 0 0
10020 1 2 -4.2657436483876598e-01 8.5592460000000017e+00 8.6060580000000009e+00 6.4982669999999999e+01 1 0 0
10021 1 3 3.5302184590897095e-01 8.9324849999999998e+00 7.8529179999999998e+00 6.4514527999999999e+01 1 0 0
14321 2 2 -6.0843114774145901e-01 4.6960726085911970e+00 8.8796845465016077e+00 6.4216031842757701e+01 0 0 0
14322 2 3 4.0317821505166185e-01 4.3240388857330840e+00 9.7026844955750757e+00 6.4366977068131732e+01 0 0 0
14323 2 3 3.7553448819501273e-01 5.0168410181033769e+00 8.6104301988899650e+00 6.5111542763947028e+01 0 0 0
15216 2 3 4.6936886096371588e-01 7.7943531594221305e-01 1.2960323246906235e+01 6.4399048803662794e+01 0 0 0
15217 2 3 4.2691640469601044e-01 7.6982793300663854e-01 1.1708302533095857e+01 6.3233701894411027e+01 0 0 0
10798 2 3 3.3093468180228064e-01 4.3487077476755367e+00 1.2468514218831857e+01 6.4330653113350806e+01 0 0 0
10797 2 3 4.0071638055138609e-01 2.7902060752798641e+00 1.2032850960514624e+01 6.4238571579021098e+01 0 0 0
10796 2 2 -6.4318289955458663e-01 3.6811107905849489e+00 1.1694881418448743e+01 6.4290596902564985e+01 0 0 0
15879 2 3 3.7311473722592065e-01 2.8689183372720928e+00 7.6959485831492644e+00 6.8257212359227807e+01 0 0 0
10561 2 3 3.4027058714587372e-01 2.8312343861833020e+00 1.3720062956678792e+01 6.2606445696377548e+01 0 0 0
13867 2 3 3.2712929242531025e-01 6.8962807278002591e+00 1.3741903337200895e+01 6.4318573817369554e+01 0 0 0
13865 2 2 -6.0652937938383167e-01 6.0293999831131986e+00 1.3909178948354503e+01 6.3972294420926268e+01 0 0 0
10814 2 2 -6.0333685621819488e-01 9.3725823395228964e+00 1.7705978169628612e+01 6.3189857704843519e+01 0 0 0
10815 2 3 2.9327258591194377e-01 9.3025239240440403e+00 1.8614217695940724e+01 6.2907117696276771e+01 0 0 0
10560 2 3 3.8811987101734496e-01 3.1747183505370216e+00 1.5190436333089298e+01 6.3149712761306297e+01 0 0 0
14842 2 3 3.0860229556715851e-01 4.8406539851498733e+00 1.8641564502676882e+01 6.5481457828397609e+01 0 0 0
14840 2 2 -6.8957808201500836e-01 5.5868274433123171e+00 1.9254617241507567e+01 6.5442743739431648e+01 0 0 0
13026 2 3 3.3720000269763045e-01 4.6783848492484914e+00 1.7306814682832812e+01 6.3259911764400925e+01 0 0 0
13866 2 3 3.1408158125331154e-01 5.8388666138452381e+00 1.4867441552411879e+01 6.3856774286876011e+01 0 0 0
10532 2 2 -6.7855575832620563e-01 6.8620759729970615e+00 1.6796251485429622e+01 6.4360315027550982e+01 0 0 0
10533 2 3 3.5518094412702994e-01 7.3242404693238745e+00 1.7422202865232222e+01 6.4974198466331856e+01 0 0 0
10534 2 3 3.4987357253321943e-01 7.4764212048487568e+00 1.6514836460649629e+01 6.3709484832668743e+01 0 0 0
13025 2 2 -6.5342224776560076e-01 4.1152646692180870e+00 1.6673650544553503e+01 6.3729004298507796e+01 0 0 0
9271 1 1 1.3615860316304823e-01 4.5270899999999870e-01 1.3412715000000000e+01 6.7057705999999996e+01 1 0 0
9272 1 1 1.2860980205295305e-01 3.3023449999999883e+00 1.3483594999999999e+01 6.6949161000000004e+01 1 0 0
9273 1 1 -9.8308117522198590e-02 1.1623189999999965e+00 1.4440374000000000e+01 6.7830956999999998e+01 1 0 0
9274 1 1 8.1570430278144548e-02 2.5866410000000002e+00 1.4314980000000000e+01 6.8021072000000004e+01 1 0 0
9275 1 1 1.2368654933534702e-01 4.5428099999999461e-01 1.5545952000000000e+01 6.8419448000000003e+01 1 0 0
9276 1 1 6.9781873028181840e-02 3.5063449999999960e+00 1.5781563000000000e+01 6.8393056000000001e+01 1 0 0
9277 1 1 1.1916602346306683e-01 1.3268819999999977e+00 1.7122244999999999e+01 6.8434988000000004e+01 1 0 0
9278 1 1 2.5564824178161253e-02 2.8150419999999912e+00 1.7097916999999999e+01 6.7821794999999995e+01 1 0 0
9279 1 1 6.3090942814600329e-02 6.6499999999999204e-01 1.8240110000000001e+01 6.7806763000000004e+01 1 0 0
9280 1 1 2.1888276646382945e-01 3.4912619999999919e+00 1.8373659000000000e+01 6.7887623000000005e+01 1 0 0
9281 1 1 1.1138299368803319e-01 1.2906040000000019e+00 1.9484116000000000e+01 6.7895798999999997e+01 1 0 0
9282 1 2 -3.5721727563168809e-01 2.7446410000000014e+00 1.9551966000000000e+01 6.7777636999999999e+01 1 0 0
9334 1 1 -8.8955825330512495e-02 4.7340319999999991e+00 1.3410852000000000e+01 6.7176443000000006e+01 1 0 0
9335 1 1 1.4593087365845489e-01 7.5981529999999964e+00 1.3332689999999999e+01 6.7955894999999998e+01 1 0 0
9336 1 1 1.3333617833370712e-01 5.5611940000000004e+00 1.4694763000000000e+01 6.7210614000000007e+01 1 0 0
9337 1 1 -9.4514590159047646e-02 6.9720739999999921e+00 1.4582948000000000e+01 6.7609678000000002e+01 1 0 0
9338 1 1 9.7713562839269047e-02 4.9519799999999918e+00 1.5791090000000001e+01 6.8388267999999997e+01 1 0 0
9339 1 1 1.0090502170170740e-01 7.6268339999999881e+00 1.5823741000000000e+01 6.7923914999999994e+01 1 0 0
9340 1 1 1.2444696562887152e-01 5.5090609999999884e+00 1.7048369999999998e+01 6.8110933000000003e+01 1 0 0
9341 1 1 -4.6875097783586034e-02 6.8466299999999904e+00 1.7190411999999998e+01 6.7883621000000005e+01 1 0 0
9342 1 2 -3.5218855551048101e-01 4.8765659999999968e+00 1.8371161000000001e+01 6.8047822999999994e+01 1 0 0
9343 1 1 1.2814706231395218e-01 7.5270859999999971e+00 1.8393412999999999e+01 6.7688441999999995e+01 1 0 0
9344 1 2 -3.1058581742036284e-01 6.8866349999999983e+00 1.9636520000000001e+01 6.7868983999999998e+01 1 0 0
9394 1 1 -2.9248055915617820e-02 9.0510699999999957e+00 1.3283657000000000e+01 6.7463275999999993e+01 1 0 0
9396 1 1 -4.9996846807223707e-03 9.8483069999999913e+00 1.4488489000000000e+01 6.7436076000000000e+01 1 0 0
9398 1 1 8.5272466985531578e-02 9.2561509999999885e+00 1.5814056000000001e+01 6.7609527000000000e+01 1 0 0
9400 1 1 9.1119761213776254e-02 9.7676809999999961e+00 1.6907634999999999e+01 6.6754187000000002e+01 1 0 0
9402 1 1 3.1011465371650743e-02 8.8664369999999906e+00 1.8439432000000000e+01 6.7095455999999999e+01 1 0 0
9404 1 1 1.4928752212183835e-01 9.7136629999999968e+00 1.9546191000000000e+01 6.7646698999999998e+01 1 0 0
9851 1 2 -5.2666766000136345e-01 5.1356839999999977e+00 1.5619317000000001e+01 6.6130443000000000e+01 1 0 0
9852 1 3 3.8350426161879742e-01 5.8328539999999975e+00 1.6122658000000001e+01 6.5672794999999994e+01 1 0 0
9972 1 2 -5.2795288067946078e-01 3.1440529999999995e+00 1.4244346999999999e+01 6.5715160999999995e+01 1 0 0
9973 1 3 3.6225650009925142e-01 4.0488609999999881e+00 1.4546856999999999e+01 6.5383375999999998e+01 1 0 0
10058 1 2 -4.7730454304586911e-01 2.4323069999999944e+00 1.6733076000000001e+01 6.6421441999999999e+01 1 0 0
10059 1 3 3.8939113413334109e-01 2.7530489999999901e+00 1.5835419999999999e+01 6.6194940000000003e+01 1 0 0
10069 1 2 -3.8773791753810571e-01 9.0327249999999992e+00 1.7744617999999999e+01 6.5808992000000003e+01 1 0 0
10091 1 2 -5.0529501167596391e-01 4.0796199999999772e-01 1.3928337000000001e+01 6.5667426000000006e+01 1 0 0
10092 1 3 3.6105572983661310e-01 9.3541499999999189e-01 1.4719663000000001e+01 6.5587462000000002e+01 1 0 0
10112 1 3 3.7414115218637151e-01 1.0008681999999993e+01 1.8998546000000001e+01 6.5180137000000002e+01 1 0 0
13027 2 3 3.6086686576004279e-01 3.3829330149132759e+00 1.7067404247705479e+01 6.4196867272081320e+01 0 0 0
10499 2 2 -6.1495035950210741e-01 2.5010312858161599e+00 1.9061105423871716e+01 6.4937037450330934e+01 0 0 0
14841 2 3 4.4478838265383491e-01 5.7962226142590625e+00 1.9519121662396067e+01 6.6317143986547848e+01 0 0 0
10501 2 3 3.3958360205036009e-01 3.0594068902895586e+00 1.9677174552290037e+01 6.5424798775893549e+01 0 0 0
10500 2 3 4.2436920219841195e-01 1.7995363453296991e+00 1.8720763066116255e+01 6.5501942765907529e+01 0 0 0
10816 2 3 3.7124434692689917e-01 1.0227615591501971e+01 1.7526425779624013e+01 6.3594461624534318e+01 0 0 0
10830 2 3 3.0417216435315519e-01 6.4650647045928844e+00 1.8760846604036512e+01 6.2932253628617083e+01 0 0 0
11410 2 3 2.7991881638678096e-01 1.9381155906528974e-01 4.7211497166907174e-01 7.2490893750947350e+01 0 1 0
16487 2 2 -6.4949275459229117e-01 4.9264933460302727e+00 4.1146806637467059e-01 7.1514254438717913e+01 0 0 -1
15047 2 2 -6.4769283932218302e-01 8.5561317401339010e-01 4.7464623195201744e-01 7.4776149689549797e+01 1 0 -1
14502 2 3 2.3839922157623755e-01 4.5535976300777001e+00 5.3955645549845299e-01 7.4066129461236912e+01 1 0 -1
12069 2 3 3.4477348166730348e-01 6.9728034317066303e+00 1.5951783177158394e+00 7.1804553067797926e+01 0 0 0
9316 1 1 1.2935832001748590e-01 3.0775259999999918e+00 1.5072799999999944e+00 6.8823155000000000e+01 1 1 0
9317 1 1 1.0393984619089151e-01 5.2939069999999901e+00 2.5894279999999998e+00 6.8865370999999996e+01 1 0 0
9915 1 2 -2.5673815159667740e-01 4.7282900000000012e+00 3.7084139999999999e+00 6.9612830000000002e+01 1 0 0
9916 1 2 -2.6228069838526757e-01 7.1431319999999943e+00 5.0865939999999998e+00 6.9319042999999994e+01 1 0 0
10022 1 2 -5.2137232973569048e-01 8.5884399999999914e+00 9.8118999999999801e-01 6.9995684999999995e+01 1 1 0
10023 1 3 4.4397083382429386e-01 8.3054549999999949e+00 5.9768999999995742e-02 7.0307856999999998e+01 1 1 0
10064 1 2 -3.3514923426105858e-01 2.3891719999999879e+00 8.2411799999999857e-01 6.9880610000000004e+01 1 1 0
12068 2 2 -6.2980991995377122e-01 6.6646031599827582e+00 2.5245049923105203e+00 7.1871273957050320e+01 0 0 0
14805 2 3 3.8336058678270335e-01 3.0129579357731822e+00 1.9524534493734729e+00 7.1955839116783466e+01 0 0 0
16489 2 3 3.7353264280104925e-01 4.9681782705448017e+00 8.3247395479491315e-01 7.0673598934387229e+01 0 0 -1
14804 2 2 -5.5463734689765898e-01 2.4003023197026083e+00 2.4730197174097972e+00 7.2564402226909351e+01 0 0 0
12070 2 3 4.6936202392158860e-01 6.9655569061571585e+00 3.1492785539067918e+00 7.1263973200768234e+01 0 0 0
14806 2 3 3.6374844810465312e-01 2.0304554613505985e+00 1.9227093279006104e+00 7.3184223315347765e+01 0 0 0
14501 2 2 -5.7226519907269402e-01 4.9046743589406834e+00 1.4218424490061194e+00 7.4060651276723775e+01 1 0 -1
14503 2 3 4.5002345331086252e-01 5.3602073751828927e+00 1.5653000058864646e+00 7.3241642533335778e+01 1 0 -1
11409 2 3 3.8309800387916937e-01 3.2761032938391127e-01 9.1978395646926447e-01 7.0865684134055655e+01 0 1 0
15219 2 3 4.3692887424211319e-01 9.8203927240805555e+00 1.7394641989282467e+00 7.1154057362398007e+01 0 0 0
15218 2 2 -6.1440813522083482e-01 1.0249295387927255e+01 2.2270681084614115e+00 7.1855559819724661e+01 0 0 0
15484 2 3 3.3225628339869545e-01 1.0032640084733211e+01 1.2329984993385235e+01 7.3540457942412885e+01 0 0 0
15878 2 2 -5.7194635621100909e-01 2.5267160800168798e+00 7.1289856921780279e+00 6.8928349063374085e+01 0 0 0
15483 2 3 3.7307072744567676e-01 1.0045307191139802e+01 1.2230495651617753e+01 7.1929167223643589e+01 0 0 0
16772 2 2 -5.5062602709348474e-01 2.3660677981791234e-01 1.3036544816581417e+01 7.0218544033003866e+01 1 0 0
9827 1 1 3.3844071186483360e-01 5.0459079999999972e+00 1.0121275000000001e+01 6.9615033999999994e+01 1 0 0
9829 1 2 -3.2814481048381222e-01 3.8368919999999918e+00 9.7570350000000001e+00 6.9841836999999998e+01 1 0 0
9830 1 2 -5.1769943360141324e-01 5.8825149999999979e+00 1.1032825000000001e+01 7.0309561000000002e+01 1 0 0
9831 1 3 4.2169074454140049e-01 6.7714249999999936e+00 1.1251668000000000e+01 6.9958729000000005e+01 1 0 0
9899 1 3 4.5062349049270678e-01 9.6202269999999999e+00 1.1853400000000001e+01 6.9658792000000005e+01 1 0 0
9952 1 2 -5.0335166408048393e-01 8.7967100000000187e-01 1.0769902999999999e+01 6.8924369999999996e+01 1 0 0
9953 1 3 3.9525741645425438e-01 1.7079579999999908e+00 1.0342399000000000e+01 6.9120125000000002e+01 1 0 0
10117 1 2 -3.4671591870886553e-01 8.5497119999999995e+00 1.0805835999999999e+01 6.8836269000000001e+01 1 0 0
10154 1 3 1.7445285653940526e-01 5.5656449999999893e+00 8.1504770000000004e+00 6.8820486000000002e+01 1 0 0
13677 2 3 4.2622387753100194e-01 4.3454707095413410e+00 1.2169275790499329e+01 7.1170500723532726e+01 0 0 0
13676 2 2 -6.0853052250327866e-01 3.5657748710658876e+00 1.2701478537697444e+01 7.1356872888011736e+01 0 0 0
13678 2 3 3.4134979443410829e-01 2.9345908322007563e+00 1.2879694621967904e+01 7.0695713594679745e+01 0 0 0
15482 2 2 -5.6365946156393676e-01 9.8492271678540266e+00 1.1782560140751718e+01 7.2765140037720755e+01 0 0 0
16773 2 3 4.0540984997863222e-01 5.4830766042130497e-01 1.2250837520075544e+01 6.9668673967864706e+01 1 0 0
13118 2 2 -5.7853114104054093e-01 9.4908026398715624e+00 1.9240483128605820e+01 7.1890123897535730e+01 0 0 0
16774 2 3 3.3516168088679815e-01 9.4063160081562991e-01 1.3684198655137132e+01 7.0174194291377489e+01 1 0 0
10062 1 2 -2.9232751748768493e-01 8.9193999999999107e-01 1.6407578000000001e+01 6.9562089999999998e+01 1 0 0
10115 1 2 -3.8617171393088123e-01 3.1103839999999963e+00 1.4779507000000001e+01 6.9327061999999998e+01 1 0 0
10099 1 2 -4.5675379916407505e-01 5.4719599999999957e+00 1.5107828000000000e+01 6.9537364999999994e+01 1 0 0
10433 2 2 -5.6448769679046562e-01 2.7416249403907038e+00 1.6813991451140758e+01 7.1634562935570969e+01 0 0 0
10100 1 3 3.9447106207323751e-01 4.7220679999999930e+00 1.4652208000000000e+01 6.9984440000000006e+01 1 0 0
9959 1 3 4.0512169762695660e-01 9.6572290000000010e+00 1.8349142000000001e+01 6.9267775999999998e+01 1 0 0
10082 1 3 4.3660876348233751e-01 7.6690139999999900e+00 1.4185085000000001e+01 6.9765360999999999e+01 1 0 0
9879 1 3 3.4830780298580227e-01 4.3469999999999942e+00 1.9598158999999999e+01 6.9973072000000002e+01 1 0 0
10434 2 3 4.1142853136981516e-01 2.6478876487780911e+00 1.6233172000110109e+01 7.0845907633851908e+01 0 0 0
10063 1 2 -2.8779533616238950e-01 8.7341579999999936e+00 1.6189482999999999e+01 6.8865950999999995e+01 1 0 0
10081 1 2 -4.9289663126924643e-01 7.8194809999999961e+00 1.3310482000000000e+01 6.9412830000000000e+01 1 0 0
9958 1 2 -4.3708988930025500e-01 1.0032322999999991e+01 1.9204039000000002e+01 6.8992249999999999e+01 1 0 0
13120 2 3 4.1967339927834069e-01 9.8895602674885019e+00 1.8743779134372538e+01 7.2608571854809426e+01 0 0 0
10435 2 3 3.7859128305699458e-01 3.1250835877076111e+00 1.7678240553723054e+01 7.1421174414899966e+01 0 0 0
1469 1 1 -2.6937748930963640e-01 3.2710089999999923e+00 2.3278057000000000e+01 5.0015760000000000e+00 1 0 0
1471 1 1 7.1233283359123045e-02 2.5588999999999942e+00 2.3959437999999999e+01 6.1691810000000000e+00 1 0 0
1529 1 2 -3.2727304898127701e-01 5.4899810000000002e+00 2.4248192000000000e+01 6.1680159999999997e+00 1 0 0
1664 1 3 2.1153467578229365e-01 4.0761809999999912e+00 2.3918223000000001e+01 4.6429340000000003e+00 1 0 0
1665 1 1 3.4514209622395359e-01 2.2190939999999983e+00 2.3059038999999999e+01 3.8249680000000001e+00 1 0 0
1666 1 2 -4.4832384804657266e-01 1.9684949999999901e+00 2.1681736999999998e+01 3.5741239999999999e+00 1 0 0
1667 1 2 -3.0978518285500650e-01 1.7830999999999904e+00 2.4127959000000001e+01 3.2779360000000000e+00 1 0 0
1668 1 3 3.1453238753850282e-01 2.1759599999999892e+00 2.1039408999999999e+01 4.2864190000000004e+00 1 0 0
1941 1 2 -4.3869787385504777e-01 9.4967279999999903e+00 2.2801145000000002e+01 5.4327509999999997e+00 1 0 0
1942 1 3 3.4933336141692800e-01 8.7856799999999993e+00 2.2903677999999999e+01 4.7864339999999999e+00 1 0 0
1984 1 3 1.8823637887343886e-01 3.7644319999999993e+00 2.2354161000000001e+01 5.3021079999999996e+00 1 0 0
15945 2 3 4.0795497454232005e-01 2.7166259966087045e+00 2.6066483058177450e+01 4.0963102071182940e+00 0 0 1
11045 2 2 -5.9009475527493405e-01 9.3887628587902283e-01 2.6472891572779613e+01 9.7428019027575619e-01 1 0 1
11047 2 3 3.5439986794406170e-01 1.3329605319450260e+00 2.7278417297712377e+01 1.0283364371828032e+00 1 0 1
11901 2 3 3.0834079946441162e-01 2.6371437691465429e+00 2.9314522351386707e+01 2.9363994813386531e+00 1 0 0
1013 1 2 -5.5715253561305000e-01 9.7021800000000002e+00 2.8621948000000000e+01 1.8354000000000001e-01 0 0 0
1014 1 3 4.0119560968940610e-01 1.0213126000000001e+01 2.9444278000000001e+01 3.6342500000000000e-01 0 0 0
1846 1 2 -5.2531886719900156e-01 7.6424299999999334e-01 3.0133430000000001e+01 5.8258489999999998e+00 1 0 0
1847 1 3 4.8851761869530724e-01 7.4947899999999379e-01 2.9285471999999999e+01 5.3301069999999999e+00 1 0 0
1882 1 2 -4.9962651698780303e-01 2.7864349999999973e+00 2.8804040000000001e+01 6.1133810000000004e+00 1 0 0
1883 1 3 3.8377944105944828e-01 3.2554299999999898e+00 2.9640798000000000e+01 5.9741850000000003e+00 1 0 0
1884 1 2 -5.0776927191366328e-01 7.0720649999999949e+00 2.6977167000000001e+01 6.2234680000000004e+00 1 0 0
1885 1 3 3.4499850449263114e-01 7.4958749999999981e+00 2.6361360000000001e+01 5.6182670000000003e+00 1 0 0
11903 2 2 -6.2299033949736216e-01 3.2757756384931600e+00 3.0903478116422757e+01 4.3577002586492650e+00 1 0 0
11905 2 3 2.9003223119934601e-01 2.3401466293950768e+00 3.1067561517639472e+01 4.4877747622083746e+00 1 0 0
16285 2 3 3.2956423056039857e-01 6.2814789570841452e+00 2.8896656775820780e+01 3.3237005325957600e+00 1 0 1
16283 2 2 -5.9895889902313770e-01 5.3474085543531773e+00 2.8847440967228760e+01 3.3771630525960790e+00 1 0 1
16284 2 3 3.0326184310571874e-01 5.0055157778073083e+00 2.9365776460498424e+01 4.1554325024473497e+00 1 0 1
11904 2 3 3.0894960475562228e-01 3.7170261146385344e+00 3.1754836741075373e+01 4.4952223126432376e+00 1 0 0
11900 2 2 -5.8002989097501123e-01 1.9308011769439788e+00 2.8782702870194012e+01 3.3482228056862628e+00 1 0 0
10838 2 2 -5.8966026662725768e-01 8.4744652513428544e+00 2.8574895434987763e+01 3.0183381237453428e+00 0 0 0
10839 2 3 3.1932980819090240e-01 8.4917348423645489e+00 2.9548663891148834e+01 3.0822238178429640e+00 0 0 0
15946 2 3 4.1777361293857890e-01 3.3978288241646095e+00 2.7289467001996535e+01 4.8741638011381205e+00 0 0 1
15944 2 2 -6.2430480250535825e-01 3.5052639423251906e+00 2.6425030575686936e+01 4.4510048788063283e+00 0 0 1
11507 2 2 -6.2835730401147150e-01 6.3708313825291363e+00 3.1994267006469897e+01 3.5075894614025955e+00 1 0 0
13247 2 2 -6.8311577763421527e-01 3.7611989186040646e+00 3.0230615528542618e+01 1.1911704670252408e+00 0 0 1
10840 2 3 3.6100076972678280e-01 8.7503056464972691e+00 2.8211057270290674e+01 2.1419432379838019e+00 0 0 0
11509 2 3 2.3503941875921436e-01 5.9829785795952608e+00 3.1332701569348931e+01 4.1532452892970548e+00 1 0 0
16563 2 3 2.9543928384196488e-01 7.2634574414353317e+00 2.9084607509938895e+01 2.3439047135206093e-01 0 0 1
13691 2 2 -6.0532678555792496e-01 9.0377243630183841e+00 3.1237022747688005e+01 5.0732373122167544e+00 0 0 0
13692 2 3 2.5126352385214318e-01 8.8301538877340739e+00 3.2162788276723852e+01 4.8529136631202165e+00 0 0 0
15872 2 2 -6.2933950800552685e-01 9.0667206295978016e+00 3.2062544023889608e+01 1.8730162833717263e+00 0 0 1
16562 2 2 -5.8992948049696070e-01 7.1598892326010235e+00 2.9856279422215685e+01 8.5110567495518330e-01 0 0 1
16564 2 3 2.6645645468146939e-01 6.2739358590088594e+00 2.9855943188015516e+01 1.2179258277275249e+00 0 0 1
13248 2 3 3.4972216350380031e-01 3.5690795268996154e+00 3.0925302624086541e+01 1.8426319033372691e+00 0 0 1
11902 2 3 2.6355345569036492e-01 1.1769778282947527e+00 2.8676772001912330e+01 2.7439938279757841e+00 1 0 0
13571 2 2 -6.8634581802414063e-01 7.3244025935523389e+00 2.6899849748730908e+01 2.6345202370979504e-01 1 0 1
13693 2 3 3.3235435156718496e-01 9.7824927526909295e+00 3.1163334441726676e+01 5.6668786466579002e+00 0 0 0
11750 2 2 -5.7723746242370977e-01 4.5784185209287829e+00 2.7284372909745660e+01 9.2066469110458449e-01 1 0 0
11751 2 3 3.2202018606442601e-01 5.5644784753153145e+00 2.7472040540232435e+01 9.6339174033984099e-01 1 0 0
13249 2 3 3.1408475441743411e-01 4.4434420233876031e+00 3.0360070001940755e+01 5.0207214189985505e-01 0 0 1
11508 2 3 2.9584347132738203e-01 7.3198686406516815e+00 3.1744358010949899e+01 3.3656088204230050e+00 1 0 0
16266 2 3 3.5724611195182815e-01 1.6375841995734046e+00 3.1322117295799021e+01 2.2887289446266941e+00 1 0 1
16265 2 2 -7.0481931041397394e-01 7.0416474364522141e-01 3.1215370779845170e+01 2.1510726281838441e+00 1 0 1
11752 2 3 3.3169932354331982e-01 4.1098726568878918e+00 2.7588104855761717e+01 1.7631412088377474e+00 1 0 0
15874 2 3 3.5217026234949844e-01 8.7785958287076546e+00 3.1473643195747737e+01 1.1620457582577366e+00 0 0 1
14385 2 3 3.4003963182905483e-01 5.5363628274458714e+00 3.2331406105365950e+01 7.1655890684988488e-01 0 0 1
16834 2 3 3.0910203956125570e-01 1.2668040632560354e-01 3.1905313752429283e+01 4.7388179875630332e+00 0 0 0
11046 2 3 3.7059582474050085e-01 1.5903849621266700e-01 2.6690763494641374e+01 5.2707726599755800e-01 1 0 1
16832 2 2 -6.3232593971043893e-01 9.0901439700698458e-02 3.2799016311569545e+01 4.3856204703289254e+00 0 0 0
14386 2 3 3.7576423898616362e-01 5.3384655624114794e+00 3.2545957647591763e+01 2.2967086609169267e+00 0 0 1
14384 2 2 -6.8144875118218218e-01 4.8413858519524791e+00 3.2493236416001103e+01 1.4384833117220659e+00 0 0 1
13086 2 3 3.7062267962554074e-01 2.6655641671631778e+00 2.9202310372188560e+01 5.4437637310785947e-01 0 0 1
10963 2 3 3.6332648209184298e-01 7.4296839452514334e+00 3.0224153360268488e+01 5.8343251661182611e+00 0 0 1
10961 2 2 -6.6263433302028452e-01 6.6503577767112327e+00 2.9674372057222609e+01 6.0472776294776214e+00 0 0 1
10962 2 3 4.0639553818545954e-01 6.7174400939188716e+00 2.8615037386003625e+01 5.9999458292820993e+00 0 0 1
16452 2 3 3.9629999569559121e-01 8.8344112909379047e-02 3.1404381966197342e+01 5.3502561263804160e-01 1 0 1
13573 2 3 4.5833731955389034e-01 8.2850455464286341e+00 2.6797202861807715e+01 1.5441356361313621e-01 1 0 1
13085 2 2 -6.9453217439234149e-01 1.8550844585494057e+00 2.8959901073592025e+01 5.6873745781629875e-02 0 0 1
16267 2 3 3.4560118502534620e-01 4.6522146827937608e-02 3.0956299825981848e+01 2.8330134916759224e+00 1 0 1
15873 2 3 3.9893557648214684e-01 9.1835528744018635e+00 3.3044663027836130e+01 1.6445503474784640e+00 0 0 1
10875 2 3 2.4414031248026261e-01 3.6938281560652380e+00 3.7962579664727208e+01 1.4042652968487130e+00 0 -1 0
16833 2 3 3.3635746752706847e-01 4.6793697031857590e-01 3.2826302235501259e+01 3.5485056752832493e+00 0 0 0
16519 2 3 3.7371751031285871e-01 2.4233649934947121e-01 3.6843832019516626e+01 1.7309255538984749e+00 1 0 1
14987 2 2 -5.8708279957316711e-01 2.5347617860844354e+00 3.2943229671134446e+01 2.4132689463135688e+00 0 0 0
14989 2 3 2.4801429285649598e-01 2.4355898148505122e+00 3.3875383006529113e+01 2.2345372628889466e+00 0 0 0
14988 2 3 2.3387342572375941e-01 3.3966148737979029e+00 3.2918428480799619e+01 2.9891143303228520e+00 0 0 0
16168 2 3 3.8528377186238583e-01 8.5029310934135029e+00 3.5836925568559813e+01 1.3618102272827926e+00 0 0 0
16162 2 3 3.7163471904441503e-01 5.6529260198524840e+00 3.3995671924796198e+01 4.0707060710326619e+00 0 0 0
11197 2 3 2.8333202909126659e-01 6.5348717634721911e+00 3.6833041682360715e+01 6.1032415541981166e-01 0 -1 0
16160 2 2 -6.7002828774796475e-01 5.7827930934819678e+00 3.4579052541353839e+01 3.2867431813989891e+00 0 0 0
11663 2 2 -5.9537348608916163e-01 1.9207449561592727e+00 3.7196262747819588e+01 5.5951431317277613e+00 0 0 0
1612 1 1 -2.6007182469402662e-01 7.5226150000000018e+00 3.7335442000000000e+01 6.0276779999999999e+00 1 0 0
1687 1 3 2.3965180048189222e-01 7.9816349999999971e+00 3.8293861999999997e+01 5.7878990000000003e+00 1 0 0
1688 1 1 3.1148609877168393e-01 6.3267570000000006e+00 3.7048955999999997e+01 5.0249269999999999e+00 1 0 0
1689 1 2 -5.1531228877695590e-01 5.2118499999999983e+00 3.6214458999999998e+01 5.3075859999999997e+00 1 0 0
1690 1 2 -4.1645526643217834e-01 6.6273269999999940e+00 3.7733714999999997e+01 3.9871340000000002e+00 1 0 0
1691 1 3 3.5033521782397542e-01 5.2558609999999959e+00 3.5524639999999998e+01 6.0009920000000001e+00 1 0 0
1893 1 3 4.4503535990435322e-01 5.6807519999999982e+00 3.2874287000000002e+01 6.0026929999999998e+00 1 0 0
1955 1 1 3.2431973157727012e-01 2.8861589999999921e+00 3.3759352999999997e+01 5.6890869999999998e+00 1 0 0
1957 1 2 -4.4589252991376399e-01 4.0704279999999926e+00 3.3723857000000002e+01 5.2096960000000001e+00 1 0 0
1958 1 2 -4.8996615467100191e-01 1.7133919999999989e+00 3.4425848000000002e+01 5.2283850000000003e+00 1 0 0
1959 1 3 3.1836044749292902e-01 8.8013999999999726e-01 3.4374940000000002e+01 5.7484140000000004e+00 1 0 0
1979 1 3 1.5180679989260559e-01 8.2840029999999985e+00 3.6565525000000001e+01 5.9231879999999997e+00 1 0 0
11630 2 2 -6.3911321154573097e-01 8.1485740250048835e+00 3.4307615627286957e+01 4.6820724696513203e+00 0 0 0
15416 2 2 -5.8878999767668772e-01 9.3661030524899846e+00 3.6726707927513772e+01 3.6962877497305135e+00 0 0 0
10681 2 3 2.0495952496910327e-01 3.2671254614026632e+00 3.5890293411820998e+01 2.3156179725970349e+00 0 0 0
10679 2 2 -6.5333109127277078e-01 3.6009001522822621e+00 3.6239492788398209e+01 3.1850805863593852e+00 0 0 0
10680 2 3 3.2087920985436419e-01 3.1958227627039468e+00 3.5652380534907415e+01 3.8025381245207028e+00 0 0 0
11195 2 2 -6.6891707005831502e-01 5.9178016133625375e+00 3.6660773915646210e+01 1.3327513948775389e+00 0 -1 0
11196 2 3 3.2172684770503179e-01 6.2825421208020007e+00 3.6715961724765265e+01 2.1920802181803478e+00 0 -1 0
16161 2 3 4.1486328701281661e-01 5.2251253314457760e+00 3.5366879725772655e+01 3.3238701745220749e+00 0 0 0
12914 2 2 -6.5559981978451698e-01 1.7334806525789253e+00 3.5380855354020014e+01 7.9398897030305959e-01 1 -1 0
11664 2 3 3.0450075508797764e-01 2.6773471289995592e+00 3.6613883134295982e+01 5.7855232001962227e+00 0 0 0
11693 2 2 -6.9604775033781685e-01 7.8087988865391047e+00 3.4174039757880557e+01 1.3737751268920655e+00 1 -1 0
16166 2 2 -7.2901852596036432e-01 9.1183838828842561e+00 3.6444595272514384e+01 9.5103992109128388e-01 0 0 0
13825 2 3 3.0159881729316201e-01 1.5402155140866727e+00 3.9046650942571944e+01 2.3715885581348304e+00 1 -1 1
13823 2 2 -6.7251982044879044e-01 1.2098180177174924e+00 3.8293901633972560e+01 2.7977548202661664e+00 1 -1 1
11695 2 3 3.7226160535441633e-01 6.9477106841542078e+00 3.4160441038380611e+01 1.7799362241004246e+00 1 -1 0
16167 2 3 4.8904345278676442e-01 9.9989259478635226e+00 3.6097475133301629e+01 7.7295464453183704e-01 0 0 0
11511 2 3 4.2888049609867990e-01 4.0842571379335135e+00 3.7841186567680829e+01 3.7498647044478792e+00 0 0 0
15245 2 2 -5.7649746615599640e-01 8.0655160166609949e+00 3.8822271098288368e+01 5.3214258820812466e-01 1 -1 0
11631 2 3 4.1606888760321975e-01 8.3101771723489986e+00 3.4498348409927921e+01 5.6114706649179489e+00 0 0 0
11665 2 3 3.0340855695430569e-01 1.6957622588915657e+00 3.6836409562242132e+01 4.7771690562259694e+00 0 0 0
10755 2 3 3.1525811766175982e-01 4.5681555091311994e+00 3.4044027961866398e+01 9.4325046230070397e-01 1 0 1
10756 2 3 3.6648620902554702e-01 4.8112725288634577e+00 3.5606213965228214e+01 6.8821993973222784e-01 1 0 1
15311 2 2 -6.2494874197687222e-01 3.6324841098386740e-01 3.5467793437477326e+01 2.9990947891757416e+00 1 -1 0
13824 2 3 2.7873713214935880e-01 1.7246782412675119e+00 3.7491150485500746e+01 2.8293148960250720e+00 1 -1 1
15418 2 3 3.4655538641712447e-01 9.0902911825333899e+00 3.5783444735288690e+01 3.8311575614199436e+00 0 0 0
15247 2 3 3.9472156464468483e-01 7.4701909098832342e+00 3.8782107446393688e+01 1.3392151073832887e+00 1 -1 0
10874 2 2 -6.1299548884408694e-01 3.3951568336250935e+00 3.8063441251905651e+01 4.8997324941108600e-01 0 -1 0
11632 2 3 3.1908901399881179e-01 7.5441663332993043e+00 3.3485633060202986e+01 4.6306568563696970e+00 0 0 0
15417 2 3 3.5972842786799708e-01 8.6123285425737635e+00 3.7333105645432987e+01 3.5214033544292511e+00 0 0 0
15246 2 3 3.8181417684423363e-01 8.6492428686722853e+00 3.7964049413948111e+01 5.4218652154738856e-01 1 -1 0
15702 2 3 4.2743685155800387e-01 1.8895277918912283e+00 3.9265796708642689e+01 4.8896790975855593e+00 0 0 0
11694 2 3 3.3485073259408027e-01 7.7544007856237611e+00 3.4176364067641757e+01 4.3579541103409286e-01 1 -1 0
12916 2 3 2.9481956322186714e-01 2.7254575863374222e+00 3.5232700569977325e+01 5.7627669102807977e-01 1 -1 0
15313 2 3 3.0105426089556864e-01 8.3660255907389991e-01 3.5005177594602358e+01 2.1822484223371235e+00 1 -1 0
10754 2 2 -6.7997514605022846e-01 4.3305490757659335e+00 3.4820932466191671e+01 3.2947019146968920e-01 1 0 1
11510 2 2 -6.6003940280757034e-01 3.8090795872850891e+00 3.8685914409849914e+01 4.0008711649694062e+00 0 0 0
10687 2 3 2.4851690301307319e-01 5.5214422786750317e-02 3.3256319571311437e+01 1.5013226795925192e+00 1 0 1
12915 2 3 3.4210091482461652e-01 1.2560707435010428e+00 3.4726040239863011e+01 1.5690910515715328e-01 1 -1 0
10876 2 3 2.5403002447785555e-01 2.6651859841313059e+00 3.7472141453503696e+01 3.9685616625411657e-01 0 -1 0
14206 2 3 3.5075570040102166e-01 3.0297683018480912e+00 3.2892196729142931e+01 2.7775232928546550e-01 1 0 1
11512 2 3 2.9802386851870066e-01 3.7842268037181319e+00 3.8675406190867449e+01 4.9744748967334829e+00 0 0 0
11238 2 3 3.0790364415533850e-01 5.5901624414127067e+00 3.8879499249777673e+01 2.5905603660471477e+00 0 -1 1
1464 1 1 -4.3065361750581524e-02 2.7664599999999950e-01 2.0083839999999999e+01 6.6871359999999997e+00 1 0 0
1465 1 1 2.7021131454765468e-01 3.1930699999999916e+00 2.0052181999999998e+01 6.7248429999999999e+00 1 0 0
1466 1 1 1.3540538032589605e-01 1.0221839999999958e+00 2.1267834000000001e+01 6.5974870000000001e+00 1 0 0
1467 1 2 -3.3965634473824508e-01 2.4732719999999944e+00 2.1240452999999999e+01 6.4433080000000000e+00 1 0 0
1468 1 1 1.5593741510509897e-03 3.8872999999999536e-01 2.2525839000000001e+01 6.5277760000000002e+00 1 0 0
1470 1 1 2.9535544394946368e-02 1.1424509999999941e+00 2.3752690999999999e+01 6.3529369999999998e+00 1 0 0
1472 1 1 -2.3636836721348198e-02 4.2754099999999085e-01 2.5016487000000001e+01 6.3712030000000004e+00 1 0 0
1473 1 1 -2.8646460512762359e-02 3.2206219999999917e+00 2.5008932999999999e+01 6.8437159999999997e+00 1 0 0
1474 1 1 -2.7836992621878206e-05 1.0348829999999936e+00 2.6163430000000002e+01 7.0116909999999999e+00 1 0 0
1475 1 1 1.3718626796344285e-01 2.3807970000000012e+00 2.6000986000000001e+01 7.6564399999999999e+00 1 0 0
1525 1 2 -3.4376196639754036e-01 4.5889329999999973e+00 2.0044263999999998e+01 6.9224139999999998e+00 1 0 0
1526 1 1 4.7895120610855414e-02 7.3915219999999948e+00 2.0056614000000000e+01 7.7576960000000001e+00 1 0 0
1527 1 1 -2.6946166596050181e-01 6.7517670000000010e+00 2.1232251000000002e+01 8.4596870000000006e+00 1 0 0
1528 1 2 -3.5092096322066413e-01 7.3764899999999898e+00 2.2756549000000000e+01 6.5295110000000003e+00 1 0 0
1530 1 1 2.8783006654195997e-01 6.7792299999999983e+00 2.3984190999999999e+01 6.7117110000000002e+00 1 0 0
1531 1 1 1.5789876027394817e-01 4.6162319999999966e+00 2.5199642999999998e+01 6.8777359999999996e+00 1 0 0
1532 1 1 -1.1346131649144420e-01 7.3888809999999978e+00 2.4978408000000002e+01 7.4224750000000004e+00 1 0 0
1533 1 1 -4.4626849620062664e-02 5.2768949999999961e+00 2.6209057999999999e+01 7.5602020000000003e+00 1 0 0
1586 1 1 -1.2412460337563470e-03 8.7572799999999944e+00 2.0084917999999998e+01 7.3598119999999998e+00 1 0 0
1588 1 1 -2.5162831990364325e-02 9.4885859999999980e+00 2.1286870000000000e+01 7.1935680000000000e+00 1 0 0
1590 1 1 2.2026117412699839e-01 8.9286619999999886e+00 2.2629183999999999e+01 6.7703170000000004e+00 1 0 0
1592 1 1 -3.8243533805697116e-02 9.5315820000000002e+00 2.3738112000000001e+01 7.5641080000000001e+00 1 0 0
1594 1 1 1.5732333320527356e-01 8.6808589999999981e+00 2.4750388999999998e+01 8.1576550000000001e+00 1 0 0
1596 1 1 -7.0500644150345501e-02 9.3968950000000007e+00 2.6000284000000001e+01 8.4252730000000007e+00 1 0 0
1737 1 3 1.6448166083432070e-01 7.4407439999999951e+00 2.2071888999999999e+01 8.5370640000000009e+00 1 0 0
1738 1 1 3.2225812724854808e-01 6.3031569999999988e+00 2.0779938000000001e+01 9.9131210000000003e+00 1 0 0
1740 1 2 -2.8675578178736111e-01 5.5545809999999989e+00 2.1721571999999998e+01 1.0357376000000000e+01 1 0 0
1824 1 2 -4.3479361610482103e-01 2.2386939999999953e+00 2.5279235000000000e+01 8.9059480000000004e+00 1 0 0
1825 1 3 4.3226320119698031e-01 2.9192989999999952e+00 2.5628860000000000e+01 9.5570900000000005e+00 1 0 0
1933 1 2 -4.8471331921034333e-01 8.2114079999999916e+00 2.4274380000000001e+01 9.4884719999999998e+00 1 0 0
1934 1 3 3.4800427574027487e-01 8.3757999999999981e+00 2.4929860999999999e+01 1.0166620000000000e+01 1 0 0
1985 1 3 2.5718377265228898e-01 5.8740759999999881e+00 2.1597929000000001e+01 7.9287060000000000e+00 1 0 0
11983 2 3 3.7326911223018905e-01 8.3154792964587703e+00 2.2838565407751830e+01 1.0434702738489205e+01 0 0 0
11981 2 2 -5.5594747849389026e-01 8.9905089224138095e+00 2.2205657520315324e+01 1.0895528010066476e+01 0 0 0
11982 2 3 3.5196252651534554e-01 8.5301991625844877e+00 2.1598466348911764e+01 1.1460761554450961e+01 0 0 0
1476 1 1 -3.8732740812739974e-02 3.7720199999999693e-01 2.7392054999999999e+01 6.9989850000000002e+00 1 0 0
1477 1 1 -7.9620864891125742e-02 3.0911660000000012e+00 2.7263833999999999e+01 7.8867349999999998e+00 1 0 0
1478 1 1 1.1355696627961791e-01 9.6300199999998881e-01 2.8563725999999999e+01 7.7279859999999996e+00 1 0 0
1479 1 1 1.4924816884949624e-01 2.5764589999999998e+00 2.8567411000000000e+01 7.5194299999999998e+00 1 0 0
1480 1 1 8.9244024383635351e-02 3.7036499999999251e-01 2.9956382999999999e+01 7.2263820000000001e+00 1 0 0
1481 1 1 -4.6424473718103973e-02 3.0707819999999941e+00 2.9706986000000001e+01 8.2480180000000001e+00 1 0 0
1482 1 1 1.5286631905919709e-01 9.0874199999998950e-01 3.1008797000000001e+01 7.9743300000000001e+00 1 0 0
1483 1 1 -4.0118284735888594e-03 2.3192229999999938e+00 3.0968018000000001e+01 8.1544349999999994e+00 1 0 0
1484 1 2 -3.3489018558573891e-01 1.8053299999999695e-01 3.2222233000000003e+01 8.0772829999999995e+00 1 0 0
1485 1 1 5.3806994010922427e-02 3.0227670000000018e+00 3.2153165000000001e+01 7.8047050000000002e+00 1 0 0
1534 1 1 1.6784859670493105e-01 6.7556329999999889e+00 2.6330387000000002e+01 7.5038169999999997e+00 1 0 0
1535 1 1 1.3097704916633407e-01 4.4498909999999938e+00 2.7144216000000000e+01 8.3895510000000009e+00 1 0 0
1536 1 1 -8.0052209525538959e-02 7.2584419999999881e+00 2.7221153000000001e+01 8.5690170000000006e+00 1 0 0
1537 1 1 -9.9180419261955421e-02 5.1108199999999897e+00 2.8397579000000000e+01 8.7301859999999998e+00 1 0 0
1538 1 1 1.5460511821524059e-01 6.4915439999999904e+00 2.8311530000000001e+01 9.0808929999999997e+00 1 0 0
1539 1 1 1.3876951397842260e-01 4.3247629999999901e+00 2.9618442000000002e+01 8.9561480000000007e+00 1 0 0
1540 1 1 1.0998966666560471e-01 7.4810789999999940e+00 3.0215171999999999e+01 9.3188899999999997e+00 1 0 0
1541 1 1 4.1065107369346619e-02 5.2426519999999925e+00 3.1249296999999999e+01 8.8924550000000000e+00 1 0 0
1542 1 1 -8.9375506456213630e-02 6.7080289999999962e+00 3.1337278000000001e+01 8.8185599999999997e+00 1 0 0
1543 1 1 9.1750553963745804e-02 4.4940469999999948e+00 3.2176737000000003e+01 7.8580850000000000e+00 1 0 0
1544 1 1 -1.8121540029996327e-02 7.3304759999999902e+00 3.2506956000000002e+01 8.3175439999999998e+00 1 0 0
1598 1 1 1.3353218589480392e-01 8.6244090000000000e+00 2.7086487999999999e+01 9.0108610000000002e+00 1 0 0
1600 1 1 1.2284130572467283e-01 9.5788159999999891e+00 2.8815559000000000e+01 9.1145470000000000e+00 1 0 0
1602 1 1 -9.7785903978549554e-02 8.8696269999999942e+00 3.0081800999999999e+01 9.0062099999999994e+00 1 0 0
1604 1 1 1.2162264152497894e-01 9.6731199999999973e+00 3.1263370999999999e+01 8.7785910000000005e+00 1 0 0
1606 1 1 5.1270617108884177e-02 8.7624289999999974e+00 3.2783411000000001e+01 8.5374999999999996e+00 1 0 0
1681 1 2 -4.9662045566399826e-01 4.4068369999999959e+00 2.6403402000000000e+01 9.7136460000000007e+00 1 0 0
1682 1 3 3.5667446397638713e-01 4.7656659999999960e+00 2.6955100999999999e+01 1.0415433999999999e+01 1 0 0
1768 1 2 -3.0604372532231777e-01 9.1550709999999924e+00 2.7871238000000002e+01 1.0112800999999999e+01 1 0 0
1769 1 2 -3.2594001074514983e-01 6.8162839999999960e+00 2.9248934999999999e+01 1.0146269999999999e+01 1 0 0
1770 1 2 -2.8491174604535147e-01 4.6092000000000013e+00 3.0637246999999999e+01 1.0000028000000000e+01 1 0 0
1844 1 2 -5.2754012159114527e-01 5.0432160000000010e+00 3.1451626999999998e+01 6.6949519999999998e+00 1 0 0
1845 1 3 4.2458528480217522e-01 5.6003589999999974e+00 3.0725408000000002e+01 7.0246680000000001e+00 1 0 0
1865 1 3 4.0622895565993761e-01 5.3722530000000006e+00 3.2643313999999997e+01 1.0128710999999999e+01 1 0 0
1898 1 2 -3.5718007201086516e-01 9.5352120000000014e+00 3.2321432999999999e+01 9.7196750000000005e+00 1 0 0
1907 1 2 -4.2451405586509228e-01 1.1037809999999979e+00 2.8372126000000002e+01 9.1634930000000008e+00 1 0 0
1908 1 3 3.4423192201170877e-01 9.1123299999999574e-01 2.7503305000000001e+01 9.5607399999999991e+00 1 0 0
1956 1 3 1.3409764642543154e-01 1.4761369999999943e+00 3.2295012000000000e+01 6.3587460000000000e+00 1 0 0
13039 2 3 4.4771750338535476e-01 6.4814774939646886e+00 3.1052049905038633e+01 1.1267520565603398e+01 0 0 0
13037 2 2 -6.5373122031351660e-01 6.4528199821817758e+00 3.1830604908925320e+01 1.1794784763923857e+01 0 0 0
13038 2 3 3.9742242495877411e-01 7.2020392858574231e+00 3.2410773839466579e+01 1.1685498290929615e+01 0 0 0
14589 2 3 4.3511443544332529e-01 8.5133097914606708e+00 2.9345744892639537e+01 1.1604864631098383e+01 0 0 0
14590 2 3 3.2668798765980556e-01 9.2439147992923640e+00 3.0604340179194594e+01 1.2242637407404430e+01 0 0 0
14588 2 2 -5.8241204884341324e-01 8.6557341767602800e+00 2.9857972560924033e+01 1.2403971754913284e+01 0 0 0
15005 2 2 -7.2624096880244449e-01 1.0027509463446520e+01 3.5219503155262565e+01 9.8274060771130003e+00 0 0 0
15007 2 3 4.6741855538669047e-01 9.6764854583304114e+00 3.6041546428851412e+01 1.0168855176357756e+01 0 0 0
14646 2 3 3.0665700782931893e-01 7.3932041408105729e+00 3.6612167415817780e+01 1.0037595117347609e+01 0 -1 0
1486 1 1 -2.2969796659537137e-01 2.1729669999999999e+00 3.2971809999999998e+01 6.8597619999999999e+00 1 0 0
1487 1 2 -3.3135385970011372e-01 3.0434109999999919e+00 3.4867246000000002e+01 8.0277480000000008e+00 1 0 0
1488 1 2 -3.6583418562344683e-01 8.1433399999998812e-01 3.5980207999999998e+01 8.1610329999999998e+00 1 0 0
1489 1 1 2.8253633243751619e-01 2.2043869999999970e+00 3.6018743000000001e+01 8.2040129999999998e+00 1 0 0
1490 1 1 1.2445619172677284e-01 4.8254000000000019e-02 3.7258611999999999e+01 8.2580659999999995e+00 1 0 0
1491 1 1 -8.2415886103097927e-02 2.9160859999999929e+00 3.7168979999999998e+01 8.4678480000000000e+00 1 0 0
1492 1 1 -6.3203012878046333e-02 7.4709099999999751e-01 3.8376227000000000e+01 8.6618849999999998e+00 1 0 0
1493 1 1 1.5848886399556653e-01 2.1679059999999879e+00 3.8375613000000001e+01 8.9635110000000005e+00 1 0 0
1545 1 1 7.8921480522691240e-02 5.1164819999999906e+00 3.3651224999999997e+01 8.2951440000000005e+00 1 0 0
1546 1 1 1.0543248298121595e-01 6.6178519999999992e+00 3.3611545999999997e+01 7.6888150000000000e+00 1 0 0
1547 1 1 1.0471928974198215e-01 4.4398159999999933e+00 3.4918258000000002e+01 8.2415730000000007e+00 1 0 0
1548 1 1 8.7888147132089187e-02 7.2187079999999924e+00 3.4896462999999997e+01 7.7493140000000000e+00 1 0 0
1549 1 1 1.1373258855755018e-01 5.1132439999999946e+00 3.6067418000000004e+01 8.6400830000000006e+00 1 0 0
1550 1 1 -8.6247356877358280e-02 6.4925849999999912e+00 3.6053673000000003e+01 7.9069130000000003e+00 1 0 0
1551 1 1 -3.3299183278656226e-02 4.3416129999999953e+00 3.7294629999999998e+01 8.4441659999999992e+00 1 0 0
1552 1 1 6.0520150033948936e-02 6.8996549999999957e+00 3.7327499000000003e+01 7.4055710000000001e+00 1 0 0
1553 1 1 1.4714781142103658e-01 5.0779149999999902e+00 3.8571885999999999e+01 8.5732210000000002e+00 1 0 0
1554 1 1 -7.0206412814654506e-02 6.4303659999999923e+00 3.8529525000000000e+01 7.9711420000000004e+00 1 0 0
1608 1 1 6.8218901262729554e-03 9.3719309999999894e+00 3.3793053000000000e+01 7.6493919999999997e+00 1 0 0
1610 1 2 -3.7424781396173767e-01 8.5920909999999964e+00 3.4966645999999997e+01 7.3583889999999998e+00 1 0 0
1614 1 2 -3.3398008420923059e-01 9.4349419999999924e+00 3.8526015000000001e+01 7.4878489999999998e+00 1 0 0
1775 1 2 -3.8928279418355016e-01 2.7654349999999965e+00 3.9297710000000002e+01 9.9089340000000004e+00 1 0 0
1864 1 2 -4.9745893104464201e-01 5.5586799999999954e+00 3.3487048000000001e+01 9.6917720000000003e+00 1 0 0
1866 1 2 -5.1481672649784560e-01 5.6085920000000016e+00 3.6143039999999999e+01 1.0042398000000000e+01 1 0 0
1867 1 3 3.5137250973580098e-01 5.4954859999999996e+00 3.7063274000000000e+01 1.0386986000000000e+01 1 0 0
1892 1 2 -5.2519415871593877e-01 6.5342739999999964e+00 3.3277088999999997e+01 6.2760129999999998e+00 1 0 0
1925 1 2 -5.4172319513399503e-01 5.2199019999999905e+00 3.8721696000000001e+01 1.0049918000000000e+01 1 0 0
1926 1 3 3.7946815706081599e-01 4.4011359999999939e+00 3.9154494000000000e+01 1.0395180000000000e+01 1 0 0
1980 1 3 2.2015702651132893e-01 1.5351339999999993e+00 3.3638565000000000e+01 7.4429499999999997e+00 1 0 0
14647 2 3 3.7671746450763460e-01 8.1581166833192604e+00 3.7996011657781700e+01 9.7965565525862441e+00 0 -1 0
14645 2 2 -6.4635675005638438e-01 8.2780474278242764e+00 3.7076538878812549e+01 1.0141466407905989e+01 0 -1 0
15912 2 3 3.8585818526001009e-01 8.5113098047059843e+00 3.3946997133062034e+01 1.0420289565015295e+01 0 0 0
15913 2 3 3.7392449722065174e-01 7.0960905200821482e+00 3.4559167268492679e+01 1.0052006663708992e+01 0 0 0
15911 2 2 -6.8763240403520853e-01 7.7094708422898854e+00 3.4317831500252723e+01 1.0811266209003493e+01 0 0 0
15930 2 3 4.4389272060897966e-01 5.2952492134985985e+00 3.4823396783625803e+01 1.1530182023443754e+01 0 0 0
16036 2 3 3.6684004104346962e-01 7.9857353122910890e+00 3.5496463081218764e+01 1.2040170749211391e+01 0 -1 0
12124 2 3 2.8388425865270583e-01 6.3901124745165978e+00 3.8492967652972403e+01 1.1985467908925163e+01 0 -1 0
12122 2 2 -6.1090351583307301e-01 7.2929755294838676e+00 3.8596556579617229e+01 1.2384542767873334e+01 0 -1 0
15929 2 2 -6.9166556173646487e-01 5.0876845251108245e+00 3.4715691977374050e+01 1.2428707368451333e+01 0 0 0
12123 2 3 3.9095517509064664e-01 7.7442971606103583e+00 3.7691304252932696e+01 1.2346337979803982e+01 0 -1 0
15006 2 3 3.8241336960843475e-01 9.8935428408989665e+00 3.5077862053508881e+01 8.8422604774201332e+00 0 0 0
13030 2 3 4.1444618466068256e-01 6.1883413865022394e+00 2.0155359297256719e+01 1.2623769344251969e+01 0 0 0
13028 2 2 -5.6043828754755809e-01 5.7946758391374296e+00 2.0259956268144634e+01 1.3474804123585368e+01 0 0 0
12711 2 3 3.7259646340340730e-01 3.5327010398770744e+00 2.2208749005135115e+01 1.8498654168677881e+01 0 0 0
3044 1 3 1.8961113593253393e-01 9.7015379999999993e+00 2.5285862000000002e+01 1.5065685000000000e+01 0 1 0
3045 1 2 -4.4787314433917069e-01 9.3845010000000002e+00 2.2923209999999997e+01 1.4868831000000000e+01 0 1 0
3046 1 3 4.1889678772830335e-01 8.8002199999999995e+00 2.2345982999999997e+01 1.4250220000000001e+01 0 1 0
3047 1 1 2.7415379556319230e-01 9.4405479999999997e+00 1.9956634999999999e+01 1.3972764000000000e+01 0 1 0
3049 1 2 -4.3868168085959908e-01 8.6049950000000006e+00 2.0871288999999997e+01 1.3545555000000000e+01 0 1 0
15652 2 3 4.2745624138115823e-01 4.7560958096956968e-01 2.0871541789660505e+01 1.8179737511778914e+01 1 0 0
13029 2 3 3.2289249290583233e-01 6.5427546453749690e+00 2.0218507295578522e+01 1.4122680639904363e+01 0 0 0
16063 2 3 4.5630564054332223e-01 6.7475626065767038e+00 3.1104803121406746e+01 1.8388436102138005e+01 1 0 0
16061 2 2 -6.4348169783419595e-01 6.6658026833243236e+00 3.0491882723675719e+01 1.7676619979855410e+01 1 0 0
16062 2 3 4.2174397606727998e-01 7.4576732149028420e+00 3.0227168444154525e+01 1.7199788396905159e+01 1 0 0
3038 1 3 1.6251767264334235e-01 9.6162100000000006e+00 3.2764597999999999e+01 1.4923983000000000e+01 0 1 0
3039 1 1 2.3830275563268524e-01 9.4427740000000000e+00 3.0255923000000003e+01 1.5969168000000000e+01 0 1 0
3040 1 2 -5.2898305658555500e-01 8.7757989999999992e+00 2.9041636000000004e+01 1.6317186000000000e+01 0 1 0
3041 1 2 -4.5925952029831080e-01 9.0780860000000008e+00 3.1454551000000002e+01 1.6339656999999999e+01 0 1 0
3042 1 3 5.9360906661455604e-01 9.0057120000000008e+00 2.8207382000000003e+01 1.5635707999999999e+01 0 1 0
3043 1 2 -4.5747657024838367e-01 9.3486619999999991e+00 2.7448766999999997e+01 1.4883877000000000e+01 0 1 0
10357 2 3 3.5714939063229906e-01 8.0878814419620291e+00 3.2380063051733757e+01 1.7214171677952265e+01 0 0 0
12024 2 3 3.7816324073933466e-01 7.4820001635201656e+00 3.1098744358054248e+01 1.5164880191464608e+01 0 0 0
12025 2 3 3.5196283172806681e-01 6.9230775502314632e+00 3.2270232652787968e+01 1.4256028426347607e+01 0 0 0
15090 2 3 3.0748806598753176e-01 9.7336242517622846e+00 3.0380299602144230e+01 1.8111682831385068e+01 0 0 0
12023 2 2 -5.9101095694530537e-01 6.6903002477478548e+00 3.1449633764198897e+01 1.4732597757481154e+01 0 0 0
12055 2 3 4.2307493700122101e-01 5.1153414623069224e+00 3.2106322348815304e+01 1.5870421957921856e+01 1 0 0
12053 2 2 -5.8224743394370981e-01 4.4102648106924853e+00 3.2668888496657573e+01 1.6209214656270483e+01 1 0 0
12054 2 3 4.0475307744267747e-01 4.4818084125122830e+00 3.2699173834007439e+01 1.7168013785142449e+01 1 0 0
12410 2 2 -6.3101583643910986e-01 9.1756461244213927e+00 3.6455004949192976e+01 1.8623652057348529e+01 0 0 0
12411 2 3 2.9540758694996033e-01 9.3080218661092982e+00 3.5517975452783055e+01 1.8640796791872770e+01 0 0 0
12040 2 3 4.1905426191035144e-01 6.4118946731724042e+00 3.9345747068827606e+01 1.4302334290579852e+01 0 -1 0
11118 2 3 3.1822182156744994e-01 4.0034401519951865e+00 3.7731215154667574e+01 1.2606514418797952e+01 0 0 0
11119 2 3 4.1811068581467697e-01 4.7945583645815466e+00 3.6355351789145601e+01 1.3201345228919573e+01 0 0 0
16034 2 2 -6.6795769280737782e-01 8.3811528882938493e+00 3.6116699156657852e+01 1.2703744239944351e+01 0 -1 0
16035 2 3 2.9701726907761283e-01 9.3004160004160426e+00 3.6011825551905247e+01 1.2694161885177673e+01 0 -1 0
14968 2 3 4.0505729030684939e-01 7.0675288143401085e+00 3.4422380653892354e+01 1.5730920457434994e+01 0 0 0
10355 2 2 -6.0140819531588108e-01 7.4503503703732932e+00 3.3109412780491759e+01 1.7577648081777919e+01 0 0 0
11117 2 2 -6.2579238323932629e-01 4.6919711548793535e+00 3.7341513604720994e+01 1.3139671733702952e+01 0 0 0
10860 2 3 4.1325062011652020e-01 9.6090635062640519e+00 3.3328948802040095e+01 1.2617376336795662e+01 0 0 0
14967 2 3 3.4091421239578018e-01 6.9181519017606465e+00 3.5486347047760830e+01 1.4518097902408490e+01 0 0 0
16716 2 3 3.5696587039778299e-01 6.4998061100080164e+00 3.8386179673153968e+01 1.7824595458381729e+01 0 -1 0
16717 2 3 3.2671317843568426e-01 7.8861269085310788e+00 3.7899365702146795e+01 1.8437350975584032e+01 0 -1 0
14489 2 2 -5.8146747852102187e-01 5.9932786033054288e+00 3.5579025967480888e+01 1.8156060046425456e+01 0 0 0
3010 1 1 2.7101898481848219e-01 9.5452440000000003e+00 3.5412739999999992e+01 1.5812194999999999e+01 0 1 0
3013 1 3 3.2304587345460051e-01 8.3570849999999997e+00 3.6879263000000002e+01 1.6598113999999999e+01 0 1 0
16715 2 2 -5.9649647037120213e-01 7.4176522569128638e+00 3.8640153797274685e+01 1.7992132980907343e+01 0 -1 0
3011 1 2 -4.0087495613407809e-01 9.0878359999999994e+00 3.4357011999999990e+01 1.6435345000000002e+01 0 1 0
15931 2 3 3.9519075869132825e-01 5.4767335784030147e+00 3.3948977148826849e+01 1.2842495855617640e+01 0 0 0
3012 1 2 -5.0421490422414339e-01 9.0258810000000000e+00 3.6763659999999994e+01 1.5909432000000001e+01 0 1 0
14966 2 2 -6.5375459830098270e-01 6.7103467488618023e+00 3.4630928173939580e+01 1.4902552591104154e+01 0 0 0
3009 1 3 1.5728897216081980e-01 9.6035470000000007e+00 3.7613759999999992e+01 1.3942140000000000e+01 0 1 0
10861 2 3 2.6234517892422732e-01 8.4076110043364292e+00 3.3774642088501579e+01 1.3566103478466937e+01 0 0 0
10356 2 3 3.1393682649427695e-01 8.0035689855151251e+00 3.3944764090459856e+01 1.7647012091826340e+01 0 0 0
10859 2 2 -6.3203895706762903e-01 8.7409242494590540e+00 3.3059943481494031e+01 1.2976697746730448e+01 0 0 0
11518 2 3 3.8019268800698924e-01 9.9642490551294891e+00 3.8578257801564078e+01 1.6603099608567405e+01 0 0 0
14491 2 3 3.7204893670183642e-01 5.7351921346563604e+00 3.4679420961798264e+01 1.8448336288451436e+01 0 0 0
14490 2 3 2.9415976548157818e-01 6.8140510439047306e+00 3.5750735420976987e+01 1.8586420662302213e+01 0 0 0
3533 1 1 -8.3392389526771138e-02 1.5909739999999886e+00 2.0416688999999998e+01 2.3467848000000000e+01 1 1 0
3535 1 1 1.5393510837227767e-01 8.4279399999999782e-01 2.1623321999999995e+01 2.3963511000000000e+01 1 1 0
3537 1 1 1.1482593081964428e-01 1.7049079999999890e+00 2.3242213000000000e+01 2.3637346000000001e+01 1 1 0
3539 1 1 -3.7012666128560592e-02 8.6355899999999508e-01 2.4423482999999997e+01 2.3348191000000000e+01 1 1 0
3541 1 1 -6.7440230088221698e-02 1.3243459999999914e+00 2.5587088000000001e+01 2.2693711000000000e+01 1 1 0
3593 1 1 -3.4908125283002168e-02 3.0165009999999910e+00 2.0542338999999998e+01 2.3444165999999999e+01 1 1 0
3594 1 1 2.7135420291771330e-02 5.5745429999999914e+00 2.0575206999999999e+01 2.2405570999999998e+01 1 1 0
3595 1 1 1.4246735560278981e-01 3.7528030000000001e+00 2.1819595000000000e+01 2.3573221000000000e+01 1 1 0
3596 1 1 -5.4844629411373511e-02 5.1052539999999880e+00 2.1777234000000000e+01 2.2971142000000000e+01 1 1 0
3597 1 1 -8.7150669146242823e-02 3.0027399999999886e+00 2.2986045999999995e+01 2.3059747999999999e+01 1 1 0
3598 1 1 9.4821785105164855e-02 5.7991469999999907e+00 2.3059134000000000e+01 2.2807164000000000e+01 1 1 0
3599 1 1 1.4691978523779053e-01 3.5818349999999981e+00 2.3815971999999995e+01 2.2057634000000000e+01 1 1 0
3600 1 1 -7.0346458992198171e-02 5.0034559999999999e+00 2.4017829999999996e+01 2.2068169999999999e+01 1 1 0
3601 1 1 1.2904932680679498e-01 2.4971999999999923e+00 2.5658876999999997e+01 2.1877905999999999e+01 1 1 0
3602 1 1 1.1697700440054494e-01 5.5807019999999881e+00 2.5157347999999992e+01 2.1363333999999998e+01 1 1 0
3654 1 1 -2.4729727945878535e-01 6.1975039999999950e+00 2.0583151000000001e+01 2.1027678000000002e+01 1 1 0
3655 1 2 -3.8830513437130665e-01 9.8475589999999897e+00 2.0505855999999994e+01 2.1237963000000001e+01 1 1 0
3656 1 2 -3.8532685598925759e-01 8.1098309999999998e+00 2.1773722999999997e+01 2.2487849000000001e+01 1 1 0
3657 1 1 3.1913724662217891e-01 9.2340140000000019e+00 2.1618285999999998e+01 2.1563855000000000e+01 1 1 0
3658 1 1 2.2436847957797715e-01 7.3533109999999908e+00 2.3001753999999998e+01 2.2406780999999999e+01 1 1 0
3659 1 1 -1.2133115433718779e-01 9.8532369999999929e+00 2.2818832999999998e+01 2.1023258999999999e+01 1 1 0
3660 1 1 8.4554271892594166e-02 7.7069959999999895e+00 2.3969132999999999e+01 2.1274227000000000e+01 1 1 0
3661 1 1 1.4195483524087631e-02 9.1798759999999930e+00 2.4014989000000000e+01 2.1122169000000000e+01 1 1 0
3662 1 1 -3.9409895782155313e-02 7.0560649999999896e+00 2.5264688000000000e+01 2.1451165000000000e+01 1 1 0
3663 1 1 1.7577217750784871e-01 9.8826349999999934e+00 2.5331797999999999e+01 2.1114493000000000e+01 1 1 0
3729 1 3 2.2996091445908154e-01 6.6565229999999929e+00 2.1541570999999998e+01 2.0787898999999999e+01 1 1 0
3730 1 1 2.9521250252702136e-01 5.0016459999999938e+00 2.0296664000000000e+01 2.0024927000000002e+01 1 1 0
3732 1 2 -3.7191577755519251e-01 5.3022149999999897e+00 2.0981423999999997e+01 1.8987134000000001e+01 1 1 0
3817 1 2 -3.7411033147621447e-01 1.4403239999999897e+00 2.2545417999999998e+01 2.4908933999999999e+01 1 1 0
3818 1 2 -3.5135057058598695e-01 2.9090999999999951e+00 2.4576730999999995e+01 2.1026411000000000e+01 1 1 0
3819 1 2 -3.0121937767915080e-01 4.8766779999999983e+00 2.5851275999999991e+01 2.0300007999999998e+01 1 1 0
3963 1 2 -4.5963987931953504e-01 7.0904709999999938e+00 2.3283730999999996e+01 2.0126491999999999e+01 1 1 0
3964 1 3 3.6089734020609388e-01 6.3596719999999891e+00 2.3775119999999994e+01 1.9742422999999999e+01 1 1 0
3988 1 2 -2.9192595541825617e-01 6.8894079999999889e+00 2.3356774999999999e+01 2.3722329999999999e+01 1 1 0
4021 1 3 1.3380634060198121e-01 6.9588909999999942e+00 1.9813233999999994e+01 2.0923188000000000e+01 1 1 0
15050 2 2 -6.0159068903793245e-01 9.8480885977797594e-01 2.0870015061899405e+01 2.0647968120919138e+01 0 0 0
15051 2 3 3.5203093725379375e-01 1.7583758717418205e+00 2.0332928500963813e+01 2.0321260906170345e+01 0 0 0
11110 2 3 4.0516138100118310e-01 5.8981353843735984e-01 2.4565949858945796e+01 2.0493767544637603e+01 1 0 0
12710 2 2 -6.0098004047242592e-01 2.6165407751024574e+00 2.2290142414018611e+01 1.8759951705340466e+01 0 0 0
12712 2 3 3.4819266178971986e-01 2.4820757323885805e+00 2.3118245393781493e+01 1.9221998257000330e+01 0 0 0
11109 2 3 4.0522811182704443e-01 3.9529550486604687e-01 2.2899965669070660e+01 2.0440523418933488e+01 1 0 0
11661 2 3 3.7606999972121902e-01 2.4604664167889281e+00 2.6192506322662577e+01 1.9276314342792126e+01 0 0 0
11108 2 2 -5.9647591512571030e-01 8.5321502901053864e-02 2.3805877275021103e+01 2.0240572603014613e+01 1 0 0
14543 2 2 -5.6124216053748444e-01 7.5219235506026747e+00 2.0065274973965003e+01 2.4590501207415411e+01 0 0 0
14544 2 3 4.4191892450167197e-01 7.8323426092873794e+00 2.0717725138901926e+01 2.3899930595082406e+01 0 0 0
15052 2 3 3.0622161244226404e-01 4.3632126294296114e-01 2.0271943574868772e+01 2.1212919702474164e+01 0 0 0
14545 2 3 3.8212906550988662e-01 6.5433102889195984e+00 1.9996131112626411e+01 2.4489150962937096e+01 0 0 0
3543 1 1 2.4838264428143172e-01 5.3322899999999152e-01 2.6860342999999993e+01 2.2770871000000000e+01 1 1 0
3545 1 2 -3.4951505507883412e-01 1.3949470000000019e+00 2.8143064000000003e+01 2.2717272000000001e+01 1 1 0
3550 1 2 -3.3717092900895401e-01 1.0217299999999909e+00 3.1472607000000004e+01 2.3044532000000000e+01 1 1 0
3552 1 1 2.4157186085954252e-01 1.7123959999999983e+00 3.2697962999999994e+01 2.3209792000000000e+01 1 1 0
3603 1 1 -1.2615246940736111e-01 3.2519859999999881e+00 2.6898807999999995e+01 2.1863765000000001e+01 1 1 0
3604 1 1 1.5787382373702502e-01 4.6568359999999984e+00 2.6808422000000000e+01 2.1354149000000000e+01 1 1 0
3605 1 1 2.9082410786080376e-01 2.7072929999999928e+00 2.8094200999999991e+01 2.2295293999999998e+01 1 1 0
3606 1 1 -1.0647690679074850e-01 5.5530699999999911e+00 2.7873302000000002e+01 2.1797149999999998e+01 1 1 0
3607 1 2 -3.2515013821363153e-01 3.4993849999999895e+00 2.9262996999999991e+01 2.2204302999999999e+01 1 1 0
3608 1 1 1.3994353751855804e-01 4.9442109999999957e+00 2.9106513000000000e+01 2.1999175000000001e+01 1 1 0
3609 1 1 -5.3653251927001905e-02 5.6697989999999976e+00 3.0299790999999992e+01 2.1848835000000001e+01 1 1 0
3610 1 1 -2.4878340144746935e-01 3.9016799999999989e+00 3.1839886999999997e+01 2.1062303000000000e+01 1 1 0
3611 1 1 7.0352239858315999e-02 5.1512079999999969e+00 3.1633813999999994e+01 2.1887533999999999e+01 1 1 0
3612 1 2 -3.4140984051822160e-01 3.0047859999999957e+00 3.2778268000000004e+01 2.3694721000000001e+01 1 1 0
3613 1 1 -7.1287767273002945e-03 5.9333639999999974e+00 3.2736799999999995e+01 2.2427268999999999e+01 1 1 0
3664 1 1 1.9784987474804141e-02 7.7122569999999939e+00 2.6494689000000001e+01 2.1621766999999998e+01 1 1 0
3665 1 1 2.3936413631207025e-03 9.1379259999999931e+00 2.6533939999999994e+01 2.1606179000000001e+01 1 1 0
3666 1 1 1.4227861141027925e-01 7.0121219999999909e+00 2.7748459000000004e+01 2.2091777000000000e+01 1 1 0
3667 1 1 -2.2472999371599561e-02 9.8486259999999959e+00 2.7681322999999999e+01 2.2035097000000000e+01 1 1 0
3668 1 1 -2.1158149767295954e-02 7.7755909999999915e+00 2.8950572000000001e+01 2.1754964999999999e+01 1 1 0
3669 1 1 6.5607842168150021e-02 9.2016160000000013e+00 2.8968522000000000e+01 2.1908158000000000e+01 1 1 0
3670 1 1 1.2538515509608497e-01 7.1082569999999947e+00 3.0187082999999994e+01 2.1381053000000001e+01 1 1 0
3671 1 1 -8.1549364686035589e-02 9.9580659999999881e+00 3.0178057000000003e+01 2.2085362000000000e+01 1 1 0
3672 1 1 1.1437749610310806e-01 8.0344649999999973e+00 3.1678350999999999e+01 2.1617349000000001e+01 1 1 0
3673 1 1 -1.9047963523374824e-02 9.3753370000000018e+00 3.1438858000000003e+01 2.2083373000000002e+01 1 1 0
3674 1 1 -5.1086038386118048e-02 7.3400169999999889e+00 3.2809255999999998e+01 2.2173392000000000e+01 1 1 0
3675 1 1 1.5587972036908601e-01 1.0140936999999994e+01 3.2680473999999997e+01 2.2471326000000001e+01 1 1 0
3784 1 3 1.7206229468950970e-01 3.4946640000000002e+00 3.0882550000000002e+01 2.0731173999999999e+01 1 1 0
3785 1 1 3.2665186903642540e-01 4.3106619999999936e+00 3.2718848000000001e+01 1.9804416000000000e+01 1 1 0
3808 1 2 -3.2181575470759716e-01 7.6462870000000009e+00 3.1112647000000003e+01 2.0369447999999998e+01 1 1 0
3834 1 2 -4.1187910657656274e-01 7.0870659999999930e+00 2.7639530000000001e+01 2.3560613000000000e+01 1 1 0
3835 1 3 3.6736673262023151e-01 6.2208749999999924e+00 2.7636101000000004e+01 2.3974634999999999e+01 1 1 0
4019 1 3 1.8954925897218056e-01 3.1080559999999906e+00 3.2316887999999999e+01 2.1627036000000000e+01 1 1 0
4020 1 3 1.8349497207944596e-01 7.6472899999998845e-01 3.0574468000000003e+01 2.4933423000000001e+01 1 1 0
13500 2 3 4.1415226034809000e-01 6.9965812261643145e-01 2.9708877745986104e+01 2.1140957703528851e+01 0 0 0
13499 2 2 -6.5519689757104294e-01 2.6652112853302840e-01 2.9363138480919972e+01 2.0418130599785265e+01 0 0 0
11662 2 3 3.4137679042658187e-01 1.5455954271005983e+00 2.7414960251383580e+01 1.9593741285402764e+01 0 0 0
11660 2 2 -5.5857787064579301e-01 1.7600480817138833e+00 2.6695238815478419e+01 1.8926525000464778e+01 0 0 0
11484 2 3 3.4808502086166576e-01 9.8098361981876412e+00 3.2303146705221671e+01 1.9217097257440432e+01 0 0 0
15089 2 2 -5.7464606324143752e-01 1.0067671444036305e+01 3.0116686521478044e+01 1.9008595223665001e+01 0 0 0
14541 2 3 3.7292402090975352e-01 1.1681226608620529e-01 3.2702945749527188e+01 2.0213154428072592e+01 0 0 0
11483 2 2 -6.4572711151580531e-01 1.0184608514800702e+01 3.3092207821788101e+01 1.9626028642661680e+01 0 0 0
3501 1 1 1.6914763186254532e-02 1.1055209999999960e+00 3.8946093999999995e+01 2.1983335000000000e+01 1 1 0
3554 1 1 4.0854765661596272e-02 1.1251699999999971e+00 3.3884193000000003e+01 2.2743203999999999e+01 1 1 0
3556 1 1 1.2854419887262733e-01 1.6060409999999905e+00 3.5347356999999995e+01 2.3288920999999998e+01 1 1 0
3558 1 1 -3.0512779598990139e-02 9.5411299999999244e-01 3.6502001999999997e+01 2.2556418000000001e+01 1 1 0
3560 1 1 -6.9514729131088951e-03 1.6835030000000017e+00 3.7702717999999997e+01 2.2472553000000001e+01 1 1 0
3561 1 1 1.1032089798797174e-02 3.8536909999999978e+00 3.8943977999999994e+01 2.2602183000000000e+01 1 1 0
3562 1 1 -3.0341826154279362e-02 5.2784970000000015e+00 3.8952265000000004e+01 2.2729637000000000e+01 1 1 0
3614 1 1 1.8201256385535797e-01 3.8569379999999995e+00 3.3925560999999995e+01 2.3107049000000000e+01 1 1 0
3615 1 1 1.0033339439286007e-01 5.3147979999999961e+00 3.3742542999999991e+01 2.3258350000000000e+01 1 1 0
3616 1 1 5.6591010503909932e-02 3.1202579999999926e+00 3.5259295999999999e+01 2.2974685000000001e+01 1 1 0
3617 1 1 6.1163648966980282e-02 6.1481560000000002e+00 3.5213642000000000e+01 2.3271653000000001e+01 1 1 0
3618 1 1 3.8380910591568534e-02 3.8682429999999925e+00 3.6438736999999996e+01 2.3394971000000002e+01 1 1 0
3619 1 1 7.5352583032093898e-02 5.2731789999999990e+00 3.6366008000000001e+01 2.2747807999999999e+01 1 1 0
3620 1 1 1.3685320178175067e-01 3.0079250000000002e+00 3.7863492000000001e+01 2.3082878000000001e+01 1 1 0
3621 1 1 9.8674828951008528e-02 6.0549879999999945e+00 3.7787888000000002e+01 2.2431875000000002e+01 1 1 0
3622 1 1 -1.2341819214641999e-03 8.2622749999999883e+00 3.8957934000000002e+01 2.2440622999999999e+01 1 1 0
3623 1 1 -2.2256718851409951e-02 9.6359109999999930e+00 3.8927644999999991e+01 2.2002251000000001e+01 1 1 0
3676 1 1 1.4188803856058144e-01 8.0515460000000019e+00 3.4098356000000003e+01 2.2032247999999999e+01 1 1 0
3677 1 1 -4.3183455185572650e-02 9.5125680000000017e+00 3.4012022999999992e+01 2.2324392000000000e+01 1 1 0
3678 1 1 -4.9043868765007992e-02 7.4662019999999956e+00 3.5281381000000003e+01 2.2631169000000000e+01 1 1 0
3679 1 1 -5.6383213843497391e-02 1.0243026000000000e+01 3.5185340000000004e+01 2.2299692000000000e+01 1 1 0
3680 1 1 1.2605336452432733e-01 8.2266629999999878e+00 3.6506233000000002e+01 2.2811999000000000e+01 1 1 0
3681 1 1 5.0596126723700771e-02 9.5851419999999905e+00 3.6452649000000001e+01 2.2176971999999999e+01 1 1 0
3682 1 1 -2.6940787565490527e-02 7.5051839999999999e+00 3.7776930000000000e+01 2.2562325999999999e+01 1 1 0
3683 1 1 -4.6083620483157950e-02 1.0210226999999989e+01 3.7628036000000002e+01 2.1685524999999998e+01 1 1 0
3689 1 2 -5.0585755805184951e-01 8.5241189999999989e+00 3.6551062999999992e+01 2.4271068000000000e+01 1 1 0
3690 1 3 6.4810385971230589e-01 8.0545889999999929e+00 3.5874548999999995e+01 2.4758911999999999e+01 1 1 0
3695 1 2 -3.4791896459403449e-01 5.9384529999999955e+00 3.4297750999999998e+01 2.4406199999999998e+01 1 1 0
3786 1 2 -4.6198822980602455e-01 3.0227179999999976e+00 3.3104568999999991e+01 1.9324224000000001e+01 1 1 0
3787 1 2 -3.8578884955796428e-01 5.4823189999999897e+00 3.2869505999999994e+01 1.9321462000000000e+01 1 1 0
3788 1 3 3.3387401494855923e-01 2.3502229999999997e+00 3.3358187999999991e+01 1.9989205999999999e+01 1 1 0
3791 1 2 -3.1655967844236554e-01 3.3344019999999972e+00 3.7358636999999995e+01 2.4402570999999998e+01 1 1 0
3828 1 2 -4.8592894431872147e-01 1.6840149999999880e+00 3.5494149000000000e+01 2.4728594999999999e+01 1 1 0
3941 1 2 -2.8308127810481770e-01 5.4971949999999907e+00 3.6851776999999991e+01 2.1433295000000001e+01 1 1 0
3957 1 2 -5.0519651189448345e-01 8.0400059999999911e+00 3.4387481000000001e+01 2.0561807999999999e+01 1 1 0
3958 1 3 3.3912767173450004e-01 7.4666239999999959e+00 3.3790213000000001e+01 2.0090844000000001e+01 1 1 0
3993 1 2 -3.5167567375909603e-01 3.3664249999999925e+00 3.4432549999999999e+01 2.1828078999999999e+01 1 1 0
3996 1 2 -3.6513110546186511e-01 7.1106100000000083e-01 3.3999941999999997e+01 2.1356176000000001e+01 1 1 0
15630 2 3 3.8950795180466291e-01 3.7086789274601113e+00 3.5846576441186826e+01 1.9969208330141893e+01 0 0 0
15629 2 2 -5.6692782621944426e-01 2.7919966224755859e+00 3.6125241163438240e+01 1.9831211919121195e+01 0 0 0
15631 2 3 4.1251693328982680e-01 2.3181387043796455e+00 3.5476434969885680e+01 2.0324993158407047e+01 0 0 0
11485 2 3 3.6770799956016553e-01 9.4918299888838042e+00 3.3707734891065115e+01 1.9995308563079501e+01 0 0 0
12412 2 3 3.1103877392465545e-01 9.9538616525197021e+00 3.6883024623133210e+01 1.8978271863085372e+01 0 0 0
16240 2 3 4.0306730203263363e-01 5.3158672864943917e+00 2.3604655844162814e+01 2.5677684947264900e+01 0 0 0
16238 2 2 -5.9062511094060133e-01 5.2963096145237891e+00 2.4531238960209851e+01 2.5862976081898427e+01 0 0 0
15570 2 3 3.7182356757218832e-01 8.5592380593360353e+00 2.4491795467932956e+01 2.7346890880591666e+01 0 0 0
3909 1 3 4.0262841216930306e-01 4.1703739999999954e+00 2.0310983000000000e+01 2.5386986000000000e+01 1 1 0
3954 1 3 3.2157521400378136e-01 2.1030399999999361e-01 2.6061897999999992e+01 2.5613265999999999e+01 1 1 0
3967 1 2 -5.2667274926222396e-01 3.8947900000000004e+00 2.1969403999999997e+01 2.5049918000000002e+01 1 1 0
3968 1 3 4.0096186142513074e-01 3.0760250000000013e+00 2.2402201999999996e+01 2.5395180000000000e+01 1 1 0
4133 1 1 -3.5338569655155576e-02 4.7433410000000000e+00 2.0510334000000000e+01 2.9845587999999999e+01 0 1 0
4134 1 1 -2.8519975267213744e-02 6.2012340000000004e+00 2.0565447999999996e+01 2.9744910999999998e+01 0 1 0
4135 1 1 -7.0783497026436437e-02 4.0831369999999998e+00 2.1737078999999994e+01 3.0210087000000001e+01 0 1 0
4136 1 1 -2.4586330351342868e-02 6.8602309999999997e+00 2.1796734000000001e+01 3.0012585999999999e+01 0 1 0
4137 1 1 1.4379926847788891e-02 4.7360939999999996e+00 2.2982732999999996e+01 2.9910443000000001e+01 0 1 0
4138 1 1 1.3439660685134097e-01 6.1682350000000001e+00 2.2946352999999995e+01 2.9541799000000001e+01 0 1 0
4139 1 1 -1.0647349884377937e-01 4.0763930000000004e+00 2.4243272999999995e+01 2.9915088999999998e+01 0 1 0
4140 1 1 1.0715260336821246e-01 7.0445339999999996e+00 2.4427453999999997e+01 2.9664225999999999e+01 0 1 0
4141 1 1 5.7503685496456111e-02 4.7928170000000003e+00 2.5475512999999999e+01 2.9996227999999999e+01 0 1 0
4142 1 1 -6.7866667855375262e-02 6.2287569999999999e+00 2.5514327999999999e+01 3.0170560999999999e+01 0 1 0
4196 1 1 1.6602560942626163e-01 9.1621430000000004e+00 2.0716052999999995e+01 2.9608103000000000e+01 0 1 0
4198 1 1 1.3896108986096781e-01 8.2733290000000004e+00 2.1786001999999996e+01 3.0511977999999999e+01 0 1 0
4200 1 1 -5.5860796492593319e-03 9.0546910000000000e+00 2.3117590999999997e+01 3.0559483000000000e+01 0 1 0
4202 1 1 -5.6704881897587836e-02 8.4538630000000001e+00 2.4367615000000001e+01 3.0293924000000001e+01 0 1 0
4204 1 1 1.2103547614263113e-01 9.0627069999999996e+00 2.5646377999999991e+01 3.0390032000000001e+01 0 1 0
4830 1 2 -3.3969774665489733e-01 6.6236269999999999e+00 2.3729917000000000e+01 2.8439368999999999e+01 0 1 0
4980 1 2 -4.5152593902073196e-01 9.2045410000000007e+00 2.1476402999999998e+01 2.8396827999999999e+01 0 1 0
4981 1 3 3.8834376618690092e-01 8.8169989999999991e+00 2.0992821999999997e+01 2.7652518000000001e+01 0 1 0
5080 1 3 2.0194783025627772e-01 3.0000030000000000e+00 2.4288288999999999e+01 2.9923983000000000e+01 0 1 0
5081 1 1 2.5013603915028187e-01 2.8265669999999998e+00 2.1779613999999995e+01 3.0969168000000000e+01 0 1 0
5084 1 3 5.6888520202130699e-01 2.3895050000000002e+00 1.9731072999999995e+01 3.0635708000000001e+01 0 1 0
12645 2 3 2.9388936256061715e-01 1.5942178141379202e+00 2.3361764946700912e+01 2.7991381642330431e+01 1 0 0
12644 2 2 -6.0061211207649179e-01 1.3900444119712119e+00 2.4071238709375621e+01 2.7332635806215947e+01 1 0 0
16239 2 3 3.9054421469591272e-01 5.8707251442920896e+00 2.4715625684567971e+01 2.6606074619817122e+01 0 0 0
15569 2 2 -5.9245198738435856e-01 9.2729260096745278e+00 2.5124688260480713e+01 2.7411810948482913e+01 0 0 0
12646 2 3 4.1694947218943168e-01 1.0844316449516080e+00 2.3681570465237957e+01 2.6531784860185631e+01 1 0 0
15571 2 3 3.5452205706725798e-01 1.0072783819437737e+01 2.4694950391879271e+01 2.7760719532903465e+01 0 0 0
3547 1 1 -2.5257323631377537e-01 2.7226999999999180e-01 2.9609101000000003e+01 2.5017468999999998e+01 1 1 0
3697 1 3 2.3652212794188265e-01 1.0565479999999923e+00 2.8857382999999992e+01 2.5072669000000001e+01 1 1 0
3953 1 2 -4.3658144986182224e-01 3.3813499999999408e-01 2.6862403999999991e+01 2.5089753999999999e+01 1 1 0
4085 1 1 1.1324696751570260e-04 4.6899210000000000e+00 3.0345859999999995e+01 2.9181713999999999e+01 0 1 0
4086 1 1 3.5492561566482922e-03 6.1166720000000003e+00 3.0453949000000001e+01 2.9496959000000000e+01 0 1 0
4087 1 1 1.7064343378927882e-01 3.8949440000000002e+00 3.1658521000000000e+01 2.9066828000000001e+01 0 0 0
4088 1 1 -6.8372153668200528e-02 6.8032019999999997e+00 3.1657910000000001e+01 2.9414850999999999e+01 0 0 0
4143 1 1 -8.1714889956750372e-02 4.1417250000000001e+00 2.6765561999999996e+01 3.0047245000000000e+01 0 1 0
4144 1 1 9.4659141607255068e-02 6.8496439999999996e+00 2.6674979999999998e+01 3.0790061000000001e+01 0 1 0
4145 1 1 1.4565804682776717e-01 4.8337009999999996e+00 2.7886656999999992e+01 2.9366403999999999e+01 0 1 0
4146 1 1 7.4340946255401483e-02 5.9693880000000004e+00 2.8182630999999994e+01 3.0493576000000001e+01 0 1 0
4147 1 1 -1.0366267384110152e-01 4.0387069999999996e+00 2.9167227000000004e+01 2.9127901000000001e+01 0 1 0
4148 1 1 -3.6992797442672504e-02 6.7947100000000002e+00 2.9299748999999998e+01 3.0069025000000000e+01 0 1 0
4149 1 1 -3.1761159393147520e-03 8.8899109999999997e+00 3.0601417000000001e+01 3.0192063000000001e+01 0 0 0
4150 1 1 -4.9254433529503916e-04 1.0278433000000000e+01 3.0717016999999998e+01 3.0548089999999998e+01 0 0 0
4151 1 1 1.1294420380683226e-01 8.1450700000000005e+00 3.1850857000000001e+01 2.9895858000000000e+01 0 0 0
4153 1 1 8.7220201892933252e-02 8.8661890000000003e+00 3.2791406000000002e+01 2.8901190000000000e+01 0 0 0
4206 1 1 -9.6086909074078908e-02 8.2946080000000002e+00 2.6799775000000004e+01 3.0421475000000001e+01 0 1 0
4208 1 1 1.2374397753005668e-01 8.9791050000000006e+00 2.8079005000000002e+01 3.0208037999999998e+01 0 1 0
4209 1 1 6.8277833810203220e-02 1.0167279000000001e+01 2.8138113999999995e+01 3.1217281000000000e+01 0 1 0
4210 1 1 2.1949596601098520e-03 8.2155980000000000e+00 2.9347253000000002e+01 3.0243552000000001e+01 0 1 0
4707 1 2 -4.2113987672098674e-01 5.7141849999999996e+00 2.7468889999999995e+01 2.8255361000000001e+01 0 1 0
4708 1 3 3.5773415519377033e-01 6.6556930000000003e+00 2.7538924999999999e+01 2.8443890000000000e+01 0 1 0
4709 1 2 -4.8273457376564949e-01 6.1905809999999999e+00 3.2629582999999997e+01 2.7351308000000000e+01 0 0 0
4714 1 2 -3.5079104517039672e-01 9.7354649999999996e+00 3.2275734000000000e+01 2.7881682999999999e+01 0 0 0
4845 1 2 -5.2175750489297024e-01 8.1459860000000006e+00 3.2642451000000001e+01 3.1121680999999999e+01 0 0 0
5000 1 2 -4.5903956815666680e-01 9.6526060000000005e+00 2.7998332999999995e+01 2.8919380000000000e+01 0 1 0
5001 1 3 3.7487197970245612e-01 9.8416800000000002e+00 2.7098082999999995e+01 2.8632914000000000e+01 0 1 0
5051 1 3 1.8540294104948168e-01 2.9873409999999998e+00 2.9137450999999992e+01 2.8942139999999998e+01 0 1 0
5052 1 1 2.7910668482746703e-01 2.9290379999999998e+00 2.6936430999999992e+01 3.0812194999999999e+01 0 1 0
5054 1 2 -4.7839425511701744e-01 2.4096739999999999e+00 2.8287350999999994e+01 3.0909431999999999e+01 0 1 0
5105 1 2 -4.3642116575089163e-01 2.6229770000000001e+00 3.1345019000000001e+01 2.8978251000000000e+01 0 0 0
16766 2 2 -5.7905303100810990e-01 7.9390124442391299e+00 3.0298807999623058e+01 2.6988017718340458e+01 0 0 0
16768 2 3 4.1756445096490863e-01 8.6115545931481563e+00 3.0776903720060851e+01 2.7509060054048877e+01 0 0 0
16767 2 3 3.8884300493716217e-01 7.1084828263418425e+00 3.0796391392634302e+01 2.7071286542737170e+01 0 0 0
15970 2 3 3.7371441664819643e-01 1.7836063951817998e+00 3.2636026522963213e+01 2.9601799940916514e+01 1 -1 0
14305 2 3 3.9279259781348602e-01 1.4146615736541888e+00 3.0738803615322986e+01 3.0000637829786854e+01 1 0 0
14303 2 2 -6.8603952907636578e-01 5.7512686242583999e-01 3.0214074461238866e+01 3.0156565866148799e+01 1 0 0
14304 2 3 4.0291589384409299e-01 1.0722422867914433e-01 2.9891109637919339e+01 2.9434165793922059e+01 1 0 0
13831 2 3 3.7182087324144625e-01 2.3973381203310455e+00 3.2514002335413295e+01 2.7383838707137016e+01 1 0 0
13830 2 3 3.9338954035074991e-01 3.1340753526624372e+00 3.2247282636838079e+01 2.5995375118545994e+01 1 0 0
13829 2 2 -6.3069688147243230e-01 3.0661983382935833e+00 3.2815602692466626e+01 2.6745808856611824e+01 1 0 0
15969 2 3 4.0344414241690968e-01 1.0436130642659300e-01 3.2250695888344701e+01 2.8983357647994790e+01 1 -1 0
15433 2 3 4.5329396098341246e-01 6.7675967378242490e+00 3.8835424485235393e+01 2.5240031223130782e+01 0 -1 0
10360 2 3 3.4512417270463758e-01 6.3889701408651978e-01 3.3551142128977723e+01 2.5282399908134561e+01 1 0 0
15968 2 2 -6.6852824839986202e-01 8.2523325538183301e-01 3.2924702335233128e+01 2.9253380705084361e+01 1 -1 0
12748 2 3 4.2283001255955094e-01 1.3686004859055161e+00 3.4312566611871127e+01 2.8441904990197379e+01 1 0 0
12746 2 2 -6.4387875985971921e-01 2.0066103587220310e+00 3.5088429520817009e+01 2.8510457676430864e+01 1 0 0
3829 1 3 4.3333354530417040e-01 2.4207859999999926e+00 3.6050420999999993e+01 2.5104374000000000e+01 1 1 0
4089 1 1 -5.8562643668430003e-02 4.6442180000000004e+00 3.2890374999999999e+01 2.9346077000000001e+01 0 0 0
4090 1 1 1.3085437335421674e-01 6.0809350000000002e+00 3.2882570999999999e+01 2.8811803999999999e+01 0 0 0
4091 1 1 -4.8251119122921994e-02 4.1648930000000002e+00 3.3966222000000002e+01 3.0097556000000001e+01 0 0 0
4092 1 1 -3.5810678115726684e-02 6.8757830000000002e+00 3.4154386000000002e+01 2.9191248000000002e+01 0 0 0
4093 1 1 -3.5357325132356170e-02 4.8106580000000001e+00 3.5239956999999997e+01 2.9956146000000000e+01 0 0 0
4094 1 1 -6.3731655139655586e-03 6.2034289999999999e+00 3.5325704999999999e+01 2.9606881999999999e+01 0 0 0
4095 1 1 1.4609793686605238e-01 4.0533310000000000e+00 3.6493197000000002e+01 3.0077898000000001e+01 0 0 0
4096 1 1 -6.0025205045862017e-03 6.9418470000000001e+00 3.6572699999999998e+01 2.9613724000000001e+01 0 0 0
4097 1 1 -2.6146545948939261e-02 4.7833340000000000e+00 3.7806300999999998e+01 3.0032312000000001e+01 0 0 0
4098 1 1 -7.9567021162738599e-03 6.2241470000000003e+00 3.7796377000000000e+01 2.9870911000000000e+01 0 0 0
4099 1 1 -1.1407696295267847e-01 4.0581139999999998e+00 3.8985869999999998e+01 3.0157312999999998e+01 0 0 0
4100 1 1 1.8180045569870453e-03 6.9333179999999999e+00 3.9041378000000002e+01 2.9880593999999999e+01 0 0 0
4155 1 1 -1.0184836829839890e-02 8.2552740000000000e+00 3.4169455999999997e+01 2.8923766000000001e+01 0 0 0
4157 1 1 5.5520397353534860e-02 8.8513760000000001e+00 3.5435963000000001e+01 2.8650077000000000e+01 0 0 0
4158 1 1 -2.5051120943323552e-01 9.7593099999999993e+00 3.5568204999999999e+01 2.7455362999999998e+01 0 0 0
4159 1 1 -4.0549432704920473e-02 8.3488399999999992e+00 3.6663544000000002e+01 2.9237269000000001e+01 0 0 0
4160 1 1 1.0326270355215394e-01 9.0121289999999998e+00 3.7875165000000003e+01 2.9397767000000002e+01 0 0 0
4162 1 1 9.6936257539787934e-02 8.4239119999999996e+00 3.9052639999999997e+01 2.9943394999999999e+01 0 0 0
4712 1 3 3.7319677622016589e-01 6.7171060000000002e+00 3.3276555000000002e+01 2.6872866999999999e+01 0 0 0
4786 1 1 3.4070872148735193e-01 8.8426690000000008e+00 3.6258761999999997e+01 2.6333475000000000e+01 0 0 0
4787 1 2 -5.3074636136318387e-01 7.9248110000000000e+00 3.5549281999999998e+01 2.5803357999999999e+01 0 0 0
4788 1 2 -4.3719051806910114e-01 9.2130369999999999e+00 3.7625709000000001e+01 2.6215577000000000e+01 0 0 0
4789 1 3 3.4321098432201158e-01 9.8124179999999992e+00 3.7980856000000003e+01 2.6908550999999999e+01 0 0 0
5050 1 3 2.2176656645090093e-01 1.0082303000000000e+01 3.4594369000000000e+01 2.7086870000000001e+01 0 0 0
5099 1 3 2.0002613273497083e-01 2.9934349999999998e+00 3.8898625000000003e+01 3.0301835000000001e+01 0 0 0
5100 1 2 -3.9415868492691275e-01 2.7630539999999999e+00 3.6695875999999998e+01 3.0212202999999999e+01 0 0 0
5101 1 1 2.5222579457401900e-01 3.1269559999999998e+00 3.3738805999999997e+01 3.1165862000000001e+01 0 0 0
12747 2 3 4.2317972666324011e-01 1.9942081428449780e+00 3.5591846121075676e+01 2.9331471475044196e+01 1 0 0
16044 2 3 4.5581600952825546e-01 4.4102103642146870e+00 3.4515137688785373e+01 2.7082398419477705e+01 1 0 0
16043 2 2 -6.4946334026150587e-01 4.7494934430183671e+00 3.5268546963549767e+01 2.6678794495820735e+01 1 0 0
16045 2 3 3.8550539736185013e-01 4.9767227420952294e+00 3.5044688217761163e+01 2.5737589877372404e+01 1 0 0
15431 2 2 -6.0749498729696882e-01 6.1401650115161548e+00 3.8315705366234305e+01 2.5747130120924137e+01 0 -1 0
15432 2 3 3.4479965502323173e-01 6.3740412370869235e+00 3.7402258547836119e+01 2.5595493896934158e+01 0 -1 0
12239 2 2 -5.9614286121222915e-01 3.2387264860836411e+00 3.7802927785262405e+01 2.7110660171138736e+01 0 -1 0
12241 2 3 4.0022370858345502e-01 2.9916604005657907e+00 3.7231993968055178e+01 2.7841013831747219e+01 0 -1 0
12240 2 3 4.6057616642329613e-01 4.1526909771477643e+00 3.7753917749447979e+01 2.6861754847564509e+01 0 -1 0
11298 2 3 3.7004993273099662e-01 3.0128526474458855e-01 3.2994603906433760e+01 3.1170700101518907e+01 1 0 0
14390 2 2 -6.3876042376394404e-01 1.0287542061243201e+01 2.5922332634092424e+01 3.4264450516675709e+01 0 0 0
14391 2 3 3.3937503468968183e-01 9.8848055484293322e+00 2.5234689452382824e+01 3.4805381435343364e+01 0 0 0
16515 2 3 3.3326500009877785e-01 1.0082699062363570e+01 2.0067408920636836e+01 3.4182262954259741e+01 0 0 0
14703 2 3 3.8079022649787692e-01 7.4451609860651553e+00 2.0197083366291640e+01 3.5959500792055294e+01 0 0 0
15938 2 2 -6.2728397143452608e-01 9.2628262669753507e+00 2.4000246393041504e+01 3.6519278920575694e+01 0 0 0
14285 2 2 -6.4061612720229544e-01 5.6856262107254310e+00 2.0039612246082282e+01 3.2636494400952081e+01 0 0 0
12875 2 2 -6.6046147210491390e-01 3.0285660946540327e+00 2.1319510164923976e+01 3.4019092862330638e+01 0 0 0
11475 2 3 3.6433565726088146e-01 6.7800437909276967e+00 2.1506527950311636e+01 3.4464790602234167e+01 0 0 0
13426 2 3 3.0487590337594012e-01 5.8972295184083636e+00 2.4532700861112367e+01 3.5548041794300147e+01 0 0 0
11476 2 3 3.1799450337882662e-01 8.4152495987163078e+00 2.1704777219355506e+01 3.4616420073904479e+01 0 0 0
15522 2 3 3.7530417167455893e-01 5.0191678752942055e+00 2.0539762795328375e+01 3.5246147167680306e+01 0 0 0
11255 2 2 -6.5101695157363126e-01 3.5361001255963815e+00 2.3890924650113039e+01 3.4028360661680139e+01 0 0 0
11256 2 3 2.6119233769644723e-01 2.8445661411853371e+00 2.3807373956028783e+01 3.4764401500821556e+01 0 0 0
4795 1 1 2.9919032283909958e-01 1.0157862000000000e+01 2.3008634999999998e+01 3.3405029999999996e+01 0 1 0
4797 1 2 -5.2141247604953778e-01 8.9908180000000009e+00 2.3765319999999996e+01 3.3709107000000003e+01 0 1 0
4799 1 3 3.0759159938212227e-01 8.8332780000000000e+00 2.4600888999999995e+01 3.3215797999999999e+01 0 1 0
4893 1 2 -4.9797992160845522e-01 8.4244850000000007e+00 2.0892077999999998e+01 3.1662096999999999e+01 0 1 0
4894 1 3 3.3535154690811558e-01 8.8017990000000008e+00 2.1263512999999996e+01 3.2471868000000001e+01 0 1 0
5053 1 2 -3.2746914014195050e-01 2.4716290000000001e+00 2.5880703000000004e+01 3.1435345000000002e+01 0 1 0
5082 1 2 -5.6493527604060823e-01 2.1595930000000001e+00 2.0565326999999996e+01 3.1317186000000000e+01 0 1 0
5083 1 2 -3.6227723043039251e-01 2.4618790000000002e+00 2.2978241999999995e+01 3.1339656999999999e+01 0 1 0
5710 1 1 -3.6901828389791884e-02 1.1593839999999886e+00 2.0474263000000001e+01 3.6754964999999999e+01 1 1 0
5711 1 1 3.2582938293211849e-02 2.5854089999999985e+00 2.0492213000000000e+01 3.6908158000000000e+01 1 1 0
5712 1 1 1.2315166767226610e-01 4.9204999999999188e-01 2.1710774000000001e+01 3.6381053000000001e+01 1 1 0
5713 1 1 -9.4956959952829600e-02 3.3418589999999995e+00 2.1701747999999995e+01 3.7085362000000003e+01 1 1 0
5714 1 1 1.1033771331699699e-01 1.4182579999999945e+00 2.3202042999999996e+01 3.6617348999999997e+01 1 1 0
5715 1 1 -5.6106935893487260e-02 2.7591299999999990e+00 2.2962550000000000e+01 3.7083373000000002e+01 1 1 0
5716 1 1 -4.5270759144941650e-02 7.2381099999999776e-01 2.4332946999999997e+01 3.7173392000000000e+01 1 1 0
5717 1 1 1.6191869924627170e-01 3.5247299999999910e+00 2.4204166000000001e+01 3.7471325999999998e+01 1 1 0
5718 1 1 1.3540191088953502e-01 1.4353389999999990e+00 2.5622047999999999e+01 3.7032248000000003e+01 1 1 0
5719 1 1 -2.8487317610904020e-02 2.8963609999999989e+00 2.5535715000000003e+01 3.7324392000000003e+01 1 1 0
5850 1 2 -3.8363047802133560e-01 1.0300809999999956e+00 2.2636339000000000e+01 3.5369447999999998e+01 1 1 0
5999 1 2 -4.6353276836194013e-01 1.4238000000000000e+00 2.5911172999999998e+01 3.5561807999999999e+01 1 1 0
6000 1 3 3.2783901258505982e-01 8.5041799999999057e-01 2.5313904999999998e+01 3.5090843999999997e+01 1 1 0
6100 1 3 1.7425083754381698e-01 4.3993439999999993e+00 2.1620283000000001e+01 3.7301513000000000e+01 1 1 0
14562 2 3 3.0095513066619967e-01 5.9566420695938582e+00 2.3914923146296598e+01 3.2367538646273438e+01 0 0 0
14561 2 2 -5.5061881687305747e-01 5.9885744974504833e+00 2.2911549327732747e+01 3.2336116788973776e+01 0 0 0
14563 2 3 2.5977888762114937e-01 5.2767664775918863e+00 2.2653230376662076e+01 3.2928928942314194e+01 0 0 0
11257 2 3 3.4864751844865505e-01 2.9676284265322757e+00 2.3624811260968631e+01 3.3348622984997839e+01 0 0 0
11474 2 2 -6.6334667791509294e-01 7.6905359591080611e+00 2.1076913898805785e+01 3.4542026402014265e+01 0 0 0
13424 2 2 -6.3741863517574848e-01 6.6238428981875810e+00 2.4809443542717375e+01 3.4938734007392007e+01 0 0 0
15521 2 2 -6.6694612883105964e-01 5.2934935708597308e+00 2.1547265294902843e+01 3.5269570343972504e+01 0 0 0
15523 2 3 3.6480156849001338e-01 4.5237360865133933e+00 2.2000374993520040e+01 3.4870650858485149e+01 0 0 0
13425 2 3 3.3252196007802381e-01 7.2578711444428947e+00 2.4128140511337524e+01 3.4810572979421607e+01 0 0 0
12877 2 3 3.4130349190978543e-01 2.2979356449763291e+00 2.1796701341038897e+01 3.4549468032567852e+01 0 0 0
15939 2 3 3.5293218395715203e-01 8.7936004722014864e+00 2.3169319607632534e+01 3.6570345351189637e+01 0 0 0
14287 2 3 2.6355613684619433e-01 4.9434770559634291e+00 2.0677396157374179e+01 3.2858234322394175e+01 0 0 0
12876 2 3 3.3665198476421809e-01 2.6457520549380407e+00 2.1097763565834907e+01 3.3139708475832911e+01 0 0 0
13496 2 2 -7.2321740749525776e-01 6.9218156998591418e+00 2.2804694494767269e+01 3.7176507479796555e+01 0 0 0
11952 2 3 4.4764219617585504e-01 4.3275357845433629e+00 2.5338196781884236e+01 3.3621530206326497e+01 0 0 0
13498 2 3 3.8038256502734041e-01 6.8711682434482650e+00 2.1959622431511999e+01 3.6837356778706351e+01 0 0 0
14286 2 3 3.7299691566251791e-01 6.4230735834609050e+00 2.0493758641558760e+01 3.2200369960490036e+01 0 0 0
14814 2 3 3.4500378521884734e-01 7.2573879873556590e+00 2.6182124249542312e+01 3.5922010525466455e+01 0 0 0
11951 2 2 -6.7798755115117992e-01 4.9515972240087613e+00 2.6052478341042402e+01 3.3316264888068218e+01 0 0 0
13266 2 3 3.4090307100360467e-01 5.1440981947848918e-01 2.2080159229932242e+01 3.1832404012947897e+01 1 0 0
15940 2 3 3.2518926206978110e-01 8.7190300095720783e+00 2.4667126094008076e+01 3.6923649388202676e+01 0 0 0
12264 2 3 4.5730321886346925e-01 9.3609857101676752e+00 3.2568829525373118e+01 3.2461072467398694e+01 0 0 0
14815 2 3 3.9055719573903241e-01 8.3612725671077559e+00 2.7269673090470146e+01 3.6372049249929525e+01 0 0 0
14813 2 2 -6.0471751580989197e-01 7.6292336186304146e+00 2.6753455615036977e+01 3.6644449264259549e+01 0 0 0
11953 2 3 4.0782648613316247e-01 4.8683255648104522e+00 2.6565339835544258e+01 3.2506070563584878e+01 0 0 0
15207 2 3 3.6442633180152983e-01 7.3343183391678926e+00 2.6345874640491186e+01 3.3343803884378346e+01 0 0 0
12263 2 2 -6.6523146965514446e-01 9.7063975230439965e+00 3.2005315744652961e+01 3.3143997324576105e+01 0 0 0
15206 2 2 -6.6852662738437285e-01 8.1284117219813528e+00 2.6844518987880960e+01 3.3264304367578973e+01 0 0 0
13287 2 3 3.4779576736434148e-01 1.6547545514446742e+00 3.1350350537970279e+01 3.2689791249045328e+01 1 0 0
13288 2 3 3.7235280153671219e-01 1.9813684776198099e+00 2.9902920287605898e+01 3.3214894596170382e+01 1 0 0
11824 2 3 3.6034740395285209e-01 4.2992494092597457e+00 2.9254904599029313e+01 3.2019287104003354e+01 0 0 0
15208 2 3 3.6721218379284482e-01 7.8149543975409586e+00 2.7730202029146515e+01 3.2848088526267574e+01 0 0 0
11277 2 3 3.6906850720018936e-01 6.6061003542017467e+00 2.9305060906134056e+01 3.4075281045985776e+01 0 0 0
11278 2 3 3.0998969362365847e-01 7.3255244952290957e+00 3.0749076094488732e+01 3.3344581842596661e+01 0 0 0
11840 2 2 -6.0181742289065954e-01 9.2322613683122228e+00 2.8916836683431754e+01 3.5142422645681052e+01 0 0 0
16430 2 2 -6.5171256005645950e-01 2.2196904614192747e+00 2.8159437679246082e+01 3.3638892912469551e+01 1 0 0
13162 2 3 3.3414437503774547e-01 5.5020583231904876e+00 3.1627287901109181e+01 3.2688548987989705e+01 0 0 0
4715 1 2 -3.9642630090766579e-01 6.1075710000000001e+00 2.7542729000000001e+01 3.1744799000000000e+01 0 1 0
4846 1 3 4.4190851921566293e-01 7.2648200000000003e+00 3.2804250000000003e+01 3.1469335999999998e+01 0 0 0
4959 1 2 -3.5259269590510589e-01 1.0253399999999999e+01 2.9010274000000003e+01 3.2380609999999997e+01 0 1 0
5055 1 3 3.1286551212720742e-01 1.7408779999999999e+00 2.8402954999999999e+01 3.1598113999999999e+01 0 1 0
5102 1 2 -4.3785178931493113e-01 2.5167370000000000e+00 3.2613802999999997e+01 3.1343589999999999e+01 0 0 0
5664 1 1 7.5789647889225988e-03 1.6460679999999996e+00 3.0481625000000001e+01 3.7440623000000002e+01 1 1 0
5665 1 1 -1.8347771082374852e-02 3.0197039999999902e+00 3.0451335999999991e+01 3.7002251000000001e+01 1 1 0
5667 1 1 1.4526837943537288e-01 3.6719089999999994e+00 3.1719277000000002e+01 3.6975866000000003e+01 1 0 0
5721 1 1 -5.5057046879825239e-02 3.6268189999999976e+00 2.6709031000000003e+01 3.7299692000000000e+01 1 1 0
5723 1 1 4.5029010094178000e-02 2.9689359999999994e+00 2.7976340999999998e+01 3.7176971999999999e+01 1 1 0
5725 1 1 -3.6610021475179451e-02 3.5940200000000004e+00 2.9151727999999999e+01 3.6685524999999998e+01 1 1 0
5726 1 2 -4.3658196815372385e-01 5.0574319999999915e+00 3.1961461000000000e+01 3.6852521000000003e+01 1 0 0
5727 1 3 4.1250013035170230e-01 5.4598869999999948e+00 3.1444761000000000e+01 3.6071205999999997e+01 1 0 0
5882 1 2 -4.8234919628206563e-01 1.1318259999999896e+00 3.2623621000000000e+01 3.5629795000000001e+01 1 0 0
5883 1 3 4.2048662934992381e-01 1.9159659999999974e+00 3.2521628000000000e+01 3.5065416999999997e+01 1 0 0
6077 1 1 2.8990525137172796e-01 4.7134779999999949e+00 2.9039477999999995e+01 3.5751899000000002e+01 1 1 0
6078 1 2 -4.8136581715200355e-01 4.8491569999999911e+00 2.7661944999999996e+01 3.5371780000000001e+01 1 1 0
6079 1 2 -4.5226224204160093e-01 5.3686469999999957e+00 3.0036590999999994e+01 3.5207718999999997e+01 1 1 0
6080 1 3 3.1720305105530605e-01 5.3874039999999894e+00 2.7538795999999998e+01 3.4570644999999999e+01 1 1 0
6081 1 3 1.7159470660536905e-01 4.7072000000000003e+00 2.6663615999999998e+01 3.7306009000000003e+01 1 1 0
11822 2 2 -6.3873161489129537e-01 4.0843276587414010e+00 3.0171895028067240e+01 3.2200005471490286e+01 0 0 0
11823 2 3 3.1738398704304344e-01 3.3557739751468105e+00 3.0545111432991366e+01 3.1636448198798941e+01 0 0 0
16432 2 3 3.4604839376063090e-01 2.9668177437113563e+00 2.7680483958941693e+01 3.4082953744510476e+01 1 0 0
16431 2 3 3.6368164827869931e-01 1.4139354748524182e+00 2.7608625255930374e+01 3.3714942924770341e+01 1 0 0
11842 2 3 4.2351060414370917e-01 8.6215422301156828e+00 2.9547347824937756e+01 3.4708095757539276e+01 0 0 0
11276 2 2 -6.4917883342326144e-01 7.3214251424882413e+00 2.9791863161137215e+01 3.3643338129239019e+01 0 0 0
11841 2 3 3.1154158126829773e-01 9.7363558962109025e+00 2.8533910265179060e+01 3.4398544365078571e+01 0 0 0
13203 2 3 2.7842715120919137e-01 4.1640410600808444e+00 3.2759270149659486e+01 3.4330057474086964e+01 1 0 0
11164 2 3 2.5969411790780872e-01 7.3177147440796579e+00 3.2639593442471551e+01 3.4524732342374229e+01 0 0 0
13286 2 2 -6.4584018031560786e-01 1.3552684098977543e+00 3.0671883252770456e+01 3.3277428373580392e+01 1 0 0
14392 2 3 3.5917267626192734e-01 9.5840714025532954e+00 2.6629101892905211e+01 3.4077820573746706e+01 0 0 0
13160 2 2 -6.5521035668069627e-01 5.8070405835422045e+00 3.2478241601887511e+01 3.2351132123774562e+01 0 0 0
13202 2 2 -6.3311714503960026e-01 3.4490863263393918e+00 3.2086829309028751e+01 3.4204270405539177e+01 1 0 0
13204 2 3 3.7131113945982197e-01 3.8846953708957619e+00 3.1272368116696025e+01 3.4004969145593563e+01 1 0 0
15754 2 3 3.4408095120173843e-01 1.0333294985235083e+01 3.5639548795794219e+01 3.1279795313569458e+01 0 0 0
16311 2 3 2.8071354640737595e-01 7.0104893875097192e+00 3.6200471649484520e+01 3.3490475590616519e+01 0 0 0
14407 2 3 3.4218760906815332e-01 7.4616857638489253e-01 3.6151332778551563e+01 3.1320404003174264e+01 0 0 0
11497 2 3 3.1877756167235066e-01 8.0754556736699845e-02 3.4300149915152844e+01 3.4221703862684812e+01 1 0 0
11496 2 3 2.8554466196791489e-01 2.5734132621051947e-01 3.4264702229367252e+01 3.2774940488395792e+01 1 0 0
5670 1 1 -5.7595073352914149e-03 8.1596199999999897e-01 3.4236317999999997e+01 3.7359811999999998e+01 1 0 0
11162 2 2 -5.6790807357087025e-01 6.7851805379247505e+00 3.3492839598040078e+01 3.4699326226954497e+01 0 0 0
11163 2 3 4.0664313911759736e-01 7.0341739219394315e+00 3.4164126859505316e+01 3.4034381258205578e+01 0 0 0
5104 1 3 2.7557841193672844e-01 2.4344000000000001e+00 3.4851585000000000e+01 3.2723579999999998e+01 0 0 0
16415 2 2 -6.2355067146610355e-01 3.8679521146244973e+00 3.7603132645460605e+01 3.3628832175278781e+01 0 0 0
6025 1 2 -4.8166734643063241e-01 1.5554099999999949e+00 3.6952545000000001e+01 3.5432751000000003e+01 1 0 0
5668 1 1 1.1518750195405414e-01 1.4799979999999948e+00 3.2952119000000003e+01 3.6983142000000001e+01 1 0 0
5673 1 1 2.5498128960206531e-02 2.9704019999999929e+00 3.5427695999999997e+01 3.7211204000000002e+01 1 0 0
5671 1 1 -8.7060625282757445e-02 3.6867149999999924e+00 3.4197186000000002e+01 3.7144534999999998e+01 1 0 0
5675 1 1 1.2332623110242454e-01 3.6542269999999917e+00 3.6677413000000001e+01 3.7349674000000000e+01 1 0 0
4848 1 3 3.7738455051406572e-01 9.5721860000000003e+00 3.8528556000000002e+01 3.1620125000000002e+01 0 0 0
5103 1 2 -4.6721875909386840e-01 3.0964820000000000e+00 3.4901198999999998e+01 3.2012048999999998e+01 0 0 0
6026 1 3 3.4246535271571155e-01 8.4436199999998962e-01 3.7055078000000002e+01 3.4786434000000000e+01 1 0 0
16417 2 3 3.6427820757659329e-01 3.3516948264098048e+00 3.7290181263652897e+01 3.4363675292647066e+01 0 0 0
5672 1 1 -3.1322692584581820e-02 1.5472669999999908e+00 3.5438270000000003e+01 3.7193567999999999e+01 1 0 0
16310 2 2 -6.1518302249870704e-01 6.8250230449163158e+00 3.5477758305879512e+01 3.2866129429130076e+01 0 0 0
11495 2 2 -6.0573832201025024e-01 7.6797647524138271e-02 3.4878623301022550e+01 3.3474604854010629e+01 1 0 0
6083 1 3 2.1631564255120417e-01 4.7623129999999918e+00 3.4211967000000001e+01 3.7182479000000001e+01 1 0 0
5674 1 1 2.2561089032023318e-01 9.8734299999999564e-01 3.6780583999999998e+01 3.6770316999999999e+01 1 0 0
4847 1 2 -5.2149497654086452e-01 8.7438990000000008e+00 3.8956059000000003e+01 3.1424370000000000e+01 0 0 0
16416 2 3 3.1455640502584764e-01 3.4740588685569174e+00 3.7254489534579484e+01 3.2841049168229027e+01 0 0 0
13161 2 3 3.3096008736083798e-01 5.0678312444466078e+00 3.3108638931307468e+01 3.2207502895010862e+01 0 0 0
12794 2 2 -5.7366482961191867e-01 7.0411089582672606e+00 3.8075145332039568e+01 3.5011661429095525e+01 0 0 0
12796 2 3 3.3798896585712185e-01 6.5308426146506653e+00 3.8926573364536928e+01 3.5173082678332499e+01 0 0 0
12795 2 3 2.8416889121806554e-01 6.3127893519730547e+00 3.7474284533007804e+01 3.4874262489082859e+01 0 0 0
13935 2 3 3.8757861405698929e-01 9.4066060850718340e+00 3.8809995791565122e+01 3.4659224377318083e+01 0 0 0
6084 1 2 -4.7482269660500864e-01 4.9990559999999959e+00 3.6345897000000001e+01 3.7278947000000002e+01 1 0 0
16312 2 3 3.2184622754795689e-01 6.1467631991078644e+00 3.5817088833365254e+01 3.2281650312516547e+01 0 0 0
5669 1 1 -3.4368070238419098e-02 2.9968420000000009e+00 3.2980476000000003e+01 3.7046152999999997e+01 1 0 0
13934 2 2 -6.1257067184666114e-01 1.0190770100202771e+01 3.8337580167069206e+01 3.4751336109304134e+01 0 0 0
6082 1 2 -3.7347819053005726e-01 4.7759009999999904e+00 2.4084966999999999e+01 3.7843656000000003e+01 1 1 0
6098 1 2 -3.3074606232312537e-01 5.3514399999999966e+00 2.0058895000000000e+01 3.7972833000000001e+01 1 1 0
14111 2 2 -5.6081836069066782e-01 9.2347690620629255e+00 2.0774337186850033e+01 3.9007887264186706e+01 0 0 0
14113 2 3 2.9586621705663241e-01 8.7903501870622627e+00 2.1621396898382571e+01 3.8647589680610075e+01 0 0 0
14112 2 3 3.2077920247858088e-01 1.0154382638287247e+01 2.0851975944121062e+01 3.8763374208676339e+01 0 0 0
13497 2 3 4.8105701284265157e-01 6.1728387535075422e+00 2.3316390798246804e+01 3.7514410428084865e+01 0 0 0
5666 1 1 1.1709486239051838e-01 1.0471280000000007e+00 3.1785551999999999e+01 3.7849587999999997e+01 1 0 0
5720 1 1 -4.6415167105063597e-02 8.4999499999999273e-01 2.6805072000000003e+01 3.7631169000000000e+01 1 1 0
5722 1 1 1.3471565288001441e-01 1.6104559999999992e+00 2.8029924000000001e+01 3.7811999000000000e+01 1 1 0
5724 1 1 -1.1698810974743285e-02 8.8897699999999702e-01 2.9300621999999997e+01 3.7562325999999999e+01 1 1 0
5731 1 2 -4.1701168111684761e-01 1.9079119999999961e+00 2.8074755000000003e+01 3.9271068000000000e+01 1 1 0
5732 1 3 3.8272154396647368e-01 1.4383819999999901e+00 2.7398239999999994e+01 3.9758912000000002e+01 1 1 0
5734 1 2 -3.2080575346762108e-01 3.7369199999999125e-01 3.1910309999999999e+01 3.9123578000000002e+01 1 0 0
5676 1 1 -3.7087898626779844e-02 1.5902639999999906e+00 3.7889512000000003e+01 3.7564107999999997e+01 1 0 0
5677 1 1 -1.6153825310753368e-02 3.0145729999999986e+00 3.7915630000000000e+01 3.7671787999999999e+01 1 0 0
5678 1 1 1.4597363201641725e-01 7.3953999999999098e-01 3.8901789000000001e+01 3.8157654999999998e+01 1 0 0
5679 1 1 -7.0752801035231350e-02 3.6853859999999941e+00 3.9113897000000001e+01 3.8094341999999997e+01 1 0 0
6017 1 2 -4.3409467361293891e-01 2.7008899999999869e-01 3.8425778999999999e+01 3.9488472000000002e+01 1 0 0
6018 1 3 3.6299881902230180e-01 4.3448099999999101e-01 3.9081260999999998e+01 4.0166620000000002e+01 1 0 0
6085 1 1 3.0663228853640251e-01 5.1137019999999893e+00 3.9207763999999997e+01 3.8411073000000002e+01 1 0 0
6086 1 2 -5.1905185786504759e-01 5.9895470000000017e+00 3.8097256999999999e+01 3.8228816999999999e+01 1 0 0
6088 1 3 5.7236231570380236e-01 5.5825430000000011e+00 3.7206378999999998e+01 3.7746789999999997e+01 1 0 0
12723 2 3 3.5991945272420317e-01 7.6816925805610525e+00 3.9278771938353259e+01 3.7845581325980874e+01 0 0 0
11389 2 3 3.7752491370424940e-01 9.8196558394342848e+00 2.2032428772931205e+01 4.8279155100048662e+01 0 0 0
7826 1 2 -4.5694080080655380e-01 3.4350719999999910e+00 2.0777168000000000e+01 4.9097082999999998e+01 1 0 0
7827 1 3 3.3453527157186225e-01 2.9067779999999885e+00 2.1145795000000000e+01 4.9839765999999997e+01 1 0 0
7841 1 2 -3.5337370920539091e-01 7.6426919999999967e+00 1.9728980000000000e+01 4.9795321000000001e+01 1 0 0
16478 2 2 -5.8940606902766779e-01 6.3784677163699079e+00 2.2196409266326050e+01 4.9076361379401938e+01 0 0 0
16479 2 3 4.0568255043035245e-01 5.6174963672142848e+00 2.1712466582608720e+01 4.9404515476513922e+01 0 0 0
16480 2 3 4.2193845754679959e-01 7.1958170990934152e+00 2.1685910827825918e+01 4.8956460203772849e+01 0 0 0
13577 2 2 -5.6375057964477793e-01 9.8831682863433752e+00 2.5491355965797784e+01 4.7897628417826333e+01 0 0 0
11387 2 2 -5.6796999463464182e-01 9.3303274205864906e+00 2.1257013277233899e+01 4.7893350133428612e+01 0 0 0
11388 2 3 3.4534960634002060e-01 9.5323199781590606e+00 2.0502992440928775e+01 4.8413819374428144e+01 0 0 0
13579 2 3 4.0051497443000605e-01 9.1587060091721266e+00 2.5432950429824839e+01 4.8544466115240809e+01 0 0 0
14719 2 3 3.7725023388704731e-01 1.9635295581018255e+00 3.0874085628679865e+01 4.9430733536888035e+01 0 0 0
14717 2 2 -6.0909222190416012e-01 2.0574800220596097e+00 3.1613655817171693e+01 4.8804852951954096e+01 0 0 0
14718 2 3 3.8367645446825138e-01 1.6264139649345870e+00 3.2357410888853273e+01 4.9196113903550902e+01 0 0 0
10246 2 3 4.5011893364737837e-01 3.7129206606924536e+00 3.2751023597107071e+01 4.8411749420428741e+01 0 0 0
14661 2 3 4.0055450102587137e-01 4.2411741053176009e+00 3.7146423718219800e+01 4.8379935424019749e+01 0 0 0
7884 1 2 -3.0549380253493080e-01 1.2707300000000004e+00 3.4313355000000001e+01 4.9910443999999998e+01 1 0 0
7885 1 2 -3.4018747287114176e-01 3.5593810000000019e+00 3.5597360000000002e+01 4.9803961000000001e+01 1 0 0
7886 1 2 -3.0993369723265785e-01 5.7445249999999959e+00 3.6980148000000000e+01 4.9871912000000002e+01 1 0 0
7958 1 2 -4.8193103379192964e-01 8.1292899999999690e-01 3.8354419999999998e+01 4.9435901999999999e+01 1 0 0
7959 1 3 3.4407468196622748e-01 1.2233969999999914e+00 3.7681013999999998e+01 4.8893011999999999e+01 1 0 0
14660 2 2 -5.9640025572136024e-01 4.1895557362962013e+00 3.7899835590288511e+01 4.7769833621710326e+01 0 0 0
14662 2 3 3.4294858792546223e-01 4.9094749214636417e+00 3.8471773505115472e+01 4.7966931522827402e+01 0 0 0
10244 2 2 -6.1924599630492450e-01 4.5489122154648109e+00 3.3232084384985541e+01 4.8461695870243076e+01 0 0 0
10245 2 3 4.3278717786319332e-01 4.6143189539188709e+00 3.4144210761475613e+01 4.8789073952828417e+01 0 0 0
11248 2 3 3.2200748468580820e-01 9.8292026122600102e+00 2.3570200375884891e+01 5.6180425503210202e+01 0 0 0
14095 2 3 3.8430452379122121e-01 5.7331091453885402e-02 2.4908382974035206e+01 5.4569351650510320e+01 0 0 0
11247 2 3 3.6461420330736161e-01 9.5654796526921366e+00 2.4502787289606278e+01 5.5014795880399632e+01 0 0 0
11246 2 2 -5.9611701285230589e-01 9.6230403495570176e+00 2.3589723109566549e+01 5.5222457398309871e+01 0 0 0
13444 2 3 3.1427573455064406e-01 7.3762668265366766e+00 2.0895965827404918e+01 5.5887949826068656e+01 0 0 0
16742 2 2 -6.8492189777915846e-01 4.7191016430346977e+00 2.2733394979616794e+01 5.5615206230315934e+01 0 0 0
7415 1 2 -3.5001030469123695e-01 3.9074129999999911e+00 2.0233674000000001e+01 5.2016323000000000e+01 1 0 0
7416 1 2 -3.4273394289840142e-01 1.8286869999999880e+00 2.1563832000000001e+01 5.2382202999999997e+01 1 0 0
7417 1 1 2.2956688113498483e-01 3.2250109999999950e+00 2.1471449000000000e+01 5.2134808000000000e+01 1 0 0
7418 1 1 1.4116981671864010e-01 1.1349680000000006e+00 2.2803726000000001e+01 5.2141373000000002e+01 1 0 0
7419 1 1 -1.1472777503901885e-01 3.9040299999999917e+00 2.2633773000000001e+01 5.2021588000000001e+01 1 0 0
7420 1 1 1.1082496050683882e-01 1.7834889999999888e+00 2.4019435000000001e+01 5.1835878000000001e+01 1 0 0
7421 1 1 1.0805450259204856e-01 3.2085549999999898e+00 2.3936115000000001e+01 5.2553288000000002e+01 1 0 0
7422 1 1 8.0039321394178593e-03 1.0544289999999990e+00 2.5246547000000000e+01 5.2244740999999998e+01 1 0 0
7423 1 1 -8.0017209975149953e-02 3.8191479999999984e+00 2.5330271000000000e+01 5.2490628999999998e+01 1 0 0
7476 1 1 1.0245916915470066e-01 5.3142429999999905e+00 2.0179701999999999e+01 5.1720734999999998e+01 1 0 0
7477 1 1 9.1815383530053737e-02 8.1564979999999991e+00 2.0477556000000000e+01 5.0943179999999998e+01 1 0 0
7478 1 1 7.8229828542422275e-02 6.0055459999999954e+00 2.1379984000000000e+01 5.2007503999999997e+01 1 0 0
7479 1 1 -9.7033256681866312e-02 7.4080529999999953e+00 2.1499195000000000e+01 5.1661726999999999e+01 1 0 0
7480 1 1 -6.2316880503945224e-02 5.2802870000000013e+00 2.2645810000000001e+01 5.1662208000000000e+01 1 0 0
7481 1 1 1.0962834364628120e-01 8.0440609999999992e+00 2.2768401999999998e+01 5.1986317999999997e+01 1 0 0
7482 1 1 1.4743292540540714e-01 5.9880739999999975e+00 2.3809842000000000e+01 5.1206259000000003e+01 1 0 0
7483 1 1 -4.5174027015942551e-02 7.3791849999999926e+00 2.3958136000000000e+01 5.1413283999999997e+01 1 0 0
7484 1 1 1.4347653558192144e-01 4.9708259999999882e+00 2.5616284000000000e+01 5.1703040000000001e+01 1 0 0
7485 1 1 1.4513874031618632e-01 8.0750079999999969e+00 2.5209129000000001e+01 5.1162553000000003e+01 1 0 0
7538 1 1 -8.8566210729358219e-02 9.6000899999999945e+00 2.0365697000000001e+01 5.1205742999999998e+01 1 0 0
7540 1 1 1.3207359277827638e-01 1.0216653999999991e+01 2.1440199000000000e+01 5.1991272000000002e+01 1 0 0
7542 1 1 5.7538769888704176e-02 9.4986059999999952e+00 2.2749306000000001e+01 5.1522540999999997e+01 1 0 0
7544 1 1 1.1765000844013673e-01 1.0293467999999990e+01 2.4193977000000000e+01 5.1420862999999997e+01 1 0 0
7546 1 1 -1.2042501805731495e-01 9.4912729999999925e+00 2.5375271000000001e+01 5.1529468999999999e+01 1 0 0
7898 1 2 -2.7561603382771210e-01 7.4190189999999916e+00 2.6218309999999999e+01 5.0366812000000003e+01 1 0 0
7899 1 2 -2.8364482301402133e-01 5.2172039999999953e+00 2.4823246999999999e+01 5.0524351000000003e+01 1 0 0
7914 1 2 -4.4355786104243222e-01 2.6661289999999980e+00 2.3711981999999999e+01 5.3895907000000001e+01 1 0 0
7915 1 3 3.3043149824394119e-01 2.7303709999999910e+00 2.2821780000000000e+01 5.4279618999999997e+01 1 0 0
7932 1 2 -4.3290154108788331e-01 2.1267479999999921e+00 2.4108473000000000e+01 5.0430112000000001e+01 1 0 0
7933 1 3 3.9981941065924664e-01 3.0725199999999973e+00 2.4191161000000001e+01 5.0268169000000000e+01 1 0 0
7946 1 2 -5.4554333937355581e-01 5.8879439999999903e+00 2.1456668000000001e+01 5.3576590000000003e+01 1 0 0
7947 1 3 3.4043972362379810e-01 5.1198389999999989e+00 2.1984373000000001e+01 5.3796140999999999e+01 1 0 0
7948 1 2 -4.9128429804875023e-01 7.9799840000000017e+00 2.2963787000000000e+01 5.3440530000000003e+01 1 0 0
7949 1 3 3.3905315532957170e-01 7.2753309999999942e+00 2.2298781000000002e+01 5.3807561999999997e+01 1 0 0
8026 1 2 -3.3931430299101667e-01 1.0037746999999996e+01 2.3294809000000001e+01 5.0303229000000002e+01 1 0 0
8053 1 2 -4.5979178183167119e-01 9.9506370000000004e+00 2.1316265000000001e+01 5.3403407999999999e+01 1 0 0
8054 1 3 4.6429353744634522e-01 9.3931789999999893e+00 2.2070539000000000e+01 5.3736496000000002e+01 1 0 0
8109 1 3 1.3175180207266077e-01 6.4709399999999562e-01 2.1028134000000001e+01 5.4009455000000003e+01 1 0 0
13079 2 2 -6.6463921511238433e-01 5.8202761793787765e+00 2.4815740875120792e+01 5.4739874507763730e+01 0 0 0
13081 2 3 3.4353351334379861e-01 6.3417657826140674e+00 2.4278471469806249e+01 5.4154954275694998e+01 0 0 0
13080 2 3 4.2583084044544101e-01 4.9544079075869281e+00 2.4510358625145422e+01 5.4867239189076663e+01 0 0 0
11667 2 3 3.3901552555381664e-01 1.2324114929006418e+00 2.2222595011037498e+01 5.5869339600987090e+01 0 0 0
11666 2 2 -6.1497795223722529e-01 1.8241044916621634e+00 2.1526493389423141e+01 5.6143751064494083e+01 0 0 0
15748 2 3 3.7568207979110319e-01 4.6627917124039842e+00 1.9813043577141215e+01 5.4214099225631159e+01 1 0 0
15747 2 3 3.4291805939587860e-01 3.7361013844716089e+00 2.0262276363800602e+01 5.5402290466481560e+01 1 0 0
16743 2 3 3.7836302899846697e-01 5.6591806796859139e+00 2.2586916464652337e+01 5.5846105947578089e+01 0 0 0
14093 2 2 -6.0336951048193099e-01 1.1938968198533732e-02 2.4056429121307978e+01 5.4969762367025041e+01 0 0 0
10485 2 3 3.1006192577050606e-01 6.9564637047792770e+00 1.9912830806350005e+01 5.4374602378637469e+01 0 0 0
14267 2 2 -6.7222538493910577e-01 7.4097513135867112e+00 2.6834401007101093e+01 5.6126692564714070e+01 0 0 0
14268 2 3 4.0503376096603061e-01 6.5638474791762347e+00 2.6682606173255486e+01 5.5662404590011270e+01 0 0 0
7424 1 1 -4.6948547653935836e-02 1.6932739999999882e+00 2.6404513999999999e+01 5.2865715999999999e+01 1 0 0
7425 1 1 1.4037497202853502e-01 3.0856209999999891e+00 2.6350104999999999e+01 5.3133133999999998e+01 1 0 0
7426 1 1 3.5953181967534747e-02 8.9682799999999929e-01 2.7603148000000001e+01 5.3091605999999999e+01 1 0 0
7427 1 2 -3.7856269699960260e-01 3.9561879999999974e+00 2.7331039000000001e+01 5.3772593000000001e+01 1 0 0
7428 1 1 -2.3752273735592580e-01 1.4613739999999922e+00 2.8643884000000000e+01 5.4053063999999999e+01 1 0 0
7429 1 2 -4.0440339397184055e-01 4.3178799999999740e-01 3.1134748999999999e+01 5.3259771999999998e+01 1 0 0
7430 1 1 2.2061648643870502e-01 1.3778649999999999e+00 3.2040998000000002e+01 5.2826734000000002e+01 1 0 0
7431 1 2 -3.4989146935019366e-01 2.7239319999999907e+00 3.2206937000000003e+01 5.3309114999999998e+01 1 0 0
7486 1 1 -9.6625510974719706e-02 5.7837859999999921e+00 2.6667202000000000e+01 5.2266004000000002e+01 1 0 0
7487 1 1 1.3386021614463156e-01 7.1424619999999948e+00 2.6824051000000001e+01 5.1651533999999998e+01 1 0 0
7488 1 1 2.7023378694358879e-01 5.3144379999999956e+00 2.7402186000000000e+01 5.3348756000000002e+01 1 0 0
7489 1 1 -8.9295874353604088e-02 7.9372419999999977e+00 2.7869242000000000e+01 5.2219855000000003e+01 1 0 0
7490 1 2 -3.5973468991746593e-01 6.2816609999999997e+00 2.8234340000000000e+01 5.3879291000000002e+01 1 0 0
7491 1 1 2.3309967860953240e-01 7.0777119999999911e+00 2.9006886999999999e+01 5.2734439000000002e+01 1 0 0
7492 1 1 -2.4926554596974701e-01 4.5812399999999940e+00 3.0474284000000001e+01 5.3104875999999997e+01 1 0 0
7493 1 1 -2.8497690973130992e-02 7.7093369999999908e+00 3.0295812000000002e+01 5.3134020999999997e+01 1 0 0
7494 1 1 6.3470370144791247e-02 5.5536359999999974e+00 3.1631170000000001e+01 5.3083562999999998e+01 1 0 0
7495 1 1 -1.6750679977038885e-02 6.9688459999999992e+00 3.1474412999999998e+01 5.3288527999999999e+01 1 0 0
7497 1 1 1.4785877534951031e-01 7.6793589999999909e+00 3.2696787999999998e+01 5.3741813999999998e+01 1 0 0
7548 1 1 1.9050885148340058e-01 1.0221025999999995e+01 2.6585754999999999e+01 5.1658828000000000e+01 1 0 0
7550 1 1 1.0440912372700409e-01 9.3228819999999928e+00 2.8060269000000002e+01 5.2068029000000003e+01 1 0 0
7552 1 1 -4.2501670814869580e-02 9.8642559999999975e+00 2.9051289000000001e+01 5.2966786999999997e+01 1 0 0
7554 1 1 1.3136994112681410e-01 9.1163779999999974e+00 3.0212972000000001e+01 5.3511195000000001e+01 1 0 0
7556 1 1 -3.5370454226769314e-02 9.8486180000000019e+00 3.1489111999999999e+01 5.3314951999999998e+01 1 0 0
7558 1 1 -3.7783668790792237e-02 9.1543899999999923e+00 3.2661068999999998e+01 5.3676704000000001e+01 1 0 0
7800 1 1 3.2258243768990347e-01 3.8672699999999338e-01 2.9043195000000001e+01 5.5140394999999998e+01 1 0 0
7801 1 3 1.6820453400330779e-01 2.3294049999999942e+00 2.8253335000000000e+01 5.4581899999999997e+01 1 0 0
7803 1 2 -4.4936134882179002e-01 9.4272300000000087e-01 3.0236203000000000e+01 5.5694949000000001e+01 1 0 0
7804 1 3 3.5723791919010978e-01 1.4372910000000019e+00 3.0807877000000001e+01 5.5071973999999997e+01 1 0 0
7820 1 2 -5.1589699846102111e-01 9.7858179999999919e+00 2.6639385000000001e+01 5.4584665000000001e+01 1 0 0
7822 1 3 3.3256475057904827e-01 1.0030343999999999e+01 2.6540185000000001e+01 5.3642791000000003e+01 1 0 0
7897 1 2 -2.7331453952566592e-01 1.0064459999999997e+01 2.7754643000000002e+01 5.0854655000000001e+01 1 0 0
7934 1 2 -4.4831612614231153e-01 7.1521999999998798e-01 3.0106082000000001e+01 5.1103544999999997e+01 1 0 0
7935 1 3 3.5941749802024581e-01 1.6014059999999972e+00 3.0406082000000001e+01 5.1322080999999997e+01 1 0 0
7965 1 3 4.0457598474106682e-01 6.2583509999999904e+00 3.2293239999999997e+01 5.0874940000000002e+01 1 0 0
7974 1 2 -4.7583971482070619e-01 6.1077849999999927e+00 2.9200678000000000e+01 5.1661205000000002e+01 1 0 0
7975 1 3 3.7963462706919709e-01 6.3701389999999947e+00 2.8787345999999999e+01 5.0831073000000004e+01 1 0 0
7996 1 2 -4.6420925691009451e-01 9.0592339999999894e+00 3.0041067999999999e+01 5.4991591000000000e+01 1 0 0
7997 1 3 4.4945558250402112e-01 9.4069530000000015e+00 3.0778794999999999e+01 5.5490749000000001e+01 1 0 0
8086 1 1 3.3626552028510925e-01 3.9781689999999941e+00 3.0408403000000000e+01 5.1630485999999998e+01 1 0 0
8087 1 3 2.2024095475710886e-01 5.0623449999999934e+00 2.9561820000000001e+01 5.3407097000000000e+01 1 0 0
8088 1 2 -5.0080148414348824e-01 3.2059529999999938e+00 2.9211548000000001e+01 5.1669291000000001e+01 1 0 0
8089 1 2 -3.4024447068065744e-01 4.1529359999999969e+00 3.1254539000000001e+01 5.0691789999999997e+01 1 0 0
8090 1 3 3.8031349525838365e-01 3.5024219999999957e+00 2.8536462000000000e+01 5.2304347999999997e+01 1 0 0
8096 1 3 1.1653339330013936e-01 1.8107600000000019e+00 2.9518841999999999e+01 5.3508555999999999e+01 1 0 0
8097 1 3 1.3413211352064780e-01 3.8015229999999889e+00 3.0617343000000002e+01 5.3852516999999999e+01 1 0 0
14269 2 3 4.2983734526255440e-01 7.9470990804320003e+00 2.7439320542139971e+01 5.5563043135825176e+01 0 0 0
12560 2 2 -7.3046174335950753e-01 8.9855707656050630e+00 3.7652353610984733e+01 5.6148171448918596e+01 0 0 0
7964 1 2 -4.2967946276675223e-01 6.6603139999999996e+00 3.3152669000000003e+01 5.1057572999999998e+01 1 0 0
12561 2 3 4.0716623008920766e-01 8.8483843005666891e+00 3.6852990082973520e+01 5.5682995686946064e+01 0 0 0
7506 1 1 -1.0858703749956651e-01 5.8121299999999962e+00 3.9032102000000002e+01 5.1281162000000002e+01 1 0 0
7839 1 2 -3.3429319955043796e-01 9.1602369999999951e+00 3.4931099000000003e+01 5.4675763000000003e+01 1 0 0
14302 2 3 2.8851826592131186e-01 7.7367212934544209e+00 3.8768016972073092e+01 5.3604592994245756e+01 0 0 0
7439 1 1 1.3851905734575187e-01 2.9350479999999948e+00 3.6688344999999998e+01 5.0553655999999997e+01 1 0 0
7441 1 1 -1.0745916645534287e-01 3.6496929999999992e+00 3.7911029999999997e+01 5.0872554999999998e+01 1 0 0
7564 1 1 -5.3119076433245774e-02 9.8167129999999929e+00 3.6667684999999999e+01 5.3004900999999997e+01 1 0 0
11072 2 2 -7.0745696766300381e-01 6.6716344653552087e+00 3.6176473449554344e+01 5.5906464472868358e+01 0 0 0
7503 1 1 -3.1102857001598063e-02 7.3682999999999907e+00 3.6281945000000000e+01 5.1619428999999997e+01 1 0 0
7838 1 2 -3.3022806013647032e-01 6.9241150000000005e+00 3.3708520000000000e+01 5.4449488000000002e+01 1 0 0
7562 1 1 1.2501465613591903e-01 8.9106960000000015e+00 3.5653018000000003e+01 5.3453184999999998e+01 1 0 0
12562 2 3 3.7910100315206380e-01 9.2987377592225382e+00 3.8376598938028884e+01 5.5677791580457146e+01 0 0 0
14301 2 3 3.5289626893051562e-01 6.3051555296590180e+00 3.8942923516921041e+01 5.3953941833930003e+01 0 0 0
7438 1 1 -8.5405265975936909e-02 1.5235639999999933e+00 3.6626013000000000e+01 5.0800894999999997e+01 1 0 0
7568 1 1 1.4316548178111035e-01 1.0286211999999992e+01 3.8713898000000000e+01 5.1654649999999997e+01 1 0 0
7952 1 2 -5.1909239015833741e-01 2.5717939999999970e+00 3.5159813000000000e+01 5.3066636000000003e+01 1 0 0
7434 1 1 9.2163962260922758e-02 1.7205009999999987e+00 3.3884506999999999e+01 5.1208087999999996e+01 1 0 0
7432 1 1 -9.3037885597290454e-02 8.7860799999999983e-01 3.2858078999999996e+01 5.1839996999999997e+01 1 0 0
7505 1 1 1.5157043166493889e-01 8.1824009999999987e+00 3.7450414000000002e+01 5.1260269000000001e+01 1 0 0
14300 2 2 -6.2725739287674698e-01 7.0603005778983912e+00 3.8397997620252049e+01 5.4219013535153877e+01 0 0 0
11073 2 3 3.9713318555162602e-01 6.5774821345302739e+00 3.6933322371423145e+01 5.5320381764724594e+01 0 0 0
11074 2 3 4.3526948484550293e-01 6.6307146208988383e+00 3.5289899859301443e+01 5.5476855132605458e+01 0 0 0
7442 1 1 -8.6467889490468589e-02 1.5531189999999953e+00 3.8951436000000001e+01 5.1647435999999999e+01 1 0 0
7435 1 1 4.5792294575281930e-02 2.9859869999999944e+00 3.4230929000000003e+01 5.1984133999999997e+01 1 0 0
7498 1 1 1.1409200283991047e-01 5.9038529999999980e+00 3.3878259000000000e+01 5.2064425000000000e+01 1 0 0
7504 1 1 1.3046834449401146e-01 5.0467209999999909e+00 3.7939343999999998e+01 5.0684697000000000e+01 1 0 0
7436 1 1 1.2255217646065314e-01 7.8040999999998917e-01 3.5382730000000002e+01 5.0767612000000000e+01 1 0 0
10335 2 3 4.3369506661930818e-01 3.8141377351121961e+00 3.6228308672286921e+01 5.3708465484809423e+01 0 0 0
7443 1 1 1.4986720187142166e-01 2.9387069999999937e+00 3.9157124000000003e+01 5.1251657000000002e+01 1 0 0
8093 1 2 -5.2554855739714157e-01 2.7375419999999906e+00 3.9076588000000001e+01 5.4967934000000000e+01 1 0 0
7507 1 1 9.6919855586280440e-02 7.2744359999999944e+00 3.9124620000000000e+01 5.1138269000000001e+01 1 0 0
7496 1 1 -5.3560977374650251e-02 4.9411999999999949e+00 3.2870195000000002e+01 5.2667999000000002e+01 1 0 0
7437 1 1 1.2804011025194650e-01 3.8727119999999928e+00 3.5010660000000001e+01 5.1062772000000002e+01 1 0 0
7433 1 1 1.5144795913633061e-01 3.5841870000000000e+00 3.3129181000000003e+01 5.2643307000000000e+01 1 0 0
10334 2 2 -6.3310337902350200e-01 4.4323054000797590e+00 3.7021544869702801e+01 5.3808764436395336e+01 0 0 0
7499 1 1 1.1400535924224377e-01 6.9057519999999926e+00 3.4263238000000001e+01 5.3120117000000000e+01 1 0 0
7501 1 1 -2.9227835179743783e-02 7.7250519999999909e+00 3.5406537999999998e+01 5.2695695000000001e+01 1 0 0
7560 1 1 1.4516233879984597e-01 9.8768969999999996e+00 3.3855634000000002e+01 5.4040005000000001e+01 1 0 0
7887 1 2 -2.9227882690862306e-01 7.9287069999999886e+00 3.8342525000000002e+01 5.0132905999999998e+01 1 0 0
7440 1 1 1.3491572831679174e-01 8.3270600000000172e-01 3.7916756999999997e+01 5.0870213000000000e+01 1 0 0
7953 1 3 4.5398547946962686e-01 1.5947609999999912e+00 3.5206175000000002e+01 5.3164321000000001e+01 1 0 0
7500 1 1 -6.6183617962931249e-02 5.2706230000000005e+00 3.5037618000000002e+01 5.1408453000000002e+01 1 0 0
7502 1 1 1.8409552564261600e-01 6.1104829999999879e+00 3.6101610000000001e+01 5.0960129000000002e+01 1 0 0
7566 1 1 -4.4814417792456505e-02 9.4480159999999955e+00 3.7553747999999999e+01 5.1958177999999997e+01 1 0 0
10336 2 3 3.9121836583520803e-01 4.0745778591179365e+00 3.7759948618188453e+01 5.4271935277709836e+01 0 0 0
10544 2 2 -6.2096502607781867e-01 9.6207899636109069e+00 2.5537199586500684e+01 6.1228939165067281e+01 0 0 0
16694 2 2 -6.4100488325001959e-01 7.4958784961118772e+00 2.4858950775900272e+01 6.0171742880435652e+01 0 0 0
16696 2 3 3.9455471673702808e-01 7.7566455032025861e+00 2.4972388563627085e+01 5.9226150422475733e+01 0 0 0
15446 2 2 -6.0284089622633019e-01 7.4496641356625757e+00 2.2131994241355542e+01 6.1662696568572684e+01 0 0 0
15447 2 3 3.7446084164838189e-01 6.7962195069105897e+00 2.1807329946147835e+01 6.2319265997164727e+01 0 0 0
16695 2 3 3.0588039272675466e-01 7.1828592910934193e+00 2.3942850355239685e+01 6.0348822659988059e+01 0 0 0
11668 2 3 3.0295339148445044e-01 1.2873757975944360e+00 2.0861015011517519e+01 5.6629537077707958e+01 0 0 0
13730 2 2 -6.6203486604936357e-01 7.8413236377120068e+00 2.4607420203632135e+01 5.7423478814277750e+01 0 0 0
16190 2 2 -5.6160601222192896e-01 9.5863347053033401e+00 2.2057505682404020e+01 5.9219701652186210e+01 0 0 0
16191 2 3 2.8065061066548702e-01 9.9678998433199393e+00 2.2974149974017145e+01 5.9088896292214351e+01 0 0 0
13443 2 3 3.2202698659279122e-01 7.6878776386645322e+00 2.1767192449633466e+01 5.7205409158207758e+01 0 0 0
13442 2 2 -6.3445291037998663e-01 7.1432815276085586e+00 2.1693582051751957e+01 5.6366340933880679e+01 0 0 0
10546 2 3 3.2906607877604699e-01 8.9949874367711971e+00 2.4794498583123868e+01 6.0976005694167796e+01 0 0 0
10866 2 3 3.6597699486085628e-01 7.1644078217542093e+00 2.5818699662478839e+01 6.2267655481599490e+01 0 0 0
15448 2 3 3.1764830013327161e-01 8.0935817964367320e+00 2.2811166389392451e+01 6.2017299687037116e+01 0 0 0
13732 2 3 3.1346817570427959e-01 7.5183386605853979e+00 2.3955806370555734e+01 5.6817909823147808e+01 0 0 0
13731 2 3 4.1183498280642772e-01 7.9187824129772970e+00 2.5443097818153621e+01 5.6894440321103694e+01 0 0 0
14860 2 3 3.1897632731577402e-01 9.4627718537553083e+00 2.0752622547851129e+01 6.2034938748726383e+01 0 0 0
16192 2 3 3.4263682429216669e-01 9.7665788096709605e+00 2.1846518973517284e+01 6.0114837016191068e+01 0 0 0
16744 2 3 3.3856843468952086e-01 4.1346648206741197e+00 2.2639383145940823e+01 5.6353218573342154e+01 0 0 0
16023 2 3 3.0336098084774293e-01 1.0186094379294248e+01 2.6933966372134581e+01 6.0028288169352884e+01 0 0 0
16024 2 3 3.6167235555543448e-01 1.0292433985845006e+01 2.7869415089046338e+01 5.8682098221577220e+01 0 0 0
13505 2 2 -6.2368753021636958e-01 1.0197181948315457e+01 3.2369711077304039e+01 5.6253166164480717e+01 0 0 0
10371 2 3 3.3517667137442297e-01 1.0213766848023912e+01 3.7347395196021530e+01 5.7855219366520167e+01 0 0 0
15975 2 3 3.6258755090991107e-01 5.1621899334706720e+00 3.6661272033587210e+01 5.6971378467805614e+01 0 0 0
14211 2 3 3.7124464859880801e-01 6.3067674543622836e+00 3.9047190730887905e+01 5.7261806774978801e+01 0 0 0
10515 2 3 3.3261755427193507e-01 7.8172842839973065e+00 3.5581828261873071e+01 5.7847132232879829e+01 0 -1 0
14210 2 2 -6.5339190576210593e-01 6.9423180428787195e+00 3.8456518064081564e+01 5.7631866619078245e+01 0 0 0
10516 2 3 4.5208364035794096e-01 7.5059560115104720e+00 3.5749586429082818e+01 5.9341484404150719e+01 0 -1 0
13523 2 2 -6.6622695871627480e-01 7.1668073314426985e+00 3.7166275628038477e+01 6.0417609044478205e+01 0 -1 0
13524 2 3 3.8534024281740942e-01 6.6896873914894277e+00 3.7951531926211963e+01 6.0094052556113425e+01 0 -1 0
15974 2 2 -5.5603131402627959e-01 4.1615866814577034e+00 3.6797429893849809e+01 5.7049633579695339e+01 0 0 0
13525 2 3 3.9397461097400488e-01 7.3597278784989815e+00 3.7076063040840410e+01 6.1338651787763425e+01 0 -1 0
14212 2 3 4.1399315002627862e-01 7.5403095160810709e+00 3.8029861086685358e+01 5.7012808113698917e+01 0 0 0
10514 2 2 -6.0149835507904170e-01 7.8101820700117344e+00 3.5136229964970667e+01 5.8661712910070811e+01 0 -1 0
15976 2 3 3.4462545323866028e-01 3.8478876736046521e+00 3.7646876333974049e+01 5.6654764849568593e+01 0 0 0
13506 2 3 3.5229976342973252e-01 9.6603366048255097e+00 3.3163328793947016e+01 5.6394718627663011e+01 0 0 0
10625 2 2 -6.7455132498878378e-01 9.5473956655327985e+00 2.3083802790826656e+01 6.3074350606887258e+01 0 0 0
10626 2 3 3.6488031682697264e-01 9.3859381903015571e+00 2.3885874754239460e+01 6.3572160423535465e+01 0 0 0
14515 2 3 4.0226672020085913e-01 5.4479676628502318e+00 2.0886356264427416e+01 6.4442581403272413e+01 0 0 0
14513 2 2 -6.1229901964096423e-01 5.2166833834667994e+00 2.1749300357164245e+01 6.4131585184803797e+01 0 0 0
13727 2 2 -6.1913200929431511e-01 8.4033471221242753e+00 2.0342495671708445e+01 6.4162314241975082e+01 0 0 0
9283 1 1 -6.2346594066031704e-03 6.5462999999999738e-01 2.0688271000000000e+01 6.7909817000000004e+01 1 0 0
9285 1 1 -1.8613313458968885e-03 1.3542219999999929e+00 2.1940594000000001e+01 6.7742307999999994e+01 1 0 0
9286 1 1 5.2736777747796386e-02 2.7897619999999961e+00 2.2120180000000001e+01 6.7758275999999995e+01 1 0 0
9287 1 1 -2.8631412801089887e-02 5.2619599999999878e-01 2.3105233999999999e+01 6.7558648000000005e+01 1 0 0
9288 1 1 -4.0635486241174072e-02 3.4228689999999915e+00 2.3167814000000000e+01 6.7060818999999995e+01 1 0 0
9289 1 1 1.4804925546713071e-01 1.1893859999999989e+00 2.4412938000000000e+01 6.7644396000000000e+01 1 0 0
9290 1 1 1.4027917756676633e-01 2.5317439999999891e+00 2.4372951000000000e+01 6.6671436999999997e+01 1 0 0
9291 1 1 -8.6581564750996612e-02 4.2973899999999787e-01 2.5542932000000000e+01 6.7196520000000007e+01 1 0 0
9292 1 1 -1.6533040629270090e-02 3.2310949999999963e+00 2.5700160000000000e+01 6.6971386999999993e+01 1 0 0
9345 1 1 9.5985842793922235e-02 7.6385609999999957e+00 2.0851329000000000e+01 6.7440791000000004e+01 1 0 0
9346 1 2 -3.3461003925679711e-01 5.4683199999999914e+00 2.1922684000000000e+01 6.6873559999999998e+01 1 0 0
9347 1 1 5.2088902433419376e-02 6.9436849999999879e+00 2.1912153000000000e+01 6.6864040000000003e+01 1 0 0
9348 1 1 1.3265420673494169e-01 4.8060089999999889e+00 2.3180955000000001e+01 6.6787662999999995e+01 1 0 0
9349 1 1 1.0152171159560319e-01 7.7285040000000009e+00 2.2930592000000001e+01 6.6247191999999998e+01 1 0 0
9350 1 1 -5.1755210888205005e-02 5.3466319999999996e+00 2.4486965999999999e+01 6.6551972000000006e+01 1 0 0
9351 1 1 1.5289244936934113e-01 6.6259209999999911e+00 2.4762249000000001e+01 6.5912104999999997e+01 1 0 0
9352 1 1 -1.7759694877788248e-04 4.6142679999999956e+00 2.5638165999999998e+01 6.7052549999999997e+01 1 0 0
9353 1 1 -8.6173739994127890e-02 7.3107069999999936e+00 2.6010628000000001e+01 6.6105448999999993e+01 1 0 0
9406 1 1 -2.3868760027494728e-02 9.0390589999999946e+00 2.0831824999999998e+01 6.7540439000000006e+01 1 0 0
9408 1 1 1.4026747399756295e-01 9.7635420000000011e+00 2.2143267000000002e+01 6.7493041000000005e+01 1 0 0
9410 1 1 -7.6107055263165441e-02 9.1270779999999974e+00 2.3081896000000000e+01 6.6516374999999996e+01 1 0 0
9412 1 1 1.2251523303067241e-01 9.8019630000000006e+00 2.4225145999999999e+01 6.5994504000000006e+01 1 0 0
9414 1 1 1.3889188826813206e-01 8.7263359999999892e+00 2.6087057999999999e+01 6.5830333999999993e+01 1 0 0
9876 1 3 2.1446749845608148e-01 4.3397499999999951e+00 2.0697669999999999e+01 6.8344043999999997e+01 1 0 0
9920 1 2 -3.6186877900992548e-01 7.2895559999999904e+00 2.3775079000000002e+01 6.5124866999999995e+01 1 0 0
9921 1 2 -3.7713529921616479e-01 9.4007589999999936e+00 2.5171821999999999e+01 6.4956710000000001e+01 1 0 0
10044 1 2 -4.3263359629651610e-01 1.7059659999999894e+00 2.4221753000000000e+01 6.5502066999999997e+01 1 0 0
10045 1 3 3.4354104720841444e-01 1.4697910000000007e+00 2.5022302000000000e+01 6.4994964999999993e+01 1 0 0
13729 2 3 2.7992036694364714e-01 8.7473030572998329e+00 2.1220202436612766e+01 6.4534353225838430e+01 0 0 0
14514 2 3 3.8277205876344372e-01 5.6260680882210092e+00 2.2419021327744939e+01 6.4705923227093493e+01 0 0 0
10867 2 3 3.6166683182547676e-01 7.3576418828294647e+00 2.5183281180610482e+01 6.3676688197152728e+01 0 0 0
13728 2 3 2.9141517982668241e-01 7.9587511400483653e+00 1.9903246925439706e+01 6.4920593913799124e+01 0 0 0
10865 2 2 -6.1915655778177958e-01 6.8329047209660985e+00 2.5797510110380543e+01 6.3165873248856627e+01 0 0 0
10831 2 3 3.2455711789297331e-01 7.5610618512144407e+00 1.9909321626613682e+01 6.2579201145713533e+01 0 0 0
10627 2 3 4.0909032458742711e-01 1.0321645544319333e+01 2.2551336788691618e+01 6.3419536877843939e+01 0 0 0
9293 1 1 1.1413482286951311e-01 1.0331739999999883e+00 2.6855165000000000e+01 6.7362420000000000e+01 1 0 0
9294 1 1 -3.9822941170439628e-02 2.5017919999999947e+00 2.6867260000000002e+01 6.7320142000000004e+01 1 0 0
9295 1 1 1.1722754023598364e-01 4.5467999999999620e-01 2.7939647999999998e+01 6.6441231999999999e+01 1 0 0
9296 1 1 1.4201454766407468e-01 3.1872339999999895e+00 2.8017703000000001e+01 6.7916460000000001e+01 1 0 0
9297 1 1 1.3249000636634525e-01 1.3158009999999933e+00 2.9500541999999999e+01 6.6558003999999997e+01 1 0 0
9298 1 1 9.8574104229853229e-02 2.7583489999999955e+00 2.9387827000000001e+01 6.7194328999999996e+01 1 0 0
9299 1 1 -9.2591501578178304e-02 5.6045299999999543e-01 3.0674513000000001e+01 6.6903610000000000e+01 1 0 0
9300 1 1 1.4884245969299456e-01 3.2193369999999959e+00 3.0534320000000001e+01 6.8084991000000002e+01 1 0 0
9301 1 1 1.6742280597340795e-01 1.2979149999999890e+00 3.1909897000000001e+01 6.7108103000000000e+01 1 0 0
9302 1 1 -6.7575705864412902e-02 2.6342619999999926e+00 3.1832697000000000e+01 6.7702403000000004e+01 1 0 0
9354 1 1 1.2834198874957672e-01 5.4309549999999973e+00 2.6743016000000001e+01 6.7688762999999994e+01 1 0 0
9355 1 1 1.6302391225403709e-01 6.6169259999999923e+00 2.7190038999999999e+01 6.6602565999999996e+01 1 0 0
9356 1 1 -5.3029962360826854e-02 4.6372409999999888e+00 2.8005799000000000e+01 6.7948830999999998e+01 1 0 0
9357 1 1 -7.5046214512975107e-02 7.4472650000000016e+00 2.8146978000000001e+01 6.7310282000000001e+01 1 0 0
9358 1 1 -4.4938026553933433e-02 5.3428519999999935e+00 2.9189229000000001e+01 6.8118806000000006e+01 1 0 0
9359 1 1 1.3778495182797210e-01 6.8066630000000004e+00 2.9104887999999999e+01 6.8149156000000005e+01 1 0 0
9360 1 1 9.9081060733699419e-02 4.7338599999999929e+00 3.0538167999999999e+01 6.7990628000000001e+01 1 0 0
9361 1 1 8.8603862095416971e-02 7.7935299999999899e+00 3.0995266999999998e+01 6.8307401999999996e+01 1 0 0
9362 1 1 2.1710787622718611e-01 5.5251439999999974e+00 3.2103382000000003e+01 6.8237520000000004e+01 1 0 0
9363 1 1 6.3458210502863793e-02 6.9699979999999897e+00 3.2183205000000001e+01 6.8394458999999998e+01 1 0 0
9416 1 1 -6.5986320442161572e-02 9.5414249999999896e+00 2.7099571000000001e+01 6.6425877000000000e+01 1 0 0
9418 1 1 1.2733518607601432e-01 8.9089850000000013e+00 2.8073616000000001e+01 6.7331587999999996e+01 1 0 0
9420 1 1 1.1811227907869326e-01 9.7670949999999976e+00 2.9734746000000001e+01 6.7361227999999997e+01 1 0 0
9422 1 1 -7.8666890706950834e-02 8.9738029999999895e+00 3.0969467999999999e+01 6.7489656999999994e+01 1 0 0
9424 1 1 9.5590882875463315e-02 9.3005429999999905e+00 3.2163007000000000e+01 6.6786958999999996e+01 1 0 0
9847 1 2 -4.6210962520304799e-01 3.5648379999999946e+00 2.9319378000000000e+01 6.5989681000000004e+01 1 0 0
9848 1 3 4.2177138690931887e-01 4.2693459999999988e+00 2.8645869999999999e+01 6.5829098000000002e+01 1 0 0
9889 1 2 -3.4210822803947466e-01 9.6023909999999972e+00 3.2214047000000001e+01 6.5415188999999998e+01 1 0 0
9919 1 2 -2.6880063703445883e-01 1.1779079999999880e+00 2.8658370000000001e+01 6.5406818000000001e+01 1 0 0
9946 1 2 -3.9061696016842301e-01 9.6371959999999888e+00 2.8731748000000000e+01 6.8415098000000000e+01 1 0 0
10046 1 2 -5.1626699791199704e-01 5.7928349999999966e+00 2.7752734000000000e+01 6.5575451000000001e+01 1 0 0
10047 1 3 3.8781318735209885e-01 5.9388379999999898e+00 2.7284451000000001e+01 6.4728301999999999e+01 1 0 0
10077 1 2 -4.2576157060211700e-01 6.4831119999999913e+00 2.6274483000000000e+01 6.8601370000000003e+01 1 0 0
10085 1 2 -4.5891744671753126e-01 1.3403129999999948e+00 3.2670245999999999e+01 6.5896827999999999e+01 1 0 0
10086 1 3 3.5670612422986020e-01 9.5277099999999848e-01 3.2186666000000002e+01 6.5152518000000001e+01 1 0 0
10097 1 2 -4.9172171013870830e-01 5.2884899999999391e-01 2.7342725999999999e+01 6.8680105999999995e+01 1 0 0
10121 1 2 -3.6106101312406957e-01 5.0127629999999925e+00 3.1556778999999999e+01 6.6993436000000003e+01 1 0 0
14765 2 2 -6.0072479727075501e-01 7.0680993600594659e+00 3.0417933726688979e+01 6.4976141575977678e+01 0 0 0
14766 2 3 3.9158567940075500e-01 6.3479445907983205e+00 3.0322364475185285e+01 6.5599338976469511e+01 0 0 0
14767 2 3 3.9181913130429369e-01 7.6419858278531780e+00 3.1115301528988745e+01 6.5136333325152464e+01 0 0 0
11870 2 2 -5.9749362194813516e-01 3.8010198061879987e+00 3.2058651997017201e+01 6.4402694663492980e+01 1 0 0
11872 2 3 3.5751967418644659e-01 3.2724049562392747e+00 3.1285140523190186e+01 6.4258485578826551e+01 1 0 0
11871 2 3 4.2670993802892471e-01 3.9128934040887633e+00 3.2131840671024392e+01 6.5322286987588996e+01 1 0 0
16776 2 3 3.5056018981378523e-01 9.3704900029507581e+00 2.6979898947758290e+01 6.3481456554214390e+01 0 0 0
16775 2 2 -5.5000481974523896e-01 1.0016014757631565e+01 2.7591439526189188e+01 6.3062067083964322e+01 0 0 0
15270 2 3 4.0905125392832792e-01 8.5248858034944526e+00 3.3057378357456130e+01 6.3797901949447912e+01 0 0 0
13100 2 2 -5.8349682446123396e-01 4.8952538826047176e+00 3.7878635001997516e+01 6.2804596315845536e+01 0 0 0
15271 2 3 4.0513666461592790e-01 7.7694516677997214e+00 3.4412646333170279e+01 6.3458899748564342e+01 0 0 0
11897 2 2 -6.2862640169073214e-01 7.2148109174838684e+00 3.8514715787140126e+01 6.4581611415951144e+01 0 -1 0
15269 2 2 -5.7036949995108654e-01 8.3345826762141648e+00 3.3657554963610721e+01 6.3109684295571668e+01 0 0 0
13376 2 2 -6.3195572953874968e-01 8.8597919612014575e+00 3.6539687715706343e+01 6.3210040722069088e+01 0 -1 0
13378 2 3 3.6664498910914634e-01 8.1043714407472933e+00 3.7043542696951022e+01 6.3623416614979874e+01 0 -1 0
13377 2 3 4.3933393646915342e-01 9.6189926650418194e+00 3.6520657648723180e+01 6.3750289052050221e+01 0 -1 0
10933 2 3 4.1620641649440498e-01 2.3144149199699577e+00 3.5598876809591083e+01 6.4936960348910276e+01 1 0 0
10931 2 2 -6.6922080167385478e-01 1.5468013755222079e+00 3.6086930809560300e+01 6.4857601134242159e+01 1 0 0
9303 1 1 1.2539520230364859e-01 4.0910199999999008e-01 3.2979846000000002e+01 6.8011977999999999e+01 1 0 0
9304 1 1 1.3797912423869899e-01 3.2509289999999993e+00 3.2995303999999997e+01 6.8223265999999995e+01 1 0 0
9305 1 1 -2.7476621088285556e-02 1.1904639999999915e+00 3.4311435000000003e+01 6.8059483000000000e+01 1 0 0
9306 1 1 1.7428814140112946e-02 2.5225459999999913e+00 3.4161946000000000e+01 6.8553882000000002e+01 1 0 0
9307 1 1 -6.6003718432052438e-02 5.8963500000000124e-01 3.5561458999999999e+01 6.7793924000000004e+01 1 0 0
9309 1 1 1.2826244540156170e-01 1.1984789999999919e+00 3.6840221000000000e+01 6.7890032000000005e+01 1 0 0
9310 1 2 -3.2347535443972081e-01 2.6528539999999907e+00 3.6913739000000000e+01 6.7925522000000001e+01 1 0 0
9311 1 1 -8.9826525684072803e-02 4.3037999999999954e-01 3.7993617999999998e+01 6.7921475000000001e+01 1 0 0
9312 1 1 7.0958437771511521e-02 3.1309979999999911e+00 3.8191077000000000e+01 6.8353578999999996e+01 1 0 0
9313 1 1 1.2833289516975438e-01 1.1148769999999928e+00 3.9272848000000003e+01 6.7708038000000002e+01 1 0 0
9314 1 1 7.6388037921475360e-02 2.3030509999999964e+00 3.9331958000000000e+01 6.8717281000000000e+01 1 0 0
9365 1 2 -3.0690811240326388e-01 7.5081689999999952e+00 3.3464191999999997e+01 6.8222502000000006e+01 1 0 0
9366 1 1 -2.3766086001269654e-01 6.1351559999999949e+00 3.4840646999999997e+01 6.6627446000000006e+01 1 0 0
9367 1 1 3.0596597001574116e-02 7.0504029999999887e+00 3.5899970000000003e+01 6.7221942999999996e+01 1 0 0
9368 1 2 -3.5166427434316949e-01 5.0907610000000005e+00 3.6968057000000002e+01 6.7991635000000002e+01 1 0 0
9369 1 1 7.4389130521126237e-02 6.5089789999999965e+00 3.6998936000000000e+01 6.7835695999999999e+01 1 0 0
9370 1 1 4.8758046740592371e-02 4.4784209999999973e+00 3.8264311999999997e+01 6.8306828999999993e+01 1 0 0
9371 1 1 9.1829857672597631e-02 7.2860209999999910e+00 3.8133805000000002e+01 6.8229545999999999e+01 1 0 0
9426 1 1 1.8913380971783489e-01 8.9121579999999909e+00 3.3415863000000002e+01 6.7526447000000005e+01 1 0 0
9428 1 1 1.1888578531735086e-01 9.1905519999999967e+00 3.4634881999999998e+01 6.6701515999999998e+01 1 0 0
9430 1 1 -3.9002318845026092e-02 8.4635320000000007e+00 3.5861198000000002e+01 6.6946920000000006e+01 1 0 0
9432 1 1 1.4453310995791338e-01 9.2048009999999891e+00 3.7109149000000002e+01 6.6926304999999999e+01 1 0 0
9434 1 1 -5.6983847212940211e-02 8.6463779999999986e+00 3.8193857000000001e+01 6.7636993000000004e+01 1 0 0
9837 1 1 3.0688774483686937e-01 5.5537190000000010e+00 3.5392066999999997e+01 6.5248050000000006e+01 1 0 0
9838 1 3 1.6053999813875650e-01 6.6740530000000007e+00 3.3911136999999997e+01 6.6429890999999998e+01 1 0 0
9839 1 2 -3.6236255517460580e-01 6.0088159999999959e+00 3.4797106999999997e+01 6.4212419999999995e+01 1 0 0
9840 1 2 -5.4041183018343197e-01 4.5878239999999977e+00 3.6414695999999999e+01 6.5430747999999994e+01 1 0 0
9841 1 3 4.0869394173655832e-01 4.4143279999999976e+00 3.6696342999999999e+01 6.6367264000000006e+01 1 0 0
9888 1 2 -3.2369117674798353e-01 1.0137278999999992e+01 3.4875020999999997e+01 6.5663720999999995e+01 1 0 0
9996 1 2 -4.8118342543704640e-01 9.7921130000000005e+00 3.3041530000000002e+01 6.8624601999999996e+01 1 0 0
10105 1 2 -5.1802425523470785e-01 1.7883789999999919e+00 3.9192177000000001e+01 6.6419380000000004e+01 1 0 0
10106 1 3 3.6700660900521948e-01 1.9774519999999995e+00 3.8291925999999997e+01 6.6132914000000000e+01 1 0 0
10141 1 3 1.9639669332966456e-01 5.3164569999999998e+00 3.4599786000000002e+01 6.7306010999999998e+01 1 0 0
10932 2 3 4.4021753953205545e-01 7.1166905301478656e-01 3.5749577928661530e+01 6.5115256128887452e+01 1 0 0
13101 2 3 3.4035891934220319e-01 4.9623260063917076e+00 3.7002263720286351e+01 6.3259823313830211e+01 0 0 0
13102 2 3 3.5728491458682216e-01 4.2392497068512016e+00 3.8346418629795224e+01 6.3331327376050389e+01 0 0 0
11898 2 3 3.6685172578008818e-01 7.5695034256910976e+00 3.9055565679796032e+01 6.5322232947477445e+01 0 -1 0
11899 2 3 3.2896580502666439e-01 6.2622899277370365e+00 3.8508499861295206e+01 6.4652739523011718e+01 0 -1 0
10770 2 3 2.6751227634450420e-01 4.3139063293679989e+00 3.9102546711955519e+01 6.5899379377616071e+01 0 0 0
1012 1 2 -3.8087901638724930e-01 9.9128319999999999e+00 2.6213450999999999e+01 7.4893512000000001e+01 0 0 -1
9284 1 1 -2.5329183254057980e-01 3.7764629999999926e+00 2.1531033000000001e+01 6.8765134000000003e+01 1 0 0
9875 1 1 3.5886327112645539e-01 2.9995169999999973e+00 2.1159340000000000e+01 7.0092618999999999e+01 1 0 0
9877 1 2 -4.5135684406334203e-01 3.7906289999999956e+00 2.0097798999999998e+01 7.0612602999999993e+01 1 0 0
9878 1 2 -2.9291268908847740e-01 2.0312179999999955e+00 2.1835950000000000e+01 7.0582677000000004e+01 1 0 0
10026 1 2 -4.6656572050484335e-01 1.8625219999999985e+00 2.4576436000000001e+01 6.8902069999999995e+01 1 0 0
10027 1 3 3.8733917653874134e-01 1.8020920000000018e+00 2.3792218999999999e+01 6.9469900999999993e+01 1 0 0
10028 1 2 -4.2888196204170015e-01 9.5303789999999964e+00 2.2807683000000001e+01 6.8797583000000003e+01 1 0 0
10029 1 3 3.8276438302284926e-01 1.0338253999999992e+01 2.2861830000000001e+01 6.9304930999999996e+01 1 0 0
10140 1 3 1.6079412796672604e-01 4.5510039999999918e+00 2.2267382000000001e+01 6.8994286000000002e+01 1 0 0
13119 2 3 4.1992166457273816e-01 1.0174924092905748e+01 1.9814898418148168e+01 7.1434803137564899e+01 0 0 0
16603 2 3 3.4985528890031375e-01 9.9630113668019504e+00 2.5510366123240441e+01 6.9000992122364721e+01 0 0 0
11062 2 3 2.9981995810762357e-01 7.7485871184143420e+00 3.2499304145371816e+01 7.4179238078888602e+01 0 -1 0
15428 2 2 -6.6977033145604614e-01 6.1836540537186897e+00 2.7303998275647263e+01 7.2783207594658492e+01 0 0 0
14902 2 3 2.9717919562215267e-01 6.2291248085365583e+00 3.1004510020628366e+01 7.3914683153124216e+01 0 0 -1
11289 2 3 2.9491959999997036e-01 1.4577781922720121e+00 3.0359901546077168e+01 7.2511204390111587e+01 1 0 0
11290 2 3 3.3582511063872916e-01 1.5289593538506998e+00 2.9913346771894446e+01 7.0872083249590702e+01 1 0 0
14774 2 2 -6.9409844711718338e-01 5.0207075242325443e+00 2.9154578133549279e+01 7.4035821157312526e+01 1 0 0
15957 2 3 2.7324281383012894e-01 2.6813358493875761e+00 2.8083256263629838e+01 7.2624577548159337e+01 1 0 0
15956 2 2 -5.7035361728194789e-01 2.8104207760112185e+00 2.7284928123962860e+01 7.3133989675983344e+01 1 0 0
15430 2 3 3.5555499538738866e-01 5.3263805031367131e+00 2.6941924991779516e+01 7.2457274649467266e+01 0 0 0
14025 2 3 3.1879437108203046e-01 8.1071248780278324e+00 3.0543048283133718e+01 7.3235011901065860e+01 0 0 -1
14026 2 3 3.4253728414733986e-01 8.5572173532659885e+00 2.9119829107193226e+01 7.3600245967699351e+01 0 0 -1
15429 2 3 3.7868748448249995e-01 6.7928387832516925e+00 2.7465396672790497e+01 7.1969750434246137e+01 0 0 0
14024 2 2 -6.4777878034534819e-01 7.8076799901545924e+00 2.9663126335454109e+01 7.3236453058994769e+01 0 0 -1
9947 1 2 -3.2464143509182930e-01 7.4571349999999939e+00 2.9877443000000000e+01 6.9172770999999997e+01 1 0 0
9997 1 3 4.3984002438451214e-01 9.3971779999999967e+00 3.2789161000000000e+01 6.9479761999999994e+01 1 0 0
9998 1 2 -5.0304453650832537e-01 5.6025799999999037e-01 3.2085921999999997e+01 6.9162097000000003e+01 1 0 0
9999 1 3 3.9889280680699718e-01 9.3757199999998875e-01 3.2457357000000002e+01 6.9971868000000001e+01 1 0 0
10030 1 2 -4.7221934008638972e-01 2.9960090000000008e+00 3.0359244000000000e+01 6.9488746000000006e+01 1 0 0
10031 1 3 3.2230611128667458e-01 2.7763789999999915e+00 3.1166319000000001e+01 6.9973489999999998e+01 1 0 0
10073 1 2 -4.6684972569547190e-01 2.7420899999999904e+00 2.8113551000000001e+01 6.9280793000000003e+01 1 0 0
10074 1 3 4.2194906847269514e-01 1.9878899999999931e+00 2.7480250999999999e+01 6.9474525000000000e+01 1 0 0
10078 1 3 3.1995143906408824e-01 6.7500079999999940e+00 2.6834838999999999e+01 6.9343502999999998e+01 1 0 0
11744 2 2 -5.8415865385186372e-01 8.4975468405980941e+00 2.8020159700001010e+01 7.1156013919548258e+01 0 0 0
11745 2 3 3.4410347466741731e-01 8.7912621353798936e+00 2.7921582199552748e+01 7.0213915588963829e+01 0 0 0
11746 2 3 3.0236345880353732e-01 8.3317065293885086e+00 2.8970568677777912e+01 7.1149813939972134e+01 0 0 0
14930 2 2 -6.9078746640493960e-01 5.1914639533892863e+00 2.8901596909760876e+01 7.0788250040254212e+01 0 0 0
14931 2 3 3.8085418669945903e-01 5.3600780469700329e+00 2.9539117677704411e+01 7.1445377987478238e+01 0 0 0
14932 2 3 4.8535223912937653e-01 4.4364022262471252e+00 2.8943298318701554e+01 7.0272050345914167e+01 0 0 0
11424 2 3 2.9322775716194899e-01 8.9557345035658997e+00 3.0755658138453921e+01 7.0346663714874126e+01 0 0 0
16004 2 2 -6.2226840745345391e-01 3.3416140381185593e+00 3.0746269355087925e+01 7.3138959422956191e+01 1 0 0
16006 2 3 3.5381087311115589e-01 2.8897429644466528e+00 3.1213093575946864e+01 7.3912246909606694e+01 1 0 0
10445 2 2 -5.9831809526388469e-01 6.1554970184796982e+00 3.1599638211790342e+01 7.1274887130316884e+01 0 0 0
16005 2 3 3.3049532545714566e-01 3.7727917233049242e+00 2.9800410930437597e+01 7.3113778738590725e+01 1 0 0
10447 2 3 3.5917090619190001e-01 5.4843385905781306e+00 3.2106259306738195e+01 7.0847464728627230e+01 0 0 0
15958 2 3 3.9622319499775738e-01 2.2982484794492226e+00 2.7363201544884387e+01 7.3966965347303216e+01 1 0 0
10446 2 3 2.0311748719353873e-01 6.1905898382800908e+00 3.1848598247687246e+01 7.2229814658200311e+01 0 0 0
11423 2 2 -6.2201161528128268e-01 8.9121832932668532e+00 3.1569021460199902e+01 7.0862410659941929e+01 0 0 0
14775 2 3 3.9267416817157574e-01 5.8323262776533138e+00 2.8744128230017960e+01 7.3631010782344390e+01 1 0 0
11288 2 2 -6.2198275019056337e-01 1.0330454293017299e+00 2.9950622079857265e+01 7.1725602796659800e+01 1 0 0
11425 2 3 3.8615953474178599e-01 8.1024034778033567e+00 3.1595977626152102e+01 7.1387761782197757e+01 0 0 0
16451 2 2 -6.8607708496054021e-01 3.9832838115712965e-01 3.1196332768242289e+01 7.4636287524041691e+01 1 0 0
14900 2 2 -6.7312095806172101e-01 5.9375557798837715e+00 3.1912230843569539e+01 7.4188163706169888e+01 0 0 -1
14901 2 3 2.8334148762154932e-01 5.0451074225091803e+00 3.1922560867811715e+01 7.3903886502794535e+01 0 0 -1
16453 2 3 3.5976354456713727e-01 6.6147752675635485e-01 3.2031555824723647e+01 7.4143145966157917e+01 1 0 0
13572 2 3 4.0615748675621854e-01 6.8102069551160644e+00 2.6923349446106521e+01 7.4454800785251862e+01 1 0 0
14204 2 2 -6.5242486691771295e-01 2.5293670904230900e+00 3.2789945973423023e+01 7.4433749148163528e+01 1 0 0
13087 2 3 3.9011497820584973e-01 1.2130879491442184e+00 2.9702892556817911e+01 7.4853733806197283e+01 0 0 0
14043 2 3 2.4616230190438199e-01 4.4548715213539214e-01 3.1958091848525886e+01 7.2113683370801098e+01 1 0 0
11060 2 2 -5.9359129806300448e-01 8.6927517686041913e+00 3.2451917629881628e+01 7.3983073957161835e+01 0 -1 0
14776 2 3 3.2648189108658843e-01 4.5664533549089708e+00 2.8639449195517194e+01 7.4757043377384463e+01 1 0 0
13225 2 3 3.8935962745340164e-01 5.0540048146162002e+00 3.6031081582871522e+01 7.1401722525731898e+01 1 0 0
11999 2 2 -6.0081208877246928e-01 7.7137091779328655e+00 3.8825977554107475e+01 7.2400519882344440e+01 0 -1 0
14635 2 3 2.7418714352081514e-01 6.0245646577687202e+00 3.3791661144306595e+01 7.2596141008012538e+01 1 -1 0
12942 2 3 2.7369105903870300e-01 5.7564888833457433e+00 3.8286493156882301e+01 7.4191099250900010e+01 0 -1 0
13534 2 3 3.6747348245166700e-01 3.4077521803180544e-01 3.7032785440145084e+01 7.4632466862954146e+01 1 0 0
10274 2 2 -5.7562640653930064e-01 5.9466328146814518e-01 3.7750391617378192e+01 7.0810473350816508e+01 1 -1 0
13532 2 2 -6.8230612924763023e-01 1.4771398505468916e-01 3.7087347304970322e+01 7.3645549568802409e+01 1 0 0
14628 2 3 2.9059927819124820e-01 2.4370016058082355e+00 3.5162376048811353e+01 7.2781689650857857e+01 1 0 0
1007 1 2 -4.4511967256163043e-01 9.9301069999999996e+00 3.7623581000000001e+01 7.3545554999999993e+01 0 0 -1
15846 2 3 2.9299036880443530e-01 1.0002969873537566e+01 3.7371860830912894e+01 7.1318410628597945e+01 0 -1 0
14627 2 2 -6.1273428754797987e-01 2.8028261118241127e+00 3.6007947322382705e+01 7.3092653405917389e+01 1 0 0
11180 2 2 -6.7038995816915203e-01 7.2152119774759997e+00 3.5185785229415380e+01 7.3959167696770976e+01 1 -1 0
15244 2 3 2.4729279040265331e-01 6.8932032983459135e-01 3.4627830675209928e+01 7.3185848837203508e+01 1 0 0
9364 1 2 -3.3158393895120425e-01 4.5816099999999977e+00 3.3102665999999999e+01 6.8755905999999996e+01 1 0 0
11061 2 3 2.9780141765495755e-01 9.0094121256430029e+00 3.3387655736335127e+01 7.3759621158985652e+01 0 -1 0
10275 2 3 3.2481783475555104e-01 1.0864354909252074e+00 3.8325946222614803e+01 7.1359267299777031e+01 1 -1 0
14103 2 3 2.9238155966733742e-01 3.1929632681729450e+00 3.8096432604894098e+01 7.2932314492157431e+01 1 -1 0
13224 2 3 3.2056418235099565e-01 4.7550205450682945e+00 3.7083069874078191e+01 7.0182723494120992e+01 1 0 0
14633 2 2 -6.0892229515973906e-01 5.2225962155854617e+00 3.4334830543579770e+01 7.2422556945574527e+01 1 -1 0
12941 2 2 -6.1885467764660618e-01 5.8910801842019698e+00 3.7533332070981920e+01 7.3635304736178952e+01 0 -1 0
14205 2 3 2.9711421233744434e-01 2.7757696342640723e+00 3.3312647029791414e+01 7.3662449231549928e+01 1 0 0
14102 2 2 -6.3283065144442763e-01 2.5199872778727515e+00 3.8811082620184813e+01 7.2984860563743197e+01 1 -1 0
11182 2 3 3.3940784045410849e-01 6.2255225911309324e+00 3.5293538587767230e+01 7.4103333460785151e+01 1 -1 0
1008 1 3 3.5731713798536052e-01 9.9383420000000005e+00 3.5074843999999999e+01 7.3112121000000002e+01 0 0 -1
11181 2 3 2.9064031844168337e-01 7.6818907605687397e+00 3.5953412020717131e+01 7.3751033257425661e+01 1 -1 0
10142 1 3 1.3197257185259390e-01 2.7473820000000018e+00 3.6029077999999998e+01 6.9706449000000006e+01 1 0 0
13533 2 3 3.0732201202654147e-01 9.9921938098015628e-01 3.7300503926755034e+01 7.3192387470212154e+01 1 0 0
9903 1 2 -4.0311055520613392e-01 2.6612769999999983e+00 3.3036251999999998e+01 7.1271940000000001e+01 1 0 0
15242 2 2 -6.4864180675179028e-01 3.4095037785025684e-01 3.4077180592400751e+01 7.3947239093802395e+01 1 0 0
14104 2 3 3.3622819467793147e-01 2.2779528309411003e+00 3.8936012736706914e+01 7.3891043771705341e+01 1 -1 0
15231 2 3 2.5469499732696427e-01 8.7224983182439590e+00 3.6010973410606205e+01 7.1487326897589654e+01 0 0 0
1004 1 3 4.3609897757630778e-01 1.0125330999999999e+01 3.9098275000000001e+01 7.4250219999999999e+01 0 0 -1
9901 1 3 1.3303220123221132e-01 4.1102539999999976e+00 3.4926800999999998e+01 6.9826922999999994e+01 1 0 0
14634 2 3 2.8329505216844125e-01 4.4912489011271655e+00 3.3723113395615627e+01 7.2255952607267233e+01 1 -1 0
12001 2 3 3.3398296663665272e-01 8.0111937563822568e+00 3.8039742974918362e+01 7.2866946411137704e+01 0 -1 0
9902 1 2 -5.6713063207741576e-01 1.1265899999999931e+00 3.4959164000000001e+01 7.1209107000000003e+01 1 0 0
10037 1 3 4.0676424287050350e-01 6.6925409999999914e+00 3.7492632999999998e+01 7.0070920999999998e+01 1 0 0
15232 2 3 3.2222733774963996e-01 7.6538268617866958e+00 3.5163683731275633e+01 7.2259758312026861e+01 0 0 0
9900 1 1 2.6723524241358110e-01 2.2936339999999973e+00 3.4202477999999999e+01 7.0905029999999996e+01 1 0 0
9904 1 3 3.5977795445807575e-01 9.6904999999999575e-01 3.5794733000000001e+01 7.0715798000000007e+01 1 0 0
12943 2 3 2.5972591016153224e-01 5.3577097814144361e+00 3.7561266348801652e+01 7.2790421366617139e+01 0 -1 0
14629 2 3 3.1059105513277163e-01 3.5639140136820342e+00 3.5809539371238472e+01 7.3687080205257189e+01 1 0 0
13223 2 2 -7.0079191908418581e-01 5.2480869920947244e+00 3.6860717006180003e+01 7.0986387289027775e+01 1 0 0
9308 1 1 -2.0489154630355141e-01 3.0303159999999991e+00 3.4982329999999997e+01 6.9729416000000001e+01 1 0 0
10036 1 2 -5.0899032738054761e-01 7.3052449999999993e+00 3.8143386999999997e+01 6.9697259000000003e+01 1 0 0
15230 2 2 -5.7067880918461689e-01 8.5162488346228002e+00 3.5077587146753004e+01 7.1827183467696784e+01 0 0 0
16488 2 3 2.8440902597483658e-01 4.5301707633002657e+00 3.8907136605866029e+01 7.1416759756573910e+01 0 -1 -1
12000 2 3 3.0601347221652281e-01 6.7542739535597986e+00 3.8822757733617919e+01 7.2516262851848438e+01 0 -1 0
15845 2 2 -5.4827415286030923e-01 1.0193672839433081e+01 3.7438622814634186e+01 7.0325969255964736e+01 0 -1 0
14044 2 3 2.9223000847310110e-01 7.8623695689744047e-02 3.3465299256163242e+01 7.1871863889880871e+01 1 0 0
107 1 1 1.3138002456729334e-01 1.8992780000000000e+01 2.6724589999999964e+00 4.1646000000000000e-01 0 1 0
111 1 1 1.4459842449847132e-01 1.9024882999999999e+01 5.1890760000000000e+00 5.8499100000000004e-01 0 1 0
113 1 1 -2.3269054332503217e-02 1.8439807999999999e+01 6.4874539999999996e+00 2.0240300000000000e-01 0 1 0
167 1 1 -6.0196544900698375e-02 2.0442786999999999e+01 2.6605549999999951e+00 4.4883099999999998e-01 0 1 0
171 1 1 1.0434025609681559e-01 2.0539406000000000e+01 5.1929239999999979e+00 4.9062800000000001e-01 0 1 0
841 1 2 -4.7190657344369658e-01 1.8801555000000000e+01 5.0139999999999958e+00 1.9887459999999999e+00 0 1 0
842 1 3 2.7818390354743006e-01 1.8581924999999998e+01 5.8210759999999979e+00 2.4734900000000000e+00 0 1 0
884 1 2 -4.7319581684315920e-01 1.8547636000000001e+01 2.7683070000000001e+00 1.7807930000000001e+00 0 1 0
885 1 3 4.0937391364897191e-01 1.7793436000000000e+01 2.1350069999999945e+00 1.9745250000000001e+00 0 1 0
908 1 2 -4.9573351568491825e-01 1.6334396000000002e+01 1.9974829999999955e+00 1.1801060000000001e+00 0 1 0
909 1 3 3.3125579547773437e-01 1.5786961000000000e+01 1.3284729999999954e+00 1.6223570000000000e+00 0 1 0
1002 1 3 2.2059835580385312e-01 1.1026649000000001e+01 2.6581529999999987e+00 6.5684999999999993e-02 0 1 0
1617 1 1 -1.0551281906006291e-01 1.1178348999999997e+01 1.9112399999999496e-01 6.0232590000000004e+00 1 1 0
1619 1 1 -1.5323734613938269e-02 1.0504987999999997e+01 1.3872799999999970e+00 6.1221690000000004e+00 1 1 0
1621 1 1 1.4828164998892113e-01 1.1207746999999998e+01 2.7040900000000008e+00 6.1144930000000004e+00 1 1 0
2010 1 3 1.4623933767420247e-01 1.2209060999999991e+01 1.5481099999999515e-01 5.7046820000000000e+00 1 1 0
2011 1 2 -3.6600858605941644e-01 1.2479089000000002e+01 2.6397079999999988e+00 5.8080999999999996e+00 1 1 0
16619 2 2 -5.9596669199889218e-01 1.5541370058899789e+01 4.4745650652322491e+00 2.4952618093296794e+00 0 0 0
16620 2 3 3.4246240518033172e-01 1.6387634556115607e+01 4.1733446341403626e+00 2.1535233185889235e+00 0 0 0
16621 2 3 3.8422757277142794e-01 1.5323386727837509e+01 5.3115473759395853e+00 1.9723183335210315e+00 0 0 0
14882 2 2 -6.1428970897800494e-01 1.6905583803287097e+01 2.6853919083554958e+00 4.6512046914975089e+00 0 0 0
12463 2 3 4.2304750456565210e-01 2.0017705003952436e+01 3.5426691784856321e+00 2.7791181588401224e+00 0 1 0
14883 2 3 3.3584590905613182e-01 1.7796747304693742e+01 2.9766939637667247e+00 4.4681105509460153e+00 0 0 0
14884 2 3 3.3374808423785973e-01 1.6264255906212068e+01 3.3092222370761264e+00 4.2880685963653917e+00 0 0 0
12578 2 2 -5.4085265922403547e-01 1.9032150626916138e+01 5.1778650157568871e+00 5.0432963039342198e+00 0 0 0
12579 2 3 3.0302218751924537e-01 1.9610482779621577e+01 5.1820707834605813e+00 4.2732609916516706e+00 0 0 0
12580 2 3 2.8433122357949941e-01 1.8255475416166401e+01 5.7372927373890201e+00 4.8205608634932338e+00 0 0 0
10572 2 3 3.9381248139388392e-01 1.3414390074858893e+01 3.9991983033481091e+00 5.6569925124974878e+00 0 0 0
10571 2 2 -5.7932160275602429e-01 1.3855583273146074e+01 4.7513146873120231e+00 5.0682165849615952e+00 0 0 0
10573 2 3 3.8592624537737091e-01 1.4089179507770661e+01 5.4985478364531675e+00 5.6021667468127960e+00 0 0 0
14571 2 3 2.6737634251456882e-01 1.6101123029044839e+01 6.0449117870260078e+00 4.5228811319631843e+00 0 0 0
14570 2 2 -6.0451365301025106e-01 1.6018620847708785e+01 6.5478769005660578e+00 5.2974573600627739e+00 0 0 0
14572 2 3 3.4686040836092646e-01 1.6526268009004202e+01 7.3103858049605597e+00 5.0102568699401688e+00 0 0 0
51 1 1 -6.7175643327286094e-02 1.2024455000000000e+01 7.5856789999999990e+00 2.1008700000000000e-01 0 1 0
52 1 1 -3.8862299225349055e-02 1.4801549000000000e+01 7.6453339999999983e+00 1.2586000000000000e-02 0 1 0
58 1 1 -4.9988782047689785e-02 1.4170075000000001e+01 1.1362927999999997e+01 1.7056099999999999e-01 0 1 0
59 1 1 -8.0497421042778808e-02 1.2083043000000000e+01 1.2614162000000000e+01 4.7245000000000002e-02 0 1 0
60 1 1 1.0762467930736988e-01 1.4790962000000000e+01 1.2523579999999995e+01 7.9006100000000001e-01 0 1 0
114 1 1 1.2749166440120976e-01 1.6214648000000000e+01 7.6346029999999985e+00 5.1197800000000004e-01 0 1 0
115 1 1 1.5236943971552255e-01 1.9056474999999999e+01 7.6500610000000009e+00 7.2326599999999996e-01 0 1 0
116 1 1 -1.7701528889736300e-03 1.6996009999999998e+01 8.9661909999999949e+00 5.5948299999999995e-01 0 1 0
117 1 1 1.2999979647166569e-02 1.8328092000000002e+01 8.8167019999999994e+00 1.0538820000000000e+00 0 1 0
118 1 1 -4.4752274236315795e-02 1.6395181000000001e+01 1.0216214999999998e+01 2.9392400000000002e-01 0 1 0
119 1 1 -2.2673191971860235e-01 1.8835861999999999e+01 9.6370859999999965e+00 2.2294160000000001e+00 0 1 0
120 1 1 1.1579806396400676e-01 1.7004024999999999e+01 1.1494977999999996e+01 3.9003199999999999e-01 0 1 0
121 1 2 -3.2157368516445273e-01 1.8458400000000001e+01 1.1568494999999999e+01 4.2552200000000001e-01 0 1 0
122 1 1 -9.5143524715478822e-02 1.6235927000000000e+01 1.2648374999999994e+01 4.2147499999999999e-01 0 1 0
123 1 1 7.9387170456264963e-02 1.8936544000000001e+01 1.2845833999999996e+01 8.5357899999999998e-01 0 1 0
175 1 2 -3.5651863239507098e-01 2.0387156000000001e+01 7.7574229999999957e+00 1.2559060000000000e+00 0 1 0
181 1 1 9.4521322951488837e-02 2.0283967000000001e+01 1.2919067999999996e+01 8.0682900000000002e-01 0 1 0
711 1 1 3.0710924690748970e-01 1.8099180000000000e+01 8.8572349999999958e+00 3.4050300000000000e+00 0 1 0
712 1 3 1.5171700926558165e-01 1.9915800999999998e+01 9.5815579999999940e+00 2.3269229999999999e+00 0 1 0
713 1 2 -4.6297478892391880e-01 1.6932136000000000e+01 9.6139200000000002e+00 3.7091069999999999e+00 0 1 0
714 1 2 -4.0901424830822569e-01 1.8466823000000002e+01 7.6910089999999940e+00 3.7719399999999998e+00 0 1 0
715 1 3 3.2441644700383254e-01 1.6774595999999999e+01 1.0449489000000000e+01 3.2157979999999999e+00 0 1 0
809 1 2 -4.9916713393832823e-01 1.6365804000000001e+01 6.7406779999999955e+00 1.6620969999999999e+00 0 1 0
810 1 3 2.9851618858723394e-01 1.6743117999999999e+01 7.1121139999999983e+00 2.4718680000000002e+00 0 1 0
953 1 3 1.5245659040065518e-01 1.8552928000000001e+01 1.0683833999999997e+01 2.2064490000000001e+00 0 1 0
968 1 1 2.7513186386379834e-01 1.0870355999999999e+01 1.2785030999999996e+01 8.1219500000000000e-01 0 1 0
969 1 2 -3.2415683939088530e-01 1.0412948000000000e+01 1.1729302999999994e+01 1.4353450000000001e+00 0 1 0
997 1 1 3.2538427352155797e-01 1.0767886000000001e+01 7.6282149999999973e+00 9.6916800000000003e-01 0 1 0
999 1 2 -2.8790150858500141e-01 1.0403198000000000e+01 8.8268429999999967e+00 1.3396570000000001e+00 0 1 0
13454 2 2 -5.8134742533673878e-01 1.2000468589510216e+01 1.0514870671092046e+01 3.7528246021172023e+00 0 0 0
13456 2 3 3.6428453435140329e-01 1.1352232002620928e+01 1.0488463942620802e+01 4.4671056647381553e+00 0 0 0
13455 2 3 4.1069813760631035e-01 1.1604819541476669e+01 1.0457671797397980e+01 2.8354467885371433e+00 0 0 0
11730 2 3 3.8108059946375794e-01 1.1010909414473172e+01 1.4039430088313418e+01 4.5334812984060679e+00 0 0 0
62 1 1 1.0382845853411322e-01 1.3910707000000000e+01 1.4031230999999998e+01 4.9357600000000001e-01 0 1 0
64 1 1 -3.4405119649953929e-02 1.4736027999999999e+01 1.5148348999999996e+01 6.9025000000000003e-02 0 1 0
65 1 1 5.2643971138427647e-03 1.6831229000000000e+01 1.6450016999999999e+01 1.9206300000000001e-01 0 0 0
66 1 1 -2.3794310935218922e-02 1.8219752000000000e+01 1.6565617000000000e+01 5.4808999999999997e-01 0 0 0
68 1 1 -9.4078180823405910e-02 1.8948561000000002e+01 1.7747751999999998e+01 1.2092200000000000e-01 0 0 0
124 1 1 1.3391972681665951e-01 1.6920424000000001e+01 1.3927605000000000e+01 2.0803800000000000e-01 0 1 0
125 1 1 8.1972254635178737e-02 1.8108597000000000e+01 1.3986713999999999e+01 1.2172810000000001e+00 0 1 0
126 1 1 9.8215379497992999e-03 1.6156917000000000e+01 1.5195853999999997e+01 2.4355199999999999e-01 0 1 0
127 1 1 1.1026562793039359e-01 1.8883071999999999e+01 1.5542037000000001e+01 1.3231550000000001e+00 0 1 0
130 1 1 1.2962153417016536e-01 2.0149061000000000e+01 1.8195996000000001e+01 8.0718800000000002e-01 0 0 0
185 1 1 -3.7609012940872544e-02 2.0317062000000000e+01 1.5415197999999997e+01 1.1506060000000000e+00 0 1 0
631 1 2 -2.7503419465935791e-01 1.4048889000000001e+01 1.3391329999999996e+01 1.7447990000000000e+00 0 1 0
726 1 2 -3.0538839976623672e-01 2.0533836000000001e+01 1.7743169999999999e+01 2.1128300000000002e+00 0 0 0
761 1 2 -4.9298956093606344e-01 1.6087304000000000e+01 1.8491050999999999e+01 1.1216809999999999e+00 0 0 0
762 1 3 3.2618817500209901e-01 1.5206137999999999e+01 1.8652850000000001e+01 1.4693360000000000e+00 0 0 0
875 1 2 -2.5868434134498625e-01 1.8194718000000002e+01 1.4858874000000000e+01 2.3806099999999999e+00 0 1 0
970 1 2 -4.8163890230435069e-01 1.0350992000000000e+01 1.4135951999999996e+01 9.0943200000000002e-01 0 1 0
1017 1 1 3.0646611633054316e-01 1.1068274000000001e+01 1.9587406000000001e+01 1.1658620000000000e+00 0 0 0
1018 1 2 -2.7363220544498279e-01 1.0458055999999999e+01 1.8462402999999998e+01 1.3435900000000001e+00 0 0 0
1643 1 3 4.4147572517324246e-01 1.3401206000000002e+01 1.7293361999999998e+01 6.0712060000000001e+00 1 0 0
1993 1 1 2.8403044996211524e-01 1.2654795999999990e+01 1.4888078000000000e+01 5.7518989999999999e+00 1 1 0
1994 1 2 -5.0752973642840504e-01 1.2790475000000001e+01 1.3510545000000000e+01 5.3717800000000002e+00 1 1 0
1995 1 2 -3.6192280270487398e-01 1.3309964999999991e+01 1.5885190999999999e+01 5.2077190000000000e+00 1 1 0
1996 1 3 3.9360985422664935e-01 1.3328722999999997e+01 1.3387395999999995e+01 4.5706449999999998e+00 1 1 0
14081 2 2 -6.1418913567173306e-01 1.7855629705272655e+01 1.7899063020603197e+01 3.1353939346397262e+00 0 0 0
14083 2 3 4.5724373505814975e-01 1.8749202589359182e+01 1.7677613174550061e+01 2.8043012123199791e+00 0 0 0
14082 2 3 4.5271259798123331e-01 1.7202735470293042e+01 1.8119040349405434e+01 2.4700058266896554e+00 0 0 0
13530 2 3 3.6426140786257211e-01 1.5759537156932957e+01 1.6813735847326468e+00 6.3545077923328703e+00 0 0 0
13519 2 3 4.4441741597558715e-01 1.1460962452005734e+01 2.0718554039901602e+00 8.1893802591709264e+00 0 0 0
16114 2 3 3.3825962175026525e-01 1.9636369549845952e+01 3.4770813947178976e+00 1.2057031591131748e+01 0 0 0
14481 2 3 3.5727182261646384e-01 1.6918761787780930e+01 3.9547984771097204e+00 9.3412527064596453e+00 0 0 0
14482 2 3 3.7698083949667116e-01 1.6494356901567652e+01 3.0633130934689476e+00 8.1255788554077419e+00 0 0 0
14480 2 2 -6.5470093283960529e-01 1.6892668281504729e+01 3.0464925755823136e+00 8.9908063215245111e+00 0 0 0
1623 1 1 -2.1948795866540680e-02 1.0463037999999997e+01 3.9062309999999982e+00 6.6061790000000000e+00 1 1 0
1625 1 1 -3.7408720278905690e-02 1.1173738000000000e+01 5.0536139999999961e+00 7.0350970000000004e+00 1 1 0
1627 1 1 5.0360617752503598e-02 1.0526727999999991e+01 6.3408129999999971e+00 6.9081580000000002e+00 1 1 0
2012 1 1 2.8282464008029851e-01 1.2492720999999989e+01 4.9217289999999991e+00 7.6983949999999997e+00 1 1 0
2013 1 2 -5.0627829925218881e-01 1.2609833999999992e+01 3.5555029999999945e+00 8.1480569999999997e+00 1 1 0
2014 1 2 -3.8829370681537090e-01 1.3292758999999990e+01 5.9074949999999973e+00 7.9728329999999996e+00 1 1 0
2015 1 3 3.6489689559800853e-01 1.3384647000000001e+01 3.3900399999999991e+00 8.7095310000000001e+00 1 1 0
2116 1 1 -2.4121367108195069e-01 1.6375516999999999e+01 4.6645139999999969e+00 1.2455363000000000e+01 0 1 0
2667 1 2 -4.7023056443752659e-01 1.2806787999999999e+01 1.7258909999999972e+00 1.2351308000000000e+01 0 1 0
2670 1 3 4.0225296579348757e-01 1.3333313000000000e+01 2.3728639999999999e+00 1.1872866999999999e+01 0 1 0
2744 1 1 3.1485579190515123e-01 1.5458876000000000e+01 5.3550699999999978e+00 1.1333475000000000e+01 0 1 0
2745 1 2 -3.3950847250545491e-01 1.4541017000000000e+01 4.6455899999999986e+00 1.0803357999999999e+01 0 1 0
3008 1 3 1.8173978388933176e-01 1.6698509999999999e+01 3.6906779999999983e+00 1.2086869999999999e+01 0 1 0
15476 2 2 -6.4389263858686463e-01 1.5050514200568161e+01 1.7940138518829591e+00 1.0361397801119082e+01 0 0 0
15477 2 3 4.3370090445440485e-01 1.5597583190412745e+01 1.4136211435570212e+00 1.1011273604098463e+01 0 0 0
15478 2 3 4.2488407169259096e-01 1.5546897967867123e+01 2.2659092420398173e+00 9.6354106420086758e+00 0 0 0
16172 2 2 -6.6585679994282554e-01 1.5538995400691173e+01 5.1445829531176974e+00 8.0627389855144163e+00 0 0 0
16173 2 3 4.6003346900497466e-01 1.4826181957859207e+01 5.5462787305396084e+00 8.6559340735031682e+00 0 0 0
16174 2 3 3.9021485869234895e-01 1.5918584753605808e+01 5.7963119138577284e+00 7.4852457305278834e+00 0 0 0
13529 2 2 -6.3261794027545826e-01 1.5143673903990221e+01 1.7888574838822875e+00 7.0611571772231825e+00 0 0 0
13531 2 3 3.5762104565697422e-01 1.4237668022948139e+01 1.8168766025425478e+00 6.7017156607848429e+00 0 0 0
16112 2 2 -5.5788194186373463e-01 1.9587553619518225e+01 3.1770657216614615e+00 1.1162452387875680e+01 0 0 0
12250 2 3 3.4058942629126715e-01 1.8015454235087390e+01 8.5270155996400432e-01 9.6727416403724717e+00 0 1 0
16113 2 3 2.6136361909782319e-01 1.9972275985029441e+01 2.2510336818893499e+00 1.1058314533986328e+01 0 0 0
15192 2 3 3.5145140229432131e-01 1.0643255543839368e+01 1.3638502593314008e+00 1.1569494383820032e+01 0 0 0
12248 2 2 -5.9621626992061660e-01 1.7704246664339710e+01 4.0176999756408716e-01 1.0465234763255465e+01 0 1 0
12210 2 3 3.6006565365207460e-01 2.0217877320697976e+01 5.5151561588598907e+00 1.1969902658994174e+01 0 0 0
13517 2 2 -6.3957604054557893e-01 1.1244949816377186e+01 1.4193479100468251e+00 8.8267893669240785e+00 0 0 0
12209 2 2 -5.7130007667973848e-01 2.0430399054116027e+01 6.4298374743818547e+00 1.1778374608347972e+01 0 0 0
1629 1 1 -9.1353007521627408e-02 1.1283176999999995e+01 7.5503479999999996e+00 7.0853619999999999e+00 1 1 0
1631 1 1 -2.3461037084881772e-02 1.0700448999999992e+01 8.8111499999999978e+00 7.0833729999999999e+00 1 1 0
1633 1 1 1.4930280917499664e-01 1.1466048999999998e+01 1.0052765999999998e+01 7.4713260000000004e+00 1 1 0
1635 1 1 -3.3061241521476228e-02 1.0837679999999992e+01 1.1384315000000001e+01 7.3243919999999996e+00 1 1 0
1637 1 1 -8.6736687918812519e-02 1.1568137999999990e+01 1.2557631000000001e+01 7.2996920000000003e+00 1 1 0
1997 1 3 2.2676158767253321e-01 1.2648518999999993e+01 1.2512215999999995e+01 7.3060090000000004e+00 1 1 0
1998 1 2 -2.4878985689170388e-01 1.2717219999999998e+01 9.9335669999999965e+00 7.8436560000000002e+00 1 1 0
2016 1 3 2.0569171717532783e-01 1.2340662999999992e+01 7.4688829999999982e+00 7.3015129999999999e+00 1 1 0
2746 1 2 -4.5252376389266769e-01 1.5829243999999999e+01 6.7220169999999939e+00 1.1215577000000000e+01 0 1 0
2747 1 3 3.6762031394820993e-01 1.6428625000000000e+01 7.0771639999999962e+00 1.1908550999999999e+01 0 1 0
12912 2 3 3.8951743962887764e-01 1.1606116995782346e+01 1.4403272193469091e+01 1.2250442188091018e+01 0 0 0
13468 2 3 3.6610389711703689e-01 1.2121956078049458e+01 1.3712512654767657e+01 9.5286631639760220e+00 0 0 0
13466 2 2 -5.9742423160231584e-01 1.3011747941573738e+01 1.3621720386674024e+01 9.3633024876339679e+00 0 0 0
13467 2 3 4.0061784722698607e-01 1.3519026002815700e+01 1.4000322172474734e+01 1.0143158312639882e+01 0 0 0
10802 2 2 -7.3286420656093765e-01 1.3348331542830429e+01 1.5370170092328459e+01 1.1275991985690094e+01 0 0 0
1581 1 1 -2.7620275073013751e-02 1.0961022000000000e+01 1.6299935999999995e+01 7.0022510000000002e+00 1 1 0
1583 1 1 9.2123739781767633e-02 1.1613226999999995e+01 1.7567876999999999e+01 6.9758659999999999e+00 1 0 0
1585 1 1 -5.0489715421420778e-02 1.0938159999999996e+01 1.8829076000000001e+01 7.0461530000000003e+00 1 0 0
1639 1 1 1.1191035220230810e-02 1.0910253999999995e+01 1.3824940999999995e+01 7.1769720000000001e+00 1 1 0
1641 1 1 -5.8577561831514267e-02 1.1535338999999993e+01 1.5000327999999996e+01 6.6855250000000002e+00 1 1 0
1642 1 2 -4.8456477551458460e-01 1.2998750000000001e+01 1.7810061000000001e+01 6.8525210000000003e+00 1 0 0
16145 2 2 -6.6685535230949089e-01 1.2707201832625831e+01 1.7758875147428395e+01 9.9625548217342939e+00 0 0 0
16146 2 3 3.6104638029917668e-01 1.2035350933150822e+01 1.8170185238972216e+01 1.0513771990856263e+01 0 0 0
16147 2 3 4.2566180534741604e-01 1.2657203025569229e+01 1.7871332651246810e+01 9.0113657963701819e+00 0 0 0
10292 2 2 -6.1191573540525135e-01 1.5072434652694772e+01 1.9211838027760223e+01 1.1818226542889672e+01 0 0 0
10803 2 3 4.1448384602699995e-01 1.3053451146393430e+01 1.6176807116411183e+01 1.0891737062731957e+01 0 0 0
10804 2 3 3.9096250455559489e-01 1.3833463544467708e+01 1.5370995215331719e+01 1.2072056237785679e+01 0 0 0
13367 2 2 -6.4065333211433861e-01 1.6363653963107726e+01 1.6488912536540514e+01 1.2136829515994894e+01 0 0 0
13369 2 3 4.2185012459087967e-01 1.7258393769857427e+01 1.6406458269680169e+01 1.2259065765144351e+01 0 0 0
10294 2 3 3.7845949467752826e-01 1.5291374908004878e+01 1.8282570805348296e+01 1.1815290414009468e+01 0 0 0
14865 2 3 3.0161943759822468e-01 1.0578838263387981e+01 1.6537199174643199e+01 1.1419154242941689e+01 0 0 0
13165 2 3 3.1226938286799227e-01 1.1860128741988675e+01 7.6844402941925360e-01 1.7465970409493515e+01 0 1 0
14462 2 2 -6.0100945709338904e-01 1.9500816122571017e+01 6.0653770447720978e-01 1.3050967662715994e+01 0 1 0
12032 2 2 -5.8673108348845593e-01 1.5925302830446368e+01 5.5621888200775627e-01 1.8298330724417720e+01 0 0 0
12960 2 3 3.5470016636871632e-01 1.6968351436816555e+01 5.2452712573801081e+00 1.5804573425422927e+01 0 0 0
12961 2 3 3.6264390796274815e-01 1.6477409576754219e+01 3.7251092199163973e+00 1.5995378886653135e+01 0 0 0
2045 1 1 1.4423276846369018e-01 1.0511151000000000e+01 7.5482999999999834e-01 1.4066827999999999e+01 0 1 0
2046 1 1 -4.6930115350520912e-02 1.3419409000000000e+01 7.5421899999999908e-01 1.4414851000000001e+01 0 1 0
2047 1 1 -6.5385902823223110e-02 1.1260425000000000e+01 1.9866839999999968e+00 1.4346076999999999e+01 0 1 0
2048 1 1 1.3016174210380096e-01 1.2697141000000000e+01 1.9788799999999966e+00 1.3811804000000000e+01 0 1 0
2049 1 1 -1.1333567820824111e-02 1.0781098999999999e+01 3.0625309999999999e+00 1.5097556000000001e+01 0 1 0
2050 1 1 -3.3715284280740936e-02 1.3491989999999999e+01 3.2506939999999958e+00 1.4191248000000000e+01 0 1 0
2051 1 1 -1.1458325999527860e-02 1.1426864999999999e+01 4.3362649999999974e+00 1.4956146000000000e+01 0 1 0
2052 1 1 -2.9609426452921043e-03 1.2819635999999999e+01 4.4220139999999972e+00 1.4606882000000001e+01 0 1 0
2053 1 1 1.8431139345906083e-01 1.0669537999999999e+01 5.5895049999999955e+00 1.5077897999999999e+01 0 1 0
2054 1 1 8.7900562012531713e-03 1.3558054000000000e+01 5.6690089999999955e+00 1.4613723999999999e+01 0 1 0
2109 1 1 1.0901655635757802e-01 1.4761277000000000e+01 9.4716599999999573e-01 1.4895858000000000e+01 0 1 0
2110 1 1 -8.2680323119573226e-02 1.7623449000000001e+01 9.9545999999999424e-01 1.5120922000000000e+01 0 1 0
2111 1 1 9.8009459636933569e-02 1.5482396000000000e+01 1.8877150000000000e+00 1.3901190000000000e+01 0 1 0
2112 1 1 2.0786578699980746e-01 1.7177697999999999e+01 1.7684099999999958e+00 1.4012415000000001e+01 0 1 0
2113 1 1 -3.0937753355431995e-02 1.4871480999999999e+01 3.2657639999999972e+00 1.3923766000000001e+01 0 1 0
2114 1 2 -3.7115372494421972e-01 1.7847427000000000e+01 3.0951779999999971e+00 1.3674485000000001e+01 0 1 0
2115 1 1 3.9366118157131327e-02 1.5467582999999999e+01 4.5322719999999990e+00 1.3650077000000000e+01 0 1 0
2117 1 1 -3.8024084756230300e-02 1.4965045999999999e+01 5.7598519999999951e+00 1.4237269000000000e+01 0 1 0
2172 1 1 1.5698135219555720e-01 1.8823948999999999e+01 1.4437049999999942e+00 1.5807188000000000e+01 0 1 0
2174 1 1 -1.1642119899009661e-01 1.9640135000000001e+01 2.4914220000000000e+00 1.5144591000000000e+01 0 1 0
2176 1 1 2.4319185413253352e-01 1.9080766000000001e+01 3.3530349999999984e+00 1.4238719000000000e+01 0 1 0
2178 1 2 -3.7271041122217180e-01 1.9789687000000001e+01 4.5901849999999982e+00 1.4054650000000001e+01 0 1 0
2181 1 1 -2.4272424087381950e-01 1.9911702999999999e+01 6.4437369999999987e+00 1.5918253000000000e+01 0 1 0
2672 1 2 -3.6981699192673556e-01 1.6351672000000001e+01 1.3720420000000004e+00 1.2881683000000001e+01 0 1 0
2681 1 3 2.1038737018984791e-01 1.9067208999999998e+01 6.3300819999999973e+00 1.5235353000000000e+01 0 1 0
2743 1 3 1.4070140302270709e-01 1.7262567000000001e+01 5.2591059999999956e+00 1.2675694999999999e+01 0 1 0
2768 1 2 -3.1747067627040948e-01 1.9208724000000000e+01 9.9087899999999962e-01 1.7112829999999999e+01 0 1 0
2803 1 2 -5.1461724401418307e-01 1.4762193000000000e+01 1.7387599999999992e+00 1.6121680999999999e+01 0 1 0
2804 1 3 3.6743829973260944e-01 1.3881026000000000e+01 1.9005589999999941e+00 1.6469335999999998e+01 0 1 0
3007 1 3 1.7552068234610427e-01 2.0046078999999999e+01 5.4329419999999971e+00 1.6320485999999999e+01 0 1 0
12959 2 2 -5.5652778448245332e-01 1.6681102063548618e+01 4.5722814883377998e+00 1.6434980549621759e+01 0 0 0
13163 2 2 -6.1029199368005460e-01 1.2506940393696937e+01 1.2143356992019447e+00 1.8081893835600567e+01 0 1 0
12034 2 3 3.5767564600124685e-01 1.5498280563980442e+01 9.7445376096958025e-01 1.7415528323941068e+01 0 0 0
14463 2 3 3.5704507278578579e-01 2.0199919923778822e+01 1.3107035660318662e+00 1.3396940182804659e+01 0 1 0
12033 2 3 3.9319368879866284e-01 1.6842526247865603e+01 3.7404754369019350e-01 1.8054216456720418e+01 0 0 0
14464 2 3 3.5085363760534638e-01 1.8692874102205554e+01 9.7320353534709403e-01 1.2626453515141923e+01 0 1 0
12211 2 3 3.9568616547714108e-01 2.0591392468555945e+01 6.9616923391438297e+00 1.2563131427978762e+01 0 0 0
2055 1 1 3.0673942139762033e-03 1.1399540999999999e+01 6.9026099999999957e+00 1.5032311999999999e+01 0 1 0
2056 1 1 6.7162150258365302e-03 1.2840354000000000e+01 6.8926850000000002e+00 1.4870911000000000e+01 0 1 0
2057 1 1 -1.1215409632490075e-01 1.0674321000000001e+01 8.0821789999999964e+00 1.5157313000000000e+01 0 1 0
2058 1 1 1.4817067087019199e-02 1.3549524999999999e+01 8.1376869999999997e+00 1.4880594000000000e+01 0 1 0
2059 1 1 4.8677549886510213e-02 1.1327197999999999e+01 9.3368749999999991e+00 1.5105427000000001e+01 0 1 0
2060 1 1 4.8203191977495095e-03 1.2794724000000000e+01 9.3491499999999945e+00 1.4964869000000000e+01 0 1 0
2061 1 1 -1.0439556369070052e-01 1.0585421000000000e+01 1.0574697000000000e+01 1.5227558999999999e+01 0 1 0
2062 1 1 8.7202746009634683e-03 1.3504820000000000e+01 1.0585392999999996e+01 1.4978160000000001e+01 0 1 0
2063 1 1 1.4841260224779940e-01 1.1315156000000000e+01 1.1738385000000001e+01 1.5441110999999999e+01 0 1 0
2064 1 1 -3.0228172288619438e-02 1.2730288000000000e+01 1.1747158999999996e+01 1.5332023000000000e+01 0 1 0
2065 1 2 -3.8755721883547051e-01 1.0571282000000000e+01 1.2918911999999999e+01 1.5772387000000000e+01 0 1 0
2066 1 1 7.9932631984710213e-03 1.3473734000000000e+01 1.2934190999999998e+01 1.5631456000000000e+01 0 1 0
2118 1 1 9.0154345140983264e-02 1.5628335999999999e+01 6.9714729999999960e+00 1.4397767000000000e+01 0 1 0
2119 1 2 -3.7384258687671440e-01 1.7013966000000000e+01 7.0238999999999976e+00 1.4094466000000001e+01 0 1 0
2120 1 1 9.0512860153404637e-02 1.5040119000000001e+01 8.1489489999999947e+00 1.4943395000000001e+01 0 1 0
2121 1 1 2.6733563512729824e-01 1.7789791000000001e+01 8.2195830000000001e+00 1.4295222000000001e+01 0 1 0
2122 1 1 1.6289412919189381e-02 1.5659843000000000e+01 9.4191229999999990e+00 1.4536593000000000e+01 0 1 0
2123 1 1 -5.4516078166655463e-02 1.7081651999999998e+01 9.4126509999999968e+00 1.4402396000000000e+01 0 1 0
2124 1 1 1.3379392233593584e-01 1.4933144000000000e+01 1.0695180000000001e+01 1.4557706000000000e+01 0 1 0
2125 1 1 1.3104181259363246e-01 1.7782779000000001e+01 1.0766059999999996e+01 1.4449161000000000e+01 0 1 0
2126 1 1 -6.2804565436426305e-02 1.5642753000000001e+01 1.1722839000000000e+01 1.5330957000000000e+01 0 1 0
2127 1 1 1.0834273236564106e-01 1.7067074999999999e+01 1.1597445000000000e+01 1.5521072000000000e+01 0 1 0
2128 1 1 1.3234914438009046e-01 1.4934716000000000e+01 1.2828416999999995e+01 1.5919447999999999e+01 0 1 0
2129 1 1 8.0574176446228093e-02 1.7986780000000000e+01 1.3064028000000000e+01 1.5893056000000000e+01 0 1 0
2183 1 2 -3.4481731869869586e-01 1.9176269000000001e+01 8.2579479999999990e+00 1.4350524999999999e+01 0 1 0
2185 1 1 1.3711246234730459e-01 1.9920276000000001e+01 9.5229390000000009e+00 1.4734597000000001e+01 0 1 0
2187 1 1 -8.3288824909586917e-02 1.9214466999999999e+01 1.0693317000000000e+01 1.4676443000000001e+01 0 1 0
2189 1 1 1.3478739289230457e-01 2.0041629000000000e+01 1.1977227999999997e+01 1.4710614000000000e+01 0 1 0
2191 1 1 9.3225939694155296e-02 1.9432414000000001e+01 1.3073554999999999e+01 1.5888268000000000e+01 0 1 0
2680 1 1 3.6062006668973845e-01 1.9526343000000001e+01 7.4037399999999991e+00 1.7115034000000001e+01 0 1 0
2682 1 2 -3.1088261186888105e-01 1.8317326000000001e+01 7.0394999999999968e+00 1.7341837000000002e+01 0 1 0
2683 1 2 -4.6286072044333831e-01 2.0362950000000001e+01 8.3152899999999974e+00 1.7809560999999999e+01 0 1 0
2704 1 2 -5.0830480538793288e-01 1.9616118000000000e+01 1.2901781999999997e+01 1.3630443000000000e+01 0 1 0
2805 1 2 -4.2760715803565735e-01 1.5360106000000000e+01 8.0523679999999942e+00 1.6424370000000000e+01 0 1 0
2806 1 3 4.1565359503052529e-01 1.6188393000000001e+01 7.6248639999999952e+00 1.6620125000000002e+01 0 1 0
2825 1 2 -4.9795874343226215e-01 1.7624486999999998e+01 1.1526812000000000e+01 1.3215161000000000e+01 0 1 0
2826 1 3 3.8883465938895961e-01 1.8529295000000001e+01 1.1829321999999998e+01 1.2883376000000000e+01 0 1 0
2912 1 3 3.9621238987631380e-01 1.7233483000000000e+01 1.3117884999999994e+01 1.3694940000000001e+01 0 1 0
2944 1 2 -4.1488884309023383e-01 1.4888396000000000e+01 1.1210801999999994e+01 1.3167426000000001e+01 0 1 0
2945 1 3 3.6217843745910278e-01 1.5415850000000001e+01 1.2002127999999999e+01 1.3087462000000000e+01 0 1 0
2952 1 2 -4.9928914399444113e-01 1.9952394999999999e+01 1.2390293000000000e+01 1.7037365000000001e+01 0 1 0
2953 1 3 4.4188944400610691e-01 1.9202501999999999e+01 1.1934672999999997e+01 1.7484439999999999e+01 0 1 0
2968 1 2 -2.9747610378701655e-01 1.7590817999999999e+01 1.2061971999999997e+01 1.6827062000000002e+01 0 1 0
2137 1 1 -2.2746466672453985e-01 1.8256898000000000e+01 1.8813497999999996e+01 1.6265134000000000e+01 0 1 0
2131 1 1 4.1947471749739867e-02 1.7295476000000001e+01 1.4380381999999997e+01 1.5321795000000000e+01 0 1 0
2918 1 2 -3.1679168978075645e-01 1.3349171999999999e+01 1.7519478999999997e+01 1.7071404999999999e+01 0 1 0
2911 1 2 -4.6649918844383881e-01 1.6912742000000001e+01 1.4015540999999999e+01 1.3921442000000001e+01 0 1 0
15162 2 3 3.8362311898793605e-01 1.9473369109675733e+01 1.7558473465010898e+01 1.2945967318800891e+01 0 0 0
11889 2 3 3.9326247164204853e-01 1.4849394110470890e+01 1.6343562207020138e+01 1.8494751010581588e+01 0 0 0
2971 1 2 -3.3810269398336917e-01 1.4199797999999999e+01 1.5348189999999995e+01 1.4221425999999999e+01 0 1 0
2895 1 2 -5.1328295070039542e-01 1.3043253000000000e+01 1.8460887999999997e+01 1.3486110000000000e+01 0 1 0
15163 2 3 3.6400378586638554e-01 1.9581500012787334e+01 1.6025214817903276e+01 1.3335456256680935e+01 0 0 0
2731 1 2 -3.2694312651156254e-01 1.6511652000000002e+01 1.9118414999999999e+01 1.8082677000000000e+01 0 1 0
2896 1 3 3.8834982246238892e-01 1.3556172999999999e+01 1.9052201999999994e+01 1.2925547000000000e+01 0 1 0
15161 2 2 -6.0052112745340125e-01 1.9406936227683115e+01 1.6634665897346931e+01 1.2591736304727531e+01 0 0 0
12283 2 3 3.7818543516551134e-01 1.1480076368062260e+01 1.6781471961504135e+01 1.8508472129965018e+01 0 0 0
2067 1 1 8.7635737233198160e-02 1.1328716999999999e+01 1.4175818999999997e+01 1.5822312000000000e+01 0 1 0
12911 2 2 -6.5976698124207278e-01 1.1019892364166232e+01 1.3880919947569986e+01 1.2710792848165362e+01 0 0 0
2068 1 1 -2.8361237583011897e-02 1.2723395999999999e+01 1.4131896999999995e+01 1.5741209000000000e+01 0 1 0
2729 1 3 1.9307997853054232e-01 1.8820184999999999e+01 1.7980134999999997e+01 1.5844044000000000e+01 0 1 0
2915 1 2 -2.4311972774991381e-01 1.5372375000000000e+01 1.3690042999999996e+01 1.7062090000000001e+01 0 1 0
2070 1 1 9.9067386485718653e-02 1.3432793000000000e+01 1.5452934999999997e+01 1.5452795999999999e+01 0 1 0
2993 1 3 1.3417388025906327e-01 1.9031438999999999e+01 1.9549847000000000e+01 1.6494285999999999e+01 0 1 0
2069 1 1 -1.3224230793695813e-01 1.0653582999999999e+01 1.5402940999999998e+01 1.5867782999999999e+01 0 1 0
2074 1 1 1.0897125547550643e-01 1.3644657000000000e+01 1.8012966999999996e+01 1.5738751000000001e+01 0 1 0
2072 1 1 7.1350118883383190e-02 1.2781812000000000e+01 1.6615514999999995e+01 1.6111941999999999e+01 0 1 0
15928 2 3 3.6717870322330992e-01 1.2144643202659935e+01 1.7078254074615913e+01 1.2832986039599504e+01 0 0 0
2130 1 1 1.2029192919209010e-01 1.5807316999999999e+01 1.4404709999999994e+01 1.5934988000000001e+01 0 1 0
2133 1 1 2.3348651614870003e-01 1.7971696000000001e+01 1.5656123999999998e+01 1.5387623000000000e+01 0 1 0
2132 1 1 6.2502629273108096e-02 1.5145434000000000e+01 1.5522574999999996e+01 1.5306763000000000e+01 0 1 0
2071 1 1 -3.4284256923464394e-02 1.1367532000000001e+01 1.6614044999999997e+01 1.5937860000000001e+01 0 1 0
2076 1 1 1.1860589489949322e-01 1.2884608000000000e+01 1.8969204999999995e+01 1.4844795000000000e+01 0 1 0
2073 1 1 1.8704029991216786e-01 1.0729986999999999e+01 1.7980292999999996e+01 1.5788634000000000e+01 0 1 0
15926 2 2 -6.5603861594380641e-01 1.1311666857111801e+01 1.6555324845906092e+01 1.2941748839625509e+01 0 0 0
2075 1 1 -2.8895934516378140e-02 1.1457293999999999e+01 1.9079685999999995e+01 1.5130611999999999e+01 0 1 0
2134 1 1 9.3780944099111016e-02 1.5771039000000000e+01 1.6766580999999995e+01 1.5395799000000000e+01 0 1 0
2193 1 1 9.3642531768726417e-02 1.9989495999999999e+01 1.4330835000000000e+01 1.5610932999999999e+01 0 1 0
2138 1 1 -1.6885750830564136e-02 1.5834656000000001e+01 1.9223058999999999e+01 1.5242308000000000e+01 0 1 0
13368 2 3 3.3176718940774064e-01 1.5953431666588076e+01 1.6187334178034739e+01 1.2997605245406106e+01 0 0 0
2136 1 1 -2.4637632526644689e-02 1.5135064000000000e+01 1.7970735999999995e+01 1.5409817000000000e+01 0 1 0
2135 1 2 -3.4462676217770533e-01 1.7225076000000001e+01 1.6834430999999995e+01 1.5277637000000000e+01 0 1 0
2195 1 2 -3.5250168650376679e-01 1.9356999999999999e+01 1.5653625999999996e+01 1.5547822999999999e+01 0 1 0
2730 1 2 -4.6899535807027420e-01 1.8271063999999999e+01 1.7380263999999997e+01 1.8112603000000000e+01 0 1 0
2705 1 3 3.1795316352005981e-01 2.0313288000000000e+01 1.3405122999999996e+01 1.3172795000000001e+01 0 1 0
2139 1 1 5.1682878921649182e-02 1.7270197000000000e+01 1.9402645000000000e+01 1.5258276000000000e+01 0 1 0
2728 1 1 3.2288415794207664e-01 1.7479952000000001e+01 1.8441804999999995e+01 1.7592618999999999e+01 0 1 0
2732 1 3 3.2707554393950938e-01 1.8827434000000000e+01 1.6880623999999997e+01 1.7473071999999998e+01 0 1 0
2199 1 2 -3.2783222896955061e-01 1.9948754000000001e+01 1.9205148999999999e+01 1.4373559999999999e+01 0 1 0
12913 2 3 3.7082059426351888e-01 1.0919641201917461e+01 1.4098027699889675e+01 1.3628062530077420e+01 0 0 0
15927 2 3 3.4299144234156237e-01 1.0627322731369171e+01 1.7210116314472376e+01 1.3234345660863973e+01 0 0 0
11671 2 3 3.8810300591856201e-01 1.0347572781948958e+01 1.3531422759624764e+01 1.7943417105434918e+01 0 0 0
3684 1 2 -4.4233660595645768e-01 1.1673638999999994e+01 1.0577699999999979e+00 2.1852520999999999e+01 1 1 0
3685 1 3 4.1828125976905428e-01 1.2076093999999998e+01 5.4106999999999772e-01 2.1071206000000000e+01 1 1 0
4041 1 3 2.1280876747701213e-01 1.1378518999999997e+01 3.3082759999999993e+00 2.2182479000000001e+01 1 1 0
4042 1 2 -4.5882535178994893e-01 1.1615262000000001e+01 5.4422059999999988e+00 2.2278946999999999e+01 1 1 0
4046 1 3 5.8337881969803163e-01 1.2198749999999990e+01 6.3026879999999963e+00 2.2746790000000001e+01 1 1 0
13164 2 3 3.5367020011149403e-01 1.2004406004616337e+01 1.5505258296341358e+00 1.8822265628377139e+01 0 1 0
4043 1 1 3.1115046399913621e-01 1.1729908999999992e+01 8.3040729999999954e+00 2.3411072999999998e+01 1 1 0
4044 1 2 -5.1535371358020721e-01 1.2605753999999990e+01 7.1935659999999970e+00 2.3228816999999999e+01 1 1 0
4045 1 2 -3.5619893526870422e-01 1.2084739999999996e+01 9.4553729999999945e+00 2.3916695000000001e+01 1 1 0
4047 1 3 1.9715689538526654e-01 1.1066207999999989e+01 1.0730529999999995e+01 2.2635621000000000e+01 1 1 0
4048 1 2 -3.4432735155684147e-01 1.1113423999999995e+01 1.2919691999999998e+01 2.1916132999999999e+01 1 1 0
14854 2 3 3.5861976479183166e-01 1.4697400784152883e+01 6.7497432104719088e+00 2.4328182627384695e+01 0 0 0
4049 1 2 -4.3287223870236163e-01 1.1219294999999988e+01 1.5480432999999998e+01 2.1611042999999999e+01 1 1 0
4050 1 3 4.1488084919639390e-01 1.1479063999999994e+01 1.4448097999999995e+01 2.1564285999999999e+01 1 1 0
12282 2 3 3.8513069721850701e-01 1.0376606325917374e+01 1.6558584817452353e+01 1.9667590137612802e+01 0 0 0
12281 2 2 -6.5036568302296038e-01 1.0542010668436982e+01 1.6853483759537905e+01 1.8763533864792379e+01 0 0 0
11888 2 2 -5.8377029669780045e-01 1.5609411693995247e+01 1.6054259070355666e+01 1.9002197977269862e+01 0 0 0
10612 2 3 3.6441644740821483e-01 1.3168943865378250e+01 1.3824035647670685e+01 2.4969380791161388e+01 0 0 0
11890 2 3 4.3854669513673955e-01 1.6315607949850335e+01 1.6655707576483973e+01 1.8844917420115042e+01 0 0 0
15936 2 3 3.5803253358427961e-01 1.1325363760556147e+01 5.6346089555668124e+00 2.6535397934662210e+01 0 0 0
15937 2 3 3.6211923853453098e-01 1.2621601571121419e+01 6.2896284795218955e+00 2.5900376524845861e+01 0 0 0
4165 1 1 -6.1095328533781995e-02 1.0465446000000000e+01 9.3634300000000081e-01 2.9402396000000000e+01 0 1 0
4167 1 1 1.3197724881887229e-01 1.1166572000000000e+01 2.2897520000000000e+00 2.9449161000000000e+01 0 1 0
4169 1 1 9.5538643311835036e-02 1.0450869000000001e+01 3.1211359999999999e+00 3.0521072000000000e+01 0 1 0
4171 1 1 7.8820230881521777e-02 1.1370573000000000e+01 4.5877189999999999e+00 3.0893056000000001e+01 0 1 0
4173 1 1 2.4075429803328774e-02 1.0679270000000001e+01 5.9040729999999968e+00 3.0321795000000002e+01 0 1 0
4227 1 1 1.3575775196030981e-01 1.3304069000000000e+01 1.0466300000000004e+00 2.9734597000000001e+01 0 1 0
4228 1 1 -7.0604515767714024e-02 1.4627288999999999e+01 9.4521499999999747e-01 3.0133572999999998e+01 0 1 0
4229 1 1 -9.0427237205775043e-02 1.2598260000000000e+01 2.2170079999999999e+00 2.9676442999999999e+01 0 1 0
4230 1 1 1.4696595670750165e-01 1.5462381000000001e+01 2.1388460000000009e+00 3.0455895000000002e+01 0 1 0
4231 1 1 1.4552014822314424e-01 1.3425421999999999e+01 3.5009189999999961e+00 2.9710614000000000e+01 0 1 0
4232 1 1 -8.3637007342376141e-02 1.4836302000000000e+01 3.3891039999999961e+00 3.0109677999999999e+01 0 1 0
4233 1 1 8.2895949243630140e-02 1.2816208000000000e+01 4.5972469999999959e+00 3.0888268000000000e+01 0 1 0
4234 1 1 9.2485234520860840e-02 1.5491061999999999e+01 4.6298969999999997e+00 3.0423915000000001e+01 0 1 0
4235 1 1 8.0608921066703379e-02 1.3373289000000000e+01 5.8545259999999999e+00 3.0610932999999999e+01 0 1 0
4236 1 1 -7.2807383843830911e-02 1.4710858000000000e+01 5.9965679999999963e+00 3.0383621000000002e+01 0 1 0
4287 1 1 1.2632002749313442e-01 1.7508815999999999e+01 9.0329200000000043e-01 2.9626009000000000e+01 0 1 0
4288 1 2 -3.3968956410598117e-01 1.8850487000000001e+01 8.8908699999999641e-01 2.9070744999999999e+01 0 1 0
4289 1 1 -2.0302251941268556e-02 1.6915296999999999e+01 2.0898139999999970e+00 2.9963276000000000e+01 0 1 0
4290 1 1 -2.0941262133087857e-01 1.9769020999999999e+01 2.4559259999999981e+00 3.1160198999999999e+01 0 1 0
4291 1 1 1.4251429080744330e-03 1.7712534999999999e+01 3.2946449999999956e+00 2.9936076000000000e+01 0 1 0
4292 1 1 4.6243470222736255e-02 1.9111730999999999e+01 3.4057600000000008e+00 3.0191002000000001e+01 0 1 0
4293 1 1 9.8410554554999474e-02 1.7120379000000000e+01 4.6202119999999951e+00 3.0109527000000000e+01 0 1 0
4294 1 1 -2.3313473949983409e-02 1.9828420000000001e+01 4.5919719999999984e+00 2.9796803000000001e+01 0 1 0
4295 1 1 1.1046624239571315e-01 1.7631909000000000e+01 5.7137910000000005e+00 2.9254187000000002e+01 0 1 0
4296 1 1 -8.5391989940830238e-03 1.9089866000000001e+01 5.8255399999999966e+00 2.9475595999999999e+01 0 1 0
4746 1 2 -5.4648932131363603e-01 1.2999911000000001e+01 4.4254729999999967e+00 2.8630443000000000e+01 0 1 0
4747 1 3 4.3375683829440853e-01 1.3697081000000001e+01 4.9288139999999956e+00 2.8172795000000001e+01 0 1 0
4791 1 3 1.5934814140421041e-01 2.0000664000000000e+01 1.4913649999999947e+00 3.0715264999999999e+01 0 1 0
4867 1 2 -4.9637770663397590e-01 1.1008279999999999e+01 3.0505029999999991e+00 2.8215160999999998e+01 0 1 0
4868 1 3 4.0284858166404330e-01 1.1913088999999999e+01 3.3530129999999971e+00 2.7883375999999998e+01 0 1 0
4954 1 3 3.8747625202012015e-01 1.0617277000000000e+01 4.6415760000000006e+00 2.8694939999999999e+01 0 1 0
4964 1 2 -3.8010722128241298e-01 1.6896953000000000e+01 6.5507739999999970e+00 2.8308992000000000e+01 0 1 0
15935 2 2 -5.5466637015896614e-01 1.1987069162195471e+01 5.5372345656052397e+00 2.5782414089272194e+01 0 0 0
11145 2 3 3.6981593160487120e-01 2.0185181972716745e+01 2.4870403109330490e+00 2.7918620883005140e+01 0 0 0
11144 2 2 -5.3891774550341598e-01 2.0468375947726901e+01 3.1060921545888744e+00 2.7206744169548340e+01 0 0 0
10712 2 2 -6.3822976034753021e-01 1.4306909775241008e+01 6.3628224328917602e+00 2.7440987609405038e+01 0 0 0
14852 2 2 -5.8463348808015503e-01 1.5317441328720314e+01 6.9941368506172683e+00 2.5059249141253307e+01 0 0 0
14251 2 3 2.5861694891676767e-01 1.4154700118270449e+01 1.0423813062834171e+01 2.5220115393924932e+01 0 0 0
14250 2 3 3.5580836939274058e-01 1.5011913807270934e+01 1.0820101628910869e+01 2.6486240486922792e+01 0 0 0
14249 2 2 -5.7440975610487022e-01 1.4970832966311011e+01 1.0198244311526498e+01 2.5719374173078176e+01 0 0 0
10713 2 3 4.1569216626993749e-01 1.5222066029449712e+01 6.7235646419554174e+00 2.7545906217206188e+01 0 0 0
14853 2 3 3.7054665577811868e-01 1.5373668573881295e+01 7.9252652305712417e+00 2.5168246499938196e+01 0 0 0
10714 2 3 2.9822998688240099e-01 1.3813028611147164e+01 6.8936901856835426e+00 2.8049404088535976e+01 0 0 0
4175 1 1 2.1225207275608449e-01 1.1355489000000000e+01 7.1798149999999978e+00 3.0387623000000001e+01 0 1 0
4177 1 2 -3.6175153405525912e-01 1.0608869000000000e+01 8.3581219999999945e+00 3.0277636999999999e+01 0 1 0
4181 1 1 2.9526710847542964e-02 1.0653990000000000e+01 1.0926336999999997e+01 3.0258275999999999e+01 0 1 0
4183 1 1 -4.9712750216333479e-02 1.1287096000000000e+01 1.1973970999999999e+01 2.9560818999999999e+01 0 1 0
4237 1 2 -3.4207747527376603e-01 1.2740793000000000e+01 7.1773169999999951e+00 3.0547823000000001e+01 0 1 0
4238 1 1 1.0880687645343197e-01 1.5391313999999999e+01 7.1995689999999968e+00 3.0188441999999998e+01 0 1 0
4239 1 2 -3.2606317153494863e-01 1.4750862000000000e+01 8.4426759999999987e+00 3.0368984000000001e+01 0 1 0
4240 1 1 6.8736710262996464e-02 1.5502789000000000e+01 9.6574849999999941e+00 2.9940791000000001e+01 0 1 0
4241 1 2 -3.2368784270679379e-01 1.3332547000000000e+01 1.0728839999999998e+01 2.9373560000000001e+01 0 1 0
4242 1 1 5.1955507228707155e-02 1.4807912000000000e+01 1.0718308999999998e+01 2.9364039999999999e+01 0 1 0
4243 1 1 1.4564100130242158e-01 1.2670237000000000e+01 1.1987110999999999e+01 2.9287662999999998e+01 0 1 0
4244 1 1 8.2380901112838134e-02 1.5592731000000001e+01 1.1736747999999999e+01 2.8747191999999998e+01 0 1 0
4297 1 1 3.8580870019241757e-02 1.6730664000000001e+01 7.2455879999999979e+00 2.9595455999999999e+01 0 1 0
4298 1 1 -9.2272569722669506e-03 1.9735951000000000e+01 7.0694139999999948e+00 2.9519006999999998e+01 0 1 0
4299 1 1 1.3333365211327547e-01 1.7577891000000001e+01 8.3523469999999946e+00 3.0146699000000002e+01 0 1 0
4300 1 1 1.3183973490509612e-01 1.8971323999999999e+01 8.4010040000000004e+00 2.9391022000000000e+01 0 1 0
4301 1 1 -5.7911308530382941e-02 1.6903286000000001e+01 9.6379809999999964e+00 3.0040438999999999e+01 0 1 0
4302 1 1 1.3214632474244627e-02 1.9728707000000000e+01 9.6467039999999997e+00 2.9946923000000002e+01 0 1 0
4303 1 1 1.3302984313404687e-01 1.7627770000000002e+01 1.0949422999999996e+01 2.9993041000000002e+01 0 1 0
4304 1 1 -4.4943527020499668e-02 1.9064416999999999e+01 1.0884931999999999e+01 2.9836435000000002e+01 0 1 0
4305 1 1 -6.1637294530232770e-02 1.6991306000000002e+01 1.1888051999999995e+01 2.9016375000000000e+01 0 1 0
4306 1 1 2.3764522729951595e-01 1.9755901999999999e+01 1.2187533999999999e+01 2.9583141000000001e+01 0 1 0
4307 1 1 1.5282737939632968e-01 1.7666190000000000e+01 1.3031301999999997e+01 2.8494503999999999e+01 0 1 0
4366 1 2 -3.9957978481438478e-01 2.0499929000000002e+01 1.2969266999999995e+01 3.0759772000000002e+01 0 1 0
4771 1 3 1.8980503618937419e-01 1.2203977999999999e+01 9.5038269999999940e+00 3.0844044000000000e+01 0 1 0
4815 1 2 -3.2314199752076461e-01 1.5153783000000001e+01 1.2581235999999997e+01 2.7624866999999998e+01 0 1 0
5006 1 2 -4.4891730878465985e-01 1.8294730999999999e+01 8.5975649999999959e+00 2.8119015000000001e+01 0 1 0
5007 1 3 4.2078352205049135e-01 1.7872909000000000e+01 7.8047019999999989e+00 2.7680136999999998e+01 0 1 0
15860 2 2 -6.4118184884953044e-01 1.2695061162071765e+01 8.6312014909837043e+00 2.6819831483391148e+01 0 0 0
15862 2 3 3.0892785917613813e-01 1.2884018294378894e+01 9.0473646974781428e+00 2.5940472525846420e+01 0 0 0
15861 2 3 3.2345348484344583e-01 1.3092576416736016e+01 9.0004020801540694e+00 2.7647043965197764e+01 0 0 0
12537 2 3 4.0277911172815040e-01 1.1099459909549045e+01 7.8488259490270380e+00 2.6853838696228731e+01 0 0 0
13375 2 3 3.2411853606321028e-01 1.2222219612692037e+01 1.1045493659463832e+01 2.5948002661803116e+01 0 0 0
13373 2 2 -6.1750806133221381e-01 1.2019383125796216e+01 1.1974321167373173e+01 2.5925121373008505e+01 0 0 0
13374 2 3 4.1422451440065483e-01 1.1183113857091771e+01 1.2230608493725788e+01 2.6357018192999753e+01 0 0 0
12536 2 2 -7.1268985563723530e-01 1.0589241725711787e+01 7.0797772243881258e+00 2.7112409622186714e+01 0 0 0
12741 2 3 3.7611070139985570e-01 1.5612823681114673e+01 1.2121474939837501e+01 3.1211476861936841e+01 0 0 0
12538 2 3 3.7773482379596157e-01 1.0711916729381038e+01 6.9488443650281519e+00 2.8122580255100790e+01 0 0 0
14505 2 3 3.4896008493769537e-01 1.0754419367876086e+01 9.7357201471141490e+00 2.8413899323522017e+01 0 0 0
10674 2 3 3.4151532585864064e-01 1.0688306948533747e+01 1.5747496595187290e+01 2.6785519959565033e+01 0 0 0
10611 2 3 3.7221367768476088e-01 1.4691898538666342e+01 1.3450627734425353e+01 2.5566841907379150e+01 0 0 0
10610 2 2 -5.6803509351824089e-01 1.4034665178572597e+01 1.4174557298323620e+01 2.5326180287721098e+01 0 0 0
4185 1 1 1.3511258436728057e-01 1.0395972000000000e+01 1.3179106999999995e+01 2.9171437000000001e+01 0 1 0
4187 1 1 -3.8019564152372995e-02 1.1095323000000000e+01 1.4506315999999998e+01 2.9471387000000000e+01 0 1 0
4189 1 1 -5.7005467358545232e-02 1.0366020000000001e+01 1.5673417000000001e+01 2.9820142000000001e+01 0 1 0
4191 1 1 1.4125495208769173e-01 1.1051462000000001e+01 1.6823858999999999e+01 3.0416460000000001e+01 0 1 0
4193 1 1 9.3283511167752034e-02 1.0622577000000000e+01 1.8193982999999996e+01 2.9694329000000000e+01 0 1 0
4195 1 1 1.5480763147981438e-01 1.1083564000000001e+01 1.9340475999999995e+01 3.0584990999999999e+01 0 1 0
4245 1 1 -5.9254748286048826e-02 1.3210858999999999e+01 1.3293121999999997e+01 2.9051971999999999e+01 0 1 0
4246 1 1 1.5041938980784841e-01 1.4490149000000001e+01 1.3568404999999998e+01 2.8412105000000000e+01 0 1 0
4247 1 1 -5.8414856617360197e-03 1.2478496000000000e+01 1.4444322999999997e+01 2.9552550000000000e+01 0 1 0
4248 1 1 -9.2644541249259138e-02 1.5174935000000000e+01 1.4816783999999998e+01 2.8605449000000000e+01 0 1 0
4249 1 1 1.3662146345481416e-01 1.3295182000000000e+01 1.5549171999999999e+01 3.0188763000000002e+01 0 1 0
4250 1 1 1.5910854497167334e-01 1.4481153000000001e+01 1.5996195000000000e+01 2.9102565999999999e+01 0 1 0
4251 1 1 -5.3834456319795325e-02 1.2501469000000000e+01 1.6811954999999998e+01 3.0448830999999998e+01 0 1 0
4252 1 1 -6.8743864419410342e-02 1.5311493000000000e+01 1.6953133999999999e+01 2.9810282000000001e+01 0 1 0
4253 1 1 -4.3927973678504574e-02 1.3207079000000000e+01 1.7995384999999999e+01 3.0618805999999999e+01 0 1 0
4254 1 1 1.3188421409335366e-01 1.4670890000000000e+01 1.7911043999999997e+01 3.0649156000000001e+01 0 1 0
4255 1 1 8.0139631810611289e-02 1.2598088000000001e+01 1.9344324000000000e+01 3.0490628000000001e+01 0 1 0
4308 1 1 -6.7007511620965715e-02 1.8948774000000000e+01 1.3344052999999995e+01 2.9015477000000001e+01 0 1 0
4309 1 1 1.4503757824147692e-01 1.6590563000000000e+01 1.4893214000000000e+01 2.8330334000000001e+01 0 1 0
4310 1 1 5.0091458127529381e-02 1.9511180000000000e+01 1.4638822999999995e+01 2.8966567999999999e+01 0 1 0
4311 1 1 -6.9389180831034444e-02 1.7405652000000000e+01 1.5905727999999996e+01 2.8925877000000000e+01 0 1 0
4312 1 1 2.0643096519431643e-02 1.8833834000000000e+01 1.5901277999999998e+01 2.8862452000000001e+01 0 1 0
4313 1 1 1.1317506559921564e-01 1.6773212000000001e+01 1.6879771999999996e+01 2.9831588000000000e+01 0 1 0
4314 1 1 1.0774906209896158e-01 1.9573246999999999e+01 1.7167428999999998e+01 2.9094577000000001e+01 0 1 0
4315 1 1 1.2790127516507308e-01 1.7631322000000001e+01 1.8540901999999996e+01 2.9861228000000001e+01 0 1 0
4316 1 1 -3.9606649741988666e-02 1.8854968000000000e+01 1.8459955999999998e+01 2.9059771000000001e+01 0 1 0
4318 1 1 -3.7353442381419508e-02 1.9465662999999999e+01 1.9647250999999997e+01 2.8676141999999999e+01 0 1 0
4742 1 2 -4.2722430498082814e-01 1.1429065000000000e+01 1.8125534999999999e+01 2.8489681000000001e+01 0 1 0
4743 1 3 4.0682805818711154e-01 1.2133573000000000e+01 1.7452025999999996e+01 2.8329097999999998e+01 0 1 0
4816 1 2 -2.5246063496271171e-01 1.7264986000000000e+01 1.3977978000000000e+01 2.7456710000000001e+01 0 1 0
4841 1 2 -4.1176954961860557e-01 1.7501422999999999e+01 1.7537903999999997e+01 3.0915098000000000e+01 0 1 0
4859 1 2 -5.1907610915478408e-01 1.9956941000000000e+01 1.6991602999999998e+01 3.0511434999999999e+01 0 1 0
4860 1 3 3.6660371580438533e-01 1.9167092000000000e+01 1.7175993999999996e+01 3.1082305000000002e+01 0 1 0
4941 1 2 -5.0900951554279816e-01 1.3657063000000001e+01 1.6558889999999998e+01 2.8075451000000001e+01 0 1 0
4942 1 3 3.6213831939941199e-01 1.3803065999999999e+01 1.6090607999999996e+01 2.7228301999999999e+01 0 1 0
4972 1 2 -5.3661870362403841e-01 1.4347339000000000e+01 1.5080638999999998e+01 3.1101369999999999e+01 0 1 0
14310 2 3 3.4252134442723886e-01 1.8671407639478527e+01 1.3864967947420464e+01 3.1134931513930169e+01 0 0 0
10673 2 2 -6.0103851796334273e-01 1.0829356431989103e+01 1.5140771771073529e+01 2.6065510942528149e+01 0 0 0
14311 2 3 3.2199926626104930e-01 1.7246706513550176e+01 1.4587432680884447e+01 3.1017635787106791e+01 0 0 0
10675 2 3 3.7470757976929081e-01 1.0473949128542047e+01 1.5575127867892713e+01 2.5264438472143301e+01 0 0 0
11413 2 3 3.7629077565004188e-01 1.3968469161357740e+01 5.3570996655020027e+00 3.6557281379934722e+01 0 0 0
4726 1 3 4.1322656348227049e-01 1.4635653000000000e+01 5.7823999999996545e-02 3.2458728999999998e+01 0 1 0
4790 1 1 3.4577216267493521e-01 1.8774894000000000e+01 2.2765429999999967e+00 3.2396940999999998e+01 0 1 0
4792 1 2 -5.0687167861196314e-01 1.8473262999999999e+01 8.9339799999999769e-01 3.2223548999999998e+01 0 1 0
4793 1 2 -2.8312973310244921e-01 1.8222837999999999e+01 3.2028339999999957e+00 3.3077185000000000e+01 0 1 0
4794 1 3 4.4336240732096976e-01 1.7484455000000001e+01 6.5955599999999492e-01 3.2158791999999998e+01 0 1 0
4958 1 2 -3.2388738944144974e-01 1.6598386000000001e+01 4.9956389999999971e+00 3.1365950999999999e+01 0 1 0
4976 1 2 -4.7568804666055320e-01 1.5683709000000000e+01 2.1166389999999993e+00 3.1912830000000000e+01 0 1 0
4977 1 3 4.0212696167817952e-01 1.5533241000000000e+01 2.9912409999999952e+00 3.2265360999999999e+01 0 1 0
4994 1 2 -4.8423731019253319e-01 1.3336188000000000e+01 3.9139839999999992e+00 3.2037365000000001e+01 0 1 0
4995 1 3 3.4376418405841691e-01 1.2586295000000000e+01 3.4583639999999960e+00 3.2484439999999999e+01 0 1 0
5010 1 2 -4.2680515203626118e-01 1.0974610999999999e+01 3.5856629999999967e+00 3.1827062000000002e+01 0 1 0
11549 2 2 -5.4600992515561042e-01 1.5436555068965275e+01 4.2375267200553086e+00 3.4712382983652560e+01 0 0 0
11550 2 3 2.9585741309151026e-01 1.5286645582925559e+01 5.0669306987441747e+00 3.5219287055722276e+01 0 0 0
14354 2 2 -6.0870630554133531e-01 1.2593535552211428e+01 1.0501125651729175e+00 3.5284988213023489e+01 0 0 0
14355 2 3 4.0927702486861967e-01 1.2636401443344210e+01 2.0344710165858877e+00 3.5540843158070373e+01 0 0 0
11551 2 3 3.3002050330697141e-01 1.5719008162764418e+01 4.5289224581949741e+00 3.3839059320105648e+01 0 0 0
15512 2 2 -7.0065658861191693e-01 1.2006173036413287e+01 3.5517582475007434e+00 3.5190930253577385e+01 0 0 0
16038 2 3 3.7667157430158793e-01 1.1604472307756836e+01 6.0116123077830275e-01 3.2774273525809690e+01 0 1 0
15514 2 3 3.3442376799771284e-01 1.2607311420157654e+01 4.2599414446813961e+00 3.4943993822938694e+01 0 0 0
16037 2 2 -6.5650159076242642e-01 1.0783382542285983e+01 9.1524835583021036e-01 3.3143047725193313e+01 0 1 0
10295 2 2 -6.4273081487338901e-01 1.1747032321175412e+01 5.7586163924853375e+00 3.3766198224773369e+01 0 0 0
15513 2 3 3.6808088700031755e-01 1.1165165478261983e+01 3.5712676820384130e+00 3.4695038952125309e+01 0 0 0
11351 2 2 -6.6849479570729819e-01 1.0654454300926613e+01 5.5329618155372238e+00 3.6523435066086904e+01 0 0 0
11411 2 2 -5.6969620696062229e-01 1.3771947513649552e+01 4.9983807343983306e+00 3.7392185453639463e+01 0 0 0
11352 2 3 3.5619939671355094e-01 1.1278779933448495e+01 5.6639285763965921e+00 3.5835467087874385e+01 0 0 0
10296 2 3 3.1064819526431542e-01 1.2213460575034835e+01 5.5452378209847319e+00 3.2955967891280345e+01 0 0 0
14356 2 3 3.6165193096818476e-01 1.3381111262565627e+01 7.2968183061897951e-01 3.4771408129528737e+01 0 0 0
10402 2 3 3.4936383497480439e-01 1.1603341285662170e+01 3.6340594804719619e+00 3.7212645635918562e+01 0 0 0
13450 2 3 2.9781729668804724e-01 1.4547483644781146e+01 6.0490983805657850e+00 3.2651738107765269e+01 0 0 0
16039 2 3 3.1424765769744467e-01 1.0692467992029206e+01 1.8085519704511457e+00 3.2841461250230793e+01 0 1 0
15534 2 3 3.2274746420745926e-01 1.2146329496979760e+01 9.7992243910416068e+00 3.7254844614250807e+01 0 0 0
10297 2 3 2.8663549521541570e-01 1.1249891787535313e+01 6.5783473934539174e+00 3.3710012517565765e+01 0 0 0
15249 2 3 2.7259309837410117e-01 1.5748236447385258e+01 1.0969964047595971e+01 3.6903726192254382e+01 0 0 0
14548 2 3 3.7439287099532698e-01 1.5156039337027694e+01 7.9491341691346387e+00 3.6332693492170577e+01 0 0 0
11282 2 2 -6.9917239079084936e-01 1.3194489007223311e+01 6.7584397117124260e+00 3.5495613052833086e+01 0 0 0
11284 2 3 4.3477966747939334e-01 1.3540093898176497e+01 6.7950718699176571e+00 3.4556045343681667e+01 0 0 0
11283 2 3 3.7725424851713596e-01 1.2909120386779087e+01 7.6101209987827394e+00 3.5839590532325154e+01 0 0 0
14546 2 2 -5.7131969801450511e-01 1.6025033295780837e+01 7.9197247206465615e+00 3.5918075244037219e+01 0 0 0
14547 2 3 3.5636497709328940e-01 1.6267691812834070e+01 8.7940104980469904e+00 3.5550762751497643e+01 0 0 0
13448 2 2 -6.4323104525374875e-01 1.4601141785956871e+01 6.7801539825470361e+00 3.3310943317312997e+01 0 0 0
13449 2 3 2.9708517335079992e-01 1.4648300416503703e+01 7.5794467271742469e+00 3.2772055482952602e+01 0 0 0
13452 2 3 3.8103357377517394e-01 1.8468794191483063e+01 1.0498301487992785e+01 3.4895148642383745e+01 0 0 0
13453 2 3 3.5732492711283009e-01 1.7863016569836791e+01 1.1472439303435204e+01 3.6053436147155800e+01 0 0 0
10551 2 3 3.0261581384003550e-01 1.6813284858534981e+01 8.3468324536796246e+00 3.3447848919876037e+01 0 0 0
4179 1 1 -1.9327557281258406e-01 1.1640691000000000e+01 1.0337188999999995e+01 3.1265134000000000e+01 0 1 0
4737 1 1 3.1860627328407032e-01 2.0454868000000001e+01 1.0877713000000000e+01 3.2640394999999998e+01 0 1 0
4739 1 2 -3.5030011776334496e-01 1.9432728999999998e+01 1.0188794999999999e+01 3.2974212999999999e+01 0 1 0
4770 1 1 2.6599558495395653e-01 1.0863745000000000e+01 9.9654959999999946e+00 3.2592618999999999e+01 0 1 0
4772 1 2 -5.4161063437061485e-01 1.1654857000000000e+01 8.9039560000000009e+00 3.3112603000000000e+01 0 1 0
4774 1 3 3.0685695302029214e-01 1.2211226999999999e+01 8.4043159999999943e+00 3.2473072000000002e+01 0 1 0
4853 1 2 -4.6146432624899392e-01 1.7896550999999999e+01 8.0101949999999960e+00 3.1492249999999999e+01 0 1 0
4854 1 3 3.3748529178223646e-01 1.7521457000000002e+01 7.1552979999999948e+00 3.1767776000000001e+01 0 1 0
4923 1 2 -5.0757371426846842e-01 1.7394607000000001e+01 1.1613838999999999e+01 3.1297582999999999e+01 0 1 0
4924 1 3 3.3790319583018169e-01 1.8202482000000000e+01 1.1667986999999997e+01 3.1804931000000000e+01 0 1 0
5035 1 3 9.1914867421111088e-02 1.2415232000000000e+01 1.1073537999999999e+01 3.1494285999999999e+01 0 1 0
10550 2 2 -6.2480184713394571e-01 1.6506240559895019e+01 9.2940837051129108e+00 3.3317256972176629e+01 0 0 0
10552 2 3 4.1364541386720072e-01 1.6784103193352749e+01 9.4518914043020192e+00 3.2446852689168779e+01 0 0 0
10862 2 2 -6.7648106382449957e-01 1.4085859427053338e+01 1.0077538379656234e+01 3.2925147739755928e+01 0 0 0
13451 2 2 -6.5142778390559508e-01 1.7683963894621861e+01 1.0708571250990955e+01 3.5497859905836059e+01 0 0 0
10864 2 3 3.4616658411079643e-01 1.4170360625300585e+01 9.5647934093804192e+00 3.2109652576021531e+01 0 0 0
10863 2 3 4.3078392396296328e-01 1.4521345838495691e+01 1.0976158055475281e+01 3.2978954909063241e+01 0 0 0
10943 2 2 -6.3096604374988019e-01 1.2220882566783150e+01 1.1563079019944361e+01 3.4632364413327572e+01 0 0 0
12768 2 3 2.5707057113574383e-01 1.2964230169989287e+01 9.9100372947360729e+00 3.5711914868744557e+01 0 0 0
12769 2 3 3.7723071824339061e-01 1.4036848922805724e+01 9.4664159131981886e+00 3.4670071341849244e+01 0 0 0
12767 2 2 -6.5986786608443926e-01 1.3649003702475399e+01 9.2370526308623884e+00 3.5533816557784526e+01 0 0 0
10944 2 3 2.5272535132198465e-01 1.1277527633504267e+01 1.1371719693621051e+01 3.4887918555788048e+01 0 0 0
14422 2 3 3.6899521482181413e-01 1.6143041147955358e+01 1.1028827628029532e+01 3.4718254399151220e+01 0 0 0
14420 2 2 -6.9260765077783726e-01 1.5315734280669675e+01 1.1631740409527419e+01 3.4628375023886939e+01 0 0 0
14421 2 3 2.9909315819091520e-01 1.4715119288676917e+01 1.1610342125312750e+01 3.5344537307184055e+01 0 0 0
10945 2 3 3.2897596109256472e-01 1.2452671484004064e+01 1.0889321436793969e+01 3.3986566816608196e+01 0 0 0
11942 2 2 -6.5909167755042064e-01 1.0821292795972722e+01 8.4987124103556546e+00 3.5794312017526423e+01 0 0 0
12740 2 2 -6.4855258268373517e-01 1.4988219417866075e+01 1.2558644462821322e+01 3.1885569226465591e+01 0 0 0
13966 2 3 2.9006820257655375e-01 1.7200248651856594e+01 1.2722806325973011e+01 3.3503185469729296e+01 0 0 0
10535 2 2 -6.8753914696267815e-01 1.3654185949143903e+01 1.2991644378355105e+01 3.6660339630100395e+01 0 0 0
11041 2 3 2.2991598138306432e-01 1.6455451374773126e+01 1.2716780043925153e+01 3.6075926601748023e+01 0 0 0
15906 2 3 3.0988549251662045e-01 1.2576253327651390e+01 1.2853814183788224e+01 3.2672931741823540e+01 0 0 0
11944 2 3 3.1389797367781963e-01 1.0982494775373528e+01 8.9709818369251746e+00 3.4979674123103685e+01 0 0 0
11369 2 2 -5.9976182239641174e-01 2.0475148823865240e+01 1.3081804894995555e+01 3.5969563390313994e+01 0 0 0
14578 2 3 3.0935841123740770e-01 1.1324275154771438e+01 7.4609599195162266e+00 3.7350880220510639e+01 0 0 0
13964 2 2 -6.3555440714775369e-01 1.8000332346773369e+01 1.2858178720579426e+01 3.4058134198062028e+01 0 0 0
13965 2 3 3.0102142952991401e-01 1.8791134373958144e+01 1.2359383174651629e+01 3.3774927784003012e+01 0 0 0
11943 2 3 2.3257219844687513e-01 1.0520101721705856e+01 7.5690053923289673e+00 3.5629691924623621e+01 0 0 0
15535 2 3 3.0972302819986403e-01 1.2412781928122937e+01 1.1360067434137187e+01 3.7229005778612397e+01 0 0 0
13614 2 3 3.4871071325982306e-01 1.9869784045570725e+01 1.9032131307084214e+01 3.2230930847350457e+01 0 0 0
10750 2 3 4.1197211926888305e-01 1.7915328135183856e+01 1.4554856836443207e+01 3.3692362838831109e+01 0 0 0
14974 2 3 2.7769785855385815e-01 1.0809386320183755e+01 1.8553288496216886e+01 3.7443939121363229e+01 0 0 0
12414 2 3 3.3870111964385158e-01 1.9845275596406957e+01 1.8497123631884893e+01 3.5440790998858965e+01 0 0 0
14538 2 3 3.2515081343007651e-01 2.0382286409533268e+01 1.6398465474485707e+01 3.6464535259342739e+01 0 0 0
11184 2 3 3.7488162563749766e-01 1.1028159842924516e+01 1.3317096929420108e+01 3.6849668081856493e+01 0 0 0
10536 2 3 3.7962846674497658e-01 1.3027914592607898e+01 1.3286980666277517e+01 3.5986906205180425e+01 0 0 0
13234 2 3 3.8661555100324285e-01 1.5333506709691957e+01 1.7025520101549546e+01 3.3302700532314375e+01 0 0 0
13700 2 2 -6.1668180726593269e-01 1.7859674618093774e+01 1.9422564871395700e+01 3.3179683437787176e+01 0 0 0
4968 1 2 -5.1274224273123359e-01 1.0606318000000000e+01 1.6919706999999995e+01 3.1780792999999999e+01 0 1 0
13233 2 3 3.2694696126373013e-01 1.6436298934436156e+01 1.6708704422784372e+01 3.2194021924126616e+01 0 0 0
11370 2 3 3.8576080915490535e-01 2.0641804922772415e+01 1.3164937621485716e+01 3.5027061828920530e+01 0 0 0
12742 2 3 4.1685345019719278e-01 1.4730986611916089e+01 1.3509584414614119e+01 3.1637899982384209e+01 0 0 0
14187 2 3 3.4885989153144914e-01 1.0772646946105187e+01 1.7928287791766468e+01 3.4422789478063535e+01 0 0 0
12413 2 2 -5.8854576625507937e-01 2.0002852168753723e+01 1.9377094950589452e+01 3.5140429510860578e+01 0 0 0
13701 2 3 3.3913399851671466e-01 1.7189839830834966e+01 1.8983046799514259e+01 3.2629294953139294e+01 0 0 0
15907 2 3 4.0159149984127890e-01 1.1311907641624668e+01 1.3679662505597999e+01 3.1877198594123310e+01 0 0 0
11039 2 2 -5.9482024072759154e-01 1.6947748934009358e+01 1.3273701384960143e+01 3.6684488742621049e+01 0 0 0
11040 2 3 3.5221155415885702e-01 1.7384492574820140e+01 1.4001065905867412e+01 3.6190565814588368e+01 0 0 0
15905 2 2 -6.6433196607035072e-01 1.2235738095458872e+01 1.3597809668224000e+01 3.2173954898121302e+01 0 0 0
12268 2 3 3.5945329108557267e-01 1.1244804740911745e+01 1.3375912860388258e+01 3.4748324666289271e+01 0 0 0
13232 2 2 -6.4132811230660136e-01 1.5792982575720826e+01 1.6208653623043535e+01 3.2805820064949422e+01 0 0 0
14460 2 3 2.9762551534990761e-01 1.4923928513368759e+01 1.6054627772545700e+01 3.7213974667837263e+01 0 0 0
16187 2 2 -6.0394555081501078e-01 1.3221614180022144e+01 1.8614176733985037e+01 3.3249326304618478e+01 0 0 0
12859 2 3 3.2143424086226252e-01 1.6335801482308440e+01 1.9585288443595754e+01 3.4594589478595921e+01 0 0 0
16340 2 2 -6.1024674835402359e-01 1.2443730806607281e+01 1.8988717460980542e+01 3.6658461330662114e+01 0 0 0
10791 2 3 2.5939385086254818e-01 1.2648365352218597e+01 1.5299425841748736e+01 3.6339296555326015e+01 0 0 0
10537 2 3 2.5998830263317885e-01 1.4463766701331478e+01 1.3460855011709054e+01 3.6721633901488190e+01 0 0 0
10790 2 2 -6.2331545418612744e-01 1.2257320271151476e+01 1.6004414150532781e+01 3.6857835117874899e+01 0 0 0
14537 2 2 -5.8501287269670765e-01 1.9516545884004255e+01 1.5904733879564715e+01 3.6491643381717161e+01 0 0 0
16188 2 3 3.4549269618730705e-01 1.3688504958825767e+01 1.9123701548200142e+01 3.2543050792063397e+01 0 0 0
15355 2 3 3.9630885027987606e-01 1.5205844073198502e+01 1.3247734176232965e+01 3.4244339935595598e+01 0 0 0
13362 2 3 2.2773580485676226e-01 1.9943382425294594e+01 1.4504089202039744e+01 3.3229615597639707e+01 0 0 0
11613 2 3 3.9049938450675009e-01 1.6082945035778202e+01 1.9572326843267202e+01 3.6900407039532503e+01 0 0 0
16342 2 3 1.9534898631348366e-01 1.2998541095808891e+01 1.8362901182977296e+01 3.6095918728583072e+01 0 0 0
4842 1 2 -3.8669140924061873e-01 1.5321363000000000e+01 1.8683599999999998e+01 3.1672771000000001e+01 0 1 0
14459 2 2 -6.2821751878158116e-01 1.5451037416474284e+01 1.5454229997524207e+01 3.6726556516703035e+01 0 0 0
16189 2 3 3.0074090832375300e-01 1.2257837882385846e+01 1.8723955939627729e+01 3.3229975046415170e+01 0 0 0
12753 2 3 4.0940300886553060e-01 1.1834091026092560e+01 1.6660896324438959e+01 3.2912929195612918e+01 0 0 0
10728 2 3 4.1722701299210468e-01 1.7757047767566540e+01 1.7858766090426780e+01 3.4652785461810666e+01 0 0 0
14309 2 2 -6.3041861399352506e-01 1.7921753252673181e+01 1.4284934671651769e+01 3.1629598059258402e+01 0 0 0
11371 2 3 3.7542771367472227e-01 1.9841978906923359e+01 1.3668294936594455e+01 3.6333404150689560e+01 0 0 0
10792 2 3 2.8408252238308362e-01 1.1718492838273358e+01 1.6572291959680648e+01 3.6191447333885918e+01 0 0 0
10727 2 2 -6.5637213945115946e-01 1.7321789110999799e+01 1.7761850655311704e+01 3.5407738824963644e+01 0 0 0
10441 2 3 3.7017080420203674e-01 1.3717399285798908e+01 1.6717258391119298e+01 3.4734828915720634e+01 0 0 0
12267 2 3 2.7553190881977069e-01 1.1538749395949111e+01 1.4921409330359852e+01 3.4934724869847074e+01 0 0 0
4973 1 3 4.4305578638908449e-01 1.4614235000000001e+01 1.5640994999999997e+01 3.1843502999999998e+01 0 1 0
10749 2 3 3.6328202934502674e-01 1.6703499877081828e+01 1.5372093670870624e+01 3.4427625119189933e+01 0 0 0
15713 2 2 -5.7498606455963919e-01 1.9347433656031740e+01 1.7075751097028910e+01 3.3390946579964044e+01 0 0 0
10729 2 3 3.0256887663398074e-01 1.6867977756487775e+01 1.6898367748162684e+01 3.5389762282002827e+01 0 0 0
12752 2 2 -6.3571515908413190e-01 1.2454654890127584e+01 1.5984774741541973e+01 3.3367840194158440e+01 0 0 0
4925 1 2 -4.6673357251741115e-01 1.0860236000000000e+01 1.9165399999999998e+01 3.1988745999999999e+01 0 1 0
15353 2 2 -6.4811325330084701e-01 1.4644443941690900e+01 1.4040485339922137e+01 3.4421948052922396e+01 0 0 0
14461 2 3 3.2552285578273232e-01 1.5019123809529123e+01 1.5038618849776132e+01 3.5946945463680038e+01 0 0 0
10439 2 2 -6.7075798167034761e-01 1.4603898893033952e+01 1.7104408428726376e+01 3.4781772896512535e+01 0 0 0
14186 2 2 -6.3911156921000056e-01 1.0647075126732092e+01 1.6962222376323002e+01 3.4761972633443719e+01 0 0 0
14539 2 3 2.9871549800697922e-01 1.8972412838560089e+01 1.5976193324136915e+01 3.5681284066961027e+01 0 0 0
15354 2 3 2.8352365819145758e-01 1.3833196154816196e+01 1.4137971915065428e+01 3.3844251543422708e+01 0 0 0
12754 2 3 3.3205113259745472e-01 1.2337275538876067e+01 1.5075811331868008e+01 3.2961255151536712e+01 0 0 0
12266 2 2 -7.1126411796709887e-01 1.1505146243923319e+01 1.4023111915055264e+01 3.5337972281129232e+01 0 0 0
10748 2 2 -6.9304393810340759e-01 1.7636017500903392e+01 1.5193088547027324e+01 3.4397098012428494e+01 0 0 0
12857 2 2 -6.5487319527592691e-01 1.5419100197195602e+01 1.9584569089967083e+01 3.4938156182863473e+01 0 0 0
15715 2 3 2.5603428802240580e-01 1.8722482730980115e+01 1.6779325545741042e+01 3.2734866046647475e+01 0 0 0
16341 2 3 2.6397187664369393e-01 1.1714481007726892e+01 1.9372048648084796e+01 3.6110519652383182e+01 0 0 0
15714 2 3 2.1873252779762159e-01 1.9785487461721040e+01 1.6301261491529338e+01 3.3865935641952184e+01 0 0 0
10440 2 3 3.7669683769643247e-01 1.4637631442790372e+01 1.8007612530339049e+01 3.5142351234457891e+01 0 0 0
12415 2 3 3.7937459739487178e-01 2.0429563504953077e+01 1.9359033027854252e+01 3.4316200884144941e+01 0 0 0
10400 2 2 -5.6948871794292610e-01 1.1140606605855346e+01 3.0990974574241021e+00 3.7859336883882627e+01 0 0 0
11412 2 3 3.1772543525857144e-01 1.2886522401091145e+01 5.1710465519815116e+00 3.7820233512979271e+01 0 0 0
14577 2 3 4.1864561455425403e-01 1.0957327416905676e+01 8.2385293911406876e+00 3.8604587313071050e+01 0 0 0
12152 2 2 -5.5449403310450118e-01 1.4514233818270400e+01 8.0773862256488869e+00 3.8556997759550171e+01 0 0 0
13430 2 2 -5.1566777445032852e-01 1.3471945840405851e+01 1.1116075479250700e+01 4.0345987240327361e+01 0 0 0
13432 2 3 3.7239324523414641e-01 1.3344783787806159e+01 1.1837506077295712e+01 3.9787313292340663e+01 0 0 0
13431 2 3 3.2264562064937563e-01 1.3251760375445047e+01 1.0237885419731461e+01 3.9802554350852347e+01 0 0 0
14576 2 2 -6.6859908801788615e-01 1.1625583724412117e+01 7.6706768166914649e+00 3.8222604244669228e+01 0 0 0
16622 2 2 -5.5981938221530525e-01 1.0444915073562813e+01 1.1161922674133187e+01 4.0308697509442787e+01 0 0 0
12154 2 3 3.5596594186361497e-01 1.3651567955168625e+01 7.6260149973793743e+00 3.8374412650622581e+01 0 0 0
12153 2 3 3.6833193730735864e-01 1.4440423489135014e+01 9.0304072911683928e+00 3.8287157824411246e+01 0 0 0
15250 2 3 3.1610040843363063e-01 1.4596556385630263e+01 1.1516163272511918e+01 3.7622951748370163e+01 0 0 0
15533 2 2 -6.3477516372404619e-01 1.2596184373601607e+01 1.0530384212405698e+01 3.7666060905201391e+01 0 0 0
11183 2 2 -6.8609953444149463e-01 1.0525032605251171e+01 1.2818110759204686e+01 3.7551153050016524e+01 0 0 0
15248 2 2 -5.6774363204595490e-01 1.5300881760250478e+01 1.0860553197006617e+01 3.7701291602989869e+01 0 0 0
16624 2 3 3.2703578722693744e-01 1.0449105710502151e+01 1.0646432155208865e+01 3.9477817249896141e+01 0 0 0
13015 2 3 3.6251366591643985e-01 1.5807056208942925e+01 1.3715383247990566e+01 3.8377407784049993e+01 0 0 0
13013 2 2 -5.6987674655977005e-01 1.5499071768174147e+01 1.4363039856730285e+01 3.9072329357479695e+01 0 0 0
13014 2 3 3.6953575460174232e-01 1.4660052514782054e+01 1.4729997478675969e+01 3.8834454420676295e+01 0 0 0
13605 2 3 2.8920257483558631e-01 1.2511501941178880e+01 1.3651858043202882e+01 3.8201711655791797e+01 0 0 0
13604 2 2 -5.8383538214657049e-01 1.2369307365812910e+01 1.3967010881741643e+01 3.9103150287386612e+01 0 0 0
13606 2 3 3.4577912743556716e-01 1.1644084258146940e+01 1.3423488220268279e+01 3.9486744205802786e+01 0 0 0
15140 2 2 -6.3989013476097245e-01 1.3300754045416372e+01 1.6861519456924633e+01 3.8988412507647084e+01 0 0 0
15141 2 3 4.5086711951310515e-01 1.2582137757373939e+01 1.6336910068411971e+01 3.8583840700884132e+01 0 0 0
15142 2 3 3.6906931107795482e-01 1.3304022113725457e+01 1.7758053057502458e+01 3.8899628455438865e+01 0 0 0
15086 2 2 -5.3783287241964683e-01 1.7703565589001066e+01 1.7191725889741853e+01 3.8552833596854327e+01 0 0 0
14062 2 3 3.5404999643318730e-01 1.0468968476089993e+01 1.5408430683486390e+01 3.9043265881630113e+01 0 0 0
15088 2 3 3.6663330651213361e-01 1.7519928536814223e+01 1.7075216895974116e+01 3.7593300696419519e+01 0 0 0
11614 2 3 2.4028350620163461e-01 1.5010902403079358e+01 1.8523819095075826e+01 3.7521868355403846e+01 0 0 0
11612 2 2 -5.5189330234270961e-01 1.5662446040309501e+01 1.9224911308252508e+01 3.7698317116714264e+01 0 0 0
15087 2 3 3.7115510856291217e-01 1.7314043685046936e+01 1.6437580384547967e+01 3.9035603950878361e+01 0 0 0
11376 2 3 4.1040840186126604e-01 2.0153090689881108e+01 5.3958981390506420e+00 4.8325869252890442e+01 0 1 0
12488 2 2 -6.3626549813309063e-01 1.0957908357559040e+01 2.8933761059175862e+00 4.9302647024912282e+01 0 0 0
7869 1 1 3.5425278965541879e-01 1.9006313999999989e+01 3.0280209999999954e+00 4.9804416000000003e+01 1 1 0
7870 1 2 -4.5625276366725515e-01 1.7718369999999993e+01 3.4137419999999992e+00 4.9324224000000001e+01 1 1 0
7871 1 2 -3.5053444792553784e-01 2.0177970999999999e+01 3.1786789999999954e+00 4.9321461999999997e+01 1 1 0
7872 1 3 3.4950153781373233e-01 1.7045873999999998e+01 3.6673619999999971e+00 4.9989206000000003e+01 1 1 0
13154 2 2 -6.7109245517693261e-01 1.3900656105390215e+01 4.6088598298333716e+00 4.9335948995267330e+01 0 0 0
13156 2 3 4.3507847544096795e-01 1.4368245015327128e+01 3.9532253834801026e+00 4.9888390241691788e+01 0 0 0
13155 2 3 3.3625893362197901e-01 1.4404283298478653e+01 5.3275093387120425e+00 4.9020154383895807e+01 0 0 0
13149 2 3 2.9059521056305854e-01 1.2439503431923164e+01 6.3533015649352462e+00 4.8109065159200917e+01 0 0 0
12365 2 2 -6.1220390352876308e-01 1.4828410975628216e+01 1.6929985540539072e+00 4.9750020594055101e+01 0 1 0
12490 2 3 4.4495048375548463e-01 1.1059526908592977e+01 3.6979448766211007e+00 4.9824014633780038e+01 0 0 0
12366 2 3 4.1492246206363886e-01 1.3862516683094652e+01 1.5068679491816490e+00 4.9995380300647398e+01 0 1 0
11261 2 2 -6.0713598945365388e-01 1.5225609635357127e+01 8.9540248316102637e+00 4.8725797688757808e+01 0 0 0
11262 2 3 4.1206342644822547e-01 1.5874580978256585e+01 8.3977370394164303e+00 4.9152065126979885e+01 0 0 0
7926 1 2 -4.4494673289501518e-01 1.4465440000000001e+01 1.1613671999999999e+01 4.9899966999999997e+01 1 0 0
7927 1 3 3.6307822011569790e-01 1.4136266999999989e+01 1.0753683000000001e+01 4.9612704999999998e+01 1 0 0
13148 2 2 -5.6937405178730849e-01 1.2440925156765969e+01 7.3640751806292286e+00 4.8139594110854027e+01 0 0 0
11263 2 3 3.7307755633176204e-01 1.4394911938344102e+01 8.4675098578733490e+00 4.8746200854501581e+01 0 0 0
13150 2 3 3.8127261343080748e-01 1.1800847666948890e+01 7.5452698794055442e+00 4.8811961291408856e+01 0 0 0
11641 2 3 3.6618839570122108e-01 1.1497265480229212e+01 1.8725039290504899e+01 4.8079253295261580e+01 0 0 0
7790 1 3 1.5062734300155933e-01 1.7446720999999997e+01 1.6855104999999998e+01 4.9642933999999997e+01 1 0 0
7791 1 1 3.4420230878569430e-01 1.5589633999999990e+01 1.5995920999999999e+01 4.8824967999999998e+01 1 0 0
7792 1 2 -4.4924076642594291e-01 1.5339034999999996e+01 1.4618619000000001e+01 4.8574123999999998e+01 1 0 0
7793 1 2 -3.4299225653817184e-01 1.5153639999999996e+01 1.7064841000000001e+01 4.8277935999999997e+01 1 0 0
7794 1 3 3.9513934339747819e-01 1.5546500999999992e+01 1.3976291000000000e+01 4.9286419000000002e+01 1 0 0
7843 1 2 -2.9771641735714349e-01 1.1962879999999998e+01 1.7004256000000002e+01 4.9950260999999998e+01 1 0 0
11639 2 2 -6.4352971154853789e-01 1.2282652732127593e+01 1.9170795042826047e+01 4.7872645290896934e+01 0 0 0
11640 2 3 3.8686522949189611e-01 1.2951846257485510e+01 1.8520810552005269e+01 4.7929385503818246e+01 0 0 0
13091 2 2 -5.6355856709016083e-01 1.6484567169678542e+01 1.9536904327888848e+01 4.9243589188048496e+01 0 0 0
13093 2 3 3.5986796417547195e-01 1.6322131154881049e+01 1.8583444024634026e+01 4.8895167846450619e+01 0 0 0
16486 2 3 3.0917409487069208e-01 1.6499435363143309e+01 6.1177528136311130e+00 5.0214253727370959e+01 0 0 0
12367 2 3 3.6699152419231434e-01 1.5378444425279161e+01 1.3013650732628779e+00 5.0382474077573654e+01 0 1 0
10650 2 3 4.3067314412876728e-01 1.3720299460889223e+01 3.0240371362940972e+00 5.5305725376616145e+01 0 0 0
7571 1 1 1.5061917157556851e-01 1.2276358999999999e+01 6.8256499999999676e-01 5.2248829999999998e+01 1 1 0
7573 1 1 -7.2595446997064259e-02 1.1459800999999999e+01 1.8425379999999976e+00 5.2632123000000000e+01 1 1 0
7575 1 1 1.4670678102366461e-01 1.2128946999999997e+01 3.0643419999999963e+00 5.3089336000000003e+01 1 1 0
7577 1 1 -3.2412758672838930e-02 1.1409950999999992e+01 4.3103920000000002e+00 5.2888027999999998e+01 1 1 0
7579 1 1 1.2814468426949838e-01 1.2021394000000001e+01 5.4167199999999980e+00 5.2148696999999999e+01 1 1 0
7632 1 1 -5.8027174470580541e-02 1.3588921999999997e+01 6.9344299999999492e-01 5.3018802000000001e+01 1 1 0
7633 1 1 1.1766163553040464e-01 1.4277851999999996e+01 1.9260559999999955e+00 5.2848526000000000e+01 1 1 0
7634 1 2 -3.2911566572339096e-01 1.5717382000000001e+01 1.7817809999999952e+00 5.3044531999999997e+01 1 1 0
7635 1 1 -9.0056029087281442e-02 1.3561132000000001e+01 3.0984209999999948e+00 5.2611179000000000e+01 1 1 0
7636 1 1 2.3026720274335372e-01 1.6408046999999996e+01 3.0071359999999956e+00 5.3209792000000000e+01 1 1 0
7637 1 1 1.1340372739109970e-01 1.4191046000000000e+01 4.3242649999999969e+00 5.2154879000000001e+01 1 1 0
7638 1 1 5.5148490646635601e-02 1.5820821999999993e+01 4.1933659999999975e+00 5.2743203999999999e+01 1 1 0
7639 1 1 -7.8046068536191934e-02 1.3487800999999990e+01 5.5559869999999947e+00 5.2296588999999997e+01 1 1 0
7640 1 1 1.3318856454892652e-01 1.6301691999999989e+01 5.6565309999999940e+00 5.3288921000000002e+01 1 1 0
7693 1 1 -4.4053919020076569e-02 2.0365450999999993e+01 6.0896400000000028e-01 5.1848835000000001e+01 1 1 0
7694 1 1 -2.5904556280694513e-01 1.8597331999999994e+01 2.1490599999999986e+00 5.1062303000000000e+01 1 1 0
7695 1 1 7.7201805179223287e-02 1.9846858999999995e+01 1.9429869999999951e+00 5.1887534000000002e+01 1 1 0
7696 1 2 -3.0649769385330000e-01 1.7700437999999991e+01 3.0874409999999983e+00 5.3694721000000001e+01 1 1 0
7697 1 1 -8.6834271058177995e-03 2.0629015999999993e+01 3.0459729999999965e+00 5.2427269000000003e+01 1 1 0
7698 1 1 1.9858508878108250e-01 1.8552589999999995e+01 4.2347350000000006e+00 5.3107049000000004e+01 1 1 0
7699 1 1 1.0563810092194781e-01 2.0010449999999992e+01 4.0517159999999990e+00 5.3258350000000000e+01 1 1 0
7700 1 1 4.2562093887262606e-02 1.7815909999999988e+01 5.5684690000000003e+00 5.2974685000000001e+01 1 1 0
7779 1 2 -2.8255708611696356e-01 2.0634103999999994e+01 4.6069249999999968e+00 5.4406199999999998e+01 1 1 0
7811 1 2 -5.0473264367525850e-01 1.2278646999999992e+01 2.8611000000000004e+00 5.4558137000000002e+01 1 1 0
7812 1 3 4.0054045423392937e-01 1.1979075999999992e+01 2.0093969999999999e+00 5.4870502000000002e+01 1 1 0
7868 1 3 1.8894756724929326e-01 1.8190314999999998e+01 1.1917229999999961e+00 5.0731174000000003e+01 1 1 0
7912 1 2 -4.5014406082541403e-01 1.6379666999999998e+01 5.8033219999999943e+00 5.4728594999999999e+01 1 1 0
7913 1 3 4.3224910568122887e-01 1.7116437999999988e+01 6.3595939999999942e+00 5.5104374000000000e+01 1 1 0
7966 1 2 -5.4133838003767976e-01 1.2594543000000002e+01 8.2898699999999792e-01 5.0827998999999998e+01 1 1 0
7967 1 3 4.5282504775822191e-01 1.1740860999999995e+01 8.4037000000000006e-01 5.0340713000000001e+01 1 1 0
7968 1 2 -5.2394537914262374e-01 1.1828899999999990e+01 5.0747700000000009e+00 5.0728319999999997e+01 1 1 0
7969 1 3 4.3621201717600344e-01 1.2595534999999998e+01 5.3018549999999962e+00 5.0200046999999998e+01 1 1 0
8077 1 2 -3.4422985041729132e-01 1.8062075999999990e+01 4.7417230000000004e+00 5.1828079000000002e+01 1 1 0
8080 1 2 -3.7691025156817970e-01 1.5406712999999996e+01 4.3091149999999985e+00 5.1356175999999998e+01 1 1 0
8103 1 3 1.9078570984515003e-01 1.7803708000000000e+01 2.6260610000000000e+00 5.1627035999999997e+01 1 1 0
8104 1 3 1.7766117650233682e-01 1.5460380999999998e+01 8.8364099999999723e-01 5.4933422999999998e+01 1 1 0
10649 2 2 -5.6533251802191076e-01 1.4515709615630479e+01 3.2677408626148590e+00 5.5930432840666214e+01 0 0 0
10651 2 3 3.8654216598614904e-01 1.5360935706258086e+01 3.4982571560678579e+00 5.5503696242097298e+01 0 0 0
11133 2 3 3.8516101472589415e-01 1.1238321737302552e+01 9.5445331187269229e+00 5.6178420350895102e+01 0 0 0
16484 2 2 -5.9893175902031126e-01 1.7143980969511475e+01 6.8668711099673008e+00 5.0091699892816649e+01 0 0 0
16485 2 3 4.0019473653525683e-01 1.7818979648379777e+01 6.6587435340182175e+00 5.0733115762237553e+01 0 0 0
11134 2 3 4.1696356978767313e-01 1.2560594441058603e+01 1.0190079630986585e+01 5.5611345582610738e+01 0 0 0
7520 1 1 -2.6632080632103330e-02 1.0461369999999988e+01 9.3933380000000000e+00 5.3323507999999997e+01 1 0 0
7521 1 1 -2.5372513556672659e-02 1.1687644999999989e+01 9.3433650000000004e+00 5.2620640000000002e+01 1 0 0
7523 1 1 1.4074987398628161e-01 1.2485799000000000e+01 1.0630553000000001e+01 5.2746074999999998e+01 1 0 0
7525 1 1 1.2395678654939196e-01 1.1478954999999999e+01 1.1819319999999999e+01 5.2110050999999999e+01 1 0 0
7527 1 1 -6.5783548232087360e-02 1.2262758999999988e+01 1.3027498000000000e+01 5.2035989000000001e+01 1 0 0
7581 1 1 1.2011855274323965e-01 1.1261002999999988e+01 6.7410059999999987e+00 5.2209361000000001e+01 1 1 0
7583 1 1 9.1958784335375188e-02 1.2097060999999997e+01 8.2375759999999971e+00 5.1855057000000002e+01 1 1 0
7584 1 1 -2.5325955300784644e-02 1.4378458999999992e+01 9.3392649999999993e+00 5.1786344000000000e+01 1 0 0
7585 1 1 4.4747152513700565e-03 1.5801172999999991e+01 9.2552669999999964e+00 5.1983334999999997e+01 1 1 0
7586 1 1 -5.7997968662978766e-02 1.3764525999999989e+01 1.0593933000000000e+01 5.1942332000000000e+01 1 0 0
7587 1 1 2.7202289835891638e-02 1.6492618999999991e+01 1.0520762000000000e+01 5.1980338000000003e+01 1 0 0
7588 1 1 1.4056477125066422e-01 1.4392407999999989e+01 1.1746624000000001e+01 5.1351526000000000e+01 1 0 0
7589 1 1 -5.4421287707234887e-02 1.5873678999999996e+01 1.1807444000000000e+01 5.1734712000000002e+01 1 0 0
7590 1 1 -2.7346234493760578e-02 1.3647185999999991e+01 1.3020721999999999e+01 5.1687136000000002e+01 1 0 0
7591 1 1 3.0164481020187944e-01 1.6563609999999997e+01 1.2989064000000001e+01 5.1724843000000000e+01 1 0 0
7641 1 1 1.3325993650643111e-01 1.4383635999999996e+01 6.6330479999999952e+00 5.1951514000000003e+01 1 1 0
7642 1 1 -3.9246748391712889e-02 1.5649764999999988e+01 6.8111749999999986e+00 5.2556418000000001e+01 1 1 0
7643 1 1 8.1549604016801308e-02 1.3551240999999990e+01 8.1221899999999962e+00 5.1524245999999998e+01 1 1 0
7644 1 1 -1.9044348193358165e-02 1.6379154999999997e+01 8.0118909999999985e+00 5.2472552999999998e+01 1 1 0
7645 1 1 7.2062506682781598e-04 1.8549342999999993e+01 9.2531520000000000e+00 5.2602182999999997e+01 1 1 0
7646 1 1 -5.6344158239357310e-02 1.9974148000000000e+01 9.2614389999999958e+00 5.2729636999999997e+01 1 1 0
7647 1 1 -2.8863352111989704e-02 1.7915989999999994e+01 1.0516909999999999e+01 5.2264265000000002e+01 1 0 0
7648 1 1 9.2504272658597730e-02 2.0622457999999995e+01 1.0523652999999999e+01 5.3125714000000002e+01 1 0 0
7649 1 1 1.5707318369901352e-01 1.8628621999999993e+01 1.1733300000000000e+01 5.2278623000000003e+01 1 0 0
7650 1 1 -4.4312035510021830e-02 1.9961047999999991e+01 1.1790732000000000e+01 5.2668267999999998e+01 1 0 0
7651 1 2 -3.1627956692205439e-01 1.7959472999999988e+01 1.2981146000000001e+01 5.1922414000000003e+01 1 0 0
7702 1 1 3.0647732862361776e-02 1.8563893999999991e+01 6.7479099999999974e+00 5.3394970999999998e+01 1 1 0
7703 1 1 8.0475514517015859e-02 1.9968829999999997e+01 6.6751819999999995e+00 5.2747807999999999e+01 1 1 0
7704 1 1 1.2318977176015636e-01 1.7703576999999996e+01 8.1726659999999995e+00 5.3082878000000001e+01 1 1 0
7865 1 2 -4.8608908535954248e-01 2.0169214999999994e+01 1.2536887000000000e+01 5.5518832000000003e+01 1 0 0
7875 1 2 -3.5179779057065547e-01 1.8030053999999993e+01 7.6678099999999958e+00 5.4402571000000002e+01 1 1 0
7940 1 2 -4.9324423432616538e-01 1.2605798999999990e+01 1.1313826000000001e+01 5.4035280000000000e+01 1 0 0
7941 1 3 3.6947696996813412e-01 1.2281258999999991e+01 1.2209656000000001e+01 5.4191377000000003e+01 1 0 0
8012 1 2 -4.1847186073966591e-01 1.1220742999999999e+01 1.1207538000000000e+01 5.0853656000000001e+01 1 0 0
8013 1 3 3.2826647826082794e-01 1.1649760000000001e+01 1.1689010000000000e+01 5.0122985000000000e+01 1 0 0
8025 1 2 -3.3242483384602872e-01 2.0192847000000000e+01 7.1609499999999997e+00 5.1433295000000001e+01 1 1 0
8028 1 2 -3.5340069481313469e-01 1.4197434999999999e+01 7.1825779999999995e+00 5.0625872999999999e+01 1 1 0
8030 1 2 -2.8802193328848263e-01 1.1230975000000001e+01 7.5074449999999970e+00 5.0975732000000001e+01 1 1 0
13477 2 3 3.7321712022364334e-01 1.9988610344072594e+01 7.7779557321073725e+00 5.5516298872242686e+01 0 0 0
7594 1 1 1.6348051337467379e-02 1.3759270000000001e+01 1.5462721000000000e+01 5.1527776000000003e+01 1 0 0
7655 1 2 -3.3230465902783379e-01 1.8860520999999991e+01 1.7185074000000000e+01 5.1168016000000001e+01 1 0 0
7807 1 2 -5.5366839375840604e-01 1.7777377000000001e+01 1.9340284000000000e+01 5.4713645999999997e+01 1 0 0
7535 1 1 1.3194673766938417e-01 1.2513598999999999e+01 1.8073837000000001e+01 5.0733052000000001e+01 1 0 0
7951 1 3 4.1656211588429737e-01 1.6289839000000001e+01 1.8565742000000000e+01 5.4557090000000002e+01 1 0 0
16673 2 2 -6.1217522260344992e-01 1.9124573635760047e+01 1.7256584811387295e+01 5.5211448159115996e+01 0 0 0
7601 1 1 1.3760975967064731e-01 1.5751336999999992e+01 1.8937868000000002e+01 5.2656440000000003e+01 1 0 0
7943 1 3 3.7501800800424878e-01 1.1558790999999999e+01 1.4790906000000000e+01 5.4469721000000000e+01 1 0 0
7531 1 1 -1.8805147540659865e-02 1.2308459999999997e+01 1.5422851000000000e+01 5.1725071999999997e+01 1 0 0
7592 1 1 1.4601116902066980e-01 1.4392724000000001e+01 1.4204715999999999e+01 5.1597487000000001e+01 1 0 0
7653 1 1 -2.6014974250637168e-01 2.0122306999999992e+01 1.4169133000000000e+01 5.3459687000000002e+01 1 0 0
7942 1 2 -4.4204403786490937e-01 1.2263698999999988e+01 1.4531793000000000e+01 5.3874980999999998e+01 1 0 0
7537 1 1 -8.6545418340132130e-02 1.1784831999999994e+01 1.9283784000000001e+01 5.0929034000000001e+01 1 0 0
7600 1 1 -2.7034216440856278e-03 1.4405422999999999e+01 1.9100311999999999e+01 5.2011690999999999e+01 1 0 0
7533 1 1 1.4739120687274887e-01 1.1399630000000002e+01 1.6293842999999999e+01 5.1085608999999998e+01 1 0 0
7950 1 2 -4.3480442948299602e-01 1.5609234000000001e+01 1.8216117000000001e+01 5.3905948000000002e+01 1 0 0
7529 1 1 1.2958721816067531e-01 1.1709198000000001e+01 1.4325281000000000e+01 5.2517843999999997e+01 1 0 0
7536 1 1 1.3655135085301065e-01 1.0371893999999998e+01 1.9320730999999999e+01 5.0659998999999999e+01 1 0 0
16675 2 3 4.1079131593594098e-01 1.9948189608852552e+01 1.6850592065813061e+01 5.4826200220354281e+01 0 0 0
8111 1 3 2.4631727566698361e-01 1.9244615999999994e+01 1.4534810999999999e+01 5.2928705999999998e+01 1 0 0
7596 1 1 3.0906216929613130e-02 1.4512991000000000e+01 1.6689572999999999e+01 5.1352936999999997e+01 1 0 0
7593 1 2 -3.4371760450159167e-01 1.5843812000000000e+01 1.4177334999999999e+01 5.1443308000000002e+01 1 0 0
7595 1 1 -2.6304482159779607e-01 1.6641548999999998e+01 1.6214939000000001e+01 5.0001576000000000e+01 1 0 0
7599 1 1 -3.5085211363882651e-02 1.6591161999999997e+01 1.7945815000000000e+01 5.1843716000000001e+01 1 0 0
16674 2 3 3.9050105116804834e-01 1.8544140748969003e+01 1.7806956481426514e+01 5.4561775076482888e+01 0 0 0
7656 1 1 2.7504866131027400e-01 2.0149769999999990e+01 1.6921073000000000e+01 5.1711711000000001e+01 1 0 0
7864 1 1 3.2763948089741857e-01 1.9673696999999990e+01 1.3716820000000000e+01 5.4913120999999997e+01 1 0 0
7597 1 1 6.3677497855342144e-02 1.5929440000000000e+01 1.6896319999999999e+01 5.1169181000000002e+01 1 0 0
7659 1 1 -8.2015814125451961e-02 1.8647435000000002e+01 1.9145940000000000e+01 5.2560201999999997e+01 1 0 0
7657 1 1 1.2738413027790702e-01 1.7986772000000002e+01 1.8136524999999999e+01 5.1877735999999999e+01 1 0 0
7866 1 2 -3.0215146693959549e-01 1.8925120999999990e+01 1.4658454000000001e+01 5.5357376000000002e+01 1 0 0
7598 1 1 -2.4172646596022300e-02 1.3798080999999996e+01 1.7953368999999999e+01 5.1371203000000001e+01 1 0 0
8110 1 3 2.0265079339854486e-01 1.7134971999999991e+01 1.5291043000000000e+01 5.0302107999999997e+01 1 0 0
7660 1 1 1.6269175279007583e-01 2.0126172999999994e+01 1.9267268999999999e+01 5.2503816999999998e+01 1 0 0
14245 2 3 3.6885485939446494e-01 1.9312135239524086e+01 6.3692520985182561e+00 6.0505815854321362e+01 0 0 0
14243 2 2 -5.9171598196136443e-01 1.9944285662804781e+01 5.8683902438046491e+00 6.1017110178002234e+01 0 0 0
10448 2 2 -6.2453397507789987e-01 1.8224885868112569e+01 8.0982947271226884e+00 5.8822333499414924e+01 0 0 0
10450 2 3 3.7263106312211863e-01 1.7897780253720025e+01 8.2019013024906240e+00 5.9677996564026202e+01 0 0 0
12524 2 2 -6.5959528317904248e-01 1.8289030512080330e+01 1.1313325617944546e+01 5.9613105342802257e+01 0 0 0
12525 2 3 3.8074279721675353e-01 1.8584049989773359e+01 1.0823965728783461e+01 5.8882086685393297e+01 0 0 0
12526 2 3 3.8462818174409846e-01 1.8025155842377753e+01 1.0695860266233803e+01 6.0326921178852245e+01 0 0 0
12947 2 2 -6.2720414352457010e-01 1.7858790616903519e+01 9.5982939184953437e+00 6.1652654193743459e+01 0 0 0
10449 2 3 3.7257031561113679e-01 1.9014811046290927e+01 8.5587989056207139e+00 5.8600329614345632e+01 0 0 0
12948 2 3 3.1682126011235684e-01 1.7115987403508278e+01 9.9059164070447636e+00 6.2199861250190480e+01 0 0 0
12949 2 3 3.1176415648983752e-01 1.8713466184401181e+01 9.8892038512331624e+00 6.2146526261150257e+01 0 0 0
10270 2 3 3.1817688030333457e-01 1.7072724184833685e+01 1.3092465643907476e+01 6.1487873708510811e+01 0 0 0
14603 2 2 -6.5286982969856255e-01 2.0334203133130650e+01 9.2962242237965693e+00 6.0113976832930099e+01 0 0 0
14604 2 3 2.5578355824006799e-01 2.0117325726878892e+01 8.8330551151541261e+00 6.0982001911644176e+01 0 0 0
14056 2 3 2.7434519688087244e-01 2.0511747633784395e+01 1.2406947733075821e+01 6.0433136056175833e+01 0 0 0
11480 2 2 -6.3657531070040674e-01 2.0386148275460901e+01 1.0199612911355624e+01 5.7467937675264054e+01 0 0 0
11132 2 2 -5.7412487381514521e-01 1.2183280320743538e+01 9.7555394747398161e+00 5.6383532365000718e+01 0 0 0
12150 2 3 2.8157931183518509e-01 1.9167959429285016e+01 1.2616259037623767e+01 6.1736419845086715e+01 0 0 0
10827 2 3 2.9463281441771716e-01 2.0416796786286067e+01 1.5339379108039484e+01 5.7088450202579601e+01 0 0 0
10600 2 3 3.0965294665890497e-01 2.0619586000436296e+01 1.7221455321633567e+01 6.1111813935202719e+01 0 0 0
10268 2 2 -5.4001087435399409e-01 1.6452372343053835e+01 1.3842208829280169e+01 6.1199018038358211e+01 0 0 0
12149 2 2 -6.5044624478156310e-01 1.9035159744112303e+01 1.3552154195871573e+01 6.1943331522186654e+01 0 0 0
12871 2 3 3.0162774467820147e-01 1.9785853730045769e+01 1.4167018124318673e+01 5.8619020134718177e+01 0 0 0
10269 2 3 3.7374910061613448e-01 1.6369925815943084e+01 1.4197849691483691e+01 6.2089494939722130e+01 0 0 0
12870 2 3 4.0071617231850576e-01 1.8587101504772921e+01 1.3285342939581039e+01 5.9188926530133429e+01 0 0 0
12869 2 2 -6.0631928411651770e-01 1.8901474898491021e+01 1.4192027631676646e+01 5.8929410081612559e+01 0 0 0
11571 2 3 4.2572857775744100e-01 1.8345647477577462e+01 1.5355902826455788e+01 6.0797462268067889e+01 0 0 0
11570 2 2 -6.4970517939719830e-01 1.8263256388055183e+01 1.6295812278179156e+01 6.0930182425748910e+01 0 0 0
11572 2 3 4.1938043387111884e-01 1.7524036229622602e+01 1.6587334209130098e+01 6.1487974569042180e+01 0 0 0
14828 2 2 -5.6989455220889274e-01 1.8783616916332448e+01 1.7651181556903179e+01 5.8346196740881297e+01 0 0 0
14830 2 3 3.4148922024421874e-01 1.8712759724951098e+01 1.6733444116850006e+01 5.8705785370565316e+01 0 0 0
14829 2 3 3.8944780093631243e-01 1.9234124971564491e+01 1.7549280686007702e+01 5.7536185463609719e+01 0 0 0
14710 2 3 2.8107066497852179e-01 1.9715885417850522e+01 1.9077254259835005e+01 5.6279041124802433e+01 0 0 0
9377 1 1 -9.1162805368319912e-03 1.0910502999999991e+01 2.4148470000000000e+00 6.8304692000000003e+01 1 0 0
9379 1 1 8.6052620002260036e-02 1.1690833999999995e+01 3.6132870000000001e+00 6.7767959000000005e+01 1 0 0
9381 1 1 8.9096378941649734e-02 1.0963619999999992e+01 4.9924150000000003e+00 6.7719594999999998e+01 1 0 0
9383 1 1 1.5275875655737201e-01 1.1703611999999993e+01 5.6923269999999997e+00 6.6618095999999994e+01 1 0 0
9437 1 1 1.1526087854049578e-01 1.1173502999999997e+01 7.3769999999996116e-02 6.7786551000000003e+01 1 1 0
9439 1 1 -6.0434340817884583e-02 1.1661334999999994e+01 1.2091649999999987e+00 6.8561199999999999e+01 1 1 0
9444 1 1 -3.0907983926831792e-02 1.3644888999999992e+01 5.0576569999999998e+00 6.8165062000000006e+01 1 0 0
9445 1 1 1.2271123210978470e-01 1.4933290999999997e+01 5.3739739999999996e+00 6.8748707999999993e+01 1 0 0
9446 1 1 -1.3028376138512132e-04 1.3126689999999996e+01 5.7389789999999996e+00 6.7020728000000005e+01 1 0 0
9447 1 1 -1.2169475023282734e-02 1.5705805999999995e+01 6.3643739999999998e+00 6.8015124000000000e+01 1 0 0
9502 1 1 7.3240352609654127e-02 1.7108284999999995e+01 3.7612719999999999e+00 6.8619411999999997e+01 1 0 0
9558 1 1 1.3335645906995086e-01 1.7896457999999996e+01 8.8644999999999641e-02 6.8714658000000000e+01 1 1 0
9559 1 1 -5.6961017250726886e-02 1.9318828999999994e+01 1.1482299999999412e-01 6.8709767999999997e+01 1 1 0
9948 1 2 -2.5833110416302080e-01 1.1174909999999997e+01 5.9808620000000001e+00 6.5314389000000006e+01 1 0 0
10056 1 2 -4.2602594017587969e-01 1.6787557999999990e+01 3.8485640000000001e+00 6.7193878999999995e+01 1 0 0
10057 1 3 3.3800024565587611e-01 1.7043133999999995e+01 3.0603520000000000e+00 6.6706309000000005e+01 1 0 0
10087 1 2 -4.2362177664354261e-01 1.2405176999999995e+01 3.0985160000000000e+00 6.6585883999999993e+01 1 0 0
10088 1 3 3.7737583946240383e-01 1.2217134999999999e+01 2.2030839999999969e+00 6.6276340000000005e+01 1 1 0
14475 2 3 3.3870995030829298e-01 2.0662520393575189e+01 4.7700219890306590e+00 6.3027341527319123e+01 0 0 0
12777 2 3 3.0770012407829361e-01 2.0631671120432898e+01 1.0159374234386542e+01 6.2986275965224095e+01 0 0 0
12699 2 3 4.2912011281068896e-01 2.0297872434192218e+01 7.5022368385836833e+00 6.3329911917994757e+01 0 0 0
12698 2 2 -6.5256745804971727e-01 1.9492078509651872e+01 7.5464578271792000e+00 6.2837106911212125e+01 0 0 0
12700 2 3 3.9427103184910417e-01 1.8849993743562518e+01 8.0148071876903746e+00 6.3403587855843703e+01 0 0 0
9385 1 1 1.1465029111017654e-01 1.0798148999999995e+01 7.2105880000000004e+00 6.6016908999999998e+01 1 0 0
9387 1 1 -1.2689575533344037e-02 1.1581137999999996e+01 8.4497339999999994e+00 6.6032460000000000e+01 1 0 0
9389 1 1 -4.1045183251322802e-02 1.0984438999999995e+01 9.7108260000000008e+00 6.6425216000000006e+01 1 0 0
9391 1 1 2.8960074901461919e-01 1.1739083999999991e+01 1.0890909000000001e+01 6.6428674999999998e+01 1 0 0
9393 1 2 -3.2224377231648477e-01 1.0986258999999990e+01 1.2082931000000000e+01 6.6570745000000002e+01 1 0 0
9448 1 1 1.2300915253161332e-01 1.3990377999999993e+01 6.6001010000000004e+00 6.6277800999999997e+01 1 0 0
9449 1 1 -6.1265455528537807e-02 1.5243045999999993e+01 7.0036030000000000e+00 6.6840002999999996e+01 1 0 0
9450 1 1 1.0535163178559753e-01 1.2975732999999991e+01 8.3999520000000008e+00 6.5724367999999998e+01 1 0 0
9451 1 1 1.4996040243570349e-01 1.5990906999999993e+01 8.1033600000000003e+00 6.6156344000000004e+01 1 0 0
9452 1 1 9.7462689026497795e-02 1.3796759999999992e+01 9.4887840000000008e+00 6.6085421999999994e+01 1 0 0
9453 1 1 -3.8970588292797023e-02 1.5188936999999996e+01 9.4304340000000000e+00 6.6145832999999996e+01 1 0 0
9454 1 2 -3.3186593045393087e-01 1.3114644999999996e+01 1.0820008000000000e+01 6.6247664999999998e+01 1 0 0
9455 1 1 7.0145260674167473e-02 1.5932260999999997e+01 1.0621710999999999e+01 6.5999806000000007e+01 1 0 0
9456 1 1 -2.4844459456718246e-01 1.5187220999999994e+01 1.1704211000000001e+01 6.5205171000000007e+01 1 0 0
9506 1 1 1.1888789218663985e-01 1.7062984000000000e+01 6.6024580000000004e+00 6.8513043999999994e+01 1 0 0
9508 1 1 -1.1388186452192037e-02 1.7939712999999998e+01 7.4448369999999997e+00 6.7672022999999996e+01 1 0 0
9509 1 1 -2.0467393954173751e-02 1.9356876000000000e+01 7.4065830000000004e+00 6.7955753000000001e+01 1 0 0
9510 1 1 -1.8381161021798032e-02 1.7346801999999997e+01 8.2904210000000003e+00 6.6710953000000003e+01 1 0 0
9511 1 1 -3.7484384926336774e-02 2.0156233000000000e+01 8.4740529999999996e+00 6.7436801000000003e+01 1 0 0
9512 1 1 1.4502850347032537e-01 1.8096536000000000e+01 9.4483189999999997e+00 6.6215325000000007e+01 1 0 0
9513 1 1 6.1037887023088662e-03 1.9468551999999988e+01 9.5406250000000004e+00 6.6806201000000001e+01 1 0 0
9514 1 1 -2.5175645775544989e-02 1.7303238999999991e+01 1.0724612000000000e+01 6.6298636000000002e+01 1 0 0
9515 1 1 -4.0778638821577021e-02 2.0143484999999998e+01 1.0677626999999999e+01 6.6236627999999996e+01 1 0 0
9516 1 1 -2.5418724061447507e-02 1.8006478000000001e+01 1.1977373999999999e+01 6.6364059999999995e+01 1 0 0
9517 1 1 1.2934138180405627e-01 1.9420267999999993e+01 1.1888664000000000e+01 6.5853603000000007e+01 1 0 0
9865 1 1 3.3082280974201317e-01 1.6137456000000000e+01 1.2475788000000000e+01 6.4207548000000003e+01 1 0 0
9866 1 3 1.6151502046196889e-01 1.4408766999999997e+01 1.1219708000000001e+01 6.4622221999999994e+01 1 0 0
9867 1 2 -3.9727066720044757e-01 1.7027434000000000e+01 1.1842498000000001e+01 6.3543123999999999e+01 1 0 0
9883 1 2 -3.7301315905435378e-01 1.9846605999999994e+01 1.2757342000000000e+01 6.4795321000000001e+01 1 0 0
9896 1 3 2.4651886664086248e-01 1.2136435999999989e+01 1.2685209000000000e+01 6.8215265000000002e+01 1 0 0
9949 1 2 -3.1222680398207292e-01 1.3473339999999993e+01 7.1730359999999997e+00 6.5065976000000006e+01 1 0 0
10018 1 2 -4.4820453489644158e-01 1.5961728999999991e+01 7.7982459999999998e+00 6.4741705999999994e+01 1 0 0
10019 1 3 4.2393335838958862e-01 1.5175226999999992e+01 7.2679900000000002e+00 6.4508347999999998e+01 1 0 0
10048 1 2 -4.7053154621138005e-01 1.8313886999999994e+01 9.3105750000000000e+00 6.4768038000000004e+01 1 0 0
10049 1 3 3.2640797878691663e-01 1.8009506000000002e+01 1.0057764000000001e+01 6.4251091000000002e+01 1 0 0
10150 1 3 2.1700754602228162e-01 1.4642596999999995e+01 1.2371333000000000e+01 6.5868583000000001e+01 1 0 0
12778 2 3 3.7279174769389872e-01 1.9672904331423851e+01 1.1416468870870112e+01 6.3390598839742808e+01 0 0 0
12776 2 2 -6.8536649166147900e-01 1.9997426124881560e+01 1.0818626758526195e+01 6.2698214844267035e+01 0 0 0
12151 2 3 3.9754718522832400e-01 1.9530296277621325e+01 1.3878625830893823e+01 6.2685339948476475e+01 0 0 0
14529 2 3 3.4218022338436194e-01 1.9673696689052388e+01 1.8587551479321196e+01 6.2571604169509065e+01 0 0 0
12220 2 3 3.4505627504822822e-01 1.6618428578011606e+01 1.8521126517904598e+01 6.2906272703606056e+01 0 0 0
12219 2 3 3.1700696747385798e-01 1.5111428029046913e+01 1.8657927521044030e+01 6.2854754464723861e+01 0 0 0
14530 2 3 3.2742180215194477e-01 1.8544980008315143e+01 1.8341519756731643e+01 6.3625036511092887e+01 0 0 0
14528 2 2 -6.4199489983298985e-01 1.8716202618872199e+01 1.8597297031427001e+01 6.2722323585101968e+01 0 0 0
12218 2 2 -6.0647369464083589e-01 1.5850236506272436e+01 1.8020057271026360e+01 6.2779871516707416e+01 0 0 0
14598 2 3 3.7988569674610212e-01 1.6960128707407815e+01 1.6370802844970608e+01 6.4092776513912440e+01 0 0 0
14418 2 3 4.0803559097385639e-01 1.3035702675695578e+01 1.8282333611490827e+01 6.3100990954691653e+01 0 0 0
14599 2 3 3.4340294760402973e-01 1.7575281157317082e+01 1.4963415965142044e+01 6.4144978471579378e+01 0 0 0
14597 2 2 -6.6049846780746735e-01 1.7513819942442581e+01 1.5783495210482911e+01 6.3657807094118851e+01 0 0 0
14417 2 2 -6.4811251674212877e-01 1.2199379808133607e+01 1.8273015189995760e+01 6.3447746771677622e+01 0 0 0
9395 1 1 -2.3937876003300557e-01 1.1904792999999998e+01 1.3649768999999999e+01 6.8660199000000006e+01 1 0 0
9397 1 1 6.8651731322298001e-02 1.1247503999999992e+01 1.4599603999999999e+01 6.7691001999999997e+01 1 0 0
9399 1 1 -2.8314639343689173e-02 1.1964191999999997e+01 1.5785816000000001e+01 6.7296802999999997e+01 1 0 0
9401 1 1 -2.1429558674528292e-02 1.1225637999999989e+01 1.7019383999999999e+01 6.6975595999999996e+01 1 0 0
9403 1 1 -2.6608714965417328e-02 1.1871724000000000e+01 1.8263256999999999e+01 6.7019007000000002e+01 1 0 0
9405 1 1 1.2098922304876472e-01 1.1107095999999999e+01 1.9594847999999999e+01 6.6891022000000007e+01 1 0 0
9457 1 2 -3.2603410265209348e-01 1.6111326999999989e+01 1.3262034999999999e+01 6.7016323000000000e+01 1 0 0
9458 1 2 -3.4272083212575577e-01 1.4032601000000000e+01 1.4592193999999999e+01 6.7382203000000004e+01 1 0 0
9459 1 1 2.4276515597932943e-01 1.5428923999999995e+01 1.4499810999999999e+01 6.7134808000000007e+01 1 0 0
9460 1 1 1.3752388737897517e-01 1.3338881999999998e+01 1.5832088000000001e+01 6.7141373000000002e+01 1 0 0
9461 1 1 -1.1505635147671631e-01 1.6107943999999989e+01 1.5662134999999999e+01 6.7021587999999994e+01 1 0 0
9462 1 1 1.0260484676969908e-01 1.3987403000000000e+01 1.7047796000000002e+01 6.6835877999999994e+01 1 0 0
9463 1 1 1.3402000027379449e-01 1.5412467999999990e+01 1.6964476999999999e+01 6.7553287999999995e+01 1 0 0
9464 1 1 1.7245916852474605e-02 1.3258342999999996e+01 1.8274908000000000e+01 6.7244741000000005e+01 1 0 0
9465 1 1 -1.0508104845820139e-01 1.6023061999999996e+01 1.8358632000000000e+01 6.7490628999999998e+01 1 0 0
9466 1 1 -4.7976320422317691e-02 1.3897188000000000e+01 1.9432876000000000e+01 6.7865716000000006e+01 1 0 0
9467 1 1 1.1039385069408948e-01 1.5289535000000001e+01 1.9378467000000001e+01 6.8133133999999998e+01 1 0 0
9518 1 1 1.4122303204711023e-01 1.7518156999999988e+01 1.3208064000000000e+01 6.6720735000000005e+01 1 0 0
9519 1 1 1.2777565085866838e-01 2.0360410999999999e+01 1.3505917999999999e+01 6.5943179999999998e+01 1 0 0
9520 1 1 8.5010551531818745e-02 1.8209459999999993e+01 1.4408346000000000e+01 6.7007503999999997e+01 1 0 0
9521 1 1 -8.4260599229899286e-02 1.9611965999999995e+01 1.4527557000000000e+01 6.6661726999999999e+01 1 0 0
9522 1 1 -6.7946102826571597e-02 1.7484200999999999e+01 1.5674172000000000e+01 6.6662208000000007e+01 1 0 0
9523 1 1 1.1284269009690208e-01 2.0247974999999997e+01 1.5796764000000000e+01 6.6986317999999997e+01 1 0 0
9524 1 1 1.1636187654070919e-01 1.8191987999999995e+01 1.6838203000000000e+01 6.6206259000000003e+01 1 0 0
9525 1 1 -7.7268284681265773e-02 1.9583097999999993e+01 1.6986498000000001e+01 6.6413284000000004e+01 1 0 0
9526 1 1 1.1366478032479480e-01 1.7174738999999988e+01 1.8644646000000002e+01 6.6703040000000001e+01 1 0 0
9527 1 1 1.4170087318182656e-01 2.0278920999999997e+01 1.8237490999999999e+01 6.6162553000000003e+01 1 0 0
9868 1 2 -5.0319370309439293e-01 1.5638984999999991e+01 1.3805529999999999e+01 6.4097082999999998e+01 1 0 0
9869 1 3 3.2982128868292437e-01 1.5110692000000000e+01 1.4174156999999999e+01 6.4839765999999997e+01 1 0 0
9940 1 2 -3.9073111230998997e-01 1.9622932999999989e+01 1.9246672000000000e+01 6.5366811999999996e+01 1 0 0
9941 1 2 -3.8169633473508618e-01 1.7421116999999995e+01 1.7851609000000000e+01 6.5524350999999996e+01 1 0 0
9974 1 2 -4.4922186971889749e-01 1.4330661999999990e+01 1.7136835000000001e+01 6.5430111999999994e+01 1 0 0
9975 1 3 3.1241353316486747e-01 1.5276433999999995e+01 1.7219522999999999e+01 6.5268169000000000e+01 1 0 0
9988 1 2 -4.8158606902774115e-01 1.8091856999999990e+01 1.4485029000000001e+01 6.8576589999999996e+01 1 0 0
9990 1 2 -4.9012874140722412e-01 2.0183897999999999e+01 1.5992149000000000e+01 6.8440529999999995e+01 1 0 0
14419 2 3 3.3928926969758411e-01 1.2342776413760616e+01 1.8503137179777479e+01 6.4395128109957085e+01 0 0 0
16651 2 3 2.9701449679332254e-01 1.9577171842144125e+01 1.6273214984026190e+01 6.3194575635094530e+01 0 0 0
16649 2 2 -6.3649313678385866e-01 2.0420407807626145e+01 1.5730517910431944e+01 6.3208436066483991e+01 0 0 0
14746 2 3 3.2888921893885970e-01 1.4780065925343678e+01 1.9652013945630205e+01 6.5052226230511636e+01 0 0 0
39 1 1 1.4248914780984889e-01 1.2077622000000000e+01 1.2935900000000089e-01 7.4571909000000005e+01 0 1 -1
41 1 1 -2.4977435499576671e-02 1.2682643000000001e+01 1.4195199999999986e+00 7.4399085999999997e+01 0 1 -1
42 1 1 1.1744835244936887e-01 1.4050447000000000e+01 1.4738249999999979e+00 7.3836562000000001e+01 0 1 -1
43 1 1 -8.8912819111575780e-02 1.2028803000000000e+01 2.6535409999999970e+00 7.4673869999999994e+01 0 1 -1
44 1 1 -3.6711860530956743e-02 1.4804544000000000e+01 2.6559399999999940e+00 7.4014116999999999e+01 0 1 -1
45 1 1 -1.6017318403820414e-02 1.2672421000000000e+01 3.8704180000000008e+00 7.4428265999999994e+01 0 1 -1
46 1 1 1.2066297943042147e-01 1.4072571999999999e+01 3.9070649999999958e+00 7.3839657000000003e+01 0 1 -1
47 1 1 1.3046044353817940e-01 1.2028185000000001e+01 5.1090499999999963e+00 7.4684049000000002e+01 0 1 -1
48 1 1 1.0555858640523712e-01 1.4962507000000000e+01 5.4049639999999997e+00 7.4076401000000004e+01 0 1 -1
49 1 1 -2.6321004136440940e-02 1.2684659999999999e+01 6.3589339999999979e+00 7.4845588000000006e+01 0 1 -1
50 1 1 -2.9246398347174324e-02 1.4142552000000000e+01 6.4140489999999986e+00 7.4744911000000002e+01 0 1 -1
102 1 1 -8.2790195340716119e-02 1.6235285000000001e+01 1.9768899999999689e-01 7.4696520000000007e+01 0 1 -1
103 1 1 -1.5655273972170532e-02 1.9036640999999999e+01 3.5491599999999579e-01 7.4471386999999993e+01 0 1 -1
104 1 1 1.1010553955331427e-01 1.6838721000000000e+01 1.5099219999999960e+00 7.4862420000000000e+01 0 1 -1
105 1 1 -4.4147114046207012e-02 1.8307338000000001e+01 1.5220169999999982e+00 7.4820142000000004e+01 0 1 -1
106 1 1 1.1467465934235574e-01 1.6260225999999999e+01 2.5944039999999973e+00 7.3941231999999999e+01 0 1 -1
108 1 1 1.4704810484667868e-01 1.7121348000000001e+01 4.1552979999999948e+00 7.4058003999999997e+01 0 1 -1
109 1 1 9.8784518015684164e-02 1.8563894999999999e+01 4.0425830000000005e+00 7.4694328999999996e+01 0 1 -1
110 1 1 -9.1764142488481359e-02 1.6366000000000000e+01 5.3292689999999965e+00 7.4403610000000000e+01 0 1 -1
163 1 1 -2.0352166720856865e-02 2.0419813999999999e+01 2.9292299999999472e-01 7.4552549999999997e+01 0 1 -1
658 1 2 -4.1346326689929791e-01 1.9370384000000001e+01 3.9741349999999969e+00 7.3489681000000004e+01 0 1 -1
659 1 3 4.6541165437259024e-01 2.0074891999999998e+01 3.3006259999999941e+00 7.3329098000000002e+01 0 1 -1
729 1 2 -2.8221811944842978e-01 1.4479487000000001e+01 4.8978279999999970e+00 7.2834333000000001e+01 0 1 -1
730 1 2 -2.3605434493660207e-01 1.6983453999999998e+01 3.3131259999999969e+00 7.2906818000000001e+01 0 1 -1
931 1 2 -2.5132506138565991e-01 1.4377508000000001e+01 5.5961699999999581e-01 7.2787487999999996e+01 0 1 -1
1001 1 2 -4.4853899648751233e-01 1.0673774000000000e+01 4.8210580000000007e+00 7.4883876999999998e+01 0 1 -1
1003 1 2 -4.4035644299526422e-01 1.0709612000000000e+01 2.9550099999999446e-01 7.4868831000000000e+01 0 1 -1
9440 1 1 1.4413632302788479e-01 1.3622912999999997e+01 2.4665309999999998e+00 6.9429918000000001e+01 1 0 0
9441 1 1 -3.2273474153109563e-02 1.5061627999999999e+01 2.4265560000000002e+00 6.9159254000000004e+01 1 0 0
9442 1 1 8.1795524463055713e-02 1.2889052999999990e+01 3.9669740000000000e+00 6.8770320999999996e+01 1 0 0
9443 1 1 1.6129505060024249e-01 1.5768422000000001e+01 3.6927070000000000e+00 6.9276938000000001e+01 1 0 0
9498 1 1 9.0654918881686919e-02 1.2842469999999992e+01 1.1867680000000007e+00 6.9362234000000001e+01 1 1 0
9499 1 1 3.0212628103079207e-02 1.5735911999999999e+01 1.2316119999999984e+00 6.8835267999999999e+01 1 1 0
9500 1 1 -2.2523798024268578e-02 1.7897926999999996e+01 2.5449120000000001e+00 6.8857011999999997e+01 1 0 0
9501 1 1 -4.1805722743302104e-02 1.9295860999999988e+01 2.5826959999999999e+00 6.9144936000000001e+01 1 0 0
9503 1 1 1.5922443037598077e-01 2.0013013999999998e+01 3.8430330000000001e+00 6.9253416999999999e+01 1 0 0
9504 1 1 1.3445374704316207e-01 1.7838315999999992e+01 5.0132269999999997e+00 6.9030428999999998e+01 1 0 0
9505 1 1 -4.5037165353095023e-02 1.9308816999999991e+01 5.0326259999999996e+00 6.8939618999999993e+01 1 0 0
9507 1 1 1.4982585415009148e-01 1.9912642999999989e+01 6.3295180000000002e+00 6.8751806999999999e+01 1 0 0
9560 1 1 -4.4461290161170994e-02 1.7177293999999989e+01 1.2784709999999961e+00 6.8807696000000007e+01 1 1 0
9561 1 1 1.4276861717688719e-01 1.9959506999999988e+01 1.3082819999999984e+00 6.9271559999999994e+01 1 1 0
9922 1 2 -3.0333936108856263e-01 1.2899835999999993e+01 3.5321099999999999e+00 7.0132033000000007e+01 1 0 0
9923 1 2 -2.7870435652807835e-01 1.5225927999999996e+01 4.7680709999999999e+00 7.0047152999999994e+01 1 0 0
9924 1 2 -2.5641178494335032e-01 1.7412966999999995e+01 6.1227950000000000e+00 6.9848776000000001e+01 1 0 0
9925 1 2 -2.6833176163085781e-01 1.3168220999999988e+01 3.0031699999999972e-01 7.0445278000000002e+01 1 1 0
10024 1 2 -4.2437049188200004e-01 1.1185322999999997e+01 5.7345259999999998e+00 6.8929794000000001e+01 1 0 0
10025 1 3 3.8611118840532754e-01 1.1659878999999989e+01 5.2375720000000001e+00 6.9605365000000006e+01 1 0 0
13998 2 3 4.6327316257041623e-01 1.3859473755090420e+01 6.0663408129033867e+00 7.1009898046141785e+01 0 0 0
15220 2 3 3.9461821464578628e-01 1.1217776869879613e+01 2.2282192781562471e+00 7.1996064302005948e+01 0 0 0
13997 2 2 -6.0257666076867888e-01 1.3694536659649241e+01 7.0082730618054230e+00 7.1134600854064558e+01 0 0 0
16195 2 3 3.7492010207502274e-01 2.0502283077358950e+01 1.1399625405087404e+01 7.0382377451596085e+01 0 0 0
16193 2 2 -5.8301453356756072e-01 1.9881638945211165e+01 1.1830980569179458e+01 6.9787690003546757e+01 0 0 0
53 1 1 2.7394815516639696e-02 1.2677412000000000e+01 8.8313330000000008e+00 7.4910443000000001e+01 0 1 -1
54 1 1 1.1121748620161959e-01 1.4109553999999999e+01 8.7949529999999996e+00 7.4541798999999997e+01 0 1 -1
55 1 1 -1.1557016495632166e-01 1.2017711000000000e+01 1.0091873000000000e+01 7.4915088999999995e+01 0 1 -1
56 1 1 1.0994093859779880e-01 1.4985852000000000e+01 1.0276053999999995e+01 7.4664225999999999e+01 0 1 -1
57 1 1 6.4267364430618604e-02 1.2734135000000000e+01 1.1324112999999997e+01 7.4996228000000002e+01 0 1 -1
112 1 1 1.6203198388375270e-01 1.7103460999999999e+01 6.5646529999999998e+00 7.4608103000000000e+01 0 1 -1
651 1 2 -5.0096662026135053e-01 2.0393370000000001e+01 1.1069451999999998e+01 7.2930747999999994e+01 0 1 -1
652 1 3 4.4070253884925042e-01 2.0219874999999998e+01 1.1351099999999995e+01 7.3867264000000006e+01 0 1 -1
746 1 2 -2.7332642126830903e-01 1.4564946000000001e+01 9.5785169999999979e+00 7.3439368999999999e+01 0 1 -1
896 1 2 -4.2647065492539238e-01 1.7145859999999999e+01 7.3250029999999953e+00 7.3396827999999999e+01 0 1 -1
897 1 3 3.9459828494262278e-01 1.6758317999999999e+01 6.8414219999999943e+00 7.2652518000000001e+01 0 1 -1
917 1 3 3.3610094374868971e-01 1.7782997999999999e+01 1.2946683000000000e+01 7.3632914000000000e+01 0 1 -1
996 1 3 2.1871528025302781e-01 1.0941322000000000e+01 1.0136888999999996e+01 7.4923983000000007e+01 0 1 -1
9897 1 2 -4.8735825837502034e-01 1.0609034999999992e+01 1.2087241000000001e+01 6.9723549000000006e+01 1 0 0
13999 2 3 3.8808337097224671e-01 1.4314835334628658e+01 7.5046208646136234e+00 7.1695257791767318e+01 0 0 0
16194 2 3 3.8091511850625054e-01 1.9764454253496108e+01 1.2742180248016487e+01 7.0056184087797291e+01 0 0 0
623 1 2 -4.1911346011452744e-01 1.3655504000000001e+01 1.3317489999999999e+01 7.3255360999999994e+01 0 1 -1
9956 1 2 -4.2556178673249162e-01 1.4870042999999995e+01 1.6740344000000000e+01 6.8895906999999994e+01 1 0 0
1 1 1 1.9450865940686034e-02 1.2631239000000001e+01 1.6194459999999999e+01 7.4181713999999999e+01 0 1 -1
15373 2 3 3.8058064371711331e-01 1.8964587269275412e+01 1.5876784362804047e+01 7.1052922979697840e+01 0 0 0
624 1 3 3.3850329359351827e-01 1.4597011000000000e+01 1.3387524999999997e+01 7.3443889999999996e+01 0 1 -1
16120 2 3 3.9458497688445415e-01 1.9924288431172240e+01 1.8393405285377465e+01 7.1822383573849322e+01 0 0 0
9895 1 1 3.2015624449776536e-01 1.0910666999999989e+01 1.3470387000000001e+01 6.9896940999999998e+01 1 0 0
15424 2 3 3.4403732332529752e-01 1.8486892177851576e+01 1.7775835449322813e+01 6.8900742033313264e+01 0 0 0
2 1 1 1.5116914933958399e-02 1.4057990999999999e+01 1.6302548999999999e+01 7.4496959000000004e+01 0 1 -1
625 1 2 -4.2732442203033077e-01 1.4131900000000000e+01 1.8478183000000001e+01 7.2351308000000003e+01 0 0 -1
10151 1 3 1.6962317344565861e-01 1.2851007999999993e+01 1.4056495999999999e+01 6.9009455000000003e+01 1 0 0
67 1 1 1.1347438272438391e-01 1.6086389000000000e+01 1.7699456999999999e+01 7.4895858000000004e+01 0 0 -1
967 1 3 1.8517023028301777e-01 1.0928659000000000e+01 1.4986052000000001e+01 7.3942139999999995e+01 0 1 -1
69 1 1 1.0798591666287567e-01 1.6807507000000001e+01 1.8640006000000000e+01 7.3901190000000000e+01 0 0 -1
63 1 1 -8.9190787924418702e-02 1.1980026000000001e+01 1.5015826999999994e+01 7.4127900999999994e+01 0 1 -1
1021 1 2 -2.8115671235899770e-01 1.0564295000000000e+01 1.7193619000000002e+01 7.3978251000000000e+01 0 0 -1
15423 2 3 3.9898145056929168e-01 1.7062466500376747e+01 1.8263771509199994e+01 6.9350926676277879e+01 0 0 0
6 1 1 1.2958008172292296e-01 1.4022252999999999e+01 1.8731171000000000e+01 7.3811803999999995e+01 0 0 -1
5 1 1 -4.9290810749785703e-02 1.2585537000000000e+01 1.8738975000000000e+01 7.4346076999999994e+01 0 0 -1
3 1 1 1.7335578388512912e-01 1.1836262000000000e+01 1.7507121999999999e+01 7.4066828000000001e+01 0 0 -1
628 1 3 3.7260754230366405e-01 1.4658424000000000e+01 1.9125154999999999e+01 7.1872866999999999e+01 0 0 -1
61 1 1 1.3482084716611004e-01 1.2775020000000000e+01 1.3735256999999997e+01 7.4366404000000003e+01 0 1 -1
15372 2 3 3.8916492884548898e-01 1.8871671879443497e+01 1.4824164324202764e+01 7.2291097067888060e+01 0 0 0
15371 2 2 -6.3385081455649883e-01 1.9005895142858218e+01 1.4976412829300411e+01 7.1361249688010659e+01 0 0 0
4 1 1 -3.8329692011447432e-02 1.4744521000000001e+01 1.7506509999999999e+01 7.4414850999999999e+01 0 0 -1
9991 1 3 3.9528207324522963e-01 1.9479243999999994e+01 1.5327142000000000e+01 6.8807562000000004e+01 1 0 0
630 1 2 -3.2239027107912782e-01 1.7676784000000001e+01 1.8124334000000001e+01 7.2881682999999995e+01 0 0 -1
916 1 2 -4.6994429841086299e-01 1.7593924999999999e+01 1.3846933999999997e+01 7.3919380000000004e+01 0 1 -1
70 1 1 2.1719418190658474e-01 1.8502810000000000e+01 1.8520700999999999e+01 7.4012415000000004e+01 0 0 -1
15422 2 2 -6.0510684259186365e-01 1.7696204274103614e+01 1.7539940361484806e+01 6.9423737977400577e+01 0 0 0
9898 1 2 -3.1066461328883821e-01 1.0358610999999996e+01 1.4396678000000000e+01 7.0577185000000000e+01 1 0 0
9989 1 3 3.5983320516014883e-01 1.7323752999999996e+01 1.5012734999999999e+01 6.8796141000000006e+01 1 0 0
9957 1 3 3.2926589592853900e-01 1.4934284999999988e+01 1.5850141000000001e+01 6.9279618999999997e+01 1 0 0
7 1 1 -1.7966751166235837e-02 1.2106211000000000e+01 1.9814821999999999e+01 9.7556000000000004e-02 0 0 0
11 1 1 1.8102411208730601e-01 1.1994650000000000e+01 2.2341797000000000e+01 7.7897999999999995e-02 0 0 0
13 1 1 4.3919916152191461e-03 1.2724653000000000e+01 2.3654900999999999e+01 3.2312000000000000e-02 0 0 0
15 1 1 -1.0679625657877294e-01 1.1999433000000000e+01 2.4834471000000001e+01 1.5731300000000001e-01 0 0 0
17 1 1 5.2265810900337287e-02 1.2652310000000000e+01 2.6089165999999999e+01 1.0542700000000001e-01 0 0 0
639 1 3 2.5975084080162514e-01 2.0392320000000002e+01 2.3082373000000000e+01 2.3535300000000001e-01 0 0 0
640 1 2 -3.3441341800634411e-01 1.9642437999999999e+01 2.3791792000000001e+01 2.3418369999999999e+00 0 0 0
763 1 2 -4.7149290287310219e-01 1.6685217999999999e+01 2.4804659000000001e+01 1.4243699999999999e+00 0 0 0
764 1 3 4.0444355132731602e-01 1.7513504999999999e+01 2.4377155999999999e+01 1.6201250000000000e+00 0 0 0
1015 1 3 2.4628259278677847e-01 1.0934753000000001e+01 2.4747226000000001e+01 3.0183500000000002e-01 0 0 0
1016 1 2 -2.5039811010080543e-01 1.0704371999999999e+01 2.2544476000000000e+01 2.1220300000000000e-01 0 0 0
1019 1 2 -4.3738633192834303e-01 1.1037800000000001e+01 2.0749798999999999e+01 2.0120490000000002e+00 0 0 0
1020 1 3 3.4745821034101937e-01 1.0375718000000001e+01 2.0700185000000001e+01 2.7235800000000001e+00 0 0 0
14655 2 3 3.9846199708965857e-01 1.9876439697859738e+01 2.5833340920314871e+01 3.9380477572541279e+00 0 0 0
14656 2 3 2.7320156717553218e-01 1.9346611141584880e+01 2.7091308695739212e+01 3.1866518181287846e+00 0 0 0
14654 2 2 -5.4681071067711040e-01 1.9108245275103453e+01 2.6400665365268473e+01 3.8679807141979512e+00 0 0 0
14011 2 3 4.2374690461045461e-01 1.6373604518415256e+01 2.6676216209360248e+01 2.5132114158985690e+00 0 0 0
14009 2 2 -6.0093324236035861e-01 1.5965418675911099e+01 2.7344137275158374e+01 3.0223148447727768e+00 0 0 0
14010 2 3 4.0674126161804802e-01 1.6427446200108889e+01 2.8151857203447602e+01 2.9567138908714732e+00 0 0 0
19 1 1 -7.8589521828963282e-02 1.1910532999999999e+01 2.7326988000000000e+01 2.2755900000000001e-01 0 0 0
21 1 1 1.6383500634593948e-01 1.2640268000000001e+01 2.8490677000000002e+01 4.4111099999999998e-01 0 0 0
22 1 1 -1.7075750731666641e-02 1.4055400000000001e+01 2.8499450000000000e+01 3.3202300000000001e-01 0 0 0
23 1 2 -3.5286395594071490e-01 1.1896394000000001e+01 2.9671202999999998e+01 7.7238700000000005e-01 0 0 0
24 1 1 1.2411438885886618e-02 1.4798845999999999e+01 2.9686482999999999e+01 6.3145600000000002e-01 0 0 0
25 1 1 1.6287494712806974e-01 1.2653828000000001e+01 3.0928111000000001e+01 8.2231200000000004e-01 0 0 0
26 1 1 -2.0038179827607586e-02 1.4048507000000001e+01 3.0884188999999999e+01 7.4120900000000001e-01 0 0 0
27 1 1 -8.7522032633688879e-02 1.1978695000000000e+01 3.2155231999999998e+01 8.6778299999999997e-01 0 0 0
28 1 1 1.0668481018778718e-01 1.4757904000000000e+01 3.2205227000000001e+01 4.5279599999999998e-01 0 0 0
84 1 1 -1.0988315858724973e-01 1.6967865000000000e+01 2.8475131000000001e+01 3.3095700000000000e-01 0 0 0
85 1 1 8.7447147096408842e-02 1.8392187000000000e+01 2.8349736000000000e+01 5.2107199999999998e-01 0 0 0
86 1 1 1.0313211255960053e-01 1.6259827000000001e+01 2.9580708999999999e+01 9.1944800000000004e-01 0 0 0
87 1 1 5.8704988626315485e-02 1.9311890999999999e+01 2.9816319000000000e+01 8.9305599999999996e-01 0 0 0
88 1 1 9.5734629191142784e-02 1.7132428000000001e+01 3.1157001000000001e+01 9.3498800000000004e-01 0 0 0
89 1 1 2.1300907031496560e-02 1.8620588000000001e+01 3.1132673000000000e+01 3.2179500000000000e-01 0 0 0
90 1 1 7.0718448779395190e-02 1.6470545999999999e+01 3.2274867000000000e+01 3.0676300000000001e-01 0 0 0
91 1 1 2.5340369734924989e-01 1.9296807999999999e+01 3.2408414999999998e+01 3.8762300000000000e-01 0 0 0
153 1 2 -3.1999225197934078e-01 2.0682112000000000e+01 3.2405917000000002e+01 5.4782299999999995e-01 0 0 0
873 1 2 -3.1790854022001147e-01 1.6697486000000001e+01 3.0442333999999999e+01 2.0620900000000000e+00 0 0 0
911 1 3 3.4188447728640015e-01 2.0527614000000000e+01 2.8686964000000000e+01 2.4844400000000002e+00 0 0 0
926 1 2 -3.8454172095965466e-01 1.8915929999999999e+01 2.8814263000000000e+01 1.8270620000000000e+00 0 0 0
1010 1 3 1.1669387649645145e-01 1.0897487999999999e+01 3.2163767999999997e+01 8.2396199999999997e-01 0 0 0
1011 1 1 2.9697709922354948e-01 1.0422348000000000e+01 2.7385380999999999e+01 1.1987500000000000e-01 0 0 0
15425 2 2 -5.5929920328129423e-01 1.4506179044983080e+01 3.2658092197768816e+01 4.4065135889469431e+00 0 0 0
10871 2 2 -6.1233133222265490e-01 1.8794807948916972e+01 3.1200949234497529e+01 3.7531564270047868e+00 0 0 0
10872 2 3 4.0789560202309888e-01 1.8574541860524530e+01 3.0431384925388372e+01 3.2056583666680303e+00 0 0 0
10873 2 3 3.6762430868854512e-01 1.8754678904344683e+01 3.2079052202111846e+01 3.3768404679348363e+00 0 0 0
15426 2 3 3.8752561991451379e-01 1.3813020144427840e+01 3.3289758423406624e+01 4.6333789759148294e+00 0 0 0
15427 2 3 3.9829568869521409e-01 1.5054825524461210e+01 3.2984037580234066e+01 3.6419005534520141e+00 0 0 0
15706 2 3 3.4081635197975713e-01 1.1589326588584157e+01 3.6145628034376472e+01 3.0153064991933753e+00 0 0 0
15704 2 2 -5.5068333218747401e-01 1.2561629517598707e+01 3.5976292011318812e+01 3.1846504640488691e+00 0 0 0
13511 2 2 -6.0516255095837801e-01 1.1529119552318344e+01 3.3150386020018907e+01 3.8872005020778908e+00 0 0 0
13513 2 3 3.7861875937277567e-01 1.1481269483318112e+01 3.3411675411237319e+01 4.8191777566706371e+00 0 0 0
15705 2 3 3.6988527954654443e-01 1.2654457988631195e+01 3.5045223510177578e+01 3.0585047508324243e+00 0 0 0
29 1 1 -8.8105102681562877e-03 1.2692643000000000e+01 3.3366335999999997e+01 9.3786000000000003e-01 0 0 0
30 1 1 7.9055693100731850e-02 1.4106923999999999e+01 3.3367806000000002e+01 1.1119420000000000e+00 0 0 0
31 1 1 1.6822651492611759e-01 1.2055097999999999e+01 3.4732584000000003e+01 7.8863399999999995e-01 0 0 0
32 1 1 1.1980363556570330e-01 1.4969768999999999e+01 3.4765258000000003e+01 7.3875100000000005e-01 0 0 0
33 1 1 -6.7868973500390907e-03 1.2782405000000001e+01 3.5831977999999999e+01 1.3061200000000001e-01 0 0 0
92 1 1 1.3173663334166361e-01 1.7096150999999999e+01 3.3518872000000002e+01 3.9579900000000001e-01 0 0 0
93 1 2 -3.1854009180272186e-01 1.8550187999999999e+01 3.3586722000000002e+01 2.7763700000000002e-01 0 0 0
94 1 1 -7.3347665102524535e-03 1.6460176000000001e+01 3.4723027000000002e+01 4.0981699999999999e-01 0 0 0
95 1 1 -2.6363051676828064e-01 1.9582010000000000e+01 3.5565789000000002e+01 1.2651340000000000e+00 0 0 0
96 1 1 9.9055625532269449e-03 1.7159768000000000e+01 3.5975349999999999e+01 2.4230800000000000e-01 0 0 0
97 1 1 7.2240701748841243e-02 1.8595307999999999e+01 3.6154936999999997e+01 2.5827600000000001e-01 0 0 0
98 1 1 -2.7768891689433091e-02 1.6331741999999998e+01 3.7139991000000002e+01 5.8647999999999999e-02 0 0 0
100 1 1 1.4407266782863259e-01 1.6994931999999999e+01 3.8447693999999998e+01 1.4439600000000000e-01 0 0 0
686 1 1 3.5582850754096906e-01 1.8805063000000001e+01 3.5194096000000002e+01 2.5926190000000000e+00 0 0 0
687 1 3 2.4930880518393211e-01 2.0145295999999998e+01 3.4732427000000001e+01 8.4404400000000002e-01 0 0 0
688 1 2 -4.5277565194436531e-01 1.9596176000000000e+01 3.4132556000000001e+01 3.1126030000000000e+00 0 0 0
689 1 2 -3.1133699648135893e-01 1.7836763999999999e+01 3.5870707000000003e+01 3.0826769999999999e+00 0 0 0
690 1 3 2.6640411759563631e-01 2.0152546000000001e+01 3.3632916000000002e+01 2.4730720000000002e+00 0 0 0
837 1 2 -4.6765567487693299e-01 1.7668068000000002e+01 3.8611192000000003e+01 1.4020699999999999e+00 0 0 0
838 1 3 3.8083191436324892e-01 1.7607638000000001e+01 3.7826974999999997e+01 1.9699009999999999e+00 0 0 0
876 1 2 -3.2975742528835023e-01 1.4674284000000000e+01 3.4271769999999997e+01 2.0714049999999999e+00 0 0 0
951 1 3 1.5088644917241467e-01 2.0356551000000000e+01 3.6302137999999999e+01 1.4942860000000000e+00 0 0 0
1009 1 2 -3.9963667573387074e-01 1.0787675999999999e+01 3.4710659000000000e+01 1.1211290000000000e+00 0 0 0
1613 1 2 -3.5225840522258156e-01 1.1172670999999994e+01 3.7258147000000001e+01 6.2379629999999997e+00 1 0 0
13512 2 3 3.2222250431326477e-01 1.0667939648146939e+01 3.3172318791761889e+01 3.4415665031339890e+00 0 0 0
1587 1 1 -8.0518831479982123e-02 1.1628034000000000e+01 2.0045786000000000e+01 7.1445350000000003e+00 1 0 0
1589 1 1 3.3248142836558393e-02 1.0911721000000000e+01 2.1276295999999999e+01 7.2112040000000004e+00 1 0 0
1591 1 1 1.4165005264372565e-01 1.1595545999999999e+01 2.2526012999999999e+01 7.3496740000000003e+00 1 0 0
1593 1 1 -5.6134603957193286e-03 1.0955890999999994e+01 2.3764230999999999e+01 7.6717880000000003e+00 1 0 0
1595 1 1 -6.8141201739731580e-02 1.1626705000000001e+01 2.4962498000000000e+01 8.0943419999999993e+00 1 0 0
1597 1 1 5.3157657392044970e-02 1.0815233999999990e+01 2.6146778000000001e+01 8.2598950000000002e+00 1 0 0
1999 1 3 1.9558039464624979e-01 1.2703631000000001e+01 2.0060566999999999e+01 7.1824789999999998e+00 1 0 0
2000 1 2 -4.6056624758308007e-01 1.2940373999999991e+01 2.2194496999999998e+01 7.2789469999999996e+00 1 0 0
2001 1 1 3.1275013832374782e-01 1.3055020999999996e+01 2.5056363999999999e+01 8.4110730000000000e+00 1 0 0
2002 1 2 -4.8139679097829613e-01 1.3930865999999995e+01 2.3945858000000001e+01 8.2288169999999994e+00 1 0 0
2003 1 2 -3.0561046326589675e-01 1.3409852000000001e+01 2.6207664000000001e+01 8.9166950000000007e+00 1 0 0
2004 1 3 5.9148996509565488e-01 1.3523860999999997e+01 2.3054978999999999e+01 7.7467899999999998e+00 1 0 0
2898 1 3 3.7448317961138278e-01 1.5950225000000000e+01 2.2304766999999998e+01 1.2494965000000001e+01 0 1 0
2900 1 3 3.3422623769908494e-01 2.0419271999999999e+01 2.4566915999999999e+01 1.2228301999999999e+01 0 1 0
12376 2 3 3.7481325385587083e-01 1.4971007823477873e+01 2.3983714767227660e+01 1.1992280425067936e+01 0 0 0
12374 2 2 -6.2297245660684586e-01 1.5222614156371689e+01 2.3799126627403403e+01 1.1085619886468214e+01 0 0 0
12375 2 3 4.6230148968346446e-01 1.4793041758207442e+01 2.4382692572186730e+01 1.0483547989015216e+01 0 0 0
10995 2 3 4.3525246304719067e-01 1.3662146768573097e+01 2.8137288039934003e+01 1.0918471311471384e+01 0 0 0
10994 2 2 -5.9669625469061327e-01 1.3952163922222855e+01 2.8900379009456671e+01 1.0430777973886158e+01 0 0 0
10996 2 3 4.0835127902894469e-01 1.3171047361073917e+01 2.9472730453139182e+01 1.0274885048965302e+01 0 0 0
13568 2 2 -6.5035417986764721e-01 1.1998844208308045e+01 3.0645411366718342e+01 1.1246000711117334e+01 0 0 0
1599 1 1 -9.2782817653547095e-02 1.1412424999999999e+01 2.7439119000000002e+01 8.0726759999999995e+00 1 0 0
1601 1 1 -3.9764538564431302e-02 1.0769186999999988e+01 2.8660864000000000e+01 8.2887240000000002e+00 1 0 0
1603 1 1 1.3669101331530675e-01 1.1369990000000001e+01 2.9854296000000001e+01 7.6653799999999999e+00 1 0 0
1605 1 1 -1.4146467952760730e-01 1.0803541999999993e+01 3.1191078000000001e+01 7.8789220000000002e+00 1 0 0
1607 1 1 1.1441348966580921e-01 1.1327627999999990e+01 3.2371803000000000e+01 7.2980470000000004e+00 1 0 0
2005 1 3 2.1578933966110297e-01 1.2391319999999993e+01 2.7482821999999999e+01 7.6356210000000004e+00 1 0 0
2006 1 2 -3.3697261073020263e-01 1.2438535999999999e+01 2.9671983999999998e+01 6.9161330000000003e+00 1 0 0
2007 1 2 -4.4494193048193292e-01 1.2544406999999993e+01 3.2232723999999997e+01 6.6110429999999996e+00 1 0 0
2008 1 3 4.4140426389851922e-01 1.2804175999999998e+01 3.1200389999999999e+01 6.5642860000000001e+00 1 0 0
2692 1 2 -2.9437621385744317e-01 2.0489250999999999e+01 3.2079571999999992e+01 1.1712420000000000e+01 0 1 0
13569 2 3 4.2519958726353341e-01 1.2073973651671002e+01 3.1132376840259326e+01 1.2039275902409631e+01 0 0 0
13570 2 3 3.2736669053712331e-01 1.1491363405332551e+01 3.1105627103178556e+01 1.0536786856261902e+01 0 0 0
16404 2 3 3.7608110569793862e-01 1.2976032856808834e+01 3.4499045417940430e+01 8.2070922342382886e+00 0 0 0
16405 2 3 2.9448739262227086e-01 1.2436565032204591e+01 3.5022292525084623e+01 9.5260902037562261e+00 0 0 0
16403 2 2 -5.7609317041927022e-01 1.3201531154623829e+01 3.4549269195939914e+01 9.1635063099139327e+00 0 0 0
14533 2 3 3.7035180696047110e-01 1.2273794365004221e+01 3.7529037657531013e+01 1.1490709140704549e+01 0 0 0
1609 1 1 4.6495219581548744e-02 1.0656270999999990e+01 3.3617260999999999e+01 7.1846310000000004e+00 1 0 0
1611 1 2 -4.8581588902754630e-01 1.1366284999999991e+01 3.4668253000000000e+01 6.5213099999999997e+00 1 0 0
1615 1 1 3.2252458200511031e-01 1.0559124999999995e+01 3.8370578000000002e+01 6.5638550000000002e+00 1 0 0
2009 1 3 4.2377547461835469e-01 1.1017184999999998e+01 3.5613450999999998e+01 6.6140290000000004e+00 1 0 0
14666 2 2 -6.6328713189180089e-01 1.0982397335972552e+01 3.3997622278099598e+01 1.1958393719566313e+01 0 0 0
11528 2 2 -6.6251956574195625e-01 1.4847284951640187e+01 3.8096256007442101e+01 1.2404859785434960e+01 0 -1 0
14532 2 3 3.2384330524989957e-01 1.1425049691433081e+01 3.8522210501713730e+01 1.0508104542030649e+01 0 0 0
14531 2 2 -5.8443177472790320e-01 1.1580488776818679e+01 3.7553317834173733e+01 1.0812767042363635e+01 0 0 0
14668 2 3 3.7719921114046345e-01 1.0776795016939605e+01 3.4455488470913458e+01 1.1082838381337522e+01 0 0 0
10631 2 2 -6.0075419888303061e-01 1.5306444148477613e+01 3.4553174677082410e+01 1.1806512552967776e+01 0 0 0
10633 2 3 3.7942532274612600e-01 1.4656164166803322e+01 3.4416389558376437e+01 1.1106152201303315e+01 0 0 0
11530 2 3 4.0769351466804887e-01 1.5205254003185541e+01 3.8937609677851476e+01 1.2204953203753009e+01 0 -1 0
14667 2 3 3.9383581653840893e-01 1.1550473798100789e+01 3.4673393655336270e+01 1.2484184748507946e+01 0 0 0
10632 2 3 3.4069270648042510e-01 1.5527666474152152e+01 3.3716724117354588e+01 1.2264858309703532e+01 0 0 0
11345 2 2 -5.9704176230350114e-01 1.8946583462237196e+01 3.7277272666006553e+01 1.2389151109299643e+01 0 0 0
12249 2 3 3.3598886106100712e-01 1.8411256247121390e+01 3.9206436891577546e+01 1.0763911093818299e+01 0 0 0
2077 1 1 -1.7356431470719184e-02 1.0745022000000001e+01 2.0181253999999996e+01 1.4612014000000000e+01 0 1 0
2078 1 1 -2.9750078904227747e-02 1.3585531000000000e+01 2.0298515999999999e+01 1.4863848000000001e+01 0 1 0
2079 1 1 -1.8451090592325317e-02 1.1398057000000000e+01 2.1486518999999994e+01 1.4529963000000000e+01 0 1 0
2080 1 1 -3.9562843666388738e-03 1.2832119000000000e+01 2.1436253000000001e+01 1.4517439000000000e+01 0 1 0
2081 1 1 1.4992405877337933e-01 1.0752511000000000e+01 2.2757066999999999e+01 1.4571909000000000e+01 0 1 0
2082 1 1 9.4174974294059605e-02 1.3628182000000001e+01 2.2606300999999995e+01 1.4011730000000000e+01 0 1 0
2083 1 1 -2.0096945625088868e-02 1.1357531000000000e+01 2.4047228999999994e+01 1.4399086000000000e+01 0 1 0
2084 1 1 1.1656157119672113e-01 1.2725334999999999e+01 2.4101532999999996e+01 1.3836562000000001e+01 0 1 0
2085 1 1 -7.3381326797153479e-02 1.0703690999999999e+01 2.5281249999999993e+01 1.4673870000000001e+01 0 1 0
2086 1 1 -6.1884759175183809e-02 1.3479433000000000e+01 2.5283647999999992e+01 1.4014117000000001e+01 0 1 0
2140 1 1 -4.6896096376534573e-02 1.5006631000000000e+01 2.0387698999999998e+01 1.5058648000000000e+01 0 1 0
2141 1 1 -5.9112395159309258e-02 1.7903303000000001e+01 2.0450278999999995e+01 1.4560819000000000e+01 0 1 0
2142 1 1 1.5219826634270817e-01 1.5669820000000000e+01 2.1695402999999999e+01 1.5144396000000000e+01 0 1 0
2143 1 1 1.3451949887943812e-01 1.7012179000000000e+01 2.1655415999999995e+01 1.4171436999999999e+01 0 1 0
2144 1 1 -9.2905664330414403e-02 1.4910174000000000e+01 2.2825396999999995e+01 1.4696520000000000e+01 0 1 0
2145 1 1 -1.4513563396349126e-02 1.7711530000000000e+01 2.2982624999999999e+01 1.4471387000000000e+01 0 1 0
2146 1 1 1.1428010232228315e-01 1.5513609000000001e+01 2.4137629999999994e+01 1.4862420000000000e+01 0 1 0
2147 1 1 -4.8734639665861106e-02 1.6982227000000002e+01 2.4149724999999997e+01 1.4820142000000001e+01 0 1 0
2148 1 1 7.6165882934032494e-02 1.4935115000000000e+01 2.5222113000000000e+01 1.3941231999999999e+01 0 1 0
2149 1 1 1.3177493219339273e-01 1.7667669000000000e+01 2.5300167999999992e+01 1.5416460000000001e+01 0 1 0
2201 1 1 1.5443638239510718e-01 1.9286443999999999e+01 2.0463419999999999e+01 1.4287663000000000e+01 0 1 0
2203 1 1 -4.8110968485753310e-02 1.9827065999999999e+01 2.1769430999999997e+01 1.4051971999999999e+01 0 1 0
2205 1 1 -4.7503743499952445e-03 1.9094702000000002e+01 2.2920631000000000e+01 1.4552550000000000e+01 0 1 0
2207 1 1 1.2295284033529971e-01 1.9911389000000000e+01 2.4025480999999999e+01 1.5188763000000000e+01 0 1 0
2209 1 1 -3.7677053128804330e-02 1.9117674999999998e+01 2.5288263999999991e+01 1.5448831000000000e+01 0 1 0
2701 1 3 4.3983499490648614e-01 1.8749780000000001e+01 2.5928334999999997e+01 1.3329098000000000e+01 0 1 0
2772 1 2 -2.7948293240795802e-01 1.5658341999999999e+01 2.5940835000000000e+01 1.2906817999999999e+01 0 1 0
2879 1 2 -4.6428309565424219e-01 1.6342956000000001e+01 2.1858900999999996e+01 1.6402069999999998e+01 0 1 0
2880 1 3 3.8562114534890302e-01 1.6282526000000001e+01 2.1074683000000000e+01 1.6969901000000000e+01 0 1 0
2897 1 2 -4.8291465914647869e-01 1.6186401000000000e+01 2.1504217999999995e+01 1.3002067000000000e+01 0 1 0
2899 1 2 -4.9151507850874310e-01 2.0273268999999999e+01 2.5035198999999999e+01 1.3075450999999999e+01 0 1 0
2926 1 2 -4.0792310401914289e-01 1.7222525000000001e+01 2.5396015999999996e+01 1.6780792999999999e+01 0 1 0
2927 1 3 4.1729233656105008e-01 1.6468323999999999e+01 2.4762715999999990e+01 1.6974525000000000e+01 0 1 0
2950 1 2 -5.0806006141132309e-01 1.5009283999999999e+01 2.4625190999999994e+01 1.6180105999999999e+01 0 1 0
2951 1 3 3.0221432954704958e-01 1.4461850000000000e+01 2.3956181000000001e+01 1.6622357000000001e+01 0 1 0
2973 1 2 -2.8734882000110218e-01 1.3052396000000000e+01 2.3187324999999994e+01 1.2787488000000000e+01 0 1 0
10293 2 3 3.8019609372488100e-01 1.5555289003878588e+01 1.9713083336063931e+01 1.2535275914516410e+01 0 0 0
15156 2 3 3.7961833629705327e-01 2.0674398334185419e+01 3.1108359647426219e+01 1.7336705701709569e+01 0 0 0
16278 2 3 3.7420521338827245e-01 1.4137793164812907e+01 2.6448504612005159e+01 1.6906064422859014e+01 0 0 0
10332 2 3 3.3244893999664382e-01 2.0303661206079578e+01 2.7881671169278182e+01 1.8124945923427969e+01 0 0 0
11816 2 2 -6.4276800153539948e-01 1.2307730824355710e+01 3.1338608490183180e+01 1.7538980994406423e+01 0 0 0
16277 2 2 -6.6217686961241806e-01 1.3882767080931625e+01 2.7169992611684144e+01 1.7506508478827648e+01 0 0 0
2087 1 1 -1.6941355581336571e-02 1.1347308999999999e+01 2.6498127000000004e+01 1.4428266000000001e+01 0 1 0
2088 1 1 1.2285786402988530e-01 1.2747460999999999e+01 2.6534773999999992e+01 1.3839657000000001e+01 0 1 0
2089 1 1 1.4232238409362075e-01 1.0703074000000001e+01 2.7736758999999999e+01 1.4684049000000000e+01 0 1 0
2090 1 1 1.1616951474830374e-01 1.3637395000000000e+01 2.8032672999999996e+01 1.4076401000000001e+01 0 1 0
2091 1 1 -2.8748436449214390e-02 1.1359548000000000e+01 2.8986642999999994e+01 1.4845587999999999e+01 0 1 0
2092 1 1 -6.5550126117759882e-03 1.2817441000000001e+01 2.9041756999999997e+01 1.4744911000000000e+01 0 1 0
2093 1 1 -4.7040945640494908e-02 1.0699344000000000e+01 3.0213388000000002e+01 1.5210087000000000e+01 0 1 0
2094 1 1 -1.9373671203477195e-02 1.3476437000000001e+01 3.0273042999999994e+01 1.5012586000000001e+01 0 1 0
2095 1 1 -9.9633246612034505e-03 1.1352300000000000e+01 3.1459042000000004e+01 1.4910443000000001e+01 0 1 0
2096 1 1 1.1059252166196051e-01 1.2784442000000000e+01 3.1422661999999995e+01 1.4541798999999999e+01 0 1 0
2097 1 1 -9.3418880763131290e-02 1.0692599000000000e+01 3.2719580999999998e+01 1.4915089000000000e+01 0 1 0
2150 1 1 1.4970834697280894e-01 1.5796236000000000e+01 2.6783006999999991e+01 1.4058004000000000e+01 0 1 0
2151 1 1 1.0107970336994353e-01 1.7238783999999999e+01 2.6670291999999996e+01 1.4694329000000000e+01 0 1 0
2152 1 1 -9.2941450933717390e-02 1.5040888000000001e+01 2.7956977999999999e+01 1.4403610000000000e+01 0 1 0
2153 1 1 1.4182769964941244e-01 1.7699770999999998e+01 2.7816785000000003e+01 1.5584991000000000e+01 0 1 0
2154 1 1 1.6418072629764577e-01 1.5778350000000000e+01 2.9192361999999996e+01 1.4608103000000000e+01 0 1 0
2155 1 1 -3.1079766426069962e-02 1.7114695999999999e+01 2.9115161999999991e+01 1.5202403000000000e+01 0 1 0
2156 1 1 1.3750094232338880e-01 1.4889536000000000e+01 3.0262311000000004e+01 1.5511977999999999e+01 0 1 0
2157 1 1 1.5421619343323026e-01 1.7731363000000002e+01 3.0277768999999999e+01 1.5723266000000001e+01 0 1 0
2158 1 1 -2.6895988443473439e-03 1.5670897999999999e+01 3.1593899999999998e+01 1.5559483000000000e+01 0 1 0
2159 1 1 1.4069460269388840e-02 1.7002980000000001e+01 3.1444410999999995e+01 1.6053882000000002e+01 0 1 0
2161 1 1 -2.3627517956556385e-01 1.7510750999999999e+01 3.2264794999999999e+01 1.7229416000000001e+01 0 1 0
2211 1 1 -3.3178614543053597e-02 1.9823286000000000e+01 2.6471693999999992e+01 1.5618805999999999e+01 0 1 0
2213 1 1 9.9696795406695043e-02 1.9214295000000000e+01 2.7820632999999994e+01 1.5490627999999999e+01 0 1 0
2215 1 1 1.8267956158856027e-01 2.0005579000000001e+01 2.9385846999999991e+01 1.5737520000000000e+01 0 1 0
2217 1 2 -3.6846668956266271e-01 1.9062044000000000e+01 3.0385130999999994e+01 1.6255906000000000e+01 0 1 0
2219 1 1 -2.7464556907345555e-01 2.0615590999999998e+01 3.2123111999999999e+01 1.4127446000000001e+01 0 1 0
2690 1 1 3.4368206297818410e-01 2.0034153000000000e+01 3.2674531999999992e+01 1.2748049999999999e+01 0 1 0
2700 1 2 -4.1852726836772230e-01 1.8045272000000001e+01 2.6601842999999995e+01 1.3489680999999999e+01 0 1 0
2753 1 1 3.2442414906050016e-01 1.6774068000000000e+01 3.1484942999999994e+01 1.8405030000000000e+01 0 1 0
2754 1 3 1.8267388789359029e-01 1.8590689000000001e+01 3.2209265999999992e+01 1.7326923000000001e+01 0 1 0
2755 1 2 -4.8925428186200548e-01 1.5607023999999999e+01 3.2241628999999996e+01 1.8709106999999999e+01 0 1 0
2771 1 2 -3.1160497572098134e-01 1.3154375000000000e+01 2.7525536999999993e+01 1.2834333000000001e+01 0 1 0
2788 1 2 -3.2221936952842878e-01 1.3239834000000000e+01 3.2206225999999994e+01 1.3439368999999999e+01 0 1 0
2851 1 2 -4.8606140404014947e-01 1.5040692000000000e+01 2.9368386999999991e+01 1.6662096999999999e+01 0 1 0
2852 1 3 2.7316627929324788e-01 1.5418006000000000e+01 2.9739821999999997e+01 1.7471868000000001e+01 0 1 0
2883 1 2 -4.1788243867870800e-01 1.7476443000000000e+01 2.7641708999999999e+01 1.6988745999999999e+01 0 1 0
2884 1 3 3.2736948403183641e-01 1.7256813000000001e+01 2.8448783999999996e+01 1.7473490000000002e+01 0 1 0
2938 1 2 -4.3332877698709671e-01 1.5820748000000000e+01 2.9952711000000001e+01 1.3396827999999999e+01 0 1 0
2939 1 3 4.0015878043296105e-01 1.5433206000000000e+01 2.9469130999999997e+01 1.2652518000000001e+01 0 1 0
2974 1 2 -2.5296432008495578e-01 1.9493196999999999e+01 2.8839244000000001e+01 1.4493436000000001e+01 0 1 0
2994 1 3 2.0076974233371861e-01 1.9796890999999999e+01 3.1882251000000004e+01 1.4806011000000000e+01 0 1 0
16279 2 3 4.3909883643952047e-01 1.4435527568414191e+01 2.7912495190187737e+01 1.7477947293305586e+01 0 0 0
11817 2 3 4.0844442302460870e-01 1.1496489796498443e+01 3.1724858906747084e+01 1.7241940715575240e+01 0 0 0
11818 2 3 3.5683544293398622e-01 1.2867968599833313e+01 3.1916746194636652e+01 1.8051747989436990e+01 0 0 0
10333 2 3 3.5832256292643327e-01 1.9435210187582538e+01 2.9256776403676309e+01 1.8406524497624094e+01 0 0 0
11335 2 3 3.4268892552366265e-01 1.3780310451725764e+01 3.4478034988043952e+01 1.8503421810132210e+01 0 0 0
2102 1 1 1.0066632649362950e-01 1.3465850000000000e+01 3.5151288999999998e+01 1.5790061000000000e+01 0 1 0
2107 1 1 -1.6098759602563618e-02 1.5506118000000001e+01 3.9077725999999998e+01 1.5192062999999999e+01 0 0 0
2044 1 1 9.4408207899826027e-03 1.2732879000000001e+01 3.8930258000000002e+01 1.4496959000000000e+01 0 1 0
16681 2 3 3.2294371597815147e-01 1.9977083693023534e+01 3.6893025889781654e+01 1.8118291189835393e+01 0 0 0
14040 2 3 3.6406283051535071e-01 1.1268673308087928e+01 3.3971908542196559e+01 1.8623654050749639e+01 0 0 0
2101 1 1 -1.0427272753822894e-01 1.0757930999999999e+01 3.5241869999999999e+01 1.5047245000000000e+01 0 1 0
11347 2 3 3.7193229038013237e-01 1.9883124317755428e+01 3.7433084466314014e+01 1.2541707253229552e+01 0 0 0
15806 2 2 -6.6639109306064925e-01 1.3924216905083977e+01 3.7853806747342091e+01 1.8534134457270984e+01 0 0 0
11334 2 3 4.6120463769192194e-01 1.4307986989863915e+01 3.6109439684604425e+01 1.8479757899476404e+01 0 0 0
15808 2 3 4.2836074478161817e-01 1.4573794457661533e+01 3.8565801038594309e+01 1.8339598991814999e+01 0 0 0
11346 2 3 3.7190411764496795e-01 1.8444647298516710e+01 3.6950193102564391e+01 1.3142014677973160e+01 0 0 0
2108 1 1 -1.6751872715044261e-02 1.6894639999999999e+01 3.9193325999999999e+01 1.5548090000000000e+01 0 0 0
2995 1 3 1.5308529999107523e-01 1.7227817000000002e+01 3.3311542999999993e+01 1.7206448999999999e+01 0 1 0
11517 2 3 3.9718098052798928e-01 1.0952190103203963e+01 3.7404889200548062e+01 1.7054332574382300e+01 0 0 0
11529 2 3 4.7445330684945319e-01 1.5405419921663174e+01 3.7446716152060496e+01 1.2835781421338842e+01 0 -1 0
2098 1 1 1.0901378284501322e-01 1.3660741000000000e+01 3.2903762999999991e+01 1.4664225999999999e+01 0 1 0
2160 1 1 -5.7073923162966674e-02 1.5070069999999999e+01 3.2843923999999994e+01 1.5293924000000001e+01 0 1 0
2106 1 1 -3.2767371510516285e-02 1.3410917000000000e+01 3.7776057999999999e+01 1.5069025000000000e+01 0 1 0
2103 1 1 1.2168173017924794e-01 1.1449908000000001e+01 3.6362965999999993e+01 1.4366403999999999e+01 0 1 0
2223 1 1 8.1870007450527763e-02 1.8958855000000000e+01 3.5546776999999999e+01 1.5806829000000000e+01 0 1 0
2100 1 1 -6.3542678181524564e-02 1.2844963999999999e+01 3.3990637000000000e+01 1.5170560999999999e+01 0 1 0
11516 2 2 -6.7473865071405303e-01 1.0694267688028321e+01 3.8282658559184888e+01 1.7172543376755577e+01 0 0 0
2165 1 1 5.6740599407155388e-02 1.7611432000000001e+01 3.5473542000000002e+01 1.5853579000000000e+01 0 1 0
2162 1 1 1.1217587172252250e-01 1.5678914000000001e+01 3.4122685999999995e+01 1.5390032000000000e+01 0 1 0
2958 1 2 -5.3498132482606175e-01 1.6268813000000002e+01 3.6474641999999996e+01 1.3919380000000000e+01 0 1 0
11333 2 2 -6.5447504002540469e-01 1.4531305449662456e+01 3.5127466028305484e+01 1.8530692527224677e+01 0 0 0
2164 1 1 -9.5170434586585542e-02 1.4910814999999999e+01 3.5276082999999993e+01 1.5421474999999999e+01 0 1 0
14039 2 2 -5.8330563748294850e-01 1.1349596901646388e+01 3.3847355570248432e+01 1.7670388168429618e+01 0 0 0
2167 1 1 6.2268860238390157e-02 1.6783486000000000e+01 3.6614422999999995e+01 1.6217281000000000e+01 0 1 0
2105 1 1 -1.1885975917573223e-01 1.0654914000000000e+01 3.7643534999999993e+01 1.4127901000000000e+01 0 1 0
2225 1 1 -8.1141035151276755e-02 1.9603525000000001e+01 3.6786324999999998e+01 1.5878275000000000e+01 0 1 0
2104 1 1 9.3146653705320950e-02 1.2585595000000000e+01 3.6658939999999994e+01 1.5493575999999999e+01 0 1 0
14041 2 3 3.2262822068738700e-01 1.1791277106866630e+01 3.4734893516955722e+01 1.7336056324994157e+01 0 0 0
2665 1 2 -5.2094348751410158e-01 1.2330392000000000e+01 3.5945198999999995e+01 1.3255361000000001e+01 0 1 0
2666 1 3 3.4455397282771538e-01 1.3271900000000000e+01 3.6015233000000002e+01 1.3443890000000000e+01 0 1 0
2169 1 1 1.0641394396045493e-01 1.7557960999999999e+01 3.8169744999999999e+01 1.6323155000000000e+01 0 1 0
2694 1 3 4.2200168862050802e-01 1.8894763000000001e+01 3.3978807999999994e+01 1.3867264000000000e+01 0 1 0
2227 1 1 -5.8749465054429489e-02 1.8991949999999999e+01 3.8042905999999995e+01 1.6150606000000000e+01 0 1 0
2166 1 1 1.3422345677860520e-01 1.5595312000000000e+01 3.6555312999999991e+01 1.5208038000000000e+01 0 1 0
2221 1 2 -3.4268466135964837e-01 1.9571196000000000e+01 3.4250521999999997e+01 1.5491635000000000e+01 0 1 0
2959 1 3 3.6763143372183038e-01 1.6457885999999998e+01 3.5574390999999999e+01 1.3632914000000000e+01 0 1 0
2168 1 1 -1.4907839504259633e-02 1.4831804999999999e+01 3.7823562000000003e+01 1.5243551999999999e+01 0 1 0
2693 1 2 -4.7048730000818489e-01 1.9068259000000001e+01 3.3697161000000001e+01 1.2930747999999999e+01 0 1 0
2757 1 3 3.0440044838769492e-01 1.5449484999999999e+01 3.3077198000000003e+01 1.8215797999999999e+01 0 1 0
2673 1 2 -3.8829112696459400e-01 1.2723777999999999e+01 3.6019038000000002e+01 1.6744799000000000e+01 0 1 0
2163 1 2 -3.2073589674355779e-01 1.7133288000000000e+01 3.4196204000000002e+01 1.5425522000000001e+01 0 1 0
2043 1 1 -1.4007897359587506e-02 1.1306127999999999e+01 3.8822168999999995e+01 1.4181713999999999e+01 0 1 0
2170 1 1 9.3850859332839334e-02 1.9774341000000000e+01 3.9251893000000003e+01 1.6365371000000000e+01 0 0 0
2099 1 1 5.5654179199185895e-02 1.1409022999999999e+01 3.3951822000000000e+01 1.4996228000000000e+01 0 1 0
2917 1 2 -3.3631218136727237e-01 1.6869606000000001e+01 3.7486583000000003e+01 1.7380610000000001e+01 0 1 0
15882 2 3 3.8753152097793464e-01 1.7425691645892051e+01 3.5646071792593382e+01 1.8436344136165868e+01 0 0 0
16680 2 3 3.4625779426622050e-01 1.9715007310113904e+01 3.8381536484620440e+01 1.8527705857381129e+01 0 0 0
15807 2 3 4.1705711150150709e-01 1.3042803344895582e+01 3.8254203500167769e+01 1.8675799946223027e+01 0 0 0
4052 1 3 1.6017717639929305e-01 1.0883949000000001e+01 2.2782519999999998e+01 2.0704681999999998e+01 1 1 0
4053 1 2 -3.3892182042939489e-01 1.1153976999999998e+01 2.5267417000000002e+01 2.0808100000000000e+01 1 1 0
4055 1 2 -4.7157927274417477e-01 1.1284723000000000e+01 2.6183210999999993e+01 2.3148057000000001e+01 1 1 0
4057 1 3 4.7287588898583288e-01 1.2059535999999994e+01 2.6017748000000005e+01 2.3709530999999998e+01 1 1 0
15656 2 2 -6.6017683543399175e-01 1.3383902639116593e+01 2.5879574382669041e+01 2.4836094061959571e+01 0 0 0
14922 2 3 4.4132712559680587e-01 1.1622881474289485e+01 2.6803990240417725e+01 2.0358201036836970e+01 0 0 0
16334 2 2 -5.6925130802564383e-01 1.4034811243632669e+01 2.9287293500641564e+01 1.9581577116326091e+01 0 0 0
2756 1 2 -3.6682522467832207e-01 1.7141711000000001e+01 3.0318716999999999e+01 1.8771940000000001e+01 0 1 0
4040 1 2 -2.8397966923742662e-01 1.1392107999999993e+01 3.2561275000000002e+01 2.2843655999999999e+01 1 1 0
4054 1 1 3.0480564048302911e-01 1.1167609999999996e+01 2.7549436999999990e+01 2.2698395000000001e+01 1 1 0
4056 1 2 -3.0158302450560109e-01 1.1967646999999999e+01 2.8535203000000003e+01 2.2972833000000001e+01 1 1 0
4058 1 3 2.0545484855657478e-01 1.1015550999999988e+01 3.0096591999999994e+01 2.2301513000000000e+01 1 1 0
14921 2 2 -6.2570386474987338e-01 1.1830475038484032e+01 2.7667124532376121e+01 1.9859425183433519e+01 0 0 0
16336 2 3 2.8065869355279321e-01 1.3577711890760634e+01 3.0069322240208503e+01 1.9204897657233150e+01 0 0 0
16335 2 3 3.2506757291414889e-01 1.4997002395445620e+01 2.9310519445355755e+01 1.9460599000335666e+01 0 0 0
11820 2 3 3.1543492348648011e-01 1.3834447441756454e+01 3.2333850691531332e+01 2.0006042738559096e+01 0 0 0
15091 2 3 3.7669945606586952e-01 1.0985382708143444e+01 2.9867166623348997e+01 1.9035523455062361e+01 0 0 0
14923 2 3 4.3184287485497125e-01 1.2568040053830577e+01 2.7641019539558286e+01 1.9260603555822968e+01 0 0 0
10331 2 2 -5.6316960644196490e-01 2.0108167294078374e+01 2.8612266495913367e+01 1.8766604345368552e+01 0 0 0
11819 2 2 -6.3793456909786228e-01 1.3159731740934291e+01 3.3017334593668771e+01 1.9789978175603988e+01 0 0 0
11821 2 3 3.5544241844229713e-01 1.2529112042628451e+01 3.3024559855613859e+01 2.0527522136178938e+01 0 0 0
4035 1 1 2.8070771824657675e-01 1.1329684000000000e+01 3.7515786999999996e+01 2.0751899000000002e+01 1 1 0
4036 1 2 -4.6778105177852125e-01 1.1465363999999994e+01 3.6138253999999996e+01 2.0371780000000001e+01 1 1 0
4037 1 2 -4.2687806834075026e-01 1.1984853999999999e+01 3.8512899999999995e+01 2.0207719000000001e+01 1 1 0
4038 1 3 2.4263015059737425e-01 1.2003610999999992e+01 3.6015104999999998e+01 1.9570644999999999e+01 1 1 0
4039 1 3 1.5982923905761806e-01 1.1323406999999989e+01 3.5139924999999998e+01 2.2306009000000000e+01 1 1 0
15881 2 2 -5.9608056279812682e-01 1.7281064794987319e+01 3.5104183859744786e+01 1.9191792291362930e+01 0 0 0
16679 2 2 -5.5945947703134036e-01 1.9960838843531494e+01 3.7499588998715680e+01 1.8857953225925154e+01 0 0 0
15883 2 3 3.9459573824067290e-01 1.6328603904794448e+01 3.4958969393538659e+01 1.9368436663954490e+01 0 0 0
13852 2 3 4.1776804930441375e-01 1.3989967216286731e+01 2.0001283631385608e+01 2.7680477086213251e+01 0 0 0
15600 2 3 4.2190530517167329e-01 1.5728961710410694e+01 2.2496808604404187e+01 2.5936096692227487e+01 0 0 0
15599 2 2 -6.0565382782995136e-01 1.6562399098975018e+01 2.2648492645993144e+01 2.5453129367488064e+01 0 0 0
15601 2 3 4.1234544413460128e-01 1.7346630568454408e+01 2.2551401394796354e+01 2.5951403365823854e+01 0 0 0
4197 1 1 -3.1376210949389548e-02 1.0498488999999999e+01 2.0638853999999995e+01 3.0202403000000000e+01 0 1 0
4199 1 1 1.5618486554779085e-01 1.1115156000000001e+01 2.1801460999999996e+01 3.0723265999999999e+01 0 1 0
4201 1 1 9.4397663250406216e-03 1.0386773000000000e+01 2.2968101999999995e+01 3.1053882000000002e+01 0 1 0
4205 1 2 -3.2983840248503199e-01 1.0517082000000000e+01 2.5719895000000001e+01 3.0425522000000001e+01 0 1 0
4256 1 1 9.9121053573326817e-02 1.5657757000000000e+01 1.9801423000000000e+01 3.0807402000000000e+01 0 1 0
4257 1 1 1.8187984502391805e-01 1.3389372000000000e+01 2.0909537999999998e+01 3.0737520000000000e+01 0 1 0
4258 1 1 -1.1621242478994473e-02 1.4834225999999999e+01 2.0989360999999995e+01 3.0894459000000001e+01 0 1 0
4260 1 2 -3.6573293880736840e-01 1.5372396000000000e+01 2.2270347999999998e+01 3.0722501999999999e+01 0 1 0
4261 1 1 -2.2949769029475142e-01 1.3999383999999999e+01 2.3646802999999998e+01 2.9127445999999999e+01 0 1 0
4262 1 1 2.1981551164927809e-02 1.4914630000000001e+01 2.4706125999999990e+01 2.9721943000000000e+01 0 1 0
4263 1 2 -3.3673024353716025e-01 1.2954988999999999e+01 2.5774213999999994e+01 3.0491634999999999e+01 0 1 0
4264 1 1 8.7108263120542984e-02 1.4373207000000001e+01 2.5805091999999995e+01 3.0335695999999999e+01 0 1 0
4317 1 1 -6.5697207880674346e-02 1.6838030000000000e+01 1.9775624000000001e+01 2.9989657000000001e+01 0 1 0
4319 1 1 1.0164349863139054e-01 1.7164770000000001e+01 2.0969163999999999e+01 2.9286959000000000e+01 0 1 0
4320 1 1 1.3187453085641423e-01 1.8767516000000001e+01 2.0965647999999995e+01 2.8631188000000002e+01 0 1 0
4321 1 1 1.7755645693318500e-01 1.6776385999999999e+01 2.2222018999999996e+01 3.0026447000000001e+01 0 1 0
4322 1 1 -7.3582220099792789e-02 1.9598579000000001e+01 2.2104335999999996e+01 2.9086093999999999e+01 0 1 0
4323 1 1 1.0369196314865842e-01 1.7054780000000001e+01 2.3441037999999999e+01 2.9201516000000002e+01 0 1 0
4324 1 1 1.2335157134827848e-01 1.9167048000000001e+01 2.3442267999999999e+01 2.9007434000000000e+01 0 1 0
4325 1 1 -5.6584519302597190e-02 1.6327759000000000e+01 2.4667353999999996e+01 2.9446919999999999e+01 0 1 0
4326 1 1 -9.7051888482912060e-02 1.9873587000000001e+01 2.4534000999999996e+01 2.9604230999999999e+01 0 1 0
4327 1 1 1.5580284893072760e-01 1.7069029000000000e+01 2.5915305999999994e+01 2.9426304999999999e+01 0 1 0
4328 1 1 1.3230668120755573e-01 1.9219915000000000e+01 2.5814292000000002e+01 2.9562251000000000e+01 0 1 0
4732 1 1 3.3173283759542910e-01 1.3417946000000001e+01 2.4198223999999996e+01 2.7748049999999999e+01 0 1 0
4733 1 3 1.7154006143715642e-01 1.4538281000000000e+01 2.2717292999999998e+01 2.8929891000000001e+01 0 1 0
4734 1 2 -3.6154691381503501e-01 1.3873044000000000e+01 2.3603263999999996e+01 2.6712420000000002e+01 0 1 0
4735 1 2 -5.0389416419294364e-01 1.2452052000000000e+01 2.5220852000000001e+01 2.7930748000000001e+01 0 1 0
4736 1 3 4.2250218356034153e-01 1.2278556000000000e+01 2.5502499999999991e+01 2.8867263999999999e+01 0 1 0
4782 1 2 -2.8844335323329884e-01 1.8216511000000001e+01 2.6028309999999998e+01 2.8550093000000000e+01 0 1 0
4783 1 2 -3.0704517642955920e-01 1.8001507000000000e+01 2.3681176999999998e+01 2.8163720999999999e+01 0 1 0
4784 1 2 -3.2249276437531083e-01 1.7466619000000001e+01 2.1020202999999995e+01 2.7915189000000002e+01 0 1 0
4891 1 2 -4.5053485270483434e-01 1.7656341000000001e+01 2.1847685999999996e+01 3.1124601999999999e+01 0 1 0
5016 1 2 -3.0299337684869937e-01 1.2876989999999999e+01 2.0362935999999998e+01 2.9493435999999999e+01 0 1 0
5036 1 3 1.7209579731835298e-01 1.3180683999999999e+01 2.3405941999999996e+01 2.9806011000000002e+01 0 1 0
13995 2 3 4.2019971800627365e-01 1.9202223855584158e+01 2.5565327187642239e+01 2.6801252146182126e+01 0 0 0
10780 2 3 3.0121411055284647e-01 2.0113871299755772e+01 2.3258435146621622e+01 2.6799905390590975e+01 0 0 0
13994 2 2 -5.9088866681729713e-01 1.9901258326253366e+01 2.5885356465112491e+01 2.6218610638262771e+01 0 0 0
13851 2 3 3.5289005228927894e-01 1.5310999059347251e+01 2.0871513288688650e+01 2.7683012167635315e+01 0 0 0
[truncated: 2,703,836 more chars]
