# Supplementary material for: Staggered structural dynamic-mediated selective adsorption of H2O/D2O on flexible graphene oxide nanosheets
Source: Nat Commun. 2024 Apr 27;15:3585. doi: 10.1038/s41467-024-47838-9 (PMC11055881; doi:10.1038/s41467-024-47838-9)
Supplement: Supplementary file 16 — Supplementary Data 13 [file 41467_2024_47838_MOESM16_ESM.txt]

LAMMPS data file via write_data, version 7 Aug 2019

16870 atoms
3 atom types

2.5272234471137063e+00 8.0232776552884218e+01 xlo xhi
1.2572939844639264e-01 3.9254270601552989e+01 ylo yhi
1.5963024181959236e+01 5.9036975818043402e+01 zlo zhi

Masses

1 12.0107
2 15.9994
3 1.00794

Atoms # full

1777 1 2 -3.7907935740481430e-01 9.3648600969534552e+00 1.0594416188949056e+00 1.7896357006791650e+01 1 1 0
1560 1 1 1.2216669430693418e-01 9.7899237464863251e+00 5.6908628125535732e-01 1.9203426505311455e+01 1 1 0
1620 1 1 -4.9483639114945771e-02 1.1216006463748817e+01 8.2284265742107476e-01 1.9467346556029213e+01 1 1 0
1499 1 1 -1.0042277190795797e-01 5.4021110931390295e+00 1.1609738608999549e+00 2.0047589987188225e+01 1 1 0
1559 1 1 1.4463005053841330e-01 6.6368545600022477e+00 1.0866994715843261e+00 1.9357042826427531e+01 1 1 0
1561 1 1 -9.7775145396344923e-02 7.3846925228612390e+00 2.2934143781504241e+00 1.9086790014957867e+01 1 1 0
1562 1 1 1.4235065184882506e-01 8.8377185353920531e+00 2.1486916142790098e+00 1.8786514651852347e+01 1 1 0
1563 1 1 2.4069548257156440e-01 6.6560286196972136e+00 3.4905814042468188e+00 1.9146851277002980e+01 1 1 0
1564 1 1 -1.1451705164294836e-01 9.5492910359307004e+00 3.3272617793929045e+00 1.9259486477129219e+01 1 1 0
1622 1 1 2.2477823308878306e-02 1.1794945598416231e+01 2.1056182601808553e+00 1.9458921019700920e+01 1 1 0
1624 1 1 1.4201258892014273e-01 1.0962531800478251e+01 3.3304479998333418e+00 1.9751555317502724e+01 1 1 0
1812 1 2 -4.8176617789456266e-01 3.4187454174334584e+00 2.0741988697039626e+00 1.8825463126050561e+01 1 1 0
1566 1 1 1.7164742874427527e-01 8.9084468687665073e+00 4.5387585179293151e+00 1.9041144262954401e+01 1 1 0
1565 1 2 -3.5223079535356328e-01 7.4512561326363986e+00 4.6161803061259468e+00 1.8913036576926693e+01 1 1 0
1626 1 1 -2.8485229028261165e-02 1.1755511965823070e+01 4.5886658050884863e+00 1.9562934600843477e+01 1 1 0
1501 1 1 2.4974301194038206e-01 4.5032015042409421e+00 2.3127203396436022e+00 1.9729622018641578e+01 1 1 0
1792 1 2 -4.2423904145179936e-01 1.0911405984356612e+01 3.2596378278725409e+00 2.1226734510273563e+01 1 1 0
1503 1 2 -3.7443063068894200e-01 5.2650826814686340e+00 3.5175330572095036e+00 1.9158248178248876e+01 1 1 0
1500 1 1 1.3885807006198272e-01 3.4744724469591302e+00 2.5772117008729643e+00 2.0889931730750682e+01 1 1 0
1504 1 1 7.7505325614367293e-02 3.4171134581037999e+00 5.0611646463694315e+00 2.0325916903698833e+01 1 1 0
1793 1 3 3.9468729780660211e-01 1.0028006593313734e+01 3.4988274947632569e+00 2.1655759449924712e+01 1 1 0
10777 2 3 3.7540717614923835e-01 6.1936403698492963e+00 2.2017785939050212e+00 2.1738094382159812e+01 0 1 0
1505 1 1 -2.4698774780476287e-01 4.6973556618647647e+00 5.4903480238262548e+00 2.1055271614478272e+01 1 1 0
12038 2 2 -7.4924642296264787e-01 7.9900108495755866e+00 2.2697622695942621e+00 2.4644475445959511e+01 0 0 0
10776 2 3 4.2331002890745129e-01 7.5670386497953679e+00 2.9484615967367933e+00 2.1488547858053376e+01 0 1 0
10775 2 2 -6.9697366255841775e-01 7.1878302875553342e+00 2.1761629772708022e+00 2.1805302114984379e+01 0 1 0
3710 1 3 3.1718792582146271e-01 6.5454926958757955e+00 4.4573911886625659e+00 2.3922157013022478e+01 1 1 0
1655 1 3 1.9867561117825622e-01 4.9657127050287437e+00 4.8365783406434000e+00 2.1844636593657206e+01 1 1 0
1911 1 2 -4.9192515056062203e-01 4.3776482624579129e+00 2.8975684508132371e+00 2.1963486617471322e+01 1 1 0
1912 1 3 3.2690208384323910e-01 4.1305076241370804e+00 2.4219195117621370e+00 2.2748693866046136e+01 1 1 0
15204 2 3 4.4196924332819959e-01 6.6437817381292108e+00 1.5481398333114373e+00 2.3872258634971676e+01 0 0 0
15203 2 2 -6.7628254781065733e-01 5.8739392087171440e+00 9.7836780789505251e-01 2.4009245236126741e+01 0 0 0
2045 1 1 1.7336185596309159e-01 1.1934162357027200e+01 9.9114630346373100e-01 2.3959786798256690e+01 0 1 0
3058 1 2 -4.1581503578399548e-01 1.0592996985856692e+01 5.3318822098194962e+00 2.3980244178578527e+01 0 1 0
3059 1 1 3.3845271343828354e-01 1.0500734193909722e+01 3.8032787001384061e+00 2.4077763336929319e+01 0 1 0
3060 1 2 -5.7947317028634571e-01 9.2904895424842131e+00 3.4704544322878292e+00 2.3355243034879205e+01 0 1 0
3061 1 2 -5.2907953886823766e-01 1.0323583499257683e+01 3.3853790942544815e+00 2.5480579635368482e+01 0 1 0
3062 1 3 4.2228227209415919e-01 1.0786298490151269e+01 2.5554957422108844e+00 2.5765958755137628e+01 0 1 0
3063 1 2 -4.9875688186319972e-01 1.0598098178199034e+01 7.5886651761079116e-01 2.4293333475208147e+01 0 1 0
2053 1 1 5.7299426922145437e-02 1.1907536696683627e+01 5.8505825906165496e+00 2.3897831311047948e+01 0 1 0
12124 2 3 5.5319389735218549e-01 9.7464906876287216e+00 5.5521365221923280e-01 2.3551944114290670e+01 0 0 0
3707 1 1 3.4027645504383264e-01 4.7171747108607400e+00 5.3726696953863406e+00 2.4597942157863759e+01 1 1 0
2049 1 1 -3.6858398232819063e-02 1.1904536468479959e+01 3.3950487878205928e+00 2.3772324846896886e+01 0 1 0
15794 2 2 -7.1560610441365990e-01 7.9494496700315986e+00 5.1495200174828000e+00 2.4654877826624762e+01 0 0 0
3708 1 2 -4.7356149484178900e-01 5.5028799295120248e+00 4.4144304597343123e+00 2.3872949798960679e+01 1 1 0
3984 1 3 4.8630810630312443e-01 1.1356948281509704e+01 5.3034725356675034e+00 2.5635785637976628e+01 1 1 0
3511 1 1 -2.2471605406552086e-01 5.7072634789295256e+00 6.0405806083908642e+00 2.5635699368928158e+01 1 1 0
12040 2 3 4.0596668552186210e-01 7.6466438147418776e+00 2.8062063833537043e+00 2.5341373560863762e+01 0 0 0
12039 2 3 5.2910857071325823e-01 8.7002956964790368e+00 2.7213342639431994e+00 2.3930477450131391e+01 0 0 0
3709 1 2 -3.9298929297353685e-01 3.5309091482372343e+00 5.7989319989280084e+00 2.4420069980688400e+01 1 1 0
3842 1 2 -5.7151298109345661e-01 3.4497244871673067e+00 1.6685365914227659e+00 2.5296190663655636e+01 1 1 0
1978 1 3 2.0028446427177399e-01 5.5843999570342797e+00 5.5550885091334345e+00 2.0408492310012253e+01 1 1 0
1813 1 3 3.9230667171387246e-01 3.2861405681288089e+00 2.6632685746085878e+00 1.8015030061405284e+01 1 1 0
1628 1 1 1.2044770144652862e-01 1.1178189681348721e+01 5.6658069177602908e+00 1.8866585131627058e+01 1 1 0
1567 1 1 -2.5328536310725527e-02 9.6058931555781140e+00 5.7458747298874053e+00 1.8833379237208657e+01 1 1 0
1506 1 1 -2.7399883228009143e-02 2.8748692645913994e+00 6.0371043764298147e+00 1.9432201492841571e+01 1 1 0
1498 1 1 -8.3619664952920905e-02 2.7741691169558100e+00 1.2999871156683562e+00 2.1218308681218925e+01 1 1 0
1502 1 1 -2.0139495708495686e-02 2.8067290139662648e+00 3.8176043353812927e+00 2.0543933949218939e+01 1 1 0
3843 1 3 3.9737532507226908e-01 4.3799995912950056e+00 1.5835468079196540e+00 2.4993849636494421e+01 1 1 0
4026 1 3 2.2182386027923692e-01 6.4222994700623772e+00 5.2628215386130481e+00 2.6037019173489686e+01 1 1 0
15795 2 3 4.1405528321417073e-01 8.2951279886821609e+00 6.0510695111968058e+00 2.4581449887560350e+01 0 0 0
15824 2 2 -6.5224083223599016e-01 7.9935522522495113e+00 4.7520885443406016e+00 2.1713181879354256e+01 0 0 0
12123 2 3 3.6246322401290904e-01 8.5688310259639682e+00 1.2202083436466544e+00 2.2510164433078774e+01 0 0 0
11195 2 2 -6.3186873337845262e-01 5.9508219951771872e+00 1.8909418742392334e+00 1.6382418667392628e+01 0 0 0
15796 2 3 4.1445714369149828e-01 8.6440525443037544e+00 4.5969094949622500e+00 2.5055693037060522e+01 0 0 0
1743 1 1 3.3098095319921172e-01 8.3965033886148532e+00 6.1832892209799866e+00 1.6305123472076687e+01 1 1 0
12122 2 2 -6.4718292747164063e-01 8.8016209651352071e+00 3.9306254128105361e-01 2.3032782601947027e+01 0 0 0
11197 2 3 2.9260929163253696e-01 5.9116883191886345e+00 2.7991625786234127e+00 1.6799188317831469e+01 0 0 0
14804 2 2 -6.5121390121384115e-01 5.5697463652393608e+00 4.8512556464074903e+00 1.6590805342786055e+01 0 0 1
14805 2 3 3.4707772181585556e-01 4.9724566498788274e+00 4.6327418985849640e+00 1.7362437194122787e+01 0 0 1
1496 1 1 1.5228040230255097e-01 3.7301389558778357e+00 3.1042791898114414e-01 2.1505672462961151e+01 1 1 0
15825 2 3 4.0596004266143976e-01 8.2252699124009272e+00 4.7279071744157957e+00 2.2660744621573599e+01 0 0 0
14806 2 3 2.9733469779389815e-01 6.4701686322683809e+00 4.9457546767762306e+00 1.7068247209032918e+01 0 0 1
15826 2 3 3.5159405879760142e-01 7.4340080952745380e+00 5.5155773481745225e+00 2.1468716804775195e+01 0 0 0
1745 1 2 -3.4971757862493730e-01 9.0842215308849319e+00 5.0945593861803200e+00 1.6366540564015516e+01 1 1 0
16619 2 2 -6.9543554456645029e-01 1.1048004835561102e+01 2.6595796715078897e+00 1.6797775828854220e+01 0 0 0
3983 1 2 -4.7906518960517391e-01 1.1925675692259176e+01 5.4745144581099838e+00 2.6377235318808911e+01 1 1 0
12411 2 3 4.4976335233795439e-01 8.9848850617938218e+00 9.8726418362988733e-01 2.5490829828284312e+01 0 1 0
13823 2 2 -6.4752969136958194e-01 2.7945979215269126e+00 3.3692944924152788e+00 1.6547771555950238e+01 1 0 1
1766 1 2 -3.0428286902105867e-01 1.2093558675094499e+01 6.3699704348983053e+00 1.7978047518114163e+01 1 1 0
10413 2 3 3.8524009210609461e-01 1.0204687206793837e+01 6.5407662487820897e+00 2.2649917124386789e+01 0 0 0
16620 2 3 4.9415989782409880e-01 1.0546918432172276e+01 1.8671766039628632e+00 1.7039789715344622e+01 0 0 0
12410 2 2 -6.7461836567651745e-01 8.9977701947404718e+00 3.0775595827392577e-01 2.6136675612144987e+01 0 1 0
16587 2 3 2.8105116221365939e-01 2.6563077071407144e+00 9.2941200447506955e-01 1.6331018142278786e+01 1 1 0
16621 2 3 4.7070549234884157e-01 1.0591443415027681e+01 3.4131872930054863e+00 1.6378578013691772e+01 0 0 0
15312 2 3 3.8377019228969761e-01 4.6739524661927572e+00 6.7112367595104794e-01 1.7427178892389833e+01 1 0 0
3509 1 2 -3.2581814960700645e-01 4.8828759275630311e+00 3.9194689327665002e+00 2.6725963741254731e+01 1 1 0
11730 2 3 4.1029330576466233e-01 5.2385042058953237e+00 6.4944275234040072e+00 1.6364820716663264e+01 0 0 0
11238 2 3 3.5140231427150426e-01 8.0411396425320714e+00 2.0438743526899552e+00 1.6084186712549684e+01 0 0 1
12084 2 3 3.8871249153621429e-01 2.5322378279285545e+00 3.0141846647876904e+00 2.4858256779739250e+01 0 0 0
3706 1 3 1.1145745670200438e-01 6.3713247563730828e+00 6.8094589928326261e+00 2.5272929839697408e+01 1 1 0
11729 2 2 -6.2201155092510030e-01 4.3602790600371382e+00 6.9553566371350604e+00 1.6328546455629333e+01 0 0 0
3514 1 1 -4.7614102617980783e-02 2.8269454476069842e+00 7.7926099866537042e+00 2.6640607488829360e+01 1 1 0
968 1 1 2.8619851702711552e-01 1.0812531513946894e+01 1.1673854797397212e+01 1.6066492397381104e+01 0 1 0
969 1 2 -3.2435851897908086e-01 1.0252335585939473e+01 1.0635705699729282e+01 1.6602876501711975e+01 0 1 0
3927 1 3 4.1599559410064102e-01 8.9385186644105286e+00 9.7708421632817721e+00 2.6248269372269899e+01 1 1 0
1742 1 3 1.8246301081346319e-01 7.1298525374940844e+00 6.9040729279756059e+00 1.7974969507518072e+01 1 1 0
10412 2 2 -5.8532636964555229e-01 1.0074019830074684e+01 7.2421117026050874e+00 2.1913601120248387e+01 0 0 0
1508 1 2 -3.3191177181077819e-01 4.8716135696406022e+00 6.8619001647440356e+00 1.8978905346110373e+01 1 1 0
11670 2 3 3.5621729164942117e-01 8.1139367026057272e+00 8.2596515359918037e+00 2.3697926371741122e+01 0 0 0
1654 1 1 3.3810894150750342e-01 4.4314723819079127e+00 6.8767013947370481e+00 2.1829631341201601e+01 1 1 0
11671 2 3 3.5795615169079747e-01 7.0855541654987686e+00 7.1363131692092319e+00 2.3374559869673647e+01 0 0 0
11669 2 2 -6.5021886690098663e-01 8.0108813950905766e+00 7.3724650619774721e+00 2.3362275446205899e+01 0 0 0
15763 2 3 3.5818652788628125e-01 4.0884904519561758e+00 8.1911105384446223e+00 2.4495902327673793e+01 1 0 0
1656 1 2 -4.1806891443609689e-01 5.4572083779219547e+00 7.3812047275303447e+00 2.2424737351200935e+01 1 1 0
10414 2 3 4.2065090784153841e-01 1.0134493052029484e+01 8.0918672262272562e+00 2.2284148855506334e+01 0 0 0
1568 1 1 -2.7062114978891966e-01 8.0507234898774360e+00 7.2018546728017254e+00 1.7513050272708277e+01 1 1 0
1511 1 1 1.1908863525218809e-01 3.1894948308498723e+00 9.5407894075912409e+00 1.8015825455724531e+01 1 1 0
1512 1 1 4.3566014739155084e-02 4.7825702270015444e+00 9.4325405394109616e+00 1.8559023194028864e+01 1 1 0
1569 1 1 7.3583598719546520e-02 9.1421893251732573e+00 7.0394314009077634e+00 1.8579831317365421e+01 1 1 0
1571 1 1 7.3676350331112802e-03 9.7327881603831194e+00 8.1806980025876097e+00 1.9270453371181176e+01 1 1 0
1572 1 1 1.8362754281924787e-01 7.4769547856485028e+00 9.3982151858545340e+00 1.9355650701269692e+01 1 1 0
1573 1 1 1.0034909603842969e-01 8.9135770363579656e+00 9.1789442350140202e+00 1.9969584255148039e+01 1 1 0
1574 1 1 5.2653719139403185e-02 6.7547174275322730e+00 1.0687125966407161e+01 1.9130262487893489e+01 1 1 0
1575 1 1 8.6425364296804419e-02 9.6904336337255970e+00 1.0746799994758952e+01 2.0156029832687373e+01 1 1 0
1632 1 1 -2.1283846433915378e-02 1.1159355246474636e+01 8.3073074742933635e+00 1.9456267438886410e+01 1 1 0
1636 1 1 -3.2141980436345856e-02 1.1127058922397843e+01 1.0808801028356084e+01 1.9794697106652077e+01 1 1 0
1951 1 2 -3.2590777275101285e-01 7.2458879178876607e+00 9.8999179490398639e+00 1.8015598775839244e+01 1 1 0
1954 1 2 -4.0509974647239277e-01 4.3935563792838446e+00 9.5308432147935669e+00 1.7149462108501783e+01 1 1 0
1977 1 3 2.1408959369664246e-01 7.9815461989966936e+00 8.2258290685273217e+00 1.7249628913216508e+01 1 1 0
1514 1 1 1.3310693189426293e-01 5.1990464521450157e+00 1.0812895695117669e+01 1.9191274900834085e+01 1 1 0
1507 1 1 1.2892228694658175e-01 3.4787118142287592e+00 7.2470877230507460e+00 1.8962448658610260e+01 1 1 0
1510 1 1 2.3891251050533677e-01 5.3691779654657150e+00 8.1899361617855124e+00 1.9066526112829209e+01 1 1 0
1634 1 1 1.4294274608790136e-01 1.1867586957212829e+01 9.5896215451411919e+00 1.9539281775371553e+01 1 1 0
1570 1 2 -3.2377596338069242e-01 6.6571682990779850e+00 8.1881600571318991e+00 1.9624352732192566e+01 1 1 0
1786 1 2 -5.2544885230515115e-01 5.0167173375080099e+00 1.0897756036943232e+01 2.0657465737161857e+01 1 1 0
1653 1 2 -3.6116561987090207e-01 9.1366341452138382e+00 9.9005413808985772e+00 2.1197944097481429e+01 1 1 0
1515 1 1 1.3578169937226006e-01 3.4197561808645580e+00 1.1821727213997493e+01 1.7625817477305429e+01 1 1 0
1577 1 1 6.6805122587962798e-02 8.8996922823056046e+00 1.1773887017357382e+01 1.9378358923342493e+01 1 1 0
15192 2 3 3.4712496345684307e-01 7.4107452728791765e+00 9.7959176398311794e+00 2.1995825415039977e+01 0 0 0
15193 2 3 3.3573668581137656e-01 5.8909605584975751e+00 9.4998875476847910e+00 2.1999268109688789e+01 0 0 0
15191 2 2 -6.7491458066353449e-01 6.5796999005649059e+00 9.9370462485313418e+00 2.2538154715203717e+01 0 0 0
15761 2 2 -6.4195277205137913e-01 4.3535504667332976e+00 9.1164109958699164e+00 2.4543077088283713e+01 1 0 0
2061 1 1 -7.7134130836703119e-02 1.1752122359148220e+01 1.0781491479719705e+01 2.4710028885821810e+01 0 1 0
11051 2 2 -6.6975513084508598e-01 7.0556146504828501e+00 9.7539338694326716e+00 2.5262367529593266e+01 0 0 0
11053 2 3 3.6700305602666311e-01 7.0381644828815624e+00 1.0039995377068795e+01 2.4361980602353533e+01 0 0 0
3053 1 1 2.9482929240619915e-01 1.0285726521006541e+01 1.0904127805819293e+01 2.4537177328996229e+01 0 1 0
3054 1 2 -3.7811263391262384e-01 9.8350438274278993e+00 9.8310130059302683e+00 2.3951451824428307e+01 0 1 0
3055 1 2 -5.0956222069277068e-01 9.5346997826847808e+00 1.2103230885783811e+01 2.4653255925540432e+01 0 1 0
3057 1 3 9.2902781661361747e-02 1.0766585703524981e+01 8.1842871250212177e+00 2.4296235472798106e+01 0 1 0
2057 1 1 -6.5521114935721936e-02 1.1873894383484092e+01 8.3282794304175827e+00 2.4251077999413649e+01 0 1 0
11052 2 3 4.1557421656052612e-01 6.3395226039569987e+00 1.0135489084056925e+01 2.5835718651984006e+01 0 0 0
3925 1 3 3.2704143824458620e-01 4.3896952015374593e+00 1.1403940099930402e+01 2.5738171690879010e+01 1 1 0
1787 1 3 4.0078712759927415e-01 5.6277188608410516e+00 1.1533498495482917e+01 2.1206063089832980e+01 1 1 0
3056 1 3 3.5694741634232280e-01 1.0125890421384719e+01 1.2926420215139208e+01 2.4852166903871669e+01 0 1 0
1576 1 1 3.7292823096721911e-02 7.4137010978695530e+00 1.1841429843233371e+01 1.9767629478288548e+01 1 1 0
1516 1 1 -3.4421058939687915e-02 4.7145817369080723e+00 1.1948822152956357e+01 1.8312387584294321e+01 1 1 0
1638 1 1 1.2525732804291752e-02 1.1825238610152404e+01 1.2056217146754653e+01 1.9756028529210930e+01 1 1 0
15762 2 3 2.9170655685231434e-01 4.9819204031864217e+00 9.1454453666917743e+00 2.3807844578833510e+01 1 0 0
1899 1 2 -3.1137170566854711e-01 9.1883632938464572e+00 1.2502209062308115e+01 1.8178683231377057e+01 1 1 0
16764 2 3 4.0276996193288034e-01 3.8703939383517012e+00 1.0051177636613081e+01 2.1521888209497543e+01 0 0 0
1902 1 2 -2.5970956806786571e-01 2.9791583204698280e+00 1.2429384944576736e+01 1.6392205554430543e+01 1 1 0
2065 1 2 -3.5580064583788229e-01 1.1641615755095575e+01 1.2957758744762325e+01 2.5644593667740914e+01 0 1 0
1749 1 2 -4.1773095864933912e-01 6.7069003997316363e+00 1.2750056438275317e+01 2.0638660515503766e+01 1 1 0
11891 2 2 -6.4061642447466571e-01 6.6349991885857822e+00 1.2285891388004964e+01 2.3899336681555983e+01 0 0 0
16763 2 2 -7.3527060202545358e-01 3.0066528992849615e+00 9.8188354315650965e+00 2.2011010074633251e+01 0 0 0
3982 1 3 3.6202837989770215e-01 3.1576288346307204e+00 1.0293186639191525e+01 2.4755614267790317e+01 1 1 0
13047 2 3 2.6454157405744494e-01 3.9593057117942876e+00 1.1012194289541752e+01 2.3228422093694174e+01 0 0 0
13046 2 2 -6.6092966881685222e-01 4.4254133032006981e+00 1.1834050872736995e+01 2.2990638852420858e+01 0 0 0
1657 1 2 -5.3382173582729064e-01 3.0867731298525620e+00 7.3189583442708779e+00 2.1724039496656591e+01 1 1 0
11893 2 3 3.4524056646685702e-01 7.1527591066396443e+00 1.2561705818334278e+01 2.3037077207194258e+01 0 0 0
3888 1 2 -5.1350431851539846e-01 3.3701019287222813e+00 1.2766063368237317e+01 2.5767850140476629e+01 1 1 0
15928 2 3 4.0714739368143887e-01 8.7895218845622072e+00 1.1650495962765373e+01 2.2709303961745324e+01 0 0 0
15926 2 2 -6.5530398550656788e-01 8.6662505823046185e+00 1.2529325006504124e+01 2.2416613040848571e+01 0 0 0
11892 2 3 3.4986822059515282e-01 5.9782407999342526e+00 1.1574461061620234e+01 2.3613864981883935e+01 0 0 0
1630 1 1 1.2257476437860947e-01 1.2032392054530071e+01 7.2228529189599744e+00 1.9120490551008505e+01 1 1 0
13048 2 3 3.9656602167380539e-01 4.0816528313230309e+00 1.2649431708006938e+01 2.3411196828687942e+01 0 0 0
3924 1 2 -5.4738003691840365e-01 5.2002616646848550e+00 1.1287967817734238e+01 2.6366380406033631e+01 1 1 0
11731 2 3 3.6684391849588138e-01 4.2807208200065450e+00 7.9647879768766092e+00 1.6645265985066285e+01 0 0 0
15927 2 3 3.0973523617747079e-01 8.5024845229495707e+00 1.2422241672032611e+01 2.1456752940714626e+01 0 0 0
14779 2 3 3.7961990772817250e-01 7.3520983096562293e+00 1.1560150646130733e+01 1.6542327536135502e+01 1 0 0
1509 1 1 -7.6719526351829326e-02 2.6186570196482499e+00 8.3020226488226108e+00 1.8496169983132148e+01 1 1 0
12282 2 3 4.2574274585887134e-01 8.0927811619376389e+00 1.1832248224539413e+01 2.5811093995630756e+01 0 0 0
12911 2 2 -6.2272511198645331e-01 1.1874513101876630e+01 1.3053477330054672e+01 2.2540677100710145e+01 0 0 0
12283 2 3 3.9767176170541441e-01 6.5764754172022029e+00 1.2268552991278197e+01 2.6389786774550597e+01 0 0 0
12281 2 2 -6.5880902607883263e-01 7.5655311282813429e+00 1.2340389078950331e+01 2.6482208849042145e+01 0 0 0
1658 1 3 4.7207529684480565e-01 2.7093516997950422e+00 8.2009422349231897e+00 2.2123546197452807e+01 1 1 0
14782 2 3 4.0881321023266920e-01 3.5339240346455143e+00 1.3002736078892177e+01 2.0964954761172784e+01 0 0 0
971 1 3 4.2037684911079576e-01 9.4387560526258163e+00 1.3094020909974070e+01 1.6337505990206449e+01 0 1 0
16018 2 3 3.3716935844530116e-01 1.1882308782583662e+01 1.6231371405424010e+01 2.3123287325464503e+01 0 0 0
3887 1 3 4.3207544750607807e-01 7.8389790994263047e+00 1.4037000144467971e+01 2.6560917412162457e+01 1 1 0
1647 1 2 -6.7456703576369070e-01 1.0272226311802244e+01 1.4681102212360219e+01 2.3494135018561270e+01 1 1 0
13504 2 3 3.9991934275177027e-01 7.7312944388199893e+00 1.5579031882008801e+01 1.6517585002594174e+01 0 0 0
1465 1 1 2.8715501270440141e-01 5.8361800290276387e+00 1.8133069446170335e+01 1.8350108680054465e+01 1 0 0
3731 1 2 -5.1071367823853764e-01 8.3626209909147917e+00 1.9547438338552915e+01 2.5942317753523088e+01 1 1 0
1801 1 3 4.3385856787518506e-01 3.5667006273301207e+00 1.8343218335775482e+01 1.6034785425320411e+01 1 0 0
14780 2 2 -6.5145656309594624e-01 2.7226251972532007e+00 1.3222192083390032e+01 2.0459675285849762e+01 0 0 0
12913 2 3 4.3737667105661254e-01 1.1087736983821065e+01 1.3198941247227102e+01 2.3127587171107965e+01 0 0 0
3998 1 3 1.4165136956668659e-01 3.8736251187995210e+00 1.5660850211667693e+01 2.6716388194914568e+01 1 1 0
13566 2 3 3.3813223750334387e-01 5.7695637744530828e+00 1.8754639826615556e+01 2.3336418310904200e+01 0 0 0
14587 2 3 3.4896123719171362e-01 4.3038512230667632e+00 1.4673344250808412e+01 2.2784693322782307e+01 0 0 0
3935 1 3 4.8128846990709634e-01 8.0430942779229486e+00 1.6277859191510490e+01 2.6447772664800301e+01 1 1 0
1517 1 1 1.3298595726439646e-01 2.6674151513041613e+00 1.3492121269540551e+01 1.7312257360446253e+01 1 1 0
3997 1 1 3.3489418710980068e-01 5.4259074531997777e+00 1.7157623053399504e+01 2.6440476164094743e+01 1 1 0
4000 1 2 -4.9781238215314921e-01 4.4068456802912221e+00 1.8100308545569778e+01 2.6215711848650152e+01 1 1 0
13309 2 3 3.3475628423927400e-01 7.1785192493070005e+00 1.4099326185522770e+01 2.1702674653167165e+01 0 0 0
1525 1 2 -3.2197221701844175e-01 7.2167968052357825e+00 1.8393778289712035e+01 1.8519545677447034e+01 1 0 0
3733 1 3 4.0109410220772163e-01 8.7777725231581556e+00 1.8670182352940504e+01 2.5904435798813598e+01 1 1 0
16363 2 3 2.7637078974903068e-01 3.3084591627431230e+00 1.8760775114242580e+01 2.3189907491750674e+01 0 0 0
15187 2 3 5.3602865294730351e-01 9.9108547916782221e+00 1.7408569576449501e+01 2.4515094896149026e+01 0 0 0
1579 1 1 1.1889173490396163e-01 9.7336976790648855e+00 1.3377181037886276e+01 1.9214443578804460e+01 1 1 0
13502 2 2 -6.2179305036282262e-01 8.6502920212569112e+00 1.5322306524798922e+01 1.6675537097407215e+01 0 0 0
13503 2 3 4.2700144903071696e-01 9.3202693375592354e+00 1.6045259749561531e+01 1.6490675452090610e+01 0 0 0
13028 2 2 -5.6965751441117374e-01 4.4581791634355863e+00 1.7385723539994277e+01 2.0798371210154542e+01 0 0 0
1738 1 1 3.3232405771848639e-01 7.7753788386047447e+00 1.8864258559356795e+01 2.1461167428400525e+01 1 0 0
1588 1 1 -2.5931911566238246e-02 1.1843233395959466e+01 1.9440305257087871e+01 1.9664243137269423e+01 1 0 0
3051 1 2 -4.7702010533285966e-01 1.0542393575145491e+01 1.8047008767707034e+01 2.5240434324612611e+01 0 1 0
4001 1 3 3.6434250557660797e-01 4.0815645859725951e+00 1.8355612103206386e+01 2.5237205366169896e+01 1 1 0
1018 1 2 -4.0748998886672200e-01 9.8758505688996152e+00 1.7985369341467610e+01 1.6818440461775449e+01 0 0 0
15185 2 2 -6.8828599754392150e-01 9.1705827009596721e+00 1.6857731244343686e+01 2.3908426471191934e+01 0 0 0
1799 1 3 4.4147814079683795e-01 1.1192155992156446e+01 1.7198564443154332e+01 1.7434865985903336e+01 1 0 0
1461 1 1 1.2157095428760348e-02 5.5868384728369804e+00 1.5704218704836666e+01 1.8248680769229548e+01 1 0 0
1648 1 3 3.7729038198249804e-01 1.0041514313596238e+01 1.5284919566535578e+01 2.2686897916233171e+01 1 1 0
3999 1 2 -4.3403001233848026e-01 6.5273681700559516e+00 1.6949235237337376e+01 2.5803435752584008e+01 1 1 0
1460 1 1 -1.2828016537188913e-02 2.9520341849210769e+00 1.5889190756476390e+01 1.8082528634297201e+01 1 0 0
13030 2 3 3.5153023557048824e-01 3.4841604353592461e+00 1.7271229537229758e+01 2.0945056175832839e+01 0 0 0
15189 2 3 4.0712877354003629e-01 6.0444432664935537e+00 1.4887490776506272e+01 2.5610702213069427e+01 0 0 0
10262 2 2 -6.6828903472785539e-01 4.8685315145352126e+00 1.6748766992362082e+01 2.3478454335946111e+01 0 0 0
1524 1 1 -3.4116110253026355e-02 8.8869263690323717e+00 1.6983938591501659e+01 1.9569166294063475e+01 1 0 0
13565 2 2 -6.4602242655075903e-01 5.9963119068732000e+00 1.9399870260684079e+01 2.4004175183747591e+01 0 0 0
2073 1 1 1.4772809822439853e-01 1.1931244408929405e+01 1.7997512373519836e+01 2.5221353208826770e+01 0 1 0
15188 2 2 -6.6473535851408039e-01 5.3501312494115085e+00 1.4385757470249780e+01 2.4987551628941493e+01 0 0 0
3050 1 3 4.5275283816910428e-01 1.1557250033475716e+01 1.8406075723561514e+01 2.2829774114308542e+01 0 1 0
1650 1 2 -3.8519270000058914e-01 1.0331630858463225e+01 1.6172236235306521e+01 2.1291050579192063e+01 1 0 0
1526 1 1 7.6658839477646762e-02 9.6231927602859422e+00 1.8218955748215809e+01 1.9779354260388025e+01 1 0 0
3889 1 3 3.3255229912602918e-01 4.1430036959322374e+00 1.3404856497767872e+01 2.5628177772014233e+01 1 1 0
1519 1 1 8.2966003695121408e-04 7.5231630355909473e+00 1.4518684236841478e+01 1.9053235812909254e+01 1 1 0
13308 2 3 3.3974226549993630e-01 7.3872972747933279e+00 1.5689890541966529e+01 2.1899110258688012e+01 0 0 0
1578 1 1 1.1378037756120675e-01 6.6281204916423890e+00 1.3356554549772103e+01 1.9276954287850764e+01 1 1 0
1466 1 1 1.1394607083818650e-01 3.6505082140315355e+00 1.9516149932449512e+01 1.8432571074610209e+01 1 0 0
1463 1 1 -6.2984255256056360e-02 5.0714351295849989e+00 1.7044474661392972e+01 1.8141785621232234e+01 1 0 0
1459 1 1 6.1980672349911201e-03 4.9305819356531266e+00 1.4448082043653370e+01 1.7907736278388121e+01 1 1 0
1462 1 1 1.5162978713701883e-01 3.5937352019093565e+00 1.7146396424387447e+01 1.7624099527728990e+01 1 0 0
10263 2 3 3.4164690896402267e-01 4.2066463426682983e+00 1.6490650471583454e+01 2.4132284470235600e+01 0 0 0
1640 1 1 -3.7076275924655417e-03 1.1146868588520551e+01 1.3338817128728024e+01 1.9689321019809771e+01 1 1 0
1800 1 2 -4.9718739643888665e-01 3.9316769186616836e+00 1.7446499072279181e+01 1.6186037832383978e+01 1 0 0
13307 2 2 -6.3498547648197312e-01 6.9335450430502190e+00 1.4916506674674739e+01 2.2293945304011036e+01 0 0 0
16361 2 2 -6.7611621124602883e-01 2.9173295332680547e+00 1.8511578122639914e+01 2.4061235720216025e+01 0 0 0
1467 1 2 -3.3171270808680919e-01 5.1014289126451491e+00 1.9405908182921806e+01 1.8277157601393565e+01 1 0 0
3048 1 2 -5.1088893019976422e-01 1.0792086022533809e+01 1.8990543826633175e+01 2.2851924900296101e+01 0 1 0
13567 2 3 3.4852402436669150e-01 6.9813666034456636e+00 1.9363070728445560e+01 2.4011635402713306e+01 0 0 0
2069 1 1 -1.1313196735387585e-01 1.1692449672502105e+01 1.5489095616040240e+01 2.5800884190093694e+01 0 1 0
1580 1 1 3.5486198910831147e-03 1.1876259453667849e+01 1.4485727640357631e+01 2.0052915522368359e+01 1 1 0
1458 1 1 1.1184069783162333e-02 3.5135770367139991e+00 1.4629919684334903e+01 1.7616550968695734e+01 1 0 0
1521 1 1 -5.4740286017136361e-02 6.9556174036432727e+00 1.5783438924869758e+01 1.8731992589146387e+01 1 0 0
1586 1 1 -1.8651410645381311e-02 1.1039116909454911e+01 1.8275296661294167e+01 1.9709774075116059e+01 1 0 0
3052 1 3 1.3839820327390392e-01 1.0617772805360543e+01 1.5417252717691728e+01 2.5693528148263393e+01 0 1 0
13029 2 3 3.6309876655607320e-01 4.8072698862492267e+00 1.7523466763402915e+01 2.1681258731683034e+01 0 0 0
1739 1 2 -5.3008824752554784e-01 7.8549707667433237e+00 1.7640930106623760e+01 2.2187438206037452e+01 1 0 0
13089 2 3 3.6497007749236909e-01 7.6320927998988806e+00 1.4513990396811778e+01 2.3781119817543573e+01 0 0 0
1464 1 1 -4.5658269181322757e-02 2.8474423187575937e+00 1.8396114027023014e+01 1.8247558772836548e+01 1 0 0
1518 1 1 -1.0996134701734462e-02 5.3752496447473153e+00 1.3182328656617022e+01 1.8412531255712207e+01 1 1 0
1520 1 1 -5.5794825371338362e-02 8.8640823388597578e+00 1.4522159102464844e+01 1.9586993715073973e+01 1 1 0
1523 1 1 1.2075522591493992e-01 7.6254675568127563e+00 1.7024959751451718e+01 1.8877317682389432e+01 1 0 0
13090 2 3 5.2888143201435966e-01 9.3298983055943179e+00 1.4617102841061232e+01 2.4023886320524735e+01 0 0 0
14585 2 2 -6.6466515277802585e-01 3.5885700861059133e+00 1.4018407025591909e+01 2.2655689448293703e+01 0 0 0
1522 1 1 7.4868376462942601e-02 9.3954734700818854e+00 1.5772735247075701e+01 2.0165898573031274e+01 1 0 0
1527 1 1 -2.8445915007868244e-01 8.8806381652085271e+00 1.9379761761098461e+01 2.0406984789254032e+01 1 0 0
10264 2 3 3.7395306325315936e-01 5.7234521672836172e+00 1.6457768260907745e+01 2.3836936309080944e+01 0 0 0
14586 2 3 2.8950868042497713e-01 2.7021338700045052e+00 1.4442218129566207e+01 2.2777761769684766e+01 0 0 0
1584 1 1 1.3055609078940195e-01 1.1771675977815608e+01 1.6996510731429147e+01 1.9467039395870422e+01 1 0 0
1741 1 3 4.5607776052458443e-01 8.7916794935581581e+00 1.7313592973185362e+01 2.2373574694249093e+01 1 0 0
15186 2 3 3.7743696453787656e-01 8.4897650376285458e+00 1.6353793133103643e+01 2.4471816761155495e+01 0 0 0
1582 1 1 1.1994200337621723e-01 1.1192433793800809e+01 1.5785336900889607e+01 2.0218201904355411e+01 1 0 0
1798 1 2 -4.4320124922888665e-01 1.1718333125502292e+01 1.6640831931913308e+01 1.8078200115146728e+01 1 0 0
15190 2 3 3.3391301657783501e-01 5.7341595613591778e+00 1.3537990531595812e+01 2.4635440971361778e+01 0 0 0
13088 2 2 -6.6222498178962363e-01 8.3139961376743159e+00 1.4742279152346718e+01 2.4518297108872240e+01 0 0 0
3505 1 1 -1.1149727535047511e-01 4.8863894690888010e+00 1.5998066921135341e+00 2.7059848670301164e+01 1 1 0
3564 1 1 1.2030652515968246e-01 9.2307238989002798e+00 7.8273930765252020e-01 2.9494541219312417e+01 1 1 0
3565 1 1 1.4083365209907847e-01 7.4234887111544987e+00 1.7630266778994461e+00 2.7952831840184704e+01 1 1 0
3566 1 1 -3.6657548879733624e-02 8.6413804472606088e+00 1.9201202290209025e+00 2.8698677634245694e+01 1 1 0
3567 1 2 -3.6664808213335404e-01 7.0336135143343403e+00 2.9457090523511793e+00 2.7179107593577175e+01 1 1 0
3568 1 1 5.7257075577015454e-02 9.4334836963604385e+00 3.1248916142138410e+00 2.8616062747576365e+01 1 1 0
3569 1 1 -2.5373271079156223e-01 8.6960860740423858e+00 4.3902147363279411e+00 2.9103743096861958e+01 1 1 0
3624 1 1 7.5511186427679025e-02 1.0971625665990214e+01 7.2319809323599527e-01 2.9288164999059322e+01 1 1 0
3626 1 1 1.0352094274946053e-01 1.1539425265518631e+01 1.6946593016226066e+00 2.8220927529038473e+01 1 1 0
3628 1 1 -2.0922189028437975e-02 1.0808227943752447e+01 3.0866401847069183e+00 2.8401114878321241e+01 1 1 0
3630 1 1 -2.4682240030331880e-02 1.1642045370379703e+01 4.1724004857212735e+00 2.8244969445373417e+01 1 1 0
3692 1 2 -2.8520672760173610e-01 1.0270858070349622e+01 1.1120107149925711e+00 3.0484913587924400e+01 1 1 0
3779 1 3 1.8103987226516005e-01 9.4080874534767229e+00 5.2280143712783564e+00 2.9233629546412896e+01 1 1 0
4027 1 3 2.3272488914801837e-01 7.9586612294587136e+00 4.7141502917868987e+00 2.8356825337469559e+01 1 1 0
3780 1 1 2.9699134880328487e-01 7.7859838096495917e+00 4.0982817846949651e+00 3.0362601801043894e+01 1 1 0
3781 1 2 -4.9179429210448428e-01 8.2115858981275665e+00 4.7477770496057508e+00 3.1571714518690655e+01 1 1 0
3782 1 2 -3.7155819045228838e-01 6.6779524835670001e+00 3.4844159112425923e+00 3.0186971252420022e+01 1 1 0
4868 1 3 4.6780925937124473e-01 1.0176385078185865e+01 2.5839821110134298e+00 3.2118508032548661e+01 0 1 0
4987 1 3 4.3462590677444940e-01 8.0783597608081834e+00 2.7521702334637421e+00 3.1978009580516630e+01 0 1 0
4867 1 2 -5.2808412135721750e-01 1.1070033685660560e+01 3.0147906856841855e+00 3.2442277130229087e+01 0 1 0
4986 1 2 -5.5442769423068317e-01 8.6630616050397826e+00 2.2084593377953317e+00 3.2485342867646985e+01 0 1 0
4953 1 2 -5.3457599144381451e-01 1.0626950071198117e+01 5.5636254879610858e+00 3.2255903391657704e+01 0 1 0
4101 1 1 3.6349338068301686e-02 4.9718190961708748e+00 1.3667956444485734e+00 3.4236945995130419e+01 0 1 0
4102 1 1 -2.2060706972080947e-03 6.4122053720472145e+00 1.3643913517293262e+00 3.4416019132993490e+01 0 1 0
4103 1 1 -9.9596790005233818e-02 4.2346975758555807e+00 2.5972819308462571e+00 3.3854160468771923e+01 0 1 0
4104 1 1 -2.1223589726082157e-02 7.1717688149690551e+00 2.5778202410121867e+00 3.4324221909341659e+01 0 1 0
4105 1 1 1.5267182127247428e-01 4.9283558219027386e+00 3.7462121895946026e+00 3.4155419894863691e+01 0 1 0
4106 1 1 -2.8640951333737407e-02 6.3250914473232314e+00 3.7735107022662375e+00 3.4307758199647765e+01 0 1 0
4107 1 2 -3.6071464216328747e-01 4.1505399332374235e+00 4.9844908880928571e+00 3.4102458922679382e+01 0 1 0
4108 1 1 1.1340587083289255e-02 7.0603905744990616e+00 5.0014197547611898e+00 3.4436677682903564e+01 0 1 0
4109 1 1 1.5166381361029777e-01 4.8393269421662666e+00 6.2317576351521291e+00 3.4341260508827197e+01 0 1 0
4110 1 1 -2.9534296393731060e-02 6.2465669006015219e+00 6.1704908377786465e+00 3.4319037392531826e+01 0 1 0
4164 1 1 -8.2609423332925917e-03 9.2787108665972742e+00 1.3572718980347662e+00 3.4522250728416005e+01 0 1 0
4166 1 1 1.0822236304673817e-01 8.6081122223361142e+00 2.5467705833356717e+00 3.4008488497584032e+01 0 1 0
4168 1 1 -6.2156812976001202e-02 9.2606544936382420e+00 3.7758085185854906e+00 3.4441194483656140e+01 0 1 0
4170 1 1 1.2881114934299079e-01 8.5144261334337195e+00 5.0030591316954789e+00 3.4661190060467831e+01 0 1 0
4165 1 1 -7.9282347706997727e-02 1.0694149281429251e+01 1.3570245928065270e+00 3.4451353532582417e+01 0 1 0
4957 1 2 -3.2657438941179195e-01 8.9365327563986678e+00 6.2219480342155151e+00 3.5405662362621051e+01 0 1 0
4169 1 1 1.0105737669493213e-01 1.0666140199547925e+01 3.7272549711411074e+00 3.4645271998287420e+01 0 1 0
4167 1 1 1.2349575781184415e-01 1.1404651684624348e+01 2.5946793302405924e+00 3.3787973233016380e+01 0 1 0
5010 1 2 -3.8193917223267398e-01 1.1184763599484974e+01 4.5793560572141701e+00 3.5737729709390884e+01 0 1 0
3632 1 1 2.3609517578798431e-01 1.1148180329273158e+01 5.4755101001790170e+00 2.7589053471293397e+01 1 1 0
4171 1 1 6.0023969386609484e-02 1.1502214453049239e+01 5.2174193929744925e+00 3.4466437590519391e+01 0 1 0
4954 1 3 4.8871675321973479e-01 1.1070479095112544e+01 4.7050657403161606e+00 3.2225935520355861e+01 0 1 0
3507 1 1 2.6056037696782414e-01 5.6486425441054671e+00 2.7491695383414410e+00 2.7063092215280115e+01 1 1 0
4847 1 2 -5.3950741238686639e-01 8.5048722160971213e+00 5.9760053180225736e-01 3.6727562150268582e+01 0 1 0
3563 1 1 -4.6989335081933162e-02 6.7525632005722374e+00 4.8927847310267714e-01 2.8096068191185310e+01 1 1 0
14198 2 2 -6.8429309989293241e-01 4.1417787288049857e+00 2.3455924016939957e+00 3.0075347339667033e+01 1 1 0
14200 2 3 4.6233659489634688e-01 3.6140618332230603e+00 1.5689616885433986e+00 3.0288472003152101e+01 1 1 0
3503 1 1 -1.0931301510403682e-03 5.4037772022011996e+00 3.4999121095509028e-01 2.7533040936995061e+01 1 1 0
15431 2 2 -6.1638714774865022e-01 7.0716482639501628e+00 4.8827936787151066e-01 3.1535991341368288e+01 0 0 0
3783 1 3 3.7993999202829165e-01 9.0851958981287879e+00 5.3402291838088995e+00 3.1610548136517451e+01 1 1 0
5095 1 1 3.1827296512824960e-01 2.9087224993498753e+00 2.5774388389254073e+00 3.3178271317938211e+01 0 1 0
12240 2 3 4.0075876407387939e-01 4.8534241053646099e+00 4.6006645591949971e+00 3.0955335546698382e+01 0 0 0
12239 2 2 -6.7245296763380902e-01 4.8348709747469183e+00 5.4589200960880495e+00 3.1339136521998597e+01 0 0 0
12241 2 3 3.8281280804167811e-01 5.7095424814517646e+00 5.7210372306719162e+00 3.1558218283531929e+01 0 0 0
14199 2 3 4.6073743126587652e-01 5.0232606029924884e+00 2.3855859481754291e+00 2.9773308778522530e+01 1 1 0
4162 1 1 9.9839974146475899e-02 8.6011740727018555e+00 2.4180175226175732e-01 3.5259088563897436e+01 0 1 0
4173 1 1 2.1341618443853124e-02 1.0851195648551446e+01 6.2407970853662089e+00 3.3583825296004498e+01 0 1 0
4172 1 1 9.8354146127354367e-02 9.4296207404891224e+00 6.4364359709331440e+00 3.4101136808741671e+01 0 1 0
3508 1 1 1.3598404637080216e-01 3.4784872657504753e+00 3.9974734934752529e+00 2.6984565490722016e+01 1 1 0
3840 1 2 -4.9225503339081461e-01 1.1419050440368942e+01 1.0102039747740850e+00 2.6939542153074477e+01 1 1 0
3570 1 2 -3.6373062053731886e-01 9.6460305216534667e+00 5.6010698990672108e+00 2.7157602504380439e+01 1 1 0
3510 1 1 -2.1717705895738421e-02 2.7694272003991154e+00 5.2175278139243035e+00 2.7037565257686850e+01 1 1 0
5098 1 3 4.1472756894723284e-01 3.3764498065457174e+00 4.5989711822554851e+00 3.2570391154501174e+01 0 1 0
16596 2 3 3.6203626584474791e-01 1.0571714966464487e+01 2.8552684639257913e+00 3.7031155446057895e+01 0 0 0
3502 1 1 -3.8118038299550155e-02 2.7391485251395458e+00 3.5880646823806106e-01 2.7226772108287076e+01 1 1 0
3506 1 1 -4.9164619302258121e-02 2.7156331195612040e+00 2.8116661104111218e+00 2.7147403494593515e+01 1 1 0
16595 2 2 -6.4707043415234800e-01 9.6944268827180338e+00 2.7890351174676167e+00 3.7317124333223809e+01 0 0 0
16597 2 3 4.4212683852192958e-01 9.4159849787893268e+00 1.9320287318677369e+00 3.7035941012125328e+01 0 0 0
10297 2 3 3.7561359281691609e-01 1.1343378610491676e+01 6.5485819194517445e+00 3.6370777893673527e+01 0 0 0
4099 1 1 -1.0671643317918578e-01 4.2662720775053993e+00 1.8238879425941590e-01 3.4465885941154568e+01 0 1 0
4848 1 3 3.7340802826575525e-01 7.6958053278264389e+00 7.3402478760487466e-01 3.7179695000431231e+01 0 1 0
15433 2 3 4.2663296690905350e-01 7.8266251934086686e+00 5.4777904962066748e-01 3.2166311320196336e+01 0 0 0
4163 1 1 2.5998441534388927e-01 1.1428765321902384e+01 2.6060656539433552e-01 3.4779669216799796e+01 0 1 0
5968 1 2 -4.3571408076191737e-01 2.6843947051261146e+00 3.8719462204640345e+00 3.6468525790592935e+01 1 1 0
3634 1 1 -3.2332378338784898e-02 1.1763079352882144e+01 6.6030903191497723e+00 2.8335337345604255e+01 1 1 0
3512 1 1 2.9616094384353784e-02 3.4722362907612641e+00 6.4874277637943480e+00 2.6878423853025364e+01 1 1 0
5097 1 2 -5.3007067621594495e-01 2.8297505107211838e+00 3.8038116058769855e+00 3.2476599278125398e+01 0 1 0
5099 1 3 1.5876828458262290e-01 3.1902086038004192e+00 1.7908883499616479e-01 3.4530574257856983e+01 0 1 0
4100 1 1 -3.0563690494790349e-02 7.1588376851791180e+00 2.0004718492276885e-01 3.4857661230116321e+01 0 1 0
3504 1 1 1.6362097893552194e-01 3.3850880306271001e+00 1.5600827292088217e+00 2.6748089964272467e+01 1 1 0
3841 1 3 4.5630768933120430e-01 1.0809859684378134e+01 3.0003926861779079e-01 2.6912951613054855e+01 1 1 0
3950 1 3 4.1907611181167498e-01 2.6443573522660051e+00 1.0976359419750176e+01 2.9864851999895148e+01 1 1 0
3976 1 3 4.0802007028696397e-01 1.0740743186040390e+01 7.5270685848776191e+00 3.0966725863655064e+01 1 1 0
13244 2 2 -5.8316655084016322e-01 7.8184580773481240e+00 7.0357222626927118e+00 2.9974692066718678e+01 1 0 0
13246 2 3 3.9684120876381562e-01 7.0271917981035772e+00 7.6198049761927296e+00 3.0296501153411047e+01 1 0 0
13508 2 2 -7.4006340095260148e-01 9.0969394310215446e+00 1.1369957021572953e+01 3.6924730722156326e+01 0 0 0
13245 2 3 4.2762212785425108e-01 8.6638826303171310e+00 7.1715727760688059e+00 3.0507670463461455e+01 1 0 0
3572 1 1 2.8751379694600354e-01 9.0515067544285035e+00 6.8013525978090197e+00 2.7392639742089429e+01 1 1 0
5092 1 3 4.0100706190711777e-01 3.9482414936103472e+00 1.0431817882694046e+01 3.2201135227961267e+01 0 1 0
3516 1 1 -2.3791931757329902e-03 3.3769820321571369e+00 8.9889613723380553e+00 2.7216066546785999e+01 1 1 0
4179 1 1 -2.7586931444067020e-01 1.1756795809092623e+01 1.0132930995418276e+01 3.4249699995978752e+01 0 1 0
5013 1 2 -3.5436190133684559e-01 7.3272212752339145e+00 7.4179719822792451e+00 3.2501120461665117e+01 0 1 0
3520 1 1 1.1435563807417412e-01 3.2503473143534989e+00 1.1428805565670423e+01 2.7808683524392588e+01 1 1 0
4183 1 1 -3.1933622411593289e-02 1.1629618670580665e+01 1.2466958075269860e+01 3.3312431370934235e+01 0 1 0
4112 1 1 9.4117929848298351e-02 6.9712719189240353e+00 7.4597373981021322e+00 3.3892872838519160e+01 0 1 0
4174 1 1 6.7030334045362003e-02 8.5855843474426123e+00 7.4014898822335722e+00 3.3253327746616826e+01 0 1 0
4111 1 1 -9.9959225559957218e-02 4.1415730291389661e+00 7.4511942960106348e+00 3.4413251120177414e+01 0 1 0
5094 1 3 1.0761613503110838e-01 3.0996069045520453e+00 7.4308677744996663e+00 3.4324784465316391e+01 0 1 0
3515 1 1 -4.4278546897628529e-02 5.5272843753635916e+00 7.7743832023799593e+00 2.7376339754427587e+01 1 1 0
3517 1 1 1.4071653484105562e-01 4.5706532458660796e+00 8.7988652714214197e+00 2.8113240950152182e+01 1 1 0
3519 1 1 -6.9425771814115092e-02 5.2626565867556021e+00 1.0082980286912731e+01 2.8363138323533200e+01 1 1 0
3521 1 1 1.4680294200650165e-01 4.8381933738225147e+00 1.1376379173962111e+01 2.7815762933524162e+01 1 1 0
3523 1 1 -2.7416947262143016e-02 5.2830507880237176e+00 1.2612005690005518e+01 2.8383905974747503e+01 1 1 0
3573 1 1 1.5228654136345737e-01 6.8797516854770784e+00 8.0799268375747477e+00 2.7383649973914100e+01 1 1 0
3574 1 1 -6.5728428629757890e-02 9.6769079120579846e+00 7.8092207388072232e+00 2.8081850136432433e+01 1 1 0
3575 1 1 -7.6339781377270780e-02 7.5011309071575090e+00 9.0708832475328673e+00 2.8100613835256997e+01 1 1 0
3576 1 1 1.6397859352372610e-01 8.9841211929411902e+00 9.1245361948048895e+00 2.8131260275860292e+01 1 1 0
3577 1 1 1.3591177985972294e-01 6.5756814604325573e+00 9.9377759751602692e+00 2.8903280940951859e+01 1 1 0
3578 1 1 -4.3903432034167106e-02 9.4224578261272161e+00 9.9890011762568491e+00 2.9254679144302234e+01 1 1 0
3579 1 1 -8.5046419715760185e-02 7.2096942120048251e+00 1.1224236237523929e+01 2.9275954053152592e+01 1 1 0
3580 1 1 1.5021671943569426e-01 8.5695061689868357e+00 1.1046660722281517e+01 2.9625074256793308e+01 1 1 0
3581 1 1 1.0997609582827286e-01 6.4507282578488159e+00 1.2488391649721548e+01 2.9234686141472867e+01 1 1 0
3636 1 1 1.2921537555901200e-01 1.0922167432564946e+01 7.6261213162237453e+00 2.8910100877052589e+01 1 1 0
3638 1 1 -6.4992812654554810e-02 1.1631914429745544e+01 8.7949874774953667e+00 2.9339938917398136e+01 1 1 0
3640 1 1 1.3654075889268946e-01 1.0765811695477758e+01 9.8990613123567002e+00 2.9805909672825010e+01 1 1 0
3642 1 1 1.4910058894367911e-01 1.1653267648072397e+01 1.1565178274126053e+01 3.0049254019884877e+01 1 1 0
3723 1 2 -5.8820669470361520e-01 6.4725290784965788e+00 9.1824823969491973e+00 3.0222054792846055e+01 1 1 0
3866 1 2 -4.9250424755692040e-01 4.3574099730948177e+00 7.9930152350258146e+00 2.9305888549765797e+01 1 1 0
3975 1 2 -5.1834596180655801e-01 1.0274624978077252e+01 7.0891710442527520e+00 3.0227143977206680e+01 1 1 0
3724 1 3 4.3165997093951597e-01 6.6229301141237871e+00 9.8056823492247798e+00 3.0949094191646438e+01 1 1 0
3810 1 2 -2.5353794605028240e-01 1.0935376077863692e+01 1.0712762486851810e+01 3.0982407890048240e+01 1 1 0
3811 1 2 -2.7129009071875732e-01 8.8418182630719340e+00 1.2140466718409757e+01 3.0539741385016750e+01 1 1 0
4937 1 2 -5.4295673240539410e-01 6.3421765475422411e+00 1.1094182322893847e+01 3.2049091257737651e+01 0 1 0
4938 1 3 4.3240199856225014e-01 6.7471261429845892e+00 1.1851179185546945e+01 3.1622407562375781e+01 0 1 0
5089 1 1 3.0824847745115708e-01 3.2901676479922743e+00 1.2322354603282827e+01 3.2831603210482115e+01 0 1 0
5090 1 2 -5.3172787911703068e-01 3.2535707503546440e+00 1.1099968385940679e+01 3.2104862540390293e+01 0 1 0
4119 1 1 -3.2908842886534520e-02 4.4170882635541524e+00 1.2360389099956651e+01 3.3724003381274365e+01 0 1 0
4120 1 1 -2.1381619528980930e-02 7.2577932576501158e+00 1.2306141647474885e+01 3.3870197579252626e+01 0 1 0
4181 1 1 9.1781785442427363e-02 1.0943163051411259e+01 1.1267741354581196e+01 3.3656984885080000e+01 0 1 0
4118 1 1 1.3176575071148192e-01 6.4595545230356644e+00 1.1064183453610745e+01 3.3485231596245626e+01 0 1 0
4182 1 1 -8.7200120805039881e-03 8.7106236805231934e+00 1.2285535649156229e+01 3.3878889949291271e+01 0 1 0
4117 1 1 -4.6364180797583074e-02 5.0775512995191372e+00 1.1106720100815538e+01 3.4002726586371104e+01 0 1 0
4113 1 1 -2.6540036721389292e-02 4.9192597052805214e+00 8.6289270250480818e+00 3.4613952485355981e+01 0 1 0
4114 1 1 8.8975812420047082e-02 6.4328991890620575e+00 8.5827712329894670e+00 3.4730294400904768e+01 0 1 0
4115 1 1 1.5940876487475977e-01 4.4456119614483445e+00 9.9752383062860570e+00 3.4581820564867549e+01 0 1 0
4116 1 1 8.2207074652000819e-02 7.2809028904445006e+00 9.9430617616612142e+00 3.4047080844993054e+01 0 1 0
4176 1 1 9.1984057798222954e-02 9.3249108371717817e+00 8.6548051730547755e+00 3.3278399993802154e+01 0 1 0
4178 1 1 -2.2394911184543228e-02 8.7727282663936208e+00 9.8447193956810892e+00 3.3596525634703212e+01 0 1 0
4180 1 1 1.0178049064249673e-02 9.5026781968889615e+00 1.1132638261657817e+01 3.3648612951173533e+01 0 1 0
5093 1 2 -4.7075665777635339e-01 3.0378746872913776e+00 1.0065827413765867e+01 3.4717370508634765e+01 0 1 0
4960 1 2 -3.0938207428596787e-01 7.1353184392879108e+00 9.6535049849083965e+00 3.5437593743184443e+01 0 1 0
13688 2 2 -6.6196215912289325e-01 9.9154109728812134e+00 8.8928546425065420e+00 3.6324602608167289e+01 0 0 0
4177 1 2 -3.5406188486962753e-01 1.0787138470122267e+01 8.4499862385775977e+00 3.2860764633347600e+01 0 1 0
4175 1 1 2.4842235457395115e-01 1.1528087708059688e+01 7.4203962343153167e+00 3.3352623072097821e+01 0 1 0
4771 1 3 2.0217492803010581e-01 1.1069601518542269e+01 9.3186844082806175e+00 3.4658820347998343e+01 0 1 0
13689 2 3 3.4758182379295421e-01 9.0840760776210630e+00 8.4234287815861926e+00 3.6313277259791207e+01 0 0 0
3867 1 3 3.6572118556408334e-01 5.1064556352607644e+00 8.2953699862817043e+00 2.9958856371396461e+01 1 1 0
3949 1 2 -4.4831675514510666e-01 3.2354431835355228e+00 1.1571592247426688e+01 2.9240689996712486e+01 1 1 0
3644 1 1 -4.5315345699194452e-02 1.1018536209108296e+01 1.2863380530391559e+01 2.9861874809907345e+01 1 1 0
16415 2 2 -6.4911359909153021e-01 4.0815563046305963e+00 8.2689649504408500e+00 3.1989107132438665e+01 0 1 0
16417 2 3 3.1728921050866071e-01 5.0094653832263143e+00 8.1991902596585060e+00 3.1899075198072211e+01 0 1 0
3522 1 1 9.7637826967731933e-02 2.7212725318852775e+00 1.2799064091924699e+01 2.7057079431806848e+01 1 1 0
13510 2 3 4.7428182448890033e-01 9.5539759949421459e+00 1.1947096989139576e+01 3.6273736260032649e+01 0 0 0
13509 2 3 4.2105295490462996e-01 9.1099063360821297e+00 1.0366236526958966e+01 3.6702914677666001e+01 0 0 0
3518 1 1 -5.1684682303945170e-02 2.7517982291622558e+00 1.0217369331005788e+01 2.7073993454640217e+01 1 1 0
16416 2 3 3.4298564199561182e-01 3.5983886639576181e+00 7.4421413131277463e+00 3.1838720099826130e+01 0 1 0
3582 1 1 1.5755725795779424e-01 9.6185911332244132e+00 1.3134020907200126e+01 2.9797038454302935e+01 1 1 0
10295 2 2 -6.6022116542299036e-01 1.1801492318861328e+01 7.3194145472176295e+00 3.6849132446656583e+01 0 0 0
6093 1 3 5.1385634683676118e-01 7.2112351347287547e+00 1.1366544940690211e+01 3.7231508451066240e+01 1 1 0
15654 2 3 4.0608439480581049e-01 2.8952772332395167e+00 7.3280681973223176e+00 2.9743010204724268e+01 1 0 0
13690 2 3 3.8293273175879322e-01 1.0540260273251953e+01 8.4827161764026222e+00 3.6976251237164369e+01 0 0 0
3926 1 2 -4.6383358180494633e-01 9.4831117614275762e+00 9.8733517421298966e+00 2.6980745924186611e+01 1 1 0
4773 1 2 -3.9407042806231313e-01 1.2216948261499839e+01 1.1594105648347638e+01 3.6372277073051606e+01 0 1 0
3513 1 1 5.8606403835287091e-02 4.9141343956391976e+00 6.6554264478346550e+00 2.6790122646734112e+01 1 1 0
3571 1 2 -3.4595663016902689e-01 7.8064956758633146e+00 7.1382672530657603e+00 2.6765688457672411e+01 1 1 0
11644 2 3 4.2720636872153361e-01 8.4873147849614021e+00 1.8099710510136827e+01 3.7065070448000519e+01 0 0 0
15334 2 3 4.4788102068420704e-01 5.6147351719899916e+00 1.7985594249849790e+01 3.7242411461956507e+01 0 0 0
6006 1 3 3.9490953183881139e-01 3.1417934020885663e+00 1.8338834164164176e+01 3.7435457327120098e+01 1 1 0
3886 1 2 -5.4897013068692702e-01 7.2745132271204183e+00 1.4880867874869491e+01 2.6760770718868237e+01 1 1 0
15333 2 3 3.5896653967046060e-01 5.9662570347933821e+00 1.6449757197572414e+01 3.6915897095559750e+01 0 0 0
3587 1 1 8.9868915689599121e-02 7.4432539929052082e+00 1.6436855359499102e+01 2.8797522094214560e+01 1 1 0
4921 1 2 -5.5984948378696553e-01 1.0270882449779501e+01 1.3261997599619839e+01 3.5499953532388702e+01 0 1 0
14544 2 3 3.8191760417843240e-01 1.0559334831763705e+01 1.9651006167537279e+01 3.2261288439469148e+01 0 0 0
3525 1 1 -4.0180168892941043e-02 4.5545454212213841e+00 1.3855647323843746e+01 2.8148708180757875e+01 1 1 0
3588 1 1 1.1541459357934068e-01 9.0104165966352330e+00 1.6535044631767335e+01 2.8298860300764620e+01 1 1 0
4186 1 1 -5.0760923980444017e-02 8.6875187257516568e+00 1.4658380206251865e+01 3.4500334260246149e+01 0 1 0
5085 1 2 -5.1357853878876658e-01 3.2034714644733837e+00 1.9458665089978805e+01 3.5296355530213063e+01 0 1 0
4193 1 1 7.7012219512720845e-02 1.1023574150766697e+01 1.8731184298655251e+01 3.4525588602316603e+01 0 1 0
4940 1 3 4.7039334659774873e-01 1.0021685948422736e+01 1.4811918880424667e+01 3.1640557009920421e+01 0 1 0
15332 2 2 -6.2922244611316525e-01 6.3312238669963739e+00 1.7332038485905397e+01 3.6957490395303012e+01 0 0 0
14685 2 3 4.0869804292828210e-01 3.5398694797047980e+00 1.6994962547621924e+01 3.2069470654863530e+01 0 0 0
3591 1 1 7.7750228634719296e-02 7.5659423576648468e+00 1.8788988266973753e+01 2.9392809514075761e+01 1 1 0
5086 1 3 1.7934564637216502e-01 3.4715785433861401e+00 1.7272103423574137e+01 3.5490034368551775e+01 0 1 0
13899 2 3 4.2924360711921439e-01 6.9599345325616930e+00 1.4131782991685013e+01 3.7301853493312748e+01 0 0 0
4187 1 1 -4.8986267958238017e-02 1.1423472898289715e+01 1.4961764380393751e+01 3.3936162996201418e+01 0 1 0
3524 1 1 8.6367444189764414e-02 3.1733499354347638e+00 1.3918643739272476e+01 2.7758755909078118e+01 1 1 0
6063 1 3 2.1586868613496601e-01 2.7566299494875977e+00 1.4314584487107629e+01 3.6960485644405601e+01 1 1 0
14192 2 2 -6.5613238302062127e-01 5.0779785686974277e+00 1.4200137552457949e+01 3.7036189815833566e+01 0 0 0
4184 1 1 1.6055921934059500e-01 9.4538806682218812e+00 1.3478089862987725e+01 3.4309847036463928e+01 0 1 0
13898 2 2 -6.7135787433524929e-01 7.8416784981820165e+00 1.3980996435701048e+01 3.6950616856727244e+01 0 0 0
14545 2 3 4.9778910885178584e-01 9.3675274741140235e+00 1.9223407727243210e+01 3.1181264835802551e+01 0 0 0
14193 2 3 4.0172494998531438e-01 5.1008464895631622e+00 1.3216579693322455e+01 3.6811231266066926e+01 0 0 0
3908 1 2 -5.5685520066536209e-01 8.0104673682456440e+00 1.8381487872835528e+01 3.0868025266988173e+01 1 1 0
4189 1 1 -1.8623294202401993e-02 1.0737141966750347e+01 1.6015541238787680e+01 3.4539868366833929e+01 0 1 0
4123 1 1 1.6329344808473592e-01 4.4211295979969529e+00 1.4777542190159268e+01 3.4573063945126826e+01 0 1 0
3529 1 2 -3.3583159750104974e-01 5.3979821333277087e+00 1.7674953245233450e+01 2.8992890106292244e+01 1 1 0
3652 1 2 -3.1301983853428050e-01 1.1041810916885785e+01 1.7976668439659168e+01 2.8589571992798959e+01 1 1 0
4922 1 3 4.7619640984831091e-01 1.1178101263199901e+01 1.3524018181702713e+01 3.5597636959106715e+01 0 1 0
13115 2 2 -6.5290817437397330e-01 4.5024166880917056e+00 1.5578782880506113e+01 3.1016715355511412e+01 1 0 0
5087 1 2 -4.5386305123214565e-01 3.0148689210868911e+00 1.4709137955123113e+01 3.4790073674951707e+01 0 1 0
4129 1 1 2.0298216582825056e-02 5.0351942203880267e+00 1.8453578988555837e+01 3.4636362823302413e+01 0 1 0
3934 1 2 -4.9252090493920908e-01 8.9428567560508245e+00 1.6450015987079933e+01 2.6847084269431104e+01 1 1 0
3530 1 2 -3.5087962522985738e-01 3.2549610642162436e+00 1.8675227451855363e+01 2.9361517978275717e+01 1 1 0
5015 1 2 -3.1592893699879332e-01 6.7263243488393858e+00 1.5600104978944195e+01 3.2814901204121561e+01 0 1 0
4185 1 1 1.3734751892912614e-01 1.0719200667014551e+01 1.3713692011384943e+01 3.3325853864633203e+01 0 1 0
4191 1 1 1.2389065153450426e-01 1.1438290414051041e+01 1.7243911398419918e+01 3.5085702797753420e+01 0 1 0
4128 1 1 -6.1179786087817198e-02 7.2326561797453826e+00 1.7301850773504555e+01 3.4462522159455808e+01 0 1 0
4127 1 1 -8.2146109791925104e-02 4.3912882998538620e+00 1.7271258614632725e+01 3.4957081869910276e+01 0 1 0
4993 1 3 3.9384137979294748e-01 8.6138190793597271e+00 1.5456633794572356e+01 3.6634133514329079e+01 0 1 0
14686 2 3 4.0668426234296801e-01 4.8346523448697907e+00 1.7945413614812299e+01 3.2190011881837485e+01 0 0 0
4813 1 2 -3.5508501438591950e-01 6.4466988772826896e+00 1.9346782274204504e+01 3.2879503078296317e+01 0 1 0
13116 2 3 3.9257364315557042e-01 3.9181138225142025e+00 1.5069702461358682e+01 3.0436888718852160e+01 1 0 0
4814 1 2 -3.1104383771754640e-01 9.3338084014975085e+00 1.7669918964567206e+01 3.3050996064875385e+01 0 1 0
4992 1 2 -5.3315621537208702e-01 9.0597757891865225e+00 1.6292883683310404e+01 3.6256507453325447e+01 0 1 0
3527 1 1 1.4361148803521658e-02 5.2826456786924583e+00 1.5081630955893004e+01 2.8029474407618277e+01 1 1 0
3650 1 1 8.7047550247945596e-02 1.1783314013560975e+01 1.6811841734551436e+01 2.8977756468270353e+01 1 1 0
4126 1 1 1.0647341662967287e-01 6.4477086197299514e+00 1.6129752945529397e+01 3.4122336403948225e+01 0 1 0
3592 1 1 -4.3459164145153550e-02 8.9228979570665246e+00 1.8962708643564806e+01 2.8776073963320115e+01 1 1 0
3812 1 2 -3.1810899078743476e-01 6.6113357328868911e+00 1.3679327202423387e+01 3.0137042180809740e+01 1 1 0
3531 1 1 2.5256455508370429e-01 4.6360649842441575e+00 1.8794396261878809e+01 2.9359316727642760e+01 1 1 0
4190 1 1 1.2899375610170294e-01 8.6244242814500289e+00 1.7164753418443912e+01 3.4206004526998619e+01 0 1 0
3906 1 2 -4.5054504330450251e-01 7.7294787285623157e+00 1.6138854178911053e+01 3.0194806919119205e+01 1 1 0
4968 1 2 -5.2227782529328370e-01 1.1150179823296652e+01 1.7287867104630248e+01 3.6543799988777977e+01 0 1 0
14684 2 2 -6.2330208533122988e-01 3.9515649873588385e+00 1.7815818268851448e+01 3.2504590284466062e+01 0 0 0
4121 1 1 -2.6725564612615948e-02 5.0940391024007132e+00 1.3572512204698787e+01 3.4211973205968050e+01 0 1 0
4125 1 1 -3.7621197113561045e-02 5.0744528291609061e+00 1.6048600980031299e+01 3.4611603336183798e+01 0 1 0
13117 2 3 4.6166647087852208e-01 5.3824506146422033e+00 1.5221206270158852e+01 3.1047944435620355e+01 1 0 0
4122 1 1 -2.6982188988496200e-04 6.5102624395387254e+00 1.3469905934018069e+01 3.3993099456402042e+01 0 1 0
3589 1 1 8.7731141024115888e-02 6.8225951923793247e+00 1.7738490187505160e+01 2.8890490931452256e+01 1 1 0
4130 1 1 9.3482887554999700e-02 6.4535213112661634e+00 1.8438846247506032e+01 3.4005357725369436e+01 0 1 0
3909 1 3 4.1017756209476036e-01 7.4710583494353084e+00 1.8713393317336234e+01 3.1624201538577239e+01 1 1 0
3586 1 1 -3.9289164499482958e-03 9.6292320201024584e+00 1.5399869449204134e+01 2.8945557163358433e+01 1 1 0
3646 1 1 1.2768020637776020e-01 1.1786271650577515e+01 1.4111891372892924e+01 2.9928472063846677e+01 1 1 0
4192 1 1 7.2653835433469635e-02 9.5340579478569278e+00 1.8760782439754557e+01 3.3988340163542176e+01 0 1 0
4925 1 2 -5.2701041183503916e-01 1.1183787318358418e+01 1.9594253931011700e+01 3.6878252939676756e+01 0 1 0
4939 1 2 -4.3189010468955441e-01 9.8545425659104904e+00 1.4015628960119027e+01 3.2227603693991142e+01 0 1 0
4742 1 2 -5.3936111056221503e-01 1.1789679774698104e+01 1.9076453324642930e+01 3.3361524656203287e+01 0 1 0
4124 1 1 1.2158399668761029e-01 7.3623807535346977e+00 1.4728266626471106e+01 3.3849533114457159e+01 0 1 0
3940 1 2 -3.4321856176686122e-01 1.1399263240648958e+01 1.5210272714612643e+01 3.0832908954967117e+01 1 1 0
3648 1 1 7.6868537988815447e-02 1.0974128991336524e+01 1.5750053129569551e+01 2.9526144318767713e+01 1 1 0
4188 1 1 1.2152051559127047e-01 9.3296914973360359e+00 1.5913019049322648e+01 3.4854242504839810e+01 0 1 0
4022 1 3 2.4472105859722063e-01 3.9092065687528685e+00 1.6771812113962167e+01 2.8050573840308822e+01 1 1 0
3584 1 1 -3.0967558937134088e-02 8.9139130202338315e+00 1.4197677641260727e+01 2.9205999066068212e+01 1 1 0
4926 1 3 3.9070340800024800e-01 1.0524402285731359e+01 1.8777009614154743e+01 3.6790885787805330e+01 0 1 0
4969 1 3 3.8406320673693300e-01 1.0504600300817179e+01 1.6656868823638863e+01 3.7021661325259508e+01 0 1 0
3907 1 3 4.5576131172402173e-01 7.5032323608753480e+00 1.6797377381688349e+01 3.0883397407187786e+01 1 1 0
3585 1 1 1.0184282822056498e-01 6.7589091072165388e+00 1.5084626550050103e+01 2.8123805054829408e+01 1 1 0
3528 1 1 -2.2978258024467374e-01 4.5344310678416591e+00 1.6207288780950179e+01 2.7359860409396365e+01 1 1 0
3583 1 1 1.5147396804828434e-01 7.4184222641457405e+00 1.4039112185269733e+01 2.9060795964379373e+01 1 1 0
3590 1 1 1.3942493058393357e-01 9.6135188640104303e+00 1.7767838573160407e+01 2.8569119185960158e+01 1 1 0
13900 2 3 3.8421431349409446e-01 8.4468414305537713e+00 1.3397431192919509e+01 3.7446969453580380e+01 0 0 0
5680 1 1 -2.2688137413016621e-02 4.2754319662665434e+00 3.3535881117567827e+00 3.9051175063832623e+01 1 1 0
5682 1 1 1.2300972727163068e-01 3.3478769793942846e+00 4.4478031197497669e+00 3.9376802093750136e+01 1 1 0
5684 1 1 1.5014461373006491e-01 4.2053404175812235e+00 6.0327650645010129e+00 3.9358805397034679e+01 1 1 0
5685 1 1 -3.9053515172649142e-02 5.5252727304694123e+00 5.8771234413140805e+00 3.8660200296571468e+01 1 1 0
5852 1 2 -3.6347416559958567e-01 3.6524502545117365e+00 5.3156808833037772e+00 4.0516692822405311e+01 1 1 0
11329 2 3 4.1071145026309636e-01 5.8918540496427489e+00 4.5793993337619545e+00 4.1906394969775739e+01 0 1 0
11327 2 2 -6.9892415465981639e-01 6.7524334077157224e+00 4.3293820929384994e+00 4.1543728642818870e+01 0 1 0
11328 2 3 4.6932334447809243e-01 7.2568009185855704e+00 4.9006968176037020e+00 4.1052336429168029e+01 0 1 0
6087 1 2 -4.4033992441856973e-01 8.3251010286203364e+00 3.8412912196335567e+00 3.9616819149372432e+01 1 1 0
5681 1 1 4.1624495717292605e-02 5.6983058627520240e+00 3.4365792066429819e+00 3.9062697541324788e+01 1 1 0
5683 1 1 -6.8166539234229759e-02 6.2640429387377274e+00 4.6988736348523368e+00 3.8586410993423563e+01 1 1 0
6085 1 1 3.0035546676036157e-01 7.9386573846395301e+00 2.5928171328110015e+00 3.9557036267906184e+01 1 1 0
5679 1 1 -7.5602984007718727e-02 6.5272219299686656e+00 2.2799053380853618e+00 3.9289776569367966e+01 1 1 0
5678 1 1 1.4207988810141708e-01 3.6556687307577804e+00 2.0598925541111472e+00 3.8872432225618795e+01 1 1 0
6086 1 2 -5.1599593471787608e-01 8.7886431037756481e+00 1.4642427449524726e+00 3.9562310113337773e+01 1 1 0
13229 2 2 -6.7439906522699045e-01 9.7301490068091638e+00 4.5046716655692753e+00 4.2363172630969437e+01 0 1 0
13231 2 3 3.3029135626153033e-01 1.0405243163802762e+01 4.2384972211549377e+00 4.3053279120069057e+01 0 1 0
13230 2 3 3.9291854516583247e-01 8.9024327989870429e+00 4.8739863410862849e+00 4.2739017248743487e+01 0 1 0
7829 1 3 2.0556672399921580e-01 1.1520003620776011e+01 3.5007572870389527e+00 4.6647614747172348e+01 1 1 0
7449 1 1 -2.9530215274144228e-01 8.2468743533393862e+00 1.6643352694790452e+00 4.6789777251764150e+01 1 1 0
7511 1 1 2.1386386600213311e-01 1.0963180871648349e+01 1.4602974927215999e+00 4.4326767821286055e+01 1 1 0
7393 1 1 -3.5743090455165147e-02 3.6615526818714992e+00 5.4593392970102066e+00 4.6439807564950371e+01 1 1 0
7389 1 1 -1.0552642158060015e-01 4.0167671593669958e+00 3.1345291536873359e+00 4.5428198619732335e+01 1 1 0
14387 2 2 -6.5182426244127234e-01 7.8976438868310970e+00 2.2666781346134877e+00 4.2324096538372096e+01 0 0 0
14388 2 3 3.9774472577963338e-01 8.3675815875768027e+00 2.7987677480794098e+00 4.1636087402334987e+01 0 0 0
14389 2 3 3.3254005869944109e-01 7.8489641632599225e+00 2.7096065124997528e+00 4.3219081271650609e+01 0 0 0
7446 1 1 7.8839388685090314e-02 5.8302693676135009e+00 1.6762328015881416e+00 4.5972183693004887e+01 1 1 0
7447 1 1 3.0148454058172080e-02 7.2568462923294517e+00 1.2528138418199637e+00 4.5720861173496502e+01 1 1 0
7448 1 1 1.1659826936221904e-01 5.4296539875611032e+00 3.1059171187149213e+00 4.5890788901592423e+01 1 1 0
7450 1 1 2.2339921795176018e-01 5.5207475220368636e+00 3.9116873547390489e+00 4.7183617980457761e+01 1 1 0
7452 1 1 -6.2238673575461770e-02 4.9173867439220320e+00 5.2571909895752684e+00 4.7026308211307501e+01 1 1 0
7513 1 1 -2.5662765464746673e-01 1.0880487278121036e+01 4.2954433949191761e+00 4.6902792375229438e+01 1 1 0
7387 1 1 1.2372315873032977e-01 3.2431142675154265e+00 2.0266465493575834e+00 4.5006639161558141e+01 1 1 0
7962 1 2 -5.0119337869849256e-01 6.2535585305345149e+00 3.7099505439638936e+00 4.4899264706382787e+01 1 1 0
7963 1 3 3.5454752193757882e-01 5.6960239465392126e+00 4.2027118064097424e+00 4.4183009047055712e+01 1 1 0
8062 1 3 3.5666085931482872e-01 7.2423773070893516e+00 5.7334169681883056e+00 4.5673479546829675e+01 1 1 0
8102 1 3 2.1602590045057479e-01 1.0334652112365299e+01 3.9829289371925873e+00 4.7788022346002123e+01 1 1 0
7391 1 1 1.4573739278524050e-01 3.2540051505546934e+00 4.3411180895618058e+00 4.5671625720580757e+01 1 1 0
7510 1 2 -3.5507103855358951e-01 9.5817591593790805e+00 1.8088583576162602e+00 4.4427096464821403e+01 1 1 0
8074 1 2 -3.5726005755291024e-01 5.0398403086980439e+00 8.9815640421720311e-01 4.6908668297002116e+01 1 1 0
8092 1 3 2.5154168866991033e-01 9.2156576607198080e+00 1.9835407008620560e+00 4.6433114560202732e+01 1 1 0
16427 2 2 -6.8008117294941306e-01 1.0697646168838693e+01 3.1858219650097626e+00 3.9652064045091038e+01 0 1 0
5677 1 1 -2.9778937147771398e-02 5.9013978576354118e+00 9.9518017351492261e-01 3.9175145633832365e+01 1 1 0
7385 1 1 -5.9004012156728958e-02 3.4586858796829731e+00 6.7544730794238894e-01 4.5043507867922003e+01 1 1 0
16428 2 3 4.2427357158179768e-01 9.9019479436195414e+00 3.8505387321290026e+00 3.9888501315080461e+01 0 1 0
5676 1 1 -6.0977102047703416e-02 4.5722381839758928e+00 9.2979362675922383e-01 3.8710207528345173e+01 1 1 0
16429 2 3 4.6272159856533523e-01 1.0481150575269535e+01 2.2685264706162207e+00 3.9772026331328213e+01 0 1 0
7830 1 2 -4.9479301360365324e-01 8.8380212705189347e+00 3.7967371371960321e+00 4.5721292643194062e+01 1 1 0
7828 1 1 3.6680040794024427e-01 9.9689815704507225e+00 4.6467256713942460e+00 4.5681225769256656e+01 1 1 0
7515 1 1 5.0976540660621517e-02 1.1691817379241302e+01 5.5631591609279640e+00 4.7084466878045852e+01 1 1 0
13943 2 2 -6.8065235604009322e-01 1.0586476561597328e+01 1.6542403734285296e+00 4.1643829628035540e+01 0 1 0
11186 2 2 -6.0708378241466854e-01 4.5037822445993267e+00 1.8543110199916217e+00 4.2243478462474748e+01 0 1 0
7832 1 3 3.8104000416016848e-01 8.1163435290550829e+00 3.9186024465479026e+00 4.5076491308336145e+01 1 1 0
16589 2 2 -6.8873756705028877e-01 4.5933018568921984e+00 5.0588616012067025e+00 4.3187401193418602e+01 1 0 0
16591 2 3 3.5049861148381645e-01 4.9839421330452067e+00 6.0073714448192828e+00 4.3321654562642784e+01 1 0 0
7512 1 2 -3.1886299649498057e-01 1.1681901153186576e+01 2.5913255746954111e+00 4.4821670728821928e+01 1 1 0
11187 2 3 3.7462175047202106e-01 3.8419287581738288e+00 2.4267523945224636e+00 4.2579173883526622e+01 0 1 0
6089 1 3 1.4374582624704499e-01 7.1796851333268910e+00 4.6885712246143054e+00 3.8100159035385495e+01 1 1 0
11188 2 3 3.2876103603493528e-01 5.3916905620050573e+00 2.2799550313012187e+00 4.2131336235615457e+01 0 1 0
7453 1 1 2.5206376017755605e-01 7.5413208926219699e+00 5.3599028877645409e+00 4.7927311220367834e+01 1 1 0
16854 2 3 2.5802020253554869e-01 7.0247631672448057e+00 6.2757491781293471e+00 4.3277067538907339e+01 0 0 0
8101 1 3 2.1988291285042424e-01 7.8212501890665482e+00 2.5010771132036504e+00 4.7363508705565728e+01 1 1 0
7831 1 2 -4.0379306852740793e-01 1.0239589863638445e+01 5.5968118597214565e+00 4.4853611900020539e+01 1 1 0
16853 2 2 -6.5014488543981375e-01 7.9488056494111188e+00 5.9860203884578427e+00 4.3598708012423508e+01 0 0 0
7451 1 2 -3.5369997024694694e-01 6.9409908400947042e+00 4.1449373400216754e+00 4.8005285716065536e+01 1 1 0
7454 1 1 1.0871442975115959e-01 5.4692192185542394e+00 6.3162501442272978e+00 4.7912522712035816e+01 1 1 0
16590 2 3 4.0229656264259966e-01 3.6297898548605190e+00 4.9935627626111758e+00 4.3272984891691856e+01 1 0 0
15602 2 2 -6.5866586606661648e-01 1.1205819687367283e+01 5.4273567035634898e+00 4.0568269587003208e+01 0 1 0
15604 2 3 4.2156757101894315e-01 1.0675331907220505e+01 5.5581123978221649e+00 4.1365817247774167e+01 0 1 0
7961 1 3 4.7106544341075596e-01 7.1040340536897215e+00 7.0958974376151485e-01 4.2346194675005599e+01 1 1 0
12066 2 3 3.2090310781541465e-01 8.9472087114037269e+00 6.5853912831274206e+00 4.1222439005187461e+01 0 0 0
16733 2 2 -6.7947455401644519e-01 9.6168412118444841e+00 5.8107024574031172e+00 3.8125470059377882e+01 0 0 0
7455 1 1 3.2676555832200700e-02 6.9207025962843023e+00 6.5543314506467265e+00 4.7584662746633988e+01 1 1 0
7509 1 1 -1.2597498534712040e-01 1.1692719083499938e+01 4.2932826576652178e-01 4.3803426287023527e+01 1 1 0
7445 1 1 -4.4573699003183691e-02 7.6611308605601529e+00 4.5771638187550956e-01 4.4664675370262650e+01 1 1 0
7508 1 1 8.2977637936769474e-02 9.0190236863860047e+00 5.1894894064466113e-01 4.4138431535404045e+01 1 1 0
16734 2 3 3.8565207016858649e-01 9.7906460349053503e+00 4.8621201498170521e+00 3.7990930625288406e+01 0 0 0
7921 1 3 4.5992282339326024e-01 3.8201499462832671e+00 2.8925092091531690e+00 4.7861452502704182e+01 1 1 0
7920 1 2 -5.1992633933114962e-01 4.8022492471010949e+00 3.0077798103045121e+00 4.8022730459384533e+01 1 1 0
6088 1 3 4.3074127902103965e-01 8.4451772094336359e+00 3.9196590902470424e-01 3.9951139596930282e+01 1 1 0
13945 2 3 3.5073143224113462e-01 1.0739688904270082e+01 7.5614330095126203e-01 4.1287503749819386e+01 0 1 0
13944 2 3 3.6369330290940377e-01 1.0145847529656159e+01 1.7387223011681161e+00 4.2528652682870067e+01 0 1 0
6018 1 3 4.5534548248733703e-01 3.1877558237543342e+00 8.8900838007546812e-01 4.0453020069787421e+01 1 1 0
6017 1 2 -5.6981715901584362e-01 2.9135164570805183e+00 1.7431518918527593e+00 4.0155543362265256e+01 1 1 0
11351 2 2 -7.1367929419819975e-01 1.2188404964705326e+01 5.9239593227110436e+00 4.2865843888074728e+01 0 0 0
12489 2 3 3.9424591369516698e-01 1.1799798619988785e+01 2.7312377982243792e+00 4.1900973073150602e+01 0 0 0
7514 1 2 -3.3045372783397953e-01 8.9054168285900204e+00 5.4778715364231010e+00 4.8159159271802828e+01 1 1 0
8061 1 2 -5.4040237741830022e-01 7.0053043791113287e+00 6.6380412769384822e+00 4.6006760436934357e+01 1 1 0
12065 2 2 -6.9538086392341603e-01 8.3813063140009465e+00 6.5115589787144872e+00 4.0464550907976758e+01 0 0 0
12067 2 3 3.9279884540397619e-01 8.8398310337735513e+00 6.1097964958878741e+00 3.9674271926292775e+01 0 0 0
8095 1 3 4.2333787952718588e-01 6.4192095032635850e+00 5.5730620182037605e-01 4.7824523218976921e+01 1 1 0
11284 2 3 3.4541402972604623e-01 1.1617226158774443e+01 4.0320403940068399e+00 3.8529387778230181e+01 0 0 0
8091 1 1 2.9277796802914374e-01 8.5151157117444551e+00 5.7361363244168562e-01 4.7932691514492255e+01 1 1 0
7444 1 1 1.2420378402088013e-01 4.7880791951162722e+00 2.6531470947959829e-01 4.5575079122836229e+01 1 1 0
15603 2 3 2.8474139223090816e-01 1.2116848408016784e+01 5.1264418728642331e+00 4.0741721414357073e+01 0 1 0
11283 2 3 3.3160705203615282e-01 1.2191263532365767e+01 5.4300709563942391e+00 3.8717559055978505e+01 0 0 0
12732 2 3 3.7702283622965677e-01 2.7363766029331913e+00 5.9998270854036342e+00 4.1750847785680655e+01 0 1 0
16735 2 3 4.1038486068488672e-01 8.8152089939381106e+00 6.1631685816348618e+00 3.7557484297656259e+01 0 0 0
16855 2 3 3.9197845944439597e-01 8.5752830208885165e+00 6.7320362600790693e+00 4.3691092501632902e+01 0 0 0
7395 1 1 9.5050392903051714e-02 2.8607955924842621e+00 6.7304061151913031e+00 4.6607747013586625e+01 1 1 0
13096 2 3 4.0504374258609799e-01 6.0677540848929779e+00 7.4502503498480541e+00 4.4943495101339181e+01 0 0 0
13095 2 3 3.7824550951801339e-01 4.3602622496171319e+00 7.2854563662908296e+00 4.5192044200976589e+01 0 0 0
7339 1 1 1.1538435941856592e-01 2.5336434689681449e+00 1.1553278547103831e+01 4.6930497447533504e+01 1 0 0
13189 2 3 3.6580657603680694e-01 1.1803447927939972e+01 1.3099458603464166e+01 4.3341773596850011e+01 0 0 0
15459 2 3 3.2662274377818395e-01 1.0998297783754408e+01 7.0733001392187003e+00 4.2627102311967327e+01 0 1 0
7982 1 2 -4.6908678496424006e-01 2.7641976110687141e+00 1.2322647653868042e+01 4.8130198505289954e+01 1 0 0
6090 1 2 -4.7079581797946790e-01 7.4001899650778906e+00 7.1400920017999763e+00 3.7649657784435902e+01 1 1 0
7516 1 1 1.4970015909468423e-01 9.6601227919310215e+00 6.7246098566780619e+00 4.7944476596828153e+01 1 1 0
7517 1 1 -5.0412236521596480e-02 1.1055359133179385e+01 6.7128561670098295e+00 4.7667735860638501e+01 1 1 0
6092 1 3 4.3695013830940443e-01 7.7252204837028033e+00 8.2903313604996924e+00 3.7779528860197225e+01 1 1 0
15904 2 3 3.4221091557255517e-01 1.0713593633727555e+01 1.0635462112454629e+01 4.4539974845636195e+01 0 0 0
11520 2 3 3.4666712771280062e-01 5.5917684112841153e+00 7.9953716178044250e+00 4.1798948705455089e+01 0 0 0
11617 2 3 3.5507525306552917e-01 1.0797768622655314e+01 7.0624440494096561e+00 3.9365649801553161e+01 0 0 0
13094 2 2 -6.8141103895270405e-01 5.1119833393353096e+00 7.2879102607072204e+00 4.4561583355230837e+01 0 0 0
13584 2 3 4.3308216929882293e-01 1.0800966056691802e+01 7.4613024108137980e+00 4.5059366329891461e+01 0 0 0
11521 2 3 3.7768211921484107e-01 6.7744274997630436e+00 7.2536036254065150e+00 4.0916873525908166e+01 0 0 0
15903 2 3 3.5896054414241330e-01 1.1977593244537269e+01 1.0070730215497473e+01 4.5486300196723214e+01 0 0 0
13600 2 3 3.9295258862717813e-01 1.0932932275208159e+01 1.1409964699399673e+01 3.8000793945597280e+01 0 0 0
5693 1 1 7.2383006104814948e-02 5.4983787720545578e+00 1.0915142822576989e+01 3.7967605829398870e+01 1 1 0
11659 2 3 3.3897152078945486e-01 4.8214500665406570e+00 8.5387326125596612e+00 4.3486726965415798e+01 0 1 0
13583 2 2 -7.1110241347356062e-01 1.1743699856020335e+01 7.7585714418882192e+00 4.4933117946177390e+01 0 0 0
15460 2 3 3.5340991399463778e-01 1.0391755804447540e+01 8.0535403251580604e+00 4.1434076606503098e+01 0 1 0
15902 2 2 -6.1088646375880562e-01 1.1713184618260907e+01 1.0731392341292324e+01 4.4824500756065540e+01 0 0 0
7400 1 1 1.3541446143381516e-01 4.5516379077419158e+00 1.0519105211034793e+01 4.7882082879667593e+01 1 0 0
7403 1 1 1.2502252225469804e-01 6.5993153046047643e+00 1.1915525319869227e+01 4.7776558822705084e+01 1 0 0
15458 2 2 -7.0198944373136540e-01 1.0178550055252412e+01 7.5531682887208804e+00 4.2259056926369638e+01 0 1 0
12547 2 3 4.2264293350307230e-01 8.1810594065816673e+00 7.7716119048736667e+00 4.5631907352675832e+01 0 0 0
14220 2 3 3.8777746325727580e-01 1.0508992902087607e+01 1.1111754560633553e+01 4.0450212582241036e+01 0 0 0
11519 2 2 -6.2084889695836476e-01 5.9278964551810951e+00 7.1771373884816621e+00 4.1409804207156668e+01 0 0 0
14219 2 2 -7.3023293607517092e-01 1.0866645739476803e+01 1.1016285230540534e+01 4.1321569968652469e+01 0 0 0
5687 1 1 1.6246440289893363e-01 6.1165528028822091e+00 7.0666227902329881e+00 3.8231183603185535e+01 1 1 0
5686 1 1 -6.5536449299222213e-02 3.5214306389354944e+00 7.3015619646824721e+00 3.9163602358682262e+01 1 1 0
12545 2 2 -6.7143698904895366e-01 8.9342314887596164e+00 8.1511495696121834e+00 4.5159540479159098e+01 0 0 0
13598 2 2 -6.9638346161496179e-01 1.1157891974096414e+01 1.0786438443595312e+01 3.8711198639940022e+01 0 0 0
11455 2 3 3.7430774868173827e-01 9.1180407500728844e+00 8.4186645052311917e+00 3.9985151030508902e+01 0 0 0
5689 1 1 -9.8997252685723125e-02 5.5535531834839187e+00 8.3917489695398917e+00 3.8333074578321522e+01 1 1 0
5688 1 1 1.1950021418508835e-01 4.3105829910855196e+00 8.5267301492415370e+00 3.9134631136521506e+01 1 1 0
5690 1 1 6.0619305296838788e-02 3.3785049381602876e+00 1.0087106361872825e+01 3.8922878590746087e+01 1 1 0
5982 1 2 -4.2298390991160989e-01 3.9905406920731017e+00 9.5516803295562163e+00 4.0176164231446684e+01 1 1 0
10326 2 3 3.8936264284423927e-01 5.4716744925667307e+00 1.0198604201795938e+01 4.0638414528758659e+01 1 0 0
10325 2 2 -6.9782606696821547e-01 6.4518904316790051e+00 1.0086536117226304e+01 4.0883764805931747e+01 1 0 0
10327 2 3 3.9513414040441042e-01 7.0815093573882715e+00 9.7363700774869191e+00 4.0153870925917083e+01 1 0 0
10379 2 2 -6.6699580112610335e-01 9.7420240156743727e+00 9.9167995986308277e+00 4.3318244849610011e+01 0 0 0
5692 1 1 9.1005040035170820e-02 4.1782388539431139e+00 1.1138671754736443e+01 3.8214619848753408e+01 1 1 0
11453 2 2 -6.5369192325762315e-01 8.8368425651966600e+00 9.3805107274618358e+00 4.0020654521071975e+01 0 0 0
10669 2 3 3.6422912686823411e-01 5.3476557823374513e+00 1.1147880873530690e+01 4.3747582079291583e+01 0 1 0
10667 2 2 -6.9217231280724756e-01 4.4885989439642469e+00 1.1009572978787661e+01 4.3155984797143894e+01 0 1 0
11658 2 3 3.6449510065342472e-01 3.7477525192225936e+00 9.5034133696524830e+00 4.2591337267675094e+01 0 1 0
10380 2 3 3.8301072294496558e-01 9.7294679436646891e+00 1.0509182913557229e+01 4.2495708492935755e+01 0 0 0
11615 2 2 -6.8256861208701936e-01 1.0757809897566625e+01 7.9353025871904501e+00 3.9789013332762380e+01 0 0 0
11454 2 3 3.3642267879011867e-01 9.1707191678136191e+00 9.9035033018400629e+00 3.9262339465373017e+01 0 0 0
10381 2 3 3.5447664004552976e-01 9.9872386447714572e+00 8.9551234253271321e+00 4.3162415742570197e+01 0 0 0
10668 2 3 4.5990507380940138e-01 4.0969710697768802e+00 1.1840135115223662e+01 4.2818820695560120e+01 0 1 0
11657 2 2 -6.5000798225174383e-01 3.9199535048530625e+00 8.5983463615226086e+00 4.2951603424015246e+01 0 1 0
7463 1 1 -7.1953090513652312e-02 1.0984348737889283e+01 1.1621523328054900e+01 4.7697077864225321e+01 1 0 0
7397 1 1 -5.8396430570268179e-02 3.2647640663946400e+00 7.7346863708238658e+00 4.7563857589279827e+01 1 1 0
7337 1 1 1.0329799619861471e-01 3.2561629729349173e+00 1.0195152402620675e+01 4.6922903044446890e+01 1 0 0
7341 1 1 1.0037685775185055e-01 3.2016817371705990e+00 1.2362002136356129e+01 4.5899290430227232e+01 1 0 0
13818 2 3 3.0553087892196173e-01 6.7790998148152575e+00 9.4353176417329330e+00 4.4470203371997997e+01 0 0 0
8046 1 3 3.8040732601086635e-01 3.2728121696906718e+00 1.0408020668419066e+01 4.4825853846035812e+01 1 1 0
13819 2 3 3.8715760047683556e-01 5.3585106717611497e+00 9.9262789985382547e+00 4.5383387016717968e+01 0 0 0
8045 1 2 -5.3594528781158424e-01 3.7276019587894487e+00 9.9730603934785353e+00 4.5538226142556240e+01 1 0 0
16258 2 3 3.1185122085449607e-01 6.6695608247451963e+00 9.5417642924642614e+00 4.2518286906998874e+01 0 0 0
16257 2 3 3.4263262433880726e-01 8.0801146595584488e+00 8.7729502238775741e+00 4.2674026126755784e+01 0 0 0
16256 2 2 -6.7927677688917532e-01 7.1821464315760570e+00 8.8441332151832697e+00 4.2971776121393745e+01 0 0 0
7402 1 1 -6.7863861509642506e-02 5.2749824935659628e+00 1.1555976950217854e+01 4.7270108450147809e+01 1 0 0
7404 1 1 -3.4753621836366648e-02 4.6571820422341768e+00 1.2324140812435566e+01 4.6206795795247892e+01 1 0 0
7458 1 1 -4.1266038782794195e-02 9.6615225874440984e+00 9.2048639213425272e+00 4.7946670787002908e+01 1 0 0
7460 1 1 5.6558827994341768e-02 8.8508913327226946e+00 1.0368423513476944e+01 4.7697670181619721e+01 1 0 0
13817 2 2 -6.2146261848060680e-01 6.3247085918695980e+00 9.5400554587209907e+00 4.5454417171661348e+01 0 0 0
8014 1 2 -5.1194804075224232e-01 8.6555550357415338e+00 1.0496866421527413e+01 4.6224044781456371e+01 1 0 0
8015 1 3 4.2163060616294029e-01 7.7040665415463296e+00 1.0320159479196708e+01 4.6059317150880204e+01 1 0 0
7519 1 1 1.6698141043017550e-01 1.1749089856100085e+01 7.9259617881906879e+00 4.7984815732022071e+01 1 1 0
16137 2 3 3.4478850658547816e-01 9.0300349879764585e+00 1.1820511765703825e+01 3.8579240672452030e+01 0 0 0
16748 2 2 -6.8822319992990788e-01 6.8698854173189510e+00 1.1613460237957410e+01 4.3736033649893763e+01 0 0 0
16749 2 3 3.9487160656294329e-01 7.4211104394191914e+00 1.1187317114834691e+01 4.3013153693691599e+01 0 0 0
16136 2 2 -6.3762476189423944e-01 8.4399861516154822e+00 1.2101220624946043e+01 3.9384471067601105e+01 0 0 0
5691 1 1 1.2141228296856486e-01 6.1671794271003604e+00 9.6056569401187009e+00 3.7986075490817441e+01 1 1 0
12546 2 3 3.7749825855798397e-01 9.1538979714282434e+00 9.0067234574388397e+00 4.5659880538474212e+01 0 0 0
7465 1 1 1.5626391518593069e-01 1.1491612906375860e+01 1.2904767879303265e+01 4.7357372948857069e+01 1 0 0
7457 1 1 -1.7418829007996267e-02 7.5180018300951943e+00 7.8037787734724979e+00 4.8046036744619769e+01 1 1 0
7405 1 1 -3.3316724234036768e-02 7.4072842234594640e+00 1.2849136387583416e+01 4.7012609694112932e+01 1 0 0
12404 2 2 -7.1780281487027875e-01 8.3593482757260489e+00 1.1946413960755214e+01 4.1878930228874367e+01 0 0 0
14221 2 3 3.9079976707770991e-01 1.1750003376443516e+01 1.0658772251027989e+01 4.1370493086221899e+01 0 0 0
11616 2 3 2.7064220040548814e-01 1.1326202942302647e+01 8.5068453609054853e+00 3.9230600574256748e+01 0 0 0
11522 2 2 -6.9604082130348088e-01 5.9146230868959586e+00 1.2549207569831786e+01 4.0308026190458293e+01 0 0 0
11524 2 3 3.9370271741698454e-01 6.5146162417487012e+00 1.1852601388762942e+01 4.0710642552959641e+01 0 0 0
6091 1 2 -4.9125536011181542e-01 7.5365129206099750e+00 9.4271263851861029e+00 3.7870998204663607e+01 1 1 0
7518 1 1 -5.8785781872247186e-02 8.9787271196369378e+00 7.8994845788469767e+00 4.7956779478244052e+01 1 1 0
12406 2 3 3.6563279000106880e-01 8.4398612188807558e+00 1.1497765458879670e+01 4.0926694214587584e+01 0 0 0
7462 1 1 1.1635961866727276e-01 9.5518980315936322e+00 1.1625913859438855e+01 4.8095471618978415e+01 1 0 0
7459 1 1 -6.1892230007799608e-02 1.1117461151257643e+01 9.2030566396604740e+00 4.7960700003738800e+01 1 0 0
7461 1 1 1.3579851019327663e-01 1.1733767029174222e+01 1.0484869237472395e+01 4.7890405129492081e+01 1 0 0
16750 2 3 4.3605383237710604e-01 6.8373400223327083e+00 1.2622263835941444e+01 4.3697460435800096e+01 0 0 0
15033 2 3 3.3841472925083760e-01 9.7459491554337010e+00 1.2416377666355363e+01 4.3778377862005939e+01 0 0 0
15062 2 2 -6.5898926391289070e-01 3.2432335066193265e+00 1.2319989447174896e+01 4.1345294858454530e+01 1 0 0
5694 1 2 -3.3379336994175884e-01 3.4088994245127768e+00 1.2344073351941983e+01 3.8048008012328879e+01 1 1 0
7906 1 2 -3.6830106515591471e-01 2.6874962366828896e+00 1.2607651330571279e+01 4.4583292930217759e+01 1 0 0
15063 2 3 3.5443796485747164e-01 3.6209688710799091e+00 1.2152600813126359e+01 4.0457947572120027e+01 1 0 0
16138 2 3 2.7593710939246019e-01 8.6281918265895357e+00 1.3047971525921493e+01 3.9583490508743090e+01 0 0 0
7406 1 1 1.1546377813345973e-01 5.5703807699059134e+00 1.3155541060949682e+01 4.5496444840327143e+01 1 0 0
11523 2 3 4.1784212717307190e-01 6.2889779945326021e+00 1.3142208077255777e+01 3.9693651447154600e+01 0 0 0
13599 2 3 4.1341267271015314e-01 1.2128681403488965e+01 1.0754464360041647e+01 3.8871667136170508e+01 0 0 0
7399 1 1 -5.6243100088766422e-02 6.7504606666365294e+00 8.9914646295335618e+00 4.8230263187440897e+01 1 0 0
12405 2 3 4.3133453713599246e-01 8.4606936140209985e+00 1.2897528025830292e+01 4.1987381230517634e+01 0 0 0
15032 2 2 -6.5166341308350939e-01 1.0150090632427052e+01 1.3084027102407253e+01 4.3228314824044674e+01 0 0 0
15034 2 3 3.6589172106665085e-01 1.0305067050136374e+01 1.2741320698700594e+01 4.2288307923497307e+01 0 0 0
12733 2 3 4.0456559012569876e-01 2.8374062647451654e+00 7.3261025407101652e+00 4.2788340734374003e+01 0 1 0
5695 1 2 -5.4536265110169657e-01 6.4897250810177400e+00 1.1842881885046905e+01 3.7542934008851013e+01 1 1 0
11098 2 3 3.0746528259325845e-01 1.2173029851044891e+01 1.0161478583940033e+01 4.3286828689591971e+01 0 0 0
12967 2 3 3.5943813354645143e-01 1.2116454316004521e+01 1.6515602342804659e+01 4.1701443268411822e+01 0 0 0
7983 1 3 3.8996686864706731e-01 3.1624233654512079e+00 1.3211931956409019e+01 4.8065896400659710e+01 1 0 0
11739 2 3 3.7684174200334497e-01 1.1439750402351855e+01 1.3392127722446070e+01 3.7684211264296970e+01 0 0 0
13865 2 2 -6.4464522472936581e-01 8.5888278438335668e+00 1.9134310426220157e+01 4.8242731698927358e+01 0 0 0
12968 2 2 -6.4468237930055894e-01 2.8523652833411703e+00 1.5149782393189289e+01 4.8259514399856300e+01 0 0 0
15216 2 3 4.1720288861287830e-01 6.1089591338055307e+00 1.5818431236856247e+01 4.8236012679974969e+01 0 0 0
11642 2 2 -7.4478766224839554e-01 8.7800196814862552e+00 1.8794532976676830e+01 3.7636972712393160e+01 0 0 0
6095 1 2 -5.1909394492545635e-01 7.6743812910228080e+00 1.9433162168986232e+01 4.0423771204777069e+01 1 1 0
12268 2 3 4.0908261789417355e-01 9.5765583123094800e+00 1.8456948994721500e+01 3.9028944808792644e+01 0 0 0
12898 2 3 3.4496558715450992e-01 1.1632732649518363e+01 1.6669639318555937e+01 3.8834840444538379e+01 0 0 0
5705 1 1 1.2619053266374142e-01 6.2757352453810960e+00 1.9495679764511486e+01 4.0199422316511679e+01 1 1 0
15215 2 2 -6.4889769115639329e-01 5.4735201267832663e+00 1.5082266444273259e+01 4.8196468598359338e+01 0 0 0
7464 1 1 1.2757503215360802e-01 8.8084149514186709e+00 1.3190764036262417e+01 4.7395342687539078e+01 1 0 0
5698 1 2 -4.0099846082980328e-01 4.6639944468277683e+00 1.5750399614489538e+01 3.9477772727100891e+01 1 1 0
13867 2 3 4.2513539135196582e-01 8.0305289972742813e+00 1.9641393531599714e+01 4.7588148190652966e+01 0 0 0
11643 2 3 4.2265161020810454e-01 8.2279018696969519e+00 1.9581150826901034e+01 3.7538812028186307e+01 0 0 0
6005 1 2 -5.1681633678529293e-01 4.0591539036591380e+00 1.8077179060945912e+01 3.7842593101484098e+01 1 1 0
5697 1 2 -5.7949023447281045e-01 7.0662956748619203e+00 1.4999447496734291e+01 3.9128180088901857e+01 1 1 0
16148 2 2 -7.2953217218819488e-01 9.2099362960516498e+00 1.5316330997810672e+01 3.9129886683380967e+01 0 0 0
7827 1 3 3.9781563384024654e-01 4.3701188468649059e+00 1.7847622391025030e+01 4.2025600948956630e+01 1 0 0
5699 1 1 2.4841498712552956e-01 6.0636886392970393e+00 1.5949377549086119e+01 3.9381183962621812e+01 1 1 0
14181 2 3 3.4175322522659440e-01 7.5865109004093716e+00 1.4882987376690993e+01 4.1301230795886688e+01 0 0 0
7474 1 1 -5.7054221226427185e-02 9.5855701014085692e+00 1.8525869033038362e+01 4.4894427820320338e+01 1 0 0
11738 2 2 -6.9627585044089257e-01 1.0487788973677997e+01 1.3461732708370148e+01 3.8068832550603084e+01 0 0 0
7466 1 1 -1.8191231537440990e-02 9.5885977745031088e+00 1.4002575869494992e+01 4.6424836545064558e+01 1 0 0
10950 2 3 4.4556144053149371e-01 4.9934881379237446e+00 1.5323240122100936e+01 4.1374311929825829e+01 0 0 0
8108 1 3 1.8079115531414908e-01 7.4629862975965153e+00 1.9035065132227942e+01 4.3974403677516328e+01 1 0 0
7414 1 1 -2.7998900465818394e-01 6.7131565489886214e+00 1.8312481870020406e+01 4.4190924072559248e+01 1 0 0
10816 2 3 4.2936827247914938e-01 8.6299826184880075e+00 1.7461470364516913e+01 4.8088370408793935e+01 0 0 0
5701 1 1 -9.4458538112288812e-02 6.6113560453185354e+00 1.7163114024540700e+01 3.9581072508274708e+01 1 1 0
14182 2 3 4.1442095768417120e-01 9.0626264686384381e+00 1.5031988822747591e+01 4.0826472842008855e+01 0 0 0
8006 1 2 -6.0872628511867466e-01 9.4533073998273753e+00 1.5776229352016630e+01 4.3367216219859685e+01 1 0 0
10949 2 2 -6.7232534509576525e-01 5.3105673159903182e+00 1.4480404711159199e+01 4.1705142876815287e+01 0 0 0
16152 2 3 4.2475427043441666e-01 1.1112501224732451e+01 1.4732262878995323e+01 4.0849561125963554e+01 0 0 0
16151 2 2 -6.8246375581646290e-01 1.0971998635042487e+01 1.3787135466013323e+01 4.0881155254889144e+01 0 0 0
6030 1 2 -3.9656804068352458e-01 3.2992476676041846e+00 1.6885761789675449e+01 4.1072609795828079e+01 1 1 0
7841 1 2 -4.0698723746578824e-01 1.1161619814800289e+01 1.9342492211468677e+01 4.3048334542264151e+01 1 0 0
7824 1 3 2.6998574000296344e-01 5.9732894263915135e+00 1.8787588291997178e+01 4.4855558320164178e+01 1 0 0
7854 1 3 1.5575328564490221e-01 2.7245479839336331e+00 1.9339724713605897e+01 4.7915671202289410e+01 1 0 0
7475 1 1 1.4480286222527824e-01 1.0860378972069933e+01 1.8378028489734774e+01 4.4144642155796298e+01 1 0 0
5704 1 1 -5.2849684764053780e-02 3.4484529944268267e+00 1.9357522736711427e+01 3.9730150242564498e+01 1 1 0
7469 1 1 8.9975310556051711e-03 1.1766303513979103e+01 1.5005528167944354e+01 4.5835953515886700e+01 1 0 0
12266 2 2 -7.3659871143882027e-01 1.0115742344658326e+01 1.7713291410994628e+01 3.9336465816658936e+01 0 0 0
11740 2 3 4.7621059308640806e-01 1.0353225159045653e+01 1.4278449244836489e+01 3.8558015083024763e+01 0 0 0
14062 2 3 4.0644881284332601e-01 1.1808467992740413e+01 1.9028757113670896e+01 4.1564153235819262e+01 0 0 0
7977 1 3 3.9544685507665278e-01 6.8070096863872900e+00 1.4657156034718616e+01 4.3268464094768795e+01 1 0 0
7470 1 1 1.2119831329589398e-01 9.6128720131036491e+00 1.5997067836711141e+01 4.4895411054569912e+01 1 0 0
12966 2 3 3.8350862638585065e-01 1.0683950770298747e+01 1.6074551569862628e+01 4.2362843926794177e+01 0 0 0
16150 2 3 5.1634269676417988e-01 8.1275401651422499e+00 1.5330485168473885e+01 3.9105034907545665e+01 0 0 0
7907 1 2 -3.0048503040694724e-01 4.8232550401172469e+00 1.3802400640808690e+01 4.4419613440775926e+01 1 0 0
5771 1 3 1.8571755514552890e-01 3.3709060634325159e+00 1.5757774686364302e+01 3.7782809002723951e+01 1 1 0
7468 1 1 -2.3993851641077771e-02 8.9179718205785665e+00 1.4903302968269765e+01 4.5543875404636616e+01 1 0 0
5700 1 1 2.2537935293814187e-01 3.7894197790521629e+00 1.6941046466098410e+01 3.9756045376562930e+01 1 1 0
7472 1 1 4.2951026132198528e-03 8.8972260364490197e+00 1.7259068851063773e+01 4.5041008678038068e+01 1 0 0
6094 1 3 6.3777116072816581e-02 7.6683085765656944e+00 1.7283782695330572e+01 3.9566578703629858e+01 1 1 0
7411 1 1 -4.6845064805123252e-02 6.6693129001399596e+00 1.6063144283947565e+01 4.5143279162965811e+01 1 0 0
7412 1 2 -3.2412516630532268e-01 4.5765687425766766e+00 1.7540341202712295e+01 4.5484253663841962e+01 1 0 0
8007 1 3 5.5268859592261244e-01 8.9467555975583064e+00 1.4969191838219116e+01 4.3262743815719524e+01 1 0 0
16863 2 3 4.4318638786801068e-01 8.4930405591446156e+00 1.8373545568058862e+01 4.1648038992088622e+01 0 0 0
7823 1 1 2.9173902238702509e-01 6.1068001598726305e+00 1.7764016657834578e+01 4.2827999787935646e+01 1 0 0
14194 2 3 3.8150442377640809e-01 4.8396128517172921e+00 1.4302157041447050e+01 3.7930634484293584e+01 0 0 0
7467 1 1 -2.4283756698467693e-02 1.1024962159362039e+01 1.3946755912814773e+01 4.6468058059776055e+01 1 0 0
10814 2 2 -5.9040754924371142e-01 8.5334352250096153e+00 1.6505998241707641e+01 4.7819678227292400e+01 0 0 0
7408 1 1 9.9280893122246583e-02 4.4194953645521524e+00 1.5137653254379741e+01 4.4968023796930993e+01 1 0 0
16864 2 3 3.9759856416152478e-01 9.1035304981323328e+00 1.6910104184491502e+01 4.2195797865817717e+01 0 0 0
16153 2 3 3.7592915007210337e-01 1.1514129773496698e+01 1.3174288111305827e+01 4.0246786754373588e+01 0 0 0
12267 2 3 4.2256193244380846e-01 1.0284368695721525e+01 1.7713266749241836e+01 4.0306202534165898e+01 0 0 0
16149 2 3 3.5833133148391727e-01 9.5714441325661443e+00 1.6225267724845235e+01 3.8775923986420970e+01 0 0 0
10951 2 3 4.4623279168107860e-01 4.9770622234975006e+00 1.3689995968603649e+01 4.1207508862754118e+01 0 0 0
7413 1 1 6.3988319602850161e-02 7.4512091242986136e+00 1.7202958166910360e+01 4.4952132821530029e+01 1 0 0
12965 2 2 -6.8707989653339163e-01 1.1216825309914162e+01 1.6245920956333308e+01 4.1493674507496870e+01 0 0 0
7409 1 1 1.2635187966196368e-01 7.5073479637203802e+00 1.4700472143649783e+01 4.5146579366041244e+01 1 0 0
7345 1 1 -2.6331647931059039e-02 3.0341733765279049e+00 1.5111804973480139e+01 4.5237700206102886e+01 1 0 0
7471 1 1 -4.7042948891977609e-03 1.1047419540197405e+01 1.6045344523601496e+01 4.5188149779222037e+01 1 0 0
14180 2 2 -7.1789196381599940e-01 8.5112033130780471e+00 1.4642305007096358e+01 4.1471050110486246e+01 0 0 0
5703 1 1 -2.3764053362753019e-02 5.7776863731058050e+00 1.8347901293023142e+01 3.9661061725382950e+01 1 1 0
7349 1 1 2.7492442968236952e-01 3.1870113939453479e+00 1.7587774171443915e+01 4.5643400522473925e+01 1 0 0
16862 2 2 -6.6429795437424288e-01 9.2978618824148782e+00 1.7802877216570607e+01 4.1721422197317025e+01 0 0 0
10484 2 2 -6.3521584118397634e-01 1.2010296052974081e+01 1.9625432164274294e+01 4.7452256638183229e+01 0 0 0
7826 1 2 -4.7102420947354956e-01 4.8963902149443221e+00 1.8451982445643448e+01 4.2655096076139628e+01 1 0 0
7473 1 1 -5.1753243286469894e-02 1.1634187556235659e+01 1.7180289149852108e+01 4.4470127351639057e+01 1 0 0
5702 1 1 7.7384074558523086e-02 4.2927846100152305e+00 1.8244757994025914e+01 3.9290625847728897e+01 1 1 0
7410 1 1 1.0222182967624244e-01 5.2453880657749474e+00 1.6178505416715574e+01 4.5236062791359018e+01 1 0 0
7825 1 2 -3.9028815326238137e-01 6.6384689684430365e+00 1.6866919786185182e+01 4.2084041910963016e+01 1 0 0
7407 1 1 -2.9149605861171029e-02 6.8489964675699238e+00 1.3472164107582143e+01 4.5875768778438307e+01 1 0 0
7976 1 2 -5.7883816984716607e-01 7.4877416445841689e+00 1.4180756056469065e+01 4.3750192845304177e+01 1 0 0
11100 2 3 3.4005809640882595e-01 2.6491501934091586e+00 1.4958413861154908e+01 4.2931805130258631e+01 0 0 0
12896 2 2 -6.5056396496595192e-01 1.1635006088334608e+01 1.5760509543146961e+01 3.8494630623959011e+01 0 0 0
8109 1 3 2.4803340547176361e-01 4.3674261606789866e+00 1.9659620658731797e+01 4.7281871255938576e+01 1 0 0
9971 1 3 4.2244224759892118e-01 7.1743924960949244e+00 5.1017439217462854e+00 5.0288171787490207e+01 1 0 0
9970 1 2 -5.2120103547813834e-01 7.7209018989470852e+00 4.4177023446540389e+00 5.0709544439024206e+01 1 0 0
9324 1 1 7.9684883287076624e-02 8.4154510464401522e+00 5.1631742509326006e+00 5.1788852228744958e+01 1 0 0
9382 1 1 -1.0808997278338053e-02 9.8898048926388373e+00 5.1738654441742575e+00 5.1619450170110206e+01 1 0 0
15487 2 3 3.9913172602706248e-01 4.6692948055200949e+00 1.8926950894940029e+00 5.0512142289349356e+01 1 0 0
9261 1 2 -3.6536887331723772e-01 4.5360666866037738e+00 4.7554713952593612e+00 5.2398009912644632e+01 1 0 0
9323 1 1 3.1341597173171476e-01 5.8805732668216004e+00 5.0041325359911468e+00 5.2397546370265935e+01 1 0 0
15485 2 2 -5.9170352950639482e-01 5.6124299996174454e+00 2.1731420275133511e+00 5.0438876501210302e+01 1 0 0
15486 2 3 4.0721943253457449e-01 5.6827814020148821e+00 2.3895216366717720e+00 4.9489250467733811e+01 1 0 0
13652 2 2 -6.5155796178266012e-01 8.9706428877082054e+00 2.4480299815294413e+00 4.9666837578844543e+01 0 0 0
9259 1 1 2.3606588473406434e-01 3.8113062435684633e+00 3.5461804056435051e+00 5.3109174401268675e+01 1 0 0
9380 1 1 -9.0150013501570456e-03 1.0578401456834268e+01 3.9236404909964273e+00 5.1644099891723428e+01 1 0 0
9378 1 1 -2.1121472349453711e-02 1.0078988005518770e+01 2.6545149239997161e+00 5.2094678495326143e+01 1 0 0
9321 1 1 -7.7161779448811918e-02 6.6534344281896116e+00 4.0798935768884625e+00 5.3135389213632273e+01 1 0 0
9376 1 1 1.3506349233758102e-02 1.0790664499877584e+01 1.3725041535977551e+00 5.1984346572191363e+01 1 0 0
9322 1 1 1.3634256730653260e-01 8.1090531573444569e+00 4.2493939626876731e+00 5.2992501040634217e+01 1 0 0
9257 1 1 -5.9010876929189895e-02 4.6875492929351470e+00 2.6733259857500489e+00 5.3844173752947469e+01 1 0 0
9320 1 1 1.3533378039660174e-01 9.0068833430047928e+00 2.6483698863534864e+00 5.3066461676974683e+01 1 0 0
9318 1 1 -6.0827939887301452e-02 8.2437361628774521e+00 1.3994912933840185e+00 5.3022155559199597e+01 1 0 0
9317 1 1 1.2796831392281527e-01 7.1492430645115350e+00 1.1633647659767601e+00 5.3814064452126544e+01 1 0 0
9319 1 1 1.6418653436952896e-01 6.0398807889175563e+00 3.1049029980254197e+00 5.3954751054988279e+01 1 0 0
9916 1 2 -3.4698994297244468e-01 8.8986185259383621e+00 3.7714138462087421e+00 5.4093022101568366e+01 1 0 0
9255 1 1 2.6289755119929085e-03 4.1573953554639367e+00 1.4160163392389788e+00 5.4317153703358038e+01 1 0 0
9254 1 1 -1.7281236671914064e-02 2.7828186206010832e+00 1.3278833611136724e+00 5.4625103444632096e+01 1 0 0
1000 1 3 4.9784853845408139e-01 1.0690766437707021e+01 4.6874267122465696e+00 5.7166857048479272e+01 0 1 -1
14502 2 3 4.3978439509352224e-01 1.0163667979490679e+01 2.4979894282636579e+00 5.5897450373260426e+01 1 0 -1
14102 2 2 -6.6036023589744253e-01 6.4382318244582466e+00 5.7320797088688669e-01 5.6966111186729940e+01 1 0 0
12069 2 3 4.0910550633448495e-01 8.4730739329411655e+00 4.6546148705716348e+00 5.6258843791168381e+01 0 0 0
9915 1 2 -3.8038795039318296e-01 6.6785378426912008e+00 2.1700053019022096e+00 5.4825837843325203e+01 1 0 0
12068 2 2 -7.2473527400680460e-01 7.7289411770642680e+00 4.0779198135047743e+00 5.6463465145185346e+01 0 0 0
12070 2 3 4.4002050381656038e-01 7.5942556806377866e+00 3.4832823317999861e+00 5.5722603044806220e+01 0 0 0
15218 2 2 -6.1746725631898058e-01 1.1210407203199946e+01 1.8646334695390063e+00 5.4568036985600813e+01 0 0 0
1002 1 3 1.0829241763976717e-01 1.1675935923478619e+01 1.6517399217761879e+00 5.7389430253519876e+01 0 1 -1
1001 1 2 -5.1098259359151987e-01 1.1272347599881456e+01 3.7990070372035611e+00 5.7505088983856552e+01 0 1 -1
14501 2 2 -6.9666914289779858e-01 9.6012084054499507e+00 1.8211517415319436e+00 5.6298882435704357e+01 1 0 -1
998 1 2 -4.9739169870853300e-01 1.0444757724098782e+01 5.7509308195240489e+00 5.6867596796867282e+01 0 1 -1
15049 2 3 4.1243212983377869e-01 5.8958564481827533e+00 3.7448486429420922e+00 5.6724183162196198e+01 1 0 -1
15048 2 3 3.6500198632466374e-01 4.9332033921739464e+00 4.1094510590485642e+00 5.7938472021910549e+01 1 0 -1
15047 2 2 -6.7535792427161079e-01 5.1783661162272550e+00 3.4412974575384698e+00 5.7307916598109394e+01 1 0 -1
9325 1 2 -3.8503129588452328e-01 6.4637327775679418e+00 6.1081720873631404e+00 5.1770108737140120e+01 1 0 0
11179 2 3 4.3336368203070819e-01 3.4756513798128332e+00 1.8717778535205090e+00 5.6902362389230092e+01 1 0 0
11177 2 2 -7.3720720994321998e-01 3.8911659623827517e+00 1.0054765514035686e+00 5.7288698262583296e+01 1 0 0
9326 1 1 8.8132696411206468e-02 7.8706850264371040e+00 6.4260065045560042e+00 5.2006652445300105e+01 1 0 0
14503 2 3 3.6282612442587026e-01 9.3472115488637879e+00 2.0918869654263412e+00 5.7226041662896449e+01 1 0 -1
13653 2 3 5.0746732355995128e-01 8.5464339880237663e+00 3.3262768520073025e+00 4.9888597170270089e+01 0 0 0
9384 1 1 -3.4365277927673084e-02 1.0548244467438428e+01 6.4420772623521945e+00 5.1537956897084875e+01 1 0 0
13654 2 3 4.4265650755830832e-01 8.5687550055779607e+00 1.6520555719986021e+00 5.0003485466604431e+01 0 0 0
11178 2 3 5.0128706760483444e-01 4.7395341980506025e+00 7.3353925820633759e-01 5.6961559889817693e+01 1 0 0
15220 2 3 3.8448089422716397e-01 1.1100093162981921e+01 7.7972682626315959e-01 5.4660995337977418e+01 0 0 0
9829 1 2 -3.6055642228494328e-01 5.9912693616823463e+00 5.5565480586120248e+00 5.5288697993500364e+01 1 0 0
15878 2 2 -6.2662566937923714e-01 3.1850098134179161e+00 5.8634524096753564e+00 5.6649803237909659e+01 0 0 0
14103 2 3 3.3588174802669718e-01 6.9766055378528451e+00 1.2831782340810425e+00 5.6628821112255942e+01 1 0 0
14007 2 3 4.3545535509058214e-01 3.9460179123111390e+00 5.6912734287527265e+00 4.9851703361193323e+01 0 1 0
9385 1 1 1.4158229114726426e-01 1.1861996693625649e+01 6.5727948985239593e+00 5.0931551886012379e+01 1 0 0
10025 1 3 3.6628124965949788e-01 1.1241039456129954e+01 4.4900264124058955e+00 5.3687947355668214e+01 1 0 0
15880 2 3 4.0059674375548943e-01 3.1766779416018145e+00 4.9717574128980786e+00 5.6257213089074817e+01 0 0 0
9263 1 1 -2.3141337563219616e-01 2.8806279336329537e+00 6.4912862095472104e+00 5.2618810239217531e+01 1 0 0
10155 1 3 2.0859563534135253e-01 2.6944153648021389e+00 5.6098085936585358e+00 5.1990401703561005e+01 1 0 0
15879 2 3 3.3211265562085590e-01 3.8864504599914347e+00 6.4291474086118523e+00 5.6177531687029713e+01 0 0 0
9381 1 1 9.5823441215284466e-02 1.2036692023118778e+01 3.9311971067042526e+00 5.1902043779012978e+01 1 0 0
9827 1 1 3.2318418648685404e-01 6.8529022238397852e+00 6.4647481880101338e+00 5.4989667481909478e+01 1 0 0
14008 2 3 3.8099362646625889e-01 3.1096773766210148e+00 4.2937418844303146e+00 5.0137795659012369e+01 0 1 0
10307 2 2 -6.1888473670359934e-01 2.8561097346282125e+00 1.2722579514971863e+00 5.0037271514978414e+01 0 0 0
9375 1 1 9.6799609295242062e-02 8.6791599593854514e+00 3.4239086350810233e-01 5.1991672999299652e+01 1 1 0
9316 1 1 1.1069832827471315e-01 4.9593104602193199e+00 1.7850995715360202e-01 5.4492103831823876e+01 1 1 0
11239 2 3 3.7305465350849781e-01 7.9432815578431795e+00 3.3953124484819002e+00 5.8206969915367168e+01 0 0 0
16489 2 3 4.4955149087991458e-01 9.0679969551138946e+00 3.1500035280477762e-01 5.5742232660529609e+01 0 0 -1
15219 2 3 4.4561059832744565e-01 1.2130610310644599e+01 2.0425559540344009e+00 5.4677546711286240e+01 0 0 0
1746 1 3 3.7842508858017804e-01 7.5113796691000667e+00 6.1086655696641854e+00 5.7507375535397308e+01 1 1 -1
14006 2 2 -6.1249086498472394e-01 3.1072462634022071e+00 5.1105298805174639e+00 4.9726226230049065e+01 0 1 0
9819 1 2 -3.8537757029826930e-01 2.5690231691897862e+00 3.3894109377390675e+00 5.2428245618211612e+01 1 0 0
11237 2 2 -6.7054535355340339e-01 8.5098827892005691e+00 2.6728464820264133e+00 5.8576421815328267e+01 0 0 0
8094 1 2 -3.6400332482529896e-01 9.6536068546679399e+00 2.6542778080220153e-01 4.8409573979058990e+01 1 1 0
9890 1 3 1.5277834534859058e-01 3.9262730169858253e+00 6.6396123794336761e+00 5.2783382697538876e+01 1 0 0
9830 1 2 -4.9810322425935455e-01 8.2428129940811452e+00 6.5858165996394691e+00 5.5280535125317385e+01 1 0 0
15247 2 3 3.4993246857928456e-01 1.0426253199527958e+01 1.5568882915226934e-01 5.7904459056423271e+01 1 0 -1
14211 2 3 4.0996573762649524e-01 1.2013171019338769e+01 1.0626220796160739e+00 4.8808005326429395e+01 0 1 0
9377 1 1 -3.4822785867916087e-04 1.2200225308477467e+01 1.2800498887333043e+00 5.1858095012585615e+01 1 0 0
11196 2 3 3.3453328048058872e-01 5.6387404994282155e+00 1.9674067743417876e+00 5.8518130153452468e+01 0 0 -1
15245 2 2 -6.6570564512006014e-01 1.0148994848838212e+01 2.6533465909144005e-01 5.8843435277999745e+01 1 0 -1
9950 1 2 -5.4885050119510626e-01 2.6367840075524112e+00 3.1011922830421370e+00 5.6176668960183399e+01 1 0 0
8093 1 2 -5.4061359980955248e-01 7.2040012436693530e+00 1.4650109756410054e-01 4.8278836689111621e+01 1 1 0
15246 2 3 3.7457636256803917e-01 9.1814267151027984e+00 3.2945321714362086e-01 5.8827367652000369e+01 1 0 -1
10308 2 3 3.0387615102448146e-01 3.0604255562373099e+00 3.1289331121786873e-01 5.0041784467172661e+01 0 0 0
10024 1 2 -4.5175450895177899e-01 1.2085090764499890e+01 4.3519032416112609e+00 5.3287882100314896e+01 1 0 0
13824 2 3 2.3566110745973862e-01 3.4070689330067214e+00 3.0512093909885825e+00 5.8946327245815418e+01 1 0 0
970 1 2 -5.0684483533391056e-01 1.0209555012290874e+01 1.2947793680743775e+01 5.8851579275263170e+01 0 1 -1
1744 1 2 -5.2100126536549685e-01 7.6980256022184452e+00 6.6949443389685106e+00 5.8270827242321531e+01 1 1 -1
7883 1 2 -3.8084316526149298e-01 5.1036135553193329e+00 6.7604079947217492e+00 4.9251055697386398e+01 1 1 0
997 1 1 3.4272441406851939e-01 1.0991915780145998e+01 6.9202206137617832e+00 5.7427748622685407e+01 0 1 -1
16773 2 3 2.9368821740582218e-01 5.1398764674693105e+00 8.3626263659362916e+00 5.7670857571076951e+01 1 0 0
9831 1 3 4.2620266203371326e-01 8.7565057908789310e+00 7.3241117879671300e+00 5.4846342274731846e+01 1 0 0
16774 2 3 4.5412979365558509e-01 6.3787445363681714e+00 9.1079462454619353e+00 5.6995571576832020e+01 1 0 0
16772 2 2 -6.2585568560351046e-01 5.6717936426627613e+00 8.5221582139346665e+00 5.6865405320442690e+01 1 0 0
10774 2 3 4.0266099941747197e-01 6.4140635281438856e+00 9.0865403101713884e+00 5.1781023326024560e+01 0 0 0
10772 2 2 -6.5332324886048099e-01 6.7923398423094925e+00 9.0830228787480269e+00 5.0919148122703298e+01 0 0 0
10773 2 3 3.3893156161701471e-01 6.3756721020576785e+00 8.3900274661870338e+00 5.0344946347954334e+01 0 0 0
15540 2 3 4.0947814749318295e-01 9.4147456918381920e+00 1.1507069427050558e+01 5.0441763728511170e+01 0 0 0
15541 2 3 4.0980246614403409e-01 1.0246584977768137e+01 1.0066855745931743e+01 5.0552757562918885e+01 0 0 0
7880 1 2 -3.2920799955726759e-01 4.6665136223114017e+00 1.0117832646062700e+01 4.9267297253197299e+01 1 0 0
9894 1 3 2.8612220370829317e-01 4.5070220651939712e+00 7.6968127339050225e+00 5.1364147209640613e+01 1 0 0
9893 1 2 -4.5933334063130549e-01 3.6497675235824496e+00 8.2061573454931569e+00 5.1130360683192009e+01 1 0 0
10020 1 2 -4.7997815088058410e-01 9.3653834084442362e+00 8.2704429987906085e+00 5.0656135090175766e+01 1 0 0
10021 1 3 3.9097072198761079e-01 8.3878862936684282e+00 8.3895526041412225e+00 5.0526422509755506e+01 1 0 0
15539 2 2 -6.3632092480232993e-01 1.0209075081498316e+01 1.1031540183631513e+01 5.0705883945119865e+01 0 0 0
9386 1 1 1.4838745992888250e-01 9.8870212236783637e+00 7.7094777285455871e+00 5.1881851617265326e+01 1 0 0
9327 1 1 -7.2755815260144671e-02 8.5371479787719693e+00 7.4583761061085294e+00 5.2624098323534824e+01 1 0 0
9388 1 1 -3.5132601695124353e-02 1.0873574327704018e+01 8.6558428616924985e+00 5.2463035973094250e+01 1 0 0
9330 1 2 -3.7370621869202542e-01 5.7700916640149824e+00 1.0001082350806406e+01 5.3476088673855081e+01 1 0 0
9329 1 1 -1.8694442692706644e-02 7.8150032852472293e+00 8.3222205290461932e+00 5.3476870469226924e+01 1 0 0
9392 1 1 1.2897916984856891e-01 1.1098783104097512e+01 1.0876155898446630e+01 5.3458780412654711e+01 1 0 0
9390 1 1 1.2535665224657738e-01 1.0628345106180429e+01 9.5353418926529212e+00 5.3527952004936978e+01 1 0 0
9332 1 1 1.2440922017610367e-01 6.6412689788535006e+00 1.1123147003072155e+01 5.4027776815137322e+01 1 0 0
9394 1 1 -4.0210833550581762e-02 1.0528151151958975e+01 1.1938396112675960e+01 5.4124110230807254e+01 1 0 0
9331 1 1 1.2299032454698414e-01 8.3549951625386836e+00 9.5235488822832757e+00 5.4066327536928824e+01 1 0 0
10154 1 3 1.3015904907010109e-01 5.7525700646377453e+00 7.5677349538761423e+00 5.3447886669871217e+01 1 0 0
9333 1 1 -4.7716422596358901e-02 8.0018896218407374e+00 1.0864804025613935e+01 5.4227219776504974e+01 1 0 0
9334 1 1 -8.2205550763454927e-02 6.0023595731540382e+00 1.2281990184985508e+01 5.4433616841213045e+01 1 0 0
9272 1 1 1.2889234231410521e-01 4.5999565441754244e+00 1.2466562926907564e+01 5.4463199842723085e+01 1 0 0
9268 1 1 2.6636328421713235e-01 4.4691589570603361e+00 9.9812424246416924e+00 5.3959943956280725e+01 1 0 0
9270 1 1 -7.8022463404491385e-02 3.8506549054713619e+00 1.1104775464369080e+01 5.4460485268941476e+01 1 0 0
9266 1 2 -3.4446329053904046e-01 3.6862455035281543e+00 8.7939197153507429e+00 5.3942792248478717e+01 1 0 0
13676 2 2 -6.7129564066910885e-01 8.2433169658464287e+00 9.1714985385422967e+00 5.6775846322928643e+01 0 0 0
13677 2 3 4.6383168150770132e-01 8.6422394811754017e+00 8.3937909024923609e+00 5.7366040227762454e+01 0 0 0
9828 1 3 2.1927982163393878e-01 6.0941819682345475e+00 8.4478263257312403e+00 5.4880842575684575e+01 1 0 0
10082 1 3 3.9462617628778263e-01 1.0431106041835990e+01 1.1578069034872891e+01 5.6123942744484467e+01 1 0 0
9328 1 1 -2.4132402877590434e-01 6.5642790825807484e+00 7.7941126681797011e+00 5.4157322753160528e+01 1 0 0
999 1 2 -3.8507438829652735e-01 1.0253939705799610e+01 8.0113506345237848e+00 5.7560771657847496e+01 0 1 -1
996 1 3 2.3253844231285464e-01 1.1257381853077638e+01 9.3156773535922550e+00 5.8465059133388259e+01 0 1 -1
10117 1 2 -3.2748131138738551e-01 9.6816139041168974e+00 9.0914969175195477e+00 5.4510291346611631e+01 1 0 0
10081 1 2 -4.8570979037447060e-01 9.4122368355985131e+00 1.1599439349959161e+01 5.6089511195041283e+01 1 0 0
9335 1 1 1.5572830167927709e-01 9.0590700246804339e+00 1.1977305533380495e+01 5.4722452674239527e+01 1 0 0
7881 1 2 -3.4980752377186963e-01 7.1054914944150127e+00 1.1399581303859581e+01 4.9039155957794328e+01 1 0 0
7882 1 2 -3.8251195297181045e-01 9.2915604527789490e+00 1.2892584145038095e+01 4.8724642206777965e+01 1 0 0
11933 2 2 -6.6257335804013084e-01 2.7686172117582024e+00 1.1360142005442370e+01 5.1762043873508084e+01 0 0 0
14678 2 2 -7.2168591195146559e-01 4.7472099542865580e+00 1.0800109003589609e+01 5.7812800473855496e+01 1 0 -1
9953 1 3 4.7275709625513407e-01 3.2413636665004133e+00 1.0265934517998573e+01 5.7060853133878119e+01 1 0 0
13678 2 3 4.7707821673955497e-01 8.8810706378555437e+00 9.8797557017685076e+00 5.6625897580188969e+01 0 0 0
14679 2 3 4.8498266092325643e-01 4.9816977200672250e+00 1.1728694664900686e+01 5.7634748226701454e+01 1 0 -1
15746 2 2 -7.2244029803568777e-01 5.1072489080334575e+00 1.2232263549182090e+01 5.1005583634068380e+01 1 0 0
9396 1 1 -2.1039452747755462e-02 1.1414529413067505e+01 1.3030708694003533e+01 5.4313853256311354e+01 1 0 0
11934 2 3 4.1383779216725192e-01 3.5562105296102939e+00 1.1966352898804020e+01 5.1712087832490703e+01 0 0 0
15748 2 3 4.3793785295900728e-01 5.1423701265906603e+00 1.1428024678836552e+01 5.0428976631249569e+01 1 0 0
15019 2 3 3.6406775618230358e-01 7.4183328982299077e+00 1.1440564546992141e+01 5.1169654022402788e+01 0 0 0
9274 1 1 1.0071930793717664e-01 4.1338022016047882e+00 1.3159000738533685e+01 5.5735961920469478e+01 1 0 0
14599 2 3 4.3487027222695834e-01 1.1351655829184635e+01 1.2498631046852987e+01 5.0149129811995245e+01 0 0 0
9898 1 2 -3.7444258110913781e-01 1.2106001204298238e+01 1.0624790219090725e+01 5.6105831774472883e+01 1 0 0
15017 2 2 -5.8819199973661840e-01 7.8005318503632752e+00 1.2145453597405965e+01 5.1673924334588747e+01 0 0 0
7398 1 1 9.2832373406673191e-02 5.3231376002820525e+00 9.0839415310221590e+00 4.8443626121431436e+01 1 0 0
9952 1 2 -5.4487237357715468e-01 2.6271103944136107e+00 9.6132677021811652e+00 5.6819284181634657e+01 1 0 0
15747 2 3 4.5480345163634422e-01 5.3322583454086292e+00 1.3153668011144118e+01 5.0677598289590506e+01 1 0 0
7456 1 1 1.1317651869531668e-01 4.5385279530638112e+00 7.7636086290997213e+00 4.8368344295899348e+01 1 1 0
14778 2 3 2.8951935930664502e-01 7.4349264036453730e+00 1.2862553502474897e+01 5.8706272059251269e+01 1 0 -1
11935 2 3 3.5639940679566728e-01 3.0363733443745295e+00 1.0422789888737007e+01 5.1785610476220434e+01 0 0 0
14777 2 2 -5.8535331424701853e-01 6.8783659518751605e+00 1.2104933960431094e+01 5.8950936099952322e+01 1 0 -1
7401 1 1 9.9994348185755408e-02 7.4906327975408056e+00 1.0226825791630272e+01 4.8300189073070207e+01 1 0 0
15018 2 3 2.9530885900902698e-01 7.0016232218675860e+00 1.2703353261684837e+01 5.1918660203151923e+01 0 0 0
9389 1 1 -5.6661705168446166e-02 1.2220707845920776e+01 8.8626654374893743e+00 5.1910147285392817e+01 1 0 0
14680 2 3 4.4327146249292437e-01 4.8056760497314457e+00 1.0435967910401578e+01 5.8708538831530156e+01 1 0 -1
9879 1 3 3.6190065374225283e-01 7.8005480233327109e+00 1.9477663040834582e+01 5.6240966232462590e+01 1 0 0
12970 2 3 3.8329483284354998e-01 3.7396887420604417e+00 1.5484194376893452e+01 4.8505181457935606e+01 0 0 0
9402 1 1 3.5338714660143641e-02 1.0434431440936386e+01 1.6932751619191514e+01 5.3763727409509080e+01 1 0 0
10115 1 2 -3.0474770303037746e-01 4.9225334266394380e+00 1.3580764007292050e+01 5.6852453515488627e+01 1 0 0
9972 1 2 -4.9931736469125193e-01 4.1519387486442767e+00 1.3416457118921956e+01 5.3456731120054513e+01 1 0 0
15742 2 3 2.9723037560942250e-01 5.9161112484172902e+00 1.6968498321022729e+01 5.0232563208422775e+01 0 0 0
9281 1 1 1.0686268342410785e-01 3.0845986923695232e+00 1.8251920659247411e+01 5.5347007751012377e+01 1 0 0
15448 2 3 3.0074401367698778e-01 3.5224912911854904e+00 1.7257723763268139e+01 5.0830881310723079e+01 0 0 0
10434 2 3 4.6964008959930287e-01 5.5621906106477423e+00 1.6976070583039860e+01 5.8790789136668373e+01 0 0 0
9341 1 1 -9.2936554958925582e-02 8.3915530677850843e+00 1.5885747103207065e+01 5.4713992609476904e+01 1 0 0
11916 2 3 4.6580849423020509e-01 2.9363889984431890e+00 1.8518765402134552e+01 5.2743468236601757e+01 1 0 0
10533 2 3 4.2948235812013769e-01 8.8696966921589322e+00 1.5789357003060822e+01 5.1490818328246803e+01 0 0 0
10058 1 2 -7.1975132319679969e-01 4.5739852974020385e+00 1.4619167577145406e+01 5.0760471166514542e+01 1 0 0
9273 1 1 -4.0073307541432852e-02 2.6802492009167072e+00 1.3210918566245731e+01 5.6005274319447089e+01 1 0 0
9959 1 3 3.7245543342130205e-01 1.1237402428592860e+01 1.8518236039263623e+01 5.6158589542025602e+01 1 0 0
10500 2 3 3.8189346596169277e-01 4.9102034993574000e+00 1.9605638156728389e+01 5.2981069201188923e+01 0 0 0
11134 2 3 4.0135315363338808e-01 7.5563749107993265e+00 1.3412797488778882e+01 4.9777880617913148e+01 0 0 0
10099 1 2 -4.6840555970313902e-01 7.2728450873928931e+00 1.4492590700784097e+01 5.6788416674384571e+01 1 0 0
9852 1 3 4.3109105895237376e-01 7.1201936779061716e+00 1.4640904791923466e+01 5.2692487069227973e+01 1 0 0
9343 1 1 1.1630181639212001e-01 9.1256219873696445e+00 1.7024012988133283e+01 5.4324634993004658e+01 1 0 0
14598 2 3 4.0317620984973512e-01 1.1856572128316648e+01 1.3806450459062207e+01 5.1193508316813997e+01 0 0 0
9406 1 1 -8.0965622312110075e-02 1.0621997519209620e+01 1.9398776394622654e+01 5.3978288760844251e+01 1 0 0
15217 2 3 4.0789381838930489e-01 5.3646395378700777e+00 1.4732954486658265e+01 4.9081767734170903e+01 0 0 0
10797 2 3 5.5045984691707950e-01 4.6972094953620926e+00 1.5374721679535927e+01 5.1643990551869607e+01 0 0 0
9340 1 1 1.4510942301510812e-01 7.0670567773301540e+00 1.5910559483809269e+01 5.5002548670043929e+01 1 0 0
14841 2 3 4.3497501791157572e-01 7.0603696291351650e+00 1.8220997943534435e+01 5.3118298251740164e+01 0 0 0
10815 2 3 3.2109147804343946e-01 8.7549422099955478e+00 1.5879262588701279e+01 4.8563642562247679e+01 0 0 0
9277 1 1 1.1370058639656387e-01 3.0893744098861835e+00 1.6023455706162640e+01 5.6305970975601795e+01 1 0 0
15446 2 2 -6.0547565938766867e-01 3.3640370132496757e+00 1.7475301154356799e+01 4.9898879910170855e+01 0 0 0
13727 2 2 -6.4481703021553749e-01 9.3063910727146428e+00 1.8410199571550347e+01 5.1145614213070104e+01 0 0 0
9337 1 1 -8.4234817303162929e-02 8.4141877895118284e+00 1.3324196486909539e+01 5.4537613175593478e+01 1 0 0
14858 2 2 -6.7216574264589291e-01 1.1525953002374180e+01 1.7346469114312125e+01 4.9127527720816040e+01 0 0 0
10532 2 2 -7.0566591593607442e-01 7.8680825846621767e+00 1.5834353520871671e+01 5.1649420026105574e+01 0 0 0
14597 2 2 -6.6843873172413493e-01 1.1218564595905837e+01 1.3380329395560471e+01 5.0544937653425180e+01 0 0 0
9958 1 2 -4.5448774907380957e-01 1.1679903236534013e+01 1.7898885239278851e+01 5.5536823438892633e+01 1 0 0
9276 1 1 1.2717423864609401e-01 5.1411743564882855e+00 1.4671401089406022e+01 5.5919645082171257e+01 1 0 0
14860 2 3 3.1168002884115747e-01 1.1150161871297200e+01 1.8050888065701088e+01 4.8503625220369763e+01 0 0 0
13120 2 3 5.4033822006757537e-01 1.0092394907637185e+01 1.6946098562096232e+01 5.7582343420934350e+01 0 0 0
13729 2 3 3.2730404438659355e-01 8.5815344332909138e+00 1.7948993601284027e+01 5.0780334806508009e+01 0 0 0
15741 2 3 4.2110181479539738e-01 6.4556131352534099e+00 1.8328272101653685e+01 4.9634173001045895e+01 0 0 0
10111 1 2 -5.8696560199335601e-01 1.2175978125098894e+01 1.7705871595958314e+01 5.2009171830328199e+01 1 0 0
9338 1 1 8.4870124448159875e-02 6.5656811881792070e+00 1.4678739559722100e+01 5.5542575555293510e+01 1 0 0
10140 1 3 1.8454128577824852e-01 5.9908195993973923e+00 1.9161664434659389e+01 5.5244629723793345e+01 1 0 0
13118 2 2 -6.4711173020442780e-01 9.3301769741723817e+00 1.7516989441555950e+01 5.7077295522493074e+01 0 0 0
7 1 1 -6.8355742733443733e-02 1.1905433861243862e+01 1.9061088120132570e+01 5.8780390257293405e+01 0 0 -1
1021 1 2 -4.7670928501077986e-01 1.0718323674135139e+01 1.6210718292737070e+01 5.8258174279431984e+01 0 0 -1
10100 1 3 3.4544085995505042e-01 7.9980893578194943e+00 1.3805154236069766e+01 5.6834925914485758e+01 1 0 0
9876 1 3 1.4930771931437173e-01 4.7163790858012629e+00 1.9309091095968196e+01 5.6542701272201015e+01 1 0 0
10435 2 3 4.5099217134055097e-01 6.1156855909077130e+00 1.5854190143103473e+01 5.7668427602727995e+01 0 0 0
14322 2 3 4.6337682163657434e-01 1.0079700461697829e+01 1.4479598955032751e+01 4.9900876467970669e+01 0 0 0
10059 1 3 3.8388366585488276e-01 3.6030384457473050e+00 1.4520081445896670e+01 5.0524530021837641e+01 1 0 0
10063 1 2 -3.1017263293718589e-01 1.0192938330261327e+01 1.4608958033816583e+01 5.5996864333110196e+01 1 0 0
15447 2 3 3.7302544980562963e-01 2.8192377902769996e+00 1.8255886032859124e+01 4.9921798376993799e+01 0 0 0
9282 1 2 -3.8052303128494891e-01 4.2882878857772644e+00 1.8234239659799531e+01 5.4541196821186475e+01 1 0 0
9339 1 1 1.1434514264552109e-01 9.1109144673509128e+00 1.4493946804662952e+01 5.5024517204333478e+01 1 0 0
14840 2 2 -6.8503106548546977e-01 6.5297230538490245e+00 1.8030397643074586e+01 5.2325982959044239e+01 0 0 0
967 1 3 2.7268111394686601e-01 1.1325558261889535e+01 1.4052169149042335e+01 5.7837596248719414e+01 0 1 -1
14321 2 2 -6.9570302996153011e-01 9.8363721821046699e+00 1.5444950523190172e+01 5.0041202231692878e+01 0 0 0
11132 2 2 -6.7017975428849641e-01 6.9185272815378607e+00 1.4127726362183273e+01 4.9977105652623116e+01 0 0 0
11133 2 3 3.7009356462138399e-01 7.4103689388359379e+00 1.4940785416400123e+01 5.0322526383983778e+01 0 0 0
10433 2 2 -6.8025475737783259e-01 6.3152980266952712e+00 1.6400932647047302e+01 5.8436829039184765e+01 0 0 0
10534 2 3 3.3928880451848475e-01 7.5345190484742712e+00 1.6768388918714233e+01 5.1738386311605581e+01 0 0 0
9278 1 1 -1.2666363996226390e-01 4.4395737388539400e+00 1.5980744448810601e+01 5.5788637300149126e+01 1 0 0
9336 1 1 1.1641481095323088e-01 6.9574129552822281e+00 1.3509650644049525e+01 5.4466361991780111e+01 1 0 0
14842 2 3 4.1222921548659036e-01 5.6900986058432101e+00 1.7464454181643653e+01 5.2596585073903093e+01 0 0 0
13728 2 3 3.1256443571390441e-01 9.2995670931871661e+00 1.8425118165179832e+01 5.2068930329920271e+01 0 0 0
15482 2 2 -6.3497572152767945e-01 6.9767591593226053e+00 1.8958318631528613e+01 5.8833242640485174e+01 0 0 0
10112 1 3 4.4321111597646168e-01 1.1350802542449793e+01 1.7335716917509973e+01 5.1800979487191782e+01 1 0 0
10798 2 3 3.9489701437278968e-01 3.7099727000043150e+00 1.6213997526938545e+01 5.2850587930577198e+01 0 0 0
13119 2 3 3.9045670422727363e-01 8.7749821281830709e+00 1.6963126573203201e+01 5.6548318791685190e+01 0 0 0
9344 1 2 -3.6597917737749086e-01 8.4030585955521993e+00 1.8248098019871733e+01 5.4299960605470318e+01 1 0 0
10069 1 2 -3.6829850967777727e-01 1.0574900480083318e+01 1.5969469386238902e+01 5.2613393717994065e+01 1 0 0
9400 1 1 1.2341732699255252e-01 1.1326294200020238e+01 1.5458065022735777e+01 5.3709844765086565e+01 1 0 0
9342 1 2 -3.5653517135074131e-01 6.3008785199707065e+00 1.7126912479365838e+01 5.4921349746008040e+01 1 0 0
9973 1 3 4.2917468137436809e-01 4.9430267176117777e+00 1.3770114717674412e+01 5.3023502585085737e+01 1 0 0
9345 1 1 7.2007660276885543e-02 9.2223225651578371e+00 1.9415313663818164e+01 5.3964450120731719e+01 1 0 0
15740 2 2 -6.4039213606143985e-01 6.4659624907769224e+00 1.7348126095155891e+01 4.9536216926425006e+01 0 0 0
14323 2 3 3.8244803153047363e-01 1.0511260005436128e+01 1.6130324573138811e+01 4.9600732733122754e+01 0 0 0
9851 1 2 -5.4589706662747572e-01 6.4709743495410583e+00 1.4375870701818046e+01 5.3341446698340498e+01 1 0 0
10062 1 2 -2.4336016548200792e-01 2.8614356858420575e+00 1.5241074503761435e+01 5.7483621898828432e+01 1 0 0
9398 1 1 9.1090920532505393e-02 1.0817471393789372e+01 1.4361733084213451e+01 5.4705550308219529e+01 1 0 0
9404 1 1 1.2667899138742084e-01 1.1318159132551809e+01 1.8140688924647236e+01 5.4175133490801151e+01 1 0 0
9280 1 1 2.4753075306783129e-01 4.8884910462370827e+00 1.7087327091096995e+01 5.5093538690128732e+01 1 0 0
10796 2 2 -7.0252186771668568e-01 4.6323047945810565e+00 1.6187764518391585e+01 5.2310153757720180e+01 0 0 0
3 1 1 1.1807384940248543e-01 1.2054527309378866e+01 1.6620404136608446e+01 5.8498871021717292e+01 0 0 -1
15483 2 3 4.0910183857124499e-01 7.7195672564756537e+00 1.8370759359730066e+01 5.8977600467651421e+01 0 0 0
13866 2 3 3.3565075574416359e-01 9.4708044510292275e+00 1.9673478799857762e+01 4.8383955039714877e+01 0 0 0
1017 1 1 2.9984724440917992e-01 1.0382180625703617e+01 1.8876467550347389e+01 5.9034466377366741e+01 0 0 -1
1469 1 1 -2.6242711476447217e-01 6.0744012754333214e+00 2.1535208281012316e+01 1.7417310129782020e+01 1 0 0
1471 1 1 4.6799206943091032e-02 5.2175001498468374e+00 2.2191868536719422e+01 1.8509386709062113e+01 1 0 0
1529 1 2 -3.3914770600043120e-01 8.0762226440311924e+00 2.2551392332210344e+01 1.8586106716078071e+01 1 0 0
1664 1 3 2.4264768151556895e-01 6.8358512249275005e+00 2.0865315509310818e+01 1.7795844721825567e+01 1 0 0
1470 1 1 -1.1671205830245501e-03 3.8102401040113629e+00 2.1986284699050856e+01 1.8614892613535321e+01 1 0 0
1473 1 1 -3.3328696891561996e-02 5.7908297297233764e+00 2.3107383778498129e+01 1.9406621330202487e+01 1 0 0
1475 1 1 1.5422241657784372e-01 4.9380868794105108e+00 2.3960086624691900e+01 2.0414171665778024e+01 1 0 0
1528 1 2 -3.5429745582092786e-01 9.8464777214952512e+00 2.0963307878838961e+01 1.8827848393880501e+01 1 0 0
1530 1 1 2.5169287488022085e-01 9.3300074874569141e+00 2.2205008562969255e+01 1.9158011914616779e+01 1 0 0
1531 1 1 1.4871887322344074e-01 7.1637777113558831e+00 2.3343568959041839e+01 1.9495275729578097e+01 1 0 0
1532 1 1 -9.7924252378068594e-02 9.9396527608383458e+00 2.3072606143162709e+01 2.0062007716353687e+01 1 0 0
1824 1 2 -4.7580265232065838e-01 4.8440971162692010e+00 2.3018608109544484e+01 2.1509114494082468e+01 1 0 0
1474 1 1 -2.1469539829827050e-02 3.6704525571407380e+00 2.4282548775975691e+01 1.9707003190512733e+01 1 0 0
1533 1 1 -5.3061458213720693e-02 7.7864160720029023e+00 2.4197569529538221e+01 2.0376799675067044e+01 1 0 0
1933 1 2 -4.3712419730238816e-01 1.0867642468148025e+01 2.2292744474866854e+01 2.2084764718629909e+01 1 0 0
1534 1 1 1.4245479076203602e-01 9.2873907446842718e+00 2.4327923121723337e+01 2.0310709085212117e+01 1 0 0
1594 1 1 1.3940750064979568e-01 1.1269824180629124e+01 2.2819796023940217e+01 2.0753211608494794e+01 1 0 0
1590 1 1 2.3483847055977544e-01 1.1356735491494033e+01 2.0779312569584906e+01 1.9207566402860110e+01 1 0 0
1825 1 3 4.5623622663346081e-01 5.4848047136238538e+00 2.3237952876132088e+01 2.2239950530757252e+01 1 0 0
1934 1 3 4.0614114009762176e-01 1.1081766096864150e+01 2.2951815197582135e+01 2.2752037839953395e+01 1 0 0
1598 1 1 1.0490967314740376e-01 1.1285885988217812e+01 2.5088703374500156e+01 2.1667835336782090e+01 1 0 0
1535 1 1 1.2246780484544413e-01 6.9945307697974268e+00 2.4984845979256004e+01 2.1366131606046039e+01 1 0 0
1681 1 2 -5.0281359262022496e-01 6.9461070733041188e+00 2.4009081545715574e+01 2.2492017943070014e+01 1 0 0
1682 1 3 4.4176005483869829e-01 7.5983014856171724e+00 2.4311677615354096e+01 2.3233748940218959e+01 1 0 0
13766 2 2 -6.2691024002461981e-01 6.7319327759157890e+00 2.1847037906858954e+01 2.3792786459125296e+01 0 0 0
2077 1 1 -6.3091800980399348e-02 1.2089129345265796e+01 2.0277771994306551e+01 2.4328865760535152e+01 0 1 0
3044 1 3 1.6406293374801531e-01 1.1061657005266733e+01 2.5323534192960196e+01 2.5973587120674335e+01 0 1 0
3045 1 2 -4.7738519291001041e-01 1.0683388375435365e+01 2.3046337950601863e+01 2.4836868527422375e+01 0 1 0
3046 1 3 4.0320167957957598e-01 1.0346860845108900e+01 2.2089724587056971e+01 2.4836936840479748e+01 0 1 0
3049 1 2 -3.8722986528486614e-01 9.7197352671173434e+00 2.0933428886433262e+01 2.3839467789084040e+01 0 1 0
2081 1 1 1.0845774130571575e-01 1.2095935928374653e+01 2.2885709688685925e+01 2.4674499487372668e+01 0 1 0
11660 2 2 -6.9300309136441762e-01 8.2955610911958857e+00 2.4904871888034759e+01 2.4648020908611631e+01 0 0 0
1984 1 3 1.8822602659129090e-01 5.3802511255976073e+00 2.0940232295325636e+01 1.6936955979565752e+01 1 0 0
1468 1 1 -2.0307861394464777e-02 3.0185809779545156e+00 2.0759987564091148e+01 1.8630481428759360e+01 1 0 0
1536 1 1 -9.2278521604264974e-02 9.8205136227659793e+00 2.5122310357290580e+01 2.1442857792457310e+01 1 0 0
1472 1 1 -3.6043009320449404e-02 3.1218140844067701e+00 2.3263645332895877e+01 1.8842825174484659e+01 1 0 0
1477 1 1 -7.7915322447718330e-02 5.6537906567170761e+00 2.5130526546976778e+01 2.0851338568006099e+01 1 0 0
1942 1 3 3.5759743596982529e-01 1.1340236739788457e+01 2.1218985909606083e+01 1.7233095993529357e+01 1 0 0
13768 2 3 3.3639061624686029e-01 6.1598219713641535e+00 2.1154878867858162e+01 2.3403449708957456e+01 0 0 0
13767 2 3 4.0419067505795059e-01 7.7266454550304848e+00 2.1639145720980842e+01 2.3748307152638649e+01 0 0 0
1476 1 1 -2.5276951487875246e-02 3.0001524852456583e+00 2.5486110668704239e+01 1.9936356760650646e+01 1 0 0
1884 1 2 -5.4585329263325266e-01 9.4770715694230887e+00 2.5180820439482847e+01 1.9053477365281331e+01 1 0 0
11900 2 2 -6.6559190680813285e-01 3.9726825875132161e+00 2.5076371981464433e+01 1.6551704958715320e+01 1 0 0
1768 1 2 -2.5882814887109801e-01 1.1651565195992932e+01 2.5768508186655513e+01 2.2898902134209713e+01 1 0 0
10961 2 2 -6.0720001160133585e-01 7.2158605789681181e+00 2.5475742848833541e+01 1.7663945892542060e+01 0 0 1
1665 1 1 3.6089983239450668e-01 6.7256089791030291e+00 2.2547221811838284e+01 1.6394005449468203e+01 1 0 0
12161 2 2 -6.8618117494998077e-01 9.8621645575934735e+00 2.3518389824802778e+01 1.6763216905533856e+01 0 0 0
3047 1 1 3.3508739304488611e-01 1.0744197103354653e+01 2.0149677438918324e+01 2.3696005107032839e+01 0 1 0
11902 2 3 3.9788316629641080e-01 4.7141372319236998e+00 2.4436478677157158e+01 1.6804190392930590e+01 1 0 0
13172 2 2 -6.4126631723751204e-01 5.5194952684040199e+00 2.3599862026901008e+01 2.5624895097024158e+01 1 0 0
1596 1 1 -6.3108370518430310e-02 1.2042354060983945e+01 2.4049862906528777e+01 2.0950445291695797e+01 1 0 0
11662 2 3 4.1617544974916182e-01 8.5678317403054418e+00 2.5888035127447214e+01 2.4592537437958814e+01 0 0 0
13173 2 3 4.1686469277786870e-01 5.7829794963350070e+00 2.2752586827143293e+01 2.5203550494307166e+01 1 0 0
1737 1 3 2.2181928604280404e-01 9.5931506675869151e+00 2.0023612983985558e+01 2.0937138816502163e+01 1 0 0
2085 1 1 -3.2775421153973285e-02 1.2088838061684209e+01 2.5332126936622423e+01 2.5544587240085654e+01 0 1 0
11661 2 3 4.3820469520548277e-01 8.3736558209933492e+00 2.4562838300916905e+01 2.5502052524372214e+01 0 0 0
13685 2 2 -6.3447220527075687e-01 3.7596785433954163e+00 2.1481649594790564e+01 2.4272805275018818e+01 1 0 0
11585 2 2 -6.6275724505727929e-01 3.0456813520582418e+00 2.4417861266300381e+01 2.4399929602054936e+01 1 0 0
13037 2 2 -6.4513941399395247e-01 4.1088506395222169e+00 1.9883125470263352e+01 2.1470483138558901e+01 0 0 0
1667 1 2 -4.1724836194212167e-01 6.2786055589013978e+00 2.3735753045705550e+01 1.6249400723303744e+01 1 0 0
13686 2 3 3.3528619631982781e-01 4.2963688168185801e+00 2.0735335269860236e+01 2.4220159443539330e+01 1 0 0
1985 1 3 2.8411440004802152e-01 8.3185820522782326e+00 1.9871587145416441e+01 1.9639302302189591e+01 1 0 0
12162 2 3 4.3295255062954541e-01 9.3322543829017111e+00 2.3893927939354658e+01 1.7424051105590291e+01 0 0 0
13687 2 3 3.3009202034028112e-01 3.0926849930133224e+00 2.1488032251849045e+01 2.3621088514418890e+01 1 0 0
1740 1 2 -3.6229246752862171e-01 6.9166090253614350e+00 1.9806560126304564e+01 2.1361014780464640e+01 1 0 0
3730 1 1 3.4319019273755946e-01 8.8597990544225791e+00 2.0782522404288777e+01 2.6443848478846558e+01 1 1 0
12163 2 3 4.0941955831348381e-01 9.6860595562546834e+00 2.2607038845527054e+01 1.6625348431246955e+01 0 0 0
10962 2 3 3.6310894614363248e-01 6.3815036798400149e+00 2.5827925130799425e+01 1.8039510696680594e+01 0 0 1
16284 2 3 3.6643033906358008e-01 1.1462507850234433e+01 2.3830980080754390e+01 1.8286569546897972e+01 1 0 1
13038 2 3 2.7045381644309258e-01 4.6343900781536380e+00 2.0549048288569150e+01 2.2001729247565006e+01 0 0 0
11586 2 3 4.1042997757881244e-01 3.5999507957791601e+00 2.3828026370136033e+01 2.4952549844431097e+01 1 0 0
13174 2 3 4.0311357908799639e-01 6.2831212967827685e+00 2.3915706337292594e+01 2.6182495475603631e+01 1 0 0
1592 1 1 -2.0818527353697713e-02 1.2030191415696136e+01 2.1831956742162664e+01 2.0071358227434899e+01 1 0 0
3732 1 2 -3.6151994299532769e-01 8.4579819969822871e+00 2.1981938237906469e+01 2.6306277446433871e+01 1 1 0
11901 2 3 3.9066381220975838e-01 3.6985090390874142e+00 2.5709183353461562e+01 1.7355229244444004e+01 1 0 0
10963 2 3 3.5666380932179320e-01 8.0714620469707761e+00 2.5626602052791306e+01 1.8310987140663237e+01 0 0 1
1941 1 2 -4.4434010485787623e-01 1.1970799597559887e+01 2.1120080568270374e+01 1.7937960143083767e+01 1 0 0
13693 2 3 4.0421390709377214e-01 9.9032517133426374e+00 2.6024840869255613e+01 1.6722769873319503e+01 0 0 0
1538 1 1 1.4917381039827501e-01 9.0705403605753663e+00 2.6075082821950421e+01 2.2088626625922181e+01 1 0 0
11695 2 3 3.9157618923539828e-01 7.5928478873541163e+00 2.5951615072287872e+01 1.6112031002698057e+01 1 -1 0
16821 2 3 3.3101788574753860e-01 5.3744255797385811e+00 2.5950701571693727e+01 2.4724762785457159e+01 0 0 0
1885 1 3 3.4049657724136756e-01 9.9500473161277423e+00 2.5957303475611951e+01 1.9262504890403630e+01 1 0 0
15051 2 3 4.1693453788877860e-01 6.1282491084371244e+00 2.0275486606419207e+01 2.6406114333763611e+01 0 0 0
13039 2 3 4.1082040955014221e-01 4.5893480647874885e+00 1.9794383996070277e+01 2.0597697224535189e+01 0 0 0
10357 2 3 3.0902320185070048e-01 8.1280050227766782e+00 3.2429329793851359e+01 2.6280739876029433e+01 0 0 0
3883 1 3 4.2332803762088977e-01 2.9050061988904394e+00 2.9378147673192000e+01 2.6701878969600926e+01 1 1 0
15630 2 3 3.3690898069298036e-01 3.6236203059836600e+00 3.2069552940295850e+01 2.6119746711164932e+01 0 0 0
3787 1 2 -3.7587609645826586e-01 7.8165783278610448e+00 2.9875720813675883e+01 2.6551849584008167e+01 1 1 0
13501 2 3 2.8738927362145256e-01 5.0935418037102114e+00 2.8787026745686290e+01 2.6045934059578869e+01 0 0 0
1908 1 3 3.9922255833298520e-01 3.8504100500722798e+00 2.6260318763482442e+01 2.3007347497012734e+01 1 0 0
1537 1 1 -8.8946035115726019e-02 7.6615683410806303e+00 2.6253779178668175e+01 2.1833106277943010e+01 1 0 0
16820 2 2 -6.8564632857998209e-01 5.1058865617679521e+00 2.6747974651374093e+01 2.4194409961856042e+01 0 0 0
15629 2 2 -6.4988762310120696e-01 3.3119110718314033e+00 3.1220606337000408e+01 2.5850303189668526e+01 0 0 0
14385 2 3 3.7982380725021442e-01 1.1475617702580656e+01 3.2649335982695376e+01 1.8386024885645334e+01 0 0 1
16822 2 3 4.4622137476493756e-01 5.8460302960442103e+00 2.7297172244021873e+01 2.4144902695231607e+01 0 0 0
13691 2 2 -6.4430316256395304e-01 1.0588397227366329e+01 2.6632082642694378e+01 1.7072576906480592e+01 0 0 0
1907 1 2 -5.1063996507268805e-01 3.1559436977338131e+00 2.6536548589128405e+01 2.2304770562272704e+01 1 0 0
1883 1 3 2.9407743642567163e-01 5.9647575819424654e+00 2.7394338399883285e+01 1.8888554915174286e+01 1 0 0
2089 1 1 1.5755990386636731e-01 1.2046342328668546e+01 2.7830192648950899e+01 2.5728970109502114e+01 0 1 0
11631 2 3 3.9737822681229634e-01 1.0224371007658148e+01 2.8087994744642074e+01 1.8979605802823507e+01 0 0 0
11509 2 3 3.2620927381257531e-01 7.8667920880283733e+00 3.0731947194960057e+01 1.6827052983312502e+01 1 0 0
14384 2 2 -6.2923580848278227e-01 1.1177444500600426e+01 3.2144962205324326e+01 1.7574593257089631e+01 0 0 1
1608 1 1 7.9225860815009513e-02 1.2011887043143982e+01 3.1933184080958863e+01 2.0906497437371151e+01 1 0 0
14900 2 2 -6.9866727686431784e-01 1.0608432467455202e+01 2.9507419618556884e+01 1.6880543491853974e+01 0 0 0
1847 1 3 4.3525888890003867e-01 4.0622055234569263e+00 2.7844103032069423e+01 1.8615343792409590e+01 1 0 0
1882 1 2 -5.2461852534657694e-01 5.3089504980355970e+00 2.6692029313232595e+01 1.9103455287667906e+01 1 0 0
11903 2 2 -7.1774834045671532e-01 7.6375179743600361e+00 2.8109325553485338e+01 1.6584262183154085e+01 1 0 0
11905 2 3 5.3403012636657532e-01 8.1242818927867120e+00 2.8217882046652306e+01 1.7618970626523996e+01 1 0 0
11904 2 3 4.3656643004399254e-01 6.7150265449334388e+00 2.8515246808004360e+01 1.6543565224676399e+01 1 0 0
1478 1 1 1.1230979430456174e-01 3.4710991067071326e+00 2.6528082465702610e+01 2.0862609299189181e+01 1 0 0
1479 1 1 1.2269614825294536e-01 5.1334200066325382e+00 2.6494869441452074e+01 2.0551397546868589e+01 1 0 0
1481 1 1 -6.8310611358137416e-02 5.6728854256742691e+00 2.7653169217253378e+01 2.1422449129076362e+01 1 0 0
1482 1 1 1.3681233473885210e-01 3.6622730695701353e+00 2.9004351287634847e+01 2.1062393923503993e+01 1 0 0
1483 1 1 -2.5732602264753619e-02 5.0362196109672253e+00 2.9014464106513241e+01 2.1315129336843128e+01 1 0 0
1485 1 1 5.0240419510258247e-02 5.8364366761978212e+00 3.0173730182852182e+01 2.1170984370389284e+01 1 0 0
1541 1 1 1.5368228036423170e-01 8.0161890479903786e+00 2.9460030642229590e+01 2.2389544162156213e+01 1 0 0
1542 1 1 -2.9125947161479853e-02 9.4628532632916134e+00 2.9433289909160639e+01 2.2236210121147398e+01 1 0 0
1543 1 1 -1.9837361979256066e-02 7.1260245153122490e+00 3.0376154444329682e+01 2.1755409809195363e+01 1 0 0
1544 1 1 -1.5954046320265744e-02 1.0033438268030967e+01 3.0621563318197925e+01 2.1588246176057144e+01 1 0 0
1844 1 2 -6.9157748196974600e-01 8.5800036650479292e+00 2.8249322294727172e+01 1.8666313926813228e+01 1 0 0
1845 1 3 4.4562713066220788e-01 8.3482868365494589e+00 2.9036805628223867e+01 1.9268190832872826e+01 1 0 0
1956 1 3 1.1864880889897401e-01 4.4550520526063604e+00 3.1400793151575389e+01 2.0017889293376747e+01 1 0 0
1539 1 1 1.2252754945265193e-01 6.8774237700509806e+00 2.7383694227439225e+01 2.2023532079191654e+01 1 0 0
1486 1 1 -2.1064317345430866e-01 5.4843728287630586e+00 3.1112045008863387e+01 2.0017662021958625e+01 1 0 0
1606 1 1 9.9526807196495565e-02 1.1313211619884672e+01 3.1125588470797954e+01 2.1781273443817799e+01 1 0 0
1602 1 1 -5.1614994521044295e-02 1.1532177488611008e+01 2.8067722533056951e+01 2.2146555016767184e+01 1 0 0
1893 1 3 4.0937469404842675e-01 8.8742544020867680e+00 3.1065912893954188e+01 1.8743100173279508e+01 1 0 0
1892 1 2 -5.1776992527830379e-01 8.8254050066418497e+00 3.0629920430974085e+01 1.9630510778979541e+01 1 0 0
1540 1 1 1.8795103676728175e-01 1.0153386129322099e+01 2.8251558360024902e+01 2.2502313951555962e+01 1 0 0
1769 1 2 -2.8635080592691020e-01 9.6251914280395479e+00 2.7013812076583037e+01 2.3045048458658567e+01 1 0 0
1770 1 2 -3.0546059280025867e-01 7.6209362862925207e+00 2.8219717497270072e+01 2.2971446480253128e+01 1 0 0
3039 1 1 3.4862800541149791e-01 1.0430678890722222e+01 3.0371070609879979e+01 2.5227878223290983e+01 0 1 0
3040 1 2 -5.1458944989553157e-01 9.6581352657531081e+00 2.9192284310485729e+01 2.5171463754710743e+01 0 1 0
3041 1 2 -4.2851477019272005e-01 9.9193478350362323e+00 3.1588557544324910e+01 2.5095555059721296e+01 0 1 0
3042 1 3 5.4483878848813183e-01 1.0032363501522084e+01 2.8375729468142794e+01 2.5719080621288128e+01 0 1 0
2093 1 1 -1.5426756358543606e-02 1.1855100507092805e+01 3.0350433699323112e+01 2.5280068095457690e+01 0 1 0
1865 1 3 3.3210324357780552e-01 5.1457477602567696e+00 3.0310639594334805e+01 2.3809759723087179e+01 1 0 0
1864 1 2 -6.5982452421840876e-01 5.8672316213400046e+00 2.9840054234755819e+01 2.4324693155425720e+01 1 0 0
1546 1 1 1.0672573347694572e-01 9.1383099707128128e+00 3.1517662371220450e+01 2.0789038590901583e+01 1 0 0
1846 1 2 -5.5461267555803739e-01 3.2828191542076586e+00 2.8265896475956993e+01 1.8983642723290011e+01 1 0 0
1545 1 1 -2.8095780600469598e-02 7.7657690768849177e+00 3.1673696564127280e+01 2.1414279006404421e+01 1 0 0
1480 1 1 8.9723969689440200e-02 3.0249416540812306e+00 2.7956249258151701e+01 2.0450355946553177e+01 1 0 0
1484 1 2 -3.8639303266433306e-01 2.9698777678769419e+00 3.0291662072653939e+01 2.1029730725894222e+01 1 0 0
16036 2 3 6.4084132802577876e-01 6.7662620160413951e+00 3.0418153736382909e+01 2.4569770637523895e+01 0 -1 0
1980 1 3 1.5548555366070091e-01 6.0360194823465543e+00 3.2026091606400037e+01 2.0031666707399520e+01 1 0 0
1955 1 1 3.3133929037451532e-01 5.7532419899901610e+00 3.0482313109712877e+01 1.8591818026782992e+01 1 0 0
1957 1 2 -4.1939573571290106e-01 6.3902057966196919e+00 2.9434361750731927e+01 1.8262018011212803e+01 1 0 0
13247 2 2 -6.6779353988574119e-01 4.3990183681391679e+00 2.8237103574971620e+01 1.6605256028793313e+01 0 0 1
16034 2 2 -7.2357124247828519e-01 7.4884333812245281e+00 3.1256055279650134e+01 2.4479168160232710e+01 0 -1 0
16035 2 3 4.5749528255358551e-01 8.3858545604833434e+00 3.1099722487534269e+01 2.4941999207078382e+01 0 -1 0
1958 1 2 -5.4673652806140949e-01 4.9909266228548166e+00 3.1398559102591083e+01 1.7815418721351278e+01 1 0 0
12710 2 2 -6.4555642859999951e-01 7.3106227943825797e+00 2.7322686437828658e+01 2.5722318629017067e+01 0 0 0
1959 1 3 3.5218125253071103e-01 4.2895407208556220e+00 3.2051043950271584e+01 1.8185410626914887e+01 1 0 0
11630 2 2 -6.2202140182906362e-01 1.1019993656046726e+01 2.8422799654051097e+01 1.9498302710990398e+01 0 0 0
11507 2 2 -6.7965928524693620e-01 8.4945880557850479e+00 3.1460853025917643e+01 1.7118101769406252e+01 1 0 0
14901 2 3 4.2008573410958422e-01 1.1528862412678649e+01 2.9712517376700642e+01 1.6941196464155070e+01 0 0 0
11117 2 2 -7.0946834078081655e-01 3.7586324457439186e+00 3.1323592967217284e+01 2.3131025033819991e+01 0 0 0
13692 2 3 3.7475046313858257e-01 1.0434195327650148e+01 2.7569555705881676e+01 1.6888820652266212e+01 0 0 0
11119 2 3 4.2757062725795453e-01 3.4421936870247647e+00 3.1555778670379237e+01 2.2206491713704960e+01 0 0 0
11118 2 3 3.9701321106822784e-01 3.2448604972827653e+00 3.0741086634092348e+01 2.3679188723420001e+01 0 0 0
3043 1 2 -4.2369208232714439e-01 1.0784160792232603e+01 2.7570613248932286e+01 2.6241014641438664e+01 0 1 0
12712 2 3 4.1087130485060824e-01 7.9127283313157450e+00 2.8014559034115720e+01 2.5506196005367840e+01 0 0 0
15631 2 3 2.8772354836700192e-01 4.0226925512951794e+00 3.0729300545514867e+01 2.5448294247793118e+01 0 0 0
11508 2 3 3.6105710932187318e-01 8.1310599260099821e+00 3.2335176139278907e+01 1.6955076624580375e+01 1 0 0
13248 2 3 2.7755162276990492e-01 3.4760345175401004e+00 2.8534090893042126e+01 1.6772243706590572e+01 0 0 1
11632 2 3 3.2758486749646398e-01 1.1140335425214037e+01 2.9417901284488945e+01 1.9396167849557159e+01 0 0 0
12711 2 3 3.4012540831663091e-01 6.9582619665930583e+00 2.7619233791568810e+01 2.6562001914241922e+01 0 0 0
15931 2 3 3.5095527579427954e-01 3.3861915900257782e+00 2.8535457436975687e+01 2.4320364862589681e+01 0 0 0
14902 2 3 3.9046258470178108e-01 1.0178385834565868e+01 3.0308892435566943e+01 1.6679331068276248e+01 0 0 0
1600 1 1 1.5247471988052580e-01 1.2122646991835108e+01 2.6679307515830466e+01 2.1889100580652283e+01 1 0 0
14988 2 3 3.8988536355739944e-01 5.1587842517286902e+00 2.9604895344468247e+01 1.6073696805253995e+01 0 0 0
10686 2 3 4.0021622059722356e-01 2.7952057323335628e+00 3.1442184648077845e+01 1.6528984473112857e+01 1 0 1
16716 2 3 4.2237540099111975e-01 6.4263980918680357e+00 3.2502557028145517e+01 2.4806390907873773e+01 0 -1 0
16717 2 3 4.3121810777663966e-01 5.2094363402053290e+00 3.2456212270200403e+01 2.3718151548916239e+01 0 -1 0
15929 2 2 -7.0458554692944142e-01 2.6999444274695343e+00 2.9032413990073348e+01 2.4015617425922716e+01 0 0 0
14205 2 3 3.5713324278535552e-01 6.0893863772057903e+00 3.1800230051825682e+01 1.6448571000036377e+01 1 0 1
12000 2 3 3.2749901090693473e-01 6.8570549214466698e+00 3.9119291271922272e+01 1.6177711688416188e+01 0 -1 1
10355 2 2 -6.5771790208589143e-01 7.8724879707964410e+00 3.3385128032800196e+01 2.6410865158561261e+01 0 0 0
10356 2 3 4.6571538214062519e-01 8.6010799119868153e+00 3.3980341745926630e+01 2.6651235121376736e+01 0 0 0
12943 2 3 3.7529213289375896e-01 3.9475311776506765e+00 3.6316105382051518e+01 1.6829710018177519e+01 0 -1 1
3013 1 3 3.8332865979546549e-01 9.3719054513679794e+00 3.6861366783832523e+01 2.6272737889550836e+01 0 1 0
11999 2 2 -6.1196354232517736e-01 7.6961960099940248e+00 3.8617109234828646e+01 1.5992306176001774e+01 0 -1 1
11518 2 3 3.3799557620189286e-01 7.0221288428890629e+00 3.7054305549972746e+01 2.6459939759461630e+01 0 0 0
1494 1 1 1.5162045487306408e-01 2.5458575244525949e+00 3.7452730872083237e+01 2.1967622546700653e+01 1 0 0
15911 2 2 -6.4817500293039587e-01 1.1034869582187779e+01 3.4916840416991107e+01 2.2457733128738326e+01 0 0 0
14386 2 3 3.9117079402835525e-01 1.0656424199742185e+01 3.2744129225276147e+01 1.7033948123551106e+01 0 0 1
1497 1 1 -3.9936616091723116e-02 5.0582865432160293e+00 3.9218613034225761e+01 2.0981632238341749e+01 1 0 0
1688 1 1 3.0360456269296854e-01 1.0625601496700943e+01 3.4888887261928808e+01 1.8041004695980916e+01 1 0 0
12942 2 3 3.2364987536616713e-01 2.8613947418490491e+00 3.5160694031939222e+01 1.6340723876113895e+01 0 -1 1
16834 2 3 4.1890218496539622e-01 3.6246279686929248e+00 3.3083108649796493e+01 2.0111207446155888e+01 0 0 0
12941 2 2 -6.4168169942757680e-01 3.0066391851397687e+00 3.6022984362407890e+01 1.6854005828571218e+01 0 -1 1
13533 2 3 3.5004682761870154e-01 4.0734367444348534e+00 3.3242833720398579e+01 1.6363978302619348e+01 1 0 1
16833 2 3 4.0282099975503177e-01 2.7347273326265094e+00 3.3422124200583596e+01 1.8860669377580479e+01 0 0 0
1552 1 1 5.6773022595062055e-02 9.6927350088065118e+00 3.5290946248404346e+01 2.0475633018564874e+01 1 0 0
1558 1 1 -6.6555708951236511e-02 9.1519960087595535e+00 3.8625336675531884e+01 1.9926460262690561e+01 1 0 0
14489 2 2 -7.1659922004425824e-01 5.6030432566279753e+00 3.4876019992343323e+01 2.6254727113682232e+01 0 0 0
11663 2 2 -7.1603385039546608e-01 6.2076776783844032e+00 3.6745931410358033e+01 1.7332471732930571e+01 0 0 0
11512 2 3 4.2953653399125602e-01 8.9671986958651022e+00 3.7883509808811816e+01 1.7201923827633021e+01 0 0 0
12412 2 3 4.0609694627637061e-01 8.3343263404803789e+00 3.8740186626233680e+01 2.5962284366229024e+01 0 0 0
15913 2 3 4.6647533924655366e-01 1.0225327882716250e+01 3.4818446317940797e+01 2.2873393761266989e+01 0 0 0
12253 2 3 3.3311778761646860e-01 4.0927667133087908e+00 3.5058263922204638e+01 1.9039322502877127e+01 1 -1 0
12362 2 2 -6.9430608669304894e-01 4.7083046410446920e+00 3.7089444323157814e+01 2.4829115635165955e+01 0 -1 0
2097 1 1 -1.3411439759323379e-01 1.2060883699596886e+01 3.2833769291415599e+01 2.4858906477494301e+01 0 1 0
3038 1 3 2.2193093969134051e-01 1.0997330869897615e+01 3.3017272322418911e+01 2.4700880965218580e+01 0 1 0
3012 1 2 -4.9265192527632923e-01 1.0201073992157884e+01 3.6820585598083376e+01 2.5824114054151828e+01 0 1 0
1691 1 3 4.0019010603980804e-01 8.5496847393755200e+00 3.4261571370516670e+01 1.8058704377997238e+01 1 0 0
1487 1 2 -3.6850118520082076e-01 5.6137019008944575e+00 3.2894445011056433e+01 2.1846443569527821e+01 1 0 0
13574 2 2 -7.2211333615355444e-01 3.4049829782310357e+00 3.4076503768191280e+01 2.4607223913286724e+01 0 -1 0
12364 2 3 4.7668285170476027e-01 4.5342590879032443e+00 3.6308905481330818e+01 2.5477476124735151e+01 0 -1 0
1776 1 2 -3.0363768902359722e-01 7.3107268686474836e+00 3.9155576944252537e+01 1.8604008456477551e+01 1 0 0
1556 1 1 1.0708672846162332e-01 9.9379810431091595e+00 3.7807360597315906e+01 2.0864258292585497e+01 1 0 0
1616 1 1 2.1704475726483041e-01 1.1694966659123359e+01 3.7942145215301785e+01 2.0760853567667368e+01 1 0 0
16715 2 2 -6.9452247046101478e-01 5.5174633617553681e+00 3.2855834918219038e+01 2.4553051671206813e+01 0 -1 0
14628 2 3 3.5008754853826968e-01 6.2583986959045887e+00 3.3799497255754197e+01 1.7684076685008574e+01 1 0 1
11517 2 3 4.4196791866541824e-01 6.1712935208125215e+00 3.7873341035809283e+01 2.5381009430700090e+01 0 0 0
10679 2 2 -6.4458202975685575e-01 2.8214689422794370e+00 3.7748919498799800e+01 1.8907252190275393e+01 0 0 0
1610 1 2 -3.4471768789405832e-01 1.1115190020282652e+01 3.2856976425711082e+01 2.0186314245021581e+01 1 0 0
13576 2 3 4.7926906774631267e-01 4.2575124863365588e+00 3.3985823048643134e+01 2.5068147630037821e+01 0 -1 0
15311 2 2 -6.9984415582054527e-01 4.5924784314204716e+00 3.8824901931851755e+01 1.7344859574046414e+01 1 -1 0
14966 2 2 -7.0009789355352092e-01 7.4086026100057216e+00 3.5192811046767908e+01 2.4491988719009527e+01 0 0 0
1867 1 3 3.8813434150578996e-01 8.7564505447097289e+00 3.2976290396131802e+01 2.4142757674138515e+01 1 0 0
11516 2 2 -7.0519576116921967e-01 7.0321116122779976e+00 3.7623359089521387e+01 2.5697352702913633e+01 0 0 0
1946 1 2 -3.0956265905969782e-01 1.0930331976665416e+01 3.8277785222968390e+01 2.1886210588718004e+01 1 0 0
1553 1 1 1.5176320825386416e-01 7.8537664814770025e+00 3.6606984244230311e+01 2.1499854165579041e+01 1 0 0
14490 2 3 4.9414765374839797e-01 6.4176735934460352e+00 3.4782927429912213e+01 2.5702839273055698e+01 0 0 0
1490 1 1 1.2769895654286803e-01 2.6345753466870661e+00 3.4998923885403357e+01 2.1652336050597004e+01 1 0 0
12252 2 3 4.1999947441930180e-01 4.1097075977572102e+00 3.6581675593453618e+01 1.9602508947485532e+01 1 -1 0
1689 1 2 -5.2469880531741631e-01 9.4231945605774499e+00 3.4306218843446736e+01 1.7566484435001634e+01 1 0 0
1549 1 1 -2.3700296012212897e-02 7.7138887963772875e+00 3.4061713802099376e+01 2.1299396133067184e+01 1 0 0
1618 1 1 8.5269548738265921e-02 1.1952345006644059e+01 3.8669225056228029e+01 1.9513427539513408e+01 1 0 0
13575 2 3 3.5792549553069536e-01 3.1923015975482443e+00 3.3383012606104614e+01 2.3975772124763147e+01 0 -1 0
1979 1 3 2.1443440584445350e-01 1.1716540614877152e+01 3.4875428760011026e+01 1.9827197646326635e+01 1 0 0
1548 1 1 1.1290891898602638e-01 9.7591176599526879e+00 3.2792113005525600e+01 2.0591708611830899e+01 1 0 0
1551 1 1 -2.5413623268096420e-02 7.1469420998875410e+00 3.5327616321362790e+01 2.1626977029932767e+01 1 0 0
11511 2 3 4.5261636035797553e-01 9.5437897910145502e+00 3.6455263312425011e+01 1.6722196801868485e+01 0 0 0
12363 2 3 4.1858128514919046e-01 4.1249996884649214e+00 3.7198152264912366e+01 2.4078003337265773e+01 0 -1 0
1550 1 1 -2.7759862416138068e-02 9.1282020368183758e+00 3.4008461519962829e+01 2.0775285651080647e+01 1 0 0
1922 1 3 3.3775376479897179e-01 1.0936656065415500e+01 3.8273262499646670e+01 1.7811262682791096e+01 1 0 0
3010 1 1 3.0896054947455015e-01 1.0730650187359061e+01 3.5484228750321165e+01 2.5667125401949349e+01 0 1 0
1557 1 1 1.5198986807980910e-01 7.7549724735526828e+00 3.8464652814726712e+01 1.9767121170474933e+01 1 0 0
1495 1 1 1.3395424167252487e-01 5.8828461906760525e+00 3.8153193778995963e+01 2.1339543380380089e+01 1 0 0
15313 2 3 4.4652978962446011e-01 5.4148541468049229e+00 3.8275036617698575e+01 1.7367208254831798e+01 1 -1 0
14968 2 3 5.7045112199406511e-01 8.1955911020052703e+00 3.4494097746262369e+01 2.4088835044747071e+01 0 0 0
12251 2 2 -6.6189891064124418e-01 4.6609503972415816e+00 3.5871707464903750e+01 1.9213846839027170e+01 1 -1 0
14627 2 2 -6.5976309650199205e-01 6.7638945730200994e+00 3.3786491647676051e+01 1.8437516492600992e+01 1 0 1
16832 2 2 -7.3557548426762087e-01 3.6568141409855448e+00 3.3253240242185250e+01 1.9209182372170549e+01 0 0 0
14629 2 3 3.3287316223944413e-01 6.2407606069546464e+00 3.4157931192093606e+01 1.9166542070159693e+01 1 0 1
1554 1 1 -5.7464327592881802e-02 9.2386298692690030e+00 3.6496441756952990e+01 2.1012629711689229e+01 1 0 0
2101 1 1 -8.4814766179044862e-02 1.2055693509563641e+01 3.5325948251385810e+01 2.5122613647492514e+01 0 1 0
10680 2 3 3.9332174452182334e-01 3.2565379335896845e+00 3.8146646160531347e+01 1.8061334393262420e+01 0 0 0
2105 1 1 -1.2872622324677238e-01 1.2089439791942020e+01 3.7623647706704688e+01 2.4274579918436597e+01 0 1 0
1866 1 2 -6.6982393688571984e-01 8.8473329863380510e+00 3.3780280261788128e+01 2.3614665157217782e+01 1 0 0
1687 1 3 2.4287379203580459e-01 1.1122406167528554e+01 3.6429212407597490e+01 1.9430892803021607e+01 1 0 0
1921 1 2 -4.9356363821542404e-01 1.1548156086262745e+01 3.7887376477013881e+01 1.8363136652062614e+01 1 0 0
11664 2 3 4.0490445111708645e-01 5.7817435467983902e+00 3.6085778722213966e+01 1.7919911987771709e+01 0 0 0
1774 1 2 -3.4202710821545868e-01 3.3877099889040867e+00 3.8499305904019124e+01 2.2546402347317382e+01 1 0 0
15912 2 3 3.8518009830483552e-01 1.1460673511821785e+01 3.5753040800235070e+01 2.2524510456449526e+01 0 0 0
1925 1 2 -5.1782942881284388e-01 7.9377727475011648e+00 3.7118874899398605e+01 2.2923839961517018e+01 1 0 0
1612 1 1 -2.8941662148161096e-01 1.0849671777200685e+01 3.5436807312791103e+01 1.9494417914176886e+01 1 0 0
11665 2 3 4.9213347322466217e-01 7.1559648631210351e+00 3.6553566401110928e+01 1.7082002101028912e+01 0 0 0
3009 1 3 1.8287444742093587e-01 1.1080340139705294e+01 3.7484426765626779e+01 2.4063967851275628e+01 0 1 0
1492 1 1 -1.1028328031499927e-01 3.2852223655025048e+00 3.6201985577076179e+01 2.1943775202836747e+01 1 0 0
1926 1 3 4.2399203227641996e-01 7.7138725956339611e+00 3.7999410685725721e+01 2.3199291984246159e+01 1 0 0
11510 2 2 -6.8569614029728776e-01 8.8118819098397836e+00 3.6921518939594442e+01 1.7200702308742098e+01 0 0 0
1555 1 1 -7.3818822967421774e-02 7.1129137095846469e+00 3.7735451368896285e+01 2.0865893707057548e+01 1 0 0
14967 2 3 4.5761966556647993e-01 7.1802944405892726e+00 3.5926364171713104e+01 2.3818249544382379e+01 0 0 0
1489 1 1 2.3942559666626079e-01 4.8997865678201560e+00 3.4108288228464808e+01 2.1919663665550281e+01 1 0 0
3944 1 2 -3.9189546563302974e-01 3.1763773466732048e+00 3.5906271547916070e+01 2.6294432292653028e+01 1 1 0
1775 1 2 -3.3237341432909284e-01 5.4003504548517487e+00 3.7416694891705895e+01 2.2495567499114596e+01 1 0 0
1488 1 2 -4.0102153240161559e-01 3.4961759144822149e+00 3.3875629755457567e+01 2.1828475305979261e+01 1 0 0
1547 1 1 1.1244417862197208e-01 7.0395387480154259e+00 3.2831895698077794e+01 2.1520693181558396e+01 1 0 0
1491 1 1 -7.5995771811975130e-02 5.7279426828656224e+00 3.5226464963991702e+01 2.1946003181665326e+01 1 0 0
3011 1 2 -4.2435924197539987e-01 1.0154654210824733e+01 3.4395405069786797e+01 2.6110203145051059e+01 0 1 0
1690 1 2 -3.7551332738165277e-01 1.1710804089574227e+01 3.5187109992370949e+01 1.7407277913151304e+01 1 0 0
13532 2 2 -6.4558200464684257e-01 4.3536941547450700e+00 3.4210244245809115e+01 1.6152930229703529e+01 1 0 1
1493 1 1 1.2666037938384381e-01 4.6973120686327992e+00 3.6196687934693763e+01 2.2159557813180083e+01 1 0 0
15205 2 3 3.2565562024882089e-01 5.9509475828736447e+00 3.9203852870309106e+01 2.3639692456971396e+01 0 -1 0
3535 1 1 1.5700114511982430e-01 4.6190931619040887e+00 2.0943660128682016e+01 3.0450546764600478e+01 1 1 0
3537 1 1 1.1761042387807805e-01 5.5049993093708638e+00 2.2597333013722338e+01 3.0206468385196157e+01 1 1 0
3539 1 1 -1.4592443455128903e-02 4.6895702632091911e+00 2.3791346098691005e+01 3.0079749020682108e+01 1 1 0
3541 1 1 -7.4170424878670108e-02 4.9710384212373908e+00 2.5039316293804859e+01 2.9452136291725271e+01 1 1 0
3594 1 1 6.7141296828519548e-02 9.3791764702668523e+00 2.0341580076764242e+01 2.8727380722322636e+01 1 1 0
3595 1 1 1.4294202013834931e-01 7.5721236677316890e+00 2.1214037485768273e+01 3.0047577761827295e+01 1 1 0
3596 1 1 -2.6690580950883648e-02 8.9594253676154931e+00 2.1349748560244649e+01 2.9583969860285436e+01 1 1 0
3597 1 1 -7.9873900541059681e-02 6.8216614737459560e+00 2.2440829671184677e+01 2.9574089419919062e+01 1 1 0
3598 1 1 9.8852986397005724e-02 9.5978160977670104e+00 2.2702805362994713e+01 2.9630944413463272e+01 1 1 0
3599 1 1 1.6642155881046591e-01 7.4407537997136970e+00 2.3316926666519983e+01 2.8720919320172840e+01 1 1 0
3600 1 1 -8.1647593886500058e-02 8.7903126300511492e+00 2.3699321699429444e+01 2.8877476259224796e+01 1 1 0
3601 1 1 1.5371660351086067e-01 6.1205479952732214e+00 2.5278747942318574e+01 2.8615665643967606e+01 1 1 0
3602 1 1 1.1502162514557486e-01 9.4153364730806413e+00 2.4868809497266465e+01 2.8309739913660728e+01 1 1 0
3658 1 1 2.3747120175207800e-01 1.1320656187129579e+01 2.2716770691620113e+01 2.9324604255610119e+01 1 1 0
3660 1 1 6.7964658101596451e-02 1.1709577260413829e+01 2.3872801549542334e+01 2.8449970337729802e+01 1 1 0
3662 1 1 -6.5394734158750287e-02 1.0853954557341915e+01 2.5022642201264674e+01 2.8683193392976495e+01 1 1 0
3818 1 2 -3.3552801389093623e-01 6.9240769502133048e+00 2.4370969941591852e+01 2.7820466368787024e+01 1 1 0
3988 1 2 -3.6388106542397103e-01 1.0704000031739012e+01 2.2859895068884310e+01 3.0584842985863123e+01 1 1 0
3817 1 2 -3.1583318222530193e-01 5.1172851933339469e+00 2.1909744233353081e+01 3.1439833612749986e+01 1 1 0
3967 1 2 -5.2719241219222368e-01 7.5914587356576630e+00 2.1298792330393990e+01 3.1521267698533656e+01 1 1 0
3968 1 3 4.6948749145990759e-01 6.8102175840831816e+00 2.1802686277193125e+01 3.1850217539915402e+01 1 1 0
4830 1 2 -3.0773961178252074e-01 7.2592217410249091e+00 2.4133215471602803e+01 3.2685210403064907e+01 0 1 0
4980 1 2 -5.4343621020085109e-01 9.4540690063893518e+00 2.1987310896293710e+01 3.3162616970495073e+01 0 1 0
4981 1 3 4.6359513484893577e-01 8.9926519148308959e+00 2.1568078169095834e+01 3.2427989657477994e+01 0 1 0
4196 1 1 1.3297641861025600e-01 9.6033968965446928e+00 2.1153358897038729e+01 3.4378133150598906e+01 0 1 0
4140 1 1 9.6804919871364900e-02 7.6194809467343978e+00 2.4880403070247237e+01 3.3895488430086189e+01 0 1 0
4138 1 1 1.0987871304195032e-01 6.6470736552265368e+00 2.3308097431578734e+01 3.3683161530779202e+01 0 1 0
4197 1 1 -7.3199833913623127e-02 1.0945421591529891e+01 2.1073030335457361e+01 3.5039947881716081e+01 0 1 0
4202 1 1 -3.9472242745952978e-02 8.9328218495927878e+00 2.4727290441078413e+01 3.4619104713169499e+01 0 1 0
4200 1 1 1.0226711513498828e-02 9.5023083904529368e+00 2.3526289504966151e+01 3.5097567331606726e+01 0 1 0
4134 1 1 -4.8287747126378143e-03 6.5344010291837655e+00 2.1061940531674253e+01 3.4422060016843801e+01 0 1 0
4136 1 1 -3.7591255167743962e-02 7.2622090007000049e+00 2.2295723449899711e+01 3.4554613610830657e+01 0 1 0
4133 1 1 -8.5288431538948460e-03 5.0630467389706340e+00 2.1014610539120323e+01 3.4421286656318848e+01 0 1 0
4142 1 1 -7.0881869428697952e-02 6.6820397920657806e+00 2.5805575777144906e+01 3.4510071850876606e+01 0 1 0
4137 1 1 4.7925686799926183e-02 5.1663377930362522e+00 2.3373363917879910e+01 3.4016150300527741e+01 0 1 0
4201 1 1 1.0652952587262688e-02 1.0814283984652709e+01 2.3419182356901874e+01 3.5680088229542477e+01 0 1 0
4135 1 1 -3.9716416286599068e-02 4.3406190702049825e+00 2.2271263816202332e+01 3.4343663381264044e+01 0 1 0
4139 1 1 -1.3092601911529070e-01 4.6434952730079937e+00 2.4688934694970271e+01 3.3765954544534594e+01 0 1 0
4141 1 1 5.8557620469433282e-02 5.2743706650415421e+00 2.5838480230872939e+01 3.4282230753301235e+01 0 1 0
4198 1 1 1.5156981822938939e-01 8.5989716426824980e+00 2.2308345216016637e+01 3.5160400445686690e+01 0 1 0
5080 1 3 2.9482344308408553e-01 3.6594660371621202e+00 2.4851951414040979e+01 3.3462764968196737e+01 0 1 0
5081 1 1 2.9707360597145938e-01 2.8859420208281397e+00 2.2367426964964398e+01 3.4545805122261811e+01 0 1 0
4893 1 2 -4.8103507689075764e-01 8.7279902728529457e+00 2.1527040326281760e+01 3.6392949574095915e+01 0 1 0
5037 1 3 1.5348290279026322e-01 1.1052917710477759e+01 2.5425930999464732e+01 3.6492058633868666e+01 0 1 0
4203 1 1 -2.2722630618547834e-01 1.1490650113915191e+01 2.4463880009921791e+01 3.6547446045654368e+01 0 1 0
4199 1 1 1.4655474696490201e-01 1.1567691906120034e+01 2.2256136004450369e+01 3.5441854659299459e+01 0 1 0
3819 1 2 -3.1865094625605245e-01 8.8266034083891167e+00 2.5650329864555015e+01 2.7236683193322470e+01 1 1 0
13852 2 3 4.7347284286575547e-01 1.1026177859578276e+01 2.1880459116769220e+01 3.2631720202256673e+01 0 0 0
3538 1 1 1.3725596172750734e-01 3.5167494370237806e+00 2.3779953696108304e+01 3.0913644607290717e+01 1 1 0
3654 1 1 -2.8774844645648728e-01 1.0130440206169244e+01 2.0668858059843469e+01 2.7460059015939290e+01 1 1 0
3729 1 3 2.1014507662042095e-01 1.0780147553606023e+01 2.1512171714086456e+01 2.7459246279330166e+01 1 1 0
3534 1 1 -7.8280612976443981e-02 3.1314734076238371e+00 2.0842854480992965e+01 3.0359584462545481e+01 1 1 0
3963 1 2 -4.7940699289462868e-01 1.1313842684209991e+01 2.3212793210065339e+01 2.7186458802272128e+01 1 1 0
3593 1 1 3.1048386500581969e-03 6.8362023405146797e+00 1.9974304318079703e+01 2.9660287599782329e+01 1 1 0
3816 1 2 -2.7206991923479962e-01 2.9716525972241321e+00 2.2806243836177604e+01 3.1900184847390722e+01 1 1 0
4132 1 1 1.1458799483043799e-01 7.3300308132775926e+00 1.9959825846650116e+01 3.3898297682421138e+01 0 1 0
4194 1 1 -9.4556489168742999e-02 8.8089531560754502e+00 1.9920871068799752e+01 3.4165712305056310e+01 0 1 0
15569 2 2 -6.5323280747670820e-01 1.1746501070235473e+01 2.5145125511221678e+01 3.1882534120466314e+01 0 0 0
4204 1 1 1.0534301944062249e-01 9.5365423276777275e+00 2.6055027326736774e+01 3.4659100918410260e+01 0 1 0
15570 2 3 3.3864432364035046e-01 1.1427810300270448e+01 2.4974564587088565e+01 3.2844427863483283e+01 0 0 0
14285 2 2 -6.1069308098374198e-01 8.1387922959282299e+00 2.4659720016771065e+01 3.7398675583113153e+01 0 0 0
4894 1 3 3.2712256764698960e-01 9.1553732949482587e+00 2.2042587383078789e+01 3.7152960849793459e+01 0 1 0
11953 2 3 3.1719164078535705e-01 6.5901606960169827e+00 2.3895028955884349e+01 3.6378832636104057e+01 0 0 0
11951 2 2 -6.0276087007872392e-01 5.8255798314711571e+00 2.3242022894908018e+01 3.6322172371979022e+01 0 0 0
15571 2 3 3.7725134545039402e-01 1.1512032664517768e+01 2.4404853851589323e+01 3.1271531634006884e+01 0 0 0
11952 2 3 3.4852514803362228e-01 5.0350290947641536e+00 2.3815509385850685e+01 3.6379105917850829e+01 0 0 0
3533 1 1 -1.0417501632005348e-01 5.3863107888306967e+00 1.9935386845494570e+01 2.9733360128671347e+01 1 1 0
11048 2 2 -6.5359992149197355e-01 6.4041170450108904e+00 2.0463321900818936e+01 3.7218237126697062e+01 0 0 0
4205 1 2 -3.3721045931834437e-01 1.0981616085066506e+01 2.6169405026865729e+01 3.4585177629177942e+01 0 1 0
3540 1 1 -2.0848642899382191e-02 2.5979897985946234e+00 2.4847606930960467e+01 3.1031245525705046e+01 1 1 0
4195 1 1 1.2906331686582334e-01 1.1513399983933237e+01 1.9805740952556604e+01 3.5486949385716308e+01 0 1 0
15172 2 3 4.3162445533030047e-01 3.6278406247035253e+00 2.2166150306206106e+01 3.7014815626849789e+01 0 0 0
11050 2 3 3.8435301208557782e-01 6.9700507528200593e+00 2.1235767141218073e+01 3.7020199904495612e+01 0 0 0
5053 1 2 -4.7696306908504343e-01 2.6061254216729739e+00 2.5778367512125222e+01 3.5089043204818033e+01 0 1 0
16430 2 2 -6.6494518645657530e-01 4.7548887533819952e+00 2.5855419412851152e+01 3.7089037278634443e+01 1 0 0
11049 2 3 4.6456762810844648e-01 5.4143233204321231e+00 2.0676759335678035e+01 3.7187099224524268e+01 0 0 0
15052 2 3 3.7809044895673405e-01 5.0236750670925847e+00 2.0007792665666802e+01 2.7583415482705160e+01 0 0 0
14287 2 3 2.7298593113153580e-01 7.5739307149420849e+00 2.5489489534808857e+01 3.7306532174393794e+01 0 0 0
5084 1 3 5.6065778757157092e-01 2.5380199033007425e+00 2.0364293660205430e+01 3.5107516484020408e+01 0 1 0
3656 1 2 -3.5576814126498324e-01 1.2199650021371074e+01 2.1586801685383890e+01 2.9346199025924520e+01 1 1 0
15170 2 2 -6.8237629112721754e-01 3.8752559182973245e+00 2.1236164389630282e+01 3.7344570687270419e+01 0 0 0
15050 2 2 -6.0570040194130792e-01 5.6444468569266029e+00 2.0615631848601797e+01 2.7153332246273273e+01 0 0 0
14543 2 2 -6.2811551832985724e-01 1.0164286377348748e+01 1.9775593605975715e+01 3.1328885894545383e+01 0 0 0
13850 2 2 -7.1329974674607100e-01 1.1992015389204836e+01 2.1971755399502747e+01 3.2808756594251520e+01 0 0 0
4131 1 1 1.2233035180918576e-01 4.5169022814789717e+00 1.9755632177504463e+01 3.4873191525889105e+01 0 1 0
4021 1 3 1.9600960451028263e-01 1.0748273009054186e+01 1.9769200050047502e+01 2.7237306435359137e+01 1 1 0
3964 1 3 3.9098153904535832e-01 1.0488824424687943e+01 2.3415917499857674e+01 2.6816984976539789e+01 1 1 0
15171 2 3 4.2124414035347157e-01 3.0974547214187154e+00 2.0632971945609945e+01 3.7381770143613188e+01 0 0 0
11255 2 2 -7.3899278928475154e-01 2.9652974108675862e+00 2.3594978150775631e+01 3.7454288597596310e+01 0 0 0
5054 1 2 -4.8732204040201155e-01 2.5558165195801532e+00 2.8194824646694673e+01 3.5450912064001336e+01 0 1 0
3854 1 2 -4.8291263546886043e-01 3.3628926592408379e+00 2.6420168413464928e+01 2.8282406965508610e+01 1 1 0
3551 1 1 -7.5712520204061648e-02 2.5804627103929976e+00 3.2064542209414306e+01 2.8700880748443470e+01 1 1 0
13499 2 2 -6.5377538765841436e-01 4.6345742470112556e+00 2.8828437491564010e+01 2.6935147614578199e+01 0 0 0
3953 1 2 -4.6690558538388666e-01 4.1897564156797849e+00 2.6275614202055216e+01 3.1804613701093409e+01 1 1 0
3543 1 1 2.2517487034638847e-01 4.0917993235627987e+00 2.6243254149355451e+01 2.9480554003240911e+01 1 1 0
16432 2 3 4.3415311124285205e-01 5.3559940899110519e+00 2.6445669627054901e+01 3.7476858712562844e+01 1 0 0
3664 1 1 -1.5181120195984533e-02 1.1415550230009014e+01 2.6244367946484680e+01 2.9037066663453558e+01 1 1 0
3954 1 3 3.9948793709797437e-01 5.1121122762171032e+00 2.6365470955970657e+01 3.1527006761971428e+01 1 1 0
3542 1 1 1.4189092777292989e-01 3.1242494461008761e+00 2.6264386241973313e+01 3.0813836920221473e+01 1 1 0
16240 2 3 4.2017626722833684e-01 8.7898847423312869e+00 2.7620878985027581e+01 3.1300523040197529e+01 0 0 0
13500 2 3 3.9961721506195502e-01 5.0673908562952175e+00 2.9556630397128220e+01 2.7428113413444954e+01 0 0 0
4959 1 2 -4.5727051863854556e-01 1.0805634755752973e+01 2.8907122018337361e+01 3.7284573937953319e+01 0 1 0
13879 2 3 4.5331959929245597e-01 1.1884150976531950e+01 3.1280570145877366e+01 3.2302097327375051e+01 0 0 0
16239 2 3 3.4247603373208080e-01 7.9904322936910166e+00 2.6245585989095719e+01 3.1536865622608829e+01 0 0 0
3835 1 3 3.9647540732697067e-01 1.0932210007817680e+01 2.6448219905023748e+01 3.1229717288792909e+01 1 1 0
3546 1 1 9.3477285235973095e-02 2.9534072075783420e+00 2.8761215661030270e+01 3.0313629543611288e+01 1 1 0
16238 2 2 -6.1290833751771656e-01 7.9093231531579136e+00 2.7182267495919781e+01 3.1338096981886643e+01 0 0 0
3603 1 1 -1.2171883424479828e-01 6.9225621896751246e+00 2.6445294569067059e+01 2.8670797886257404e+01 1 1 0
3788 1 3 3.5877379145841998e-01 5.3274069085670659e+00 3.1844849141652766e+01 2.7566003753322338e+01 1 1 0
3604 1 1 1.6804221591118768e-01 8.3855814812621503e+00 2.6463399577962008e+01 2.8313964894354751e+01 1 1 0
3785 1 1 2.9535785967546790e-01 7.0654016132289401e+00 3.0591071174361364e+01 2.7312050762454337e+01 1 1 0
4144 1 1 1.0723574762236432e-01 7.3140181234569868e+00 2.6829883275301629e+01 3.5377106344072374e+01 0 1 0
5052 1 1 2.5736835348838866e-01 3.2159051677431250e+00 2.7040121090404309e+01 3.5000230244716853e+01 0 1 0
3549 1 1 1.2152795858398702e-01 3.1232489386118134e+00 3.0964494652094736e+01 2.9345332793740532e+01 1 1 0
4211 1 1 1.1395955285339109e-01 1.1558425892372693e+01 2.9804267296590805e+01 3.6361027119891503e+01 0 1 0
3547 1 1 -2.6907015383631061e-01 3.4044966498233298e+00 2.9250559260935614e+01 3.1663026069184927e+01 1 1 0
3545 1 2 -3.5111827440739857e-01 4.9450030981693702e+00 2.7510748862648551e+01 2.9614618413233305e+01 1 1 0
3550 1 2 -3.5051985528139729e-01 4.4594423630307318e+00 3.1060973273256394e+01 2.9982813519442661e+01 1 1 0
3605 1 1 2.9726268415818058e-01 6.2605317024130791e+00 2.7562122106686761e+01 2.9199649495577596e+01 1 1 0
3606 1 1 -8.0826109935192181e-02 9.1459492491480798e+00 2.7527779422868601e+01 2.8980113121318809e+01 1 1 0
3607 1 2 -3.4318766477560225e-01 6.9638017633213005e+00 2.8767531153942727e+01 2.9267230148222804e+01 1 1 0
3608 1 1 1.2995557765415430e-01 8.4301542610872069e+00 2.8663527374474533e+01 2.9287091370309572e+01 1 1 0
3609 1 1 -4.8265689570498774e-02 9.1209925507784710e+00 2.9898628320883635e+01 2.9217835060770184e+01 1 1 0
3610 1 1 -2.7015766387450851e-01 7.1572258221628733e+00 3.1248918899259241e+01 2.8710300105779915e+01 1 1 0
3611 1 1 2.8636899477329378e-02 8.5738993306282598e+00 3.1220092212377576e+01 2.9298824904969823e+01 1 1 0
3666 1 1 1.3936972797452835e-01 1.0567042520567187e+01 2.7409807403095485e+01 2.9437651141418716e+01 1 1 0
3668 1 1 -9.8565882797309618e-03 1.1304592656386296e+01 2.8670120188995597e+01 2.9169687904881940e+01 1 1 0
3670 1 1 1.3637060663846831e-01 1.0522445643119232e+01 2.9800971663700658e+01 2.8710090092664494e+01 1 1 0
3672 1 1 1.1283318946394430e-01 1.1425648990115466e+01 3.1356561159431724e+01 2.8844864881936022e+01 1 1 0
3784 1 3 2.0344700695793400e-01 6.4079125733027702e+00 3.0764036415344073e+01 2.9360305885949607e+01 1 1 0
3834 1 2 -5.0068223881244545e-01 1.0404425913700988e+01 2.7286126694051937e+01 3.0917754125866207e+01 1 1 0
4019 1 3 1.9949166602540025e-01 6.8730335664876838e+00 3.2275695046219887e+01 2.8496063535078584e+01 1 1 0
4020 1 3 2.0048177520796387e-01 4.1426369254183735e+00 3.0079488783786918e+01 3.1775841391635545e+01 1 1 0
3697 1 3 2.3970387772198093e-01 3.8897627958982617e+00 2.8394004055639801e+01 3.2099652337587791e+01 1 1 0
4708 1 3 4.0388593750825397e-01 6.8326163015966923e+00 2.8476828115212086e+01 3.3012395880837758e+01 0 1 0
16766 2 2 -6.4028177127520214e-01 7.7075552089207999e+00 3.0475953721281808e+01 3.2271710681073756e+01 0 0 0
16768 2 3 4.2324169258044037e-01 8.1748619846216251e+00 3.1277541477755776e+01 3.2346807634225264e+01 0 0 0
16767 2 3 3.8641454646559625e-01 7.4282488827385347e+00 3.0318177068812616e+01 3.1405420306104588e+01 0 0 0
5001 1 3 4.1373784594178442e-01 1.0498187561794968e+01 2.7957780362914296e+01 3.3334709165167126e+01 0 1 0
5000 1 2 -4.9226260657261067e-01 9.9667190021212981e+00 2.8624929961490302e+01 3.3722742867386984e+01 0 1 0
3613 1 1 -1.0672677363064388e-02 9.3124946433517071e+00 3.2418810283082010e+01 2.9746616302672550e+01 1 1 0
3552 1 1 2.3472928732063197e-01 4.9791691758684733e+00 3.2353180578875978e+01 3.0138411727661218e+01 1 1 0
3855 1 3 4.0769248014438747e-01 3.6128975612210752e+00 2.7194442907183930e+01 2.7791260707157726e+01 1 1 0
3808 1 2 -2.9581922788339721e-01 1.1049590199842980e+01 3.0649622755428563e+01 2.7650854760038655e+01 1 1 0
4707 1 2 -4.5739124535075359e-01 5.8584478835448310e+00 2.8336663704510375e+01 3.3113572682024618e+01 0 1 0
4207 1 1 7.4156962560980463e-02 1.1525993584942036e+01 2.7307129369645722e+01 3.5249448216108156e+01 0 1 0
4152 1 1 -8.2699152890160693e-02 1.1506425078788840e+01 3.2073541984469884e+01 3.5326905364556595e+01 0 0 0
4208 1 1 1.3418629040904242e-01 9.4522315837049025e+00 2.8440829108655144e+01 3.5062027674298747e+01 0 1 0
4206 1 1 -1.0240845275759231e-01 8.7643564399541081e+00 2.7103530451945829e+01 3.5053377474406282e+01 0 1 0
4085 1 1 8.6188338482269828e-03 5.0556372367676587e+00 3.0765355358358299e+01 3.4879830058621117e+01 0 1 0
4086 1 1 3.4731422322646338e-02 6.5180101905173347e+00 3.0812430819852491e+01 3.5128975185972266e+01 0 1 0
4087 1 1 1.0686175646043826e-01 4.2809498673771387e+00 3.1994019763659697e+01 3.5039443535549864e+01 0 0 0
4088 1 1 -1.9642347851158731e-02 7.2142546547370978e+00 3.2041123046823756e+01 3.5284827953022230e+01 0 0 0
4143 1 1 -7.9586327625686473e-02 4.5044175900266072e+00 2.7110381423699248e+01 3.4598819910726313e+01 0 1 0
4145 1 1 1.4432058565935449e-01 5.2358807161405814e+00 2.8390399566097727e+01 3.4459686825772991e+01 0 1 0
4146 1 1 7.6067879296456031e-02 6.4751470105491533e+00 2.8395521945321168e+01 3.5397359122646947e+01 0 1 0
4147 1 1 -1.3113969045613105e-01 4.4568758013688132e+00 2.9598949173073553e+01 3.4585052118994589e+01 0 1 0
4148 1 1 -3.3198098538313986e-02 7.2580575796779598e+00 2.9595092984942209e+01 3.5327029478275882e+01 0 1 0
4149 1 1 -2.9086300937490730e-02 9.4131174715197883e+00 3.0886790173790576e+01 3.5553348246742672e+01 0 0 0
4150 1 1 -1.2781748560585841e-02 1.0828696921757254e+01 3.0918444423270021e+01 3.5778202526598754e+01 0 0 0
4151 1 1 1.1433631501754125e-01 8.6692470250262179e+00 3.2174551086089458e+01 3.5597434919862167e+01 0 0 0
4209 1 1 4.6273978931926966e-02 1.0694989097961889e+01 2.8360876889559862e+01 3.5902608134604073e+01 0 1 0
4210 1 1 -1.0100080301367796e-02 8.7006834771271357e+00 2.9646890199820387e+01 3.5405783378831082e+01 0 1 0
5051 1 3 2.0864964160870891e-01 3.4752700752194570e+00 2.9589372528617304e+01 3.4373249705242714e+01 0 1 0
5105 1 2 -4.2933483719850629e-01 2.9401948895659955e+00 3.1694471430288317e+01 3.4999797887546073e+01 0 0 0
4715 1 2 -4.1597195553341931e-01 6.7625032084542740e+00 2.7511112928013564e+01 3.6535388290251760e+01 0 1 0
3786 1 2 -5.3592690919434816e-01 5.8036167917367916e+00 3.1149992710292217e+01 2.6945134633688365e+01 1 1 0
13877 2 2 -6.0014059359315441e-01 1.1332225422724754e+01 3.0564730235377873e+01 3.1839958106525653e+01 0 0 0
3674 1 1 -5.6783126194712145e-02 1.0655501537181848e+01 3.2544736372449762e+01 2.9342017397672365e+01 1 1 0
3612 1 2 -3.5392075814303775e-01 6.1723111723776753e+00 3.2609811379972072e+01 3.0861564778694976e+01 1 1 0
4714 1 2 -3.1689864438762327e-01 9.8581557292882707e+00 3.2558072448075414e+01 3.3350442228568539e+01 0 0 0
13878 2 3 4.0763058167148691e-01 1.0575554272771793e+01 3.0273300347667465e+01 3.2351474908059132e+01 0 0 0
16431 2 3 3.5463436721224778e-01 4.0168141911322870e+00 2.6219344411958307e+01 3.6506812043924562e+01 1 0 0
14305 2 3 4.4313929210534331e-01 3.7627299371255298e+00 3.1695205752107341e+01 3.7224445778636444e+01 1 0 0
4846 1 3 3.2354147881509682e-01 9.5710062164071470e+00 3.2299151374535775e+01 3.7320441089831753e+01 0 0 0
3548 1 1 -6.3189359891573399e-02 2.5412619699810000e+00 2.9672428236819748e+01 2.9287441404500449e+01 1 1 0
6026 1 3 4.4523333112226621e-01 4.3517221757633449e+00 3.7989746562347101e+01 3.6577226515714905e+01 1 0 0
4094 1 1 2.6112958112146437e-02 6.4981402850953884e+00 3.5644034659250288e+01 3.5039380425380983e+01 0 0 0
11278 2 3 4.8845064854271458e-01 7.7313815778419812e+00 3.3858724227944712e+01 3.7499240565459402e+01 0 0 0
13830 2 3 3.3949689240814401e-01 2.9658866816138887e+00 3.3156025036888053e+01 3.3078265418038725e+01 1 0 0
13831 2 3 4.5495196278523053e-01 4.6957063194509301e+00 3.2819926959790259e+01 3.2849351273879719e+01 1 0 0
14491 2 3 4.8434581570979213e-01 5.6774692906790802e+00 3.4308686529416903e+01 2.7071378874243283e+01 0 0 0
4160 1 1 1.3482055513628427e-01 9.2454708223737079e+00 3.8133522346580001e+01 3.5129916353622754e+01 0 0 0
15432 2 3 4.5549396028145966e-01 6.9272495841336212e+00 3.8645922581078899e+01 3.1400702857813069e+01 0 -1 0
4092 1 1 -3.5433572639298846e-02 7.2198208956213588e+00 3.4431637744114411e+01 3.4976590970395137e+01 0 0 0
4158 1 1 -3.1466230200576850e-01 1.0276122593343066e+01 3.5998749606257022e+01 3.3402263781946793e+01 0 0 0
3616 1 1 3.1772218216034591e-02 6.4415005422053779e+00 3.4876705229140292e+01 2.9866244948575240e+01 1 1 0
3559 1 1 8.2127675263626021e-02 2.6027630753499267e+00 3.7024038038632291e+01 2.6981419966081450e+01 1 1 0
4161 1 2 -3.6200889327360830e-01 1.0676421601324984e+01 3.8209159257836951e+01 3.5138644958126172e+01 0 0 0
3614 1 1 1.6086105251485930e-01 7.1743018667587322e+00 3.3600129233649071e+01 3.0340379161075280e+01 1 1 0
4157 1 1 6.2426451964315337e-02 9.2567582690098238e+00 3.5737101318356473e+01 3.4519128703047585e+01 0 0 0
3557 1 1 1.3383587729090474e-01 3.3769686599235391e+00 3.5621558979762078e+01 2.7768516733032012e+01 1 1 0
3941 1 2 -3.2171034190188852e-01 8.9731547659480846e+00 3.6249070991051859e+01 2.8311315031997196e+01 1 1 0
3689 1 2 -5.2415315881693414e-01 1.1731223117254537e+01 3.6444656826760564e+01 3.1342784796595836e+01 1 1 0
4090 1 1 1.2843274289427228e-01 6.4307783400660048e+00 3.3181267290248385e+01 3.4829440034617342e+01 0 0 0
5102 1 2 -3.7517112437546374e-01 2.6350847185905923e+00 3.3372560716918493e+01 3.6743571157295705e+01 0 0 0
14955 2 3 3.9500033328321710e-01 1.1379934179782060e+01 3.8541608890314336e+01 3.7040069731644870e+01 0 -1 0
4159 1 1 -4.7803059576464434e-03 8.5939695821324964e+00 3.6889196509274889e+01 3.4999579098924158e+01 0 0 0
3553 1 1 1.0413925384336192e-01 3.2138275941641670e+00 3.3344072349214201e+01 2.8371036050689526e+01 1 1 0
5100 1 2 -4.7509088172165059e-01 2.9392594078879433e+00 3.7016127263729906e+01 3.4556880296724358e+01 0 0 0
4155 1 1 -1.5034019851881117e-02 8.6544490767011926e+00 3.4496747535955613e+01 3.4668322104622092e+01 0 0 0
3958 1 3 4.3654115002940597e-01 1.1342703134557430e+01 3.3396912600456474e+01 2.7396413528810754e+01 1 1 0
15752 2 2 -6.2533518217602302e-01 1.1533901367763375e+01 3.5595770892591638e+01 3.7329354661780300e+01 0 0 0
15754 2 3 3.0114718721558975e-01 1.1953783778361522e+01 3.5111318463809951e+01 3.6588908707355266e+01 0 0 0
13829 2 2 -6.5005648014593753e-01 3.7755524174199420e+00 3.3153387872460520e+01 3.2485059584498039e+01 1 0 0
4845 1 2 -4.9657980495017179e-01 8.9938370741008331e+00 3.2935204131126866e+01 3.6761242327384934e+01 0 0 0
4095 1 1 1.1940330087429922e-01 4.2960495342808294e+00 3.6804792283108533e+01 3.4837682095868892e+01 0 0 0
3558 1 1 -3.5903184165095324e-02 4.5249067806865160e+00 3.5907931706405073e+01 2.8623128856722744e+01 1 1 0
3615 1 1 9.6373586784440565e-02 8.6428788866141666e+00 3.3512962835825824e+01 3.0400936501180766e+01 1 1 0
4091 1 1 -4.2480017099944256e-02 4.3408022322970545e+00 3.4438708272408263e+01 3.5543108010137772e+01 0 0 0
3619 1 1 9.9822415763946348e-02 8.5771468369634380e+00 3.6047568337585439e+01 2.9677876082959219e+01 1 1 0
4789 1 3 3.6230986477045818e-01 1.1502811334096977e+01 3.7862725283103536e+01 3.2136115511585984e+01 0 0 0
3618 1 1 6.3442281315381183e-02 7.1146031220552732e+00 3.6121102067667067e+01 3.0205344582179503e+01 1 1 0
3678 1 1 -7.6901058773088948e-03 1.0752339031911246e+01 3.4989470426306298e+01 2.9641296300957652e+01 1 1 0
16044 2 3 4.9067278905466771e-01 5.7408391433111783e+00 3.5587637873846987e+01 3.1880332782098304e+01 1 0 0
3622 1 1 -1.3910565358304674e-02 1.1723805151639720e+01 3.8570579165517579e+01 2.9180560039283549e+01 1 1 0
4788 1 2 -4.0314149616751144e-01 1.0465452924291462e+01 3.8230937759440771e+01 3.2229168791338779e+01 0 0 0
4712 1 3 4.2133567478625228e-01 6.5955592220580179e+00 3.3651396756199581e+01 3.2779661861044957e+01 0 0 0
3957 1 2 -5.2581333867404478e-01 1.1970325712677329e+01 3.3875373730741700e+01 2.7873940434022479e+01 1 1 0
4089 1 1 -5.4809686004857160e-02 5.0283590760837926e+00 3.3193891905033162e+01 3.5269203935786919e+01 0 0 0
3791 1 2 -3.9534995842296644e-01 6.3647244236605900e+00 3.7197301212763058e+01 3.0780143696623238e+01 1 1 0
3829 1 3 4.1236293966662663e-01 3.5913542320846328e+00 3.4513772126014850e+01 3.1350649657304569e+01 1 1 0
4787 1 2 -3.9180777309538029e-01 8.3526345571516742e+00 3.7080123309703190e+01 3.2447278360696451e+01 0 0 0
4096 1 1 4.5225756113438636e-03 7.1134767148237321e+00 3.6919860614372759e+01 3.5026007846115711e+01 0 0 0
3617 1 1 9.6652659288347875e-02 9.4339526510950371e+00 3.5004069019131308e+01 3.0360491232358015e+01 1 1 0
5101 1 1 3.2460182787901631e-01 3.0560704369026865e+00 3.4520145275776230e+01 3.6285057647199061e+01 0 0 0
3620 1 1 1.1207534595493157e-01 6.3977809535092716e+00 3.7455479439445199e+01 2.9338811334522941e+01 1 1 0
3621 1 1 1.0763951725766976e-01 9.5066112431654961e+00 3.7421352949524007e+01 2.9037379003179979e+01 1 1 0
3695 1 2 -3.0971685507896007e-01 9.2490162241765645e+00 3.4127753873294019e+01 3.1521945222123342e+01 1 1 0
3993 1 2 -3.2700526794973978e-01 7.1301481063317906e+00 3.4020848442808045e+01 2.8912901502358178e+01 1 1 0
3562 1 1 -4.0597008914710110e-02 8.6826264267978583e+00 3.8576787326474957e+01 2.9135349758796409e+01 1 1 0
4098 1 1 1.3547266350811341e-02 6.3610948820600752e+00 3.8150755958786583e+01 3.4929706870337270e+01 0 0 0
4153 1 1 9.9308831703483688e-02 9.2405207948535892e+00 3.3149480394541854e+01 3.4534465454576683e+01 0 0 0
4709 1 2 -4.8508817842826712e-01 6.2571707769021279e+00 3.2859224309207704e+01 3.3365451095162861e+01 0 0 0
3561 1 1 -1.9750021603053679e-02 7.3127232497260062e+00 3.8487039571003002e+01 2.8777866277836498e+01 1 1 0
13338 2 3 3.8167077258746118e-01 4.3154679897489547e+00 3.7425528506536978e+01 3.1748808767226290e+01 1 0 0
5050 1 3 3.1916842260420986e-01 1.0472279008050137e+01 3.5136583015603982e+01 3.2802789430995581e+01 0 0 0
4093 1 1 -1.5523045952449070e-02 5.0016556815919939e+00 3.5612197205916182e+01 3.5185619640797512e+01 0 0 0
3500 1 1 -1.6100905430657383e-02 3.4224010946173165e+00 3.8218599104583895e+01 2.7145160659288702e+01 1 0 0
16043 2 2 -7.1222911418668167e-01 6.3868993427653997e+00 3.5319750660335551e+01 3.2549054765026071e+01 1 0 0
3554 1 1 1.8574830081648168e-02 4.5397431396211454e+00 3.3427404685032947e+01 2.9350933304229144e+01 1 1 0
3676 1 1 1.1397378136344037e-01 1.1383298981641698e+01 3.3782449089576232e+01 2.9253011774547314e+01 1 1 0
6025 1 2 -4.7068638305283683e-01 4.9208545832336403e+00 3.8286637520767250e+01 3.7262242277524869e+01 1 0 0
4785 1 3 1.9931448650974745e-01 1.1234040035860785e+01 3.6353616368963280e+01 3.3796555470484705e+01 0 0 0
4156 1 2 -3.5536964315429859e-01 1.1704750812311705e+01 3.4065031501538712e+01 3.3730435007088481e+01 0 0 0
4097 1 1 -5.7729428499200493e-02 4.8976072111916373e+00 3.8090618937895655e+01 3.4723410015930462e+01 0 0 0
3682 1 1 -2.7436975968305952e-03 1.0987158242365211e+01 3.7405628760055635e+01 2.9360078335347993e+01 1 1 0
3828 1 2 -5.3836192122062365e-01 4.2917726524710158e+00 3.5140412415738254e+01 3.1051005390258304e+01 1 1 0
13337 2 2 -6.4968071299651076e-01 3.5417204033122189e+00 3.7954528820362484e+01 3.1719739769366385e+01 1 0 0
3560 1 1 -2.5421070610801753e-02 5.2032742383197341e+00 3.7130529688511317e+01 2.8495427961641841e+01 1 1 0
3501 1 1 -1.7991338764796125e-02 4.8014041187677847e+00 3.8173973391329547e+01 2.7596658749639122e+01 1 1 0
3556 1 1 1.2707419951471366e-01 4.9360459137173089e+00 3.4950135419476787e+01 2.9776327949788381e+01 1 1 0
4154 1 1 2.1801939666053113e-01 1.0879043357928087e+01 3.2899287541432535e+01 3.4321109343368100e+01 0 0 0
16045 2 3 4.5996128756732241e-01 7.3092203877302060e+00 3.5675001087819226e+01 3.2493283338247501e+01 1 0 0
4786 1 1 3.6540722401998998e-01 9.6339216599892836e+00 3.7146460152157879e+01 3.2561688671540757e+01 0 0 0
13339 2 3 3.6355720559845073e-01 3.1972984829652811e+00 3.8109427030320205e+01 3.2557112771433616e+01 1 0 0
3996 1 2 -4.1956465290519218e-01 4.6216334634457992e+00 3.3303873623482453e+01 2.7850557180379809e+01 1 1 0
3680 1 1 1.4097372109790227e-01 1.1560626599871602e+01 3.6169584878859169e+01 2.9828384412404144e+01 1 1 0
5708 1 1 1.1875411761351012e-01 3.1866211775685520e+00 2.1657550567523792e+01 4.0798405847523064e+01 1 1 0
6098 1 2 -4.3782434640135115e-01 8.3428325110137234e+00 2.2510251219390383e+01 4.1764912898964418e+01 1 1 0
6096 1 1 2.9422951039655199e-01 7.3619634066063213e+00 2.1646941972444250e+01 4.1819732323135767e+01 1 1 0
5713 1 1 -7.6601529983793104e-02 5.8925808709764862e+00 2.4211456491916213e+01 4.1712927498455528e+01 1 1 0
5715 1 1 3.9976349725713576e-03 5.2415468312916769e+00 2.5462699264452546e+01 4.1556015488665899e+01 1 1 0
5709 1 1 -6.1295815122054127e-02 6.0073772926249021e+00 2.1721798229527437e+01 4.1217305874766346e+01 1 1 0
5711 1 1 7.1198586542171205e-02 5.2715705444942245e+00 2.2973088893954735e+01 4.1277345203017511e+01 1 1 0
6100 1 3 1.4160654692224389e-01 6.7611284947485872e+00 2.4255979720013332e+01 4.2271625622172742e+01 1 1 0
5710 1 1 -2.8462530799840745e-03 3.9198879502163018e+00 2.2916159685864265e+01 4.0798883125856307e+01 1 1 0
5714 1 1 1.2641413988285941e-01 4.0713550925459217e+00 2.5677039785751781e+01 4.0675158959057406e+01 1 1 0
5712 1 1 9.5437804498131107e-02 3.3381527702343559e+00 2.4101765485340067e+01 4.0186440111876109e+01 1 1 0
5850 1 2 -3.4878554109753529e-01 4.2723322792521126e+00 2.4914730009380744e+01 3.9453970567076183e+01 1 1 0
13556 2 2 -6.9551893018530508e-01 1.0500721524046096e+01 2.1441949729613818e+01 4.1883241165415633e+01 0 0 0
5707 1 1 -1.7274342839850371e-02 5.4149658986857183e+00 2.0587137275938282e+01 4.0582262545805776e+01 1 1 0
5706 1 1 2.6485436808064075e-02 4.0111459875937054e+00 2.0508521561908722e+01 4.0263531832600805e+01 1 1 0
7357 1 1 -4.8651814555113290e-02 3.4644720707715040e+00 2.2269555563325515e+01 4.6201153978029879e+01 1 0 0
7361 1 1 1.1769998538148772e-02 3.3729754080542986e+00 2.4704513573886434e+01 4.5729816241417829e+01 1 0 0
7416 1 2 -3.3214555121549416e-01 5.6964728778928517e+00 2.1103504774115823e+01 4.6364805174797283e+01 1 0 0
7417 1 1 2.6285627545609397e-01 7.0127683565282632e+00 2.1065158334177479e+01 4.5837775301768353e+01 1 0 0
7418 1 1 1.6077098620873428e-01 4.8568566952182568e+00 2.2232312346113577e+01 4.6026448977686307e+01 1 0 0
7419 1 1 -9.0508012456938527e-02 7.6770871752401302e+00 2.2170486888346478e+01 4.5372779967807006e+01 1 0 0
7420 1 1 1.2338166272219449e-01 5.4239338671314856e+00 2.3371476960836688e+01 4.5502316481723412e+01 1 0 0
7421 1 1 1.3190927370817354e-01 7.0038429705843628e+00 2.3477763246302121e+01 4.5796246058912395e+01 1 0 0
7422 1 1 7.8369275761126875e-03 4.7833284219976395e+00 2.4699112051590372e+01 4.5796016846921958e+01 1 0 0
7423 1 1 -7.5919227433420167e-02 7.5522450223537474e+00 2.4900575408371441e+01 4.5484336817043989e+01 1 0 0
7478 1 1 7.0001992447260311e-02 9.8675077147301806e+00 2.0950514106754550e+01 4.5432489513489983e+01 1 0 0
7479 1 1 -8.5363836623453815e-02 1.1234346302475734e+01 2.1025286887060386e+01 4.4915413546348788e+01 1 0 0
7480 1 1 -2.0792481696652928e-02 9.0809484225376931e+00 2.2149601504363041e+01 4.5051591674676565e+01 1 0 0
7482 1 1 1.0967984213779691e-01 9.7523303784533635e+00 2.3148419060744917e+01 4.4296954643844735e+01 1 0 0
7483 1 1 -8.0793030595470439e-02 1.1137767424828118e+01 2.3434123546144697e+01 4.4328034873256158e+01 1 0 0
7484 1 1 1.7690857525413664e-01 8.6142297500491196e+00 2.5229759989913877e+01 4.4649722115107089e+01 1 0 0
7898 1 2 -3.8184805127908367e-01 1.1314654711757758e+01 2.5857064754145455e+01 4.3276416887060542e+01 1 0 0
7899 1 2 -3.3322549712325022e-01 9.0842109825649437e+00 2.4259953282227034e+01 4.3664530589837177e+01 1 0 0
7932 1 2 -4.0519560599416848e-01 5.4040238464918602e+00 2.3130549962901036e+01 4.4070487186294827e+01 1 0 0
7933 1 3 3.3752752295653499e-01 6.2369257915025988e+00 2.2922771560175416e+01 4.3603014092467873e+01 1 0 0
7914 1 2 -5.2405603040511373e-01 6.5618084072873106e+00 2.3700011546195210e+01 4.7169639215486526e+01 1 0 0
7946 1 2 -5.6292755697440056e-01 9.9604812823188045e+00 2.1301591342365427e+01 4.7068209537063687e+01 1 0 0
6097 1 2 -4.7910656495855047e-01 7.4196730473688035e+00 2.0440807897649456e+01 4.2602769556372358e+01 1 1 0
13558 2 3 4.4891647060782874e-01 1.0364282725419423e+01 2.0707926299465921e+01 4.2510847950232304e+01 0 0 0
11688 2 3 5.5773442639530713e-01 8.0996322786495991e+00 2.0267122520170140e+01 3.9799184496433867e+01 0 0 0
13557 2 3 4.1260032847635497e-01 9.8881093473913815e+00 2.2208325628739718e+01 4.2130079275042753e+01 0 0 0
7949 1 3 3.1138611222434970e-01 1.1275897866865217e+01 2.2198178128675323e+01 4.7162620936155477e+01 1 0 0
7485 1 1 1.2300799843711174e-01 1.1767699981709683e+01 2.4638264248032453e+01 4.3961959788466132e+01 1 0 0
7481 1 1 1.5750824225131257e-01 1.1893118356481404e+01 2.2314431426172000e+01 4.5053597935925325e+01 1 0 0
11689 2 3 4.2344105115746666e-01 9.3098827518876348e+00 2.1566702033221187e+01 3.9520986613139833e+01 0 0 0
7947 1 3 4.2210361409518216e-01 9.1233328256894364e+00 2.1754792785834447e+01 4.7363380616820436e+01 1 0 0
11687 2 2 -7.0901557459826214e-01 8.4313824864052602e+00 2.1187770935094658e+01 3.9278495868353552e+01 0 0 0
16478 2 2 -6.9839884059783086e-01 1.0656097219358363e+01 2.4579529682446466e+01 4.1248261983107746e+01 0 0 0
7424 1 1 -2.4877429514093961e-02 5.4907605193055273e+00 2.5924337672354987e+01 4.6073573593155359e+01 1 0 0
7948 1 2 -4.7704770528673690e-01 1.1929155164625605e+01 2.2656411844718768e+01 4.6463347786151445e+01 1 0 0
4798 1 2 -3.8546692832236401e-01 1.0432532167878177e+01 2.3279649396689837e+01 3.8558156441931430e+01 0 1 0
7477 1 1 1.2338313367955725e-01 1.1887151309261821e+01 1.9932143980916585e+01 4.4212128045336655e+01 1 0 0
12875 2 2 -6.2562357988755479e-01 6.7848645006701682e+00 2.3199782578731533e+01 3.9109721074534882e+01 0 0 0
14186 2 2 -6.3981674364701790e-01 1.0916892927999564e+01 2.0792099294273989e+01 3.9130548755505458e+01 0 0 0
7353 1 1 -2.3808181295934219e-01 3.4088672347234872e+00 2.0120803272745505e+01 4.7638129026149535e+01 1 0 0
7355 1 1 6.3173697428560507e-02 2.7395810598497414e+00 2.1123016808311316e+01 4.6744092261491062e+01 1 0 0
4795 1 1 3.0396339794381472e-01 1.1324963661142524e+01 2.4041953775442021e+01 3.8070675330036970e+01 0 1 0
16479 2 3 3.7868688188011246e-01 1.1310741704222888e+01 2.3944146878325636e+01 4.0683317075102664e+01 0 0 0
14562 2 3 4.3773826964063212e-01 9.3268132148475686e+00 2.4979323867183965e+01 4.0384519909893314e+01 0 0 0
14561 2 2 -6.7843648879646645e-01 8.3969448510230134e+00 2.4807123709808295e+01 4.0524342920026967e+01 0 0 0
12877 2 3 3.4385154937055978e-01 6.1584458364321195e+00 2.3485484403902504e+01 3.8434443766121333e+01 0 0 0
12876 2 3 3.9117645435946191e-01 7.4008841260122411e+00 2.2527952096115413e+01 3.8803803263118319e+01 0 0 0
7415 1 2 -3.8448930314501822e-01 7.7994420987131718e+00 1.9887044473850793e+01 4.5866153538324703e+01 1 0 0
14563 2 3 4.5112151791583255e-01 8.2210990425422477e+00 2.3851915732395330e+01 4.0710994116838677e+01 0 0 0
7359 1 1 -1.6894146057297742e-02 2.7078432453507846e+00 2.3480924548151563e+01 4.5865129038538043e+01 1 0 0
14188 2 3 3.6660778307078373e-01 1.0618573198150091e+01 2.0366790645065546e+01 3.8231600491367686e+01 0 0 0
7915 1 3 3.9412133960258883e-01 6.4740057852977992e+00 2.4565801129445383e+01 4.7544782192143131e+01 1 0 0
16480 2 3 3.8365772170423412e-01 1.0641307916087897e+01 2.4513178045059281e+01 4.2269709512735595e+01 0 0 0
7425 1 1 1.4279531655841105e-01 6.9012634948619072e+00 2.6013613242434015e+01 4.6028894890771063e+01 1 0 0
6099 1 3 3.5725305682249092e-01 6.5517278122022145e+00 1.9969809457248466e+01 4.2641606549600041e+01 1 1 0
7363 1 1 1.2779962067902451e-01 2.6034067092631408e+00 2.6027141058627112e+01 4.5521227350426855e+01 1 0 0
5876 1 2 -4.1071121116685511e-01 3.1666526104608201e+00 2.1257062403586620e+01 4.2261379468386650e+01 1 1 0
14187 2 3 2.9460395058226896e-01 1.1109608782053408e+01 2.0042279846412583e+01 3.9872739585952381e+01 0 0 0
11475 2 3 3.2591565514596832e-01 1.0568214100194844e+01 2.6131697400903192e+01 3.8632425484000002e+01 0 0 0
10486 2 3 3.6519998515494989e-01 1.1261626885601661e+01 2.0261045411099545e+01 4.7437525062419624e+01 0 0 0
11256 2 3 4.7548365528212710e-01 3.2998466413971781e+00 2.4370849857277836e+01 3.7979118339996717e+01 0 0 0
4797 1 2 -5.2859541533873033e-01 1.2223297717546913e+01 2.4881245005890598e+01 3.8790009709482980e+01 0 1 0
7476 1 1 1.0936793271104867e-01 9.1796350756433469e+00 1.9749859272527186e+01 4.5370244259942616e+01 1 0 0
14113 2 3 3.2835408825631579e-01 1.1410737411452791e+01 2.6172586346707895e+01 4.0661460119653761e+01 0 0 0
15523 2 3 3.9598135639526488e-01 6.6898819118534743e+00 2.5769992595772752e+01 3.9397162756366633e+01 0 0 0
10866 2 3 3.5672483912546687e-01 1.0718250074903482e+01 2.3949108404531991e+01 4.7661451177737895e+01 0 0 0
13079 2 2 -6.1377847884034342e-01 1.1979295633152379e+01 2.5706785680570757e+01 4.6823365737204114e+01 0 0 0
7917 1 3 3.7973185089472011e-01 2.6285154187663240e+00 2.5634275969769266e+01 4.8140929517085794e+01 1 0 0
14286 2 3 3.9561920358920571e-01 8.5206419355608940e+00 2.4643136186408842e+01 3.8253085198720306e+01 0 0 0
16341 2 3 4.5619329068123377e-01 1.1694999972397895e+01 2.1987936473337367e+01 4.0713403647951992e+01 0 0 0
16743 2 3 3.6546090930681180e-01 3.2971414361221574e+00 2.3485003125872055e+01 4.8175585639596505e+01 0 0 0
13425 2 3 2.9202744269737257e-01 9.2410356730721244e+00 2.9142284983460733e+01 3.7895005387679625e+01 0 0 0
11474 2 2 -6.3486358347516436e-01 9.6971835755086335e+00 2.6421223068568658e+01 3.8540207782512674e+01 0 0 0
7367 1 1 -4.2965450570656337e-02 2.7031439067324738e+00 2.8507638220193858e+01 4.6056317165384861e+01 1 0 0
13081 2 3 3.9312203420232500e-01 1.1890499112956768e+01 2.6569947850912406e+01 4.6508073795320001e+01 0 0 0
14274 2 3 3.8080827640956971e-01 3.2125989379182793e+00 2.7701024086312955e+01 3.8519878426414152e+01 1 0 0
5732 1 3 4.5568544217449203e-01 3.9492675644746211e+00 3.2000127717090429e+01 4.2811321213741088e+01 1 1 0
7486 1 1 -1.0696079698652777e-01 9.3398094574987987e+00 2.6419995143875369e+01 4.4861669393830283e+01 1 0 0
11476 2 3 2.9789214465268005e-01 9.7624929112005479e+00 2.6964126239251254e+01 3.7755331799482633e+01 0 0 0
14303 2 2 -6.9139112356598709e-01 4.1344821012180599e+00 3.1063707146451659e+01 3.7836799033356769e+01 1 0 0
15522 2 3 3.4236253394936883e-01 7.3138023647772314e+00 2.7193270138083879e+01 3.9506108399508605e+01 0 0 0
15521 2 2 -6.6900345446507337e-01 6.5127662205322245e+00 2.6683674757250095e+01 3.9243414862984601e+01 0 0 0
15208 2 3 4.2996812276939544e-01 5.8342081593861348e+00 3.0562151194827724e+01 3.8027641146353595e+01 0 0 0
15206 2 2 -6.6015112619509797e-01 6.7773283642365154e+00 3.0862559676087862e+01 3.8092843243682992e+01 0 0 0
6082 1 2 -4.5341960578401780e-01 6.9270654076217317e+00 2.6434185657842818e+01 4.2844155613546114e+01 1 1 0
11824 2 3 4.9474009356290655e-01 1.1827790559708193e+01 3.1306968375954035e+01 3.8258804905316879e+01 0 0 0
13498 2 3 3.8061111734718539e-01 9.5763645342739423e+00 2.6324942440037404e+01 4.1971839844942515e+01 0 0 0
11842 2 3 3.7397875202055086e-01 9.8834934151131257e+00 2.8405660520425069e+01 3.9640883283244833e+01 0 0 0
13496 2 2 -7.0465501262788699e-01 8.9086000632834725e+00 2.7011001921696163e+01 4.2022298598950421e+01 0 0 0
5720 1 1 -1.1391020886363819e-02 3.2565736605111111e+00 2.9351786541254526e+01 4.1221024313137221e+01 1 1 0
7487 1 1 1.5094624551246094e-01 1.0585447863394855e+01 2.6630442673129483e+01 4.4238783191297458e+01 1 0 0
13497 2 3 5.8859154291682558e-01 7.9255546778967272e+00 2.6719770293402082e+01 4.2420569621352257e+01 0 0 0
11841 2 3 4.2069200977630283e-01 1.0839222730073372e+01 2.8426756959519668e+01 4.0969810610642959e+01 0 0 0
7489 1 1 -1.0483810078779814e-01 1.1478612395627735e+01 2.7791399267664278e+01 4.4324494771271787e+01 1 0 0
5717 1 1 1.4785445998465035e-01 5.7491219062093064e+00 2.6717035499741723e+01 4.2086359896179005e+01 1 1 0
13424 2 2 -6.5992620024057269e-01 8.3427941842087492e+00 2.8772623050315726e+01 3.8247559685205040e+01 0 0 0
5719 1 1 -4.7498521816423694e-02 5.2729818235821160e+00 2.7991266977177791e+01 4.1691813668695687e+01 1 1 0
5718 1 1 1.3664786679166613e-01 3.9451054259238205e+00 2.8112265843515111e+01 4.0900998209094553e+01 1 1 0
5722 1 1 1.2714110544979781e-01 4.0248571795407893e+00 3.0567813319605584e+01 4.1220053692548781e+01 1 1 0
5731 1 2 -5.3775128884855206e-01 3.8799258345223997e+00 3.1071505499055625e+01 4.2706197123858395e+01 1 1 0
5724 1 1 -3.8498398006296800e-02 3.5039424236513592e+00 3.1746965565327024e+01 4.0545841444216997e+01 1 1 0
5721 1 1 -7.9748742945691911e-02 6.0140801925075831e+00 2.9147473522417247e+01 4.1774095252456718e+01 1 1 0
5723 1 1 3.4330562510139960e-02 5.4883871849744450e+00 3.0371807095871102e+01 4.1205485914685880e+01 1 1 0
6081 1 3 1.8597139232157403e-01 7.0500801149756027e+00 2.9120263132681227e+01 4.2161083134367615e+01 1 1 0
5725 1 1 -2.6454921452062172e-02 6.3047896162678283e+00 3.1520702079976260e+01 4.0962095105092637e+01 1 1 0
6078 1 2 -4.7039654485595211e-01 7.9115295550494027e+00 3.0046297764196702e+01 4.0705741164583642e+01 1 1 0
5999 1 2 -5.3133914524070980e-01 4.3484431118822453e+00 2.8322670126659144e+01 3.9449621898139249e+01 1 1 0
6077 1 1 2.7537804415093481e-01 7.7386352313925837e+00 3.1475637681072694e+01 4.0821944892146504e+01 1 1 0
6079 1 2 -4.1413620939623713e-01 8.6891997974665252e+00 3.2371534039707107e+01 4.0709179473392481e+01 1 1 0
6000 1 3 3.7533512336286018e-01 5.2333209100449301e+00 2.8086372502444068e+01 3.9192454834880749e+01 1 1 0
6080 1 3 3.6088139232636784e-01 8.9728771849033890e+00 2.9951332110287616e+01 4.0604570922240526e+01 1 1 0
14717 2 2 -6.9096013678609247e-01 1.1298613755704924e+01 3.1818688805469385e+01 4.1135065381528953e+01 0 0 0
11840 2 2 -7.0971828257946812e-01 1.0261803125185898e+01 2.8935689133611568e+01 4.0339550560942243e+01 0 0 0
7488 1 1 2.6431007475304430e-01 9.0315601351156030e+00 2.7190932230531160e+01 4.6148239967061187e+01 1 0 0
7801 1 3 1.6233897824853805e-01 5.8416448169731714e+00 2.8780336965359943e+01 4.6924268044933953e+01 1 0 0
7428 1 1 -2.5176182257927082e-01 5.1617851079890720e+00 2.8087039396897595e+01 4.7472741568370573e+01 1 0 0
7490 1 2 -3.5280834419222501e-01 1.0006920008784757e+01 2.7561413252596569e+01 4.6887249714273160e+01 1 0 0
7427 1 2 -3.3587322173488099e-01 7.5952549824394007e+00 2.7217010767870317e+01 4.6398469228359559e+01 1 0 0
8087 1 3 2.0321135148189112e-01 9.1282343933154291e+00 2.9096882207317602e+01 4.5674205254486971e+01 1 0 0
7495 1 1 -1.4689161959070702e-02 1.0809436009293922e+01 3.1080520549215723e+01 4.6026281391955393e+01 1 0 0
7365 1 1 -1.0225049395425350e-02 3.3382469076340100e+00 2.7268485726728620e+01 4.6035473862504588e+01 1 0 0
7426 1 1 3.7048258665012303e-02 4.6563362491999030e+00 2.7046339890273980e+01 4.6491579021379401e+01 1 0 0
7430 1 1 2.9205745135983763e-01 5.2145816798779467e+00 3.1545480396711611e+01 4.6269272120459156e+01 1 0 0
7373 1 1 1.6491699997074005e-02 3.2265925573989400e+00 3.2350710537914559e+01 4.5120526211332468e+01 1 0 0
7934 1 2 -5.2848720522306503e-01 4.3876178288821368e+00 2.9634795221758765e+01 4.4662537893032244e+01 1 0 0
7935 1 3 4.8718247669807258e-01 3.9875340752046706e+00 3.0346583503990193e+01 4.4089652292113676e+01 1 0 0
7974 1 2 -4.6360962228702352e-01 9.8119108941509481e+00 2.9008314131796862e+01 4.3542861043659144e+01 1 0 0
7975 1 3 4.0239436126445521e-01 9.4286070045785628e+00 2.8191501255513835e+01 4.3014752464095572e+01 1 0 0
8086 1 1 3.3508305435649560e-01 7.6789652217545878e+00 3.0118683030902851e+01 4.4294573963650862e+01 1 0 0
8088 1 2 -4.7772592398221858e-01 6.9303775999581072e+00 2.8892532524896943e+01 4.4332345079024677e+01 1 0 0
8089 1 2 -3.1987533910648430e-01 7.4638995757659554e+00 3.1202046085926977e+01 4.3673651069803114e+01 1 0 0
8090 1 3 4.6239990197218162e-01 5.9236205699032078e+00 2.9051882752441596e+01 4.4295062745330405e+01 1 0 0
7369 1 1 2.2048334889009377e-01 3.4582287925370019e+00 2.9778303666353931e+01 4.5825100899473618e+01 1 0 0
7429 1 2 -3.4927042301280153e-01 4.2609956848220722e+00 3.0715116825345934e+01 4.6819485817939459e+01 1 0 0
7496 1 1 -4.8199645841264210e-02 8.6982703967634549e+00 3.2394429631906334e+01 4.5617984283108974e+01 1 0 0
7431 1 2 -3.5556246066709679e-01 6.6115074911607046e+00 3.1651231896193650e+01 4.6500884971399174e+01 1 0 0
7492 1 1 -2.2389761719893406e-01 8.4588282772018477e+00 2.9935971047368156e+01 4.5672572966427353e+01 1 0 0
7494 1 1 3.2809494794914240e-02 9.3581764189970542e+00 3.1136384655914078e+01 4.5907688160461660e+01 1 0 0
7491 1 1 1.1682331216686825e-01 1.0879535600757539e+01 2.9070046575326824e+01 4.4525749505499114e+01 1 0 0
8097 1 3 1.8407326538224286e-01 7.7697203748834403e+00 2.9773424519431078e+01 4.6463504941308123e+01 1 0 0
7497 1 1 1.3791944705887882e-01 1.1611610123748429e+01 3.2215697742022684e+01 4.6551811492653599e+01 1 0 0
14719 2 3 3.3879146512345981e-01 1.0906281550226964e+01 3.0923901242211912e+01 4.0911692567730739e+01 0 0 0
7493 1 1 -4.1885936410601288e-02 1.1433984507126736e+01 2.9878431612899490e+01 4.5540941576281838e+01 1 0 0
11822 2 2 -7.1117865347575193e-01 1.0878017465658100e+01 3.1246940174967431e+01 3.8403894843008871e+01 0 0 0
7432 1 1 -1.0146908513796518e-01 4.6980842573905210e+00 3.2439744805805120e+01 4.5361494902969618e+01 1 0 0
5716 1 1 -3.0043020631294298e-02 3.1768875415478064e+00 2.6865793365001583e+01 4.0873922950998079e+01 1 1 0
14718 2 3 4.9769279264426269e-01 1.0738592149415647e+01 3.2464655568786860e+01 4.0765627831629551e+01 0 0 0
7965 1 3 4.0978308895037086e-01 9.9594300289703011e+00 3.1711781584320622e+01 4.3876168089119027e+01 1 0 0
15207 2 3 3.9979004181770300e-01 7.4407168857530479e+00 3.0172990219869405e+01 3.8443044678075580e+01 0 0 0
11823 2 3 3.9053167514247517e-01 1.0597791168117533e+01 3.0363814125265858e+01 3.8405307259978485e+01 0 0 0
7433 1 1 1.2899052712385556e-01 7.3618273316744727e+00 3.2635148809193517e+01 4.5740092873577758e+01 1 0 0
14111 2 2 -6.5747570543731015e-01 1.1780550922106283e+01 2.7102323389121459e+01 4.0575825536415969e+01 0 0 0
7964 1 2 -4.7176479690396694e-01 1.0396831035447480e+01 3.2536942879754854e+01 4.3970735661257713e+01 1 0 0
11277 2 3 4.7309592346634372e-01 7.1849153309431433e+00 3.2643451298994840e+01 3.8472798995769068e+01 0 0 0
8096 1 3 1.8113492814001603e-01 4.2718283894921560e+00 2.8603128797120615e+01 4.7748468628046183e+01 1 0 0
7371 1 1 -9.4447543414341736e-02 2.7031809560616895e+00 3.1004035995467571e+01 4.5200639138961435e+01 1 0 0
13426 2 3 3.9402854217443223e-01 7.7962689681253741e+00 2.8253575620575837e+01 3.7572576750345760e+01 0 0 0
11875 2 3 3.9142422346932154e-01 1.1904483860735862e+01 2.7921701365076078e+01 3.8049017168236894e+01 0 0 0
14304 2 3 4.3213679749391581e-01 3.4482559720004873e+00 3.0468624828918813e+01 3.8184726210008741e+01 1 0 0
5612 1 2 -3.5307081742169250e-01 2.6004277429630220e+00 3.8842947818238052e+01 3.7634394731259405e+01 1 0 0
7958 1 2 -5.1995507951968523e-01 4.3439574990163470e+00 3.7841570989272796e+01 4.2606080534645429e+01 1 0 0
15753 2 3 3.8878118428069286e-01 1.2046275449011702e+01 3.6431556708461365e+01 3.7579015259775574e+01 0 0 0
11141 2 2 -6.2465200372424656e-01 5.8055283151872956e+00 3.6009071705832270e+01 4.8199187938919657e+01 0 -1 0
7500 1 1 -6.9716587922716997e-02 9.0482399335888690e+00 3.4498813154586301e+01 4.4312112485094950e+01 1 0 0
7379 1 1 -8.3575726756510132e-03 2.5985122555073095e+00 3.6255215744424476e+01 4.5215592961816427e+01 1 0 0
16697 2 2 -6.3667928592529710e-01 1.1097237867881022e+01 3.8101397284596835e+01 4.6137497231399507e+01 0 -1 0
14485 2 3 3.2671280190438529e-01 3.7598285202476061e+00 3.8144014778141923e+01 4.8216743051139552e+01 0 -1 0
14888 2 2 -7.3170958133740038e-01 2.5738591807494986e+00 3.9074813138570285e+01 4.1718783047011449e+01 0 -1 0
11280 2 3 3.6743312421645363e-01 1.2189560137153634e+01 3.9237795477573925e+01 3.9382104884907513e+01 0 0 0
13162 2 3 3.6480673987251733e-01 9.5573163188654178e+00 3.5815631100613999e+01 3.8010201880034970e+01 0 0 0
7383 1 1 1.2313505414084655e-01 2.5581739173667000e+00 3.8741283338519018e+01 4.4585760233283395e+01 1 0 0
7922 1 2 -5.1697390311979086e-01 3.9704162659667319e+00 3.4732637762450473e+01 4.6329017920211463e+01 1 0 0
7960 1 2 -5.4267374769012233e-01 6.4927113033333299e+00 3.9199283820633440e+01 4.2674793213950657e+01 1 0 0
7952 1 2 -5.4891336937657575e-01 6.6353507629391038e+00 3.4809491010108111e+01 4.6222216780329489e+01 1 0 0
5674 1 1 2.1784475472879611e-01 4.0390840054140824e+00 3.8708512790470095e+01 3.8302045403548100e+01 1 0 0
7953 1 3 3.8896521415866470e-01 7.0146422796130379e+00 3.4499447150197270e+01 4.7112813281921227e+01 1 0 0
5883 1 3 4.3702524115547237e-01 5.4320095670912654e+00 3.4168939108737931e+01 3.8247492107539735e+01 1 0 0
14661 2 3 4.1835946638424704e-01 9.9407410613965101e+00 3.6832039766484932e+01 4.0867578257154477e+01 0 0 0
7501 1 1 -6.1293150021751390e-02 1.1575378912459977e+01 3.4851087115381404e+01 4.5374599682929848e+01 1 0 0
7436 1 1 1.1629835148017158e-01 4.4473835633176542e+00 3.4863108980205844e+01 4.4038793477202070e+01 1 0 0
5668 1 1 1.2020900734666080e-01 4.3457711382265884e+00 3.5182184891791216e+01 3.9739499299383382e+01 1 0 0
7381 1 1 -4.4593996523759630e-02 3.1577856793501331e+00 3.7388301339362705e+01 4.4624823641015830e+01 1 0 0
7885 1 2 -2.7751300489648811e-01 7.0472350619744555e+00 3.4907422068315142e+01 4.2853669855134747e+01 1 0 0
7443 1 1 1.4623529882935080e-01 6.6920676047044836e+00 3.8623240249067102e+01 4.4062258254796113e+01 1 0 0
16699 2 3 3.4216273764742744e-01 1.0199099772935840e+01 3.8392429445028704e+01 4.5866146407829689e+01 0 -1 0
14302 2 3 4.1502699653182157e-01 7.4664038431352893e+00 3.6283023602686747e+01 4.6265681743858899e+01 0 0 0
7884 1 2 -2.9452407797080415e-01 4.9116981363330643e+00 3.3737410925156041e+01 4.3252103754202146e+01 1 0 0
14954 2 2 -6.6840037991279033e-01 1.1121087498441758e+01 3.8743057897403240e+01 3.7926367730512666e+01 0 -1 0
5666 1 1 1.2386446167620838e-01 3.5744353376363156e+00 3.4295181019308487e+01 4.0696653568789714e+01 1 0 0
7886 1 2 -3.3835623148361749e-01 9.3490100028257164e+00 3.6260027478179310e+01 4.2663970447090698e+01 1 0 0
11897 2 2 -7.2659625127213145e-01 1.0579403770527977e+01 3.5908644486799879e+01 4.8020971617326040e+01 0 -1 0
13288 2 3 4.0029467500689248e-01 1.0851336848351188e+01 3.4893467883290320e+01 3.9784289409747466e+01 1 0 0
10334 2 2 -6.4934637940629414e-01 3.7099555685524721e+00 3.3032169397593933e+01 4.8123303219390586e+01 0 0 0
6084 1 2 -4.3734639863649682e-01 7.7427348914180065e+00 3.8571528712814207e+01 4.0192335660676115e+01 1 0 0
5882 1 2 -4.3268780892673442e-01 4.4965348567132564e+00 3.4496660062830081e+01 3.8495638778571049e+01 1 0 0
5669 1 1 -7.5604303468998187e-03 5.7097329329717299e+00 3.5256225966268438e+01 4.0229591260614384e+01 1 0 0
14484 2 3 3.1760799626983344e-01 3.2198540608763464e+00 3.6721135399221680e+01 4.7864472614148525e+01 0 -1 0
7438 1 1 -3.6059584588409042e-02 5.1685354672673967e+00 3.6097456406124394e+01 4.3925192406540738e+01 1 0 0
7505 1 1 1.1839834558025798e-01 1.1994799396526931e+01 3.6759495452664794e+01 4.3654284039639187e+01 1 0 0
7498 1 1 9.7735494335455766e-02 9.7070565260702395e+00 3.3363806461461067e+01 4.4992167610603524e+01 1 0 0
11276 2 2 -6.9962107237765592e-01 7.0223361525943835e+00 3.3508939621729773e+01 3.8109299350314302e+01 0 0 0
7437 1 1 1.4848293380694097e-01 7.6169446593686878e+00 3.4449704405846298e+01 4.4088216388340015e+01 1 0 0
13160 2 2 -5.7968783358367826e-01 8.6495768150803780e+00 3.6026031834693718e+01 3.7738324173156734e+01 0 0 0
7440 1 1 1.4141642146920400e-01 4.5239243485803833e+00 3.7439512409552165e+01 4.4061465870588457e+01 1 0 0
5670 1 1 1.0310523248694737e-02 3.6474544346486941e+00 3.6534288296638231e+01 3.9567286545854017e+01 1 0 0
7959 1 3 4.7661072557773387e-01 4.9304603580793049e+00 3.8631703947532053e+01 4.2347610219936556e+01 1 0 0
16698 2 3 3.3507415835189275e-01 1.1038084979329946e+01 3.7459530408881086e+01 4.6881232523611096e+01 0 -1 0
10336 2 3 4.0879947663835015e-01 3.2787166803476961e+00 3.3632289151682023e+01 4.7365666052977687e+01 0 0 0
14483 2 2 -6.2261462128044309e-01 3.0626715227864536e+00 3.7680166115602923e+01 4.7741401383773983e+01 0 -1 0
7441 1 1 -4.7137449516638695e-02 7.3119889015492969e+00 3.7337005900712256e+01 4.3589915376780525e+01 1 0 0
5727 1 3 4.8488147717901497e-01 8.2939403294804634e+00 3.3907667244641836e+01 4.1186248096421181e+01 1 0 0
5675 1 1 1.0628994368597709e-01 6.4851442705775648e+00 3.8938386668185295e+01 3.9729697705091020e+01 1 0 0
16312 2 3 4.4304881036648253e-01 1.1892725316648612e+01 3.3727251180719591e+01 4.2905425799384645e+01 0 0 0
7439 1 1 1.6136778188513429e-01 6.5360668887385822e+00 3.6077548964072342e+01 4.3523107062406240e+01 1 0 0
7434 1 1 1.2489308459832432e-01 5.4447106932729801e+00 3.3458912846018663e+01 4.4574503158241008e+01 1 0 0
7887 1 2 -3.6564286418904063e-01 1.1585484021950014e+01 3.7439501480050069e+01 4.2375848612715380e+01 1 0 0
7442 1 1 -8.2894066365115301e-02 5.3983292825878229e+00 3.8408937400387877e+01 4.4687350910882230e+01 1 0 0
13286 2 2 -6.7192819342945231e-01 1.0554207522102198e+01 3.4053995187362574e+01 3.9671307132531645e+01 1 0 0
14301 2 3 3.1466953769094946e-01 8.6068707997885987e+00 3.7360677412385982e+01 4.6963381727855108e+01 0 0 0
16311 2 3 3.1252129986091393e-01 1.1622690189509859e+01 3.5079333144662328e+01 4.2219999784707703e+01 0 0 0
7838 1 2 -3.3524100707246329e-01 1.0995676806566495e+01 3.3272092730996079e+01 4.7311274678535064e+01 1 0 0
6083 1 3 2.1030455141995835e-01 7.3498892370885622e+00 3.6575266509481018e+01 4.0541645844348778e+01 1 0 0
5665 1 1 -3.6778871074333232e-02 5.6734463047272312e+00 3.2834148780862478e+01 4.0790695273285976e+01 1 1 0
5664 1 1 -3.8207016860397564e-03 4.2354878725938319e+00 3.2951398623827288e+01 4.0673178588883431e+01 1 1 0
13287 2 3 3.3859237818268373e-01 1.0463930616683257e+01 3.3653490001176124e+01 3.8799145794804019e+01 1 0 0
7507 1 1 1.6159813595274752e-01 1.0959384967045928e+01 3.8428018692712037e+01 4.3186157330672870e+01 1 0 0
7502 1 1 1.4713416400885626e-01 9.8863512609078708e+00 3.5452246773077569e+01 4.3695723505593179e+01 1 0 0
7504 1 1 1.6669762892696946e-01 8.5943047702421858e+00 3.7421617549236380e+01 4.3221330098168657e+01 1 0 0
14660 2 2 -6.5417848016375990e-01 9.9876217428218830e+00 3.7264295929065170e+01 4.0046717962031266e+01 0 0 0
5672 1 1 -3.6005067761383888e-02 4.3838059904840208e+00 3.7665575704024761e+01 3.9361455314248737e+01 1 0 0
7377 1 1 1.2142406942904889e-01 3.2822197574525722e+00 3.4857016451580080e+01 4.5041386931255971e+01 1 0 0
11898 2 3 3.4869457232633971e-01 1.0103378307628869e+01 3.5540838549429388e+01 4.7264916702897509e+01 0 -1 0
5667 1 1 1.8261949204953187e-01 6.3645276128731441e+00 3.4056080969324967e+01 4.0628198403206589e+01 1 0 0
14890 2 3 4.8914682524673420e-01 2.8526526148488829e+00 3.8216856829057960e+01 4.2152239242894630e+01 0 -1 0
7499 1 1 9.6547608717570343e-02 1.0781707183651392e+01 3.3746485023936017e+01 4.5946443268955413e+01 1 0 0
7506 1 1 -1.1750671236219760e-01 9.5336399457162742e+00 3.8482551103988612e+01 4.3459677301779919e+01 1 0 0
5726 1 2 -4.5966088070282202e-01 7.7166166524290452e+00 3.4385606981282947e+01 4.0531872800114471e+01 1 0 0
7435 1 1 3.6262039219339230e-02 6.8001639368854807e+00 3.3783141198114194e+01 4.5114559362026597e+01 1 0 0
13161 2 3 3.6028996872325519e-01 8.4284140076590397e+00 3.6734650890882442e+01 3.8374747966639035e+01 0 0 0
5671 1 1 -7.4104254292669008e-02 6.3582602242117625e+00 3.6483830308835060e+01 4.0186649013231815e+01 1 0 0
14300 2 2 -5.8887999630329368e-01 8.1480792316958421e+00 3.7052785723151288e+01 4.6143653068536466e+01 0 0 0
7503 1 1 -9.0896570193295417e-02 1.1180487937805674e+01 3.5718173772708816e+01 4.4218621015103253e+01 1 0 0
7923 1 3 4.2426771875776720e-01 4.9857002131573704e+00 3.4781627792465869e+01 4.6407527712437933e+01 1 0 0
5673 1 1 2.5166047052173009e-02 5.7740811416825268e+00 3.7697123144486852e+01 3.9808645965931269e+01 1 0 0
14662 2 3 3.4167447370487997e-01 1.0594819151768034e+01 3.8029186890992776e+01 4.0075046949565085e+01 0 0 0
14956 2 3 3.3833928848944034e-01 1.0234850058052560e+01 3.9076948257437877e+01 3.8050599238160181e+01 0 -1 0
16310 2 2 -6.3560582129374366e-01 1.2128386366622260e+01 3.4264028481083031e+01 4.2150629912259326e+01 0 0 0
13730 2 2 -6.6860519958593323e-01 1.0496399213201078e+01 2.0551773255359130e+01 4.9776561586291109e+01 0 0 0
14513 2 2 -6.2840079416041805e-01 5.8563715172631570e+00 2.3562263754607859e+01 5.0188979560629278e+01 0 0 0
10044 1 2 -5.6907648244833664e-01 3.6865760594885955e+00 2.2456618235876988e+01 5.2332972380174709e+01 1 0 0
9921 1 2 -3.0423799151166531e-01 1.0667255572868669e+01 2.3465033231078877e+01 5.1083425911044756e+01 1 0 0
9920 1 2 -3.3906148064358405e-01 8.6231778680679199e+00 2.2249827878458905e+01 5.1558178635440299e+01 1 0 0
9414 1 1 1.5081592298547561e-01 1.0022305882972812e+01 2.4590563132542254e+01 5.1722779861589636e+01 1 0 0
9351 1 1 1.4931073806279038e-01 7.9100132176552540e+00 2.3279129822573321e+01 5.2143295502234729e+01 1 0 0
9353 1 1 -5.8312931149331761e-02 8.6304241506609447e+00 2.4496982839465662e+01 5.2028780784113849e+01 1 0 0
9412 1 1 1.5393895603250840e-01 1.1331944072882481e+01 2.2607471165690985e+01 5.2034348758539309e+01 1 0 0
9350 1 1 -7.4494889386478358e-02 6.8135364220046677e+00 2.3086434608422287e+01 5.3040574424261827e+01 1 0 0
9292 1 1 -2.7193209947088737e-02 4.6936803025738580e+00 2.4335783761686976e+01 5.3516732338362530e+01 1 0 0
9349 1 1 8.0464682958994949e-02 9.2129253571165002e+00 2.1396840535422768e+01 5.2638372745766603e+01 1 0 0
9352 1 1 -1.1830237712285691e-02 6.0905239708364531e+00 2.4305088240543959e+01 5.3402509288589869e+01 1 0 0
9290 1 1 1.0102957069326786e-01 4.0431571174654053e+00 2.2901346016736632e+01 5.3692564743871344e+01 1 0 0
9348 1 1 1.1420421429367622e-01 6.3646914586992942e+00 2.1861821174573087e+01 5.3613010107100955e+01 1 0 0
9410 1 1 -9.2712924956216358e-02 1.0597169774635326e+01 2.1542859881404212e+01 5.2698349101942185e+01 1 0 0
9347 1 1 -3.1897861539263131e-03 8.4583784338407142e+00 2.0480037252523537e+01 5.3395474626815833e+01 1 0 0
9346 1 2 -3.6081231839629385e-01 6.9678730796363340e+00 2.0578143119658389e+01 5.3574582216848121e+01 1 0 0
9354 1 1 1.1530907815359681e-01 6.9562206945708374e+00 2.5493319813167584e+01 5.3647836137861127e+01 1 0 0
9294 1 1 -2.3733912049122174e-02 3.9362031073243258e+00 2.5456021312161788e+01 5.3617834498192316e+01 1 0 0
9408 1 1 1.4419647332650679e-01 1.1304465525838671e+01 2.0708858978394591e+01 5.3740401497342411e+01 1 0 0
9288 1 1 -7.3151721881863849e-02 5.0626941739474045e+00 2.1805350015347059e+01 5.4107065382760652e+01 1 0 0
9285 1 1 -3.5611210483785919e-03 3.1473038366339261e+00 2.0687652440986248e+01 5.5163354271757058e+01 1 0 0
10026 1 2 -5.2598761716479214e-01 3.6574568355992993e+00 2.3807450517592294e+01 5.5766823084848184e+01 1 0 0
1016 1 2 -4.8085074792218552e-01 1.0723128000682150e+01 2.1714289165067502e+01 5.7661371508495094e+01 0 0 -1
15430 2 3 4.3738126313854042e-01 8.2084194359088691e+00 2.1977112763248126e+01 5.5155418135027759e+01 0 0 0
15429 2 3 4.0691947198603073e-01 9.7267383102723297e+00 2.2209265985533396e+01 5.4968178029704433e+01 0 0 0
15428 2 2 -7.2129374694730752e-01 8.8166848855064490e+00 2.2653548034165460e+01 5.5218606505407315e+01 0 0 0
9286 1 1 4.5828462700838499e-02 4.5622355339924132e+00 2.0844162215490076e+01 5.4998896156196579e+01 1 0 0
9284 1 1 -2.2995992765878687e-01 5.3587252443461395e+00 1.9855592794888622e+01 5.5842522292539371e+01 1 0 0
9875 1 1 2.8882069871814420e-01 6.2997286694013335e+00 2.0861760433694627e+01 5.6574635901784625e+01 1 0 0
9877 1 2 -5.2315374304431639e-01 7.6694101470894083e+00 2.0425901385089116e+01 5.6572353661343705e+01 1 0 0
9878 1 2 -3.6772786377371541e-01 5.7255330621818272e+00 2.1933388535334025e+01 5.7016974206731049e+01 1 0 0
10027 1 3 4.2106102427311848e-01 4.6962236476930999e+00 2.3757677565157895e+01 5.5688075246016133e+01 1 0 0
10028 1 2 -5.3811231476691812e-01 1.1133387803096371e+01 2.1479873876421500e+01 5.5017611459371111e+01 1 0 0
1015 1 3 1.4182794285127440e-01 1.0963273010997927e+01 2.3927937855675431e+01 5.7717552878790372e+01 0 0 -1
10078 1 3 4.1936130097888963e-01 8.1016829417562377e+00 2.4231674781196414e+01 5.4962819047562583e+01 1 0 0
9289 1 1 1.3229758220727522e-01 2.9080287290672868e+00 2.3117681131937164e+01 5.4755607268550854e+01 1 0 0
11047 2 3 4.6872843407544246e-01 6.4356360700946702e+00 2.3995571558838588e+01 5.7384518312046509e+01 1 0 0
11045 2 2 -6.5949740109023824e-01 5.8661275245834048e+00 2.4411282018435827e+01 5.6727034772442309e+01 1 0 0
10077 1 2 -5.1839082133194359e-01 8.1583045421813836e+00 2.5138171377487254e+01 5.4503190931212856e+01 1 0 0
14515 2 3 4.0848228171990780e-01 6.4562348002567083e+00 2.4265725847430698e+01 5.0348057217316914e+01 0 0 0
13571 2 2 -7.1277268139177408e-01 8.3704643709302839e+00 2.3608444178836667e+01 5.7335041963008720e+01 1 0 0
9416 1 1 -4.2541397699791123e-02 1.0988356281050688e+01 2.5500831310011392e+01 5.2186691430087187e+01 1 0 0
14514 2 3 2.4200319078427227e-01 6.4339905983530805e+00 2.2762934016125392e+01 5.0073301272132532e+01 0 0 0
14567 2 2 -6.9309422864991621e-01 3.7101124820266405e+00 2.4794150529552937e+01 5.1075019029046246e+01 0 0 0
9355 1 1 1.4939703261679507e-01 7.9066481379057496e+00 2.5711811805383785e+01 5.2414419454282516e+01 1 0 0
1012 1 2 -4.2205555749289303e-01 1.0209038879626123e+01 2.5475986575774908e+01 5.6661191856547021e+01 0 0 -1
1668 1 3 4.9491949809061370e-01 8.1141639194806601e+00 2.1973418804549933e+01 5.7968848391329004e+01 1 0 -1
11046 2 3 3.1952894057776848e-01 5.3819336458092835e+00 2.5155708513359187e+01 5.7162423498475725e+01 1 0 0
16775 2 2 -6.2551132008691512e-01 8.4103230345384627e+00 2.6006055511681431e+01 4.9142934793792875e+01 0 0 0
13731 2 3 4.0427666142291979e-01 1.0031806592708888e+01 2.0257049234460172e+01 5.0547595656729150e+01 0 0 0
1020 1 3 4.2376524787436398e-01 1.0430312332613626e+01 2.0772599467253730e+01 5.7359715888805567e+01 0 0 -1
13573 2 3 4.1958591373172804e-01 9.1341211106195654e+00 2.3452996490024994e+01 5.6716100237863444e+01 1 0 0
11 1 1 1.0260155394747429e-01 1.1933674653494348e+01 2.1529658103016988e+01 5.8340140202467211e+01 0 0 -1
11667 2 3 4.0891277329732573e-01 8.8228746320029732e+00 2.2761028846980807e+01 4.9070019003781844e+01 0 0 0
7856 1 2 -4.0450154259860716e-01 3.2035830487975367e+00 2.1883927187383609e+01 4.9569452538546834e+01 1 0 0
7853 1 1 2.9283069831994579e-01 3.7710213552033531e+00 2.0894929714101956e+01 4.8969889411222439e+01 1 0 0
14568 2 3 4.1432328834147641e-01 4.3466327765609627e+00 2.5562221944406840e+01 5.0931673317559316e+01 0 0 0
10501 2 3 4.2177752325208145e-01 4.1020494010943880e+00 2.0836014513025951e+01 5.2189051439376961e+01 0 0 0
10045 1 3 4.7973842889658719e-01 3.8822371840075109e+00 2.3134765525693052e+01 5.1654497196846172e+01 1 0 0
13572 2 3 4.7615707369930299e-01 8.4217218002504808e+00 2.4287328571969084e+01 5.8041849904809503e+01 1 0 0
10098 1 3 4.7787870914655356e-01 3.1771832854632418e+00 2.6050728181201485e+01 5.5678283773876679e+01 1 0 0
11744 2 2 -6.4930291746943802e-01 1.1711530769116390e+01 2.4300908281500710e+01 5.4765824878624414e+01 0 0 0
13442 2 2 -6.5880877581339470e-01 7.1971379397173409e+00 2.0141732096445292e+01 5.0657584536590768e+01 0 0 0
7802 1 2 -3.9825504841078035e-01 5.8962472971849929e+00 2.6037683532963641e+01 4.8911231156843769e+01 1 0 0
13444 2 3 3.8615709713872470e-01 7.7895942664978532e+00 2.0806145540958664e+01 5.0295046355103345e+01 0 0 0
11666 2 2 -6.7205940188098723e-01 8.1266312625097292e+00 2.2093346972601779e+01 4.8702299612610652e+01 0 0 0
1019 1 2 -3.9156220660578239e-01 9.6890917117079418e+00 1.9760635650992491e+01 5.8359767485779393e+01 0 0 -1
11693 2 2 -7.1276523857014862e-01 8.5003511350037328e+00 2.5793248624851969e+01 5.8707559000123872e+01 1 -1 -1
16360 2 3 3.7169330853896126e-01 4.1269133148343897e+00 2.1184516639992395e+01 5.8297262006699064e+01 0 0 -1
10029 1 3 4.4643864973086300e-01 1.1896843453344500e+01 2.2004117041560335e+01 5.5258121917893817e+01 1 0 0
16005 2 3 3.5546192934856885e-01 3.6661493739856450e+00 2.5881818741121347e+01 5.8219185901477786e+01 1 0 0
14569 2 3 4.5804368818160446e-01 2.7707557603445592e+00 2.4927989262771149e+01 5.1127437616781037e+01 0 0 0
16358 2 2 -6.1790004019557165e-01 3.5526686568745096e+00 2.0435111538968147e+01 5.8566934105131253e+01 0 0 -1
11752 2 3 4.2345959317533904e-01 3.2099015979405379e+00 2.3152245999160595e+01 5.7255681030094529e+01 1 0 -1
1666 1 2 -5.5978595366055750e-01 7.7817342130913687e+00 2.1787904842493720e+01 5.8843978670603725e+01 1 0 -1
10867 2 3 3.9609661164930982e-01 1.0136254736693061e+01 2.4534879842938810e+01 4.9025405415615246e+01 0 0 0
10046 1 2 -4.6586543569183886e-01 6.8943480578852174e+00 2.6064179791942848e+01 5.1497826337276081e+01 1 0 0
15 1 1 -8.0253927350445703e-02 1.1988029304072642e+01 2.3975779438015529e+01 5.8086930582612574e+01 0 0 -1
16359 2 3 4.2113418142045173e-01 2.6248430571628250e+00 2.0796494247346267e+01 5.8591223449694269e+01 0 0 -1
11745 2 3 3.7639938585515459e-01 1.2074897419075478e+01 2.5135635046148739e+01 5.4409800242825959e+01 0 0 0
13732 2 3 3.8012529082047375e-01 1.1394849359224024e+01 2.0161249802532847e+01 4.9686649979743663e+01 0 0 0
10865 2 2 -6.3408651121087412e-01 9.9330912564871419e+00 2.3917364963683028e+01 4.8277069696930134e+01 0 0 0
16742 2 2 -6.8829015802436155e-01 3.7474739169730058e+00 2.4329807498020756e+01 4.8499923749962569e+01 0 0 0
7857 1 3 3.4793551086592334e-01 5.5925429396685029e+00 2.0700920488079461e+01 4.9975934393259436e+01 1 0 0
16696 2 3 3.5014518188318078e-01 1.1929433895708986e+01 2.2040635594200332e+01 4.9066374260612498e+01 0 0 0
7855 1 2 -4.7221810316885282e-01 5.0105656236606464e+00 2.0275052748044679e+01 4.9258747389946201e+01 1 0 0
15484 2 3 4.4817995556550261e-01 7.3942284375101162e+00 1.9791942409227275e+01 5.8663081647859926e+01 0 0 0
16744 2 3 5.0313694434650158e-01 4.5069146421250954e+00 2.4216668231933454e+01 4.9027178574169582e+01 0 0 0
11746 2 3 4.0978609361722534e-01 1.1052286248200506e+01 2.4390474641816162e+01 5.5411988796241609e+01 0 0 0
10499 2 2 -6.5819347716764132e-01 4.1356190349867461e+00 1.9844192221737178e+01 5.2416807298698380e+01 0 0 0
16004 2 2 -6.1159410149838145e-01 2.7225264310369148e+00 2.6053618005917006e+01 5.7889241837938300e+01 1 0 0
13443 2 3 3.8197256641689009e-01 7.2860283814969025e+00 2.0268698871787926e+01 5.1614743656488393e+01 0 0 0
11668 2 3 3.7329795255786763e-01 7.3007217979418035e+00 2.2529687409264405e+01 4.8283819774688816e+01 0 0 0
11750 2 2 -6.5693881885184324e-01 2.8982191158167701e+00 2.3091151435506220e+01 5.8168861738331117e+01 1 0 -1
11751 2 3 4.1915207820889416e-01 2.7930610984831690e+00 2.4007259038267854e+01 5.8481413671000560e+01 1 0 -1
13249 2 3 3.4816273552172672e-01 4.4615274771559807e+00 2.7590388939213604e+01 5.8968253079970907e+01 0 0 0
10687 2 3 2.4092410061312466e-01 4.1084420560288164e+00 3.1384786727375371e+01 5.8666207267706724e+01 1 0 0
16777 2 3 4.0495366108734837e-01 7.8670778410080127e+00 2.6497120438989775e+01 4.9773996147519739e+01 0 0 0
10335 2 3 4.2758729930290612e-01 3.1482591990965778e+00 3.2281163314979352e+01 4.8515914427811609e+01 0 0 0
14931 2 3 4.6802618946472080e-01 8.1690202285248859e+00 2.6250828405680483e+01 5.5687754226236869e+01 0 0 0
15270 2 3 3.8657347313985196e-01 3.5627983057176071e+00 3.0006086496964834e+01 4.9787303134316268e+01 0 0 0
19 1 1 -7.6405548137291932e-02 1.2133696769041864e+01 2.6496825305378735e+01 5.7741513404797168e+01 0 0 -1
14268 2 3 3.8332948514578025e-01 1.1650858625702652e+01 2.6766085770820418e+01 4.9306458002969229e+01 0 0 0
14267 2 2 -5.8044908138774731e-01 1.0874630714820116e+01 2.7222621269208165e+01 4.9671025689089554e+01 0 0 0
27 1 1 -5.7284396788695929e-02 1.2117988115916038e+01 3.1398173295836756e+01 5.8233705285955729e+01 0 0 -1
14204 2 2 -6.7181477161920322e-01 6.5473593732901083e+00 3.2329763290406312e+01 5.8780000132342984e+01 1 0 0
15946 2 3 3.7462212086608082e-01 5.5175105323562343e+00 2.7028247137173846e+01 5.6758293593770823e+01 0 0 0
23 1 2 -3.4110573629465590e-01 1.2099552492969760e+01 2.8945514976821091e+01 5.8032797555118478e+01 0 0 -1
10685 2 2 -6.5185274509856195e-01 3.3326966753220755e+00 3.1892889790150154e+01 5.8897917894671913e+01 1 0 0
14775 2 3 3.7014547757396776e-01 8.5147716401468241e+00 2.8891420791576309e+01 5.8559330599024825e+01 1 0 0
15944 2 2 -6.9681576476586249e-01 5.5073322136348999e+00 2.6859963731461647e+01 5.7733572992575844e+01 0 0 0
11694 2 3 4.3640993199027034e-01 8.6916387054916608e+00 2.6383904228337897e+01 5.7935356906687950e+01 1 -1 -1
9301 1 1 1.3569453009971150e-01 2.5761931814802135e+00 3.0594970656012357e+01 5.2985417168523874e+01 1 0 0
14989 2 3 3.7952169982583950e-01 6.2776309338662362e+00 2.9719796382466928e+01 5.7788152418003200e+01 0 0 -1
10047 1 3 2.8416277417506958e-01 7.0010976511755540e+00 2.7019188090128832e+01 5.1290725828889634e+01 1 0 0
15244 2 3 2.2607703261830503e-01 3.9998655093027971e+00 2.8596020834703470e+01 5.7152615815901321e+01 1 0 0
15242 2 2 -6.3188112117333561e-01 3.2430336634667940e+00 2.9175139977465363e+01 5.7301110194562419e+01 1 0 0
14932 2 3 4.6355218349174576e-01 7.7154925809912012e+00 2.7780707888239139e+01 5.6266480549064703e+01 0 0 0
7803 1 2 -5.1391469497349784e-01 6.3157607075637925e+00 2.8487026615332912e+01 4.9314649313719706e+01 1 0 0
14765 2 2 -6.1450096380723784e-01 8.7669475251407878e+00 2.9103343735030617e+01 5.0302090439361777e+01 0 0 0
9889 1 2 -3.4157696519015379e-01 1.1280707851243294e+01 3.0453075644699524e+01 5.0224733422546620e+01 1 0 0
14766 2 3 3.8565865204486899e-01 8.3772922174327817e+00 2.9329970801140618e+01 5.1179634372982449e+01 0 0 0
9848 1 3 3.6818861361685651e-01 5.3906770317921726e+00 2.8342451563065183e+01 5.1395194090360064e+01 1 0 0
9847 1 2 -4.7510313055275488e-01 4.6617329589435492e+00 2.7778911989575203e+01 5.1684314603888303e+01 1 0 0
10121 1 2 -4.0628546246891611e-01 6.7662407966955058e+00 3.0010965291510630e+01 5.2091593276329476e+01 1 0 0
9298 1 1 7.5090154608970422e-02 4.1234200299616397e+00 2.8009750757012451e+01 5.3023309409454299e+01 1 0 0
9424 1 1 1.1676519727073223e-01 1.0754557929965744e+01 3.0608786397449492e+01 5.1542544705099957e+01 1 0 0
9302 1 1 -9.7187301025911263e-02 4.0709790657874665e+00 3.0518925758286858e+01 5.3043321144350308e+01 1 0 0
9360 1 1 5.8012357606323915e-02 6.1531614115785729e+00 2.9235753755901190e+01 5.3209826430434006e+01 1 0 0
9362 1 1 1.9795247426564483e-01 7.0604720054630352e+00 3.0737814982267665e+01 5.3299402945431368e+01 1 0 0
9422 1 1 -5.7949047213435349e-02 1.0496826207192070e+01 2.9593114067961082e+01 5.2538104046250915e+01 1 0 0
9363 1 1 3.7137845783353364e-02 8.4876749005046275e+00 3.0974714467252721e+01 5.3273849023753094e+01 1 0 0
9300 1 1 1.0444323079068001e-01 4.7164778067799595e+00 2.9296496425687927e+01 5.3482711807517489e+01 1 0 0
9357 1 1 -6.7839134902868248e-02 8.8654757216569156e+00 2.6771507425502186e+01 5.2906577222628663e+01 1 0 0
9420 1 1 1.2803951369436234e-01 1.1236162378347977e+01 2.8322162244348966e+01 5.2586066267241861e+01 1 0 0
9356 1 1 -1.3980552196236434e-02 6.1309999061024376e+00 2.6739644425883679e+01 5.3724477409401565e+01 1 0 0
9418 1 1 1.4113964166578413e-01 1.0295351973803227e+01 2.6669572652271988e+01 5.2755160808314095e+01 1 0 0
9361 1 1 8.2031051531892440e-02 9.3478842601824148e+00 2.9880910096815779e+01 5.3321969331564361e+01 1 0 0
9358 1 1 -5.3139544492461492e-02 6.7847500158299390e+00 2.7923261821010321e+01 5.3606192016807256e+01 1 0 0
9304 1 1 1.2990650737216367e-01 4.7596554678524390e+00 3.1705595790388521e+01 5.3354985489159056e+01 1 0 0
9359 1 1 1.2655659945835243e-01 8.2354700040292510e+00 2.7831559941295069e+01 5.3535139118129194e+01 1 0 0
9364 1 2 -3.5168888033156409e-01 6.1512484353797916e+00 3.1840068913519797e+01 5.3671538806997923e+01 1 0 0
9426 1 1 1.7165422980198575e-01 1.0235081081455283e+01 3.2069389988328389e+01 5.2033868665014602e+01 1 0 0
9296 1 1 1.2758358918106297e-01 4.6394296462908757e+00 2.6763741629458856e+01 5.3943482003613830e+01 1 0 0
9365 1 2 -3.6622147980388414e-01 8.8726461758868478e+00 3.2172626555745047e+01 5.2667790460906573e+01 1 0 0
1013 1 2 -5.1344356037033767e-01 1.0733966993804060e+01 2.7885247517944737e+01 5.6372659887000196e+01 0 0 -1
1011 1 1 2.7121979597006446e-01 1.0924951004606770e+01 2.6531107618884619e+01 5.6932769194976728e+01 0 0 -1
1010 1 3 4.5881868577204048e-02 1.1032310383568214e+01 3.1459804182181241e+01 5.7964053286830527e+01 0 0 -1
9946 1 2 -4.0312411526949232e-01 1.0923228120819269e+01 2.7527642992980681e+01 5.3796741170193414e+01 1 0 0
14774 2 2 -6.2955576007532210e-01 9.0934281242547179e+00 2.9243606503279761e+01 5.7783426681256550e+01 1 0 0
9947 1 2 -3.5271419963792688e-01 8.6861804898149799e+00 2.8999246220558906e+01 5.4263281947967108e+01 1 0 0
10030 1 2 -5.6871950295047635e-01 4.4703305920099368e+00 2.9323317954298808e+01 5.4962500950754588e+01 1 0 0
10031 1 3 4.2034470216306052e-01 3.9908773890756968e+00 3.0127242063380105e+01 5.5309082196708879e+01 1 0 0
10073 1 2 -5.4543251914393476e-01 4.4291889799673694e+00 2.7040563895852987e+01 5.5404900056191721e+01 1 0 0
10074 1 3 3.4012007974201225e-01 3.8627258343999848e+00 2.7864752424010565e+01 5.5460224881616071e+01 1 0 0
14930 2 2 -7.3200512633019932e-01 7.9844611523904563e+00 2.6884564632545064e+01 5.6456241764371647e+01 0 0 0
10445 2 2 -7.6459635181293950e-01 6.7595553991481738e+00 2.9341154968364545e+01 5.6226237348476658e+01 0 0 0
10447 2 3 4.6582098137848532e-01 7.3747005239016987e+00 3.0051604580815713e+01 5.6029673091520088e+01 0 0 0
10446 2 3 4.3574332283179817e-01 5.9725374750596387e+00 2.9386077259236380e+01 5.5665953414479411e+01 0 0 0
11423 2 2 -6.2198372345933828e-01 1.0693128098791862e+01 3.1078988554315846e+01 5.5599175398806508e+01 0 0 0
11072 2 2 -6.7316326826308648e-01 5.4274719069404922e+00 3.0845578110496003e+01 5.0185333851123303e+01 0 0 0
1014 1 3 4.0008546964885150e-01 1.0421106583166578e+01 2.7874184792392494e+01 5.5388804783450034e+01 0 0 -1
14776 2 3 4.4956102763856087e-01 1.0007511331955415e+01 2.8868061416088640e+01 5.7769606351247837e+01 1 0 0
14633 2 2 -6.9402533871505745e-01 8.0682501915727691e+00 3.1600864396494678e+01 5.5778096422144571e+01 1 -1 0
9996 1 2 -4.9260788232508745e-01 1.1067704842573857e+01 3.1998593455924812e+01 5.3236498840095372e+01 1 0 0
14635 2 3 3.8583641472261448e-01 7.7265528968144155e+00 3.2127451227497758e+01 5.6515908822087980e+01 1 -1 0
11073 2 3 3.9974723717078864e-01 5.7304738293772770e+00 3.0916882430775249e+01 5.1165490252479117e+01 0 0 0
9997 1 3 3.9635381228780370e-01 1.0586741986807342e+01 3.1940417411852177e+01 5.4084573962401855e+01 1 0 0
9838 1 3 1.1524879630702631e-01 7.8315936887537223e+00 3.2337880531254605e+01 5.0796453511041427e+01 1 0 0
7800 1 1 3.2387579883237305e-01 5.8570895977225357e+00 2.7307146983632585e+01 4.8644480858732962e+01 1 0 0
7804 1 3 3.8487096075620159e-01 6.1426380557200080e+00 2.9438721230084788e+01 4.9085544761469919e+01 1 0 0
11074 2 3 4.0332228168480555e-01 5.2257164910512310e+00 3.1735985749682541e+01 4.9836918638233890e+01 0 0 0
11424 2 3 3.5966701950968061e-01 1.0065540169992715e+01 3.1644407233625181e+01 5.6072575326543472e+01 0 0 0
14634 2 3 3.4830542947362642e-01 7.7014099653661994e+00 3.1789119644567506e+01 5.4895005168315940e+01 1 -1 0
11425 2 3 3.5755806250556160e-01 1.0334325218100904e+01 3.0194540362849995e+01 5.5409250462341305e+01 0 0 0
13376 2 2 -6.4409802816335893e-01 9.1345325987604173e+00 3.1328664403887053e+01 4.8584830164795292e+01 0 -1 0
9903 1 2 -4.1427018290126422e-01 5.2034669658581887e+00 3.1852546458129304e+01 5.6220135391299010e+01 1 0 0
14767 2 3 4.2176032321629703e-01 8.7181674143984775e+00 2.9825396620259319e+01 4.9657269299508627e+01 0 0 0
15945 2 3 2.8856423059349723e-01 6.3915759768554654e+00 2.6816960574970874e+01 5.8049910035338151e+01 0 0 0
15243 2 3 2.3303730699453384e-01 3.6053807077124844e+00 3.0088446924832905e+01 5.7171972428793090e+01 1 0 0
14206 2 3 3.5718517810012490e-01 6.1424413801674067e+00 3.2101188611101065e+01 5.7962108186274861e+01 1 0 0
14987 2 2 -6.9085626636062503e-01 6.0466194368374246e+00 2.9839993894572132e+01 5.8753812000092410e+01 0 0 -1
16776 2 3 4.3269832878580528e-01 8.6364651761711180e+00 2.6560151942864355e+01 4.8405178515573652e+01 0 0 0
14269 2 3 3.9999732100138047e-01 1.0889764414339290e+01 2.8191091105747109e+01 4.9413299750625285e+01 0 0 0
13378 2 3 4.0871799293413164e-01 9.9593472133298615e+00 3.1663433837320067e+01 4.8902340693400539e+01 0 -1 0
15269 2 2 -6.3169641840010171e-01 3.1367971602252394e+00 2.9216304399051218e+01 4.9615674040210756e+01 0 0 0
10770 2 3 4.0149363101184449e-01 3.1890010245100711e+00 3.2565146750206274e+01 5.1276302121871112e+01 0 0 0
13513 2 3 3.4454504418200987e-01 9.2165370351143370e+00 3.2622529289189906e+01 5.8537856890245514e+01 0 0 -1
15271 2 3 3.4322875138197556e-01 3.0763879063288266e+00 2.8711129489008567e+01 5.0443201944982654e+01 0 0 0
13377 2 3 3.5919282182459150e-01 8.5631505322688533e+00 3.2091377900228977e+01 4.8309846261045678e+01 0 -1 0
9998 1 2 -5.3756647619411646e-01 2.6049184087977943e+00 3.1104318897750229e+01 5.5311067442060498e+01 1 0 0
9297 1 1 1.0672614346857598e-01 2.5547638471965182e+00 2.8015194580619774e+01 5.2854423207491500e+01 1 0 0
10754 2 2 -6.0687579565073335e-01 5.1927153984552668e+00 3.7120394687139253e+01 5.7945086544728021e+01 1 0 0
11899 2 3 4.7403912251587094e-01 1.1059379211977891e+01 3.5272314812855896e+01 4.8501081871513932e+01 0 -1 0
15231 2 3 3.6433664842127872e-01 8.5133066268224731e+00 3.3689107745616340e+01 5.3911758199148615e+01 0 0 0
9438 1 1 8.1612537840702881e-02 1.0106435869814947e+01 3.9226168652706889e+01 5.2272994056789976e+01 1 0 0
9308 1 1 -2.4241587963561018e-01 5.0758422596071719e+00 3.3844196562682704e+01 5.4554556142849158e+01 1 0 0
16160 2 2 -6.6221084171109845e-01 7.3997943636413845e+00 3.4865068285695415e+01 5.8897513628347596e+01 0 0 -1
13511 2 2 -6.6618992628117379e-01 8.8195763900911022e+00 3.3028077000944357e+01 5.7775706491358974e+01 0 0 -1
9840 1 2 -5.2843444735139633e-01 5.9153977263423174e+00 3.3269984244117040e+01 4.9242528714156464e+01 1 0 0
14362 2 3 4.5565713768545552e-01 9.4061186084585522e+00 3.6720171769645937e+01 4.9132688538458133e+01 0 -1 0
9904 1 3 3.4511881633372810e-01 6.1555103006451244e+00 3.4983656947172200e+01 5.6236051544782931e+01 1 0 0
9313 1 1 1.4306506863586407e-01 2.5626449646340017e+00 3.8013890246155462e+01 5.3909740048916262e+01 1 0 0
10771 2 3 3.9823653076601345e-01 2.8285433882381392e+00 3.3848066658912202e+01 5.0490127750045325e+01 0 0 0
10022 1 2 -5.3436651401274893e-01 1.0285461321954420e+01 3.8834126556945563e+01 5.3703336154100832e+01 1 0 0
11409 2 3 3.7595061473855579e-01 3.2139586181104849e+00 3.3128648154286893e+01 5.6832189206871057e+01 0 0 0
10756 2 3 2.8501949208545879e-01 5.8864908070444528e+00 3.6586412631427471e+01 5.8315773297032443e+01 1 0 0
15847 2 3 3.8586627270027046e-01 1.1236691865447266e+01 3.3901642117403732e+01 5.3071848160513071e+01 0 -1 0
13101 2 3 3.5488947855247838e-01 3.0000113169979756e+00 3.6483507973854699e+01 5.0331097451080595e+01 0 0 0
9432 1 1 1.4426455046743938e-01 1.0474070773308476e+01 3.5691968889882823e+01 5.1040486037717805e+01 1 0 0
16168 2 3 2.7319802161406798e-01 1.1270539791017903e+01 3.6829074563219564e+01 5.8291952668819164e+01 0 0 -1
1008 1 3 4.2661950694590461e-01 1.1686701245351774e+01 3.3748879584585971e+01 5.6380645851404893e+01 0 0 -1
13534 2 3 3.5245877632399558e-01 4.9610979539716000e+00 3.4261875844705138e+01 5.8463171293668630e+01 1 0 0
16166 2 2 -6.7208927676198793e-01 1.0418687006997381e+01 3.6281656556470693e+01 5.8340978835025304e+01 0 0 -1
9841 1 3 4.0039443327515939e-01 5.4080901588125680e+00 3.3380343875115912e+01 4.8410011376547438e+01 1 0 0
9309 1 1 1.6467008052695334e-01 2.5873829226499812e+00 3.5612019016072416e+01 5.3597912857222681e+01 1 0 0
9430 1 1 -5.3605949158216891e-02 9.7936425898483499e+00 3.4425254959509061e+01 5.1137621054259526e+01 1 0 0
9887 1 2 -3.2015260259893152e-01 1.1781244966496500e+01 3.5630390959572587e+01 5.0428818520397279e+01 1 0 0
1006 1 2 -5.5252445378919979e-01 1.1194613712418301e+01 3.4439578587078060e+01 5.5931079059381652e+01 0 0 -1
9366 1 1 -1.9310751651212008e-01 7.4596835462059277e+00 3.3387663307779214e+01 5.0853808796713196e+01 1 0 0
13523 2 2 -6.4058257781208927e-01 5.2868731177132267e+00 3.8712390279573057e+01 5.0276098246617671e+01 0 -1 0
16487 2 2 -7.2524136192275945e-01 8.6174877939147780e+00 3.8571354732978207e+01 5.5728315056920408e+01 0 -1 -1
10071 1 2 -4.2166519866441987e-01 7.9364823449940571e+00 3.8892721026322754e+01 5.0853134535969609e+01 1 0 0
12001 2 3 2.1381573736969389e-01 7.5043089496266147e+00 3.8240070654256840e+01 5.8198506562509124e+01 0 -1 0
13524 2 3 3.5734300384087864e-01 4.9933293614885557e+00 3.7908430338046884e+01 5.0787072391580573e+01 0 -1 0
9373 1 1 1.0043246996712410e-01 7.7959821580131301e+00 3.8024547294920261e+01 5.2001079842362010e+01 1 0 0
15845 2 2 -6.5807840229297632e-01 1.1469047224743836e+01 3.4751435787990125e+01 5.3481300940278857e+01 0 -1 0
9306 1 1 4.5714224067741421e-02 4.1651966036294921e+00 3.2887307947171251e+01 5.3861616697950694e+01 1 0 0
1004 1 3 4.9493950111914020e-01 1.1268465171752206e+01 3.7770651214217601e+01 5.5826714839693246e+01 0 0 -1
13100 2 2 -7.1702028703274256e-01 3.9793551574306689e+00 3.6258654630666946e+01 5.0370662037794439e+01 0 0 0
14360 2 2 -6.7752030615193370e-01 8.4816436117093730e+00 3.6971410972920687e+01 4.9135616917731070e+01 0 -1 0
12914 2 2 -5.9996648213422643e-01 3.4464333187298291e+00 3.5630262040113443e+01 5.6229875102999877e+01 1 -1 -1
12915 2 3 3.6804687481356169e-01 3.9458291088486304e+00 3.6483903679086296e+01 5.6302649270914181e+01 1 -1 -1
16488 2 3 4.2742101593887655e-01 8.5330632329564491e+00 3.8101575849579447e+01 5.4900859765694477e+01 0 -1 -1
9888 1 2 -3.2609164150958270e-01 1.1723216024454555e+01 3.3269054320158332e+01 5.0382016238668577e+01 1 0 0
9369 1 1 9.7625641963676818e-02 7.8377930377097593e+00 3.5624933019389054e+01 5.1959546026814699e+01 1 0 0
16161 2 3 4.6268706341950683e-01 7.3337222830521043e+00 3.3984925526155429e+01 5.8458524103252500e+01 0 0 -1
15230 2 2 -6.5625040383024291e-01 8.4307696305840611e+00 3.4349696368986592e+01 5.4606877270055627e+01 0 0 0
11143 2 3 3.8128916170144872e-01 6.5036254842738490e+00 3.6593037655876365e+01 4.8561081434573381e+01 0 -1 0
9314 1 1 7.6353526716898948e-02 4.0768729732819544e+00 3.7856791398218576e+01 5.4244826893710915e+01 1 0 0
9371 1 1 8.4659082856908416e-02 8.6589739467339708e+00 3.6771474349398559e+01 5.2283180465022880e+01 1 0 0
10064 1 2 -3.9180381775687062e-01 4.5802469609695491e+00 3.8285781328044685e+01 5.5531713771210171e+01 1 0 0
13512 2 3 3.3368438593416627e-01 9.3584121996013323e+00 3.3699377051165477e+01 5.7340244349392385e+01 0 0 -1
9370 1 1 8.7260480579124972e-02 5.8390974289551405e+00 3.6918286811933953e+01 5.2765831567438248e+01 1 0 0
9837 1 1 2.8998508423141905e-01 7.2618098842206242e+00 3.3797606232524366e+01 4.9343534342427510e+01 1 0 0
13525 2 3 4.4886682650878068e-01 6.2552759810766050e+00 3.8841561070950299e+01 5.0273815146883770e+01 0 -1 0
9901 1 3 1.6292904766562558e-01 6.0646781461346100e+00 3.4064547255372041e+01 5.4129028260083913e+01 1 0 0
1009 1 2 -5.2816067028414027e-01 1.1013983448525272e+01 3.4127243082746588e+01 5.8157883328135327e+01 0 0 -1
13225 2 3 3.8180257008137641e-01 5.7404373814169531e+00 3.7121943021186858e+01 5.5926264549197860e+01 1 0 0
9428 1 1 8.6505747818358528e-02 1.0523515594236496e+01 3.3177577170731034e+01 5.1115852612651935e+01 1 0 0
10142 1 3 2.1422911011400556e-01 4.6298078377301897e+00 3.4784017867667252e+01 5.4648230573960895e+01 1 0 0
13223 2 2 -6.4562802235759054e-01 6.4605723695215369e+00 3.6580320060320005e+01 5.5485827804485851e+01 1 0 0
16167 2 3 5.6002441725559848e-01 1.0807611712918410e+01 3.5210313233218926e+01 5.8207227150990441e+01 0 0 -1
10276 2 3 4.0374324926875893e-01 3.2166121801418104e+00 3.8687145694397202e+01 5.7957527465604826e+01 1 -1 0
13102 2 3 5.0818239376367336e-01 4.1867146870732563e+00 3.5741622632598641e+01 5.1114172774098911e+01 0 0 0
11181 2 3 3.8630074573904283e-01 9.2113003864307785e+00 3.6933730657715905e+01 5.7375147920535255e+01 1 -1 0
10037 1 3 4.0955308805305696e-01 8.1757932518349321e+00 3.6244596471349560e+01 5.4150919751625601e+01 1 0 0
9902 1 2 -5.5020712673412908e-01 6.0317095466966322e+00 3.4076249423416058e+01 5.6659572786747781e+01 1 0 0
9839 1 2 -3.9768576821738250e-01 8.0245051650655697e+00 3.4318255340367585e+01 4.8438664321624273e+01 1 0 0
10755 2 3 2.5311494683924796e-01 5.3935564845170330e+00 3.8052159751488880e+01 5.8149808910382241e+01 1 0 0
9436 1 1 1.0819755867351577e-01 1.0720116393562730e+01 3.8117754450067629e+01 5.1483796702922959e+01 1 0 0
10769 2 2 -6.1415699477859220e-01 3.6012013123756632e+00 3.3365945440925806e+01 5.0870106160459194e+01 0 0 0
12916 2 3 3.6162172089115713e-01 2.7461749060301792e+00 3.5414906369614023e+01 5.6911143535453803e+01 1 -1 -1
11182 2 3 3.7745557426365806e-01 9.1438004823117982e+00 3.5710115165444911e+01 5.6351771410887729e+01 1 -1 0
11142 2 3 3.5951428870988333e-01 5.0845632490610191e+00 3.5824091859081840e+01 4.8867520971155109e+01 0 -1 0
9434 1 1 -8.4311961284511086e-02 9.9590304128935383e+00 3.6839502466331417e+01 5.1591315323180446e+01 1 0 0
11180 2 2 -7.1514516662001715e-01 8.6438824540766159e+00 3.6193974258123198e+01 5.6932770573477583e+01 1 -1 0
15232 2 3 2.8205887050613077e-01 8.2676513318472740e+00 3.4053658696706513e+01 5.5467770772641458e+01 0 0 0
10141 1 3 1.8353267428654158e-01 6.5708398818703557e+00 3.3391313821401312e+01 5.1437866450437490e+01 1 0 0
16162 2 3 3.4288151060867739e-01 7.7301668764441507e+00 3.5550522517315514e+01 5.8256577250983852e+01 0 0 -1
13224 2 3 3.2198343503877747e-01 7.3303086428303086e+00 3.6727505515070725e+01 5.5924199045620625e+01 1 0 0
9367 1 1 6.0416216255217547e-03 8.3743939207784024e+00 3.4481375866504422e+01 5.1408713102059536e+01 1 0 0
9310 1 2 -3.4843078403632072e-01 3.8597214453128403e+00 3.5678090246887194e+01 5.2897080794322726e+01 1 0 0
9368 1 2 -3.1366140565846407e-01 6.4414268531685357e+00 3.5739905493431387e+01 5.2105516327872266e+01 1 0 0
9900 1 1 3.0233093834326202e-01 5.3480937232883896e+00 3.3091369351708586e+01 5.5952482511605162e+01 1 0 0
9372 1 1 -5.2824175475508738e-02 6.5407069427780220e+00 3.8112782342583756e+01 5.2842126513803294e+01 1 0 0
1007 1 2 -5.3106258386130234e-01 1.1065144329734947e+01 3.6799470960643411e+01 5.5335949080782534e+01 0 0 -1
9305 1 1 -1.7707302763685342e-02 2.7351357105155749e+00 3.3061820318639654e+01 5.3783849392189687e+01 1 0 0
9312 1 1 8.7582928313349531e-02 4.6074643174814227e+00 3.6834232028337482e+01 5.3321785073960349e+01 1 0 0
10036 1 2 -5.4865167425912631e-01 8.8397019166799762e+00 3.6811455646433352e+01 5.3742909415404363e+01 1 0 0
9886 1 2 -3.5168813768563029e-01 1.1664823145243197e+01 3.8134704364369497e+01 5.0359950834420587e+01 1 0 0
1003 1 2 -5.2091837694491272e-01 1.1488662221984459e+01 3.8633616805227199e+01 5.6611628404864653e+01 0 0 -1
10023 1 3 4.4274413721108141e-01 1.0376962005851217e+01 3.7866727288282540e+01 5.3774302565558465e+01 1 0 0
14361 2 3 4.5426844339459937e-01 8.2843607453093853e+00 3.7863540910466163e+01 4.9541357491805947e+01 0 -1 0
15846 2 3 4.5031659325181128e-01 1.0761680778758903e+01 3.5091692896030054e+01 5.4050406250156826e+01 0 -1 0
1005 1 1 2.4570946697054372e-01 1.1606336884102907e+01 3.5766923278127152e+01 5.6076964584975372e+01 0 0 -1
14104 2 3 2.9303549918060862e-01 6.9382249577199211e+00 3.8966250818944658e+01 5.6490225404379260e+01 1 -1 0
9374 1 1 -3.9983420684623773e-02 6.1941090370866272e+00 3.9247487523037442e+01 5.3662529605201748e+01 1 0 0
841 1 2 -5.2504230760233062e-01 1.8480996049396531e+01 4.2817017148593361e+00 1.8216346201919382e+01 0 1 0
842 1 3 5.3138465185632522e-01 1.7812583493421499e+01 3.5450873251308468e+00 1.8125684208297152e+01 0 1 0
884 1 2 -5.4053454953703617e-01 1.8311048105641362e+01 1.9257993027179046e+00 1.7805900483883384e+01 0 1 0
885 1 3 3.8311100502322920e-01 1.7519029739639855e+01 1.2900472268770056e+00 1.7736318350633990e+01 0 1 0
1621 1 1 1.4383512207191620e-01 1.3943844590219426e+01 9.9579306104652687e-01 1.9145170693967682e+01 1 1 0
2011 1 2 -5.1521235715416303e-01 1.5315529867609657e+01 9.1681500841438701e-01 1.8813349622217402e+01 1 1 0
1623 1 1 -2.7931052143646287e-02 1.3227492809093443e+01 2.2096484534377243e+00 1.9418513567830825e+01 1 1 0
1625 1 1 -8.1978185028524053e-02 1.3918078582002567e+01 3.4072226795627016e+00 1.9720289822401316e+01 1 1 0
2012 1 1 2.8447339662865345e-01 1.5409343894251153e+01 3.6412303603192533e+00 1.9611969670248982e+01 1 1 0
2013 1 2 -5.1506912169069718e-01 1.5955645860153558e+01 2.9707448508868159e+00 1.8462730897494673e+01 1 1 0
2015 1 3 4.8562019334185191e-01 1.5313082084638998e+01 2.7638969767463077e+00 1.7684582407446729e+01 1 1 0
171 1 1 1.1932690156837626e-01 2.0605090964915533e+01 4.3297301247090587e+00 1.7356341687074394e+01 0 1 0
2746 1 2 -5.5133703892420705e-01 1.9301268581325655e+01 5.0911411667367110e+00 2.0588800117407072e+01 0 1 0
167 1 1 -6.1806440321010417e-02 2.0556298196279833e+01 1.7795646120675033e+00 1.7008735481627170e+01 0 1 0
2747 1 3 4.4537300497395815e-01 1.9025700479463335e+01 5.3194674409265339e+00 1.9675239330342233e+01 0 1 0
169 1 1 -2.0213822516067830e-02 2.1138303538392670e+01 2.9667556697791291e+00 1.7502738844353303e+01 0 1 0
2014 1 2 -3.2889120744530720e-01 1.6002603804902815e+01 4.4860348532277197e+00 2.0387179810349057e+01 1 1 0
165 1 1 1.2832162650252732e-01 2.1308978944292789e+01 5.5001204585697661e-01 1.6790278391520321e+01 0 1 0
1627 1 1 5.2633493059884941e-02 1.3156025391913815e+01 4.6308528405040876e+00 1.9899650597260589e+01 1 1 0
2745 1 2 -4.0093682990456925e-01 1.8158632647613899e+01 2.9560585877923526e+00 2.0715533420627708e+01 0 1 0
2744 1 1 3.7548739911774043e-01 1.8400603609991666e+01 4.1220532878755032e+00 2.1159704004962329e+01 0 1 0
2743 1 3 1.5776125664563298e-01 1.8083078858419626e+01 6.0676098874009199e+00 2.2022723215931194e+01 0 1 0
2116 1 1 -1.8836795425187594e-01 1.8131817489876443e+01 5.0261862058356552e+00 2.2418160283162489e+01 0 1 0
2667 1 2 -4.2792405039909776e-01 1.4233211746675428e+01 1.7108910383817411e+00 2.2038250467480026e+01 0 1 0
3008 1 3 1.6619636394809123e-01 1.9018015369058261e+01 4.9982189372069730e+00 2.3112217677359627e+01 0 1 0
2046 1 1 -1.1161183134183879e-02 1.4819619894160240e+01 1.0272109995476046e+00 2.4197490766462170e+01 0 1 0
2048 1 1 1.4649211482536117e-01 1.4123388124925329e+01 2.1025322454582347e+00 2.3468969937389911e+01 0 1 0
2050 1 1 -9.8038015457426238e-03 1.4804952194666013e+01 3.4071448909583935e+00 2.3608863804294220e+01 0 1 0
2052 1 1 1.2409456436091898e-02 1.4088597517585610e+01 4.6317288378072048e+00 2.3773742674836246e+01 0 1 0
2054 1 1 2.5935586090930591e-03 1.4807568325183880e+01 5.8722743762121095e+00 2.3857529627235767e+01 0 1 0
2109 1 1 1.2774617398550933e-01 1.6159206971452122e+01 1.2654813208842119e+00 2.4758276852985272e+01 0 1 0
2110 1 1 -8.7599417002277413e-02 1.9033291540129966e+01 1.2459131714764295e+00 2.4905021205853188e+01 0 1 0
2111 1 1 8.9074376500219682e-02 1.6890938235684185e+01 2.1615857233640248e+00 2.3732970196602949e+01 0 1 0
2112 1 1 2.3161069150544702e-01 1.8540786857400068e+01 1.8423007685269241e+00 2.3677784222038731e+01 0 1 0
2113 1 1 6.4414096026550044e-03 1.6255095632531905e+01 3.5000455912278694e+00 2.3552653441694353e+01 0 1 0
2114 1 2 -3.4822792447212575e-01 1.9497626550436827e+01 2.8216535824184379e+00 2.2977312934695256e+01 0 1 0
2115 1 1 5.4846345628052101e-02 1.6892962124518814e+01 4.7252937757484172e+00 2.3249072316982407e+01 0 1 0
2117 1 1 -1.7388611504228879e-02 1.6264107677867919e+01 5.9610952247232927e+00 2.3636752139498750e+01 0 1 0
2172 1 1 1.2785043049716599e-01 2.0256036901505102e+01 1.7169383578966460e+00 2.5519319774695518e+01 0 1 0
2174 1 1 -1.2550747542077342e-01 2.1083000436102822e+01 2.6503259773807666e+00 2.4743287094318120e+01 0 1 0
2176 1 1 2.6686715084605173e-01 2.0587717972818893e+01 3.3336529167705287e+00 2.3637170920409783e+01 0 1 0
2178 1 2 -3.3149792495144415e-01 2.1352788946382390e+01 4.4103633947611902e+00 2.3101569155663125e+01 0 1 0
2672 1 2 -3.5473586296879517e-01 1.7606805859262089e+01 1.3897471200189007e+00 2.2696344940087844e+01 0 1 0
2803 1 2 -4.5594303214091336e-01 1.6125509656725363e+01 2.1073157956506510e+00 2.5946694934051717e+01 0 1 0
932 1 2 -2.9566318225199484e-01 2.1252721658370682e+01 5.3493890923214806e+00 1.6539543538390856e+01 0 1 0
111 1 1 1.2976509366340946e-01 1.9168498113689832e+01 4.4075574468889931e+00 1.6928178831829623e+01 0 1 0
173 1 1 2.0668810784009867e-01 2.1336068900243898e+01 5.9036488431855032e+00 1.7846307146535242e+01 0 1 0
113 1 1 -3.0284300562009713e-02 1.8749534845186773e+01 5.7299994815076190e+00 1.6484452866929860e+01 0 1 0
809 1 2 -4.6048732855344549e-01 1.6338410616592981e+01 5.8011833871146710e+00 1.7632682263624840e+01 0 1 0
2670 1 3 3.4086324361507525e-01 1.4747575414612852e+01 2.1646418619619707e+00 2.1376829725247443e+01 0 1 0
1629 1 1 -8.8800609560230809e-02 1.3718801630212832e+01 5.8437828312612403e+00 2.0448091373086143e+01 1 1 0
2016 1 3 1.9154437185929746e-01 1.4703642143829859e+01 5.7813419171375386e+00 2.0982232691674266e+01 1 1 0
13400 2 2 -6.3752891758869601e-01 1.4020747072941415e+01 3.5293198318461627e+00 1.6843085410375423e+01 0 0 0
107 1 1 9.8828127930233392e-02 1.9153835342414791e+01 1.8770865148186859e+00 1.6525855770727098e+01 0 1 0
908 1 2 -5.2176802269023492e-01 1.6432885236950789e+01 1.3192170473958760e+00 1.6475535809529248e+01 0 1 0
2181 1 1 -1.8768297528769726e-01 2.1059481053123626e+01 6.2044897631242524e+00 2.5253476829846644e+01 0 1 0
13402 2 3 3.7101741678668637e-01 1.3566775524562043e+01 4.3466877719459038e+00 1.6921641477329597e+01 0 0 0
810 1 3 4.6384601594277880e-01 1.6561525621865346e+01 6.2329709393615849e+00 1.8517564180512135e+01 0 1 0
2051 1 1 9.1664318089234881e-03 1.2611412824735815e+01 4.6208702694618013e+00 2.3773534177937940e+01 0 1 0
2047 1 1 -2.0866448439639803e-02 1.2624668803960395e+01 2.1465899037475569e+00 2.3639280397053298e+01 0 1 0
13530 2 3 4.7340036144903452e-01 1.7177667566568410e+01 1.5080526329219563e+00 2.0968672758599922e+01 0 0 0
14882 2 2 -7.0206462433059924e-01 2.1074126999564005e+01 2.7895025957846489e+00 2.0356632848272287e+01 0 0 0
13531 2 3 5.5572102905912690e-01 1.6128478179436950e+01 9.7162783995165969e-01 1.9565705340743076e+01 0 0 0
2681 1 3 2.0078697315990957e-01 2.0316791192165784e+01 6.3185512190932664e+00 2.4435725003844851e+01 0 1 0
3007 1 3 7.4286079213607886e-02 2.1161678005979883e+01 5.1464112059957339e+00 2.5470625711612879e+01 0 1 0
14884 2 3 4.3262500835552159e-01 2.0358927740617933e+01 3.3347511230473823e+00 2.0072066462595821e+01 0 0 0
13401 2 3 3.5263662016887382e-01 1.3226044585057341e+01 2.9260207058416903e+00 1.6828794922018048e+01 0 0 0
13529 2 2 -7.3015212796109108e-01 1.6742599152718842e+01 7.0143842322178140e-01 2.0457645235464184e+01 0 0 0
14883 2 3 3.8749686920768922e-01 2.1210667049888485e+01 2.7047854436153553e+00 2.1247224594707394e+01 0 0 0
909 1 3 4.0298320615639704e-01 1.5773630580389991e+01 7.2523160213602800e-01 1.6799418515334139e+01 0 1 0
15477 2 3 3.9666836484384121e-01 1.9412817653034690e+01 1.4024970126525671e+00 1.8948607610950518e+01 0 0 0
10492 2 3 3.0029524678964464e-01 2.1773386517740924e+01 4.8201895519160060e-01 2.0981237916318921e+01 0 1 0
16112 2 2 -6.8103779810229581e-01 2.1297067416122179e+01 3.7563178684923465e-01 2.3283801397268345e+01 0 0 0
2170 1 1 1.3687086045171487e-01 2.1202839852989026e+01 3.7439517463881311e-01 2.6450269232093731e+01 0 1 0
13163 2 2 -6.3888360465244665e-01 1.7037039642349175e+01 4.8942118082307431e+00 2.6573106188583459e+01 0 1 0
2108 1 1 -1.2835949817363097e-02 1.8242974584285612e+01 2.1749894148992591e-01 2.5532770037205086e+01 0 1 0
10571 2 2 -6.1620349995569612e-01 1.3150026700207651e+01 3.7453141414270502e-01 1.6642109680436398e+01 0 0 0
10572 2 3 3.3594779684014531e-01 1.2327877193707605e+01 5.6878539493172742e-01 1.6192559626321117e+01 0 0 0
15478 2 3 3.0910532634406235e-01 1.9528250316186753e+01 1.1585265127148350e+00 2.0505117902229639e+01 0 0 0
15476 2 2 -6.5188175616278154e-01 1.9709431170331186e+01 7.0479556756004480e-01 1.9630996872270583e+01 0 0 0
16113 2 3 4.1130316704697883e-01 2.1901490304391046e+01 1.1950075174208756e+00 2.3093704688891890e+01 0 0 0
2682 1 2 -3.6952617840109647e-01 1.9333986416067958e+01 6.9664936778498623e+00 2.6693215083570507e+01 0 1 0
12210 2 3 3.0734485610278212e-01 2.1924213230579269e+01 1.1315717776831240e+01 2.1391367573754213e+01 0 0 0
12912 2 3 4.3661343181986573e-01 1.2751739621880352e+01 1.3118725448151864e+01 2.2956934627793792e+01 0 0 0
12211 2 3 3.6976875310941187e-01 2.0738777491214588e+01 1.0565227170383695e+01 2.2155365512528768e+01 0 0 0
2806 1 3 3.9746252219125927e-01 1.6487879788568726e+01 7.2352339380209045e+00 2.6381743190567278e+01 0 1 0
14572 2 3 4.3809836507846239e-01 2.0627419866671097e+01 6.7177486143001719e+00 2.1113478103882098e+01 0 0 0
14571 2 3 3.5979538052062454e-01 1.9585088250517163e+01 7.6584021584501212e+00 2.1821304446602365e+01 0 0 0
2055 1 1 -1.4155999842905470e-02 1.2563108526976452e+01 7.1080709665148287e+00 2.4063210176058664e+01 0 1 0
1915 1 2 -5.0629175972910934e-01 1.2622314100889005e+01 9.8855153983068575e+00 1.8300031107301372e+01 1 1 0
713 1 2 -3.7771837468429775e-01 1.7106635883092096e+01 7.1692147736313547e+00 1.9748386856819423e+01 0 1 0
115 1 1 1.3207783684556676e-01 1.9178420878895643e+01 6.7493470767124712e+00 1.7355059312025610e+01 0 1 0
175 1 2 -3.3742727063142980e-01 2.0284862864698237e+01 6.9334443655173965e+00 1.8214689188793393e+01 0 1 0
14570 2 2 -6.4393211002666129e-01 2.0472614753888873e+01 7.6422294474807151e+00 2.1404334512440794e+01 0 0 0
114 1 1 1.2955408644970617e-01 1.6373155125990127e+01 6.7971261928098663e+00 1.6592209874212731e+01 0 1 0
121 1 2 -2.7575760515124936e-01 1.8584508592482020e+01 1.0673729594565810e+01 1.6855686813417872e+01 0 1 0
117 1 1 3.8234001133975203e-02 1.8335408929483489e+01 7.8954217990016300e+00 1.7605196579157713e+01 0 1 0
13456 2 3 4.3908941926258394e-01 1.4280646034775302e+01 9.6738911305676467e+00 1.8598396664884817e+01 0 0 0
13454 2 2 -6.0609294241201894e-01 1.4741100170388469e+01 8.8093040611303675e+00 1.8264885081644174e+01 0 0 0
119 1 1 -2.2317235645983455e-01 1.8425531925307620e+01 8.8394901749163921e+00 1.8710258389702553e+01 0 1 0
711 1 1 3.1412322000810805e-01 1.7505231295371132e+01 8.3778955952277556e+00 2.0108909748364759e+01 0 1 0
712 1 3 1.8023357709125287e-01 1.9444898684654845e+01 9.0407647780285654e+00 1.9025063139352515e+01 0 1 0
714 1 2 -4.0719752447293600e-01 1.7767080143615757e+01 8.9839149165766052e+00 2.1234877626217781e+01 0 1 0
715 1 3 3.2169883767384738e-01 1.5623940218351247e+01 8.9388075158199438e+00 2.1585861668296793e+01 0 1 0
953 1 3 1.6769205278204558e-01 1.7919094542724292e+01 9.7457683008762128e+00 1.8513731989538190e+01 0 1 0
1631 1 1 -4.3504942146484517e-02 1.3249476826029008e+01 7.0773072951814200e+00 2.0125033397574978e+01 1 1 0
1633 1 1 1.5089494431864534e-01 1.3698865427089370e+01 8.2577384551366446e+00 2.0746754300932508e+01 1 1 0
1635 1 1 -6.0083187133470842e-02 1.3104498155801720e+01 9.5356224052025649e+00 2.0433276724744072e+01 1 1 0
1637 1 1 -5.1125397978686232e-02 1.3702112871727469e+01 1.0784303786997882e+01 2.0666228910704699e+01 1 1 0
1997 1 3 7.8260147341785519e-02 1.4627540331469543e+01 1.0639923557560998e+01 2.1293000409213192e+01 1 1 0
1998 1 2 -4.2773257653590968e-01 1.4799586030224980e+01 8.3469104924696946e+00 2.1622821312904570e+01 1 1 0
631 1 2 -3.1177648395211160e-01 1.3947552651524393e+01 1.2207164263918525e+01 1.7719220049031893e+01 0 1 0
12209 2 2 -6.1877027182681388e-01 2.1114800849693381e+01 1.0794744201921896e+01 2.1323005424397124e+01 0 0 0
13455 2 3 3.9442017735605045e-01 1.4174048715872630e+01 8.0825955597799926e+00 1.7990362404962511e+01 0 0 0
2056 1 1 2.3820131424104555e-02 1.4049112297802477e+01 7.0739794243199006e+00 2.4055454743209779e+01 0 1 0
2058 1 1 1.8501298309974854e-02 1.4699446603588077e+01 8.2943573730553357e+00 2.4347713297865774e+01 0 1 0
2060 1 1 -3.0914950782848474e-03 1.3969780906856840e+01 9.5393575787925062e+00 2.4440344080423980e+01 0 1 0
2062 1 1 -1.1021616455319599e-02 1.4684501483603727e+01 1.0741937170196763e+01 2.4697346804864146e+01 0 1 0
2064 1 1 -1.6753118825235183e-02 1.3912414356995706e+01 1.1821723580015318e+01 2.5257096035972594e+01 0 1 0
2118 1 1 1.1653144999573017e-01 1.6860911944980383e+01 7.1494375091189877e+00 2.4048913125962226e+01 0 1 0
2119 1 2 -3.3784203407121105e-01 1.8267017345082333e+01 7.1544256006627238e+00 2.4101803094107453e+01 0 1 0
2120 1 1 8.5657648076588780e-02 1.6159823614436057e+01 8.2738780017896101e+00 2.4606160837285032e+01 0 1 0
2121 1 1 2.7631226460264785e-01 1.8997089466343951e+01 8.4022186528791920e+00 2.4262234727965776e+01 0 1 0
2122 1 1 -3.7745398810954227e-02 1.6832555591760176e+01 9.5762785416640188e+00 2.4378540285253390e+01 0 1 0
2123 1 1 -6.9363765503745081e-02 1.8234980910779669e+01 9.5505086408849582e+00 2.4306742125830322e+01 0 1 0
2124 1 1 1.3153767676562911e-01 1.6129370363807784e+01 1.0872500215892689e+01 2.4367739169521094e+01 0 1 0
2125 1 1 1.1286380511761625e-01 1.8998822331137529e+01 1.0895282630490563e+01 2.4377498026343968e+01 0 1 0
2126 1 1 -7.4641300337423194e-02 1.6767486839000178e+01 1.1798485058237038e+01 2.5319725780359835e+01 0 1 0
2127 1 1 7.8401673831621665e-02 1.8167047579437277e+01 1.1713424034355743e+01 2.5522663639984184e+01 0 1 0
2183 1 2 -3.5773153874543118e-01 2.0382360278425114e+01 8.4135363717225164e+00 2.4370453488794762e+01 0 1 0
2185 1 1 9.1064805705319385e-02 2.1096135122639865e+01 9.7039552830470157e+00 2.4745620158583375e+01 0 1 0
2187 1 1 -9.4262748415913700e-02 2.0477019556526606e+01 1.0901940179035762e+01 2.4684992229897293e+01 0 1 0
2189 1 1 1.3576734991178283e-01 2.1258930371355657e+01 1.2162967398435709e+01 2.4833913016055732e+01 0 1 0
2805 1 2 -5.0142535316983461e-01 1.6174206082158403e+01 8.1270243558126367e+00 2.6140592355767104e+01 0 1 0
2825 1 2 -4.9782648221593218e-01 1.8735135918734176e+01 1.1770784906965588e+01 2.3219194881751196e+01 0 1 0
2826 1 3 4.1273614032317685e-01 1.8211849106390389e+01 1.2570482379663870e+01 2.3546399804033971e+01 0 1 0
2944 1 2 -5.0215699809332559e-01 1.6249673245470689e+01 1.1557872789774621e+01 2.3049439350085130e+01 0 1 0
2945 1 3 3.5830148981475368e-01 1.6627736077319994e+01 1.0926916314596358e+01 2.2435156693947597e+01 0 1 0
181 1 1 9.8267670996774414e-02 2.0294516535850025e+01 1.1994582317517430e+01 1.7406371581145184e+01 0 1 0
1639 1 1 5.2229907933890735e-02 1.3212682647617417e+01 1.2035672994030296e+01 2.0187558710389094e+01 1 1 0
123 1 1 8.5140693777077836e-02 1.8957817376301012e+01 1.1949379768062430e+01 1.7440185044023035e+01 0 1 0
179 1 2 -2.6771254059528315e-01 2.0873311099483495e+01 1.0737381421465241e+01 1.6940889324926356e+01 0 1 0
1994 1 2 -5.2188309016968859e-01 1.5880213845949045e+01 1.1871350395423208e+01 2.0153354574540437e+01 1 1 0
1996 1 3 4.8169525876833680e-01 1.6805119393895460e+01 1.1900260800915802e+01 1.9859855678238741e+01 1 1 0
60 1 1 1.1436555866067512e-01 1.4872744567278248e+01 1.1535068121051438e+01 1.6816608083600968e+01 0 1 0
2128 1 1 1.2808075966806937e-01 1.6067039762601134e+01 1.2911991946040859e+01 2.5944593392669514e+01 0 1 0
116 1 1 6.7300612960726125e-03 1.7097112876423861e+01 8.0876608197915445e+00 1.6849499924322807e+01 0 1 0
120 1 1 1.3307750085734904e-01 1.7148306010812590e+01 1.0634139851732455e+01 1.6623600448666050e+01 0 1 0
122 1 1 -5.3961114160280703e-02 1.6380451746723782e+01 1.1768955251306776e+01 1.6756829963434992e+01 0 1 0
118 1 1 -1.2741491493828085e-02 1.6606181205188928e+01 9.3636755480897715e+00 1.6481607707400364e+01 0 1 0
2066 1 1 3.3895797055914743e-02 1.4581919534683784e+01 1.2998804727971686e+01 2.5699207663333752e+01 0 1 0
13466 2 2 -6.8226370766166033e-01 1.8361995213449848e+01 1.1397453428582425e+01 2.0097629308916126e+01 0 0 0
13467 2 3 4.0936821706128751e-01 1.8589100962776886e+01 1.0530330420458563e+01 2.0485520076846555e+01 0 0 0
13468 2 3 3.7429199427520149e-01 1.8990325410157890e+01 1.2144598917583611e+01 2.0212103370676431e+01 0 0 0
2705 1 3 3.4801351287087601e-01 2.0142679077377625e+01 1.2877006123185808e+01 2.3096873799700528e+01 0 1 0
952 1 3 1.8086459198936725e-01 2.0960487516058802e+01 8.4274509630385648e+00 1.6455603392460578e+01 0 1 0
14866 2 3 3.8954413826003775e-01 1.5039447428839759e+01 1.2641319128619672e+01 2.2532947929933467e+01 0 0 0
2059 1 1 4.4822591840269169e-02 1.2492831273422947e+01 9.5385622663853997e+00 2.4451849517248011e+01 0 1 0
2063 1 1 1.2965307604360513e-01 1.2464969992134838e+01 1.1850355466691310e+01 2.5234608948525530e+01 0 1 0
2704 1 2 -5.0229251674039666e-01 2.0963301140423276e+01 1.3132987818164914e+01 2.3728281328135022e+01 0 1 0
58 1 1 -6.4193743328686548e-02 1.4398499615552527e+01 1.0452241244705935e+01 1.6029916337870425e+01 0 1 0
124 1 1 1.3059102125311597e-01 1.7007682479617351e+01 1.3067134527569653e+01 1.6813312222057679e+01 0 1 0
1916 1 3 4.1608599506120092e-01 1.2379769308604809e+01 1.0725079175902788e+01 1.7859219494437735e+01 1 1 0
125 1 1 6.9242020082449285e-02 1.8164601654598581e+01 1.3099808301037354e+01 1.7833003397648149e+01 0 1 0
62 1 1 1.3123501500359952e-01 1.3962520891218553e+01 1.3115362185369227e+01 1.6636863486078834e+01 0 1 0
16173 2 3 3.5653273988358547e-01 2.1903396194494210e+01 8.6212342522019298e+00 2.2582391814055050e+01 0 0 0
2680 1 1 2.3087697810039956e-01 2.0598687069601279e+01 6.8341949063411365e+00 2.6631498889186030e+01 0 1 0
132 1 1 -1.0224146848957805e-01 2.1094135649271930e+01 1.8256557882384175e+01 1.6861986012349050e+01 0 0 0
126 1 1 -5.3392428361926664e-03 1.6222289802757956e+01 1.4328347201124620e+01 1.6843039302249473e+01 0 1 0
11784 2 3 3.1956742242427832e-01 2.0153301249769367e+01 1.6907473511750784e+01 2.2083821652991425e+01 0 1 0
16146 2 3 3.8653683818514067e-01 1.7579080316600219e+01 1.8487749705687808e+01 2.1254798767182521e+01 0 0 0
2 1 1 1.8800127748683535e-02 1.4182860263298185e+01 1.5515751395482937e+01 1.6051973428225910e+01 0 1 0
1993 1 1 2.7746571603225623e-01 1.5473099748871443e+01 1.3202804008283161e+01 2.0518045833211715e+01 1 1 0
12285 2 3 3.7230525562989458e-01 1.8478652227099595e+01 1.4394979038064283e+01 2.1302743051359538e+01 0 0 0
15378 2 3 3.5407927358447927e-01 2.1062081061848129e+01 1.3563697729794269e+01 2.0129100192007915e+01 0 0 0
14864 2 2 -6.3420636030279631e-01 1.4472827578034867e+01 1.3275924977784676e+01 2.3161000601332507e+01 0 0 0
128 1 1 1.2184590855036791e-01 2.1227304453707593e+01 1.5762651518785450e+01 1.7916544506604872e+01 0 0 0
1589 1 1 1.8045246162281273e-02 1.3280861172182986e+01 1.9406468947831254e+01 1.9660146255690496e+01 1 0 0
2070 1 1 1.0374614894330089e-01 1.4406572408061677e+01 1.5495658889999625e+01 2.5431982570119853e+01 0 1 0
12579 2 3 4.0269224171737544e-01 2.1127386490447918e+01 1.8845591056216978e+01 2.0684129984044443e+01 0 0 0
2191 1 1 1.1226151723820361e-01 2.0542079672589256e+01 1.3241593642807084e+01 2.5964393626319367e+01 0 1 0
2129 1 1 8.0647265770382781e-02 1.9031531214001834e+01 1.3171791058987788e+01 2.5759824569041182e+01 0 1 0
16017 2 3 3.7494117229793311e-01 1.3553649105368462e+01 1.6627048018802558e+01 2.3109117111567617e+01 0 0 0
12284 2 2 -6.1501213750541761e-01 1.9441177814761836e+01 1.4318768162273324e+01 2.1138034901849156e+01 0 0 0
10804 2 3 4.4784648009027006e-01 1.7923379833179521e+01 1.6777678795968974e+01 2.2965371284446302e+01 0 0 0
2068 1 1 -2.7646236577105750e-02 1.3781667279395307e+01 1.4190298873822826e+01 2.5767308677695127e+01 0 1 0
1585 1 1 3.8850977319252436e-03 1.3223608032190889e+01 1.6995958074726488e+01 1.9830027879994045e+01 1 0 0
2912 1 3 3.3281665618374073e-01 1.7243629798820269e+01 1.4404569838461997e+01 2.3397495713887135e+01 0 1 0
14083 2 3 3.6834870699464628e-01 1.8953844066395611e+01 1.7423936667540154e+01 1.9583839865518286e+01 0 0 0
12580 2 3 4.1890411184011639e-01 2.1572623828563458e+01 1.7441407959255923e+01 1.9984039902694580e+01 0 0 0
13368 2 3 3.6323919911936470e-01 1.7751687305773466e+01 1.9299772849379735e+01 1.8670881097294824e+01 0 0 0
64 1 1 4.7569322812488705e-04 1.4837645599448969e+01 1.4310778780108613e+01 1.6540641605836939e+01 0 1 0
1581 1 1 -1.9740907644854491e-02 1.3339899485733969e+01 1.4466197199380980e+01 2.0128727410901863e+01 1 1 0
2729 1 3 1.7150101107379845e-01 1.9716754172773623e+01 1.7980710865036063e+01 2.6204915884709617e+01 0 1 0
130 1 1 1.3013996641799003e-01 2.0311177474757994e+01 1.7230011098967353e+01 1.7434875085762197e+01 0 0 0
2071 1 1 -3.1059986065187221e-02 1.2367818351250246e+01 1.6754598405168174e+01 2.5721028070198408e+01 0 1 0
2135 1 2 -3.5060414316364286e-01 1.8420825082353407e+01 1.6809045416445006e+01 2.5282661755418658e+01 0 1 0
2075 1 1 -3.5685412214850075e-02 1.2745643470031354e+01 1.9065169298156039e+01 2.4685179141591224e+01 0 1 0
762 1 3 4.5307357377083018e-01 1.6774356724337288e+01 1.7125836596426129e+01 1.8533422951456416e+01 0 0 0
761 1 2 -4.8467172097881744e-01 1.6369414214676123e+01 1.7625104407820992e+01 1.7884627035847700e+01 0 0 0
14865 2 3 3.9733999848394236e-01 1.4806680726420328e+01 1.4179032647144378e+01 2.3064794830907449e+01 0 0 0
67 1 1 1.1722540969194267e-01 1.6259212942201348e+01 1.6890753740729540e+01 1.6609744420304949e+01 0 0 0
2971 1 2 -3.9981751514245051e-01 1.5081602266272345e+01 1.5530297194057205e+01 2.4100505266933620e+01 0 1 0
726 1 2 -4.1695455525960479e-01 2.0591752406292333e+01 1.6754652869803301e+01 1.8821866275231613e+01 0 0 0
2895 1 2 -4.6995086420662491e-01 1.4455582267643155e+01 1.8506413055122515e+01 2.3135575552752297e+01 0 1 0
2074 1 1 1.0613979299296382e-01 1.4814865768155036e+01 1.8058083342079563e+01 2.5541622362286649e+01 0 1 0
1643 1 3 4.4417770855320526e-01 1.5673098405884383e+01 1.5701696506017203e+01 2.0870980576605614e+01 1 0 0
14082 2 3 3.3217529988899686e-01 1.8079104797511903e+01 1.6537551679456666e+01 2.0693645618424334e+01 0 0 0
4 1 1 1.1197612586012269e-02 1.4848357178469451e+01 1.6748840496181611e+01 1.6183096902614974e+01 0 0 0
12441 2 3 4.2330015900199069e-01 2.0848585620754509e+01 1.5209625114893994e+01 2.3230850958445966e+01 0 1 0
2139 1 1 4.6484813391840539e-02 1.8497146881619379e+01 1.9456046891770900e+01 2.5254881484085825e+01 0 1 0
2195 1 2 -3.6463308147277734e-01 2.0377909838647309e+01 1.5707035020316578e+01 2.5626563654103737e+01 0 1 0
2137 1 1 -2.1437236769565635e-01 1.9217606608580471e+01 1.8886798410413085e+01 2.6470726256237036e+01 0 1 0
183 1 1 -8.5109553527685802e-02 2.0971367414908269e+01 1.3228401664125405e+01 1.7528216621244805e+01 0 1 0
2911 1 2 -4.9586072095525280e-01 1.8159569709751068e+01 1.4216790017507648e+01 2.3738915062932101e+01 0 1 0
1642 1 2 -4.8755864559941980e-01 1.5284951601163005e+01 1.6033955685457720e+01 2.0071512175178508e+01 1 0 0
11783 2 2 -6.7267165106136606e-01 1.9593860144750899e+01 1.7031749862516346e+01 2.2846545091298587e+01 0 1 0
2072 1 1 8.0082186525077995e-02 1.3828532786460482e+01 1.6747909839979307e+01 2.6049169962222042e+01 0 1 0
185 1 1 -5.2425052527501424e-02 2.0441639577761876e+01 1.4515244289596048e+01 1.7796441864426541e+01 0 1 0
2136 1 1 -1.3307075330888053e-02 1.6334997095448728e+01 1.8003373156835661e+01 2.5247883674266010e+01 0 1 0
2131 1 1 -5.3477888204348520e-03 1.8344390445011246e+01 1.4394732578806847e+01 2.5258724935304073e+01 0 1 0
2134 1 1 8.1720697893973737e-02 1.6936181099099109e+01 1.6800050004726593e+01 2.5229877240335316e+01 0 1 0
2133 1 1 2.7128016589841564e-01 1.9029653415533279e+01 1.5579963238271963e+01 2.5349464451902268e+01 0 1 0
875 1 2 -3.1672705494689857e-01 1.8203248014583746e+01 1.3988334012128727e+01 1.8978029376120432e+01 0 1 0
12286 2 3 2.7122306511113764e-01 1.9813944957737800e+01 1.5061533516678734e+01 2.0600951596143908e+01 0 0 0
68 1 1 -8.6290807935171937e-02 1.8995163419381608e+01 1.6896381356022705e+01 1.6786997499856113e+01 0 0 0
2067 1 1 1.3023408810708095e-01 1.2351314129098386e+01 1.4248291557535847e+01 2.5859998407624129e+01 0 1 0
127 1 1 1.1419358498351150e-01 1.9006903722715851e+01 1.4692826799813641e+01 1.7995938068963017e+01 0 1 0
11785 2 3 4.0464520947362675e-01 2.0082363035308443e+01 1.7241447584438227e+01 2.3664750714624766e+01 0 1 0
10802 2 2 -6.5803047612275622e-01 1.7125756315488324e+01 1.6435286007749873e+01 2.2529454359463035e+01 0 0 0
10803 2 3 3.0961556912351218e-01 1.6346232139480602e+01 1.6811867792613999e+01 2.3045895129537683e+01 0 0 0
12578 2 2 -7.0083860088386085e-01 2.1685292652295818e+01 1.8046218680037807e+01 2.0786956056880481e+01 0 0 0
2896 1 3 3.5406223987210322e-01 1.5163864155444642e+01 1.8901334573280717e+01 2.2601237297102344e+01 0 1 0
1587 1 1 -5.9810996530080103e-02 1.3935409262316339e+01 1.8183509290392035e+01 1.9856912187867447e+01 1 0 0
65 1 1 -2.7982283983623426e-02 1.6935900346792849e+01 1.5574770922010686e+01 1.6811766819276428e+01 0 0 0
12440 2 2 -6.6334916214668282e-01 2.1691531946588164e+01 1.5610131972045027e+01 2.3220221055949359e+01 0 1 0
16145 2 2 -6.2293504898103724e-01 1.7135318735507600e+01 1.9280900803026224e+01 2.1476113247441642e+01 0 0 0
1995 1 2 -4.2313727409119178e-01 1.6163997523581422e+01 1.4136500540962553e+01 2.1076325259019022e+01 1 1 0
2132 1 1 6.4888470265341044e-02 1.6190777227432584e+01 1.5581907042358765e+01 2.5034993447211122e+01 0 1 0
2138 1 1 -1.7304954569560202e-03 1.7103830137816662e+01 1.9207751457365720e+01 2.5053332557485312e+01 0 1 0
66 1 1 -1.3771600200961921e-02 1.8299793769920168e+01 1.5689993623306444e+01 1.7178728431742641e+01 0 0 0
2130 1 1 7.8534772687781154e-02 1.6942538913223146e+01 1.4430789043780834e+01 2.5766474956287706e+01 0 1 0
16016 2 2 -6.0975641750424248e-01 1.2577812372522800e+01 1.6889958395854482e+01 2.2898109303758115e+01 0 0 0
1641 1 1 -2.3291973001099225e-02 1.4035952468339836e+01 1.3220185284411771e+01 2.0226591805550278e+01 1 1 0
2076 1 1 1.1256963574176729e-01 1.4199075693569036e+01 1.8956497490841130e+01 2.4506889466810751e+01 0 1 0
1999 1 3 1.7330839811087945e-01 1.5039942811302316e+01 1.8114211600758683e+01 2.0029519021095901e+01 1 0 0
2199 1 2 -3.1892425272361935e-01 2.1171872939314198e+01 1.9302254377596945e+01 2.4474642788653000e+01 0 1 0
14081 2 2 -6.8905243890611767e-01 1.8140251378002905e+01 1.7242028698202088e+01 2.0034483680968915e+01 0 0 0
1583 1 1 1.3034404637364322e-01 1.3873523312950642e+01 1.5771349517031632e+01 2.0039822343543310e+01 1 0 0
2193 1 1 1.0266225729172451e-01 2.1137414907611809e+01 1.4437623240215967e+01 2.5821741250866488e+01 0 1 0
3684 1 2 -4.5545296623164455e-01 1.5132104561835140e+01 8.4248279753297539e-01 2.8406385374458992e+01 1 1 0
4041 1 3 1.5279282876147382e-01 1.4870746424749882e+01 2.9111725566773798e+00 2.8508841110083452e+01 1 1 0
4046 1 3 5.7423299984762854e-01 1.5733865410973387e+01 5.8576131771787061e+00 2.8779136774594317e+01 1 1 0
3629 1 1 -7.6907201529911040e-02 1.3823663511211279e+01 2.8720145804078321e+00 2.8487545325018932e+01 1 1 0
3625 1 1 1.4396963017678058e-01 1.3767251871136317e+01 5.1396540354297104e-01 2.8647802222642621e+01 1 1 0
4747 1 3 4.3659878945352265e-01 1.4125999290832276e+01 4.7564227134244348e+00 3.1587430266970827e+01 0 1 0
15935 2 2 -6.1805735406834261e-01 1.9736231447226675e+01 2.9045379786751493e+00 3.0395470419564901e+01 0 0 0
15936 2 3 3.8996008746161170e-01 2.0089323051658170e+01 2.2123137710887733e+00 3.0986869431646550e+01 0 0 0
3631 1 1 1.5803226405821269e-02 1.3085195247178026e+01 4.1143056815698200e+00 2.8400678324160026e+01 1 1 0
3627 1 1 1.8285615429149010e-02 1.3070524343928964e+01 1.7549781470415169e+00 2.8429827898225334e+01 1 1 0
4288 1 2 -3.4880023358934981e-01 1.9138539925259710e+01 1.2905135736090017e+00 3.2739071764921718e+01 0 1 0
3633 1 1 1.4471725744540404e-01 1.3803333225707783e+01 5.3033889934922742e+00 2.8510874485592915e+01 1 1 0
4042 1 2 -5.4003080055204300e-01 1.5148490881998704e+01 4.9290047563529820e+00 2.8664547556631149e+01 1 1 0
4746 1 2 -4.7451925071341189e-01 1.3316679878575817e+01 4.4538468899923540e+00 3.2138959884546324e+01 0 1 0
4295 1 1 8.2972578355924448e-02 1.7876459159732704e+01 6.1381487433656803e+00 3.2853849678876315e+01 0 1 0
4296 1 1 -9.1337521868510314e-03 1.9313715775755323e+01 6.2730946254660882e+00 3.2754991946300613e+01 0 1 0
4287 1 1 1.0204071556528180e-01 1.7953861643463931e+01 1.4546813084551424e+00 3.3624724395940511e+01 0 1 0
4294 1 1 -2.8389179028177551e-02 2.0095961489021814e+01 5.0356414581569142e+00 3.2944302749157259e+01 0 1 0
4289 1 1 -8.9679625191989697e-03 1.7260248062644088e+01 2.6201719856018220e+00 3.3914766896028461e+01 0 1 0
4291 1 1 -4.8024533115634066e-02 1.8043963541292722e+01 3.7836232112583001e+00 3.3701299168498913e+01 0 1 0
4292 1 1 4.3286849784075855e-02 1.9467435561599050e+01 3.8861250407308536e+00 3.3528453348265309e+01 0 1 0
4293 1 1 6.7342308964144129e-02 1.7398363900147615e+01 5.0842753885185354e+00 3.3916425658473784e+01 0 1 0
4227 1 1 1.1434138990097521e-01 1.3519036282322572e+01 1.6026853165812291e+00 3.4408644575694737e+01 0 1 0
4228 1 1 -8.6943349244499757e-02 1.4902572637975801e+01 1.4319686683408057e+00 3.4530895296665918e+01 0 1 0
4229 1 1 -8.7897539838288782e-02 1.2900884226521818e+01 2.7103600808872588e+00 3.3967872210783383e+01 0 1 0
4230 1 1 1.4594401167025722e-01 1.5794872585013588e+01 2.7302816671763641e+00 3.4482062082304715e+01 0 1 0
4231 1 1 1.5139179087167967e-01 1.3670487044420515e+01 3.8989364241743756e+00 3.3416848319353704e+01 0 1 0
4232 1 1 -6.3809555746088820e-02 1.5065195837468940e+01 3.9131054517528510e+00 3.3914697041558831e+01 0 1 0
4233 1 1 5.6444851064926686e-02 1.3047340032568597e+01 5.1191689448414026e+00 3.4541214722914816e+01 0 1 0
4234 1 1 1.1017270010150423e-01 1.5678696801044996e+01 5.1548764289282545e+00 3.4237492757091594e+01 0 1 0
4791 1 3 1.2489828450562804e-01 1.9570387829469198e+01 2.0764837477017042e+00 3.4499943495320338e+01 0 1 0
4290 1 1 -2.1549782077801607e-01 2.0319271067194702e+01 2.8739181698780945e+00 3.4201786902245665e+01 0 1 0
4794 1 3 3.2798554394077895e-01 1.9266758860639897e+01 4.5316110901413316e+00 3.5652593987655386e+01 0 1 0
4958 1 2 -4.0369777237235960e-01 1.6794381617212736e+01 5.3884182782292616e+00 3.5221807004555302e+01 0 1 0
4976 1 2 -5.1282865997215732e-01 1.5907987731433947e+01 2.6237500004728282e+00 3.6013039653377035e+01 0 1 0
4977 1 3 3.7552080223694284e-01 1.5280017811764921e+01 1.9082295527918696e+00 3.6233323046941543e+01 0 1 0
4994 1 2 -5.3445298352010906e-01 1.3531917476202025e+01 4.4760381453358171e+00 3.5782366755446731e+01 0 1 0
4792 1 2 -4.9525978320602748e-01 2.0338784441429915e+01 4.7565483051867092e+00 3.5826743017707649e+01 0 1 0
5046 1 3 1.9435316821128601e-01 2.1115479201560280e+01 2.3678194106609749e+00 3.3675940488694536e+01 0 1 0
4790 1 1 2.6446413557031534e-01 2.1094457414762431e+01 3.6312787898209775e+00 3.5375792984814929e+01 0 1 0
15937 2 3 3.3773902991854970e-01 2.0500642389502641e+01 3.1734624679625956e+00 2.9827267666559155e+01 0 0 0
4355 1 1 1.3192558907498825e-01 2.1406045076005810e+01 5.0646868398061669e+00 3.2494500468320155e+01 0 1 0
14504 2 2 -6.5184137037664747e-01 1.7883782239289715e+01 2.4028737111357410e+00 2.8185849079661772e+01 0 0 0
14505 2 3 3.5098126224540332e-01 1.8220655495161914e+01 1.5694826424504640e+00 2.8605977561610324e+01 0 0 0
10619 2 2 -6.8067864545463985e-01 1.5725207705474403e+01 4.3246735290000569e+00 3.1147885193121251e+01 0 0 0
10620 2 3 4.0596635781884710e-01 1.6348010069489074e+01 5.0287211894999544e+00 3.1305408745635965e+01 0 0 0
10621 2 3 4.2113414173227437e-01 1.5692863850134819e+01 4.1339585780906711e+00 3.0221529908627808e+01 0 0 0
14624 2 2 -6.2303526330995129e-01 2.0273907932945303e+01 4.1500729708888420e+00 2.7876770153441285e+01 0 0 0
14506 2 3 3.6662301267094199e-01 1.8649383557226901e+01 2.7798827482357420e+00 2.7757489738338290e+01 0 0 0
11354 2 2 -6.6603964118162895e-01 1.3620370893166516e+01 1.2331593453216214e+00 3.1693168032168991e+01 1 0 0
11356 2 3 3.9025611605359045e-01 1.4505328304594142e+01 1.7503640304121408e+00 3.1374241091115653e+01 1 0 0
11144 2 2 -6.6107372674959597e-01 1.7759304318793760e+01 4.8305385158662180e+00 2.9676728588984325e+01 0 0 0
11145 2 3 4.0029929572008288e-01 1.8397980584554897e+01 5.5184233181853557e+00 2.9876045313247676e+01 0 0 0
11411 2 2 -6.9328914943454134e-01 1.8144124631973177e+01 4.0571548856879431e+00 3.6756416771458305e+01 0 0 0
11146 2 3 4.0759172930471166e-01 1.8317936147440033e+01 4.0005308740841139e+00 2.9651995799335587e+01 0 0 0
14625 2 3 3.3355035666133842e-01 2.0676083934503641e+01 3.6299047380150067e+00 2.7181807231014023e+01 0 0 0
4235 1 1 8.3927360133526738e-02 1.3621904790311286e+01 6.2939006882914059e+00 3.3982374939810406e+01 0 1 0
4236 1 1 -8.1086213599427415e-02 1.4994961864402923e+01 6.4961235956595287e+00 3.3876045315621994e+01 0 1 0
4995 1 3 4.7005772308806415e-01 1.2685331599236825e+01 4.1245740997206042e+00 3.6239837810333590e+01 0 1 0
11413 2 3 4.6107362247142214e-01 1.7301884534485772e+01 4.3615970213188033e+00 3.6341237833059147e+01 0 0 0
14626 2 3 2.8414136120841293e-01 2.0585744038358406e+01 5.0704102355362517e+00 2.7753404490282261e+01 0 0 0
13936 2 3 4.2352402486312102e-01 1.4358005334105631e+01 5.8463504972317164e+00 3.6140447181673231e+01 0 1 0
14546 2 2 -6.4612870627225438e-01 1.8189717141349302e+01 1.6504109003581140e+00 3.7414990443036992e+01 0 0 0
15514 2 3 4.2486038246340047e-01 1.5314150253139141e+01 3.7529814735660234e+00 3.6942271708777575e+01 0 0 0
2768 1 2 -3.3827230418862858e-01 2.0443340636657499e+01 1.4820561696758110e+00 2.6954018149366853e+01 0 1 0
12125 2 2 -6.1922537314763393e-01 2.1101069959579860e+01 5.7956793557784736e-01 3.6497396795852950e+01 0 0 0
14548 2 3 3.8977935507660455e-01 1.7550036050256114e+01 1.0465859373651953e+00 3.6806615326822701e+01 0 0 0
14033 2 2 -5.8908491630112647e-01 1.6133394044268361e+01 1.3644217225342217e+00 3.1102684926182594e+01 0 0 0
12127 2 3 3.4336482536875429e-01 2.0560896996438618e+01 1.2452915668910540e+00 3.7018193993945893e+01 0 0 0
3685 1 3 4.0209290136553949e-01 1.5712785933683167e+01 4.6788651141602655e-01 2.9159728284354685e+01 1 1 0
4225 1 2 -3.4622568223108913e-01 1.2819979061792495e+01 2.5616505286710378e-01 3.4690341568654304e+01 0 1 0
13934 2 2 -6.8471007207621670e-01 1.4751499509513760e+01 6.5469988052385490e+00 3.6740338332751357e+01 0 1 0
13164 2 3 3.6892392718424116e-01 1.7769896438974300e+01 5.4281762901835311e+00 2.6888650441059980e+01 0 1 0
14034 2 3 2.8957751416063288e-01 1.6431197248684086e+01 5.4862785691649651e-01 3.1579510053162981e+01 0 0 0
14035 2 3 2.8276107036058223e-01 1.6928709328973515e+01 1.3896750884458360e+00 3.0483419318114375e+01 0 0 0
10835 2 2 -6.5576180476567669e-01 1.2544097446150314e+01 1.8865238703555343e+00 3.7364257428165608e+01 0 0 0
10836 2 3 3.6369696170246829e-01 1.2936119655801962e+01 1.0709426502558101e+00 3.7233299799098255e+01 0 0 0
3635 1 1 -8.1091459608616495e-04 1.3193993332827599e+01 6.6003499743067930e+00 2.8522451846767108e+01 1 1 0
13165 2 3 4.5177473752538028e-01 1.6736355265883919e+01 4.2385534376239891e+00 2.7120820509459367e+01 0 1 0
4357 1 1 7.2944324448674422e-02 2.1932404917505025e+01 6.2673973730209083e+00 3.2005087974649904e+01 0 1 0
5012 1 2 -3.6240079489278104e-01 1.6848219602953751e+01 6.0525563315663844e-01 3.5341118891224191e+01 0 1 0
12126 2 3 3.8358078050095429e-01 2.1892022515040814e+01 3.6085451816860076e-01 3.7044421991164910e+01 0 0 0
11355 2 3 4.3758132756081669e-01 1.2958077467375553e+01 1.8204388908419007e+00 3.2036420322317305e+01 1 0 0
11412 2 3 3.9964208457641248e-01 1.8436635653979586e+01 3.1060468422930065e+00 3.6624790149363427e+01 0 0 0
13450 2 3 3.9963472091305541e-01 1.8033976075682986e+01 6.5149104988176427e+00 3.7167047377442543e+01 0 0 0
4285 1 1 8.4913620451285768e-02 1.7526967747384461e+01 2.2946463620933386e-01 3.4091343522144236e+01 0 1 0
4226 1 1 1.2320982237472622e-01 1.5468132813312058e+01 2.2837195357589110e-01 3.4977671573127111e+01 0 1 0
13603 2 3 3.4270960313828491e-01 2.0584779764825534e+01 3.4388496313642052e+00 3.7363657888703287e+01 0 0 0
4869 1 2 -5.2585363147172870e-01 2.1922583464395100e+01 6.1353751293435108e+00 3.0502891313463049e+01 0 1 0
2804 1 3 4.1904220872434811e-01 1.6501739098610905e+01 1.7674917749074261e+00 2.6750738689084265e+01 0 1 0
13449 2 3 4.2515330024033487e-01 1.8088291075057445e+01 7.2389793603064385e+00 3.5674200896520539e+01 0 0 0
13373 2 2 -6.3562448188509457e-01 1.4563212908852618e+01 6.8889608857964522e+00 3.0982869401661034e+01 0 0 0
13374 2 3 3.9942266494289896e-01 1.5501696059324368e+01 7.1472585274505729e+00 3.1038066175999393e+01 0 0 0
11185 2 3 3.6266318177015200e-01 1.8866222790481384e+01 8.4682075502730800e+00 3.7445273581257645e+01 0 0 0
2968 1 2 -3.9160597783840612e-01 1.8670421450475239e+01 1.2205627184975148e+01 2.6805687125208252e+01 0 1 0
12768 2 3 3.8546414252268379e-01 2.0809315813616603e+01 6.8435785784953147e+00 3.5798017187499667e+01 0 0 0
15861 2 3 3.8705515304969723e-01 2.0910942971264923e+01 8.8216184669962399e+00 2.6785764560948419e+01 0 0 0
12767 2 2 -6.1852230264044072e-01 2.1258249741935629e+01 7.5141457285172599e+00 3.5278325018018357e+01 0 0 0
13448 2 2 -6.9175771381703510e-01 1.8586552932876184e+01 7.0912600038046838e+00 3.6575650569535433e+01 0 0 0
13935 2 3 4.0151129778161260e-01 1.5272350480932992e+01 7.3385976507029982e+00 3.6321615412283592e+01 0 1 0
16494 2 3 4.0114634297392504e-01 1.9775057228397920e+01 7.0969876263310470e+00 2.8683563858450615e+01 0 0 0
2683 1 2 -5.7300220057504225e-01 2.1630078498656022e+01 7.0134330675601202e+00 2.7577761274142045e+01 0 1 0
4964 1 2 -4.0327743058016741e-01 1.7166818557514535e+01 6.9672393315340777e+00 3.1859205014774865e+01 0 1 0
16495 2 3 3.7390766723585939e-01 1.8235886164717620e+01 7.5983827577563989e+00 2.9037196720162346e+01 0 0 0
4044 1 2 -5.3131454336712902e-01 1.6162829616676262e+01 6.8510236764733312e+00 2.8505308648758916e+01 1 1 0
13375 2 3 4.0280709401722087e-01 1.3937446244186372e+01 7.5872756819973262e+00 3.1267128824052683e+01 0 0 0
10713 2 3 3.6492949429962779e-01 1.7611199091503710e+01 1.0556474138209314e+01 2.7623981519627112e+01 0 0 0
16493 2 2 -6.4930625054096236e-01 1.9094231927447154e+01 7.1856809362729788e+00 2.9344530218775546e+01 0 0 0
12315 2 3 4.6724510523004126e-01 1.9165108228744209e+01 1.1870125469838600e+01 3.0133536838967071e+01 0 0 0
12316 2 3 4.2452244507410614e-01 1.9137872124404407e+01 1.0176798946364729e+01 2.9933364300162520e+01 0 0 0
4363 1 1 3.0666144998866284e-02 2.1294578865062817e+01 9.7741226450812100e+00 3.3497912333822597e+01 0 1 0
4871 1 2 -4.7239292951025208e-01 2.1043922119509542e+01 1.2361521767552320e+01 3.1743914814059444e+01 0 1 0
11549 2 2 -6.7794481127134743e-01 1.6087171721138557e+01 8.6855059505786905e+00 3.6878410302795189e+01 0 0 0
4739 1 2 -4.5747000081275341e-01 1.9955008360947847e+01 1.0339710042182459e+01 3.6048145453370687e+01 0 1 0
4043 1 1 2.8107761341493126e-01 1.5342190559059917e+01 7.9582002783872925e+00 2.8941956563686613e+01 1 1 0
4047 1 3 1.6199335969941953e-01 1.4627252924620029e+01 1.0364610848435085e+01 2.8568040949354646e+01 1 1 0
3637 1 1 -4.7043570262530629e-02 1.3867591085857690e+01 7.8147622624561119e+00 2.8831535139878930e+01 1 1 0
4045 1 2 -3.4531758378767646e-01 1.5673286270834593e+01 8.9599775681754874e+00 2.9713125827096682e+01 1 1 0
5007 1 3 4.2364002724079713e-01 1.7686774824882839e+01 8.5264184688679254e+00 3.1094201013026815e+01 0 1 0
15860 2 2 -6.5854043591454026e-01 2.0835058423768626e+01 9.5298106602521049e+00 2.7467453931367526e+01 0 0 0
5006 1 2 -5.0129563515545184e-01 1.8418512673504740e+01 9.1872525041053485e+00 3.1224702757462492e+01 0 1 0
3641 1 1 -5.8374660170024899e-02 1.3619939685159723e+01 1.0283375359361010e+01 2.9002915870130202e+01 1 1 0
4244 1 1 1.2227304779745977e-01 1.5860431559628635e+01 1.2282132123189500e+01 3.2328793737802648e+01 0 1 0
3645 1 1 1.6285246846507478e-01 1.3658526584774258e+01 1.2755929932789337e+01 2.9118781009329307e+01 1 1 0
3639 1 1 2.8894616984866572e-02 1.3045934475281181e+01 8.9775821760172345e+00 2.9126699297875305e+01 1 1 0
4305 1 1 -8.6990512672742992e-02 1.7303579398436188e+01 1.2408796589377145e+01 3.2553645924452823e+01 0 1 0
4298 1 1 1.0051838601096937e-02 1.9874578441532098e+01 7.5603954125022153e+00 3.2576670257256062e+01 0 1 0
4300 1 1 1.3793813580772948e-01 1.9191277515059500e+01 8.8914286487553493e+00 3.2434445630702378e+01 0 1 0
4243 1 1 1.5503381387759227e-01 1.2992700849727090e+01 1.2574517706395163e+01 3.3102957224011661e+01 0 1 0
4242 1 1 8.6851763803034041e-02 1.5006433609363967e+01 1.1299341995631822e+01 3.2771414009102628e+01 0 1 0
4241 1 2 -3.0004373003718549e-01 1.3577002273365327e+01 1.1261032632804186e+01 3.2936873418860856e+01 0 1 0
4297 1 1 6.7223987030714402e-02 1.6931017137457577e+01 7.6436860752594287e+00 3.3130641431945762e+01 0 1 0
4306 1 1 2.1761584766336889e-01 2.0117740005164126e+01 1.2593446349260367e+01 3.2861369246506989e+01 0 1 0
4302 1 1 5.8281685288236271e-03 2.0042545347101015e+01 1.0051779707366613e+01 3.2916620652048017e+01 0 1 0
4240 1 1 1.0347314663570996e-01 1.5735308338174654e+01 1.0152109159895293e+01 3.3157726726344031e+01 0 1 0
4737 1 1 3.0728419144189489e-01 2.1056819398972465e+01 1.0928429085327490e+01 3.5760172976840011e+01 0 1 0
4237 1 2 -3.5351774496223537e-01 1.2894373989879730e+01 7.5114911151582779e+00 3.3573604031013062e+01 0 1 0
4238 1 1 1.0153325183678459e-01 1.5579586783917744e+01 7.7619701248777861e+00 3.3636689279514037e+01 0 1 0
4239 1 2 -3.3306456149455671e-01 1.4916527980280042e+01 9.0132851748693916e+00 3.3517651865718477e+01 0 1 0
4299 1 1 1.0225218408128779e-01 1.7841290781857342e+01 8.8485139504586474e+00 3.3453377025647747e+01 0 1 0
4301 1 1 -6.3567906980382408e-02 1.7137576319134485e+01 1.0123051997627979e+01 3.3240958455923995e+01 0 1 0
4303 1 1 1.3902622925732522e-01 1.7978690023975446e+01 1.1331032575401309e+01 3.3358028305711365e+01 0 1 0
4304 1 1 -5.1584460699803554e-02 1.9381408325633270e+01 1.1299195675165631e+01 3.3025856502412211e+01 0 1 0
4853 1 2 -5.2297251551663648e-01 1.8528231336410101e+01 8.5343533140027805e+00 3.4739285083858995e+01 0 1 0
4854 1 3 3.8492180122723840e-01 1.8706798044166590e+01 9.3465540629258150e+00 3.5238703690646815e+01 0 1 0
4923 1 2 -5.5736467846963478e-01 1.7781754981249701e+01 1.1848562979061702e+01 3.4761372973561997e+01 0 1 0
4924 1 3 4.0298974739958071e-01 1.8533055620483744e+01 1.1950658406204981e+01 3.5316920645724394e+01 0 1 0
4359 1 1 -3.0196192677689217e-02 2.1301470258949763e+01 7.5162990796865099e+00 3.2430842661181870e+01 0 1 0
10550 2 2 -6.5304370583929539e-01 1.4998018695391700e+01 1.2325949438729690e+01 3.5518353677453156e+01 0 0 0
4772 1 2 -5.4678379753361783e-01 1.3440771716919322e+01 9.6248055051482684e+00 3.5777181103188482e+01 0 1 0
4774 1 3 3.7066264444014130e-01 1.3791555157984694e+01 9.0527886353120159e+00 3.5076350225143763e+01 0 1 0
3643 1 1 -2.8036089336828111e-02 1.2997780241861163e+01 1.1497315031353530e+01 2.9404051626620078e+01 1 1 0
10712 2 2 -6.3133462380384953e-01 1.7770444127363646e+01 9.6193475940071362e+00 2.7611507482539867e+01 0 0 0
12314 2 2 -6.2110872917297522e-01 1.9635168009492201e+01 1.1072218482961230e+01 2.9785214114790676e+01 0 0 0
12536 2 2 -6.7033935018948698e-01 1.7673632634504717e+01 1.2656146691848004e+01 2.9602248685849109e+01 0 0 0
12538 2 3 3.5784868007884735e-01 1.7628065903406448e+01 1.2406625497200954e+01 2.8655451798391564e+01 0 0 0
11550 2 3 3.5679527537931510e-01 1.6286914822821181e+01 9.3892865017900071e+00 3.6231069212074466e+01 0 0 0
2952 1 2 -4.9040517361214531e-01 2.0904462772360038e+01 1.2512650209883146e+01 2.7149470452392499e+01 0 1 0
4770 1 1 3.3118557127295090e-01 1.2421771907750720e+01 1.0594668232597288e+01 3.5629250733347781e+01 0 1 0
15862 2 3 3.7531973426326143e-01 2.0360892783134652e+01 1.0335867562353069e+01 2.7140778755164277e+01 0 0 0
4048 1 2 -4.0781108134023863e-01 1.4977781491976332e+01 1.2878677867410516e+01 2.8681299547932834e+01 1 1 0
14420 2 2 -6.1434012063343768e-01 1.6939532078154901e+01 1.1011615529970125e+01 3.7069577175428805e+01 0 0 0
12769 2 3 3.9104216751568205e-01 2.0775308087677303e+01 8.3256077980469687e+00 3.5494734881960007e+01 0 0 0
5035 1 3 2.7405655715106902e-01 1.2460207435457036e+01 9.6350542736829432e+00 3.3590388818023996e+01 0 1 0
2953 1 3 3.8481323881600121e-01 2.0044197467543754e+01 1.2491833188441779e+01 2.7710062666790598e+01 0 1 0
13964 2 2 -6.7695844734088728e-01 1.9351524173760318e+01 1.2860892027774497e+01 3.6716065079856584e+01 0 0 0
10552 2 3 4.0450618028353980e-01 1.4634821125585125e+01 1.1541744100966035e+01 3.5155685577064311e+01 0 0 0
4740 1 2 -5.0214181856339690e-01 2.1951033001282081e+01 1.1677472194232040e+01 3.6570617634691239e+01 0 1 0
10551 2 3 3.4133073749201781e-01 1.5869951518630886e+01 1.2247131099558176e+01 3.5938735303062160e+01 0 0 0
10296 2 3 3.3996613978484913e-01 1.2611520618742414e+01 7.5159281271456475e+00 3.6433392591316590e+01 0 0 0
13965 2 3 3.2542237123223161e-01 1.9526072621684300e+01 1.2032298584880920e+01 3.7272698819409428e+01 0 0 0
10714 2 3 4.5112633349810616e-01 1.7193107319596482e+01 9.0544051114966759e+00 2.7008335474404024e+01 0 0 0
12172 2 3 4.1086930798190180e-01 2.1593622494679362e+01 8.8569433628257634e+00 2.8895866126957273e+01 0 0 0
4872 1 3 4.2727645173752349e-01 2.1922349483671461e+01 1.2608712077358259e+01 3.1959323057111291e+01 0 1 0
14421 2 3 3.2603081511741910e-01 1.7895325205198329e+01 1.0981926747695869e+01 3.7006439189888972e+01 0 0 0
4870 1 3 4.4377914522604112e-01 2.1872876389697097e+01 7.0174040288473014e+00 3.0141170817182989e+01 0 1 0
10673 2 2 -6.5530857938745191e-01 1.3060066577431005e+01 1.9441813157715334e+01 3.0878669334809256e+01 0 0 0
4315 1 1 1.2865176711904733e-01 1.8002164190345741e+01 1.8915546046511114e+01 3.4152338492763022e+01 0 1 0
15353 2 2 -6.7702162468423277e-01 1.6815512530282550e+01 1.4438941347562102e+01 3.7014239618327125e+01 0 0 0
11890 2 3 3.9216521016784189e-01 1.4781343176415046e+01 1.9093264763661747e+01 3.1698296609414598e+01 0 0 0
4816 1 2 -3.2690258181391563e-01 1.7480837532782814e+01 1.4691911662394796e+01 3.1438011041792780e+01 0 1 0
4248 1 1 -1.0928250936035354e-01 1.5457677491503793e+01 1.5536461931930747e+01 3.2613653284148953e+01 0 1 0
2993 1 3 5.9215228401096873e-02 1.9936591254335550e+01 1.9574451302125166e+01 2.6800941438945017e+01 0 1 0
11203 2 3 3.7394055485910782e-01 2.1552190345093209e+01 1.7534325937387983e+01 2.7397478835465282e+01 0 0 0
14844 2 3 4.3798422248491709e-01 2.1694618647914226e+01 1.8389371468249074e+01 2.9529445229585257e+01 0 0 0
12537 2 3 4.4146960724971501e-01 1.7013282101543258e+01 1.3276595775251375e+01 2.9960872660601297e+01 0 0 0
14843 2 2 -7.2824924087927645e-01 2.1487598570381920e+01 1.9362377089257073e+01 2.9471444790417557e+01 0 0 0
13614 2 3 3.9154031989994914e-01 1.8549386440087712e+01 1.9100174437859970e+01 3.6902521401880968e+01 0 0 0
4859 1 2 -5.3024466947839954e-01 2.0482582936724501e+01 1.7169040239289956e+01 3.4539671177049144e+01 0 1 0
4842 1 2 -3.7375181240073474e-01 1.5578363372152396e+01 1.9229222964664473e+01 3.6021493023767093e+01 0 1 0
4972 1 2 -5.1855527126021284e-01 1.4771376552566171e+01 1.5385918770096200e+01 3.5222204226823834e+01 0 1 0
10611 2 3 4.0370124018919262e-01 1.7859636508734660e+01 1.8678973960089277e+01 3.0365664798236878e+01 0 0 0
10674 2 3 3.9907706009955346e-01 1.2666131932090938e+01 1.9108075875202228e+01 3.0087100247681018e+01 0 0 0
4314 1 1 9.5541454185694027e-02 1.9944571326095566e+01 1.7615564334772760e+01 3.3188580041621670e+01 0 1 0
14309 2 2 -7.0908689579061657e-01 1.7115910194464362e+01 1.4343852463264776e+01 3.4694513224212329e+01 0 0 0
4247 1 1 8.6850158795508930e-03 1.2807353535639935e+01 1.5011748545004474e+01 3.3784316150269774e+01 0 1 0
12034 2 3 4.2473545089985171e-01 1.8036004072983268e+01 1.4658717988149030e+01 2.7847890883481437e+01 0 0 0
4311 1 1 -5.0245591074329174e-02 1.7737896828055518e+01 1.6506439013235781e+01 3.2951521832614858e+01 0 1 0
4312 1 1 1.8875491142233781e-02 1.9160973118846737e+01 1.6419300446748654e+01 3.2794845063848207e+01 0 1 0
4367 1 1 2.2889919648795498e-01 2.1919322001764566e+01 1.4173125612194434e+01 3.3711877766505225e+01 0 1 0
15160 2 3 2.6024077493245973e-01 2.1527872512480972e+01 1.6380092173671333e+01 3.6357664631165946e+01 0 0 0
12514 2 3 4.0051164964666586e-01 1.2572692991574494e+01 1.4858198823670300e+01 3.6756392732179108e+01 0 0 0
4366 1 2 -3.7111384136072068e-01 2.0989785160396629e+01 1.3227684487701636e+01 3.4088509377904501e+01 0 1 0
13362 2 3 4.4479589281713855e-01 1.8393902081519858e+01 1.5109547227802519e+01 3.5416472594758190e+01 0 0 0
14845 2 3 4.1571221369312994e-01 2.0493203717876838e+01 1.9548788726139684e+01 2.9491280973402787e+01 0 0 0
14853 2 3 4.2244449189939759e-01 2.1470016451344545e+01 1.4529483148464820e+01 2.9682309166706538e+01 0 0 0
4373 1 1 1.1573299644029245e-01 2.1184078259196085e+01 1.7766371836454436e+01 3.2311750361915983e+01 0 1 0
2915 1 2 -3.4278262347029759e-01 1.6621931162694750e+01 1.3825570075794952e+01 2.7008234437002297e+01 0 1 0
15715 2 3 4.2613257475051680e-01 1.9132182056507297e+01 1.6847161276979918e+01 3.6661666627876599e+01 0 0 0
12033 2 3 3.6259628977527164e-01 1.7821247076372867e+01 1.5771132351394918e+01 2.8952877850893039e+01 0 0 0
3647 1 1 -9.5502530362647498e-02 1.3137451699963057e+01 1.4050994243462494e+01 2.9374365017830637e+01 1 1 0
4369 1 1 -7.9705829054568397e-02 2.1264310226788968e+01 1.5166366166173777e+01 3.2983244760612763e+01 0 1 0
4051 1 3 4.5394130381765374e-01 1.3889926519486181e+01 1.8356987030860179e+01 2.8368276982268227e+01 1 1 0
12512 2 2 -7.2014884773068655e-01 1.2584243145991868e+01 1.3978373375355082e+01 3.6598541903869830e+01 0 0 0
4252 1 1 -7.3389541926900920e-02 1.5629794825648949e+01 1.7490022617565952e+01 3.4063654093697082e+01 0 1 0
4860 1 3 3.7502416651102427e-01 2.0226115439351073e+01 1.7938815266674194e+01 3.5141247087982023e+01 0 1 0
4253 1 1 -3.7534502931509062e-02 1.3625613021133283e+01 1.8388737060873559e+01 3.5205350381045825e+01 0 1 0
15354 2 3 3.4288444395288870e-01 1.7512139024576456e+01 1.3854709016350260e+01 3.6803568954708034e+01 0 0 0
11202 2 3 3.7970151711443051e-01 2.1140101543408672e+01 1.6032687964671990e+01 2.7881539567089614e+01 0 0 0
4821 1 2 -3.2111197021941479e-01 2.1531431945030704e+01 1.6828708703236309e+01 3.1244784778442625e+01 0 1 0
2732 1 3 3.8891359978767470e-01 1.9536150817785646e+01 1.7284659689591397e+01 2.8278104074823471e+01 0 1 0
14310 2 3 4.3684742077569233e-01 1.7267905044797779e+01 1.3386993404933676e+01 3.4519170825751971e+01 0 0 0
2730 1 2 -5.3385926417048535e-01 1.8790027832150173e+01 1.7907458462213889e+01 2.8523404019841170e+01 0 1 0
14311 2 3 4.9367117510245806e-01 1.6167009958222600e+01 1.4637700207761048e+01 3.4903361302583079e+01 0 0 0
13363 2 3 3.7919083509932322e-01 2.0073415222855097e+01 1.5475389744654350e+01 3.5202989002729609e+01 0 0 0
13966 2 3 3.7790173650607262e-01 2.0055357186964450e+01 1.3445024123104526e+01 3.6437899789292963e+01 0 0 0
4246 1 1 1.6389682347178028e-01 1.4706850210251208e+01 1.4355828777817722e+01 3.2461988312628300e+01 0 1 0
12032 2 2 -6.9429744310244368e-01 1.8436312996990466e+01 1.5149092264815613e+01 2.8557678649739326e+01 0 0 0
4251 1 1 -5.9065187037565518e-02 1.2932848279453941e+01 1.7218708839551599e+01 3.4973194997856893e+01 0 1 0
2728 1 1 3.2045097201026784e-01 1.8098823251984900e+01 1.8678612954943929e+01 2.7572728338932638e+01 0 1 0
4973 1 3 3.8400087884357031e-01 1.4738286442817229e+01 1.5525549671716645e+01 3.6244389720780710e+01 0 1 0
4942 1 3 3.1034943110107088e-01 1.3800932431090828e+01 1.7112620479077840e+01 3.1459969937571959e+01 0 1 0
4313 1 1 1.2286976857767432e-01 1.7082105250803366e+01 1.7351663431486440e+01 3.4015026741248874e+01 0 1 0
4316 1 1 -4.5869218564183953e-02 1.9256166044827182e+01 1.8870517068303887e+01 3.3418668793668374e+01 0 1 0
3653 1 2 -4.9189628602185687e-01 1.4098770022437982e+01 1.7701224248152688e+01 2.9041027570840807e+01 1 1 0
14249 2 2 -6.6785291440354544e-01 1.6258764255029416e+01 1.7452440369164368e+01 3.0336650344289907e+01 0 0 0
4050 1 3 4.9040488097724733e-01 1.5228735052857711e+01 1.4098198059721783e+01 2.8937415637640701e+01 1 1 0
14251 2 3 4.1288778689246086e-01 1.6109157600200628e+01 1.7584057317793128e+01 2.9348778679656402e+01 0 0 0
14250 2 3 3.9303306454223935e-01 1.6063980704690003e+01 1.6599618425075413e+01 3.0721267297466497e+01 0 0 0
4250 1 1 1.3510286892788717e-01 1.4660246859609471e+01 1.6691614731055463e+01 3.3241598605962849e+01 0 1 0
14854 2 3 4.6521491036666329e-01 1.9777885333448967e+01 1.4460238666823580e+01 2.9454666141216613e+01 0 0 0
11201 2 2 -6.7009781310264982e-01 2.1234440538057267e+01 1.6977486834162736e+01 2.8117783721490611e+01 0 0 0
4841 1 2 -3.7136870567761121e-01 1.7725876200893936e+01 1.7918122680253799e+01 3.5199185809579802e+01 0 1 0
2731 1 2 -3.7523825614885964e-01 1.6915092568171193e+01 1.9190825931884767e+01 2.7611967744998843e+01 0 1 0
4245 1 1 -4.6388746293360671e-02 1.3513927518087240e+01 1.3920431409305699e+01 3.3133837948130974e+01 0 1 0
4307 1 1 1.4686046699447000e-01 1.7981977600985651e+01 1.3543667813111446e+01 3.2167139133673636e+01 0 1 0
13361 2 2 -6.9679054706691479e-01 1.9294683638076894e+01 1.5433638031472420e+01 3.5799152057035656e+01 0 0 0
3649 1 1 1.4194879197689955e-01 1.3767264233701393e+01 1.5337977580057933e+01 2.9303714709344362e+01 1 1 0
4310 1 1 3.6908533533897406e-02 1.9819395882694138e+01 1.5161355523252796e+01 3.2742253952587745e+01 0 1 0
4815 1 2 -3.0645202926512261e-01 1.5478309108759531e+01 1.3460660891093623e+01 3.1630312836157195e+01 0 1 0
4309 1 1 1.2789439939353059e-01 1.6829773475799158e+01 1.5644337396591492e+01 3.2339342939590246e+01 0 1 0
3651 1 1 8.1720959072560967e-02 1.3153428034558649e+01 1.6623794731710884e+01 2.9136819801540387e+01 1 1 0
4049 1 2 -4.5822164678458882e-01 1.5142579445017526e+01 1.5187017916145415e+01 2.9041236149886551e+01 1 1 0
4254 1 1 1.5108069110020439e-01 1.5076729230978943e+01 1.8300400893746399e+01 3.5046086308243211e+01 0 1 0
4249 1 1 1.2802987216835565e-01 1.3656701733899935e+01 1.6040986141579889e+01 3.4458608518027305e+01 0 1 0
10610 2 2 -6.7442149619021052e-01 1.7985126772500621e+01 1.9494187623739194e+01 3.0850996763928993e+01 0 0 0
14852 2 2 -6.5860251760287469e-01 2.0630245204209075e+01 1.4038092847275747e+01 2.9421252595332735e+01 0 0 0
2918 1 2 -2.9150860975108461e-01 1.4654196437040584e+01 1.7636790695646205e+01 2.6894523331129388e+01 0 1 0
4308 1 1 -5.4282927507756346e-02 1.9296452769959711e+01 1.3825488430970140e+01 3.2631117362402570e+01 0 1 0
13233 2 3 4.3792168034868578e-01 1.6638849625203722e+01 1.7622569097349647e+01 3.6764859075815011e+01 0 0 0
15713 2 2 -6.8623468131577747e-01 1.9482899880732241e+01 1.7622016023325013e+01 3.7186570120038077e+01 0 0 0
4941 1 2 -4.8644383502555777e-01 1.3599615413544122e+01 1.7299254619288256e+01 3.2473613675956734e+01 0 1 0
12513 2 3 3.5557364967968519e-01 1.3501917105162583e+01 1.3581242392991344e+01 3.6521101302061773e+01 0 0 0
4743 1 3 4.8520273434401950e-01 1.2440280305503837e+01 1.8444497318512415e+01 3.2981939950993585e+01 0 1 0
15159 2 3 2.7014038626842296e-01 2.1894171777472096e+01 1.4838703223689935e+01 3.6053918029859297e+01 0 0 0
13601 2 2 -6.9520164800480388e-01 2.0568519141041726e+01 2.9428662315152923e+00 3.8199630360148610e+01 0 0 0
14354 2 2 -6.9122572535174720e-01 2.0552426493977819e+01 5.6927700781279125e+00 3.8604781446716757e+01 0 0 0
16037 2 2 -6.4688197414811444e-01 1.6551916354871747e+01 2.1644528221340149e+00 3.9391914152564176e+01 0 1 0
7812 1 3 3.8590180838673999e-01 1.5689386387332664e+01 1.6375879284702255e+00 4.7153452913204177e+01 1 1 0
13156 2 3 3.8095451536067110e-01 1.5042669644415604e+01 3.4401692184582164e+00 4.2539020181327274e+01 0 0 0
13154 2 2 -6.6169166547473590e-01 1.4957324070469607e+01 2.5876907315548259e+00 4.1954384287514983e+01 0 0 0
16485 2 3 4.0661520442241361e-01 1.9375818004292661e+01 3.9461828048275942e+00 3.9379215721668963e+01 0 0 0
7640 1 1 1.1992227151938591e-01 1.9873955764073624e+01 5.1898563229575121e+00 4.5084767115657606e+01 1 1 0
7577 1 1 -6.0689691359195989e-02 1.5043590214321311e+01 3.8516101206709905e+00 4.5110195366531741e+01 1 1 0
7576 1 1 1.2408067498945292e-01 1.3675698325591190e+01 3.6238769033152081e+00 4.5220875374719228e+01 1 1 0
7638 1 1 1.0764270059924733e-03 1.9384714679299357e+01 3.8556912306285498e+00 4.4376075308652318e+01 1 1 0
7579 1 1 1.1678502236141838e-01 1.5596073278065420e+01 5.1471414495419197e+00 4.4624995771426335e+01 1 1 0
7639 1 1 -4.4147514385759437e-02 1.7010335654546836e+01 5.1986940370504175e+00 4.4460306284973058e+01 1 1 0
13155 2 3 4.1590569192615867e-01 1.3996455263620549e+01 2.2514146264620467e+00 4.1996901385183783e+01 0 0 0
16486 2 3 3.7850768516386119e-01 1.7920054326514904e+01 4.4186897394448570e+00 3.8990526696531077e+01 0 0 0
16484 2 2 -6.8797697948751335e-01 1.8459392780781698e+01 3.9852084266861962e+00 3.9645338716036193e+01 0 0 0
7968 1 2 -5.5872585980693312e-01 1.5152526368135600e+01 5.0471124342142657e+00 4.3113897716259729e+01 1 1 0
7969 1 3 3.5563792845170678e-01 1.4556511037195303e+01 5.7952201086705895e+00 4.2932289211530552e+01 1 1 0
8080 1 2 -4.4109194553223630e-01 1.8701029424492329e+01 3.9711501340001081e+00 4.3056513341972078e+01 1 1 0
7641 1 1 1.2175688609377290e-01 1.7896073208396533e+01 6.2665840215266631e+00 4.4014693128256404e+01 1 1 0
7581 1 1 1.2441264810403545e-01 1.4979124002179615e+01 6.4422281600935545e+00 4.5056878834616874e+01 1 1 0
7642 1 1 -6.1836693772021542e-02 1.9223155171447424e+01 6.4457106817122396e+00 4.4474389454098265e+01 1 1 0
7637 1 1 1.1782900023323353e-01 1.7633703273963604e+01 3.9271943777701819e+00 4.4071559773809170e+01 1 1 0
7573 1 1 -8.8127360239732000e-02 1.5238028282527910e+01 1.3508266289187014e+00 4.4826469905438330e+01 1 1 0
7572 1 1 7.0907770107622198e-02 1.3821031919403708e+01 1.1731783750457381e+00 4.4803067352012370e+01 1 1 0
7635 1 1 -1.0038024965968152e-01 1.7241329156205033e+01 2.7004788840653147e+00 4.4817788457425848e+01 1 1 0
7574 1 1 7.4236994630050263e-02 1.3077378767334777e+01 2.3896253027049719e+00 4.4993778564626979e+01 1 1 0
7578 1 1 6.6808014616180716e-02 1.2856551541239142e+01 5.6494107526242052e+00 4.6325931377188745e+01 1 1 0
7575 1 1 1.3236497585663831e-01 1.5851606225395777e+01 2.6269464062002399e+00 4.5261114879512427e+01 1 1 0
7633 1 1 1.1156793369378280e-01 1.8115956916846478e+01 1.5998349944349879e+00 4.4731509542563465e+01 1 1 0
7636 1 1 2.1683062863476435e-01 2.0019640298762088e+01 2.6130208124082599e+00 4.4618361758320994e+01 1 1 0
7634 1 2 -3.5125708441026171e-01 1.9467136308090623e+01 1.3330108488011720e+00 4.4301345701883271e+01 1 1 0
8071 1 2 -3.4689048785072557e-01 1.2837767854879592e+01 4.7799013065389451e+00 4.5125099797429577e+01 1 1 0
7811 1 2 -5.0236017689292700e-01 1.6006271460280551e+01 2.5178256070450651e+00 4.6783910459611043e+01 1 1 0
7912 1 2 -5.0187442629039269e-01 1.9744551523041245e+01 5.1484101919326637e+00 4.6540634611272644e+01 1 1 0
11375 2 2 -7.1790094932529458e-01 2.1187610846190420e+01 3.0772809542268167e+00 4.1389429629315686e+01 0 1 0
7913 1 3 3.6304731027759457e-01 2.0568264493613281e+01 5.1067636168671067e+00 4.7186018106775400e+01 1 1 0
14244 2 3 3.6159414399706719e-01 1.9025101548713064e+01 3.6794149568602674e+00 4.6846238992522466e+01 0 0 0
14243 2 2 -6.2384387745047232e-01 1.8498672797258003e+01 3.0815694242031189e+00 4.7577477697337663e+01 0 0 0
7696 1 2 -3.2873784259327138e-01 2.1338051537021084e+01 2.5184220471324332e+00 4.5148449205785852e+01 1 1 0
11162 2 2 -6.3045716801929363e-01 1.3579447066099778e+01 2.4566733690730702e+00 3.9758446023746821e+01 0 1 0
7700 1 1 3.5336257692497666e-02 2.1415404788590763e+01 5.0806105067429170e+00 4.4968950123330494e+01 1 1 0
16038 2 3 3.1511176460465912e-01 1.6828064933469893e+01 2.3880588180446538e+00 4.0307436014724622e+01 0 1 0
14245 2 3 4.0946689203310227e-01 1.7688183995509366e+01 2.5511308918385960e+00 4.7217299121293102e+01 0 0 0
11163 2 3 2.6497091509768006e-01 1.3243090974838166e+01 3.3532319442962892e+00 3.9988166705247529e+01 0 1 0
16086 2 3 4.1768630713694055e-01 1.8685495585979506e+01 2.4803841863127132e+00 4.2219839273235067e+01 0 1 0
16039 2 3 3.1544336139571372e-01 1.6384432116827700e+01 3.0701532330888810e+00 3.9114698720226762e+01 0 1 0
15488 2 2 -6.6162301500193366e-01 1.4514948153192067e+01 5.3781012516717430e+00 4.0363706628482475e+01 0 0 0
16087 2 3 3.7762625821593249e-01 1.8069271490900711e+01 9.3197892891704104e-01 4.2269583046259179e+01 0 1 0
16085 2 2 -6.4290470135816347e-01 1.8499386457950635e+01 1.6041384033341552e+00 4.1734360057061267e+01 0 1 0
13150 2 3 4.4916068460495007e-01 1.6376399180169109e+01 5.3045347094713398e+00 4.2085705492790972e+01 0 0 0
15489 2 3 3.6435136730892664e-01 1.5470477157850357e+01 5.1249848986627269e+00 4.0152869607501934e+01 0 0 0
13148 2 2 -6.9060141870833380e-01 1.6839206174770229e+01 5.2072850752148430e+00 4.1162092630434486e+01 0 0 0
11164 2 3 3.0809029128515353e-01 1.4476912208997916e+01 2.6436986384893819e+00 3.9480749916498262e+01 0 1 0
11376 2 3 3.8159459624063791e-01 2.0958311832875793e+01 3.4185913660218765e+00 4.2242123872544120e+01 0 1 0
16622 2 2 -7.2071274847855271e-01 1.9963136657781273e+01 5.6925843909724749e+00 4.1863566560649254e+01 0 0 0
16623 2 3 4.7371607483102046e-01 1.9796003028606521e+01 5.1495779638403754e+00 4.2584015037462223e+01 0 0 0
13149 2 3 3.9495196759594114e-01 1.7730314816397723e+01 4.8507191416091091e+00 4.1191277958622116e+01 0 0 0
12776 2 2 -6.0317152996989909e-01 1.6994228054969224e+01 5.9998855948764636e+00 4.7155972321968150e+01 0 0 0
7967 1 3 3.5884354005087032e-01 1.5852761029385910e+01 1.2280502070214805e+00 4.2506849387462410e+01 1 1 0
7570 1 1 1.1503684272782194e-01 1.3165436660628133e+01 4.8096592267613059e-01 4.3666143678340873e+01 1 1 0
8077 1 2 -4.0981119431820912e-01 2.1744595058159774e+01 4.4572034203165209e+00 4.3725468461728710e+01 1 1 0
7868 1 3 2.4457851859001115e-01 2.1733883723041288e+01 9.2135329222077889e-01 4.3718107832380198e+01 1 1 0
11944 2 3 3.7860450696326320e-01 1.6140630285210303e+01 5.4237591232112727e+00 3.8081677916408083e+01 0 0 0
11942 2 2 -6.7727178414640510e-01 1.6942437746511704e+01 6.0141222706124147e+00 3.8345808202734531e+01 0 0 0
15512 2 2 -7.1591684200030070e-01 1.5355509492099728e+01 3.9733867782538108e+00 3.7932664387527716e+01 0 0 0
12944 2 2 -7.1454061250249978e-01 1.9950161806034760e+01 4.2997932151546808e-01 3.9465969094092266e+01 0 0 0
15490 2 3 2.3258756927648866e-01 1.4186780206167366e+01 4.7444486423627108e+00 4.1008120775882801e+01 0 0 0
13602 2 3 3.7736078615000235e-01 2.1346772468154505e+01 2.9747545435443832e+00 3.8720981043291061e+01 0 0 0
14356 2 3 3.6012320677178117e-01 2.1411373178296788e+01 5.2654265424063453e+00 3.8661041252485781e+01 0 0 0
7580 1 1 -1.0109755368580584e-01 1.3913994848531422e+01 6.5852577248686712e+00 4.6158510685534679e+01 1 1 0
7872 1 3 4.2899001448845997e-01 2.1238688090342634e+01 1.3768521307501107e+00 4.1135810918145083e+01 1 1 0
7966 1 2 -5.3518816700928462e-01 1.6419998015633638e+01 4.8130567696021748e-01 4.2910917099686166e+01 1 1 0
12945 2 3 3.8010287832589917e-01 1.9766880689856634e+01 1.2934474076014999e+00 3.9119371783126795e+01 0 0 0
11377 2 3 4.1112424420657934e-01 2.1663560093536816e+01 3.6710705895213507e+00 4.0854284196656650e+01 0 1 0
12488 2 2 -6.7002062091797909e-01 1.2648995064541644e+01 3.1613185532746071e+00 4.2297976692566870e+01 0 0 0
12777 2 3 3.2790007459489479e-01 1.7420967686805167e+01 5.3586832993672378e+00 4.7721222694283639e+01 0 0 0
7571 1 1 1.4740401431400033e-01 1.6105571287263341e+01 2.5645580068873952e-01 4.4386901325767568e+01 1 1 0
12946 2 3 3.7444850808305630e-01 2.0876559640217650e+01 1.4033480581790614e-01 3.9302434114156036e+01 0 0 0
14355 2 3 3.6311301983492383e-01 2.0288589704993662e+01 5.9871156520295630e+00 3.7764879838422623e+01 0 0 0
15513 2 3 3.1511274882273660e-01 1.4478113053212899e+01 4.0725844381226306e+00 3.8260603777643048e+01 0 0 0
7998 1 2 -5.5853545807471261e-01 1.3454024609919012e+01 3.0326673305947605e-01 4.6034523128056435e+01 1 1 0
14212 2 3 3.8145269939895005e-01 1.2702602160730377e+01 1.2164855221098305e+00 4.7305908315964402e+01 0 1 0
7632 1 1 -3.7243702675414991e-02 1.7486616107888391e+01 2.7713434901041978e-01 4.4938675057599433e+01 1 1 0
8104 1 3 2.1300410331655781e-01 1.9962944481581509e+01 3.3488138385564814e-01 4.6048961951856221e+01 1 1 0
11352 2 3 3.4105831548031962e-01 1.2799837669148097e+01 6.6340311138461310e+00 4.2644803536475642e+01 0 0 0
11282 2 2 -6.3925914431112774e-01 1.2367828503711454e+01 4.6398834057347402e+00 3.8209674525235869e+01 0 0 0
14210 2 2 -6.2500951685766948e-01 1.2620732436664191e+01 1.5142617516485859e+00 4.8262632345301625e+01 0 1 0
11482 2 3 4.1206028127391764e-01 1.4986874194287802e+01 4.4291702547478105e+00 4.7787308229994039e+01 0 0 0
14547 2 3 3.7907986822086354e-01 1.7839995679280545e+01 2.0214555622856927e+00 3.8317548255307010e+01 0 0 0
11281 2 3 3.8868489149817742e-01 1.2908411660780153e+01 6.6846125873741424e-01 4.0796609244073700e+01 0 1 0
11263 2 3 3.9810320480554096e-01 2.1570729474522903e+01 6.4618661033410678e+00 4.2435216649292094e+01 0 0 0
10837 2 3 3.5145102812329354e-01 1.2662175861923947e+01 2.1758676812394002e+00 3.8288886539148201e+01 0 0 0
7870 1 2 -5.3713325770054099e-01 2.1892511876935028e+01 6.4451345657766701e-01 4.1186642982583280e+01 1 1 0
16624 2 3 3.9836150466421721e-01 1.9263931645325307e+01 6.1718591592928354e+00 4.1447418467146818e+01 0 0 0
4726 1 3 4.1984458221902748e-01 1.5242844352023265e+01 3.2926515960610464e-01 3.8631317113583300e+01 0 1 0
11353 2 3 3.9751638975452513e-01 1.2261558632321584e+01 5.7788700559531962e+00 4.3844648673933968e+01 0 0 0
14603 2 2 -6.7174138574723075e-01 2.1879543016417870e+01 5.1390480377798049e+00 4.8209638603772959e+01 0 0 0
12490 2 3 3.5936265411331525e-01 1.2405817873619290e+01 3.9788938441691415e+00 4.2784647251968025e+01 0 0 0
13432 2 3 2.9456193606033654e-01 2.1786311281497934e+01 9.5768261873971934e+00 3.8005291935699418e+01 0 0 0
12778 2 3 4.2051207132333701e-01 1.7480657739172255e+01 6.8524145407651424e+00 4.7178463795380900e+01 0 0 0
10402 2 3 4.1456674417050660e-01 1.3925674183019250e+01 6.7525393136752623e+00 4.0970029724589786e+01 0 0 0
11943 2 3 3.2961685830577586e-01 1.6660608676002514e+01 6.9250266148794548e+00 3.8686186818849258e+01 0 0 0
11261 2 2 -6.8442500711778820e-01 2.1860224892095289e+01 7.4208511228631817e+00 4.2482116461576013e+01 0 0 0
12154 2 3 3.2503214077453418e-01 1.9297608148102022e+01 6.6527015768574120e+00 3.9607248277514671e+01 0 0 0
11374 2 3 3.8301167624386784e-01 1.3989563113811656e+01 6.6537202084829419e+00 3.8314441567650967e+01 0 0 0
12153 2 3 3.2608627219403369e-01 1.7856555215273801e+01 6.9233714069658170e+00 4.0141547597294554e+01 0 0 0
11184 2 3 3.5719195782362373e-01 1.8563600880503341e+01 8.6953114993962402e+00 3.9081011813625430e+01 0 0 0
11039 2 2 -6.8681858907392079e-01 2.1908182741021633e+01 1.2250995901521650e+01 3.9007002278854301e+01 0 0 0
10864 2 3 3.3909212671549910e-01 1.4047543906316395e+01 1.1277624847602826e+01 3.7869444585268354e+01 0 0 0
10400 2 2 -7.1811913827349183e-01 1.3446296391569906e+01 7.4983094093497753e+00 4.1344355060231436e+01 0 0 0
15670 2 3 3.4302324140595397e-01 2.1599231529310380e+01 1.0271801198775961e+01 4.0917128966111413e+01 0 0 0
15669 2 3 4.8202830496704790e-01 2.1446439720264035e+01 8.7224096680825749e+00 4.1443818605945296e+01 0 0 0
12741 2 3 3.5872877047864038e-01 1.3431793307432846e+01 1.2211428596964627e+01 4.0229251856892041e+01 0 0 0
12740 2 2 -6.7649101714181392e-01 1.2893890197999907e+01 1.2624778206400833e+01 3.9501728259845123e+01 0 0 0
14577 2 3 4.1497651398177299e-01 1.3518156754536792e+01 9.5061699269655104e+00 4.1515483254195132e+01 0 0 0
11622 2 3 2.7768727644265145e-01 1.5718742732620280e+01 9.7943264662553648e+00 4.2002743652082643e+01 0 0 0
15249 2 3 3.8624535233629809e-01 1.9485981455688805e+01 1.0497840245412549e+01 3.8464744601858889e+01 0 0 0
11623 2 3 4.0580432091236179e-01 1.4782037018943100e+01 8.4634932160613729e+00 4.2481331506834351e+01 0 0 0
8028 1 2 -3.7670756197879013e-01 1.7406669465470166e+01 6.8750995693634342e+00 4.2795685110673261e+01 1 1 0
11621 2 2 -6.4789029964104194e-01 1.5630609574984209e+01 8.7927301072968138e+00 4.2133558661239611e+01 0 0 0
15668 2 2 -6.9891029283841799e-01 2.1015333699183305e+01 9.5012055914381754e+00 4.1048313214860073e+01 0 0 0
10944 2 3 2.8051763091448650e-01 1.5096610661642128e+01 8.0608056323479840e+00 3.9360882237401661e+01 0 0 0
15250 2 3 4.3123312496296584e-01 2.0108097425707452e+01 1.1361820267892574e+01 3.9749402169741515e+01 0 0 0
12152 2 2 -6.7738617513399146e-01 1.8760734254157516e+01 7.2946149329046168e+00 4.0081782202525424e+01 0 0 0
12871 2 3 3.0377530944809883e-01 1.8913889887289230e+01 8.9969434810829387e+00 4.7555220630855985e+01 0 0 0
7875 1 2 -3.3123702380686526e-01 2.1586086845412048e+01 7.1795032896597188e+00 4.6511828058898452e+01 1 1 0
10943 2 2 -6.9496098492938918e-01 1.6080601561380565e+01 8.0495201602165700e+00 3.9864906410166192e+01 0 0 0
8030 1 2 -3.9708622662107290e-01 1.4417918910913269e+01 7.2151177778289206e+00 4.3991681658112888e+01 1 1 0
13013 2 2 -7.0661318498001258e-01 1.8179959029746154e+01 9.3500133511046677e+00 4.1480078319113041e+01 0 0 0
15533 2 2 -6.6330953810347437e-01 1.6586805107486175e+01 1.0563356665114943e+01 3.9736389810691939e+01 0 0 0
13014 2 3 4.4166834340075212e-01 1.7869061224195161e+01 8.6198804262322870e+00 4.2023347181969513e+01 0 0 0
15534 2 3 3.5923252332003064e-01 1.5781434078383171e+01 1.0692717995453938e+01 4.0236952970710661e+01 0 0 0
15535 2 3 3.9919238531390894e-01 1.6738438027626774e+01 9.5975401804566971e+00 3.9645199859892742e+01 0 0 0
11183 2 2 -6.7687591862902119e-01 1.8620110523130990e+01 9.1396373348563014e+00 3.8194076837850979e+01 0 0 0
15248 2 2 -7.1508106992461284e-01 1.9518093574716541e+01 1.1370724296446618e+01 3.8939054678785162e+01 0 0 0
14609 2 2 -7.2481940019392521e-01 2.0265830412495838e+01 1.2023421380185512e+01 4.1307944365328545e+01 0 0 0
14610 2 3 4.1770491102354018e-01 2.1151256382894076e+01 1.1933464315407774e+01 4.1766181614848307e+01 0 0 0
14611 2 3 4.1466271639554031e-01 1.9425382473132586e+01 1.1827996104652122e+01 4.1847378259214096e+01 0 0 0
7927 1 3 4.2400923422241216e-01 1.7457128864761263e+01 1.0756365629901175e+01 4.1728071650638682e+01 1 0 0
13015 2 3 4.0882058383680703e-01 1.9145757171100001e+01 9.2967497105064378e+00 4.1305550370997977e+01 0 0 0
7520 1 1 -6.0970940363708620e-02 1.4378393415363121e+01 9.0375190210291390e+00 4.6385332710464631e+01 1 0 0
7526 1 1 1.5995712267407455e-01 1.3799189823255711e+01 1.2769437226917045e+01 4.6535232321203239e+01 1 0 0
7524 1 1 -5.3012078382883354e-02 1.4255138665215249e+01 1.1515023239112923e+01 4.6154423886009909e+01 1 0 0
7926 1 2 -5.5670047641893350e-01 1.7847392217178953e+01 1.1572349093718307e+01 4.2237865995535969e+01 1 0 0
8013 1 3 3.9213314192411958e-01 1.4192656941897589e+01 1.0044624471038217e+01 4.3884269549407819e+01 1 0 0
7521 1 1 -4.8775517920983960e-02 1.5522806348208153e+01 9.0447119090041976e+00 4.5472813606543603e+01 1 0 0
7523 1 1 1.2916142416662241e-01 1.6200327012789998e+01 1.0293670364431176e+01 4.5308668893918508e+01 1 0 0
7525 1 1 1.3293261644341714e-01 1.5176967908096032e+01 1.1476315821347200e+01 4.4890928135882412e+01 1 0 0
7527 1 1 -3.2133418477086832e-02 1.5920397431531285e+01 1.2770420132853094e+01 4.4751505526146019e+01 1 0 0
7583 1 1 7.2976280065885982e-02 1.5662020665855806e+01 7.9257863471590104e+00 4.4539699837484356e+01 1 1 0
7584 1 1 -3.8965766299642303e-02 1.7876282968485977e+01 8.9668151149725155e+00 4.4067060419860312e+01 1 0 0
7585 1 1 -2.1718765465077776e-02 1.9316705017414474e+01 8.8785051601762319e+00 4.4008874468536952e+01 1 1 0
7586 1 1 -5.8657489463016139e-02 1.7319873790917836e+01 1.0223837077268373e+01 4.4419840104766365e+01 1 0 0
7587 1 1 5.6163529539666815e-03 2.0075533796339833e+01 1.0100199675837567e+01 4.4021194987142472e+01 1 0 0
7588 1 1 1.3535784506623352e-01 1.7897811655630107e+01 1.1421250618864295e+01 4.3730685839926565e+01 1 0 0
7589 1 1 -1.5180612764094681e-01 1.9471624275041869e+01 1.1391605341946279e+01 4.3899389905761815e+01 1 0 0
7590 1 1 -6.6314486871108747e-02 1.7207776444088775e+01 1.2746206877711634e+01 4.4257176584307267e+01 1 0 0
7591 1 1 2.2803138992187147e-01 2.0164170365330595e+01 1.2564832338332284e+01 4.3976098226757003e+01 1 0 0
7643 1 1 9.4571427460725069e-02 1.7007885732332518e+01 7.7705041230792391e+00 4.3874212109335438e+01 1 1 0
7644 1 1 -1.8431054076571311e-02 1.9922611181552192e+01 7.6327372896682961e+00 4.4456804764370325e+01 1 1 0
8012 1 2 -5.4287449445220259e-01 1.4793656144546278e+01 1.0786025230855506e+01 4.3630657212590513e+01 1 0 0
7522 1 1 1.2162527099321330e-01 1.3931040515433732e+01 1.0351699964168441e+01 4.6816221382688042e+01 1 0 0
7582 1 1 1.3519152438998985e-01 1.3887255219138492e+01 7.8160648112683999e+00 4.6852103862815959e+01 1 1 0
7940 1 2 -5.3207664481428607e-01 1.6499147701129484e+01 1.0849028326718924e+01 4.6658920534545182e+01 1 0 0
7941 1 3 4.2445224842804447e-01 1.7416216312499344e+01 1.1185832231366591e+01 4.6734422687899205e+01 1 0 0
12869 2 2 -6.5519198734035000e-01 1.8690648201997522e+01 8.0910847565580379e+00 4.7355146430282545e+01 0 0 0
7704 1 1 8.3175085116150765e-02 2.1206918797724160e+01 7.7447904079534764e+00 4.5183894633008698e+01 1 1 0
7647 1 1 -4.8399241934332038e-02 2.1458628811435563e+01 1.0170781486646234e+01 4.4490467104967991e+01 1 0 0
7651 1 2 -3.1964440491620794e-01 2.1574693873902056e+01 1.2550121969413139e+01 4.4103431481579626e+01 1 0 0
7890 1 2 -3.3784681377998049e-01 1.2858378247027545e+01 1.2670148754388507e+01 4.7656901237838305e+01 1 0 0
12581 2 2 -6.5585011430619722e-01 1.9115011001008110e+01 1.1431444451473396e+01 4.6701179656570105e+01 0 0 0
12582 2 3 4.3185416106174929e-01 1.9847901026913444e+01 1.0829189776880762e+01 4.7076774136799145e+01 0 0 0
12583 2 3 3.2227280376290612e-01 1.9273047648922532e+01 1.1671023221398425e+01 4.5752857457889235e+01 0 0 0
14576 2 2 -6.9399273130965888e-01 1.3221363962214987e+01 9.9666357421392373e+00 4.0718298542240937e+01 0 0 0
10947 2 3 4.2928796327230245e-01 1.5002468989513993e+01 1.1771251521684032e+01 4.2330187375069244e+01 0 0 0
12870 2 3 3.5194583613097807e-01 1.9453022345104522e+01 7.6707939431809633e+00 4.6945792095632683e+01 0 0 0
10945 2 3 4.2901259824149640e-01 1.5979479573850281e+01 7.8502633956929397e+00 4.0819978685740459e+01 0 0 0
11372 2 2 -6.4122086641101128e-01 1.3638504430632564e+01 7.4499988191806361e+00 3.8882664319683393e+01 0 0 0
10537 2 3 4.5972202309559318e-01 1.8091992607676673e+01 1.2247694088811130e+01 3.9537216445201786e+01 0 0 0
14578 2 3 3.5100380895067257e-01 1.3673712599743485e+01 9.7726012835969875e+00 3.9844042415846694e+01 0 0 0
7889 1 2 -3.2461061685987658e-01 1.3127151660026968e+01 1.0116165933115159e+01 4.7990443455068608e+01 1 0 0
7891 1 2 -2.8705226001580808e-01 1.3126900160863665e+01 7.5671335046353363e+00 4.8096720590957872e+01 1 1 0
10946 2 2 -7.1436430715169119e-01 1.5201651717521516e+01 1.1825540645220638e+01 4.1349548545851704e+01 0 0 0
13430 2 2 -5.7801604677107332e-01 2.1520510035937381e+01 8.6647981731964627e+00 3.7782646496882208e+01 0 0 0
11373 2 3 2.6278136574932554e-01 1.3217640252470929e+01 8.2436546486013196e+00 3.8471484825461758e+01 0 0 0
10862 2 2 -6.6655666871724772e-01 1.3945984551654087e+01 1.0433171287126227e+01 3.8314499697804948e+01 0 0 0
10948 2 3 4.0479992244652369e-01 1.5887673666082698e+01 1.2530458516625689e+01 4.1127756027819181e+01 0 0 0
11096 2 2 -6.6256946561281871e-01 1.2750623042393434e+01 9.3961030424765344e+00 4.3109859355537679e+01 0 0 0
10479 2 3 3.7757027297805301e-01 1.5671624388272351e+01 1.2612681044177227e+01 3.8788690860640777e+01 0 0 0
10535 2 2 -6.7606273558917684e-01 1.7551383423929344e+01 1.2999228021656940e+01 3.9290782972326745e+01 0 0 0
13187 2 2 -5.8433588805090175e-01 1.2759616152668915e+01 1.2787587125432180e+01 4.3436890959465956e+01 0 0 0
7097 1 3 3.0048177124243686e-01 2.1580442416691639e+01 7.1704868242305615e+00 4.0016563010981251e+01 0 1 0
10226 2 2 -6.3190896102922323e-01 2.1311547376409699e+01 1.0161581826027062e+01 4.7671858651037738e+01 0 0 0
12526 2 3 4.5701114147977662e-01 1.6276058807835962e+01 9.7814827560287014e+00 4.7916919413338100e+01 0 0 0
12742 2 3 3.4900208927134585e-01 1.3421316821588039e+01 1.3128103179468066e+01 3.8802861833795028e+01 0 0 0
13585 2 3 3.7849634291893042e-01 1.2482332799793570e+01 7.1974483669149469e+00 4.5196846845700961e+01 0 0 0
10401 2 3 3.4814691691378841e-01 1.2702959306363624e+01 7.6491686281303606e+00 4.0761246408192093e+01 0 0 0
13431 2 3 2.7356262998457337e-01 2.0934994790998658e+01 8.2620107671537593e+00 3.8423494325000185e+01 0 0 0
14422 2 3 2.6244773103636426e-01 1.6656844478550770e+01 1.1573954335403268e+01 3.7886077170636142e+01 0 0 0
13188 2 3 3.0048842666134279e-01 1.2830520482420328e+01 1.1896780219400311e+01 4.3129312484580083e+01 0 0 0
10228 2 3 3.2013172639468274e-01 2.1570459787241624e+01 9.1941915258911386e+00 4.7717437263748323e+01 0 0 0
11097 2 3 3.4819305316128946e-01 1.2289531276360764e+01 8.5877190981949578e+00 4.3622033751321588e+01 0 0 0
7866 1 2 -3.4264937569896436e-01 2.1699807927518929e+01 1.2881272995167008e+01 4.7313040564785588e+01 1 0 0
10863 2 3 3.1508264472492326e-01 1.4387385592736694e+01 9.8022131082354864e+00 3.7653404127569281e+01 0 0 0
11551 2 3 3.3929832886591821e-01 1.6558510518917615e+01 8.8779944467854204e+00 3.7697979856935923e+01 0 0 0
4741 1 3 2.8946266647413288e-01 2.1474863607095379e+01 1.1674286504332123e+01 3.7573813194112049e+01 0 1 0
13232 2 2 -7.0713098920446915e-01 1.6451267157499906e+01 1.7416446853401894e+01 3.7682310199322060e+01 0 0 0
12415 2 3 3.9829368656260516e-01 2.0455991537235967e+01 1.9405396946131532e+01 3.8631005774714680e+01 0 0 0
14745 2 3 3.8885325932946313e-01 1.7053415212746785e+01 1.9442889855648048e+01 4.7042198830352696e+01 0 0 0
15666 2 3 3.6375741769542019e-01 1.5264059340007019e+01 1.4234623699758536e+01 4.8074325463765689e+01 0 0 0
10439 2 2 -7.0465923787297169e-01 1.5676445922931707e+01 1.9672749960765277e+01 3.8665186015627768e+01 0 0 0
10478 2 2 -7.1320358850813126e-01 1.5096460437195097e+01 1.3190853245702241e+01 3.8419924419554796e+01 0 0 0
14459 2 2 -7.2902162746772969e-01 1.4115834072068406e+01 1.6179518079510231e+01 3.7642136496689979e+01 0 0 0
15355 2 3 3.8645279663494719e-01 1.7094112000494089e+01 1.5060156408457354e+01 3.7773910975512216e+01 0 0 0
13234 2 3 3.8482607258478041e-01 1.6318893970121433e+01 1.8210447848774006e+01 3.8276902407636484e+01 0 0 0
14744 2 2 -6.6442764317228487e-01 1.6939320432146687e+01 1.9142781155429784e+01 4.8059434607137284e+01 0 0 0
15907 2 3 3.4893831716574386e-01 1.3814045810212829e+01 1.9024073933242175e+01 3.7533719281774225e+01 0 0 0
7950 1 2 -5.5991593720702038e-01 1.9173014354477324e+01 1.7762794549408358e+01 4.6410176989096662e+01 1 0 0
7531 1 1 -6.5129422395224207e-02 1.6042942263978627e+01 1.5128486321917434e+01 4.4582924356396852e+01 1 0 0
12604 2 3 3.4401155368553549e-01 1.4321196903821917e+01 1.4324496435458123e+01 4.1766109055173025e+01 0 0 0
7529 1 1 1.3109166358415428e-01 1.5538087788348369e+01 1.4028142737436699e+01 4.5451144007317332e+01 1 0 0
15494 2 2 -6.5521641407108278e-01 2.0403080634444095e+01 1.5466427364328485e+01 4.6218095495404249e+01 0 0 0
14460 2 3 4.2208820986605666e-01 1.4775378365784473e+01 1.6409888519282884e+01 3.8248045391374994e+01 0 0 0
15714 2 3 3.3415146597810130e-01 2.0111017589899905e+01 1.7381009833233193e+01 3.7897231712195932e+01 0 0 0
14828 2 2 -6.9320108161617344e-01 1.8399069200919904e+01 1.3936654130389934e+01 4.7843249699545467e+01 0 0 0
12603 2 3 3.2687601097223490e-01 1.2800715726687168e+01 1.4488773374685039e+01 4.2242083416511477e+01 0 0 0
10790 2 2 -6.8359734413734596e-01 1.5894832626480570e+01 1.5437413608761981e+01 3.9798029125846384e+01 0 0 0
7792 1 2 -5.5232016972956799e-01 1.9519675838270125e+01 1.4306074481930057e+01 4.0704064220144680e+01 1 0 0
12897 2 3 2.5820703669532818e-01 1.2347132351333709e+01 1.5218688622973387e+01 3.8876646189421670e+01 0 0 0
14830 2 3 3.5099123402490595e-01 1.9059820518352229e+01 1.4125220288752594e+01 4.7148254175473646e+01 0 0 0
12218 2 2 -5.7936177881545936e-01 1.4712107496290688e+01 1.8293777100673619e+01 4.6289924560722625e+01 0 0 0
11641 2 3 3.8446794522348871e-01 1.6462722455408816e+01 1.7147156268464492e+01 4.0720583738917220e+01 0 0 0
7807 1 2 -5.8427503277551052e-01 2.1185738515414620e+01 1.8572548187980562e+01 4.7308225387699764e+01 1 0 0
10792 2 3 3.5729273246199694e-01 1.5823289711170103e+01 1.4660589549693491e+01 3.9222124490004092e+01 0 0 0
14539 2 3 4.2055340455406348e-01 2.1728443159567519e+01 1.7078699407443391e+01 3.9482047213626934e+01 0 0 0
13605 2 3 4.7444357505946233e-01 1.3861331907376410e+01 1.7210449345522406e+01 4.1366464591938602e+01 0 0 0
7942 1 2 -5.5351800887968261e-01 1.6234834303817429e+01 1.4049920563151447e+01 4.6759387113018654e+01 1 0 0
15088 2 3 4.3950846508517649e-01 1.7607285866523874e+01 1.3351725941538607e+01 4.2018004801182315e+01 0 0 0
12100 2 3 4.0848263781014932e-01 1.9520012602112487e+01 1.9651943731377493e+01 4.2901247203054439e+01 0 0 0
7595 1 1 -2.3517206522522982e-01 2.0363163158606515e+01 1.5767032803383938e+01 4.2548494917296921e+01 1 0 0
12099 2 3 4.0675811331287470e-01 1.9665050453100559e+01 1.8433549091901874e+01 4.1712358186437136e+01 0 0 0
14061 2 3 3.8807850339895616e-01 1.2394806606377845e+01 1.8384571612349148e+01 4.0108802963381386e+01 0 0 0
7794 1 3 4.4219126357383964e-01 2.0215580225506603e+01 1.3710432899715640e+01 4.1141735633442714e+01 1 0 0
7791 1 1 2.7214381185900210e-01 1.9306228862339729e+01 1.5495647813030489e+01 4.1442163572554264e+01 1 0 0
13606 2 3 4.1656426235082161e-01 1.4437385128175046e+01 1.7863699147419439e+01 3.9978377627206406e+01 0 0 0
15087 2 3 3.9181323635852461e-01 1.6916734910559679e+01 1.4612360125688824e+01 4.0949477440696079e+01 0 0 0
7532 1 1 -8.4643319082064794e-02 1.3690400060145572e+01 1.5941588598152174e+01 4.4465593172492902e+01 1 0 0
8110 1 3 1.9829851086897865e-01 2.0886183302494640e+01 1.4835134335412409e+01 4.2844100398328976e+01 1 0 0
7842 1 2 -3.7673110475913424e-01 1.3297009341424452e+01 1.7822118199063858e+01 4.2833273457049316e+01 1 0 0
11369 2 2 -6.5237777599027258e-01 2.0375061020261580e+01 1.4683085174533597e+01 3.8090788072093503e+01 0 0 0
10748 2 2 -6.8448547969900919e-01 1.8085450795963215e+01 1.6067913854788177e+01 3.8677771185385886e+01 0 0 0
15086 2 2 -6.5417798628134038e-01 1.6813520323876503e+01 1.3808752303997062e+01 4.1638472797840400e+01 0 0 0
10750 2 3 3.7106227503635997e-01 1.7732547136563461e+01 1.7009780412249160e+01 3.8565425690635728e+01 0 0 0
7601 1 1 1.2453722186525730e-01 1.9404466535192551e+01 1.8527518752737400e+01 4.5101721305008390e+01 1 0 0
7943 1 3 4.1330875871023259e-01 1.6990757151105019e+01 1.3370061640683065e+01 4.6999526308468063e+01 1 0 0
11640 2 3 2.5338700855145263e-01 1.6694885898905245e+01 1.8767314013316987e+01 4.0629850929642686e+01 0 0 0
7793 1 2 -4.1762100014988196e-01 1.8391544328016966e+01 1.6404507659352074e+01 4.1300107648845717e+01 1 0 0
10269 2 3 3.8468394522214827e-01 1.7732645701849741e+01 1.7072168216323846e+01 4.6788649187878015e+01 0 0 0
10749 2 3 3.4654107159035447e-01 1.8251700355254087e+01 1.5763713716204894e+01 3.9621079826487978e+01 0 0 0
10536 2 3 2.8726254294488468e-01 1.8069363497210254e+01 1.3745209560150307e+01 3.8991542331868075e+01 0 0 0
11639 2 2 -6.3688373324780845e-01 1.6008737105835898e+01 1.8005663025598430e+01 4.0515541568329013e+01 0 0 0
7596 1 1 2.3624227899409090e-02 1.8225301385123633e+01 1.6329094384873073e+01 4.3916519373606874e+01 1 0 0
7534 1 1 1.5066406136810243e-01 1.2894097536399537e+01 1.6926248241195033e+01 4.3893865454792795e+01 1 0 0
7530 1 1 1.4519933372499641e-01 1.3237170179481739e+01 1.5128478470880594e+01 4.5710545837613630e+01 1 0 0
12219 2 3 4.3510172467512837e-01 1.4608115187937104e+01 1.7289813968988419e+01 4.6259025200146262e+01 0 0 0
13701 2 3 2.4314948436498499e-01 1.7845062212609026e+01 1.9470698239182958e+01 3.9007338880122184e+01 0 0 0
13702 2 3 2.8409229714229944e-01 1.8411418596663921e+01 1.8323514686298431e+01 4.0032782846312131e+01 0 0 0
7537 1 1 -6.7189023661613445e-02 1.5477532479548760e+01 1.8935019243164870e+01 4.3349179085109611e+01 1 0 0
13604 2 2 -7.1902743862453478e-01 1.3695957238300954e+01 1.7371917128372125e+01 4.0435841281496842e+01 0 0 0
7533 1 1 1.5715717985843611e-01 1.5009392810187538e+01 1.5850556042581477e+01 4.3980397419057439e+01 1 0 0
12098 2 2 -6.5663810027443437e-01 1.9492211528729772e+01 1.9316120343229869e+01 4.2023485439055285e+01 0 0 0
13700 2 2 -5.9118030381145226e-01 1.8458169650058327e+01 1.9220979651100240e+01 3.9733360589268528e+01 0 0 0
7600 1 1 -5.2899612740139525e-02 1.8138133865189687e+01 1.8742728025723771e+01 4.4273559790825630e+01 1 0 0
7657 1 1 1.2077677393603752e-01 2.1737462848037413e+01 1.7714438503373351e+01 4.4434180871167648e+01 1 0 0
7535 1 1 1.5303907614925696e-01 1.6193112783211749e+01 1.7708425013205527e+01 4.3205429146994057e+01 1 0 0
11370 2 3 3.3238142753605260e-01 2.0304156094568611e+01 1.3744056284439594e+01 3.8424303179473846e+01 0 0 0
12602 2 2 -6.3123269649465241e-01 1.3508499338349171e+01 1.4800521842904431e+01 4.1652912462894378e+01 0 0 0
11371 2 3 3.7602020988203422e-01 1.9612047643152696e+01 1.5235222040292342e+01 3.8077018647859667e+01 0 0 0
10268 2 2 -6.4947970302045599e-01 1.6812147953502222e+01 1.6585215985065734e+01 4.6994976901573473e+01 0 0 0
10270 2 3 3.8665945696395304e-01 1.6811506859008219e+01 1.5623423407868469e+01 4.6669986941699776e+01 0 0 0
7594 1 1 -1.0253411071175920e-02 1.7478610601010406e+01 1.5123939364189857e+01 4.4268378729209445e+01 1 0 0
7790 1 3 1.4688645914433543e-01 2.1180123512472520e+01 1.6463270979446232e+01 4.2217704109244380e+01 1 0 0
15495 2 3 3.6589454713876202e-01 2.0818355674952915e+01 1.5173205020226680e+01 4.5394410731478381e+01 0 0 0
7528 1 1 -8.1407962944183912e-02 1.4103625095739467e+01 1.3958419203468710e+01 4.5850334592969020e+01 1 0 0
7945 1 3 3.7038710304088612e-01 1.4128838345606326e+01 1.5569812213793309e+01 4.7358403843534646e+01 1 0 0
7843 1 2 -3.2486479109208150e-01 1.5424355172362642e+01 1.6557638548587935e+01 4.2812079813981228e+01 1 0 0
10791 2 3 3.2426801940881278e-01 1.5085155364728751e+01 1.5664894475599995e+01 4.0272624817628177e+01 0 0 0
14537 2 2 -6.7513342760401451e-01 2.0770065765507827e+01 1.7142681013771323e+01 3.9629525153045279e+01 0 0 0
7598 1 1 -2.2072333730795909e-02 1.7494097482092542e+01 1.7594506481234621e+01 4.3723511388686710e+01 1 0 0
7661 1 1 1.2989992123323765e-01 2.1426337492086525e+01 1.9508807610177321e+01 4.6114424957100255e+01 1 0 0
12220 2 3 3.8891853703163848e-01 1.4778842101199755e+01 1.8412029787024551e+01 4.7272645349081550e+01 0 0 0
7592 1 1 9.7888161184370090e-02 1.8083526414179037e+01 1.3832977709482632e+01 4.4211234195390936e+01 1 0 0
7593 1 2 -3.5576264012488529e-01 1.9495666637644383e+01 1.3823572136414333e+01 4.3831586242272088e+01 1 0 0
15905 2 2 -6.7383931153954935e-01 1.3212985775834792e+01 1.8494025640046377e+01 3.8112117456259377e+01 0 0 0
7536 1 1 1.3847891082111863e-01 1.4056915753885509e+01 1.9030761983472804e+01 4.3398528083480436e+01 1 0 0
15496 2 3 4.3690184922683245e-01 2.0026630455046472e+01 1.6347705719844896e+01 4.6165776990023389e+01 0 0 0
7597 1 1 3.1003256378877766e-02 1.9645827850535490e+01 1.6395698134423526e+01 4.3728936913633966e+01 1 0 0
7951 1 3 4.3902261551413457e-01 1.9585172674700296e+01 1.8292790838554801e+01 4.7198243702781710e+01 1 0 0
14538 2 3 3.2092404687858067e-01 2.0493300379711968e+01 1.6263821740878864e+01 3.9776276087048942e+01 0 0 0
7599 1 1 -1.0374989514577174e-01 2.0365644004565063e+01 1.7453476033344540e+01 4.4358189131992773e+01 1 0 0
7944 1 2 -5.0812838738599186e-01 1.3570620479530158e+01 1.6085952597096902e+01 4.6756969517427557e+01 1 0 0
15906 2 3 3.6719089393195598e-01 1.2301884954772616e+01 1.8561498037587892e+01 3.7745486362719383e+01 0 0 0
14461 2 3 4.0918276095664585e-01 1.3424413511702687e+01 1.6873255737651085e+01 3.7576380688811739e+01 0 0 0
14060 2 2 -7.0169211985833257e-01 1.2261748700794564e+01 1.9225347554250494e+01 4.0655124384721958e+01 0 0 0
7808 1 3 4.2021965046412579e-01 2.1366994309495478e+01 1.9048416414978057e+01 4.8158138534159818e+01 1 0 0
10480 2 3 3.0662878237002766e-01 1.5369014435911897e+01 1.3555109466647501e+01 3.7503745496844900e+01 0 0 0
10087 1 2 -5.0369919556848142e-01 1.3823457022793283e+01 2.5444249804645356e+00 5.0621686687813195e+01 1 0 0
10088 1 3 4.0260024605203604e-01 1.4067871576700430e+01 3.3410683796087546e+00 5.0025120783633859e+01 1 1 0
9383 1 1 1.1355797470208384e-01 1.2778937098703189e+01 5.0185165341943945e+00 5.1194089959126366e+01 1 0 0
12947 2 2 -6.4601418639425168e-01 1.6606356614924898e+01 3.3071538387782708e+00 4.9922681638949228e+01 0 0 0
9446 1 1 -6.0389680735949296e-02 1.4210921389359809e+01 4.9844199779653184e+00 5.1673135475732153e+01 1 0 0
9379 1 1 9.8416473971208659e-02 1.2845915639225339e+01 2.6418010092630224e+00 5.1708099980548134e+01 1 0 0
10057 1 3 3.8550620219421505e-01 1.9052292443773450e+01 2.6198082679929313e+00 5.1844713173631341e+01 1 0 0
10056 1 2 -5.0593795386434282e-01 1.8236079427746688e+01 3.1161954651131869e+00 5.2075237929963251e+01 1 0 0
9444 1 1 -2.9369169109944512e-02 1.4608037608046020e+01 4.0739331498070639e+00 5.2696421023926611e+01 1 0 0
9442 1 1 1.3817676404247231e-01 1.3839966129547932e+01 2.8993611800632739e+00 5.2986371624082466e+01 1 0 0
9447 1 1 -3.7598548867123480e-02 1.6668120354793409e+01 5.3879132419902689e+00 5.2958630788343100e+01 1 0 0
9448 1 1 1.1981940048426291e-01 1.5135742683697213e+01 5.8770588451315717e+00 5.1115044371449692e+01 1 0 0
9440 1 1 1.0980876052991748e-01 1.4685404526050343e+01 1.4086255007243111e+00 5.3472054194552783e+01 1 0 0
9445 1 1 1.1361500793366842e-01 1.5831390982562805e+01 4.3161481168775753e+00 5.3491226900194427e+01 1 0 0
9441 1 1 -2.3352385831245253e-02 1.6154168204616173e+01 1.3942939687168527e+00 5.3455823265797022e+01 1 0 0
9506 1 1 1.2161497618298525e-01 1.7926318351558333e+01 5.7284191583435247e+00 5.3603375656881830e+01 1 0 0
9502 1 1 8.5944175174784407e-02 1.8143575206727970e+01 2.9174402752120940e+00 5.3514882288518031e+01 1 0 0
9560 1 1 -6.7427285103250955e-03 1.8336593156534015e+01 4.3522484671347955e-01 5.3628813446113149e+01 1 1 0
50 1 1 1.4987031181035876e-03 1.4479715909938967e+01 5.6774407353127794e+00 5.8340002476988118e+01 0 1 -1
41 1 1 -2.6719245461003766e-02 1.3448317396450852e+01 7.2869842767748949e-01 5.6790600968920685e+01 0 1 -1
42 1 1 1.3863254524153104e-01 1.4940613712008505e+01 7.5358112258795329e-01 5.6517663552460391e+01 0 1 -1
44 1 1 -3.4282782635849385e-02 1.5574116508145964e+01 2.0041791191521927e+00 5.6942589404555989e+01 0 1 -1
45 1 1 -8.5743242846415962e-03 1.3278522292134832e+01 3.0822334888842096e+00 5.7265582227976985e+01 0 1 -1
46 1 1 1.7545825687988423e-01 1.4692260527648761e+01 3.0908452955331720e+00 5.6863319066296235e+01 0 1 -1
48 1 1 1.4792712766361907e-01 1.5535598011802815e+01 4.7996937602802934e+00 5.7797185975864330e+01 0 1 -1
104 1 1 1.2161891046043090e-01 1.7201669820866506e+01 8.5556972745863114e-01 5.8352594868464614e+01 0 1 -1
106 1 1 1.3154627903346069e-01 1.6997521594837259e+01 1.9689310373527493e+00 5.7343489204674576e+01 0 1 -1
108 1 1 1.4208713293053904e-01 1.7713350979989759e+01 3.4615027976671482e+00 5.7935146381445350e+01 0 1 -1
110 1 1 -6.0660084792535360e-02 1.6880130317295102e+01 4.6427001044776350e+00 5.8247139599203940e+01 0 1 -1
658 1 2 -4.3586455099505134e-01 2.0102457789063973e+01 3.6250920721613005e+00 5.8119783866091147e+01 0 1 -1
659 1 3 4.7443587343526084e-01 2.0850112339555110e+01 3.0153917668750352e+00 5.7978553888551097e+01 0 1 -1
729 1 2 -3.1390103863453694e-01 1.4894766501948521e+01 4.4786244764488412e+00 5.6548356626566893e+01 0 1 -1
730 1 2 -2.4111608650304153e-01 1.7998637722646059e+01 2.8102471702059630e+00 5.6698225632802739e+01 0 1 -1
9443 1 1 1.3884796019943699e-01 1.6688599538208425e+01 2.6923776105104240e+00 5.3872039443752556e+01 1 0 0
9500 1 1 -1.8570327748630287e-02 1.8940100218815477e+01 1.7279067733151618e+00 5.3919523963349938e+01 1 0 0
9501 1 1 -5.8029149267798889e-02 2.0098846378072874e+01 1.8019707934639997e+00 5.4757236620584798e+01 1 0 0
9503 1 1 1.6402611025226668e-01 2.0684690975134203e+01 3.0490652817989217e+00 5.5064861771747658e+01 1 0 0
9504 1 1 1.3953006322189640e-01 1.8660166184603778e+01 4.1730411764970130e+00 5.4147860885103512e+01 1 0 0
9505 1 1 -2.5653267472213498e-02 2.0093737159168310e+01 4.2523019670228086e+00 5.4600549000911812e+01 1 0 0
9561 1 1 1.3612135742388581e-01 2.0794388782278464e+01 6.2586603977186961e-01 5.5018746687345278e+01 1 1 0
9922 1 2 -3.2412101173387881e-01 1.3831494985075500e+01 2.3196519920982372e+00 5.4295658504885196e+01 1 0 0
9923 1 2 -2.2614412169531714e-01 1.6102074740752805e+01 3.6527112152574546e+00 5.4773264947091967e+01 1 0 0
49 1 1 -4.3411730248392198e-02 1.3150285346724878e+01 5.5625650184369988e+00 5.7826522364304040e+01 0 1 -1
9924 1 2 -2.6981222371068869e-01 1.8232050832179407e+01 5.2962391077511866e+00 5.4947882047396810e+01 1 0 0
9507 1 1 1.6785528845285960e-01 2.0726679141490372e+01 5.4625949357628922e+00 5.4374980756984904e+01 1 0 0
9449 1 1 -4.0048158836049938e-02 1.6329396282785265e+01 6.1604472728894120e+00 5.1813961476106904e+01 1 0 0
43 1 1 -8.2037255080579380e-02 1.2673871693279345e+01 1.8068404165124288e+00 5.7123922614813175e+01 0 1 -1
47 1 1 1.1681785868588604e-01 1.2572372377780663e+01 4.2828352619087653e+00 5.7581237663302076e+01 0 1 -1
10649 2 2 -6.8439325846326649e-01 1.5512735768935370e+01 7.1999585870754268e-01 5.0066966844162948e+01 0 0 0
10651 2 3 4.2565151700868864e-01 1.4558584180608594e+01 1.0748758328480672e+00 5.0225006049062017e+01 0 0 0
10650 2 3 3.6074838718008517e-01 1.6244919007301270e+01 1.3490298945270609e+00 5.0089265595693803e+01 0 0 0
13739 2 2 -6.3593964696830441e-01 2.0254079642274178e+01 2.6897114621220308e+00 4.9658305657453170e+01 0 0 0
12948 2 3 3.7311038529684332e-01 1.7192367342489284e+01 3.4249501136234475e+00 5.0733438717313909e+01 0 0 0
10448 2 2 -5.7061026430501116e-01 1.9433083010571210e+01 5.3279907345579796e+00 4.9778544057273720e+01 0 0 0
9509 1 1 -9.1589112713239829e-03 2.0337066557303451e+01 6.5178774641809349e+00 5.3469204649166620e+01 1 0 0
9499 1 1 4.2462854363482447e-03 1.6978859908670021e+01 2.9255761498606875e-01 5.3165766611388705e+01 1 1 0
13220 2 2 -6.1498266499457677e-01 1.8912223178092852e+01 7.1602350062706421e-01 5.0871556925636860e+01 0 0 0
10449 2 3 3.3010957444462413e-01 2.0037415265230496e+01 5.7144869167203840e+00 4.9123782807157667e+01 0 0 0
9508 1 1 -2.7585225215474797e-04 1.8947523953294247e+01 6.5816034252044648e+00 5.2948083520167351e+01 1 0 0
13741 2 3 4.0248571374988285e-01 1.9527128218835085e+01 3.0287430721774964e+00 4.9050010565259655e+01 0 0 0
13740 2 3 3.5918814039005403e-01 2.0823223702664407e+01 2.1867549683439460e+00 4.9110869195645201e+01 0 0 0
10450 2 3 3.7058401677541530e-01 1.8495743720505438e+01 5.7720827862863224e+00 4.9677483849229148e+01 0 0 0
12949 2 3 3.8191622011890530e-01 1.6042444171885624e+01 4.0750501388146887e+00 4.9821172540554258e+01 0 0 0
105 1 1 -3.8169719180295242e-02 1.8630745351184682e+01 8.0945432850727306e-01 5.8706030014036159e+01 0 1 -1
16868 2 2 -6.0080368337474577e-01 2.1910537266569577e+01 4.7647299824247442e+00 5.1581218131186702e+01 0 0 0
112 1 1 1.5770761777165643e-01 1.7569384683153963e+01 5.9705859050264358e+00 5.8683014340366981e+01 0 1 -1
9498 1 1 9.3979814677797507e-02 1.4006909406831157e+01 1.4848102970848207e-01 5.3129933394684990e+01 1 1 0
109 1 1 9.2634340448304750e-02 1.8933690715253732e+01 3.3945575171430225e+00 5.8914543962009361e+01 0 1 -1
9933 1 2 -3.2593376048165940e-01 2.1900731344715510e+01 2.6273170449700772e-01 5.5886998015830045e+01 1 1 0
9948 1 2 -2.9801429204391727e-01 1.2349430234169132e+01 5.5743533712105320e+00 4.9948461629520445e+01 1 0 0
13998 2 3 4.0661482403520977e-01 1.3939530535961271e+01 5.6058018780864192e+00 5.5237991560847192e+01 0 0 0
7782 1 2 -4.2823653698918207e-01 2.0350225254995237e+01 2.1205119358366820e-01 4.8349603167139627e+01 1 1 0
13222 2 3 2.9445360916810387e-01 1.8525543091207297e+01 1.4406823745690513e+00 5.0314708951173976e+01 0 0 0
11395 2 3 3.6831475744293435e-01 2.1896927705016957e+01 1.7820007071272750e+00 5.3269180390313501e+01 0 0 0
11481 2 3 4.6740885855589187e-01 1.4073725054345239e+01 5.3066906231494171e+00 4.8748567211200424e+01 0 0 0
11480 2 2 -7.0872139120909228e-01 1.4602017361898925e+01 4.4928041271131329e+00 4.8650211567214882e+01 0 0 0
16870 2 3 4.2383279022639880e-01 2.1468656292403459e+01 4.1438233062379508e+00 5.0994931523012255e+01 0 0 0
13997 2 2 -5.5636290288038914e-01 1.3242753196560544e+01 6.3379552433795734e+00 5.5145136599054133e+01 0 0 0
11394 2 3 4.6795062966914486e-01 2.1773368693760354e+01 7.3003720680305606e-01 5.2058368303901013e+01 0 0 0
12721 2 3 3.0605211514160879e-01 2.1735456077943162e+01 4.6389466889249975e-01 4.9765999853986131e+01 0 0 0
13999 2 3 3.3771761117456905e-01 1.2404488495826554e+01 6.0217143446767825e+00 5.5526454737788221e+01 0 0 0
11393 2 2 -6.7569020983157313e-01 2.1798628061468996e+01 1.6149965328652267e+00 5.2351797278559630e+01 0 0 0
9932 1 2 -2.7932626545793970e-01 2.1935012323545731e+01 5.2560063851803873e+00 5.5111152775919024e+01 1 0 0
897 1 3 4.2013233092699331e-01 1.7337292513259580e+01 6.7470643832876815e+00 5.6730338871939367e+01 0 1 -1
51 1 1 -7.1262584042728686e-02 1.2356545868702595e+01 6.8213453555538752e+00 5.7867123772374882e+01 0 1 -1
52 1 1 -3.6636125678001515e-02 1.5053885365982405e+01 6.8178097575033441e+00 5.8947931287978250e+01 0 1 -1
12524 2 2 -6.8066883353408614e-01 1.6222077445957694e+01 9.0211895224719409e+00 4.8558480581774440e+01 0 0 0
9949 1 2 -3.0219092184517687e-01 1.4754443487393612e+01 6.7921271388777207e+00 5.0101225590553064e+01 1 0 0
177 1 1 -2.3956235539152582e-01 2.1830014644178281e+01 8.4738375067686302e+00 5.8937973165255421e+01 0 1 -1
12525 2 3 3.9380632717300729e-01 1.5346604003274194e+01 8.8826950387191488e+00 4.8951988432220197e+01 0 0 0
652 1 3 3.7980128689274145e-01 2.0532679882730545e+01 7.0566771377980135e+00 5.7713842705564694e+01 0 1 -1
896 1 2 -4.3430019867079234e-01 1.7586508457278914e+01 6.9777094102599531e+00 5.7649627212284578e+01 0 1 -1
9868 1 2 -5.0834502529066161e-01 1.6683553882996875e+01 1.2245990324300308e+01 4.8729464146195525e+01 1 0 0
9869 1 3 3.5788516676281995e-01 1.5729832180652997e+01 1.2307834385251651e+01 4.9124886652732911e+01 1 0 0
651 1 2 -4.7548849496117646e-01 2.0537610800550201e+01 7.7647303968457795e+00 5.7025413551183469e+01 0 1 -1
9515 1 1 -4.9742828929306926e-02 2.1637879351319860e+01 9.5208944874631261e+00 5.1635907458133730e+01 1 0 0
9450 1 1 1.0431974460882053e-01 1.4140841223927049e+01 7.8428222231284330e+00 5.0967131688963498e+01 1 0 0
9456 1 1 -2.2767641500757571e-01 1.6688492466077747e+01 1.0956449709300733e+01 5.0678176977614726e+01 1 0 0
9866 1 3 1.3898373648085971e-01 1.5676067586052914e+01 1.0795249888612295e+01 5.0329793531075147e+01 1 0 0
9867 1 2 -4.1979575449954909e-01 1.8629392323680676e+01 1.0772676464677778e+01 4.9023817421661320e+01 1 0 0
10018 1 2 -5.2569531231588118e-01 1.7244830391255697e+01 6.8740388662029757e+00 4.9765784891732913e+01 1 0 0
10019 1 3 4.4573583570182951e-01 1.7159642381539086e+01 7.6434502700301801e+00 4.9153019570132720e+01 1 0 0
10048 1 2 -5.5232117164680938e-01 1.9688792181805489e+01 8.4201730926268841e+00 4.9945182402031996e+01 1 0 0
10049 1 3 4.0987050092025329e-01 1.9268799548492627e+01 9.1377155804973960e+00 4.9508363505042681e+01 1 0 0
9452 1 1 1.0127223932676824e-01 1.5076011851613732e+01 8.7556919772109101e+00 5.1460398232106940e+01 1 0 0
9387 1 1 -6.7570220211667009e-03 1.2753686588817624e+01 7.7120722297136277e+00 5.1194217637464213e+01 1 0 0
9453 1 1 -5.2084128370279870e-02 1.6465449555339930e+01 8.6875996295032092e+00 5.1349786313683587e+01 1 0 0
9451 1 1 1.4149863611191971e-01 1.7174139577660977e+01 7.2524074518340100e+00 5.1207283576131942e+01 1 0 0
9455 1 1 7.2606691110527075e-02 1.7349891533970546e+01 9.7577261605693799e+00 5.1435183904185138e+01 1 0 0
9454 1 2 -3.2069400840112661e-01 1.4347915635127423e+01 1.0040835537839456e+01 5.1797932759098416e+01 1 0 0
9391 1 1 2.8617630773642316e-01 1.2982047868581727e+01 1.0018013926600531e+01 5.2109189517225708e+01 1 0 0
10150 1 3 1.5381537683522395e-01 1.6505099959243637e+01 1.1837423904663522e+01 5.1338817563868659e+01 1 0 0
9512 1 1 1.3012051852735326e-01 1.9478282438344774e+01 8.3686215036890452e+00 5.1444037536257632e+01 1 0 0
9514 1 1 -9.9966721151592934e-03 1.8761466257717835e+01 9.7025147762212320e+00 5.1645360828309968e+01 1 0 0
9510 1 1 -3.0421933227464802e-02 1.8567968361182494e+01 7.3444913070573117e+00 5.1879417959501787e+01 1 0 0
9517 1 1 1.2618135831466615e-01 2.0944729338750449e+01 1.0766256730275540e+01 5.1275766673893656e+01 1 0 0
9516 1 1 -3.6989577513719042e-02 1.9552872109997335e+01 1.0871591306488417e+01 5.1811905822768146e+01 1 0 0
9865 1 1 2.7450327257233015e-01 1.7497990151658918e+01 1.1311669682360822e+01 4.9394070728737034e+01 1 0 0
9513 1 1 -8.9992430319939219e-03 2.0808425470000760e+01 8.4112457681515664e+00 5.2117525721310635e+01 1 0 0
9518 1 1 1.2077861526806910e-01 1.9108609528283520e+01 1.1978062839017316e+01 5.2485344695051381e+01 1 0 0
9457 1 2 -3.2010016274936348e-01 1.7730002368408140e+01 1.1943863736322854e+01 5.2874578847820978e+01 1 0 0
9896 1 3 2.9158570319682237e-01 1.4127334185202598e+01 1.1547837286245917e+01 5.3638139330700710e+01 1 0 0
9897 1 2 -4.8129688660529779e-01 1.4311367539117940e+01 9.9513709478723307e+00 5.5296484569538976e+01 1 0 0
9395 1 1 -2.8774217772887428e-01 1.3751869594931874e+01 1.1951810432761985e+01 5.4556419406193186e+01 1 0 0
9899 1 3 4.5871027036063916e-01 1.4504988485707445e+01 9.2351373176026090e+00 5.5987195828063442e+01 1 0 0
16193 2 2 -6.0322219197456217e-01 1.9745091273395012e+01 1.0117725454721000e+01 5.4942714058751385e+01 0 0 0
54 1 1 9.3608757163500506e-02 1.4503703376889055e+01 7.9662937314599702e+00 5.8214965136486171e+01 0 1 -1
746 1 2 -3.3626951066992644e-01 1.5397186952427218e+01 8.7633760363906354e+00 5.7344025049312201e+01 0 1 -1
9895 1 1 3.0442382334361595e-01 1.3135349193474594e+01 1.0741642787515604e+01 5.5347615325363499e+01 1 0 0
53 1 1 1.4638588528500066e-02 1.2966699747118241e+01 8.0627362445955235e+00 5.8260914879664796e+01 0 1 -1
10151 1 3 2.1433683447745025e-01 1.4645613496218672e+01 1.2286278383257541e+01 5.5113998705438263e+01 1 0 0
9511 1 1 -2.2598663426490494e-02 2.1308720424110778e+01 7.3749668106526434e+00 5.2922570666402557e+01 1 0 0
9883 1 2 -3.7597545095210733e-01 2.1514053415133176e+01 1.1621573577783478e+01 5.0300244919251099e+01 1 0 0
623 1 2 -4.4107698380754645e-01 1.3853282055426257e+01 1.2678613889252794e+01 5.7364098891827020e+01 0 1 -1
61 1 1 1.3699184460625427e-01 1.2980643661710637e+01 1.2940796029710743e+01 5.8538152474432849e+01 0 1 -1
16194 2 3 4.4986742438825761e-01 1.9525287361209088e+01 1.1037408322541079e+01 5.5136059505269721e+01 0 0 0
14056 2 3 4.5442642421358603e-01 2.0034887443113298e+01 1.2270332973735027e+01 4.9625491174884438e+01 0 0 0
16195 2 3 4.1284907457527553e-01 2.0305279698378737e+01 9.6198126636116807e+00 5.5591734359945875e+01 0 0 0
12700 2 3 4.2206510509054951e-01 2.1224508912095128e+01 7.9977508487641966e+00 4.9699108610509548e+01 0 0 0
56 1 1 1.2862752435867605e-01 1.5365676180325350e+01 9.4557501881969301e+00 5.8622426386762662e+01 0 1 -1
57 1 1 2.4175361416806370e-02 1.2997065583047647e+01 1.0486228437612821e+01 5.8765535236385659e+01 0 1 -1
12151 2 3 3.8456044031555209e-01 1.3791350169121968e+01 1.1621297359570878e+01 4.9301225238036757e+01 0 0 0
624 1 3 3.6730817541669514e-01 1.3523941442903899e+01 1.1901100871196842e+01 5.6901967957084665e+01 0 1 -1
648 1 1 3.0730106117040384e-01 2.1273093780453245e+01 8.8715449982047048e+00 5.7542021577928715e+01 0 1 -1
9397 1 1 5.4262634125889185e-02 1.2827783497669744e+01 1.3088728777250287e+01 5.4208213254177309e+01 1 0 0
16703 2 2 -6.0895635859288932e-01 2.0023993482461020e+01 1.2600991608105488e+01 5.7240588814080255e+01 0 0 0
12149 2 2 -6.4483263248388212e-01 1.4163212346981283e+01 1.2337250792082768e+01 4.9868101836761795e+01 0 0 0
16704 2 3 4.3651512063011078e-01 1.9546909535396740e+01 1.2458529025212025e+01 5.8073932826934950e+01 0 0 0
9393 1 2 -3.2126006731731405e-01 1.2269955412152020e+01 1.1131636578142317e+01 5.2567131891040226e+01 1 0 0
9520 1 1 8.9722076959461924e-02 1.9889102998623443e+01 1.3104064411469121e+01 5.2934799259770486e+01 1 0 0
9988 1 2 -5.0479882544672394e-01 1.9982329321094785e+01 1.3033877541269895e+01 5.4494876850214133e+01 1 0 0
59 1 1 -1.0422293412472704e-01 1.2274300070361653e+01 1.1698323503892365e+01 5.8825431240848225e+01 0 1 -1
10227 2 3 3.7914959160913297e-01 2.1885904824219690e+01 1.0701952967204914e+01 4.8304954546977271e+01 0 0 0
9458 1 2 -3.3409603955255229e-01 1.5648783222756057e+01 1.3164919089829773e+01 5.3570398004839916e+01 1 0 0
916 1 2 -4.7365717828475523e-01 1.7773889278119576e+01 1.3099132398731738e+01 5.8600961678155613e+01 0 1 -1
55 1 1 -1.1067695652690387e-01 1.2318239806842318e+01 9.2604165797499398e+00 5.8466939095105559e+01 0 1 -1
650 1 2 -3.5660987470716371e-01 2.1844076883281168e+01 9.8345535924448431e+00 5.6936413461306422e+01 0 1 -1
14859 2 3 4.0828836154108322e-01 1.2347581724371455e+01 1.7118325672729817e+01 4.8719562515793307e+01 0 0 0
9403 1 1 7.8842547228464930e-03 1.3438442782857713e+01 1.6805446028132870e+01 5.3767012362643882e+01 1 0 0
9523 1 1 1.3765541021380179e-01 2.1886397734777752e+01 1.4416138040243837e+01 5.2968738356663799e+01 1 0 0
14829 2 3 4.6017466721958655e-01 1.8697134705438959e+01 1.3179095083878195e+01 4.8404524145368129e+01 0 0 0
15665 2 2 -6.2691252712989154e-01 1.4633279118216294e+01 1.4624863693577328e+01 4.8805839996261192e+01 0 0 0
13642 2 3 3.5073480767102039e-01 1.7068303293370519e+01 1.7640070995429024e+01 4.9814345012809738e+01 0 0 0
16651 2 3 3.9023212058516776e-01 2.1876674173388505e+01 1.5490648775154135e+01 4.8818631362874534e+01 0 0 0
9531 1 1 -3.7902284879359156e-02 2.1434612867629816e+01 1.9618207879658637e+01 5.2999785572757069e+01 1 0 0
14418 2 3 3.8373872666022690e-01 1.4185746873028563e+01 1.5266913777428194e+01 5.0893424680178676e+01 0 0 0
9990 1 2 -4.7071943585424053e-01 2.1789786369887832e+01 1.4713094854320365e+01 5.4357444091568460e+01 1 0 0
14528 2 2 -6.7658915046804347e-01 1.7262585818065499e+01 1.4191075063802426e+01 5.0349012659983103e+01 0 0 0
16192 2 3 3.5742551282357304e-01 1.2609198683114389e+01 1.8839876192416934e+01 5.0868500926281456e+01 0 0 0
15384 2 3 3.6326476127273566e-01 1.5176704684889359e+01 1.7672476224883368e+01 5.1150357478348482e+01 0 0 0
16705 2 3 3.0823724502486116e-01 2.0543696503682359e+01 1.3427113588685883e+01 5.7224121833918566e+01 0 0 0
134 1 1 2.6146253269682029e-01 2.0664152871183166e+01 1.9027301111342165e+01 5.8852565149884740e+01 0 0 -1
15385 2 3 2.6155395231644052e-01 1.5745552918327048e+01 1.9076794157312001e+01 5.0724777343420136e+01 0 0 0
14746 2 3 3.7908346592253306e-01 1.7633980588559382e+01 1.9414417910865783e+01 4.8654778563871659e+01 0 0 0
11571 2 3 2.8394513999755855e-01 1.9205641473735927e+01 1.6066290405829104e+01 4.8571419566354436e+01 0 0 0
12150 2 3 3.9528503162414369e-01 1.3701869590480364e+01 1.3210879685613307e+01 4.9775146419051254e+01 0 0 0
71 1 1 -3.6914738202570327e-03 1.6233340206993113e+01 1.9235212067205079e+01 5.8909161800315943e+01 0 0 -1
15667 2 3 2.6547191635191153e-01 1.5230039297473779e+01 1.5140234519732109e+01 4.9345283008290679e+01 0 0 0
16120 2 3 4.2497472799739050e-01 2.0732326547460715e+01 1.6356576816938343e+01 5.5303065010981108e+01 0 0 0
9459 1 1 2.6066306496341229e-01 1.6985907125978883e+01 1.3174985125229796e+01 5.3137609707810036e+01 1 0 0
628 1 3 4.0300477330381990e-01 1.3510725899232636e+01 1.7833093716098890e+01 5.6672574892503640e+01 0 0 -1
13640 2 2 -6.6922068431464099e-01 1.6460383429016279e+01 1.6836764654269935e+01 4.9594524904627512e+01 0 0 0
6 1 1 1.4058785370389226e-01 1.4161829192724861e+01 1.7882596434185562e+01 5.8594057087011947e+01 0 0 -1
9527 1 1 1.4933335368880007e-01 2.1933623730055718e+01 1.6758190112603199e+01 5.1882381597468999e+01 1 0 0
9467 1 1 1.3785059924511756e-01 1.6958469966518695e+01 1.7999508949904172e+01 5.4283736432286105e+01 1 0 0
9521 1 1 -6.8691665333560178e-02 2.1272933236159002e+01 1.3186612904482869e+01 5.2515802091639316e+01 1 0 0
14530 2 3 3.6322453627505008e-01 1.7542413497638123e+01 1.3308588671183630e+01 5.0673628826730429e+01 0 0 0
9941 1 2 -3.5966773008060676e-01 1.9088569623091871e+01 1.6506778201824190e+01 5.1491164341681404e+01 1 0 0
13641 2 3 3.6069224310139414e-01 1.6693625419925585e+01 1.6547793554182864e+01 4.8661160753470661e+01 0 0 0
9957 1 3 3.6631507163124760e-01 1.7090309237861891e+01 1.5818227058952788e+01 5.5896863020426721e+01 1 0 0
625 1 2 -4.2982505853780589e-01 1.4331027256694750e+01 1.7539734340359239e+01 5.7170400925879065e+01 0 0 -1
9460 1 1 1.4421082205714641e-01 1.4881473595095315e+01 1.4396695919413373e+01 5.3609495848416032e+01 1 0 0
70 1 1 2.1892162512240987e-01 1.8593242275340444e+01 1.7621631063913078e+01 5.8729931679903032e+01 0 0 -1
9464 1 1 4.5809608187271792e-03 1.4872767366122298e+01 1.6789988482269653e+01 5.3737639589510003e+01 1 0 0
8 1 1 1.1257771543928166e-03 1.4786340514145692e+01 1.9158013008526055e+01 5.8991473909129432e+01 0 0 -1
9991 1 3 3.7992826803645197e-01 2.1196024158631495e+01 1.4033900720524048e+01 5.4871111026056603e+01 1 0 0
9466 1 1 -5.8675888569520952e-03 1.5521386701317514e+01 1.8037933491722441e+01 5.4082012968473059e+01 1 0 0
15383 2 2 -5.8961487997794837e-01 1.5145126409083076e+01 1.8614680439603667e+01 5.1301277777466090e+01 0 0 0
9989 1 3 3.4379366189012345e-01 1.9225185413728948e+01 1.3567541504109405e+01 5.4760336836406175e+01 1 0 0
9528 1 1 -1.0685088794241833e-01 1.9345264141480335e+01 1.8355742498059858e+01 5.2968422431036053e+01 1 0 0
9405 1 1 1.2350027033665691e-01 1.2651135701551386e+01 1.8049894299548878e+01 5.3424709199801576e+01 1 0 0
9526 1 1 1.4416599926899090e-01 1.8465572136107681e+01 1.7310132600177930e+01 5.2496947990781280e+01 1 0 0
5 1 1 -7.3897982675236493e-02 1.2655302618849070e+01 1.7867349044198107e+01 5.8744212878384673e+01 0 0 -1
917 1 3 3.4188311064578053e-01 1.7509366868839770e+01 1.3769544756576041e+01 5.7990019785313464e+01 0 1 -1
9529 1 1 1.6922344737957037e-01 2.0608836079414154e+01 1.8675642629762091e+01 5.2398843868012399e+01 1 0 0
13754 2 2 -6.7135196470909131e-01 1.8092661831296702e+01 1.9140791523682395e+01 5.0393587303053685e+01 0 0 0
16649 2 2 -6.5004563872881760e-01 2.1618418982129569e+01 1.5013962747375945e+01 4.9691903885618203e+01 0 0 0
14054 2 2 -7.2332367060334513e-01 1.9712828011154006e+01 1.3198861621670508e+01 4.9675549474975774e+01 0 0 0
9469 1 2 -3.3750237545029499e-01 1.7595748542368295e+01 1.9200754372368635e+01 5.4811516630521922e+01 1 0 0
10626 2 3 3.8890055856965972e-01 1.3954974698042584e+01 1.8812304174218369e+01 4.9236675286113915e+01 0 0 0
9940 1 2 -3.5190353765889698e-01 2.1286482040883712e+01 1.7956135223840970e+01 5.1339572272220082e+01 1 0 0
9522 1 1 -4.4841722650183831e-02 1.9100313654415316e+01 1.4341923223822782e+01 5.2666960716412511e+01 1 0 0
9525 1 1 -6.6466162225801220e-02 2.1245397684547971e+01 1.5602719213617377e+01 5.2207737120053174e+01 1 0 0
11572 2 3 3.9844076384989757e-01 1.9952958897152524e+01 1.6868633160671916e+01 4.9763451006890904e+01 0 0 0
9974 1 2 -5.5001281819128889e-01 1.5567293150991313e+01 1.5770597328898187e+01 5.1765253877975070e+01 1 0 0
14417 2 2 -6.2793106262769516e-01 1.3243764043848538e+01 1.5501163827332769e+01 5.1062435839281164e+01 0 0 0
9524 1 1 1.5454940427049388e-01 1.9847017430148341e+01 1.5442844954553111e+01 5.2138983685316823e+01 1 0 0
72 1 2 -3.6043380252842139e-01 1.9584249732902901e+01 1.8601987223181329e+01 5.8096999750231561e+01 0 0 -1
9956 1 2 -4.3741773964682118e-01 1.6656777122741971e+01 1.5304439278694764e+01 5.5160486800695267e+01 1 0 0
10625 2 2 -6.9821273964065744e-01 1.4196673209098954e+01 1.8002871279276455e+01 4.8794665139921854e+01 0 0 0
9462 1 1 1.1388718906128929e-01 1.5562798629778090e+01 1.5599539900358170e+01 5.3248597829003636e+01 1 0 0
9530 1 1 2.9044314062468624e-01 1.8842978127271365e+01 1.9034753563153593e+01 5.4128303517680990e+01 1 0 0
14055 2 3 4.5936446138617792e-01 2.0378702819878896e+01 1.3897715017185433e+01 4.9473937611724587e+01 0 0 0
9407 1 1 1.6935197030073967e-02 1.3401669467931946e+01 1.9395692336325723e+01 5.3748229250180074e+01 1 0 0
14529 2 3 3.9803150057612535e-01 1.7849076124523769e+01 1.4653371329357618e+01 4.9826296365502429e+01 0 0 0
9399 1 1 -3.4308937400450372e-02 1.3570081779443257e+01 1.4320645615368711e+01 5.3947832625557155e+01 1 0 0
9461 1 1 -8.8556159211503088e-02 1.7727099094353413e+01 1.4291833614505341e+01 5.3123167646700864e+01 1 0 0
1 1 1 4.8443208512949212e-02 1.2780363496407555e+01 1.5387082584158605e+01 5.8617302166099236e+01 0 1 -1
9975 1 3 4.4178863700034143e-01 1.6307823808345372e+01 1.5400404902103899e+01 5.1264949878656459e+01 1 0 0
9465 1 1 -8.0052808895382105e-02 1.7515019683533637e+01 1.6967996152511457e+01 5.3431757777337296e+01 1 0 0
9463 1 1 1.3742561738455353e-01 1.6990231910453744e+01 1.5529592215411215e+01 5.3752209982655124e+01 1 0 0
69 1 1 1.1253810741512557e-01 1.6915642412359173e+01 1.7890592260603750e+01 5.8744021631829419e+01 0 0 -1
11570 2 2 -6.3065810197386707e-01 1.9599518218449074e+01 1.6889446480014520e+01 4.8841707475941348e+01 0 0 0
630 1 2 -3.2719594483100345e-01 1.7635118972426234e+01 1.7241670261293137e+01 5.7675815826234818e+01 0 0 -1
16118 2 2 -6.3882923850072115e-01 1.9774373321614494e+01 1.6382628781121394e+01 5.5609366992070925e+01 0 0 0
16119 2 3 4.4206561627805002e-01 1.9546001029924319e+01 1.7065201695243307e+01 5.6206331136948556e+01 0 0 0
13755 2 3 3.2647021840770651e-01 1.8917390707790062e+01 1.8650571439510262e+01 5.0700202731889682e+01 0 0 0
10627 2 3 3.2702963263910345e-01 1.4827297434647294e+01 1.7412983178760737e+01 4.9256380800344232e+01 0 0 0
14419 2 3 3.9715707342634060e-01 1.3033484346550736e+01 1.6464159619706063e+01 5.1247162899762586e+01 0 0 0
9468 1 1 6.0934382496582389e-02 1.4687342084413306e+01 1.9224765970171092e+01 5.4250446638150599e+01 1 0 0
9401 1 1 -6.0346325300533760e-03 1.2795733202116635e+01 1.5578073255197683e+01 5.3840726735648545e+01 1 0 0
15371 2 2 -6.4070269743060770e-01 2.1776469956281151e+01 1.5707000919289149e+01 5.7188747092517900e+01 0 0 0
63 1 1 -1.2578163148233795e-01 1.2269103116194202e+01 1.4143326172914426e+01 5.8344020001934261e+01 0 1 -1
640 1 2 -4.0800856564692461e-01 1.9133330334011024e+01 2.2189288881529123e+01 1.9466523459152814e+01 0 0 0
763 1 2 -4.8502252343600433e-01 1.5843095392027964e+01 2.4447874387496835e+01 1.8059921863697852e+01 0 0 0
764 1 3 3.3396063610820886e-01 1.6380653644942392e+01 2.3899927276705839e+01 1.8611341597945668e+01 0 0 0
1591 1 1 1.4893153981829593e-01 1.4097981766814470e+01 2.0602305394835039e+01 1.9715299471363778e+01 1 0 0
1593 1 1 -2.7205450179613984e-03 1.3470816074017980e+01 2.1835322679901843e+01 2.0058750472696463e+01 1 0 0
1595 1 1 -3.5299744325841625e-02 1.4219162961368500e+01 2.3039737317720494e+01 2.0483917422712778e+01 1 0 0
2000 1 2 -4.7150196427795421e-01 1.5459165160088210e+01 2.0336302293783053e+01 1.9550896361428620e+01 1 0 0
2004 1 3 5.4739386011365843e-01 1.6059842222252851e+01 2.1141022552139418e+01 1.9977437770169505e+01 1 0 0
2001 1 1 2.8459862050695284e-01 1.5578406835129302e+01 2.3143658379804673e+01 2.0719171487386529e+01 1 0 0
2002 1 2 -5.0921291393058854e-01 1.6495017158236646e+01 2.2139955588070585e+01 2.0363698745362523e+01 1 0 0
638 1 1 3.2051871041224661e-01 2.0383783553467051e+01 2.2309658647612299e+01 1.9154804928243742e+01 0 0 0
639 1 3 2.2428074196423320e-01 2.0180580017340066e+01 2.2010239544807554e+01 1.6919338716928852e+01 0 0 0
139 1 1 -2.2261557960537565e-01 2.0939109302976728e+01 2.1850466455061081e+01 1.7740746314119548e+01 0 0 0
1597 1 1 9.8200604024942240e-02 1.3421103484009425e+01 2.4277050333006599e+01 2.0690811968830943e+01 1 0 0
2003 1 2 -4.3580562619474800e-01 1.6006061587809228e+01 2.4316862964686017e+01 2.1311280844838059e+01 1 0 0
143 1 1 1.3863826366294749e-01 2.1084650646099515e+01 2.5319725884091959e+01 1.7029446461796603e+01 0 0 0
12376 2 3 3.7705525285764385e-01 1.8121404058241584e+01 2.5186012878444547e+01 2.2486265045909335e+01 0 0 0
12374 2 2 -7.0587849073646214e-01 1.8191599720688668e+01 2.4438818626269452e+01 2.1851348367178367e+01 0 0 0
12375 2 3 5.2365257928583175e-01 1.7216862506117518e+01 2.4405528390922818e+01 2.1383627323130831e+01 0 0 0
2898 1 3 4.1298171848554432e-01 1.7619196931320857e+01 2.2497645538024592e+01 2.2563662181461652e+01 0 1 0
2973 1 2 -2.6796192304191757e-01 1.4237621259972414e+01 2.3446026750698959e+01 2.3022037257702003e+01 0 1 0
2078 1 1 -7.9802997567600294e-03 1.4892636573412783e+01 2.0291231599485343e+01 2.4621998100200418e+01 0 1 0
2080 1 1 4.1129539108891331e-03 1.4105223848730121e+01 2.1456694082098988e+01 2.4377223418664840e+01 0 1 0
2082 1 1 1.1861123448284971e-01 1.4920702966225520e+01 2.2627498213711572e+01 2.4026455605165602e+01 0 1 0
2084 1 1 1.2577684880709342e-01 1.3912689005285156e+01 2.4239920523891055e+01 2.4195033719775854e+01 0 1 0
2086 1 1 -3.2161291888177325e-02 1.4696679690736136e+01 2.5449640721918602e+01 2.4476523848417042e+01 0 1 0
2140 1 1 -2.9879154957839559e-02 1.6276182378012447e+01 2.0411937930119006e+01 2.4880102855684580e+01 0 1 0
2141 1 1 -6.6327343676019807e-02 1.9150760349276755e+01 2.0572229725321950e+01 2.4657768375637385e+01 0 1 0
2142 1 1 1.5176024908650257e-01 1.6855425160022573e+01 2.1743302088600956e+01 2.5214599541361718e+01 0 1 0
2143 1 1 1.2761307724599127e-01 1.8256287504176296e+01 2.1810093876811042e+01 2.4370919926458630e+01 0 1 0
2144 1 1 -4.3841539034047895e-02 1.6154386347303763e+01 2.2911672561823767e+01 2.4730504468061707e+01 0 1 0
2145 1 1 -2.9831205811968804e-02 1.8932706844942075e+01 2.3078448217274147e+01 2.4870179300681965e+01 0 1 0
2146 1 1 1.2243345963310907e-01 1.6706103200142078e+01 2.4217313499795853e+01 2.5077375721598180e+01 0 1 0
2147 1 1 -3.4134479262980431e-02 1.8203130162661065e+01 2.4231769802673941e+01 2.5079993376191087e+01 0 1 0
2148 1 1 1.5193753017722028e-01 1.6175872402746069e+01 2.5445249496521001e+01 2.4340933692499672e+01 0 1 0
2149 1 1 1.1856853229488096e-01 1.8887747264464053e+01 2.5391516433834429e+01 2.5672468253838900e+01 0 1 0
2201 1 1 1.2684413575082032e-01 2.0535929002642042e+01 2.0569642136021052e+01 2.4483051235179488e+01 0 1 0
2203 1 1 -6.2131882606633410e-02 2.1082000623998681e+01 2.1920203812254037e+01 2.4372862380780301e+01 0 1 0
2205 1 1 -3.2816078926600614e-02 2.0365032915113513e+01 2.3054284258372483e+01 2.4902852220478444e+01 0 1 0
2207 1 1 1.3719950241419065e-01 2.1149832676551512e+01 2.4145583871805890e+01 2.5503695161634923e+01 0 1 0
2209 1 1 -2.6148461350576052e-02 2.0406176051254164e+01 2.5339911296692112e+01 2.5809044888465717e+01 0 1 0
2897 1 2 -4.8240397516725425e-01 1.7615440164117537e+01 2.1684783631017364e+01 2.3081838337936777e+01 0 1 0
2899 1 2 -5.3515326745984659e-01 2.1250949938252663e+01 2.4904358597618788e+01 2.3476421895144831e+01 0 1 0
1599 1 1 -7.1766615561733985e-02 1.3989711053944522e+01 2.5588963930434659e+01 2.0592324831932594e+01 1 0 0
2005 1 3 1.4464737537991756e-01 1.4973868914937928e+01 2.5671178655791863e+01 2.0212628106856403e+01 1 0 0
10292 2 2 -6.0330219456087897e-01 2.0145324527198962e+01 2.2960998232561593e+01 2.2064370247179941e+01 0 0 0
10294 2 3 4.2419471991114560e-01 2.0696035152723862e+01 2.3607126333000277e+01 2.2569419036388634e+01 0 0 0
10293 2 3 4.1803416985608161e-01 1.9542042089267454e+01 2.3499866482602201e+01 2.1445063539953022e+01 0 0 0
141 1 2 -3.3064764364719162e-01 2.0275425553068420e+01 2.4068805469709833e+01 1.7076701264049213e+01 0 0 0
78 1 1 8.5235562776586157e-02 1.6068668648021116e+01 2.4108276810110659e+01 1.6534666215588885e+01 0 0 0
2079 1 1 -2.2574841147642414e-02 1.2647093433516879e+01 2.1618242658451251e+01 2.4424323846728502e+01 0 1 0
76 1 1 1.1416186887925432e-01 1.6744493421377179e+01 2.2859574309167872e+01 1.6654333270527456e+01 0 0 0
77 1 2 -3.5208348160992714e-01 1.8160741033625424e+01 2.2853539388583993e+01 1.6895050557100976e+01 0 0 0
79 1 1 2.6943130739545190e-01 1.8909735170307794e+01 2.4052233213025527e+01 1.6768564743750378e+01 0 0 0
81 1 1 -6.9066191375947106e-02 1.8268720418588284e+01 2.5168247889899277e+01 1.6261082052557480e+01 0 0 0
14654 2 2 -6.8916122665953938e-01 1.8946365054087895e+01 2.5033397701701816e+01 1.9004550015067455e+01 0 0 0
14655 2 3 4.1623653091647422e-01 1.8353830132099173e+01 2.5849046794871064e+01 1.9055282104752223e+01 0 0 0
2083 1 1 1.5352605166257320e-02 1.2623843001592920e+01 2.4200226591795460e+01 2.4900772724856942e+01 0 1 0
11982 2 3 3.6273398900276027e-01 1.9548139000572519e+01 2.0549844351743452e+01 2.1215782191543912e+01 0 0 0
965 1 3 1.4831449145281511e-01 2.0989590254707974e+01 2.0733915873698272e+01 1.7699778290975289e+01 0 0 0
75 1 1 -2.1472629616042981e-02 1.6138475045220716e+01 2.1677960473623052e+01 1.6255331262661716e+01 0 0 0
14656 2 3 4.0323863095021195e-01 1.8595954743427217e+01 2.4146267639594392e+01 1.8953016153327397e+01 0 0 0
11981 2 2 -6.9194701588319474e-01 2.0256542705732798e+01 2.0035309615837345e+01 2.1586476547727102e+01 0 0 0
10839 2 3 3.6908010507421374e-01 1.6078127887184465e+01 2.5874994474979921e+01 1.8837232084848182e+01 0 0 0
80 1 1 1.0851794515854277e-02 1.6835026672875500e+01 2.5212495170903562e+01 1.6003516449043378e+01 0 0 0
2950 1 2 -4.3764873034311885e-01 1.6314417988072226e+01 2.4433205489767232e+01 2.6462183893094238e+01 0 1 0
13369 2 3 4.4608355146927892e-01 1.8181769036916961e+01 2.0856604435885107e+01 1.8626501611055989e+01 0 0 0
2879 1 2 -5.3560623359938953e-01 1.7336487366302084e+01 2.1734045689495421e+01 2.6537720966692330e+01 0 1 0
11983 2 3 4.4443274195224475e-01 2.0897877216452031e+01 2.0561495001848581e+01 2.2031944449045913e+01 0 0 0
16147 2 3 3.3418325839773860e-01 1.7754210355638836e+01 1.9889012433398843e+01 2.2002735692132873e+01 0 0 0
16 1 1 7.7105822427057432e-03 1.4698158132404224e+01 2.4050971129134247e+01 1.6019722923583132e+01 0 0 0
13367 2 2 -6.2798395332783707e-01 1.8345844711589010e+01 1.9990249954405531e+01 1.8298752521340493e+01 0 0 0
15873 2 3 3.8529495575663364e-01 2.0486816919338118e+01 2.5050210945079119e+01 1.9809641026755180e+01 0 0 1
10838 2 2 -6.7473246274317333e-01 1.6755128069257808e+01 2.6179749842148833e+01 1.9567769859800347e+01 0 0 0
10 1 1 2.3079224766204623e-02 1.4016606301637816e+01 2.0345650527896609e+01 1.5996679024189454e+01 0 0 0
2772 1 2 -4.0368719053759339e-01 1.6946884097355998e+01 2.6129256684815847e+01 2.3370659893725307e+01 0 1 0
15872 2 2 -6.6624180299745950e-01 2.1283892337878488e+01 2.5476321205625531e+01 2.0264505844056501e+01 0 0 1
12 1 1 1.4197935634631408e-02 1.4675110511833999e+01 2.1584615785224432e+01 1.6224859279965944e+01 0 0 0
2900 1 3 3.9863982865372610e-01 2.1075667302591462e+01 2.5782003420693652e+01 2.3114207445402062e+01 0 1 0
641 1 2 -4.6984714710837588e-01 2.1520089248313017e+01 2.2429882701874543e+01 1.9989860311724538e+01 0 0 0
15874 2 3 4.2284611784692605e-01 2.1700716190110327e+01 2.6135060410802598e+01 1.9709197324406173e+01 0 0 1
16283 2 2 -6.1627279226188647e-01 1.2299272499044063e+01 2.4382290005000630e+01 1.8316200468540050e+01 1 0 1
16285 2 3 4.6186872519587185e-01 1.2257333186954527e+01 2.5239453153714948e+01 1.7989954662656682e+01 1 0 1
13569 2 3 2.5743312286672859e-01 1.9148601049484249e+01 2.6431070394748744e+01 2.1122363542178544e+01 0 0 0
83 1 1 1.4880811201772767e-01 1.9067745898711568e+01 2.6489515442327498e+01 1.6121242753477837e+01 0 0 0
15427 2 3 3.7751482926407481e-01 1.3145921501349129e+01 3.1369968740805028e+01 1.8583315903860129e+01 0 0 0
15105 2 3 4.0698418974407757e-01 2.0367044794982398e+01 2.8655917385669017e+01 2.1107343165073555e+01 0 0 0
16564 2 3 4.1945742486275372e-01 1.2612426298631025e+01 2.7941781803923860e+01 1.8721508904643382e+01 0 0 1
2701 1 3 3.7256470165699368e-01 1.9009019074000584e+01 2.7319295672718525e+01 2.3022379865849452e+01 0 1 0
16563 2 3 3.2897500739819585e-01 1.4023185745686041e+01 2.7394215837002243e+01 1.8250125823576806e+01 0 0 1
10840 2 3 4.2490218699150512e-01 1.6544511332181816e+01 2.7078900878531194e+01 1.9868532395322383e+01 0 0 0
13568 2 2 -6.6340622495466783e-01 1.9133886762800675e+01 2.7375529293505679e+01 2.1328321943006721e+01 0 0 0
90 1 1 4.3407031321254327e-02 1.6527789810330706e+01 3.1590656536742877e+01 1.6577558387664247e+01 0 0 0
84 1 1 -7.5192766851229179e-02 1.6882922096230530e+01 2.7600033227559468e+01 1.6345676145175645e+01 0 0 0
2211 1 1 -4.3354326266381943e-02 2.1098993270896319e+01 2.6512558068155037e+01 2.6129711106000418e+01 0 1 0
911 1 3 3.3073477940545665e-01 1.9895568630928693e+01 2.7473789843961406e+01 1.9109569831087665e+01 0 0 0
15425 2 2 -6.2688972299560919e-01 1.3250568056396954e+01 3.0399892366589491e+01 1.8354657045210342e+01 0 0 0
91 1 1 2.3151332812647074e-01 1.9022758377589128e+01 3.1265217840484510e+01 1.7525926307017720e+01 0 0 0
14011 2 3 3.4292363410205073e-01 1.7866413969726672e+01 3.0255256767059446e+01 1.9622410292548174e+01 0 0 0
14009 2 2 -6.5462957360743734e-01 1.8368379918516883e+01 3.0315921509325168e+01 2.0458053732049063e+01 0 0 0
14010 2 3 3.3771816795320797e-01 1.9292909999571432e+01 3.0435174547327758e+01 2.0271798973854882e+01 0 0 0
88 1 1 1.0395855346425116e-01 1.6976025933144822e+01 3.0228356117882630e+01 1.7169347283448381e+01 0 0 0
873 1 2 -3.4698307837865883e-01 1.6259232535083328e+01 2.9450145545933186e+01 1.8080538932947768e+01 0 0 0
926 1 2 -3.7625865763703570e-01 1.8384566851270463e+01 2.7900565313761017e+01 1.8387191596821769e+01 0 0 0
1601 1 1 -5.0678616325469099e-02 1.3357527922289536e+01 2.6766485129420353e+01 2.1081198111479068e+01 1 0 0
1603 1 1 1.3580130465748474e-01 1.4041664705511867e+01 2.7995388625328157e+01 2.0800057225566896e+01 1 0 0
1605 1 1 -6.5443418631534730e-02 1.3620058935628609e+01 2.9256634211997355e+01 2.1306235583156859e+01 1 0 0
1607 1 1 1.3359349971618595e-01 1.4093766966672264e+01 3.0583822978147289e+01 2.0987194971206492e+01 1 0 0
2006 1 2 -5.3371847606318845e-01 1.5195297924328802e+01 2.8209994670375099e+01 2.0034866493564646e+01 1 0 0
2007 1 2 -5.1369399732194276e-01 1.5306126730564023e+01 3.0398913140656603e+01 2.0288602895519958e+01 1 0 0
2008 1 3 5.7001345523115909e-01 1.5530931464701432e+01 2.9289672077393405e+01 2.0088193212379860e+01 1 0 0
87 1 1 9.3226717026200390e-02 1.8961819614414367e+01 2.8863732865175191e+01 1.7461845718742499e+01 0 0 0
149 1 1 6.3576167544175569e-02 2.0520204710679263e+01 2.8734364449104739e+01 1.7605650891005048e+01 0 0 0
85 1 1 1.1433942377958634e-01 1.8109980063300515e+01 2.7456495665457705e+01 1.7012544781513991e+01 0 0 0
153 1 2 -3.7936867073349573e-01 2.0338871487982782e+01 3.1260530488546888e+01 1.7933308018539726e+01 0 0 0
89 1 1 2.2049131278382570e-02 1.8496235998744417e+01 3.0136269041882461e+01 1.6901281815653572e+01 0 0 0
910 1 2 -5.0108023442655414e-01 2.0767591020021712e+01 2.7779486679502703e+01 1.8722394356663873e+01 0 0 0
151 1 1 9.3244422906933896e-02 2.1120275753269670e+01 3.0029594337439242e+01 1.7583803841935296e+01 0 0 0
147 1 1 1.6910810736924944e-01 2.1343984745967880e+01 2.7684292849376916e+01 1.6484042121110818e+01 0 0 0
145 1 1 -5.7698148171750424e-02 2.0510588946046951e+01 2.6467015873143481e+01 1.6535333671715893e+01 0 0 0
10994 2 2 -7.1984132722135075e-01 1.7000801213525079e+01 2.8304669190924105e+01 2.1843502632140360e+01 0 0 0
10995 2 3 4.5604784371748852e-01 1.6665473767965391e+01 2.7575494583607458e+01 2.2274951900637046e+01 0 0 0
10996 2 3 4.2471010403686016e-01 1.6992016133011450e+01 2.9082258453721249e+01 2.2481402037807989e+01 0 0 0
2088 1 1 1.3160477965596248e-01 1.3878835656285254e+01 2.6645620774723767e+01 2.4574075887482817e+01 0 1 0
2939 1 3 4.2055321345597640e-01 1.6759411811446984e+01 3.0922112145728828e+01 2.3830634978635331e+01 0 1 0
2090 1 1 1.2015881670828486e-01 1.4920758098014746e+01 2.8219027557964431e+01 2.4782496040497229e+01 0 1 0
2092 1 1 1.4014268490854492e-02 1.4067830019305259e+01 2.9181366286063472e+01 2.5515832897780275e+01 0 1 0
2094 1 1 -4.0021571837276469e-02 1.4790520588718119e+01 3.0388714816103313e+01 2.5634367026819287e+01 0 1 0
2096 1 1 1.0637316363167552e-01 1.4076638774468679e+01 3.1447100046940999e+01 2.4930114618529540e+01 0 1 0
2150 1 1 7.0841498186847054e-02 1.7068394545840114e+01 2.6984554595244248e+01 2.4595901693761348e+01 0 1 0
2151 1 1 7.8842853653672121e-02 1.8564339307094802e+01 2.6934484629007621e+01 2.5007897588090550e+01 0 1 0
2152 1 1 -7.0261477119687568e-02 1.6380827076320685e+01 2.8124291218276138e+01 2.5061291568556388e+01 0 1 0
2153 1 1 1.2307989472634701e-01 1.9039969334567164e+01 2.7920762119849808e+01 2.6014780083199401e+01 0 1 0
2154 1 1 1.1848850762994045e-01 1.7139353864266507e+01 2.9366351805416677e+01 2.5167341262129984e+01 0 1 0
2155 1 1 -7.6996671671142380e-02 1.8566436781147583e+01 2.9248653940433087e+01 2.5713803970836402e+01 0 1 0
2156 1 1 1.1431740442358553e-01 1.6219486085742663e+01 3.0427537838652611e+01 2.6085839435517652e+01 0 1 0
2158 1 1 -3.8587188145525343e-02 1.7058468762251941e+01 3.1669120916249238e+01 2.6087225383158849e+01 0 1 0
2213 1 1 8.7664216643169229e-02 2.0535070854834320e+01 2.7877813303463853e+01 2.6107958060634544e+01 0 1 0
2700 1 2 -4.4949362433417173e-01 1.9454276968254348e+01 2.7297392524086117e+01 2.3956143987800338e+01 0 1 0
2771 1 2 -2.8199011747728897e-01 1.4122113528644114e+01 2.7791332098292550e+01 2.3665538081433208e+01 0 1 0
2938 1 2 -5.7272420885032915e-01 1.7264323238339724e+01 3.0082825007914312e+01 2.3842085470711385e+01 0 1 0
2974 1 2 -4.1583333192605809e-01 2.1136030371446662e+01 2.8873435027825145e+01 2.5167863800560337e+01 0 1 0
2994 1 3 1.4455881160786396e-01 2.0741431539535682e+01 3.2377791952100296e+01 2.4715044422054511e+01 0 1 0
2694 1 3 3.6048770406590069e-01 2.0861953506491410e+01 3.0897669189518329e+01 2.2343024241412252e+01 0 1 0
2693 1 2 -4.8972108063263148e-01 2.1001674408511295e+01 3.1848175340195677e+01 2.1932901700605452e+01 0 1 0
2788 1 2 -3.5849579455075570e-01 1.4809069823573042e+01 3.2085763594936338e+01 2.3846299731273348e+01 0 1 0
86 1 1 1.0566114036341910e-01 1.6112155705363438e+01 2.8767884054489972e+01 1.6731156385858732e+01 0 0 0
1609 1 1 2.1836650040767777e-02 1.3338176570302359e+01 3.1753107646380418e+01 2.0643588574567943e+01 1 0 0
15426 2 3 3.8361648448793029e-01 1.4189524768758869e+01 3.0123535423514568e+01 1.8457263377174709e+01 0 0 0
16562 2 2 -6.1674345573943568e-01 1.3055119357384038e+01 2.7369218560755009e+01 1.8109877503565222e+01 0 0 1
2157 1 1 1.2996359822781800e-01 1.9053664331713954e+01 3.0380071030491923e+01 2.6371976063487800e+01 0 1 0
13551 2 3 4.4848151326433150e-01 1.8856367601074542e+01 3.0467288331978462e+01 2.3329357271849460e+01 0 0 0
13552 2 3 4.4566181307741803e-01 2.0045445486837597e+01 2.9609872513225604e+01 2.4131448342638325e+01 0 0 0
13550 2 2 -6.7978388361386632e-01 1.9742341113944931e+01 2.9986469655202939e+01 2.3236899500941565e+01 0 0 0
2095 1 1 2.8438135292547486e-02 1.2594515017260886e+01 3.1576949134524369e+01 2.5100938658852858e+01 0 1 0
2091 1 1 -4.4518892742587768e-03 1.2628173352501824e+01 2.9120771012012487e+01 2.5413627419877564e+01 0 1 0
2087 1 1 -8.4183693780268895e-03 1.2685683089237632e+01 2.6586910487430004e+01 2.5404715496243700e+01 0 1 0
93 1 2 -3.7700345415871966e-01 1.8191408357675247e+01 3.2315066538710731e+01 1.7879674021977884e+01 0 0 0
13570 2 3 3.7658170095511512e-01 1.8261804250341061e+01 2.7841131718222872e+01 2.0944543798011530e+01 0 0 0
14666 2 2 -6.8520718681752368e-01 1.6758573819829511e+01 3.2096146636097664e+01 2.1678270532900296e+01 0 0 0
15104 2 2 -6.9364649023656066e-01 2.1304291645049762e+01 2.8787491688321296e+01 2.0938218831764956e+01 0 0 0
2215 1 1 2.1495780221251459e-01 2.1344860848119389e+01 2.9397141671697483e+01 2.6486834573861898e+01 0 1 0
15106 2 3 3.5034370615049909e-01 2.1553664222917945e+01 2.8284780654704335e+01 2.0101918579112517e+01 0 0 0
30 1 1 7.2615918842693597e-02 1.4087990932861361e+01 3.2655482473572292e+01 1.6312653761935021e+01 0 0 0
14668 2 3 4.3031932157865704e-01 1.7409741080050050e+01 3.1432143859014808e+01 2.1372636848210970e+01 0 0 0
14667 2 3 3.9694920509285941e-01 1.5871415526005007e+01 3.1976964914532093e+01 2.1310479654431891e+01 0 0 0
1604 1 1 1.7364405440723948e-01 1.2472453976666152e+01 2.9081876481315071e+01 2.2170409422888948e+01 1 0 0
2159 1 1 2.9356702266539469e-02 1.8389374115297439e+01 3.1547982940937779e+01 2.6627170439995243e+01 0 1 0
1898 1 2 -2.9613536407343583e-01 1.2309768027121981e+01 3.0428070142419067e+01 2.2644218124513486e+01 1 0 0
10347 2 3 3.6550323294006587e-01 2.1915004632010660e+01 3.1929083302335965e+01 1.9678351860739483e+01 0 -1 0
10631 2 2 -6.2610709027704103e-01 1.8426207713323347e+01 3.2621095040523436e+01 2.3547680654593119e+01 0 0 0
2219 1 1 -2.0993701783691224e-01 2.1776262348893695e+01 3.2360574276483803e+01 2.4348265260652983e+01 0 1 0
11529 2 3 4.5862197942987526e-01 1.9828583383499019e+01 3.9011281409755242e+01 2.2622474954962623e+01 0 -1 0
2665 1 2 -5.0546835475122687e-01 1.3794385129987711e+01 3.6256150565156425e+01 2.3570274827668648e+01 0 1 0
888 1 2 -5.2853753587168451e-01 2.1751796940718460e+01 3.9138970079363510e+01 1.8038880867911466e+01 0 0 0
889 1 3 3.7387831352539713e-01 2.1120501544453496e+01 3.9244924723922104e+01 1.8805625377855414e+01 0 0 0
15416 2 2 -6.2429240098301630e-01 1.3924349981832762e+01 3.6658726201104443e+01 1.6934926433278957e+01 0 0 0
15706 2 3 5.1628486592201184e-01 1.5681538582819909e+01 3.5864780504430200e+01 1.9737410198828595e+01 0 0 0
92 1 1 1.1146417130347855e-01 1.7095181276368532e+01 3.2804646262148161e+01 1.7001929620904580e+01 0 0 0
837 1 2 -4.4885843189197167e-01 1.7420785729967097e+01 3.7630847275644378e+01 1.6982783528823177e+01 0 0 0
16114 2 3 4.6346880622536074e-01 2.1669424373367725e+01 3.8660335067721789e+01 2.3770041069360914e+01 0 -1 0
2690 1 1 3.0108413402697271e-01 2.1665525265510730e+01 3.2737951020428909e+01 2.2813782194794509e+01 0 1 0
12250 2 3 3.2730872144449646e-01 1.7083145253768766e+01 3.3025564636374277e+01 2.0022370635828796e+01 0 0 0
2666 1 3 4.0924057783304280e-01 1.3740574220997759e+01 3.6969692309251386e+01 2.2847230833091452e+01 0 1 0
13518 2 3 3.7429286508839038e-01 1.6386312898000938e+01 3.7473870797793353e+01 2.2950466248408105e+01 0 -1 0
15704 2 2 -7.2316773256408606e-01 1.6379722459996071e+01 3.5989625291409268e+01 1.8971370678732875e+01 0 0 0
2167 1 1 8.4303367023334561e-02 1.8044039311713629e+01 3.6781157464485624e+01 2.6370706631287227e+01 0 1 0
11347 2 3 4.3341294453626816e-01 2.0018587673729904e+01 3.7665551453186701e+01 2.0170421649797991e+01 0 0 0
32 1 1 7.0540620049526451e-02 1.5140929077437825e+01 3.4002529692346194e+01 1.6117540724214837e+01 0 0 0
2098 1 1 1.0540362090783066e-01 1.5073291805203693e+01 3.2981030337712866e+01 2.4957161558856875e+01 0 1 0
12248 2 2 -6.5683161567881632e-01 1.6493755204544144e+01 3.3624095225788004e+01 1.9485111520232902e+01 0 0 0
1613 1 2 -5.3148800846924205e-01 1.4801751777450081e+01 3.5644813058360185e+01 2.0493121655330171e+01 1 0 0
14646 2 3 4.3440212552832647e-01 1.3696675721105546e+01 3.3015783961515581e+01 2.2833610260020968e+01 0 -1 0
11530 2 3 3.7915615561209870e-01 1.8690500061893889e+01 3.7798125639086848e+01 2.2901522528557720e+01 0 -1 0
1611 1 2 -5.6088413824266548e-01 1.4066950175832361e+01 3.2875613153502826e+01 2.0019655458166998e+01 1 0 0
2100 1 1 -5.3972129690475608e-02 1.4197608795941777e+01 3.4050117106110861e+01 2.5376316563599975e+01 0 1 0
2102 1 1 1.3515148994944357e-01 1.4777308474728660e+01 3.5246675604315193e+01 2.6065004138555516e+01 0 1 0
94 1 1 -5.3672516289183805e-02 1.6646514927819617e+01 3.3913064007515224e+01 1.6293826022810467e+01 0 0 0
2958 1 2 -5.1790082057804399e-01 1.7498127547877942e+01 3.6617914262863891e+01 2.4113437481986228e+01 0 1 0
14531 2 2 -6.1598323917821773e-01 1.6466111873897464e+01 3.4687290998429759e+01 2.2607398473631154e+01 0 0 0
10632 2 3 3.2927638866841513e-01 1.8647976383018197e+01 3.3034124350387778e+01 2.2678150258446820e+01 0 0 0
689 1 2 -3.8069321137258805e-01 1.8733342510785679e+01 3.5204295335472573e+01 1.8410442203119441e+01 0 0 0
838 1 3 3.2370355585837524e-01 1.8238291555960206e+01 3.7907055320668157e+01 1.7327170540119145e+01 0 0 0
15007 2 3 3.9124889083443481e-01 2.0120577392280222e+01 3.3355827820200908e+01 2.0660402415173873e+01 0 0 0
14480 2 2 -6.6015120706282338e-01 1.8169657853950518e+01 3.7666194811975366e+01 1.9929006940449675e+01 0 -1 0
11345 2 2 -6.8881065784455886e-01 2.0643848871816655e+01 3.6947714371951591e+01 1.9940056209280122e+01 0 0 0
95 1 1 -2.7801615292981924e-01 1.9593782803948596e+01 3.3922098343331470e+01 1.6374293816336966e+01 0 0 0
686 1 1 3.2948473422188784e-01 1.9570406355173258e+01 3.4383393934940131e+01 1.7898979502898971e+01 0 0 0
687 1 3 1.7846230614517086e-01 1.9101255256303592e+01 3.2997858658076566e+01 1.6272398967103889e+01 0 0 0
10633 2 3 3.9807186330491928e-01 1.8501485000053762e+01 3.3323221272413882e+01 2.4176013161797400e+01 0 0 0
14481 2 3 3.9181688821037097e-01 1.7818452663968969e+01 3.8670629299963124e+01 2.0133271058845658e+01 0 -1 0
12249 2 3 4.2570221342541847e-01 1.5510029555686254e+01 3.3275673546090566e+01 1.9342675468608189e+01 0 0 0
2225 1 1 -8.4639253476515450e-02 2.0982022178642023e+01 3.6991669440507437e+01 2.6100350337798961e+01 0 1 0
1619 1 1 1.1477237135119908e-02 1.3448073978049582e+01 3.8861821856211073e+01 1.9410515095321518e+01 1 0 0
16405 2 3 3.0536593590539413e-01 1.8187249834798660e+01 3.4819962735108724e+01 2.0951908018084655e+01 0 0 0
15006 2 3 3.7629066934192446e-01 1.8956358153484466e+01 3.3001585556489765e+01 1.9694742740690767e+01 0 0 0
10913 2 2 -6.3466295433220243e-01 2.0735905677107503e+01 3.6548913798388114e+01 2.3498260027800949e+01 0 -1 0
15005 2 2 -6.5607344953783142e-01 1.9185099814708455e+01 3.3059219395451841e+01 2.0627891436204621e+01 0 0 0
1615 1 1 2.8457685272334249e-01 1.3851424557625238e+01 3.6687040110473582e+01 2.0429280717139552e+01 1 0 0
951 1 3 2.1749378287298538e-01 2.0606481513966674e+01 3.3690814910406139e+01 1.6036792505133395e+01 0 0 0
2223 1 1 4.6461808589959283e-02 2.0255153515285674e+01 3.5753805309197574e+01 2.6140290330842852e+01 0 1 0
14647 2 3 4.6151906922312852e-01 1.3489217596459664e+01 3.4868767037752882e+01 2.2726639350711942e+01 0 -1 0
15417 2 3 4.1234152681079622e-01 1.3373194770132443e+01 3.5800596774727438e+01 1.6891105892632247e+01 0 0 0
2169 1 1 1.3450511709785781e-01 1.8939987192207553e+01 3.8437450140009979e+01 2.6441050377486125e+01 0 1 0
2164 1 1 -7.9701584074759788e-02 1.6186885037922117e+01 3.5362345432107134e+01 2.5690022978886518e+01 0 1 0
13519 2 3 3.9843490946050902e-01 1.5969544991542547e+01 3.8578006567702786e+01 2.1749189095238911e+01 0 -1 0
16404 2 3 3.5495703003647033e-01 1.8282181365428738e+01 3.6449785646049790e+01 2.1154249030733801e+01 0 0 0
876 1 2 -3.1646568963674376e-01 1.4306226324219521e+01 3.3748472842327736e+01 1.7249862059499414e+01 0 0 0
2106 1 1 -1.5446918239722088e-03 1.4729811204290632e+01 3.7876354189641262e+01 2.5190748527547438e+01 0 1 0
14533 2 3 3.9665241837564513e-01 1.5931042170094774e+01 3.5025243568744180e+01 2.1878340165679859e+01 0 0 0
2043 1 1 3.1651375336821400e-02 1.2638825290637437e+01 3.8864302787199129e+01 2.4282170187045782e+01 0 1 0
10915 2 3 4.1384482580368154e-01 2.1089056908411212e+01 3.6079226789466148e+01 2.4199535085744284e+01 0 -1 0
2959 1 3 3.9558470362322229e-01 1.7589807754121768e+01 3.5640260079862152e+01 2.3991415610674814e+01 0 1 0
2009 1 3 4.8419390931275996e-01 1.3904712452047278e+01 3.3539618677209198e+01 2.0678439032796724e+01 1 0 0
2104 1 1 1.5067291769347660e-01 1.3898667157772575e+01 3.6834564839420480e+01 2.5788316439503287e+01 0 1 0
10573 2 3 4.1112446803422464e-01 1.3181016598149677e+01 3.8550926242207751e+01 1.6835453380228859e+01 0 -1 0
2168 1 1 1.6129788685651583e-02 1.6137438903905988e+01 3.7945264532861358e+01 2.5375617464421396e+01 0 1 0
14645 2 2 -6.5815892095928707e-01 1.3620963289690948e+01 3.3909168223591585e+01 2.2328438909203022e+01 0 -1 0
690 1 3 4.5577850849049362e-01 2.1009950225051309e+01 3.3074948870271797e+01 1.7974921513144871e+01 0 0 0
2103 1 1 1.2020571105399253e-01 1.2829685501561322e+01 3.6486279237099133e+01 2.4718929320674263e+01 0 1 0
2010 1 3 9.2153401326194206e-02 1.5254018906860383e+01 3.7798198241376241e+01 1.9278852749990747e+01 1 0 0
688 1 2 -5.5151392295578738e-01 2.0677674341078465e+01 3.3802456871394782e+01 1.8538872744597693e+01 0 0 0
2160 1 1 -5.2330677001907501e-02 1.6450021922197195e+01 3.2851014977588349e+01 2.5628964461449879e+01 0 1 0
2165 1 1 9.6881450771508018e-02 1.8876606032142401e+01 3.5626404086763628e+01 2.6114602311319146e+01 0 1 0
15418 2 3 3.7426392377202133e-01 1.4388562758071590e+01 3.6563876005362694e+01 1.7736142461850839e+01 0 0 0
2162 1 1 1.0496055548210927e-01 1.6962224856859308e+01 3.4182048563985916e+01 2.5680792996598939e+01 0 1 0
1614 1 2 -3.8712943170374031e-01 1.2590890579588484e+01 3.6828236978799488e+01 2.1101917190133499e+01 1 0 0
10914 2 3 3.3575971649753833e-01 2.0337194040452150e+01 3.5933097270830650e+01 2.2837781415706687e+01 0 -1 0
14532 2 3 3.4361172601020418e-01 1.7018236647612184e+01 3.3896965622522288e+01 2.2359952071804532e+01 0 0 0
2227 1 1 -5.1168381450106375e-02 2.0405246749125407e+01 3.8274598887580979e+01 2.6346224755079202e+01 0 1 0
11346 2 3 3.9030115773659313e-01 2.0155640139895773e+01 3.6121995475202418e+01 1.9877623173167308e+01 0 0 0
14482 2 3 4.0539602544724357e-01 1.7441319260896659e+01 3.7138375755931968e+01 1.9411358170900307e+01 0 -1 0
2099 1 1 2.9401922900358240e-02 1.2777832305874012e+01 3.4065651050615983e+01 2.5061771080704293e+01 0 1 0
2163 1 2 -3.6127448908381932e-01 1.8394167537558051e+01 3.4334728989212763e+01 2.5677997382101537e+01 0 1 0
2166 1 1 1.2201453913086367e-01 1.6858308849291639e+01 3.6658870447181648e+01 2.5426130193735514e+01 0 1 0
2221 1 2 -3.1822624758867374e-01 2.0887291716795524e+01 3.4410217488250915e+01 2.5924768077434738e+01 0 1 0
16403 2 2 -6.2324651028722489e-01 1.8546945277872524e+01 3.5544749539678051e+01 2.1503849559662548e+01 0 0 0
13517 2 2 -6.0309360684966196e-01 1.5652830596950212e+01 3.7817486799358306e+01 2.2304843819136835e+01 0 -1 0
11528 2 2 -6.5193021931069983e-01 1.9190464444935159e+01 3.8368145822940036e+01 2.2261485091126229e+01 0 -1 0
15705 2 3 5.0834714183140262e-01 1.6747377473318721e+01 3.5106678548645526e+01 1.8660655435353085e+01 0 0 0
2044 1 1 1.1694331494781834e-02 1.4095416457397841e+01 3.8970938979029683e+01 2.4470122589247929e+01 0 1 0
1617 1 1 -1.6242060065371206e-01 1.4288681850737330e+01 3.7716849376032343e+01 1.9646960252132207e+01 1 0 0
2692 1 2 -3.7131537077836058e-01 2.1900604746228865e+01 3.3984309607335121e+01 2.2635200079298698e+01 0 1 0
2107 1 1 -2.3507012624264346e-02 1.6867034020187365e+01 3.9169947019119910e+01 2.5164425847234682e+01 0 0 0
3655 1 2 -3.4822901678781698e-01 1.4115385944586743e+01 2.0538843189129654e+01 2.8011717582693979e+01 1 1 0
4732 1 1 3.2330027052442412e-01 1.4986361351244996e+01 2.3830655762756116e+01 3.1873085834322556e+01 0 1 0
4734 1 2 -3.2341510987141986e-01 1.6148145301675953e+01 2.4173367368666597e+01 3.1468124107660493e+01 0 1 0
4735 1 2 -4.9083612279982358e-01 1.3957175432395982e+01 2.3070116712599123e+01 3.1264065423052351e+01 0 1 0
4783 1 2 -3.2726777193548634e-01 1.8645943166574693e+01 2.4049342753832775e+01 3.2833043780305466e+01 0 1 0
4784 1 2 -3.1494484302429865e-01 1.8130833631105336e+01 2.1641659271059915e+01 3.2338999249453437e+01 0 1 0
4736 1 3 3.7493749527971443e-01 1.3153364660745659e+01 2.2709677603208210e+01 3.1845377540240619e+01 0 1 0
4261 1 1 -2.3550004614068076e-01 1.4467777482473302e+01 2.4076325724876522e+01 3.3319419540640737e+01 0 1 0
4320 1 1 1.3516533435076966e-01 1.9296550984933585e+01 2.1378970368794402e+01 3.3177899981179152e+01 0 1 0
4323 1 1 1.3997498834308611e-01 1.7543826397060482e+01 2.3769960141863709e+01 3.3681289857096672e+01 0 1 0
4324 1 1 1.2933074115447582e-01 1.9885581506756825e+01 2.3808553452545919e+01 3.3629575877812840e+01 0 1 0
4319 1 1 1.0043856803378122e-01 1.7575838439441458e+01 2.1428976022413920e+01 3.3623754397067842e+01 0 1 0
4325 1 1 -2.7585331178450002e-02 1.6866484984524309e+01 2.5011865176029250e+01 3.3804871183159563e+01 0 1 0
4262 1 1 2.6367711949819617e-02 1.5426777287778423e+01 2.5103768529629452e+01 3.3956281625989085e+01 0 1 0
4322 1 1 -1.0518315719473466e-01 2.0153131087753703e+01 2.2470506555584233e+01 3.3761461967225557e+01 0 1 0
5036 1 3 1.4205138565440498e-01 1.3400491420857435e+01 2.4451899314059666e+01 3.3283628586201260e+01 0 1 0
3657 1 1 2.7265771772577896e-01 1.3408872034163959e+01 2.1548551324596904e+01 2.8448095909702644e+01 1 1 0
3663 1 1 9.2452226049921982e-02 1.3742094790969853e+01 2.5275232938337002e+01 2.8814661721446619e+01 1 1 0
4733 1 3 1.7264612531037063e-01 1.4418072375660527e+01 2.3188544599463501e+01 3.3869708951466457e+01 0 1 0
3659 1 1 -1.1332949924078384e-01 1.3958549938877454e+01 2.2843224766930845e+01 2.8198910091986939e+01 1 1 0
15155 2 2 -6.8942951919252748e-01 1.9838165605292566e+01 2.2511802637979837e+01 2.7426886364637099e+01 0 0 0
4326 1 1 -7.7514962763838888e-02 2.0654711865797360e+01 2.4918828384435766e+01 3.4034307438001797e+01 0 1 0
4381 1 1 7.7269646612683082e-02 2.1347131436412990e+01 2.2045281716794054e+01 3.4587638581033985e+01 0 1 0
4321 1 1 1.9085545047338770e-01 1.7217030275756080e+01 2.2638469451800194e+01 3.4526728049698576e+01 0 1 0
5016 1 2 -4.1176826063988947e-01 1.3564709627900321e+01 2.0530818128269331e+01 3.4313798199998303e+01 0 1 0
4260 1 2 -3.8292350186980317e-01 1.5880994438154231e+01 2.2629406202672012e+01 3.5276799613218977e+01 0 1 0
4257 1 1 2.1033745262126705e-01 1.3878896425340585e+01 2.1301291885400321e+01 3.5521429747442632e+01 0 1 0
4258 1 1 9.0305983042803326e-03 1.5310281507764451e+01 2.1343479534711765e+01 3.5497997670214900e+01 0 1 0
4891 1 2 -5.1330171997796259e-01 1.8248688995128230e+01 2.2642714500691469e+01 3.5595270025003657e+01 0 1 0
4259 1 2 -3.9618157116144453e-01 1.2924150689749338e+01 2.2311182406931923e+01 3.5967165509239379e+01 0 1 0
4892 1 3 3.5843550066941460e-01 1.9170531239957036e+01 2.2702219344924728e+01 3.5311425148437209e+01 0 1 0
5011 1 2 -3.6341632156529624e-01 2.1247784205731392e+01 2.2873177064130910e+01 3.5850221118789527e+01 0 1 0
15600 2 3 4.6493196215910093e-01 1.8821612299673532e+01 2.3202935572000936e+01 3.1181063866746381e+01 0 0 0
15599 2 2 -6.6958329469375477e-01 1.9784187014802697e+01 2.3188965396802228e+01 3.0941217629265303e+01 0 0 0
15601 2 3 4.4335312626817214e-01 2.0310227383991506e+01 2.2334592313275678e+01 3.1006344516459322e+01 0 0 0
4053 1 2 -4.5748170194963328e-01 1.5148333212336061e+01 2.5221230496794352e+01 2.8927322018571608e+01 1 1 0
3661 1 1 3.2307933335199594e-02 1.3213711880852342e+01 2.4017853247036175e+01 2.8479434327866070e+01 1 1 0
4256 1 1 1.1092777076131807e-01 1.6230356015509706e+01 2.0278033462063949e+01 3.5236070750420211e+01 0 1 0
10794 2 3 3.8347254063721642e-01 1.8521480722140684e+01 2.3469630198301672e+01 2.8535824140487072e+01 0 0 0
10793 2 2 -6.7581288573283760e-01 1.7777275991802060e+01 2.3603067026796641e+01 2.9066953534290239e+01 0 0 0
10795 2 3 4.0418764389437478e-01 1.7061497726632950e+01 2.2976462332802203e+01 2.9057941859920003e+01 0 0 0
4895 1 2 -5.6239394172794632e-01 2.1342530410341471e+01 2.1130852815221193e+01 3.1586699939804891e+01 0 1 0
4317 1 1 -5.7867360572654208e-02 1.7291898925602638e+01 2.0171165097243993e+01 3.4375482547975061e+01 0 1 0
16565 2 2 -6.2256605906236406e-01 1.6013629966697412e+01 2.1113689321142736e+01 2.9715887508678151e+01 0 0 0
16334 2 2 -6.9786954380230970e-01 1.9426025039068577e+01 2.0844817266872003e+01 2.9262879341583087e+01 0 0 0
4377 1 1 1.2322389639845648e-01 2.1412942866436627e+01 2.0255480449249088e+01 3.2949864669808612e+01 0 1 0
4318 1 1 -2.1740592263751794e-02 2.0008328574514504e+01 2.0064392143615105e+01 3.3273971383528583e+01 0 1 0
4052 1 3 1.5516172399059644e-01 1.4913519740176428e+01 2.2864362678026723e+01 2.7681899630381245e+01 1 1 0
2926 1 2 -5.8204305076354046e-01 1.8343292397136437e+01 2.5447566441630951e+01 2.7109519367640743e+01 0 1 0
2951 1 3 4.2695587196149909e-01 1.7043503257409011e+01 2.4424686400184125e+01 2.7166737616344296e+01 0 1 0
11131 2 3 3.6226318396728319e-01 2.0388772491564175e+01 2.5157443338434142e+01 3.1556615922523275e+01 0 0 0
11334 2 3 4.5853662778145193e-01 1.9566902278648442e+01 2.5143335461703959e+01 2.8239092504857247e+01 0 0 0
11333 2 2 -7.0732454376465081e-01 2.0426399940695728e+01 2.5018087416651298e+01 2.8659976474147001e+01 0 0 0
4057 1 3 4.0628523115130966e-01 1.4519517602480521e+01 2.5632928095268586e+01 3.0649496053379114e+01 1 1 0
16566 2 3 3.1141273263498848e-01 1.5842012052289718e+01 2.0135681237244764e+01 2.9484145608397355e+01 0 0 0
16336 2 3 3.9946962642389938e-01 1.9754629036564140e+01 2.1684647005776647e+01 2.8885013410239463e+01 0 0 0
12975 2 3 3.4530086326372672e-01 1.4581631005170220e+01 2.3865013885595783e+01 3.6467045496395684e+01 0 0 0
16567 2 3 3.9862608269672178e-01 1.5234476226742560e+01 2.1502972456989980e+01 3.0082945179335869e+01 0 0 0
11335 2 3 4.2913072251303713e-01 2.0622825935001494e+01 2.5014677205128869e+01 2.9635779408084691e+01 0 0 0
12885 2 3 3.8108556232161156e-01 1.6208049625844012e+01 2.2150440405201714e+01 3.6767084049132777e+01 0 0 0
2880 1 3 4.3533176036999921e-01 1.6984518905178231e+01 2.0960104929770193e+01 2.6932937900025617e+01 0 1 0
13851 2 3 4.4456825757767410e-01 1.2430665693582236e+01 2.1271397844809947e+01 3.3371067963225165e+01 0 0 0
15156 2 3 3.5956711152931842e-01 2.0815264153736443e+01 2.2615044137877621e+01 2.7080786014323710e+01 0 0 0
16278 2 3 4.5893090587637070e-01 1.8024285794878896e+01 2.5244796484095467e+01 3.1098354933083922e+01 0 0 0
10612 2 3 4.3967445168473557e-01 1.7154833539605409e+01 1.9783574626285688e+01 3.1232181389141036e+01 0 0 0
12974 2 2 -6.4703645889686945e-01 1.4623655073326733e+01 2.4660231893315665e+01 3.7071945480875272e+01 0 0 0
10786 2 3 3.4310626332981020e-01 1.7992162652867716e+01 2.3784133667080628e+01 3.7009109532352923e+01 0 0 0
15157 2 3 3.9919302365813136e-01 1.9260387580594056e+01 2.2007303559093980e+01 2.6841355535193632e+01 0 0 0
16279 2 3 2.9262604766202172e-01 1.7659192675811425e+01 2.6147503733662546e+01 2.9882988324634987e+01 0 0 0
16335 2 3 4.4579562632206099e-01 1.8535850893377553e+01 2.0565581687521071e+01 2.9671245160489942e+01 0 0 0
11129 2 2 -6.9005983083530420e-01 2.1301858999250602e+01 2.5461944895579983e+01 3.1217900033234539e+01 0 0 0
10902 2 3 4.2082360222706794e-01 2.0572075570226421e+01 2.4503822903069537e+01 3.6991535145085969e+01 0 0 0
10901 2 2 -6.4293318510556086e-01 2.0683695370475288e+01 2.5392679414713040e+01 3.7317702268683149e+01 0 0 0
13613 2 2 -6.6583152080201380e-01 1.8538737588690438e+01 2.0082669589823375e+01 3.6989990466631362e+01 0 0 0
2931 1 3 4.0193343370718687e-01 2.1696196517539015e+01 2.4292539732004123e+01 2.7466610083995207e+01 0 1 0
10808 2 2 -6.6075000904422787e-01 2.1125859797509257e+01 1.9761837598030990e+01 3.5989726661678212e+01 0 0 0
4796 1 3 1.6586008053308568e-01 1.2552699556456870e+01 2.4521108117044200e+01 3.6382864404566412e+01 0 1 0
11889 2 3 4.2473625929561826e-01 1.4561959373143690e+01 2.0215411076002827e+01 3.2868685374303460e+01 0 0 0
11888 2 2 -6.3760293992961803e-01 1.5186481282493578e+01 1.9817856476883986e+01 3.2242448602670471e+01 0 0 0
4255 1 1 9.6779939327927611e-02 1.2969965773140236e+01 1.9713193608770784e+01 3.5402794079562433e+01 0 1 0
16277 2 2 -6.8733500718421292e-01 1.8349517846401316e+01 2.5958544677735230e+01 3.0546588739023257e+01 0 0 0
10779 2 3 2.7436785228795685e-01 2.1864732721400760e+01 2.2742891118761598e+01 2.8894226749653878e+01 0 0 0
13615 2 3 3.6850631154860064e-01 1.7635775984996229e+01 2.0382641620542486e+01 3.6966702080919426e+01 0 0 0
10809 2 3 4.0717342829006514e-01 2.0395616377342890e+01 2.0294734877651706e+01 3.6206559529895600e+01 0 0 0
4328 1 1 1.1660317004284175e-01 2.0006930936601830e+01 2.6174191911768538e+01 3.3911782093198674e+01 0 1 0
4782 1 2 -3.1463099609592621e-01 1.8809993305550950e+01 2.6197522861414086e+01 3.3121037998111895e+01 0 1 0
4896 1 3 3.7907208305861539e-01 2.1606487748287641e+01 2.0562116561407436e+01 3.0887347912415944e+01 0 1 0
10675 2 3 3.5580074235063752e-01 1.2802700623182938e+01 2.0393534212817951e+01 3.0900185825687778e+01 0 0 0
10785 2 3 3.1919216300885356e-01 1.6741720589416076e+01 2.4794794815077481e+01 3.7383302605696805e+01 0 0 0
4918 1 3 4.6099788444382944e-01 1.8189104865782156e+01 3.0416505862902877e+01 3.7256308158759317e+01 0 1 0
12403 2 3 4.5629836330753776e-01 2.1931956011880992e+01 2.7242414358480591e+01 3.0553710036125793e+01 0 0 0
4932 1 3 4.2883074015316586e-01 1.5137128793375149e+01 2.6332717449904500e+01 3.6859534362888354e+01 0 1 0
14922 2 3 5.6859893954145468e-01 1.5659562188609129e+01 2.6253656542105084e+01 2.8728388890564684e+01 0 0 0
4263 1 2 -3.1779303941129566e-01 1.3457360156212678e+01 2.6261165468092408e+01 3.4493710287323317e+01 0 1 0
4264 1 1 9.3437276444145720e-02 1.4891620060946186e+01 2.6220131796259935e+01 3.4544089723503902e+01 0 1 0
12859 2 3 4.0547634427839874e-01 1.8115661427342793e+01 2.8223177058422639e+01 3.7204759041969339e+01 0 0 0
14755 2 3 3.9639382792066863e-01 1.5761849386505421e+01 2.8390067236157723e+01 3.7403833565764153e+01 0 0 0
3665 1 1 -3.5350454486312750e-02 1.2856250669926526e+01 2.6390219374828227e+01 2.9137426183220018e+01 1 1 0
2927 1 3 4.6756290172797260e-01 1.7860254747908158e+01 2.6297166738757692e+01 2.7339230047096379e+01 0 1 0
4327 1 1 1.5832170211112789e-01 1.7520710520510722e+01 2.6284032898379820e+01 3.3797588641444960e+01 0 1 0
4055 1 2 -4.8850678794517144e-01 1.5090880638187041e+01 2.6415397318786457e+01 3.0867520113951262e+01 1 1 0
4389 1 1 -2.9064753534528507e-02 2.1791296284450880e+01 2.7168424574298765e+01 3.5119551181700331e+01 0 1 0
12993 2 3 4.0254628270490139e-01 2.1517027782967268e+01 3.0182570421150920e+01 2.8944166927851040e+01 0 0 0
11818 2 3 4.1320947731310326e-01 2.0324076121472462e+01 2.7509259324658874e+01 3.2225180504529646e+01 0 0 0
14923 2 3 3.1671228401776297e-01 1.6335700716621435e+01 2.7785733604576581e+01 2.8880421790158710e+01 0 0 0
14921 2 2 -6.7100764360108056e-01 1.6270376449870039e+01 2.7031210588898212e+01 2.8322977549321287e+01 0 0 0
13190 2 2 -6.6998989041593093e-01 2.0674777215547479e+01 3.0348183401926232e+01 3.0858898184329796e+01 0 0 0
11816 2 2 -7.8079266674788927e-01 2.1085691193023791e+01 2.7953020181509906e+01 3.1988401508826026e+01 0 0 0
2883 1 2 -5.2746056097781258e-01 1.8553173863471496e+01 2.7786005223314731e+01 2.7425136604894814e+01 0 1 0
2851 1 2 -5.2380991439069635e-01 1.6370957751139013e+01 2.9614231797798446e+01 2.7303006234511635e+01 0 1 0
4983 1 3 3.3136241264749244e-01 2.0687091219334210e+01 3.1189742923936663e+01 3.2649841232813735e+01 0 1 0
4931 1 2 -5.6698687314565377e-01 1.5766114698827998e+01 2.7013985611234400e+01 3.6455866956608148e+01 0 1 0
4393 1 1 1.0008962283859439e-01 2.1429814002376865e+01 2.9889644657492337e+01 3.5837952235856115e+01 0 1 0
2884 1 3 3.6684137230304004e-01 1.9341527619609586e+01 2.7952989090262850e+01 2.8130441463615906e+01 0 1 0
2852 1 3 4.2325224629468750e-01 1.6996665885755043e+01 2.8872123194866042e+01 2.7421418530162622e+01 0 1 0
3673 1 1 -3.3263290979418554e-02 1.2763938049184267e+01 3.1236202913862225e+01 2.9495775002436709e+01 1 1 0
11577 2 3 2.9413707260761618e-01 2.0936801222359026e+01 2.7458360817842870e+01 2.8997863693177962e+01 0 0 0
15658 2 3 4.2738211347235916e-01 1.6728787136173654e+01 2.8693959323894155e+01 3.1271148770158330e+01 0 0 0
15656 2 2 -6.4053889073827019e-01 1.7722520343682618e+01 2.8455332284033066e+01 3.1171498791407341e+01 0 0 0
4040 1 2 -5.3056474702319600e-01 1.4469129378943581e+01 3.2135231638084932e+01 3.0969010762449770e+01 1 1 0
4054 1 1 2.3278747185299747e-01 1.4666528557698872e+01 2.7721044844599707e+01 3.0426936215292766e+01 1 1 0
4058 1 3 1.7168027790172041e-01 1.4544331191095484e+01 3.0102126901322457e+01 2.9482149862129578e+01 1 1 0
15657 2 3 4.1152227330450930e-01 1.8001720449420219e+01 2.7510370227841637e+01 3.1158427397943044e+01 0 0 0
16101 2 3 3.2788984437984070e-01 1.8189570276136482e+01 3.0719104531220403e+01 3.1717024775756208e+01 0 0 0
11821 2 3 6.2065032357658767e-01 1.4148221110755323e+01 3.1675705040950447e+01 3.1863199748174605e+01 0 0 0
3671 1 1 -7.8415169565545423e-02 1.3419000300867152e+01 3.0008207377739890e+01 2.9298920696236273e+01 1 1 0
11819 2 2 -6.8204464666832765e-01 1.3540998985219463e+01 3.1198928935322996e+01 3.2683586980276132e+01 0 0 0
4966 1 2 -3.7160402710981877e-01 1.5370802127039152e+01 2.9771615968502108e+01 3.3869553635816104e+01 0 1 0
3675 1 1 1.2092490043135441e-01 1.3319941645797114e+01 3.2372196545793777e+01 3.0216032398481357e+01 1 1 0
4781 1 2 -3.1052140320341587e-01 1.8670623198589784e+01 2.8579401540805929e+01 3.3406105050712874e+01 0 1 0
3667 1 1 -6.7440105871397926e-02 1.3472001960165214e+01 2.7595462731003433e+01 2.9606267170820548e+01 1 1 0
11820 2 3 4.3503323545821299e-01 1.4020718348341692e+01 3.0469601464441041e+01 3.3168822349517811e+01 0 0 0
4056 1 2 -4.2714285059222779e-01 1.5240774745971475e+01 2.8889900525631273e+01 3.0689477027228200e+01 1 1 0
16100 2 2 -6.3742002502253048e-01 1.7562899956061070e+01 3.1169733004905186e+01 3.2192606408831807e+01 0 0 0
2756 1 2 -3.9831399281738866e-01 1.8571971624876426e+01 3.0810707519836456e+01 2.9121583718981650e+01 0 1 0
4982 1 2 -4.7075701924489038e-01 2.0756871721861774e+01 3.1965914630045404e+01 3.3228492098686026e+01 0 0 0
2753 1 1 3.0510930999920471e-01 1.9181016727550517e+01 3.1917962443254758e+01 2.8899811738483695e+01 0 1 0
16102 2 3 4.0553500826156758e-01 1.7243136317615825e+01 3.0488891744901128e+01 3.2745638614205028e+01 0 0 0
4332 1 1 1.1477087593303027e-01 1.9690958814098696e+01 2.8565485710095366e+01 3.4461610036424347e+01 0 1 0
4329 1 1 -4.6311639511486653e-02 1.7045501800973256e+01 2.7370095758635543e+01 3.4447130169217886e+01 0 1 0
4331 1 1 1.0244543910788857e-01 1.7885603647767873e+01 2.8581424464862511e+01 3.4602224835314395e+01 0 1 0
4330 1 1 -6.3710797352546644e-02 2.0472309659162615e+01 2.7306315253388050e+01 3.4578289828380818e+01 0 1 0
4274 1 1 1.1183080823685432e-01 2.0053634629472985e+01 3.2236455670166634e+01 3.4480432821417715e+01 0 0 0
4273 1 1 -1.1794621749737213e-02 1.7189956012515594e+01 3.2226669904830615e+01 3.5049927552421188e+01 0 0 0
4272 1 1 -1.3147024637375033e-02 1.9314048795577836e+01 3.0969970869676771e+01 3.4896767543420395e+01 0 0 0
4268 1 1 6.5348764079524613e-02 1.4945263562140680e+01 2.8690868934850705e+01 3.4868076313023067e+01 0 1 0
4270 1 1 1.0204269960994398e-01 1.5803411077667619e+01 2.9938030625249638e+01 3.5238580872284984e+01 0 1 0
4271 1 1 -3.3355392825858435e-02 1.7968264023580947e+01 3.1049420689053566e+01 3.5153440951029495e+01 0 0 0
4334 1 1 -5.8989097895703377e-02 2.0130953367393357e+01 2.9785839221519318e+01 3.5141373709739007e+01 0 1 0
4266 1 1 9.3002552881713121e-02 1.5656707969872141e+01 2.7343552935624267e+01 3.4993070193473962e+01 0 1 0
4333 1 1 6.7258569351552860e-02 1.7288847209062030e+01 2.9690175030200933e+01 3.5542360018343977e+01 0 1 0
4213 1 1 -7.2714092344910386e-02 1.5147316813505226e+01 3.1058969795980946e+01 3.5804507178008734e+01 0 0 0
4215 1 1 1.2639341271500887e-01 1.5921242035563042e+01 3.2283550838751147e+01 3.5902054436930314e+01 0 0 0
4265 1 1 1.1312867768982462e-01 1.2848036822181987e+01 2.7453581699482051e+01 3.5062799659162515e+01 0 1 0
4267 1 1 -6.5068883887707929e-02 1.3512688586979353e+01 2.8644996632267031e+01 3.5421356515189188e+01 0 1 0
4269 1 1 -5.7276095110615058e-02 1.3022820548225429e+01 2.9791780345010949e+01 3.6002007492637468e+01 0 1 0
4212 1 1 1.0165565194971615e-01 1.3789661884276450e+01 3.0958473578078241e+01 3.6326455668488350e+01 0 0 0
4917 1 2 -5.6371869953015974e-01 1.7556890953340236e+01 2.9744722468943824e+01 3.6986626346806311e+01 0 1 0
11576 2 2 -6.5004632256167361e-01 2.0295144410526731e+01 2.8012641844141086e+01 2.9458184551672648e+01 0 0 0
3669 1 1 5.2169166579693858e-02 1.2722630501041467e+01 2.8805766821417738e+01 2.9240252248439109e+01 1 1 0
4817 1 2 -3.2458115405232540e-01 2.1325445303956396e+01 3.2219137426484878e+01 3.6794735092629693e+01 0 0 0
2161 1 1 -2.0906358654593318e-01 1.9015741012253141e+01 3.2595682494686010e+01 2.7511929716577836e+01 0 1 0
13192 2 3 4.0090093747415806e-01 2.1041918928248432e+01 2.9449042428057538e+01 3.1241294849413112e+01 0 0 0
13191 2 3 3.9240341396964623e-01 1.9828210986233891e+01 3.0215748974934112e+01 3.0430709389678142e+01 0 0 0
15091 2 3 4.5880719992994606e-01 1.6424428705682459e+01 3.0755448314102850e+01 2.8587431701723656e+01 0 0 0
16572 2 3 3.4698466319847870e-01 1.3254444390552363e+01 2.8646959319475364e+01 3.2136363356950170e+01 0 0 0
16571 2 2 -5.7848419494470160e-01 1.2545260410376171e+01 2.7981270571404046e+01 3.2246059077563579e+01 0 0 0
4214 1 1 1.4316317595108549e-01 1.2838922711193712e+01 3.2444136222212464e+01 3.5843070300212297e+01 0 0 0
11578 2 3 3.1348345360319796e-01 1.9744167795221461e+01 2.7610794426751283e+01 3.0157854977438337e+01 0 0 0
15089 2 2 -6.9423644636170667e-01 1.6025736685334049e+01 3.1614505869403867e+01 2.8907031594049659e+01 0 0 0
15090 2 3 4.1731776722120434e-01 1.6306182494076378e+01 3.1969883098533856e+01 2.9767021167070951e+01 0 0 0
4810 1 2 -3.6040788039187149e-01 1.3240593831871053e+01 3.2035894145055323e+01 3.7163241363236082e+01 0 0 0
16573 2 3 3.6835723067564163e-01 1.2955528709715521e+01 2.7154153246012822e+01 3.2589800397925217e+01 0 0 0
11817 2 3 4.5833070238254525e-01 2.1750527991049054e+01 2.7872906311880183e+01 3.2631776986934277e+01 0 0 0
12858 2 3 3.6640887170813524e-01 1.7268198828642170e+01 2.6765629302566104e+01 3.7163771948296784e+01 0 0 0
4337 1 1 1.1872429027708808e-01 2.1233199227417828e+01 3.2672417819974228e+01 3.5437593669256138e+01 0 0 0
12857 2 2 -6.2919352800727135e-01 1.8188609251534906e+01 2.7216743488544900e+01 3.7307503624932735e+01 0 0 0
2217 1 2 -3.3578329314862021e-01 2.0397596055836463e+01 3.0449072024724934e+01 2.6920527251303753e+01 0 1 0
15882 2 3 3.8526881850645800e-01 2.1234449808611849e+01 3.5210731378206930e+01 2.8050250689159526e+01 0 0 0
12959 2 2 -6.2102158452811274e-01 1.8723105462745981e+01 3.8988245246663652e+01 2.9962554805323247e+01 0 -1 0
15883 2 3 4.9588258354938664e-01 2.0695931794874518e+01 3.4463893775899741e+01 2.9463740556327380e+01 0 0 0
16679 2 2 -6.6136638782766732e-01 1.6869717332211543e+01 3.3859058251908209e+01 3.1177584343007805e+01 0 0 0
15807 2 3 3.7843230252582633e-01 2.1874793714731950e+01 3.7586339691872411e+01 2.8108910744018136e+01 0 0 0
4279 1 1 -6.2483361060237039e-02 1.7536990017097750e+01 3.5646311614323295e+01 3.3377672418605172e+01 0 0 0
4037 1 2 -3.8240730885119401e-01 1.6195097827814894e+01 3.8061071661785789e+01 2.9435576276781468e+01 1 1 0
2757 1 3 3.3735695614661620e-01 1.9644545169433815e+01 3.2789284366780336e+01 3.0672827832098477e+01 0 1 0
2755 1 2 -5.4548147467759411e-01 1.9798134985492919e+01 3.2900751793092383e+01 2.9740901860218731e+01 0 1 0
13669 2 3 3.9805359407062096e-01 1.4895200073777026e+01 3.7341100739084787e+01 3.1633793160505309e+01 0 -1 0
12961 2 3 3.8717016771719898e-01 1.9594468658965472e+01 3.8714800831863990e+01 2.9592364839872928e+01 0 -1 0
12049 2 3 3.2310279541234299e-01 2.1243134498793751e+01 3.6944209199502858e+01 3.5705405171974348e+01 0 0 0
15881 2 2 -6.8787733864983092e-01 2.1394326236359802e+01 3.4696994426011777e+01 2.8886341852275454e+01 0 0 0
4280 1 1 1.0039202012767448e-01 1.8827875399975824e+01 3.5563989445079990e+01 3.2679760410544304e+01 0 0 0
4284 1 1 -6.0771711507583072e-02 1.9008829326269066e+01 3.8117298890449767e+01 3.2788402994462267e+01 0 0 0
11485 2 3 4.8492635762301106e-01 1.5132158734041901e+01 3.2769874637465236e+01 2.8071275596530086e+01 0 0 0
4277 1 1 -4.4076758991126773e-03 1.6969796041016529e+01 3.4546312733613760e+01 3.4133362157532893e+01 0 0 0
14040 2 3 4.1821650796914350e-01 1.8436760274941747e+01 3.6399428530103521e+01 2.9052843917548589e+01 0 0 0
15806 2 2 -6.2785660750140415e-01 2.1466055905885362e+01 3.7617224030524937e+01 2.8986983232477545e+01 0 0 0
11484 2 3 4.7909944924250597e-01 1.3619243206818050e+01 3.3565518169167461e+01 2.7922706915852871e+01 0 0 0
16680 2 3 4.1343217583051323e-01 1.7742849533981449e+01 3.3505315909909747e+01 3.1244540461575689e+01 0 0 0
3690 1 3 4.2410424159310234e-01 1.2611949220357479e+01 3.6452964181363122e+01 3.1626652776433971e+01 1 1 0
4723 1 3 1.7074156993016806e-01 1.2968960671689432e+01 3.7627383167725000e+01 3.5597179907208705e+01 0 0 0
4281 1 1 1.2563054039633120e-01 1.6850853167597457e+01 3.6906578565344461e+01 3.3326443298752409e+01 0 0 0
4349 1 2 -3.6249568947017935e-01 2.1153114892667698e+01 3.9114827193733532e+01 3.2236911209372600e+01 0 0 0
4865 1 2 -4.8548153426885715e-01 1.5029618927513736e+01 3.3684014339369817e+01 3.3023968388291969e+01 0 0 0
3677 1 1 -3.2728819000860200e-02 1.2751158602228530e+01 3.3608353399178924e+01 2.9939809609799074e+01 1 1 0
3679 1 1 -8.7288625170393139e-02 1.3513774106631134e+01 3.4792201158677329e+01 3.0033075758600134e+01 1 1 0
4919 1 2 -5.3710488517947685e-01 1.9502343920588153e+01 3.4568678413301413e+01 3.5752338547379473e+01 0 0 0
14039 2 2 -6.7284645636117246e-01 1.9056300304520210e+01 3.5730807731316219e+01 2.9387483901942186e+01 0 0 0
4339 1 1 -3.4789401277942271e-02 2.1899291641455626e+01 3.3809591575162564e+01 3.4791074955922497e+01 0 0 0
4915 1 2 -5.3153423855971582e-01 1.6534083562494907e+01 3.6974584880143979e+01 3.1852293241065524e+01 0 0 0
15808 2 3 3.2309838014558268e-01 2.1620617975140000e+01 3.6837468177013022e+01 2.9514370486565266e+01 0 0 0
2995 1 3 1.7918834812121609e-01 1.8456382718098617e+01 3.3572721948264991e+01 2.7579917983945609e+01 0 1 0
14041 2 3 3.8121571842258756e-01 1.9150410081790898e+01 3.5595247716651450e+01 3.0285355617308955e+01 0 0 0
4219 1 1 7.6308335845195460e-02 1.5473847336756268e+01 3.4469416600226729e+01 3.4181332301638641e+01 0 0 0
2754 1 3 1.7539738558530421e-01 2.0008458159015515e+01 3.2852351267805687e+01 2.7182131681661982e+01 0 1 0
4920 1 3 4.1177603006606134e-01 1.9849250832099845e+01 3.5385832662675263e+01 3.5490825132130496e+01 0 0 0
4038 1 3 4.7400074907794720e-01 1.5216670114303627e+01 3.5151480276424962e+01 2.8526162421899549e+01 1 1 0
12960 2 3 3.4778797316011451e-01 1.8144589599328274e+01 3.8345913731309885e+01 3.0436907773089679e+01 0 -1 0
4220 1 2 -3.5685566546223546e-01 1.3461766173614640e+01 3.5740272987586629e+01 3.3975397552699000e+01 0 0 0
14813 2 2 -5.9422515276767796e-01 1.8436455801164460e+01 3.7148889894672166e+01 3.6677698602400007e+01 0 0 0
13667 2 2 -6.3248599042772990e-01 1.3976410508316324e+01 3.7716205522748929e+01 3.1924149149538117e+01 0 -1 0
3681 1 1 1.0406245787151477e-02 1.3012042260395273e+01 3.6067416197110305e+01 2.9591878008561743e+01 1 1 0
4221 1 1 8.9291480688916472e-02 1.4901940864564557e+01 3.5747615557711185e+01 3.3995421651535281e+01 0 0 0
4218 1 1 2.6007931690532510e-01 1.2897922751120204e+01 3.4474693369174595e+01 3.4265578163928019e+01 0 0 0
3683 1 1 -4.8169250066651466e-02 1.3835656314364629e+01 3.7187403720936203e+01 2.9355196248384903e+01 1 1 0
[truncated: 2,699,099 more chars]
