# Supplementary material for: Staggered structural dynamic-mediated selective adsorption of H2O/D2O on flexible graphene oxide nanosheets
Source: Nat Commun. 2024 Apr 27;15:3585. doi: 10.1038/s41467-024-47838-9 (PMC11055881; doi:10.1038/s41467-024-47838-9)
Supplement: Supplementary file 18 — Source Data [file 41467_2024_47838_MOESM18_ESM.zip]

Archive with 55 entries (36 files):
- Source Data file/
- Source Data file/Fig1/
- Source Data file/Fig1/calculated_XRD_intensity_for_staggered-GO-model.xlsx
- Source Data file/Fig1/calculated_XRD_intensity_for_ultra-large-GO.xlsx
- Source Data file/Fig2/
- Source Data file/Fig2/statistical_distribution_of squared_displacements.xlsx
- Source Data file/Fig2/time_dependence_of_squareded_displacements_for_water_molecules.xlsx
- Source Data file/Fig3/
- Source Data file/Fig3/statistical_distribution_of_Lateral_size_of_GO.xlsx
- Source Data file/Fig4/
- Source Data file/Fig4/ERDFs_of_bulk_water.xlsx
- Source Data file/Fig4/ERDFs_of_water_adsorbed_on_GO.xlsx
- Source Data file/Fig4/GO_interlayer_distance_as_a function_of_water_uptake.xlsx
- Source Data file/Fig4/Pressure_dependence_of_001_diffraction_peak_intensity_upon_water_adsorption.xlsx
- Source Data file/Fig4/Water_adsorption_isotherms.xlsx
- Source Data file/Fig4/XRD_profiles.xlsx
- Source Data file/Fig5/
- Source Data file/Fig5/H_NMR_for_water_adsorbed_on_GO.xlsx
- Source Data file/Fig6/
- Source Data file/Fig6/153K.xlsx
- Source Data file/Fig6/173K.xlsx
- Source Data file/Fig6/193K.xlsx
- Source Data file/Fig6/213K.xlsx
- Source Data file/Fig6/233K.xlsx
- Source Data file/Fig6/253K.xlsx
- Source Data file/Fig6/273K.xlsx
- Source Data file/Fig6/293K.xlsx
- Source Data file/FigS1/
- Source Data file/FigS10/
- Source Data file/FigS10/2H_NMR_for_water_adsorbed_on_GO.xlsx
- Source Data file/FigS11/
- Source Data file/FigS11/XPS_narrow_scan_for_C1s_of_GO.xlsx
- Source Data file/FigS13/
- Source Data file/FigS13/Calibraton_curve_between_HD_ratio_and_mass_intensity.xlsx
- Source Data file/FigS14/
- Source Data file/FigS14/DTG_data_of_GO_adsorbing_water.xlsx
- Source Data file/FigS14/TG_data_of_GO_adsorbing_water.xlsx
- Source Data file/FigS15/
- Source Data file/FigS15/DTA_data_of_GO_adsorbing_water.xlsx
- Source Data file/FigS1/FH_potential_between_hydrogen_isotops.xlsx
- Source Data file/FigS1/FH_potential_between_hydrogen_isotop_and_oxigen.xlsx
- Source Data file/FigS2/
- Source Data file/FigS2/Mass_spectral_data.xlsx
- Source Data file/FigS3/
- Source Data file/FigS3/Raman_spectrum_of_GO.xlsx
- Source Data file/FigS3/XRD_profile_of_GO.xlsx
- Source Data file/FigS6/
- Source Data file/FigS6/Water_adsorption_isotherms.xlsx
- Source Data file/FigS7/
- Source Data file/FigS7/DTG_data_of_GO.xlsx
- Source Data file/FigS7/TG_data_of_GO.xlsx
- Source Data file/FigS8/
- Source Data file/FigS8/Nitrogen_adsorption_isotherm_of_GO.xlsx
- Source Data file/FigS9/
- Source Data file/FigS9/H_NMR_for_water_adsorbed_on_GO_at_low_adsorption_amounts.xlsx
