# Supplementary material for: Staggered structural dynamic-mediated selective adsorption of H2O/D2O on flexible graphene oxide nanosheets
Source: Nat Commun. 2024 Apr 27;15:3585. doi: 10.1038/s41467-024-47838-9 (PMC11055881; doi:10.1038/s41467-024-47838-9)
Supplement: Supplementary file 18 — Source Data [file 41467_2024_47838_MOESM18_ESM.zip › Source Data file/Fig1/calculated_XRD_intensity_for_staggered-GO-model.xlsx]

## Sheet: without water molecules
s(nm-1)	Normarized intensity (a.u.)
2	214.05
2.1	243.64
2.2	246.27
2.3	224.07
2.4	198.18
2.5	182.85
2.6	192.45
2.7	196.49
2.8	196.21
2.9	202.44
3	179.21
3.1	152.03
3.2	144.64
3.3	127.65
3.4	123.88
3.5	143.25
3.6	156.98
3.7	161.54
3.8	152.43
3.9	136.83
4	130.9
4.1	131.12
4.2	131.66
4.3	128.42
4.4	126.15
4.5	126.81
4.6	125.01
4.7	129.21
4.8	139.08
4.9	147.75
5	154.45
5.1	154.75
5.2	160.91
5.3	170.79
5.4	161.27
5.5	147.99
5.6	144.29
5.7	136.46
5.8	131.46
5.9	132.43
6	130.97
6.1	131.88
6.2	136.11
6.3	139.25
6.4	140.27
6.5	140.69
6.6	142.61
6.7	143.83
6.8	143.62
6.9	142.87
7	140.95
7.1	138.61
7.2	139.52
7.3	151.34
7.4	175.65
7.5	195
7.6	187.88
7.7	165.11
7.8	150.79
7.9	142.19
8	137.74
8.1	137.34
8.2	132.8
8.3	130.11
8.4	125.08
8.5	125.21
8.6	133.27
8.7	128.75
8.8	194.53
8.9	346.58
9	376.09
9.1	255.54
9.2	184.5
9.3	182.6
9.4	170.37
9.5	158.04
9.6	154.69
9.7	152.34
9.8	151.6
9.9	149.48
10	147.39
10.1	146.5
10.2	144.57
10.3	142.52
10.4	141.06
10.5	139.9
10.6	154.99
10.7	190.23
10.8	209.93
10.9	203.42
11	188.15
11.1	164.88
11.2	148.47
11.3	150.3
11.4	152.62
11.5	148.61
11.6	143.12
11.7	138.91
11.8	137.37
11.9	136.21
12	136.36
12.1	137.04
12.2	136.48
12.3	137.65
12.4	141.9
12.5	150.19
12.6	160.9
12.7	167.52
12.8	165.06
12.9	154.89
13	145.23
13.1	140.8
13.2	139.19
13.3	138.03
13.4	135.81
13.5	133.62
13.6	133.31
13.7	133.26
13.8	132.83
13.9	133.01
14	132.87
14.1	134.58
14.2	142.73
14.3	150.13
14.4	147.96
14.5	144.81
14.6	146.23
14.7	146.33
14.8	145.86
14.9	144.73
15	140.8
15.1	138.74
15.2	138.88
15.3	137.8
15.4	136.55
15.5	136.29
15.6	136.99
15.7	137.93
15.8	137.79
15.9	136.77
16	136.61
16.1	137.96
16.2	139.67
16.3	141.33
16.4	141.99
16.5	140.7
16.6	139.55
16.7	139.24
16.8	138.38
16.9	137.66
17	137.75
17.1	137.5
17.2	136.05
17.3	134.24
17.4	133.59
17.5	134.01
17.6	134.3
17.7	134.85
17.8	136.8
17.9	138.17
18	137.4
18.1	136.8
18.2	136.84
18.3	136.73
18.4	137.65
18.5	138.57
18.6	138.21
18.7	137.81
18.8	138.05
18.9	139.05
19	139.72
19.1	138.87
19.2	138.05
19.3	138.27
19.4	138.76
19.5	139.45
19.6	140.3
19.7	140.74
19.8	140.18
19.9	139.1

## Sheet: with water molecules
s(nm-1)	Normarized intensity (a.u.)
4	-67.545
4.1	-62.449
4.2	-60.613
4.3	-54.959
4.4	-51.248
4.5	-48.226
4.6	-56.361
4.7	-50.469
4.8	-62.772
4.9	-64.647
5	-65.313
5.1	-56.118
5.2	-47.083
5.3	-46.869
5.4	-47.125
5.5	-49.25
5.6	-50.137
5.7	-47.674
5.8	-45.425
5.9	-29.66
6	-11.663
6.1	-21.287
6.2	-38.339
6.3	-45.981
6.4	-42.119
6.5	-36.241
6.6	-36.356
6.7	-43.039
6.8	-44.819
6.9	-46.543
7	-50.116
7.1	-49.492
7.2	-36.788
7.3	-32.154
7.4	-29.658
7.5	-26.149
7.6	-22.666
7.7	-23.027
7.8	-23.896
7.9	-24.658
8	-27.658
8.1	-31.831
8.2	-31.83
8.3	-24.913
8.4	-23.008
8.5	-22.992
8.6	-24.453
8.7	-25.475
8.8	-27.856
8.9	-30.844
9	-36.321
9.1	-39.085
9.2	-36.839
9.3	-36.517
9.4	-35.068
9.5	-31.631
9.6	-25.783
9.7	-21.919
9.8	-30.813
9.9	-37.622
10	-40.122
10.1	-41.767
10.2	-40.659
10.3	-40.171
10.4	-40.387
10.5	-41.702
10.6	-33.999
10.7	-21.06
10.8	-17.466
10.9	-27.185
11	-33.479
11.1	-38.967
11.2	-43.012
11.3	-39.744
11.4	-35.644
11.5	-33.791
11.6	-34.307
11.7	-35.97
11.8	-30.531
11.9	-21.552
12	-28.564
12.1	-35.016
12.2	-38.952
12.3	-42.215
12.4	-43.188
12.5	-42.137
12.6	-38.841
12.7	-37.875
12.8	-36.941
12.9	-37.388
13	-35.673
13.1	-34.486
13.2	-37.03
13.3	-40.167
13.4	-40.122
13.5	-40.081
13.6	-39.175
13.7	-39.307
13.8	-41.168
13.9	-41.642
14	-40.991
14.1	-41.001
14.2	-40.657
14.3	-41.442
14.4	-43.127
14.5	-42.738
14.6	-41.554
14.7	-41.282
14.8	-39.746
14.9	-38.282
15	-36.52
15.1	-35.676
15.2	-36.367
15.3	-36.012
15.4	-36.35
15.5	-36.16
15.6	-34.274
15.7	-35.477
15.8	-35.798
15.9	-35.054
16	-35.392
16.1	-36.524
16.2	-36.176
16.3	-36.139
16.4	-36.44
16.5	-36.257
16.6	-35.861
16.7	-35.709
16.8	-34.801
16.9	-32.279
17	-30.929
17.1	-31.353
17.2	-32.687
17.3	-32.314
17.4	-30.55
17.5	-29.233
17.6	-28.339
17.7	-27.462
17.8	-26.05
17.9	-26.44
18	-27.4
18.1	-27.747
18.2	-27.65
18.3	-26.86
18.4	-26.344
18.5	-25.633
18.6	-25.593
18.7	-25.26
18.8	-24.941
18.9	-23.393
19	-22.338
19.1	-21.022
19.2	-22.024
19.3	-22.874
19.4	-21.507
19.5	-20.823
19.6	-20.58
19.7	-19.605
19.8	-19.173
19.9	-18.417
