# Supplementary material for: Staggered structural dynamic-mediated selective adsorption of H2O/D2O on flexible graphene oxide nanosheets
Source: Nat Commun. 2024 Apr 27;15:3585. doi: 10.1038/s41467-024-47838-9 (PMC11055881; doi:10.1038/s41467-024-47838-9)
Supplement: Supplementary file 18 — Source Data [file 41467_2024_47838_MOESM18_ESM.zip › Source Data file/Fig1/calculated_XRD_intensity_for_ultra-large-GO.xlsx]

## Sheet: without water molecules
s(nm-1)	Normarized intensity (a.u.)
6	25.198
6.02	26.099
6.04	27.017
6.06	27.892
6.08	28.675
6.1	29.331
6.12	29.843
6.14	30.212
6.16	30.452
6.18	30.589
6.2	30.653
6.22	30.671
6.24	30.666
6.26	30.651
6.28	30.626
6.3	30.577
6.32	30.482
6.34	30.312
6.36	30.038
6.38	29.632
6.4	29.073
6.42	28.351
6.44	27.469
6.46	26.442
6.48	25.297
6.5	24.065
6.52	22.784
6.54	21.49
6.56	20.214
6.58	18.98
6.6	17.802
6.62	16.684
6.64	15.621
6.66	14.601
6.68	13.609
6.7	12.632
6.72	11.656
6.74	10.675
6.76	9.6893
6.78	8.7064
6.8	7.7399
6.82	6.8076
6.84	5.9291
6.86	5.1226
6.88	4.403
6.9	3.7791
6.92	3.253
6.94	2.8196
6.96	2.4676
6.98	2.1807
7	1.9403
7.02	1.7278
7.04	1.5263
7.06	1.3228
7.08	1.1094
7.1	0.88316
7.12	0.64574
7.14	0.40232
7.16	0.15983
7.18	-0.074736
7.2	-0.29603
7.22	-0.50157
7.24	-0.69253
7.26	-0.87371
7.28	-1.0531
7.3	-1.2408
7.32	-1.4475
7.34	-1.6834
7.36	-1.9564
7.38	-2.2715
7.4	-2.6303
7.42	-3.0306
7.44	-3.4674
7.46	-3.9336
7.48	-4.4209
7.5	-4.9211
7.52	-5.4274
7.54	-5.9343
7.56	-6.4387
7.58	-6.9393
7.6	-7.4361
7.62	-7.9294
7.64	-8.4199
7.66	-8.9066
7.68	-9.3866
7.7	-9.855
7.72	-10.304
7.74	-10.726
7.76	-11.109
7.78	-11.445
7.8	-11.722
7.82	-11.936
7.84	-12.079
7.86	-12.153
7.88	-12.159
7.9	-12.102
7.92	-11.992
7.94	-11.837
7.96	-11.65
7.98	-11.441
8	-11.222
8.02	-11.001
8.04	-10.786
8.06	-10.584
8.08	-10.398
8.1	-10.232
8.12	-10.088
8.14	-9.9672
8.16	-9.8704
8.18	-9.799
8.2	-9.7541
8.22	-9.7371
8.24	-9.7489
8.26	-9.7905
8.28	-9.8624
8.3	-9.9643
8.32	-10.096
8.34	-10.255
8.36	-10.441
8.38	-10.65
8.4	-10.881
8.42	-11.132
8.44	-11.399
8.46	-11.68
8.48	-11.974
8.5	-12.278
8.52	-12.591
8.54	-12.91
8.56	-13.233
8.58	-13.559
8.6	-13.885
8.62	-14.209
8.64	-14.53
8.66	-14.847
8.68	-15.161
8.7	-15.47
8.72	-15.775
8.74	-16.079
8.76	-16.381
8.78	-16.682
8.8	-16.981
8.82	-17.278
8.84	-17.571
8.86	-17.857
8.88	-18.133
8.9	-18.396
8.92	-18.645
8.94	-18.877
8.96	-19.094
8.98	-19.297
9	-19.491
9.02	-19.679
9.04	-19.867
9.06	-20.061
9.08	-20.263
9.1	-20.474
9.12	-20.695
9.14	-20.919
9.16	-21.142
9.18	-21.355
9.2	-21.549
9.22	-21.719
9.24	-21.861
9.26	-21.975
9.28	-22.066
9.3	-22.145
9.32	-22.226
9.34	-22.327
9.36	-22.464
9.38	-22.651
9.4	-22.897
9.42	-23.201
9.44	-23.555
9.46	-23.941
9.48	-24.333
9.5	-24.701
9.52	-25.012
9.54	-25.238
9.56	-25.361
9.58	-25.373
9.6	-25.283
9.62	-25.117
9.64	-24.914
9.66	-24.722
9.68	-24.595
9.7	-24.579
9.72	-24.708
9.74	-24.996
9.76	-25.426
9.78	-25.956
9.8	-26.513
9.82	-27.003
9.84	-27.322
9.86	-27.366
9.88	-27.052
9.9	-26.332
9.92	-25.204
9.94	-23.721
9.96	-21.996
9.98	-20.193
10	-18.51
10.02	-17.156
10.04	-16.324
10.06	-16.151
10.08	-16.69
10.1	-17.871
10.12	-19.485
10.14	-21.172
10.16	-22.422
10.18	-22.601
10.2	-20.983
10.22	-16.809
10.24	-9.3445
10.26	2.0475
10.28	17.837
10.3	38.264
10.32	63.29
10.34	92.568
10.36	125.43
10.38	160.92
10.4	197.83
10.42	234.76
10.44	270.22
10.46	302.72
10.48	330.88
10.5	353.53
10.52	369.76
10.54	379.02
10.56	381.14
10.58	376.33
10.6	365.17
10.62	348.54
10.64	327.56
10.66	303.49
10.68	277.65
10.7	251.28
10.72	225.52
10.74	201.3
10.76	179.29
10.78	159.89
10.8	143.24
10.82	129.25
10.84	117.63
10.86	107.97
10.88	99.759
10.9	92.527
10.92	85.833
10.94	79.337
10.96	72.822
10.98	66.202
11	59.515
11.02	52.898
11.04	46.556
11.06	40.721
11.08	35.614
11.1	31.41
11.12	28.21
11.14	26.028
11.16	24.789
11.18	24.336
11.2	24.45
11.22	24.876
11.24	25.356
11.26	25.653
11.28	25.579
11.3	25.014
11.32	23.909
11.34	22.295
11.36	20.268
11.38	17.969
11.4	15.57
11.42	13.244
11.44	11.147
11.46	9.4005
11.48	8.0739
11.5	7.1845
11.52	6.6972
11.54	6.533
11.56	6.5827
11.58	6.7231
11.6	6.8341
11.62	6.8137
11.64	6.5898
11.66	6.1274
11.68	5.4296
11.7	4.5338
11.72	3.5038
11.74	2.4185
11.76	1.3588
11.78	0.39651
11.8	-0.41633
11.82	-1.0533
11.84	-1.5165
11.86	-1.834
11.88	-2.0551
11.9	-2.2411
11.92	-2.4564
11.94	-2.7578
11.96	-3.1868
11.98	-3.7631
12	-4.4822
12.02	-5.3165
12.04	-6.2187
12.06	-7.1291
12.08	-7.9836
12.1	-8.7227
12.12	-9.2986
12.14	-9.6821
12.16	-9.8653
12.18	-9.8624
12.2	-9.7067
12.22	-9.4463
12.24	-9.1367
12.26	-8.8339
12.28	-8.587
12.3	-8.4326
12.32	-8.3906
12.34	-8.4634
12.36	-8.6365
12.38	-8.8821
12.4	-9.1644
12.42	-9.4452
12.44	-9.6902
12.46	-9.8744
12.48	-9.9853
12.5	-10.025
12.52	-10.01
12.54	-9.9692
12.56	-9.9372
12.58	-9.953
12.6	-10.052
12.62	-10.263
12.64	-10.602
12.66	-11.072
12.68	-11.664
12.7	-12.354
12.72	-13.109
12.74	-13.892
12.76	-14.664
12.78	-15.391
12.8	-16.045
12.82	-16.608
12.84	-17.074
12.86	-17.448
12.88	-17.741
12.9	-17.975
12.92	-18.169
12.94	-18.347
12.96	-18.524
12.98	-18.712
13	-18.917
13.02	-19.135
13.04	-19.359
13.06	-19.577
13.08	-19.776
13.1	-19.945
13.12	-20.076
13.14	-20.166
13.16	-20.218
13.18	-20.24
13.2	-20.247
13.22	-20.253
13.24	-20.273
13.26	-20.322
13.28	-20.407
13.3	-20.532
13.32	-20.694
13.34	-20.886
13.36	-21.094
13.38	-21.303
13.4	-21.496
13.42	-21.661
13.44	-21.786
13.46	-21.868
13.48	-21.906
13.5	-21.909
13.52	-21.888
13.54	-21.857
13.56	-21.831
13.58	-21.825
13.6	-21.849
13.62	-21.91
13.64	-22.008
13.66	-22.139
13.68	-22.293
13.7	-22.458
13.72	-22.62
13.74	-22.767
13.76	-22.889
13.78	-22.98
13.8	-23.038
13.82	-23.069
13.84	-23.08
13.86	-23.083
13.88	-23.091
13.9	-23.118
13.92	-23.172
13.94	-23.261
13.96	-23.386
13.98	-23.543

## Sheet: with water molecules
s(nm-1)	Normarized intensity (a.u.)
6	-37.133
6.02	-39.686
6.04	-41.993
6.06	-43.942
6.08	-45.462
6.1	-46.534
6.12	-47.191
6.14	-47.51
6.16	-47.589
6.18	-47.534
6.2	-47.427
6.22	-47.321
6.24	-47.228
6.26	-47.122
6.28	-46.954
6.3	-46.663
6.32	-46.196
6.34	-45.526
6.36	-44.654
6.38	-43.615
6.4	-42.471
6.42	-41.3
6.44	-40.18
6.46	-39.177
6.48	-38.334
6.5	-37.665
6.52	-37.156
6.54	-36.775
6.56	-36.477
6.58	-36.22
6.6	-35.97
6.62	-35.71
6.64	-35.44
6.66	-35.175
6.68	-34.941
6.7	-34.763
6.72	-34.661
6.74	-34.645
6.76	-34.712
6.78	-34.847
6.8	-35.03
6.82	-35.236
6.84	-35.446
6.86	-35.648
6.88	-35.841
6.9	-36.032
6.92	-36.238
6.94	-36.475
6.96	-36.761
6.98	-37.107
7	-37.519
7.02	-37.993
7.04	-38.521
7.06	-39.09
7.08	-39.687
7.1	-40.302
7.12	-40.926
7.14	-41.558
7.16	-42.196
7.18	-42.843
7.2	-43.502
7.22	-44.175
7.24	-44.861
7.26	-45.558
7.28	-46.263
7.3	-46.968
7.32	-47.67
7.34	-48.361
7.36	-49.035
7.38	-49.688
7.4	-50.314
7.42	-50.908
7.44	-51.465
7.46	-51.985
7.48	-52.466
7.5	-52.911
7.52	-53.324
7.54	-53.711
7.56	-54.076
7.58	-54.42
7.6	-54.741
7.62	-55.027
7.64	-55.266
7.66	-55.441
7.68	-55.538
7.7	-55.553
7.72	-55.489
7.74	-55.367
7.76	-55.218
7.78	-55.079
7.8	-54.987
7.82	-54.961
7.84	-54.997
7.86	-55.061
7.88	-55.087
7.9	-54.987
7.92	-54.671
7.94	-54.068
7.96	-53.156
7.98	-51.976
8	-50.65
8.02	-49.365
8.04	-48.345
8.06	-47.806
8.08	-47.882
8.1	-48.563
8.12	-49.626
8.14	-50.601
8.16	-50.763
8.18	-49.182
8.2	-44.805
8.22	-36.597
8.24	-23.693
8.26	-5.5709
8.28	17.807
8.3	45.894
8.32	77.529
8.34	110.99
8.36	144.12
8.38	174.57
8.4	199.99
8.42	218.37
8.44	228.25
8.46	228.94
8.48	220.57
8.5	204.16
8.52	181.42
8.54	154.63
8.56	126.27
8.58	98.803
8.6	74.337
8.62	54.404
8.64	39.825
8.66	30.662
8.68	26.291
8.7	25.559
8.72	27.006
8.74	29.108
8.76	30.511
8.78	30.211
8.8	27.669
8.82	22.82
8.84	16.05
8.86	8.0436
8.88	-0.36326
8.9	-8.3481
8.92	-15.246
8.94	-20.648
8.96	-24.441
8.98	-26.789
9	-28.064
9.02	-28.747
9.04	-29.319
9.06	-30.164
9.08	-31.502
9.1	-33.367
9.12	-35.62
9.14	-38
9.16	-40.199
9.18	-41.938
9.2	-43.028
9.22	-43.412
9.24	-43.175
9.26	-42.518
9.28	-41.711
9.3	-41.039
9.32	-40.738
9.34	-40.949
9.36	-41.699
9.38	-42.901
9.4	-44.376
9.42	-45.905
9.44	-47.271
9.46	-48.307
9.48	-48.93
9.5	-49.153
9.52	-49.072
9.54	-48.845
9.56	-48.647
9.58	-48.635
9.6	-48.91
9.62	-49.5
9.64	-50.351
9.66	-51.35
9.68	-52.346
9.7	-53.189
9.72	-53.76
9.74	-53.999
9.76	-53.916
9.78	-53.584
9.8	-53.123
9.82	-52.673
9.84	-52.363
9.86	-52.281
9.88	-52.463
9.9	-52.881
9.92	-53.458
9.94	-54.084
9.96	-54.644
9.98	-55.043
10	-55.224
10.02	-55.182
10.04	-54.963
10.06	-54.649
10.08	-54.34
10.1	-54.131
10.12	-54.089
10.14	-54.243
10.16	-54.576
10.18	-55.03
10.2	-55.522
10.22	-55.964
10.24	-56.276
10.26	-56.406
10.28	-56.338
10.3	-56.085
10.32	-55.688
10.34	-55.195
10.36	-54.649
10.38	-54.07
10.4	-53.454
10.42	-52.769
10.44	-51.964
10.46	-50.988
10.48	-49.801
10.5	-48.4
10.52	-46.819
10.54	-45.141
10.56	-43.484
10.58	-41.989
10.6	-40.795
10.62	-40.02
10.64	-39.738
10.66	-39.965
10.68	-40.659
10.7	-41.723
10.72	-43.025
10.74	-44.416
10.76	-45.756
10.78	-46.936
10.8	-47.889
10.82	-48.599
10.84	-49.093
10.86	-49.434
10.88	-49.697
10.9	-49.959
10.92	-50.274
10.94	-50.67
10.96	-51.145
10.98	-51.668
11	-52.193
11.02	-52.668
11.04	-53.056
11.06	-53.337
11.08	-53.515
11.1	-53.62
11.12	-53.697
11.14	-53.795
11.16	-53.96
11.18	-54.217
11.2	-54.571
11.22	-55.003
11.24	-55.473
11.26	-55.931
11.28	-56.329
11.3	-56.63
11.32	-56.812
11.34	-56.883
11.36	-56.866
11.38	-56.803
11.4	-56.74
11.42	-56.718
11.44	-56.764
11.46	-56.889
11.48	-57.078
11.5	-57.304
11.52	-57.526
11.54	-57.705
11.56	-57.809
11.58	-57.822
11.6	-57.745
11.62	-57.601
11.64	-57.422
11.66	-57.247
11.68	-57.111
11.7	-57.04
11.72	-57.041
11.74	-57.105
11.76	-57.207
11.78	-57.315
11.8	-57.392
11.82	-57.41
11.84	-57.353
11.86	-57.222
11.88	-57.031
11.9	-56.808
11.92	-56.585
11.94	-56.395
11.96	-56.259
11.98	-56.187
12	-56.174
12.02	-56.202
12.04	-56.245
12.06	-56.272
12.08	-56.259
12.1	-56.191
12.12	-56.063
12.14	-55.887
12.16	-55.683
12.18	-55.477
12.2	-55.295
12.22	-55.159
12.24	-55.082
12.26	-55.064
12.28	-55.096
12.3	-55.16
12.32	-55.233
12.34	-55.294
12.36	-55.322
12.38	-55.303
12.4	-55.229
12.42	-55.093
12.44	-54.893
12.46	-54.626
12.48	-54.289
12.5	-53.875
12.52	-53.38
12.54	-52.802
12.56	-52.145
12.58	-51.426
12.6	-50.668
12.62	-49.909
12.64	-49.19
12.66	-48.559
12.68	-48.052
12.7	-47.697
12.72	-47.499
12.74	-47.443
12.76	-47.49
12.78	-47.585
12.8	-47.66
12.82	-47.646
12.84	-47.485
12.86	-47.137
12.88	-46.587
12.9	-45.848
12.92	-44.957
12.94	-43.975
12.96	-42.972
12.98	-42.019
13	-41.181
13.02	-40.508
13.04	-40.027
13.06	-39.748
13.08	-39.66
13.1	-39.741
13.12	-39.962
13.14	-40.295
13.16	-40.715
13.18	-41.205
13.2	-41.754
13.22	-42.357
13.24	-43.009
13.26	-43.705
13.28	-44.431
13.3	-45.167
13.32	-45.889
13.34	-46.566
13.36	-47.17
13.38	-47.675
13.4	-48.065
13.42	-48.337
13.44	-48.496
13.46	-48.56
13.48	-48.551
13.5	-48.495
13.52	-48.413
13.54	-48.322
13.56	-48.229
13.58	-48.131
13.6	-48.021
13.62	-47.888
13.64	-47.72
13.66	-47.511
13.68	-47.262
13.7	-46.981
13.72	-46.685
13.74	-46.392
13.76	-46.125
13.78	-45.899
13.8	-45.727
13.82	-45.61
13.84	-45.544
13.86	-45.516
13.88	-45.51
13.9	-45.511
13.92	-45.504
13.94	-45.485
13.96	-45.453
13.98	-45.417
