# Supplementary material for: Staggered structural dynamic-mediated selective adsorption of H2O/D2O on flexible graphene oxide nanosheets
Source: Nat Commun. 2024 Apr 27;15:3585. doi: 10.1038/s41467-024-47838-9 (PMC11055881; doi:10.1038/s41467-024-47838-9)
Supplement: Supplementary file 18 — Source Data [file 41467_2024_47838_MOESM18_ESM.zip › Source Data file/Fig2/statistical_distribution_of squared_displacements.xlsx]

## Sheet: Sheet3
Squared displacement(nm2)	Frequency(number)
0.002	26
0.004	18
0.006	9
0.008	4
0.01	5
0.012	2
0.014	3
0.016	4
0.018	0
0.02	0
0.022	2
0.024	1
0.026	1
0.028	1
0.03	1
0.032	0
0.034	0
0.036	1
0.038	2
0.04	0
0.042	0
0.044	0
0.046	0
0.048	0
0.05	1
0.052	0
0.054	0
0.056	0
0.058	1
0.06	0
0.062	0
0.064	0
0.066	0
0.068	0
0.07	0
0.072	0
0.074	1
0.076	0
0.078	0
0.08	0
0.082	0
0.084	1
0.086	1
0.088	0
0.09	0
0.092	1
0.094	0
0.096	0
0.098	0
0.1	0
0.102	0
0.104	0
0.106	0
0.108	0
0.11	0
0.112	0
0.114	0
0.116	0
0.118	0
0.12	0
0.122	0
0.124	0
0.126	0
0.128	0
0.13	0
0.132	0
0.134	0
0.136	0
0.138	0
0.14	0
0.142	0
0.144	0
0.146	0
0.148	0
0.15	0
0.152	0
0.154	0
0.156	0
0.158	0
0.16	0
0.162	0
0.164	0
0.166	0
0.168	0
0.17	1
0.172	0
0.174	0
0.176	0
0.178	0
0.18	0
0.182	0
0.184	0
0.186	0
0.188	0
0.19	0
0.192	0
0.194	0
0.196	0
0.198	0
0.2	0
