# Supplementary material for: Staggered structural dynamic-mediated selective adsorption of H2O/D2O on flexible graphene oxide nanosheets
Source: Nat Commun. 2024 Apr 27;15:3585. doi: 10.1038/s41467-024-47838-9 (PMC11055881; doi:10.1038/s41467-024-47838-9)
Supplement: Supplementary file 18 — Source Data [file 41467_2024_47838_MOESM18_ESM.zip › Source Data file/Fig2/time_dependence_of_squareded_displacements_for_water_molecules.xlsx]

## Sheet: Sheet1
Time(ps)	molecule1	molecule2	molecule3	molecule4	molecule5	molecule6	molecule7	molecule8	molecule9	molecule10	molecule11	molecule12	molecule13	molecule14	molecule15	molecule16	molecule17	molecule18	molecule19	molecule20	molecule21	molecule22	molecule23	molecule24	molecule25	molecule26	molecule27	molecule28	molecule29	molecule30	molecule31	molecule32	molecule33	molecule34	molecule35	molecule36	molecule37	molecule38	molecule39	molecule40	molecule41	molecule42	molecule43	molecule44	molecule45	molecule46	molecule47	molecule48	molecule49
0	0	0	0	0	0	0	0	0	0	0	0	0	0	0	0	0	0	0	0	0	0	0	0	0	0	0	0	0	0	0	0	0	0	0	0	0	0	0	0	0	0	0	0	0	0	0	0	0	0
0.0125	5.078e-05	2.644e-05	0.00017834	2.609e-05	4.841e-05	1.74e-05	3.661e-05	0.00017386	3.044e-05	2.037e-05	1.213e-05	0.00015088	2.611e-05	1.291e-05	0.00022145	7.687e-05	2.311e-05	0.00014261	3.142e-05	6.441e-05	3.59e-05	0.0001057	8.984e-05	8.05e-05	7.124e-05	2.049e-05	5.774e-05	6.873e-05	0.00012194	2.13e-05	9.261e-05	2.628e-05	2.955e-05	2.352e-05	8.497e-05	0.00015406	0.00018774	3.885e-05	8.29e-05	0.00010426	6.08e-05	0.00018599	0.00017446	3.018e-05	0.00011609	3.865e-05	4.987e-05	0.00010617	1.225e-05
0.025	0.00016595	0.0001316	0.00071989	0.00015546	0.00029266	0.0001361	0.0001769	0.00095407	7.99e-05	8.477e-05	5.152e-05	0.00068581	0.0001218	2.178e-05	0.00073342	0.00020492	5.484e-05	0.00036239	0.00018005	0.0002158	9.733e-05	0.00046663	0.00025444	0.00028027	0.00028998	7.404e-05	0.00016037	0.00037877	0.00029563	2.374e-05	0.00043777	6.913e-05	7.241e-05	6.359e-05	0.00024163	0.00058378	0.00077012	7.69e-05	0.00017702	0.00039091	0.0001828	0.00059666	0.000531	7.628e-05	0.00031793	0.00014174	0.0002034	0.00078771	3.661e-05
0.0375	0.00034635	0.00041729	0.0016674	0.00028451	0.00053633	0.00044767	0.00048342	0.0022736	0.000164	0.00022109	0.00019017	0.0015671	0.0003372	5.882e-05	0.0014884	0.00040734	7.499e-05	0.00047698	0.00037153	0.00040564	9.799e-05	0.00080103	0.00051298	0.00061283	0.00047091	0.00023521	0.00039513	0.0011741	0.00043361	4.363e-05	0.00088134	0.00018449	0.00012581	0.00018466	0.00040816	0.00088893	0.0017029	0.00015653	0.00016848	0.00087419	0.0002616	0.00069754	0.00089458	0.00013946	0.00065954	0.00028801	0.00019221	0.0017811	3.554e-05
0.05	0.00052534	0.00084113	0.0026291	0.00043554	0.00049952	0.00092815	0.0010418	0.0036226	0.00026197	0.00042452	0.0004276	0.0023125	0.00072236	4.662e-05	0.0021027	0.0004813	9.44e-05	0.00032806	0.00064546	0.00040877	5.828e-05	0.0011654	0.00055008	0.00097469	0.00072661	0.00048697	0.00084856	0.0028047	0.000858	0.00026616	0.0013756	0.00060974	0.0001818	0.00017048	0.00056034	0.00082996	0.0027874	0.00025318	0.00033691	0.0013998	0.00013833	0.00045698	0.00092301	0.0001344	0.0010664	0.00048055	0.00015396	0.0024933	8.95e-06
0.0625	0.00068157	0.0015164	0.0031275	0.00050336	0.00016508	0.0014614	0.0018076	0.0051753	0.0004776	0.00079121	0.00082028	0.0026118	0.00086352	6.567e-05	0.0027552	0.00055601	0.00011927	0.00034136	0.00098893	0.00023247	3.831e-05	0.0011268	0.00053058	0.0012924	0.00089618	0.0008498	0.0016375	0.0041876	0.0014673	0.00093692	0.0017963	0.0013853	0.00028305	9.576e-05	0.00078522	0.00077706	0.0038053	0.00041569	0.0007771	0.0021567	0.00025753	0.00033117	0.00084302	0.00011765	0.0013946	0.00063184	8.229e-05	0.0029138	6.872e-05
0.075	0.00081785	0.0022367	0.0033213	0.00061508	8.49e-06	0.0022784	0.0023621	0.0070404	0.00055848	0.00094463	0.0012216	0.002429	0.00078149	0.00021202	0.0034118	0.00053064	6.509e-05	0.00062589	0.0012342	0.00010154	0.00011289	0.0013279	0.00059283	0.0011896	0.0011107	0.0012601	0.0024994	0.0055215	0.0020097	0.0018642	0.0021075	0.0022016	0.00051041	0.00011753	0.00098094	0.0005226	0.0045475	0.00052335	0.0012756	0.0027205	0.00018251	0.00052984	0.00079747	0.00017295	0.0011373	0.00063495	6.517e-05	0.0025634	0.00014622
0.0875	0.00086419	0.0026184	0.0029469	0.00059435	0.00012091	0.0031475	0.0029667	0.0082256	0.00058813	0.001325	0.0016859	0.0023269	0.00058201	0.00041902	0.0043139	0.00052048	2.577e-05	0.00093664	0.0015135	5.499e-05	0.0002477	0.0017291	0.0008969	0.0010703	0.0010434	0.0016813	0.0036027	0.0066276	0.0023717	0.0033148	0.0023048	0.0029876	0.00087226	0.00017325	0.0011279	0.00041011	0.0048387	0.00067	0.0014941	0.0034979	5.755e-05	0.0010271	0.00071237	0.00020874	0.00091494	0.00056662	9.922e-05	0.0020613	0.00045713
0.1	0.00083743	0.0029547	0.0025344	0.00058714	0.00025078	0.0044047	0.0036988	0.0089219	0.00061421	0.0016803	0.0021361	0.002358	0.00059847	0.00062587	0.0051776	0.00047518	9.853e-05	0.0010275	0.0017781	4.139e-05	0.00048903	0.0020752	0.0013121	0.00076467	0.00087484	0.0021137	0.0048033	0.0065673	0.0028474	0.00452	0.0023636	0.0035632	0.0014839	0.00033373	0.0011466	0.00024961	0.004784	0.00073294	0.0015759	0.0039364	0.00024671	0.001334	0.0006378	0.00025655	0.00082934	0.00061991	0.00017757	0.0012081	0.00099777
0.1125	0.00098781	0.0032197	0.0021108	0.00047255	0.00055918	0.0052966	0.0044405	0.0089394	0.00059218	0.0012404	0.0025136	0.0026867	0.00079636	0.00077039	0.0058113	0.000455	0.00035618	0.00097172	0.0021551	0.00014774	0.00080558	0.0026384	0.0020163	0.00071035	0.00070927	0.0023618	0.0058464	0.0058587	0.0032398	0.0061376	0.0023779	0.0039259	0.0019867	0.00063612	0.0010068	0.0002428	0.0047535	0.00081826	0.0010398	0.0045526	0.00038282	0.0016071	0.00043981	0.00034561	0.0007023	0.0007351	0.00032706	0.00071815	0.0016169
0.125	0.0011947	0.0039608	0.0016976	0.00052912	0.0010641	0.0057151	0.0047011	0.0084053	0.00048319	0.0011352	0.0026526	0.003296	0.0013051	0.00094511	0.0058919	0.0004708	0.00044197	0.00075958	0.002493	0.00049328	0.0013918	0.0039414	0.002916	0.00084946	0.00060345	0.0023746	0.0061429	0.005461	0.0040296	0.0066361	0.0023341	0.0037718	0.0024043	0.00093358	0.00079441	0.00051959	0.0046328	0.00090471	0.00062943	0.0046205	0.00028591	0.0016614	0.00043337	0.00036054	0.00084228	0.0009196	0.00060458	0.00043288	0.0019421
0.1375	0.001563	0.0046638	0.0011805	0.00057153	0.0018498	0.0056599	0.004868	0.0092719	0.00034962	0.0018435	0.0026937	0.0038941	0.0019105	0.0013781	0.0055665	0.00035051	0.00051202	0.00068213	0.0031854	0.0010517	0.0022627	0.0053075	0.0039987	0.0012136	0.00071126	0.0023493	0.0062054	0.0056322	0.0043417	0.0069504	0.0021055	0.0031441	0.0028374	0.00125	0.00061208	0.00074727	0.0044435	0.001019	0.00058083	0.0048399	0.00015984	0.001488	0.0006071	0.00030712	0.00079306	0.0010862	0.00096086	0.00035267	0.0018719
0.15	0.0019104	0.0051777	0.00058225	0.00066801	0.0022702	0.0053019	0.0051926	0.010204	0.00024264	0.0027239	0.0021691	0.0041765	0.0023369	0.0020372	0.0048404	0.0002173	0.0005059	0.00071079	0.0039431	0.0017248	0.0030585	0.0069359	0.0051168	0.0017402	0.00084676	0.0023368	0.0057565	0.0062419	0.0042956	0.0063405	0.0018875	0.0024603	0.0031368	0.0015081	0.00044651	0.00094444	0.0041291	0.0010761	0.00050773	0.0045391	0.00019897	0.0015381	0.0010505	0.00044159	0.00065056	0.0013445	0.0015937	0.00032431	0.0016718
0.1625	0.0021656	0.0047609	0.00031441	0.00080553	0.0025494	0.0048211	0.0056985	0.0109	0.00028744	0.003119	0.001826	0.0041028	0.0028827	0.0024883	0.0041837	0.0003469	0.00044867	0.00082309	0.004583	0.0021503	0.0039482	0.0084621	0.0061627	0.0024023	0.0012685	0.0023381	0.005317	0.0073509	0.0038162	0.0054693	0.0016464	0.0016553	0.00315	0.0019944	0.00034105	0.0011659	0.0038863	0.00093751	0.00028433	0.0044249	0.00042057	0.0016629	0.0018223	0.00092472	0.00049946	0.001754	0.0023201	0.0001699	0.0015685
0.175	0.0024658	0.0045714	0.00011542	0.00086269	0.0026136	0.0044157	0.0061149	0.011746	0.00058936	0.0032711	0.0015502	0.0038404	0.0033928	0.0033887	0.0036473	0.00072941	0.00040562	0.00095369	0.0048917	0.0023911	0.0049011	0.0093015	0.0068844	0.0031101	0.0016134	0.0023867	0.0044387	0.007814	0.0037769	0.0045175	0.0017077	0.0012633	0.0032278	0.0027322	0.00034788	0.00089929	0.0036088	0.00078953	0.00032172	0.0038193	0.00041559	0.001616	0.002782	0.0015304	0.00086407	0.0021429	0.0036865	0.00017192	0.0018159
0.1875	0.0029457	0.0048325	4.602e-05	0.00089403	0.002578	0.0040867	0.0063927	0.012188	0.00093379	0.0035366	0.0014543	0.0036071	0.0036186	0.0045347	0.0034448	0.001016	0.00035917	0.0010692	0.0048988	0.0023768	0.005377	0.0088863	0.0073361	0.0038107	0.0022932	0.0023769	0.0039332	0.0071229	0.0037706	0.0039695	0.002007	0.0014656	0.0033312	0.0034204	0.00044268	0.00071713	0.0032031	0.00073663	0.00065351	0.0032697	0.00024578	0.0014456	0.0035264	0.0020943	0.0012933	0.0025486	0.0048525	0.00020398	0.0018801
0.2	0.0035348	0.0052195	6.672e-05	0.0010921	0.0023291	0.003491	0.0064916	0.011619	0.0010318	0.0034613	0.0011999	0.0034769	0.0034974	0.0060356	0.0036356	0.0012261	0.00017142	0.0011839	0.0044008	0.0024185	0.0057662	0.0094175	0.0073657	0.0043009	0.0027402	0.0023284	0.0041611	0.005366	0.0041732	0.003408	0.0028097	0.0019751	0.0033729	0.0040256	0.00067476	0.00152	0.0024384	0.00076222	0.0012002	0.0020658	0.00052825	0.0016272	0.003776	0.0025253	0.001298	0.0025981	0.0055996	0.0001532	0.0016696
0.2125	0.0040835	0.0055706	0.00018788	0.001387	0.0020882	0.0027675	0.0066024	0.010308	0.00097255	0.0032744	0.00082317	0.0034512	0.0034126	0.0072511	0.0040696	0.0014398	0.00025148	0.0012701	0.0038864	0.003313	0.0054323	0.011055	0.0074885	0.0046151	0.0029748	0.0023479	0.0047021	0.0040433	0.0036914	0.0032081	0.0036786	0.0024094	0.0030671	0.0046507	0.0011303	0.0020729	0.0015502	0.00073999	0.0018019	0.0011288	0.00085928	0.0019781	0.0040336	0.0029894	0.0013084	0.0026192	0.0057118	7.828e-05	0.0015911
0.225	0.0042657	0.0057344	0.00038024	0.0016547	0.002022	0.0020038	0.0064245	0.00878	0.0010635	0.0025518	0.00066494	0.0034798	0.0030632	0.0084897	0.004908	0.0014694	0.00056519	0.0014689	0.0034637	0.0045031	0.0045624	0.012741	0.007406	0.0049235	0.002781	0.0024741	0.0048675	0.0030835	0.0034436	0.0032145	0.0043064	0.0028313	0.0028138	0.0054583	0.0017706	0.0020383	0.00069639	0.00060229	0.0026765	0.00048033	0.00071866	0.0026884	0.0042215	0.0029934	0.0010728	0.0022398	0.0058457	5.583e-05	0.0016182
0.2375	0.0047618	0.0057221	0.00070067	0.0016907	0.0021672	0.001376	0.0058247	0.0080862	0.001301	0.0016056	0.00056172	0.0039014	0.0029001	0.0092651	0.005733	0.0016424	0.0008565	0.001867	0.0028945	0.005241	0.0033033	0.014429	0.0074959	0.005155	0.002672	0.0024634	0.0049849	0.002483	0.0030101	0.003525	0.0051155	0.0028893	0.0026754	0.0060738	0.0025705	0.0025578	0.00017599	0.00049019	0.003263	0.00022541	0.00068859	0.0034423	0.0040041	0.0027465	0.0010475	0.0018444	0.0057141	5.932e-05	0.0016604
0.25	0.0052131	0.0059739	0.0012828	0.0016137	0.0024651	0.00080999	0.0050784	0.0078437	0.001391	0.001142	0.00031623	0.0049856	0.0029968	0.010179	0.0061489	0.0017683	0.0012364	0.0021725	0.0027325	0.0062772	0.0021764	0.015335	0.0075058	0.0051962	0.0028626	0.002357	0.0044493	0.0020423	0.0028357	0.0038515	0.005801	0.0029775	0.0027909	0.0068158	0.003466	0.0022151	0.00015149	0.00047675	0.0036297	0.00011349	0.001168	0.0042378	0.0034357	0.0029246	0.001145	0.0013121	0.0058438	0.0001699	0.0018787
0.2625	0.0055915	0.0062831	0.0019863	0.0018257	0.0027039	0.00052222	0.004615	0.0073785	0.0013243	0.0010791	0.00035363	0.0068678	0.0030829	0.010623	0.0060721	0.0018804	0.0017792	0.0017876	0.0028105	0.0069557	0.0014968	0.014752	0.0075767	0.005034	0.0029659	0.0021185	0.0035679	0.0015249	0.0026321	0.0039923	0.006649	0.0029738	0.0029664	0.0078237	0.0043713	0.0015042	0.00067044	0.0005335	0.0037823	0.00020306	0.0022648	0.0049152	0.0027208	0.0024604	0.00097752	0.00084577	0.0054708	0.00025628	0.0022647
0.275	0.0063639	0.0063326	0.0022816	0.0020117	0.0023843	0.00036533	0.0043468	0.0070099	0.00095728	0.00083811	0.00038582	0.0088499	0.0029308	0.010791	0.0056828	0.0017605	0.0024552	0.0012817	0.003316	0.0071542	0.0011074	0.015083	0.0073019	0.0046784	0.0029649	0.0017742	0.0026312	0.0010691	0.0023608	0.0037054	0.006991	0.0025414	0.0030258	0.0084399	0.0051306	0.0014536	0.0012026	0.00060825	0.0036365	0.00039091	0.0030908	0.0052937	0.0019227	0.0023269	0.00078152	0.00041903	0.0047895	0.00040218	0.0023025
0.2875	0.00806	0.0068198	0.0024237	0.0023286	0.0019271	0.00033697	0.0042315	0.007327	0.00047714	0.00080229	0.00044218	0.010181	0.0026638	0.011121	0.0051758	0.0017853	0.0025971	0.00063011	0.0034926	0.0073355	0.00077315	0.015769	0.0071545	0.0042292	0.0029985	0.0013121	0.0019175	0.00073274	0.0022353	0.0030968	0.0063998	0.0020032	0.0031008	0.0083442	0.0052977	0.0011991	0.0013889	0.00073532	0.0033303	0.00054841	0.002915	0.0060663	0.0013698	0.0024894	0.00067141	8.831e-05	0.0040955	0.00070867	0.0022649
0.3	0.0095071	0.0067823	0.0022958	0.0029054	0.0016164	0.00037102	0.0038195	0.0085226	0.00012831	0.00097311	0.000507	0.01017	0.0024486	0.011625	0.0048355	0.0019388	0.0026624	0.00023833	0.0032218	0.0077994	0.00065608	0.015439	0.0069622	0.0035931	0.0030196	0.00099821	0.0013879	0.00034695	0.0019702	0.0022351	0.0062281	0.0014513	0.0031678	0.0073016	0.0052813	0.00075432	0.0014513	0.0008312	0.0029273	0.0007498	0.0020946	0.0069742	0.0011757	0.0022076	0.00049582	4.248e-05	0.0037007	0.00099467	0.0020953
0.3125	0.010555	0.0068497	0.0024303	0.0034833	0.0019143	0.00057189	0.0031523	0.010252	0.00010765	0.00066352	0.00040258	0.011184	0.0020972	0.012185	0.004807	0.0021427	0.0026397	0.00017128	0.0028149	0.0084125	0.00060816	0.01463	0.0066711	0.0029812	0.003103	0.00095122	0.001098	0.00016656	0.0016805	0.0015558	0.0066897	0.0010559	0.0031086	0.0060444	0.0050214	0.00093817	0.0017361	0.00089995	0.0025901	0.00082653	0.0020842	0.0078823	0.0011974	0.0015736	0.000437	0.00016643	0.0039945	0.0010776	0.0021602
0.325	0.01205	0.0070213	0.0027217	0.0037069	0.0023303	0.00050242	0.0024803	0.011955	0.00032595	0.00042306	0.00024546	0.011824	0.0019087	0.012359	0.0052622	0.0022534	0.0026176	0.00039142	0.002429	0.0095275	0.00046555	0.012903	0.0061404	0.0024955	0.0031936	0.0012485	0.0012113	0.00028596	0.0014565	0.0010155	0.0069555	0.0006844	0.0030188	0.0047452	0.0047616	0.00093986	0.0018083	0.0010897	0.0027381	0.00078108	0.0023537	0.0083912	0.0016785	0.00065145	0.00074526	0.00032937	0.0041886	0.0013274	0.0021966
0.3375	0.014085	0.0072656	0.0030329	0.0039601	0.0028889	0.00051772	0.0018827	0.013445	0.00064607	0.0007881	0.00011923	0.011845	0.0018429	0.011939	0.0062546	0.0019783	0.0025802	0.00064179	0.0018975	0.010294	0.00034783	0.011249	0.0057712	0.0020869	0.0034266	0.0017855	0.0018086	0.00042275	0.0015447	0.00057389	0.0076962	0.00074258	0.0030128	0.0033608	0.004305	0.00069746	0.0019381	0.0012835	0.0028628	0.00070279	0.0021799	0.0080561	0.0023446	0.00031077	0.001369	0.00049226	0.0048874	0.0015982	0.0018806
0.35	0.016078	0.0068062	0.0032658	0.0046336	0.0028342	0.00082415	0.0014786	0.014434	0.00096113	0.00072561	0.00032838	0.012017	0.0017399	0.011606	0.0076951	0.0016982	0.0025571	0.00065209	0.0013657	0.010914	0.00026422	0.010935	0.0058701	0.0017588	0.0032446	0.0025694	0.0026264	0.00042597	0.0015847	0.00045351	0.0088273	0.0010616	0.0030189	0.0023311	0.0036975	0.0010506	0.0019502	0.0015379	0.0032886	0.00063754	0.0020866	0.0086343	0.0026826	0.00024432	0.0019099	0.0005769	0.0053077	0.0020069	0.0013059
0.3625	0.018599	0.0068364	0.0034748	0.0058368	0.0021092	0.0010269	0.001445	0.014409	0.0011893	0.00074831	0.0006403	0.012346	0.0014905	0.011127	0.0092371	0.0018075	0.0022767	0.00059199	0.0010591	0.01084	0.00024417	0.010688	0.0058006	0.0014458	0.0030489	0.0028963	0.0028844	0.00044553	0.0017762	0.00067707	0.0088574	0.0014094	0.0028115	0.0019287	0.0028917	0.00096115	0.001982	0.0014931	0.0027688	0.00062366	0.002556	0.0088543	0.0027292	0.00029511	0.0017676	0.00061614	0.0059398	0.0020807	0.00087226
0.375	0.020215	0.0064529	0.0038628	0.0070021	0.0011252	0.0011411	0.0020383	0.012905	0.0011694	0.0011287	0.0012121	0.012408	0.0012704	0.010634	0.010381	0.0019389	0.0021669	0.00082342	0.00094409	0.011023	0.00021338	0.011025	0.0058167	0.001137	0.0028201	0.0028787	0.0031147	0.00047768	0.0021121	0.0011563	0.0086975	0.0015258	0.0025288	0.0018214	0.0021329	0.00083948	0.0014346	0.0013668	0.0023038	0.00053739	0.0027171	0.0084147	0.0025303	0.00038621	0.0013659	0.00055379	0.0054007	0.001757	0.0007855
0.3875	0.021013	0.0057205	0.0042428	0.0082343	0.00052487	0.00098073	0.0031129	0.010681	0.0012388	0.0013727	0.0018245	0.011684	0.0013936	0.010123	0.010465	0.0019379	0.00212	0.0012626	0.00072651	0.010838	0.00029491	0.012072	0.0054055	0.0010475	0.002985	0.002574	0.0032482	0.00044484	0.0021655	0.0017755	0.0090025	0.0012058	0.0023296	0.0019475	0.0015636	0.0011028	0.0016057	0.0012977	0.0021182	0.00045477	0.0024932	0.0076624	0.0025289	0.00037219	0.00097163	0.00056624	0.0048869	0.0015536	0.00089983
0.4	0.023051	0.0049217	0.0044043	0.0096696	0.00040654	0.00081261	0.0044309	0.0081559	0.001511	0.0012038	0.0023554	0.01049	0.001682	0.009719	0.0096002	0.0020877	0.0018023	0.0016664	0.00053136	0.010523	0.00062729	0.013328	0.0053126	0.0012323	0.0030239	0.0020042	0.0034106	0.00049233	0.0022973	0.0021641	0.0092655	0.00087972	0.0023191	0.0022541	0.0011466	0.00090217	0.0023405	0.0014766	0.0023067	0.0003543	0.0026094	0.0071116	0.0024284	0.00035697	0.0010425	0.00061259	0.0046271	0.0013518	0.0015965
0.4125	0.024697	0.0047973	0.0046786	0.011454	0.00075497	0.0006475	0.0058063	0.0056514	0.0019914	0.0014176	0.0020426	0.0096588	0.0020456	0.0093975	0.0084132	0.0021062	0.0018341	0.0020486	0.00052922	0.010553	0.0012469	0.012539	0.0052059	0.0014324	0.0034463	0.0015101	0.0032827	0.00056965	0.0026784	0.0025436	0.0092857	0.00061272	0.0022272	0.002718	0.00084199	0.00030405	0.0034162	0.0018047	0.0025512	0.00034139	0.0026285	0.0071823	0.0020708	0.0004372	0.001527	0.00066732	0.0047265	0.0015423	0.0030926
0.425	0.026206	0.0046825	0.0050695	0.012755	0.0015855	0.00071699	0.0074227	0.0038644	0.0023955	0.0012798	0.0021518	0.0099922	0.0023352	0.0091467	0.0074671	0.0022333	0.0022087	0.0021523	0.00052315	0.0098607	0.0021234	0.010725	0.0055925	0.0015865	0.0038699	0.0012143	0.0030325	0.00091163	0.0030753	0.0026326	0.0088925	0.00043012	0.0017755	0.0031101	0.0006729	0.00025151	0.004576	0.0022406	0.002158	0.00043307	0.002937	0.0075672	0.0015863	0.00056782	0.0022729	0.00070782	0.0053769	0.0016692	0.0049922
0.4375	0.026783	0.0037195	0.0049901	0.013462	0.0023219	0.0010481	0.0086794	0.0025514	0.0036313	0.0011702	0.0019113	0.010449	0.0027255	0.0091188	0.0070176	0.0022838	0.0026843	0.0018998	0.00036544	0.0093514	0.0032112	0.0092975	0.006125	0.0017117	0.004536	0.0013335	0.0026894	0.0018895	0.0035183	0.0027913	0.0083129	0.00033224	0.0013371	0.0033931	0.00073758	0.00033241	0.0053085	0.0026457	0.0019985	0.00060242	0.0032083	0.0074507	0.0012336	0.00077964	0.0028733	0.00068699	0.0059456	0.001653	0.0070198
0.45	0.027084	0.0025594	0.0041217	0.013832	0.0029238	0.0017605	0.0097083	0.0017674	0.0050515	0.001027	0.001647	0.011406	0.0031066	0.008469	0.006672	0.0022042	0.0021899	0.0013246	0.00030268	0.0095078	0.0044345	0.0086477	0.0060567	0.0018839	0.0052699	0.0016318	0.002367	0.0022911	0.0041258	0.0027388	0.0075443	0.00035106	0.0018755	0.0035944	0.0011815	0.00026728	0.0054548	0.0030733	0.0021648	0.00088047	0.0033037	0.0063404	0.0010286	0.0010276	0.0031551	0.00049801	0.0064148	0.0013765	0.0087378
0.4625	0.026514	0.0020411	0.0031996	0.014163	0.0033313	0.0024252	0.010979	0.0012814	0.0054307	0.0011606	0.0012236	0.011445	0.0036502	0.0080549	0.0076145	0.001895	0.0014423	0.00077696	0.00066238	0.0085818	0.0055622	0.0078294	0.006144	0.002166	0.0062431	0.0022066	0.0020954	0.002215	0.0047812	0.0024812	0.0065692	0.00048298	0.0025667	0.0036182	0.0017444	0.00043658	0.0054206	0.0034083	0.0027413	0.0011311	0.0034507	0.0053192	0.0009911	0.0011969	0.0028263	0.00028659	0.006544	0.0011694	0.0098464
0.475	0.025985	0.002107	0.0025443	0.01414	0.0034496	0.0033045	0.012278	0.00083659	0.0052838	0.0011483	0.00080281	0.011374	0.0040043	0.0078056	0.0091616	0.001628	0.00081426	0.00048118	0.0012383	0.0079165	0.006296	0.0068583	0.005837	0.0025236	0.0072059	0.0030822	0.0018424	0.002569	0.004989	0.0019951	0.0054553	0.00081112	0.0029428	0.0035742	0.0022599	0.00052146	0.0057029	0.0037957	0.0036087	0.0015024	0.004082	0.0042059	0.0009962	0.0013919	0.0019635	0.00018041	0.0064398	0.00092146	0.010535
0.4875	0.02502	0.002828	0.0017935	0.013808	0.003266	0.0038086	0.013149	0.00047069	0.0052404	0.0013352	0.00065877	0.01137	0.0044412	0.0074218	0.010227	0.0011435	0.00034159	0.00051293	0.0021476	0.0072592	0.0065093	0.0057837	0.0056302	0.0026288	0.0081973	0.0036525	0.001491	0.0032596	0.0048662	0.0016249	0.004688	0.0013404	0.0028888	0.0035138	0.0027012	0.00046267	0.0061341	0.0038482	0.0044773	0.0015165	0.0043104	0.0037517	0.0010281	0.0016939	0.001265	0.00014276	0.0061201	0.0005891	0.010833
0.5	0.023552	0.0038078	0.001153	0.013301	0.00287	0.0041723	0.013562	0.0002591	0.0054898	0.00099858	0.0012537	0.011652	0.0047062	0.0073638	0.010427	0.00076185	0.00011773	0.00082843	0.0030736	0.0072362	0.0064442	0.0048052	0.0061125	0.0024403	0.0082892	0.0038008	0.0011362	0.0035019	0.0049499	0.0015626	0.0042885	0.0015653	0.0025339	0.003613	0.0030493	0.00027855	0.0064443	0.0035876	0.0051005	0.0013127	0.0046189	0.0033297	0.0015032	0.0021865	0.0010756	0.0003749	0.0056634	0.00035449	0.010489
0.5125	0.021852	0.0043074	0.0008028	0.012711	0.0023834	0.0042969	0.013608	0.00017065	0.0052467	0.00046931	0.0011541	0.011448	0.0048074	0.0073105	0.0106	0.00053226	0.00023954	0.00094623	0.0039028	0.0071798	0.0055947	0.0042324	0.0065093	0.0018403	0.0083634	0.0034465	0.00082883	0.0034128	0.0051367	0.0015223	0.0043293	0.0014144	0.0023047	0.0038718	0.0034163	0.0001045	0.0067236	0.0030386	0.0056162	0.00097042	0.0053944	0.0028046	0.0024203	0.0029211	0.0017663	0.00070264	0.0049113	0.0003088	0.0097176
0.525	0.019798	0.0043336	0.00058556	0.012489	0.001775	0.0039574	0.013249	0.00022294	0.0053983	0.00025056	0.0012696	0.011584	0.0046353	0.0071031	0.0099346	0.00040801	0.00063158	0.0008062	0.0048235	0.0075638	0.0045091	0.0041298	0.0070919	0.0012287	0.0083471	0.0027721	0.00066705	0.0034845	0.0047478	0.001423	0.0045811	0.0012534	0.0021043	0.0038756	0.0038568	0.00011339	0.0071354	0.0023254	0.0054084	0.0006942	0.0057573	0.0023042	0.0034759	0.0036746	0.0021479	0.00091908	0.0041572	0.00032132	0.00875
0.5375	0.018162	0.0036335	0.00051727	0.012565	0.0011838	0.0039079	0.012758	0.00053469	0.0052883	0.00043619	0.0012277	0.012115	0.0047096	0.0068404	0.0090231	0.00027749	0.00099566	0.00096412	0.0056513	0.0075788	0.0033226	0.004341	0.0079593	0.00099985	0.008048	0.0019106	0.00068947	0.0041262	0.0039558	0.001358	0.0047851	0.0011829	0.0019744	0.0036328	0.0041079	0.00035786	0.0079971	0.0015854	0.0051098	0.0004378	0.006686	0.0021046	0.0046234	0.0042434	0.0023834	0.0014048	0.0035671	0.00030786	0.0075681
0.55	0.016444	0.0031147	0.0004427	0.013333	0.00096371	0.0036968	0.012184	0.0010323	0.0048988	0.00029554	0.001496	0.012642	0.0042782	0.0058713	0.007737	0.0001962	0.0016307	0.001211	0.0059193	0.0076181	0.0022038	0.0042534	0.0087934	0.0012563	0.0076423	0.0012129	0.00085494	0.003815	0.0033276	0.0012674	0.004872	0.0013364	0.0018052	0.0034525	0.0040472	0.00048656	0.0089346	0.00097295	0.0049433	0.00030353	0.00734	0.0020697	0.0055106	0.0043065	0.0021219	0.001857	0.0029164	0.00024157	0.006085
0.5625	0.015781	0.002723	0.00043567	0.014731	0.00077016	0.0037176	0.01144	0.0015945	0.004889	0.00014312	0.0019452	0.012575	0.0037977	0.005191	0.0064867	0.00024446	0.0021658	0.0013654	0.0059167	0.0071165	0.0016963	0.0049807	0.0097505	0.0018022	0.0070645	0.00079138	0.0010139	0.0033186	0.0030157	0.0011178	0.0042647	0.0015906	0.001669	0.0035171	0.0036303	0.00078823	0.0095205	0.00062951	0.0049607	0.00028237	0.007147	0.0020001	0.0063422	0.0045392	0.0017357	0.0022516	0.0023722	0.00015018	0.0046274
0.575	0.015065	0.0025972	0.00047172	0.016686	0.00064679	0.0038452	0.010407	0.0021108	0.0054756	0.00054457	0.0020772	0.011855	0.0032025	0.0044018	0.0053952	0.00026286	0.0026381	0.0012445	0.0059141	0.0067741	0.0012536	0.0061491	0.011246	0.0021759	0.0066154	0.00061497	0.0010226	0.0031184	0.0028195	0.0009519	0.0031505	0.0021026	0.0015639	0.0033236	0.0030031	0.0010665	0.0097362	0.00047603	0.0052965	0.00046537	0.0078138	0.0021006	0.0070159	0.0046811	0.0012402	0.002178	0.0020839	0.00012885	0.0033302
0.5875	0.014155	0.0022108	0.00030962	0.018773	0.00077974	0.0038057	0.0092044	0.0025152	0.006111	0.00081339	0.0019137	0.010458	0.0027317	0.0041922	0.0045121	0.00030494	0.0026438	0.0010219	0.0060825	0.0069346	0.0012134	0.0074381	0.013065	0.0022821	0.0055178	0.00066571	0.00087587	0.0029811	0.002858	0.00090802	0.0018279	0.0028352	0.0013943	0.0029692	0.0024676	0.00083312	0.0095074	0.00039845	0.0056605	0.0010348	0.0079049	0.0022565	0.0070928	0.0044499	0.00078745	0.0020836	0.002063	7.303e-05	0.0023532
0.6	0.013626	0.0021018	0.00014659	0.021263	0.00080309	0.0038339	0.0080776	0.0030343	0.0065526	0.00055305	0.001542	0.0087536	0.0022293	0.0042537	0.0040925	0.00028112	0.0027984	0.0011032	0.0060173	0.0074273	0.0011817	0.0089177	0.014742	0.001877	0.0045105	0.00075449	0.00076351	0.0031303	0.0026784	0.00095934	0.00083383	0.0035821	0.0010239	0.0025174	0.002108	0.00065278	0.0092712	0.00047343	0.0053906	0.0018454	0.0077388	0.0021215	0.0067381	0.0038613	0.00048522	0.0016254	0.0021498	8.869e-05	0.0018571
0.6125	0.013881	0.0017068	9.316e-05	0.023939	0.0011623	0.0035423	0.0069538	0.0040737	0.0070128	0.00065688	0.001172	0.0070581	0.001545	0.0042178	0.004088	0.00025458	0.0028688	0.0010001	0.0055367	0.008933	0.0011639	0.01123	0.015544	0.0013379	0.0036626	0.00099526	0.0007869	0.0033611	0.0025793	0.0010662	0.00017308	0.004198	0.00063074	0.002299	0.0018562	0.0004258	0.0097012	0.00057529	0.0048503	0.0031657	0.0087867	0.0017126	0.0063636	0.0032764	0.0002178	0.0012669	0.0021449	0.00035924	0.0017583
0.625	0.013463	0.00131	0.00017258	0.026924	0.0016184	0.002981	0.0056182	0.0055299	0.0078445	0.00061924	0.00097125	0.0060863	0.0012066	0.0036865	0.0046035	0.00019613	0.0028628	0.00076044	0.0050118	0.0097565	0.0010583	0.013148	0.015406	0.00092473	0.0030403	0.0013074	0.00083281	0.0035264	0.0026168	0.0013	0.00027985	0.0049022	0.00038154	0.0023136	0.0016967	0.00042462	0.0098029	0.00086629	0.0047176	0.0048056	0.0096282	0.0011837	0.0061563	0.0026615	9.771e-05	0.00097317	0.0022279	0.00072681	0.0019538
0.6375	0.012863	0.0013805	0.00025242	0.030161	0.00222	0.0024362	0.0043631	0.0068029	0.0087535	0.00072986	0.00085977	0.0059937	0.00091783	0.0032547	0.0050041	0.00016839	0.0029658	0.00060808	0.003997	0.0097021	0.00091923	0.014227	0.014198	0.00086317	0.002795	0.0015418	0.00067586	0.0037123	0.0025447	0.001732	0.0012866	0.0052483	0.00027076	0.0025431	0.0015342	0.00068283	0.0093984	0.0012263	0.0042977	0.0061466	0.010904	0.0010035	0.0063254	0.0020712	0.00047529	0.00098937	0.0023447	0.0010477	0.0021327
0.65	0.011569	0.0014765	0.00040036	0.033526	0.0026443	0.0019879	0.0030839	0.0083183	0.0087575	0.0010171	0.0011433	0.0063276	0.00065295	0.0022976	0.00504	0.00016068	0.0030874	0.00049108	0.0033689	0.0091379	0.00093977	0.014438	0.012385	0.0010337	0.0025542	0.0017584	0.00055822	0.004176	0.0021669	0.0021671	0.002511	0.0053063	0.00031092	0.0029191	0.0013004	0.00048807	0.0086988	0.0012821	0.0040685	0.0074047	0.010991	0.00091955	0.006449	0.0016253	0.00099619	0.0011941	0.0023374	0.0014363	0.0023889
0.6625	0.010775	0.0014051	0.00048177	0.036491	0.003312	0.0016892	0.0020386	0.009654	0.0086494	0.0011541	0.0017304	0.0068471	0.00041276	0.0017069	0.0045492	0.00014665	0.0031971	0.00037438	0.0026241	0.0080735	0.0010015	0.014156	0.010406	0.0014928	0.0027203	0.0018842	0.00042889	0.0048982	0.0018297	0.0022501	0.0025039	0.0050335	0.00039442	0.0026885	0.00095536	0.00018588	0.0085957	0.0011521	0.0038048	0.0084796	0.011358	0.00071693	0.0064183	0.0015551	0.0012418	0.001606	0.0020903	0.0021371	0.0026477
0.675	0.010504	0.0011069	0.00065811	0.038985	0.0037066	0.0012067	0.0013309	0.010324	0.0073649	0.00089415	0.002121	0.0076353	0.00029623	0.0011668	0.0038367	0.00016962	0.0033019	0.00048886	0.0018753	0.007268	0.0009737	0.013729	0.0086732	0.0019022	0.0028794	0.00202	0.00047176	0.0047875	0.0017008	0.0020997	0.0014746	0.0051395	0.00042377	0.0022171	0.00062023	8.1e-05	0.0090831	0.00090945	0.0037149	0.0093408	0.011778	0.00053264	0.0062349	0.0017746	0.0012315	0.0019512	0.0016582	0.0025344	0.0026273
0.6875	0.010624	0.00067526	0.00090731	0.040638	0.0036646	0.00090228	0.0010078	0.010082	0.0054825	0.0011195	0.0024919	0.0082271	0.00031603	0.00085674	0.0030461	0.00017888	0.0035572	0.00063672	0.0013858	0.006662	0.00092632	0.01366	0.0077259	0.0022343	0.0030969	0.0021439	0.00067848	0.0048002	0.001985	0.0019355	0.0011158	0.0058151	0.00033043	0.001441	0.00033206	0.00010904	0.0093648	0.0006132	0.0034275	0.0093992	0.011277	0.00044923	0.0058254	0.002144	0.0011601	0.0021191	0.0010788	0.0024521	0.0023033
0.7	0.010268	0.00061773	0.0011763	0.041295	0.0033399	0.00077305	0.00085349	0.0096947	0.0042266	0.0014548	0.0027939	0.0079177	0.00051624	0.00049951	0.0027821	0.00022758	0.003453	0.00084697	0.0010205	0.0058715	0.00087145	0.01346	0.0074235	0.0021365	0.0033148	0.0021821	0.0010934	0.0054788	0.0025963	0.001786	0.0012353	0.0068588	0.00023462	0.00092516	0.00026583	0.0001155	0.0092754	0.0004509	0.0030327	0.0087608	0.010699	0.00066161	0.0052148	0.0028516	0.0010748	0.0022272	0.00064006	0.0016824	0.0018729
0.7125	0.0094694	0.00065584	0.0013104	0.041184	0.0026542	0.00094148	0.0010189	0.0092935	0.0031771	0.0018366	0.0030456	0.0066305	0.00079154	0.00033624	0.0026247	0.00030018	0.0032385	0.0011328	0.001045	0.0052243	0.00074208	0.012953	0.0075981	0.002071	0.0037285	0.0020721	0.001618	0.0057149	0.0030388	0.0018618	0.0016864	0.007614	0.0001182	0.00075621	0.00039635	0.00017443	0.0089004	0.00033292	0.0028316	0.0069305	0.010222	0.001031	0.0042627	0.0040429	0.001206	0.0022784	0.00041863	0.00067165	0.0015799
0.725	0.0087757	0.0011713	0.001564	0.040796	0.0019619	0.0012981	0.001268	0.010282	0.0021427	0.0014465	0.0027968	0.0052185	0.00090802	0.00022198	0.0028092	0.00044253	0.0028487	0.0014655	0.0015483	0.004555	0.00075855	0.012468	0.008142	0.0020647	0.0044909	0.0020849	0.002153	0.0055492	0.0032748	0.0020589	0.0017915	0.007627	3.646e-05	0.00088089	0.00069337	0.00015956	0.0090677	0.00045847	0.002625	0.0052134	0.0096539	0.00096962	0.0030636	0.0056324	0.0010212	0.001924	0.00037901	0.00048114	0.0016276
0.7375	0.0084937	0.0016942	0.0017455	0.039946	0.0018325	0.0018537	0.0014435	0.012095	0.0012972	0.0010662	0.0024874	0.0044927	0.0012692	0.00026601	0.0033096	0.0005688	0.002509	0.0017344	0.0021919	0.0040865	0.00079379	0.011613	0.0086913	0.002182	0.0059451	0.0019571	0.0023665	0.0058528	0.0032837	0.0021524	0.0014434	0.0073647	5.359e-05	0.001318	0.0010973	0.00015366	0.0092005	0.00051783	0.0028064	0.003946	0.0093121	0.00066249	0.0021116	0.0066726	0.0010466	0.0014868	0.00043773	0.00029563	0.0018756
0.75	0.0084787	0.0018686	0.0017988	0.038879	0.001858	0.002259	0.0015373	0.012741	0.00064465	0.0009125	0.0022242	0.0043822	0.0017586	0.00035645	0.0040607	0.00074177	0.0019541	0.0019665	0.002814	0.0037812	0.00071899	0.010343	0.0085501	0.002331	0.0071338	0.0019604	0.0023348	0.006194	0.0031858	0.0021648	0.00092208	0.0069806	0.00017987	0.0017718	0.0014447	0.00033574	0.0096114	0.00060516	0.0032663	0.0028776	0.0089662	0.00061133	0.001577	0.0073149	0.0010551	0.0010141	0.00049543	0.00021082	0.0023487
0.7625	0.008895	0.0018841	0.0016924	0.037577	0.0016176	0.0025923	0.0018326	0.012057	0.00048652	0.00095713	0.0019702	0.0047238	0.0019043	0.00070248	0.0045317	0.0010101	0.0014979	0.0019613	0.0033377	0.0042158	0.0005777	0.0090533	0.007865	0.002552	0.0084965	0.0020542	0.0021746	0.0059245	0.0030574	0.0019725	0.00052012	0.0062899	0.00035175	0.0021253	0.0016742	0.00055003	0.010429	0.00066045	0.0040636	0.0022363	0.0075557	0.0011076	0.0011988	0.0070925	0.0012581	0.00076586	0.00050197	0.00036825	0.0029975
0.775	0.0090376	0.0021245	0.0015287	0.036054	0.0012397	0.0028412	0.0022645	0.00976	0.00039021	0.00094576	0.0015165	0.0055505	0.0022979	0.001283	0.0050408	0.0013306	0.0011574	0.0016662	0.0040896	0.0051058	0.00034706	0.0078452	0.0070039	0.0027738	0.010182	0.002156	0.001985	0.005218	0.0029196	0.0016963	0.00030754	0.0055673	0.00067207	0.0023735	0.0018253	0.00049014	0.011461	0.00066388	0.0048956	0.0018894	0.0059551	0.0017502	0.00091087	0.0066686	0.0013929	0.00066418	0.00052454	0.00053534	0.0036093
0.7875	0.0091497	0.0022669	0.0010737	0.034199	0.00095502	0.0031691	0.0028205	0.0076531	0.00065404	0.0011752	0.0010859	0.0063844	0.0028097	0.0023189	0.0054884	0.0017621	0.0010656	0.0012221	0.0049774	0.0060905	0.00020035	0.0067058	0.0063812	0.0030085	0.011799	0.0026595	0.0015714	0.0046449	0.0027229	0.0012899	0.00040743	0.0046246	0.0013018	0.0031056	0.0021981	0.0005553	0.012506	0.00069177	0.0050833	0.0018605	0.0050094	0.0021339	0.00077137	0.0054883	0.0014271	0.00042614	0.00066623	0.00079495	0.0042639
0.8	0.0091677	0.0028796	0.00071036	0.03254	0.0010495	0.0033443	0.0032228	0.0056125	0.0012089	0.0010449	0.00064233	0.0067745	0.0032471	0.0036866	0.0058445	0.0022464	0.0009158	0.00077331	0.0052604	0.0069711	0.00022712	0.0060421	0.0059053	0.0034292	0.013377	0.002985	0.0012357	0.0039392	0.0026296	0.00093925	0.00082395	0.003874	0.0019694	0.0043493	0.0029161	0.00061579	0.014099	0.00071471	0.0042227	0.0019517	0.0045605	0.0021689	0.00078543	0.0043441	0.0010704	0.00028832	0.00097773	0.0011264	0.0052795
0.8125	0.0092695	0.003647	0.00055263	0.031297	0.0012714	0.0035604	0.0037485	0.0044399	0.0019375	0.0010335	0.00070759	0.0066412	0.0032459	0.0056424	0.0060941	0.0028606	0.00078153	0.00059835	0.0053044	0.0078921	0.0003327	0.005147	0.005858	0.0039212	0.014112	0.0032123	0.0010089	0.003053	0.0029425	0.00075202	0.0014954	0.0030542	0.0026132	0.004999	0.0036812	0.00039794	0.015552	0.00073491	0.0039017	0.0021092	0.0045973	0.0018432	0.00070448	0.0032314	0.00060595	0.00034338	0.0014352	0.0011959	0.0063195
0.825	0.0090579	0.0038894	0.00060472	0.030559	0.0013412	0.0037339	0.0045078	0.0034996	0.0027045	0.0010796	0.00093646	0.0070118	0.0022499	0.007544	0.0063125	0.0035426	0.00057541	0.00046018	0.0053906	0.0086009	0.00029897	0.0048886	0.0061299	0.0044235	0.014978	0.0037144	0.00088005	0.0024791	0.0032542	0.00086924	0.002035	0.00258	0.0030214	0.00511	0.0043674	0.00052114	0.016941	0.00069768	0.0036719	0.0021788	0.0048804	0.0015165	0.00064495	0.0027077	0.00035502	0.00054582	0.0019855	0.0011266	0.0069697
0.8375	0.0090449	0.0044197	0.00075159	0.030255	0.0013456	0.0036254	0.0055652	0.0027467	0.0033887	0.0014535	0.0010614	0.0072415	0.0013498	0.0097299	0.006629	0.0042905	0.0004789	0.00033239	0.0046312	0.0085978	0.00030533	0.0047592	0.0058167	0.005176	0.015754	0.0039823	0.00067704	0.0021799	0.0036488	0.0013678	0.002679	0.0022341	0.0034323	0.0055549	0.0050135	0.0010597	0.017569	0.00061172	0.0036339	0.0022267	0.00506	0.0012924	0.00051073	0.0021867	0.00031786	0.00086103	0.00266	0.0010278	0.0070624
0.85	0.0090265	0.0052075	0.0010625	0.03023	0.00129	0.0032766	0.0065404	0.0023844	0.0038574	0.0017674	0.0010071	0.0072659	0.00057683	0.011025	0.0068214	0.005649	0.00050105	0.00030978	0.0041624	0.0086944	0.00050848	0.0050772	0.0052346	0.0057308	0.015421	0.0038193	0.00045573	0.0019607	0.004119	0.0016037	0.0032231	0.0019565	0.0036955	0.005447	0.0055747	0.0013862	0.01717	0.00044456	0.0039058	0.0023418	0.0041079	0.0013476	0.00045234	0.0019069	0.00064657	0.0012303	0.0033696	0.00094453	0.006842
0.8625	0.0093609	0.0061361	0.0013518	0.030786	0.00098388	0.0026607	0.0073349	0.0020879	0.0042496	0.0016472	0.00088651	0.0070511	0.00020877	0.01182	0.0066571	0.0070159	0.00071263	0.00051693	0.0040738	0.0088626	0.00047303	0.0055456	0.0045374	0.0060832	0.014088	0.0035928	0.00018539	0.0018963	0.004536	0.0015678	0.0036719	0.0017995	0.0035306	0.0044965	0.0064023	0.0014876	0.015611	0.00033302	0.0037849	0.0028701	0.0030464	0.0016273	0.00060974	0.0024714	0.00074019	0.0015362	0.0034532	0.00062587	0.006549
0.875	0.009869	0.0061772	0.0016771	0.031835	0.00083442	0.0021038	0.0083353	0.0021535	0.0041981	0.0016824	0.00086844	0.0073675	0.00020405	0.01184	0.0064828	0.0081152	0.0010474	0.00084999	0.0036492	0.0090008	0.0004203	0.0061709	0.0040829	0.0060819	0.012661	0.0034158	9.908e-05	0.0015779	0.0050217	0.0013314	0.003877	0.0013803	0.0030525	0.0037389	0.007378	0.0016866	0.013283	0.00032698	0.0032031	0.0033456	0.0026798	0.0018785	0.0010218	0.0034017	0.00092208	0.0017017	0.0032666	0.00031375	0.0061706
0.8875	0.010169	0.0065518	0.0018258	0.033456	0.0008808	0.0015868	0.0087891	0.0022039	0.0040106	0.0017914	0.00081242	0.0073022	0.0005587	0.011175	0.0063606	0.0090393	0.0014305	0.0013517	0.0028993	0.0096314	0.0003784	0.0072563	0.0038199	0.0059379	0.011338	0.0027443	0.00031354	0.00097316	0.0055588	0.0011277	0.004064	0.00093689	0.0025107	0.0030672	0.0078813	0.0014011	0.011481	0.0004273	0.0029585	0.0038205	0.0022846	0.0019645	0.0015376	0.0035773	0.0010311	0.0013977	0.0029261	0.00013193	0.0061409
0.9	0.010202	0.0068624	0.0018002	0.035103	0.0010671	0.0012137	0.009061	0.0023654	0.0039616	0.0015444	0.00086187	0.0069173	0.001315	0.01024	0.0063921	0.0096549	0.0020543	0.0014463	0.0018362	0.010442	0.00045305	0.0075015	0.0037194	0.0057714	0.010263	0.0024607	0.00085617	0.00055913	0.0060023	0.0010945	0.0039402	0.00077238	0.0019811	0.0023031	0.0076416	0.0011804	0.01056	0.00052232	0.0025696	0.0042671	0.0022613	0.0019433	0.0019572	0.0032398	0.00090743	0.0012437	0.0026593	5.751e-05	0.0062023
0.9125	0.010016	0.0062346	0.0017252	0.036339	0.0015696	0.0013574	0.0089678	0.002284	0.0038599	0.0017303	0.0009941	0.0065366	0.0020374	0.0095607	0.0063507	0.010048	0.0028283	0.0011487	0.001165	0.01079	0.00039967	0.0066875	0.0040972	0.0060069	0.0091404	0.0020517	0.0014692	0.00036956	0.0063888	0.001219	0.0036169	0.00055691	0.0016901	0.0023704	0.0069259	0.0011919	0.010085	0.00077408	0.0023912	0.0049187	0.0024528	0.0015956	0.0020636	0.0027253	0.0010526	0.0012022	0.0023962	1.81e-05	0.0066982
0.925	0.010486	0.0050013	0.0016621	0.03676	0.0020455	0.0017615	0.008628	0.0023284	0.0039211	0.0016095	0.0016713	0.0068221	0.0028145	0.0091004	0.0063516	0.010548	0.0035057	0.00068518	0.00063122	0.010502	0.00060541	0.0064973	0.0048349	0.0067594	0.0079917	0.0019414	0.0019161	0.00024003	0.0064963	0.0013415	0.0031546	0.00047885	0.0013662	0.002433	0.005928	0.00096459	0.0097104	0.00085624	0.0022146	0.0057932	0.0028671	0.001461	0.0021048	0.0021663	0.00097756	0.0011177	0.0023237	0.00011933	0.0067937
0.9375	0.011627	0.0037013	0.001445	0.036238	0.0023967	0.0023509	0.0080077	0.0023009	0.00384	0.0014236	0.0029026	0.0071103	0.0028905	0.0089655	0.0065243	0.011041	0.0041414	0.00038644	0.00035974	0.010731	0.00075676	0.0068967	0.0055773	0.0079262	0.0067646	0.0019494	0.0021896	0.00022204	0.0063745	0.0013175	0.0029315	0.00057279	0.0013408	0.0023737	0.0048616	0.00086849	0.0094475	0.0011972	0.002293	0.0068338	0.0032165	0.0016468	0.0020719	0.001979	0.00097434	0.0014185	0.0024913	0.00020548	0.006502
0.95	0.012915	0.0032934	0.0012341	0.034445	0.0023003	0.0027567	0.0071358	0.0023421	0.003503	0.0013853	0.003806	0.0079839	0.0024773	0.0090885	0.0064289	0.010557	0.0043027	0.00045423	0.00032129	0.010463	0.0010224	0.0073669	0.0062089	0.0089693	0.0055496	0.0019799	0.0020634	0.0003439	0.0060407	0.0015178	0.0027504	0.00078399	0.0013695	0.0022726	0.0036452	0.00099117	0.0087516	0.0013752	0.0022232	0.0080124	0.0039225	0.0020203	0.0019788	0.0018816	0.00088307	0.0018063	0.0025626	0.00039523	0.0062126
0.9625	0.013923	0.0025085	0.0011074	0.032313	0.0019774	0.0028331	0.006016	0.0022145	0.0029084	0.0011219	0.0043808	0.0086775	0.0020074	0.0094207	0.0058526	0.010383	0.0046343	0.00076973	0.00045295	0.0101	0.0012773	0.0070328	0.0072665	0.0096959	0.0047356	0.0020763	0.0018918	0.00059691	0.0056777	0.0016413	0.0027458	0.0011925	0.001474	0.0022312	0.0030241	0.0011177	0.0079505	0.0017691	0.0018479	0.0092536	0.004775	0.0024765	0.001862	0.0017947	0.00079329	0.0018321	0.002684	0.00059936	0.0059828
0.975	0.014609	0.0016953	0.0010676	0.030497	0.0013289	0.0027909	0.0048175	0.0021463	0.0021658	0.0010676	0.0044181	0.010253	0.0016521	0.0098245	0.0048921	0.010633	0.00477	0.00083443	0.00075357	0.0096439	0.0014385	0.0065408	0.0088936	0.0094147	0.0042591	0.0019488	0.0019243	0.0010162	0.005519	0.0018248	0.0028648	0.0017194	0.0016823	0.0022582	0.0027233	0.00096773	0.0071746	0.0019486	0.0014801	0.01037	0.0045653	0.003144	0.0017659	0.0016836	0.00057598	0.0018797	0.0027397	0.00085595	0.0060325
0.9875	0.015737	0.0013295	0.0011135	0.029031	0.00086053	0.0027126	0.003705	0.0019835	0.0014722	0.0011419	0.0040894	0.010798	0.0013829	0.010643	0.0038114	0.011142	0.0048426	0.00094136	0.00077121	0.0096489	0.0017404	0.0075964	0.010375	0.0082508	0.0039257	0.0015698	0.0022966	0.0014239	0.0055846	0.0021727	0.0033272	0.0023665	0.0020763	0.0022498	0.0026689	0.0010843	0.0060759	0.0022359	0.0011594	0.010992	0.004153	0.003747	0.0015991	0.0018073	0.00044478	0.0019302	0.0030902	0.00094047	0.0059351
1	0.017738	0.00094615	0.0012771	0.027997	0.00058235	0.0025765	0.0026997	0.0019309	0.0012277	0.0010642	0.0038041	0.010648	0.0012814	0.011146	0.002949	0.01172	0.0045897	0.001135	0.00088551	0.010398	0.0019015	0.0091414	0.012199	0.0068302	0.003738	0.001137	0.0026798	0.0019416	0.0053252	0.0024905	0.0040612	0.00261	0.002905	0.00239	0.0026552	0.0011322	0.0054046	0.0024062	0.0011054	0.010832	0.0046868	0.0040176	0.0014089	0.0019046	0.00033361	0.0017027	0.0035119	0.00082423	0.0056174
1.0125	0.019915	0.00048823	0.0013413	0.027482	0.00043032	0.0026216	0.0017512	0.0018086	0.0013669	0.0014417	0.0035545	0.0094955	0.0013425	0.011337	0.0026457	0.012163	0.0042938	0.0013062	0.00094522	0.011197	0.0021254	0.0091954	0.013256	0.0055885	0.003667	0.00096632	0.0024724	0.0024267	0.004699	0.0025677	0.0048513	0.0027606	0.0039991	0.0023944	0.0026563	0.0012222	0.0051963	0.0025933	0.0012779	0.010319	0.0063741	0.0034248	0.0011868	0.0017604	0.00032299	0.0012435	0.003962	0.00078931	0.0055229
1.025	0.021339	0.00030871	0.0012453	0.026566	0.00054837	0.0025171	0.0010671	0.0018341	0.002008	0.0017341	0.003214	0.0079292	0.0015295	0.011016	0.0025733	0.011543	0.004861	0.0014939	0.0010856	0.011971	0.0021451	0.0086066	0.014591	0.0046868	0.0035428	0.00099272	0.0018673	0.0024988	0.003719	0.0024599	0.0057216	0.0027471	0.004867	0.0022565	0.0028965	0.001081	0.0045819	0.0023131	0.0014168	0.0091951	0.0081929	0.0027279	0.0011358	0.0012989	0.00014279	0.00073539	0.0041914	0.0005745	0.0055039
1.0375	0.022113	0.00062609	0.0010709	0.026431	0.0008172	0.0022925	0.00068867	0.0019221	0.0031266	0.0020091	0.0027666	0.0062429	0.0017252	0.01079	0.0029	0.010274	0.00503	0.0017843	0.001131	0.012444	0.0019266	0.0080338	0.015858	0.0040937	0.0032628	0.0011905	0.0016564	0.0023256	0.002782	0.0022589	0.0061483	0.0030223	0.0052744	0.0020966	0.0029935	0.00099875	0.0038067	0.0019976	0.001954	0.0081323	0.0093628	0.0020437	0.0011973	0.00093656	3.998e-05	0.00039066	0.0043892	0.00058345	0.0055812
1.05	0.022605	0.00108	0.00083824	0.026402	0.00088824	0.0019059	0.00048621	0.0020461	0.0047081	0.0027207	0.0026462	0.0057499	0.001696	0.010101	0.0033442	0.0089853	0.0049611	0.0016804	0.001406	0.013553	0.0018708	0.0083629	0.017615	0.0038012	0.0028939	0.001789	0.0015703	0.0022682	0.0020069	0.0020052	0.0070036	0.0033066	0.0055161	0.0018014	0.0031304	0.0010167	0.0030935	0.0014944	0.0027106	0.007096	0.0094506	0.0019067	0.0013264	0.00092913	0.0001354	0.00017863	0.004455	0.00051371	0.0053247
1.0625	0.023361	0.001726	0.00066381	0.026234	0.00089525	0.001405	0.00046107	0.0020865	0.0063837	0.0027743	0.0025525	0.0060014	0.0016964	0.0095986	0.0040689	0.0078017	0.0042938	0.0013893	0.0014254	0.013337	0.0018913	0.0088467	0.018826	0.00359	0.0025111	0.0031961	0.0017307	0.0024102	0.0015951	0.0017115	0.0071584	0.0037524	0.0061885	0.0012023	0.0032754	0.0010173	0.0028403	0.0011678	0.0030953	0.0067129	0.0095124	0.0022431	0.0015165	0.0010646	0.00039846	0.00018517	0.0044923	0.00074276	0.0049528
1.075	0.024525	0.0026406	0.00053372	0.025704	0.00094232	0.00099707	0.00058493	0.0022095	0.0081616	0.0025451	0.0022623	0.0063948	0.0016126	0.0087532	0.0050067	0.0068365	0.0031231	0.0011272	0.0013245	0.012398	0.0018382	0.0099396	0.020333	0.0032667	0.0021663	0.0049216	0.0017615	0.0023872	0.0013139	0.0012701	0.0058855	0.0040369	0.0068343	0.00076522	0.0035517	0.0012246	0.0026017	0.00079882	0.002951	0.0067432	0.010476	0.002897	0.0019695	0.0012218	0.001091	0.00022586	0.0047969	0.0011711	0.004522
1.0875	0.0249	0.003679	0.00037959	0.025526	0.001166	0.00066997	0.00068417	0.002732	0.009191	0.0026798	0.0018662	0.0073742	0.0016892	0.0087658	0.0059237	0.005675	0.0022704	0.00073451	0.0011303	0.011603	0.0016745	0.010116	0.020512	0.0025778	0.0019477	0.0067463	0.0017221	0.0021831	0.001451	0.00071696	0.0043641	0.0040404	0.0071669	0.0003895	0.0037261	0.0015593	0.0024985	0.00065244	0.0022528	0.0059999	0.01085	0.003537	0.0025373	0.0013023	0.0013215	0.00037927	0.0044258	0.001036	0.0039786
1.1	0.024113	0.0041444	0.00019165	0.025615	0.0010859	0.00054742	0.00077321	0.0031346	0.009686	0.0025584	0.0018522	0.0077888	0.0018841	0.0090785	0.0065723	0.0044832	0.0017907	0.00041823	0.00072763	0.010766	0.0012959	0.0091955	0.021414	0.001713	0.0020097	0.0081963	0.0015519	0.0022057	0.0016432	0.00031744	0.0027966	0.0033318	0.0068523	0.00024391	0.003818	0.0014535	0.0021514	0.00058517	0.0017469	0.0049422	0.010763	0.0041567	0.0030193	0.0013888	0.0013006	0.00066162	0.0044515	0.0008256	0.0032758
1.1125	0.0231	0.0048872	8.949e-05	0.025996	0.0010179	0.00052977	0.00098432	0.00369	0.010195	0.0021693	0.0026299	0.0093444	0.0021055	0.0097756	0.0066625	0.0039657	0.0015569	0.00015332	0.00053223	0.010561	0.0010295	0.0076862	0.020854	0.00097555	0.0023986	0.0086346	0.0015041	0.0020921	0.0021313	0.00011068	0.0019559	0.002757	0.0063107	0.00019745	0.0037684	0.0012287	0.0019207	0.00071222	0.0015808	0.0041346	0.011359	0.0046843	0.0035168	0.0016649	0.0012768	0.00068246	0.0041822	0.00062844	0.0029013
1.125	0.02291	0.0051854	0.00011444	0.025921	0.00061577	0.00057725	0.001441	0.0043249	0.011056	0.002133	0.0033005	0.0097523	0.002264	0.010835	0.0060715	0.0039895	0.0013707	8.415e-05	0.00055038	0.011762	0.00092761	0.0064633	0.020931	0.00064807	0.0027312	0.0085969	0.0012883	0.0021057	0.0022901	0.0001759	0.0014574	0.0022969	0.0060939	0.0001653	0.003749	0.0015453	0.0022751	0.00070757	0.0020698	0.0035386	0.011496	0.0047944	0.0042514	0.0019059	0.0012219	0.00078218	0.0035277	0.00032528	0.0030411
1.1375	0.023312	0.0050799	0.00024398	0.0261	0.00019612	0.00068752	0.0022273	0.0052441	0.011431	0.0018952	0.003393	0.0096554	0.0023615	0.011829	0.0048607	0.0043811	0.0011687	0.00025061	0.00062743	0.012706	0.00084228	0.0058224	0.021265	0.00032616	0.0031038	0.0081257	0.00097514	0.0021837	0.0024693	0.0004888	0.0011817	0.0020693	0.0058439	0.0001586	0.0034202	0.0016103	0.0034012	0.00068238	0.0024051	0.0035205	0.011237	0.0045938	0.00481	0.0019693	0.0018418	0.00088809	0.0027256	0.00013314	0.0038129
1.15	0.024423	0.0046957	0.00039707	0.026631	1.311e-05	0.00081966	0.0032348	0.0063914	0.011507	0.0013928	0.0033222	0.0089087	0.0024817	0.012155	0.0036082	0.0044779	0.0010264	0.00044009	0.00069076	0.014097	0.00083237	0.0048182	0.022205	0.00010737	0.0035655	0.0076915	0.0005671	0.0019971	0.0021065	0.00096579	0.00093729	0.0021483	0.0054041	0.00019406	0.0030309	0.0013067	0.0052194	0.00048535	0.0026115	0.0036871	0.010729	0.0044356	0.0052835	0.0020008	0.001831	0.001239	0.002039	8.421e-05	0.0048987
1.1625	0.025376	0.0042524	0.00048718	0.027351	0.00019581	0.0011262	0.0042528	0.0069942	0.01165	0.0011472	0.0032441	0.0086251	0.002511	0.012912	0.0025887	0.0043405	0.0010743	0.00043681	0.00095826	0.01444	0.0008566	0.0042893	0.021938	1.646e-05	0.0041473	0.0071829	0.00032427	0.001629	0.0017196	0.0014958	0.00091868	0.002111	0.0048832	0.00051491	0.0025108	0.0013997	0.0070295	0.00034058	0.0029037	0.0038136	0.01025	0.0045275	0.0053556	0.0020399	0.0015071	0.0014593	0.0013916	0.00013059	0.0060111
1.175	0.025296	0.0032408	0.00055478	0.02785	0.00049437	0.0016075	0.0052838	0.0068799	0.011648	0.00098803	0.0030552	0.0081551	0.0024597	0.014771	0.0018618	0.0044709	0.0013869	0.00042024	0.0016356	0.014957	0.00084385	0.0050733	0.022166	1.989e-05	0.0050051	0.0069489	0.00033576	0.0016446	0.0012441	0.0018945	0.00097986	0.0021376	0.0043165	0.001355	0.0021106	0.0010699	0.0085822	0.00018862	0.0029966	0.0029593	0.010057	0.004569	0.0052404	0.0019267	0.0013486	0.0018282	0.00084942	0.00026232	0.0069589
1.1875	0.024759	0.0024821	0.00057413	0.029045	0.00054693	0.0023358	0.0062779	0.0063435	0.011559	0.001047	0.0028259	0.0073614	0.0023174	0.016945	0.0014708	0.0049261	0.0020038	0.00055788	0.002797	0.015573	0.00075791	0.0049529	0.021359	0.00010047	0.005489	0.0066531	0.00061858	0.0017643	0.0011366	0.0021911	0.00092982	0.0022073	0.0036279	0.0032232	0.0017431	0.00066315	0.0099027	0.00010912	0.0033021	0.0022726	0.0097744	0.0044156	0.0057532	0.0017518	0.0010007	0.0024262	0.00073709	0.00030727	0.0074734
1.2	0.02547	0.001802	0.00052816	0.030997	0.00035804	0.0031157	0.007092	0.0059672	0.010469	0.0013236	0.0026191	0.0069676	0.0022439	0.019898	0.0014647	0.0055013	0.00236	0.00068204	0.0041321	0.01578	0.00053048	0.0044613	0.020986	0.00026896	0.0047724	0.0058986	0.0009901	0.0016785	0.0012401	0.0026763	0.00068995	0.0025727	0.0029821	0.0056771	0.0015972	0.00053635	0.010536	0.00015488	0.0032693	0.0020461	0.0097032	0.0041187	0.0065585	0.0015701	0.00082262	0.0026145	0.00081222	0.00013446	0.0078296
1.2125	0.025401	0.0015475	0.00059427	0.032745	0.00027251	0.0038648	0.007766	0.0051742	0.008816	0.0021284	0.0023603	0.0073701	0.0017078	0.022135	0.0017329	0.0055454	0.0025247	0.00081716	0.005222	0.01475	0.00038117	0.0049804	0.020075	0.00049059	0.004466	0.0049185	0.0016143	0.0015653	0.0016548	0.003633	0.00051193	0.003013	0.0024918	0.0083546	0.0015731	0.00035716	0.010846	0.00021429	0.0037442	0.0019363	0.01065	0.0037112	0.0071283	0.0014278	0.0007176	0.0022871	0.00096446	9.153e-05	0.0078421
1.225	0.026098	0.001491	0.00074828	0.034148	0.00036442	0.0039028	0.0082342	0.0036826	0.0065833	0.0027452	0.002074	0.0074659	0.0010428	0.023682	0.0022507	0.0050647	0.0026975	0.00095612	0.0065766	0.014304	0.00025348	0.0054813	0.019071	0.00083841	0.004658	0.0039666	0.0021126	0.0015537	0.0020212	0.0047336	0.00050475	0.0037661	0.0021167	0.010944	0.0017555	0.00013719	0.010918	0.00020666	0.0042444	0.0021097	0.012623	0.0033532	0.0077271	0.0015692	0.0004972	0.0021522	0.001101	0.00015882	0.0079358
1.2375	0.027357	0.0019284	0.0009753	0.035531	0.00057122	0.0035407	0.0084377	0.0028159	0.0046463	0.0032398	0.0017125	0.0073247	0.00056127	0.024392	0.0027096	0.0043936	0.0021784	0.0010298	0.0077085	0.013664	0.00015816	0.0061265	0.018494	0.0011303	0.0053097	0.0032	0.002311	0.0017163	0.0026123	0.005655	0.00085494	0.0047284	0.0016643	0.012828	0.0020461	0.00018448	0.011024	9.246e-05	0.0046155	0.0024366	0.014369	0.0039616	0.0085707	0.0017097	0.00031172	0.0026508	0.0013425	0.00028886	0.0076841
1.25	0.027817	0.0027905	0.0011159	0.036443	0.00084048	0.0028036	0.0084947	0.0027927	0.0030939	0.0034233	0.0013511	0.0071741	0.00038056	0.025007	0.0030244	0.0036399	0.0014807	0.0011344	0.0081733	0.012904	0.00010122	0.0068131	0.018292	0.0012223	0.0060624	0.0025734	0.0021506	0.001425	0.0035202	0.0070402	0.0017758	0.0060905	0.0012592	0.014136	0.0024171	0.00031384	0.011663	2.24e-05	0.005332	0.0027026	0.014698	0.0048156	0.0092584	0.0018865	0.00023193	0.0024879	0.0017542	0.00050414	0.0068814
1.2625	0.028161	0.0032121	0.001077	0.037069	0.00097747	0.0021975	0.0083529	0.003603	0.0021758	0.0039515	0.0010569	0.0068673	0.00034028	0.02579	0.0036059	0.0028005	0.00086404	0.0013153	0.0083291	0.012203	7.394e-05	0.0079053	0.018515	0.0010445	0.0071049	0.0019797	0.0018227	0.00086951	0.0046293	0.0079006	0.0029255	0.0073975	0.0010568	0.014322	0.0026896	0.00026995	0.012711	1.382e-05	0.0062685	0.0029667	0.014972	0.0057922	0.009969	0.0020532	0.00025185	0.0021246	0.0019884	0.00056724	0.0058565
1.275	0.028584	0.0034843	0.00090501	0.037074	0.00092846	0.001703	0.0079358	0.0041738	0.0018185	0.0033201	0.00074786	0.0068074	0.00059235	0.02694	0.0037857	0.0023452	0.0010035	0.0015648	0.008037	0.011537	0.00012799	0.0093308	0.019333	0.00082427	0.0082825	0.0016145	0.0016392	0.00054164	0.0060743	0.0078835	0.0040669	0.0085102	0.0010106	0.014051	0.0027793	0.00027754	0.013688	6.601e-05	0.0066793	0.0029959	0.013972	0.0066797	0.010778	0.0022556	0.00035804	0.002124	0.0019664	0.00050147	0.0050702
1.2875	0.028128	0.0045499	0.00069817	0.036436	0.00080369	0.0014045	0.007428	0.0036245	0.0017731	0.0030669	0.00060217	0.0065862	0.00084922	0.027587	0.0038653	0.0020191	0.0016025	0.0019286	0.0078106	0.010401	0.00033566	0.011212	0.01938	0.00064834	0.0095687	0.0014243	0.0014286	0.00055073	0.0069591	0.0079026	0.0044353	0.008678	0.0010763	0.013294	0.0027378	0.00029555	0.014589	0.00043934	0.0066279	0.0026772	0.012584	0.0071025	0.012133	0.0023409	0.00038022	0.0025779	0.0019209	0.00032397	0.0041567
1.3	0.025591	0.0056757	0.00058808	0.035465	0.00073842	0.0011852	0.0069272	0.0027002	0.0019074	0.0030961	0.00069899	0.0078985	0.00074883	0.026582	0.003761	0.0019445	0.0024797	0.0024242	0.0070741	0.0097518	0.00046144	0.012439	0.019293	0.0005975	0.010791	0.0012574	0.0014183	0.00068335	0.0068385	0.0080619	0.0042903	0.008343	0.0012605	0.012057	0.0026793	0.00021963	0.015257	0.001271	0.0073087	0.0021725	0.011284	0.0069537	0.013092	0.0023915	0.00048156	0.0033504	0.0017793	0.00020198	0.0033162
1.3125	0.02383	0.0068832	0.00050307	0.03447	0.00083275	0.0010513	0.0064462	0.0024627	0.0020945	0.0025391	0.00098763	0.0098199	0.00037389	0.025606	0.0037914	0.0021416	0.0037852	0.0028693	0.0069875	0.010216	0.00041453	0.013028	0.019305	0.00067161	0.011611	0.0011765	0.0014687	0.00083123	0.0060032	0.0077965	0.0039673	0.0074983	0.0014689	0.011892	0.0026102	0.00022772	0.015596	0.0019764	0.0068422	0.0017195	0.0093295	0.0064383	0.013851	0.0023667	0.00057013	0.0030098	0.0015919	0.00010959	0.0025273
1.325	0.023867	0.0080719	0.00048928	0.033811	0.0009668	0.0010102	0.0061108	0.001942	0.0021812	0.0024116	0.001336	0.011479	7.614e-05	0.025257	0.0036085	0.0022655	0.0049451	0.0030988	0.0073117	0.010535	0.00045067	0.013148	0.019151	0.00079808	0.011833	0.0012521	0.0019761	0.00095473	0.0054293	0.0074762	0.0035823	0.0065933	0.0016042	0.011689	0.002509	0.00034196	0.015678	0.0024811	0.0058101	0.0013844	0.008594	0.0056203	0.013744	0.0024264	0.00089954	0.0028001	0.0012526	0.00011753	0.002188
1.3375	0.024717	0.0091123	0.00041867	0.032427	0.0012843	0.0012477	0.0059423	0.0016242	0.0024885	0.0026568	0.0016462	0.012605	2.298e-05	0.025479	0.0032709	0.0021169	0.0048193	0.0026619	0.0074351	0.01107	0.00045573	0.013891	0.019104	0.0010358	0.011803	0.001281	0.0025364	0.0010978	0.0046466	0.0069078	0.00354	0.0056477	0.0016274	0.011384	0.0023146	0.0004787	0.0159	0.0028459	0.0044948	0.0011305	0.0080061	0.0050495	0.013621	0.0026376	0.00097786	0.0027935	0.0011823	0.00027319	0.0022391
1.35	0.025184	0.0093166	0.00050124	0.031222	0.0015965	0.0016018	0.0056878	0.0015933	0.0028934	0.0022242	0.0017551	0.013469	0.00023107	0.026037	0.0027888	0.0018644	0.0041534	0.0020152	0.0072928	0.011297	0.00031794	0.015609	0.01965	0.0014509	0.011646	0.0012744	0.0031757	0.0012462	0.0037279	0.0058266	0.00352	0.0049691	0.0011204	0.01104	0.002071	0.00062733	0.016135	0.0030491	0.0032968	0.00092881	0.0080752	0.004598	0.0139	0.0028856	0.00075596	0.0031702	0.0010288	0.00052837	0.0026265
1.3625	0.025289	0.0091069	0.00065042	0.029965	0.0020322	0.0024295	0.0052739	0.0011916	0.0028657	0.0025264	0.0021365	0.014017	0.00065892	0.026888	0.0024317	0.0015688	0.0032218	0.001474	0.0078114	0.011292	0.00016117	0.017568	0.019787	0.0019194	0.011626	0.0011685	0.0033782	0.0015875	0.0029274	0.0052279	0.0040095	0.0042976	0.00096183	0.010732	0.0018196	0.00091628	0.01582	0.0028969	0.0030132	0.00081595	0.0076884	0.0044477	0.014535	0.0033508	0.00071976	0.0033558	0.000733	0.00087704	0.0032109
1.375	0.025547	0.0079011	0.00076615	0.0294	0.0023131	0.0033165	0.0046826	0.00078725	0.0030985	0.0024875	0.0023802	0.014299	0.0011745	0.027344	0.0019668	0.0012702	0.0019444	0.0010979	0.007857	0.01135	7.046e-05	0.019512	0.02009	0.0022388	0.011665	0.001042	0.0035014	0.0021412	0.0023755	0.0049093	0.0046298	0.0036889	0.0012652	0.010882	0.0017024	0.00109	0.015113	0.0027277	0.0031209	0.00074163	0.0082904	0.0048113	0.015705	0.0034134	0.00085344	0.003488	0.00089271	0.0010363	0.0039172
1.3875	0.026664	0.0071135	0.00083926	0.028749	0.0021944	0.0044383	0.004133	0.00071538	0.003622	0.0023255	0.0026874	0.014356	0.0017309	0.027268	0.0015979	0.0010713	0.00092175	0.00090799	0.0077533	0.010725	8.811e-05	0.021743	0.019961	0.0024504	0.012115	0.00081478	0.0029128	0.0027664	0.0019719	0.0045797	0.0055499	0.0036075	0.0014213	0.011908	0.0016941	0.0014911	0.014318	0.0025499	0.0031372	0.00053374	0.0093104	0.005389	0.017072	0.0034017	0.00065733	0.0039223	0.0009442	0.00097335	0.0046204
1.4	0.026119	0.0069188	0.00084349	0.028305	0.0016831	0.0057667	0.0034465	0.0010555	0.003804	0.0020053	0.0029658	0.013942	0.0022175	0.027131	0.0011144	0.0010246	0.00029311	0.00084249	0.0072835	0.0093013	0.00020079	0.023218	0.019921	0.0024987	0.012958	0.00080156	0.0025286	0.0030755	0.0017482	0.0037957	0.006116	0.0037139	0.0011541	0.013538	0.0019184	0.0019578	0.014069	0.002297	0.0024598	0.00041768	0.011072	0.0065324	0.018459	0.0032795	0.00062234	0.0043685	0.00075448	0.00085431	0.0052598
1.4125	0.025025	0.0064713	0.00067764	0.027454	0.0010255	0.0071551	0.0027326	0.0022837	0.0036245	0.0017906	0.0031003	0.0132	0.0020675	0.027721	0.00075544	0.00087304	0.00023194	0.00077892	0.0067321	0.0080683	0.00033944	0.025222	0.019512	0.0026805	0.01403	0.00091696	0.0021115	0.0034899	0.0016867	0.0029953	0.006638	0.0040168	0.00088554	0.014756	0.0021692	0.00184	0.012657	0.00202	0.0012178	0.00029146	0.013182	0.0081666	0.019491	0.0036652	0.0011296	0.0049691	0.0005757	0.00068913	0.0056326
1.425	0.023527	0.0067146	0.00040519	0.026207	0.00068018	0.007373	0.0019441	0.0040088	0.0040466	0.0011249	0.0030888	0.011375	0.0017011	0.028762	0.00064414	0.00060224	0.00046983	0.00073167	0.0064648	0.0060708	0.00043992	0.026173	0.019165	0.0029214	0.015564	0.0013673	0.0020946	0.0033326	0.001865	0.002708	0.0067659	0.0044288	0.00084139	0.01534	0.0025109	0.0018927	0.011668	0.0019345	0.00074746	0.00031987	0.015878	0.0101	0.020572	0.0040611	0.0015249	0.0055895	0.00058955	0.00049758	0.0057695
1.4375	0.020897	0.0064501	0.00015422	0.024651	0.0005347	0.0081568	0.0013625	0.005681	0.0039396	0.00054018	0.0025998	0.0094297	0.001436	0.029203	0.0006786	0.00065895	0.00086734	0.00065537	0.0062242	0.0050129	0.00053797	0.026108	0.017945	0.0030526	0.017422	0.0016573	0.0020142	0.0031338	0.002111	0.0027649	0.0066842	0.0049699	0.0009696	0.015579	0.0028461	0.0021921	0.012331	0.001768	0.0010682	0.00052036	0.017356	0.01034	0.021339	0.0045479	0.001494	0.0059713	0.00087671	0.00048581	0.0060066
1.45	0.018948	0.0066819	2.036e-05	0.023325	0.00042204	0.0076802	0.0010315	0.0073783	0.0038707	0.000481	0.0022229	0.0082001	0.0014854	0.029841	0.00075513	0.0011611	0.0011928	0.0006924	0.0062568	0.0040749	0.00065564	0.026892	0.016906	0.0030002	0.01974	0.0019946	0.0022142	0.0029357	0.0023645	0.0031342	0.0063266	0.0058696	0.0012001	0.015085	0.0031935	0.0020298	0.012945	0.0019984	0.0015513	0.00075005	0.01757	0.010861	0.021891	0.0054602	0.0017217	0.0063791	0.0011906	0.00058669	0.006356
1.4625	0.017483	0.0061491	8.074e-05	0.022364	0.00037459	0.0077524	0.00082424	0.0088926	0.0035102	0.00045984	0.0018819	0.0081369	0.0014916	0.030163	0.00075762	0.0019087	0.001204	0.00081159	0.0064778	0.0027356	0.0006612	0.027355	0.016389	0.0027448	0.021871	0.0022687	0.0023601	0.0033452	0.0024043	0.0036202	0.005949	0.0061119	0.0015015	0.014293	0.0032	0.002323	0.013858	0.0024207	0.0016577	0.00093101	0.016446	0.011559	0.022176	0.0061155	0.0025152	0.0066635	0.0012932	0.0008762	0.006606
1.475	0.016629	0.0055162	0.00028012	0.021901	0.00039229	0.007095	0.00061008	0.010037	0.0028165	0.0011038	0.0020823	0.0094598	0.001377	0.031162	0.0008105	0.0030507	0.0010664	0.0010655	0.0069011	0.0017368	0.00062352	0.026883	0.015766	0.0023937	0.023445	0.0031627	0.0026974	0.0038443	0.0021372	0.0037014	0.0049255	0.0057414	0.0015331	0.013089	0.0029601	0.0026019	0.014865	0.0030104	0.0015682	0.00098834	0.01464	0.011825	0.0222	0.0058662	0.0034168	0.006711	0.0012982	0.0011673	0.0064092
1.4875	0.015273	0.00453	0.00052813	0.021526	0.0005977	0.0065307	0.00041623	0.011015	0.0023079	0.0021194	0.0023729	0.011473	0.0011387	0.031416	0.0010434	0.0040252	0.00076938	0.0013401	0.0073722	0.0012432	0.00052854	0.025777	0.01422	0.0019434	0.024321	0.0043208	0.0028116	0.0037187	0.0016545	0.0036489	0.0036768	0.0056794	0.001415	0.011187	0.0025089	0.0019217	0.01554	0.0034627	0.0014196	0.001092	0.01585	0.011877	0.021974	0.0058266	0.0023159	0.0060451	0.0012776	0.0012248	0.0059243
1.5	0.012905	0.0036719	0.00068579	0.021492	0.00086768	0.00554	0.00041007	0.011658	0.0023036	0.0028434	0.00286	0.013883	0.0010673	0.032752	0.0017049	0.0051229	0.00062724	0.0018639	0.0079907	0.001166	0.00034341	0.025136	0.013278	0.0014992	0.024748	0.0056021	0.0029659	0.003701	0.0011447	0.003222	0.002299	0.0054581	0.0010089	0.0092545	0.0020741	0.0012711	0.015538	0.0038046	0.0012032	0.0013564	0.016196	0.01176	0.021781	0.0055458	0.0011886	0.0055601	0.0013003	0.0014918	0.0050575
1.5125	0.012081	0.0022975	0.00070486	0.021571	0.00094544	0.0044152	0.00065676	0.011653	0.0025992	0.0032501	0.0024239	0.015418	0.00088953	0.035299	0.0025906	0.0060851	0.00053414	0.0025614	0.0088767	0.0011647	0.00033219	0.024722	0.0123	0.0010054	0.025075	0.0069679	0.0029883	0.0039338	0.00083052	0.0024353	0.0014886	0.0051622	0.00061946	0.0073619	0.0016089	0.0010523	0.015046	0.0037154	0.0010174	0.0016247	0.016422	0.011774	0.022176	0.00513	0.00036896	0.005582	0.0013315	0.0016785	0.0039024
1.525	0.012438	0.0016568	0.0006438	0.021893	0.00087708	0.0035665	0.0011086	0.010615	0.0031701	0.0032727	0.0019217	0.015163	0.00086187	0.038223	0.0035281	0.0071458	0.00049764	0.0033275	0.010076	0.00090041	0.00043298	0.022819	0.011599	0.00063987	0.025745	0.0082433	0.0030645	0.0039902	0.00082327	0.0018874	0.0011886	0.0048698	0.00021917	0.0060982	0.0012301	0.00072917	0.014585	0.0034424	0.0011293	0.0019513	0.015886	0.011911	0.02239	0.0051094	0.00030173	0.0054577	0.0013728	0.0020484	0.0028932
1.5375	0.012445	0.0011778	0.00057717	0.022318	0.00075047	0.0028524	0.0015875	0.0088267	0.0039918	0.0028996	0.0016524	0.012886	0.00096419	0.041196	0.0044609	0.0078648	0.00064651	0.0041147	0.010096	0.00057658	0.00053229	0.020278	0.011529	0.00033301	0.026474	0.0092078	0.0031079	0.0042002	0.0010068	0.0016089	0.0012129	0.0051038	5.23e-05	0.0054734	0.00088298	0.00060974	0.013168	0.0036255	0.0013373	0.0021608	0.014654	0.012357	0.022326	0.0050714	0.0004804	0.0046464	0.0013563	0.0025515	0.0020365
1.55	0.011634	0.0011206	0.00075148	0.022586	0.00065302	0.0023706	0.002114	0.0073863	0.0046567	0.0021419	0.0015535	0.0097173	0.00087253	0.044139	0.0053397	0.0086462	0.00082469	0.004892	0.0099907	0.00039661	0.00049152	0.017458	0.011121	0.00016501	0.027557	0.01063	0.0031144	0.0042737	0.0014104	0.0014112	0.0015295	0.0052364	0.00014342	0.005068	0.000747	0.00069456	0.01024	0.004083	0.0013352	0.0024572	0.014576	0.013029	0.022831	0.0052571	0.00073914	0.0041022	0.0013236	0.0030711	0.0012539
1.5625	0.011636	0.00093394	0.00084868	0.022491	0.00055845	0.002033	0.0027637	0.0066977	0.0053241	0.0015518	0.0019093	0.0070735	0.00054603	0.046444	0.0061391	0.0087743	0.0011461	0.0054431	0.010617	0.00042334	0.00041814	0.014563	0.010449	0.00010869	0.028601	0.011319	0.0032437	0.0041686	0.0019997	0.00098111	0.0018483	0.0056309	0.00041287	0.004504	0.00070214	0.00060349	0.0076268	0.0043647	0.0011218	0.0026696	0.014636	0.013726	0.02404	0.0055907	0.0010955	0.0035803	0.0013346	0.0035401	0.00069517
1.575	0.011892	0.00078994	0.00082593	0.022324	0.00068915	0.0016927	0.0034341	0.0066474	0.0060937	0.0015038	0.00262	0.0053389	0.00028978	0.047935	0.0066395	0.0091145	0.0014555	0.0060943	0.010348	0.00049836	0.00032423	0.013099	0.0098407	7.881e-05	0.029121	0.011474	0.0033557	0.0038642	0.0027823	0.00050253	0.0022721	0.0058371	0.00078385	0.0036743	0.00084241	0.00062285	0.0057401	0.004561	0.0012263	0.0026301	0.015035	0.014115	0.025077	0.0059956	0.0011812	0.0036287	0.0015706	0.0036872	0.00042434
1.5875	0.011482	0.00093409	0.00070312	0.021917	0.00059544	0.0012983	0.0038529	0.0070304	0.0062287	0.0011853	0.003557	0.0045914	0.0001921	0.048349	0.0069435	0.0088102	0.0015059	0.0067133	0.009422	0.00068614	0.00022714	0.012942	0.0099241	9.355e-05	0.028214	0.01106	0.0031936	0.0033011	0.0035922	0.00019972	0.0028506	0.006327	0.00097152	0.002722	0.00099941	0.00086573	0.0044324	0.0048867	0.0016777	0.002207	0.015057	0.014345	0.025453	0.0057015	0.00091691	0.0031039	0.0020086	0.0035185	0.00036528
1.6	0.010473	0.0011368	0.00065057	0.021666	0.0003739	0.0010536	0.0041077	0.0072598	0.0057223	0.0011498	0.0052197	0.0043785	0.00010668	0.048725	0.0068919	0.008561	0.0013409	0.0072284	0.0082621	0.00097158	0.0001065	0.012739	0.01035	0.00012169	0.026535	0.010192	0.0030189	0.0028615	0.0042085	0.00013448	0.0033111	0.006506	0.0010765	0.0018531	0.0011892	0.0010781	0.0036127	0.0049886	0.0022672	0.0016508	0.014949	0.01465	0.025497	0.0058886	0.00057558	0.0029636	0.0021569	0.0032008	0.00031832
1.6125	0.009376	0.0017409	0.00074553	0.021214	0.00026047	0.00084212	0.0041936	0.0068866	0.0054134	0.0011046	0.0069679	0.0049957	3.638e-05	0.048274	0.0064906	0.0076958	0.00090976	0.0077741	0.0077203	0.0014082	9.183e-05	0.013121	0.011319	0.00015234	0.025053	0.0088514	0.0026476	0.0024474	0.0045095	0.00024743	0.0035027	0.0063329	0.0010511	0.0011854	0.0014566	0.0010367	0.0030221	0.0047886	0.0024957	0.0012412	0.013212	0.015029	0.025735	0.0056628	0.000335	0.0028508	0.0024525	0.0028627	0.00049101
1.625	0.0087569	0.002075	0.00090181	0.020635	0.0002486	0.00062372	0.0041379	0.0060101	0.0050507	0.00089005	0.0085526	0.0058319	4.689e-05	0.047142	0.005904	0.0073371	0.00069145	0.0084282	0.0069508	0.0019564	0.00040843	0.013209	0.011608	0.00020963	0.023546	0.0067014	0.0024907	0.0021983	0.0047324	0.00046733	0.0035856	0.0062412	0.00098413	0.0011428	0.0018037	0.0012645	0.0024246	0.004296	0.0019271	0.0010401	0.010065	0.015281	0.026253	0.0052307	0.0004759	0.0029478	0.002703	0.0026023	0.00074905
1.6375	0.0078194	0.002401	0.0011825	0.020261	0.0002093	0.00063212	0.0041233	0.0051663	0.0057238	0.00083558	0.010168	0.0068175	0.00017156	0.045825	0.0051678	0.0061255	0.00068991	0.0089724	0.0068609	0.0026744	0.00081299	0.012491	0.012668	0.00031596	0.021571	0.0047128	0.002582	0.0021	0.004997	0.00084688	0.0036045	0.0057702	0.00082942	0.0016207	0.0022726	0.0015393	0.0022836	0.0036888	0.0014152	0.0010403	0.0075398	0.015702	0.026558	0.0051935	0.0011942	0.0025204	0.0025799	0.0025898	0.00069124
1.65	0.0069913	0.0024837	0.0012879	0.020228	0.00017873	0.00086092	0.0042379	0.0046734	0.0066325	0.00056409	0.010499	0.0076895	0.00045469	0.043213	0.0043176	0.0052168	0.0005209	0.0099187	0.0065404	0.0031089	0.0015202	0.011435	0.014537	0.00043671	0.019718	0.002942	0.0028181	0.0017721	0.0052514	0.0012619	0.0039021	0.0056865	0.00063676	0.0024229	0.0027821	0.0018475	0.0021361	0.0030118	0.0013318	0.0011523	0.0058482	0.015312	0.026827	0.0055741	0.0018765	0.0026525	0.0022906	0.0026309	0.00049403
1.6625	0.0059558	0.0025573	0.0014063	0.020636	0.00026045	0.0014754	0.0039543	0.0043286	0.0078065	0.00048709	0.010673	0.008647	0.00073231	0.040513	0.003185	0.0042858	0.00052296	0.010892	0.0066699	0.0035248	0.0021644	0.0098893	0.01651	0.000558	0.01774	0.0018397	0.0029265	0.0013544	0.0052428	0.0019572	0.0044152	0.0059837	0.00048813	0.0035478	0.0031872	0.0024423	0.0022971	0.0024236	0.0017111	0.0012666	0.0048812	0.014658	0.0274	0.005835	0.0021159	0.00354	0.0022703	0.0026485	0.00026399
1.675	0.0053779	0.0022998	0.001262	0.021507	0.00044106	0.0026949	0.0034936	0.0038977	0.0086302	0.00043939	0.0099532	0.0092568	0.0006733	0.039581	0.0021818	0.0037149	0.00052443	0.011712	0.0072254	0.0038601	0.0032624	0.0087436	0.018742	0.00075186	0.015728	0.00099023	0.003106	0.0009286	0.0051779	0.0027067	0.0049306	0.0067593	0.00044075	0.004386	0.0033683	0.0030046	0.0024584	0.0017903	0.002214	0.0011325	0.0045057	0.013908	0.028504	0.0059399	0.0019934	0.0043687	0.0021217	0.0025328	0.00016597
1.6875	0.0045676	0.0022456	0.0010745	0.022465	0.00045526	0.0046793	0.0026969	0.0039294	0.010098	0.00031537	0.0089353	0.0094161	0.00070377	0.040242	0.0018588	0.0031049	0.00074027	0.012205	0.0077107	0.0041002	0.0040136	0.0083624	0.020391	0.0010013	0.013953	0.00079086	0.0028445	0.00045386	0.0051512	0.0035228	0.0052106	0.0065008	0.00051573	0.0052624	0.0033142	0.0027367	0.0027815	0.0011639	0.0025587	0.00088664	0.004611	0.01382	0.029407	0.0061583	0.0014413	0.0047917	0.0020175	0.0023994	9.121e-05
1.7	0.0042274	0.0020235	0.00079998	0.023759	0.00062544	0.0074779	0.0020286	0.0037885	0.011354	0.00029358	0.0073997	0.0092986	0.00092474	0.041241	0.00187	0.0027124	0.00093048	0.012269	0.0079094	0.0046254	0.0047713	0.0080619	0.022274	0.0012179	0.012552	0.00089066	0.0023115	0.00027789	0.0051702	0.0034772	0.0049511	0.0064456	0.00064701	0.005975	0.0029938	0.0025555	0.0031363	0.00066856	0.002563	0.00074233	0.004212	0.014138	0.030418	0.0062617	0.0006688	0.0055508	0.002191	0.0020508	2.43e-05
1.7125	0.0036969	0.0015478	0.00050035	0.025445	0.00087489	0.010958	0.001222	0.0033667	0.011687	0.00070055	0.0060556	0.0090352	0.0010113	0.041067	0.0021677	0.0021493	0.0011419	0.012758	0.0079352	0.004347	0.0059187	0.0077859	0.024166	0.0013883	0.011468	0.0010142	0.0019963	0.00036099	0.005203	0.0033482	0.004311	0.0063054	0.00088988	0.0070216	0.0025354	0.0030769	0.0032617	0.00028739	0.0028408	0.00069643	0.0043784	0.014771	0.030901	0.006055	0.00047894	0.0068105	0.0027602	0.0019008	1.454e-05
1.725	0.0033652	0.001115	0.00024498	0.027308	0.001242	0.013573	0.0007789	0.002733	0.011305	0.00094903	0.0049162	0.00828	0.00099717	0.038747	0.0020612	0.0017202	0.0014691	0.013507	0.0076656	0.003943	0.0075113	0.0071452	0.026832	0.0016083	0.010413	0.0013464	0.0017822	0.00044908	0.0053924	0.0028812	0.0037996	0.006564	0.0011488	0.0073609	0.0020006	0.0035187	0.0031439	5.777e-05	0.0033422	0.00078054	0.004403	0.015281	0.031605	0.0051092	0.00063447	0.0068865	0.0027584	0.0016768	6.743e-05
1.7375	0.0030069	0.00086329	0.00013659	0.029753	0.0014921	0.015843	0.00067915	0.002116	0.012087	0.00091887	0.003729	0.0079801	0.0011853	0.035564	0.0021785	0.0012128	0.0020149	0.013589	0.0073557	0.0035179	0.0075796	0.0064673	0.02837	0.001917	0.0094684	0.0019067	0.0016525	0.00062562	0.0057554	0.002389	0.0031714	0.0072085	0.0014417	0.0069696	0.0014866	0.0035033	0.0028054	2.698e-05	0.0038773	0.00085765	0.005161	0.015319	0.032557	0.0039759	0.00070845	0.0064155	0.0029442	0.0015846	6.587e-05
1.75	0.0028918	0.0011134	0.00050785	0.032377	0.0016445	0.016116	0.00063265	0.0018443	0.012033	0.0011012	0.0027246	0.0080462	0.0011813	0.032541	0.0026353	0.00086027	0.0026603	0.01326	0.0067223	0.003649	0.0079016	0.0058168	0.030099	0.0020707	0.008861	0.0025259	0.0016157	0.00069085	0.0059504	0.0017935	0.0022303	0.0079114	0.001756	0.0062025	0.0010123	0.0037434	0.0024676	0.00013201	0.0038102	0.00093729	0.0058482	0.015221	0.033519	0.0031162	0.00054333	0.0068294	0.0032989	0.0013683	0.00010515
1.7625	0.0026997	0.0016671	0.0014326	0.034927	0.0011966	0.016348	0.00072052	0.0014424	0.010597	0.0010424	0.0019042	0.0081096	0.0014603	0.029101	0.002983	0.0005264	0.002872	0.012538	0.0065461	0.0036253	0.0069275	0.004734	0.031393	0.0022134	0.0086475	0.0029068	0.0016778	0.00070758	0.0060672	0.0013672	0.0017038	0.0081492	0.0023272	0.0050545	0.00062461	0.0039582	0.0025547	0.00043929	0.0034586	0.00096796	0.0065003	0.014577	0.035372	0.0026176	0.00051037	0.0075761	0.003382	0.0010768	0.00020369
1.775	0.0026895	0.0020798	0.0026316	0.037067	0.0006722	0.014687	0.00095559	0.0011872	0.0095281	0.0010696	0.0015938	0.0082119	0.0019274	0.02475	0.0029051	0.00030998	0.0030456	0.01224	0.0063821	0.0035749	0.0069442	0.0035815	0.032657	0.0021757	0.0087322	0.0032331	0.0019203	0.00078493	0.005835	0.0011983	0.0014481	0.0076214	0.0032109	0.00396	0.00038499	0.0038242	0.0027635	0.0010354	0.0031734	0.0010304	0.0068423	0.013427	0.037852	0.0021441	0.00061602	0.0077084	0.0035556	0.00077831	0.00031198
1.7875	0.0026689	0.0023193	0.0037092	0.038817	0.00053869	0.01318	0.0012308	0.001273	0.0081151	0.00097607	0.0012687	0.0091982	0.0023575	0.021229	0.002608	0.00028915	0.0028266	0.012572	0.0060018	0.0033743	0.0071276	0.0031017	0.033896	0.0020278	0.0089357	0.003471	0.0023491	0.00073247	0.0055666	0.0010754	0.0012294	0.0069787	0.0041701	0.0032952	0.00030541	0.003753	0.0028219	0.001464	0.0031324	0.0011347	0.0078225	0.011928	0.040131	0.0017846	0.00085128	0.0072621	0.0032417	0.00071611	0.00053
1.8	0.0029062	0.0023988	0.004591	0.039648	0.00065995	0.010544	0.0014667	0.0015418	0.0066722	0.00062012	0.0011317	0.010623	0.0027612	0.017614	0.0023562	0.0004454	0.0021922	0.013181	0.0054658	0.0029351	0.0069091	0.0030183	0.034784	0.0022059	0.009336	0.0034141	0.0026857	0.00074591	0.005185	0.0009273	0.0011551	0.0063125	0.0051198	0.0028783	0.00038395	0.0033664	0.0026624	0.0015636	0.0031732	0.0013588	0.0082595	0.010301	0.04239	0.0017292	0.00099688	0.0066446	0.0030866	0.0011182	0.00080673
1.8125	0.003168	0.0020071	0.00534	0.039962	0.0012398	0.0085842	0.0017402	0.0018808	0.0051605	0.00060952	0.0012471	0.012211	0.003615	0.01582	0.0022026	0.00082415	0.0014587	0.013707	0.004951	0.0025217	0.0060631	0.0032836	0.035995	0.0024611	0.0095567	0.0036009	0.0028767	0.00078585	0.0048867	0.00095829	0.0012683	0.005557	0.00587	0.0028387	0.0006379	0.0032987	0.002447	0.001664	0.0034723	0.0015407	0.0078258	0.0087633	0.045347	0.0018111	0.0011639	0.00523	0.0027923	0.0020618	0.0010938
1.825	0.0038495	0.0018485	0.0057255	0.040032	0.0018541	0.0062725	0.0021461	0.0022237	0.0041177	0.0004205	0.001444	0.013119	0.004361	0.01452	0.0021315	0.0012929	0.00085832	0.014514	0.0047414	0.0021871	0.0047903	0.0037135	0.036768	0.0027305	0.0090897	0.0034937	0.0029443	0.00047832	0.0045557	0.0013038	0.0018812	0.0048812	0.0066649	0.0030666	0.00096251	0.0030851	0.0022624	0.0016841	0.003796	0.0018795	0.0076746	0.0074353	0.048223	0.0025039	0.0013111	0.0038128	0.0022608	0.0028811	0.0011602
1.8375	0.0047958	0.0020032	0.0058688	0.039504	0.002095	0.004141	0.0022258	0.002954	0.0038805	0.00048114	0.0019558	0.013272	0.0048226	0.014584	0.0022569	0.0018216	0.00038733	0.014986	0.0044167	0.0019115	0.0033149	0.0042509	0.036103	0.0027962	0.0082632	0.0026476	0.0031298	9.356e-05	0.0041872	0.0023626	0.0026774	0.004746	0.0073319	0.0037863	0.001309	0.0028636	0.0020315	0.0018024	0.0042904	0.0022791	0.0086544	0.0067815	0.051549	0.0034358	0.0013062	0.0023656	0.0017475	0.0032259	0.0011445
1.85	0.005588	0.001722	0.0058598	0.038829	0.002168	0.0027819	0.0021454	0.0039788	0.0039108	0.00073137	0.0025734	0.012622	0.0048887	0.01606	0.0023726	0.0021169	0.00010707	0.015696	0.0042826	0.0019044	0.0026399	0.0049046	0.034384	0.0027271	0.0071789	0.0014947	0.003123	7.229e-05	0.0040184	0.0038236	0.0038952	0.0051918	0.0076791	0.0047924	0.0014846	0.002519	0.0019668	0.0019641	0.0051755	0.0028783	0.010182	0.0062368	0.054494	0.0050989	0.0014167	0.001887	0.0012992	0.0030879	0.0012007
1.8625	0.0060529	0.0018078	0.0056842	0.038487	0.0019548	0.0019609	0.0020756	0.0050473	0.0037317	0.0011318	0.0035469	0.011443	0.0054757	0.017772	0.0026499	0.0021618	0.00014214	0.016312	0.004711	0.001966	0.0023946	0.0054396	0.031835	0.0024829	0.0060356	0.0010166	0.00272	0.00010356	0.0039502	0.0059043	0.005049	0.0057394	0.0074642	0.0049941	0.001523	0.0026909	0.0019929	0.0023906	0.0058317	0.0036364	0.011075	0.0060211	0.057701	0.006596	0.0014051	0.0021021	0.0010636	0.0025573	0.0013956
1.875	0.0070645	0.0023887	0.0052231	0.038449	0.0017857	0.0014528	0.0021864	0.0059867	0.0034791	0.0015545	0.0040098	0.010388	0.0062004	0.01938	0.0030381	0.0019958	0.0003211	0.016461	0.0056768	0.002373	0.0020676	0.0050962	0.029152	0.0022522	0.0050408	0.0008922	0.0021962	0.00021894	0.0038552	0.0074967	0.006046	0.0060823	0.006998	0.0047758	0.0014454	0.0022624	0.002145	0.002857	0.0064533	0.0039159	0.011213	0.0058313	0.06061	0.0083525	0.0013494	0.0027502	0.0010264	0.001852	0.0021105
1.8875	0.0079204	0.0032099	0.0044829	0.038791	0.0018445	0.00093234	0.0024367	0.0068793	0.0030421	0.0022943	0.0045708	0.0097942	0.0069748	0.020363	0.0033614	0.0019518	0.00051573	0.016379	0.0068798	0.0030301	0.0016595	0.00475	0.027811	0.0019305	0.0041953	0.00085776	0.0016964	0.00029966	0.0037722	0.0089379	0.0063137	0.0067304	0.0063915	0.0045515	0.0014413	0.0011024	0.0023572	0.0033104	0.007259	0.0041689	0.011184	0.0057403	0.063985	0.008802	0.0013598	0.0030518	0.0011838	0.00076484	0.0030424
1.9	0.0092642	0.0042038	0.0034879	0.039288	0.0023176	0.00061574	0.0025179	0.007575	0.003351	0.0025275	0.004654	0.0096848	0.0068351	0.020229	0.0035702	0.0017984	0.00065512	0.015951	0.0081585	0.0033703	0.0010691	0.0045487	0.026168	0.0015309	0.0036911	0.00087119	0.00087821	0.00057951	0.0040033	0.0090873	0.0057938	0.0071642	0.0058908	0.0048187	0.0014973	0.00049537	0.0023661	0.0036864	0.0086309	0.0041605	0.010488	0.0060125	0.066872	0.0087915	0.001222	0.0027909	0.0011495	0.00030615	0.0035974
1.9125	0.010211	0.0050899	0.0025207	0.039494	0.0028692	0.00034032	0.0023108	0.0081907	0.0036597	0.0036737	0.0045429	0.0097272	0.0066792	0.018975	0.003937	0.0016288	0.00062844	0.015759	0.0099131	0.0036735	0.00055673	0.004973	0.023888	0.001256	0.0035482	0.00087945	0.00029392	0.00064833	0.0045407	0.0087243	0.0052438	0.0076974	0.0052801	0.004437	0.0016631	0.00045856	0.0022073	0.0037183	0.010052	0.0043966	0.0084274	0.0061145	0.068315	0.0080944	0.0013054	0.0022378	0.0014271	0.00026764	0.003765
1.925	0.010852	0.0054092	0.0016414	0.039812	0.0030544	0.00018134	0.0020537	0.0097059	0.0040716	0.0043692	0.0040185	0.010092	0.0056586	0.018388	0.00418	0.0013394	0.00048561	0.015971	0.012196	0.0038733	0.00036537	0.0057256	0.021247	0.0010781	0.003155	0.00084707	8.748e-05	0.00049866	0.0055168	0.008159	0.0047006	0.0084471	0.004641	0.0040255	0.0018686	0.00047128	0.0018566	0.0035239	0.011113	0.0047731	0.0083099	0.0060057	0.068415	0.0073085	0.0015858	0.0016121	0.0017408	0.00031803	0.0038913
1.9375	0.011205	0.0057702	0.00088207	0.039708	0.0028833	0.00010496	0.0017761	0.011676	0.0043342	0.0039859	0.0033432	0.010682	0.0048067	0.019248	0.0042608	0.0009379	0.00033225	0.016336	0.014186	0.0041976	0.00035507	0.0063804	0.018287	0.00088362	0.0027416	0.0010002	0.00022764	0.00046894	0.0064912	0.0073319	0.0042931	0.0093602	0.0040618	0.0037487	0.002036	0.00021013	0.0013508	0.0032219	0.012475	0.0048638	0.0080276	0.0058534	0.068868	0.0070429	0.0014326	0.001454	0.0021114	0.00031588	0.0042056
1.95	0.012127	0.0049773	0.00043614	0.039736	0.0023343	0.00014267	0.0016505	0.012684	0.004087	0.0041336	0.002705	0.010822	0.0038623	0.020527	0.0043617	0.0005622	0.00033106	0.017171	0.015397	0.0047995	0.0003564	0.0071632	0.016307	0.0005578	0.0027177	0.0014227	0.00053119	0.00055449	0.0069999	0.0063867	0.0038822	0.010251	0.0035334	0.003566	0.0021328	7.747e-05	0.00091548	0.0029219	0.013468	0.0048658	0.0081489	0.0055417	0.069673	0.0063617	0.00089294	0.0011336	0.0020951	0.0002949	0.0042795
1.9625	0.012877	0.003497	0.0002428	0.039632	0.0019163	0.00026712	0.0017118	0.012775	0.0044017	0.0040566	0.0022181	0.010088	0.0037498	0.02203	0.0044483	0.0003403	0.00039003	0.019108	0.01663	0.0055457	0.00036856	0.0082785	0.015115	0.0004517	0.0027561	0.0016311	0.00083757	0.00052815	0.0068814	0.0053804	0.0034518	0.011509	0.0028672	0.0037681	0.002189	0.00010001	0.00072841	0.0026168	0.014347	0.0049585	0.008843	0.0050334	0.069017	0.0053829	0.00060107	0.0012415	0.0021305	0.00048971	0.0037837
1.975	0.014319	0.0023849	0.00039604	0.039902	0.0015307	0.00052683	0.0020598	0.012227	0.0051762	0.003406	0.001556	0.0091695	0.0035414	0.024239	0.0044836	0.00019853	0.00045942	0.021461	0.016935	0.0053262	0.00021413	0.0088977	0.014041	0.00035872	0.0029414	0.001613	0.0010134	0.00047014	0.0063981	0.0043968	0.0032494	0.013274	0.002194	0.004353	0.0023283	0.0001774	0.00066286	0.0023509	0.014972	0.0050341	0.0086825	0.0042303	0.06849	0.0044493	0.0005057	0.0017127	0.0021785	0.00054404	0.0029549
1.9875	0.015312	0.0019985	0.00068813	0.039722	0.0014288	0.00074886	0.0027596	0.011328	0.0057647	0.0032136	0.00090989	0.0085573	0.0033243	0.025742	0.0046914	0.00014978	0.00045702	0.023801	0.015723	0.004961	9.111e-05	0.0088699	0.013205	0.00020265	0.0032785	0.0011864	0.00099359	0.00079051	0.00561	0.0036699	0.0032968	0.014357	0.0015985	0.0049168	0.0028582	0.00032352	0.00070459	0.0022134	0.014985	0.004783	0.0085964	0.0033945	0.066994	0.0039581	0.00052891	0.002323	0.0022133	0.00054407	0.0023074
2	0.016476	0.0016804	0.0010216	0.039538	0.0016281	0.00096525	0.0034029	0.0099029	0.0066854	0.0031883	0.0003668	0.008341	0.0031226	0.026987	0.004932	0.00020663	0.00052917	0.026127	0.014488	0.0046365	0.00015663	0.0080735	0.013225	0.00015542	0.0039193	0.00094827	0.001064	0.0012904	0.0051296	0.0031124	0.0037849	0.014528	0.0010665	0.0054448	0.0035106	0.00060203	0.00080236	0.0018945	0.014188	0.0042962	0.0090583	0.0027533	0.064975	0.0038581	0.00035879	0.0028733	0.0023629	0.00057169	0.0021251
2.0125	0.017769	0.0011562	0.0012031	0.03897	0.0016705	0.0013502	0.0036143	0.0081288	0.0075824	0.0028815	0.00016393	0.0085175	0.0022556	0.027901	0.0054469	0.00039781	0.00045838	0.027497	0.013523	0.0044814	0.00041542	0.0073974	0.013721	0.00024922	0.0044328	0.00073132	0.0011076	0.001806	0.0051205	0.0025875	0.0043477	0.014204	0.00063868	0.0062529	0.0039833	0.0011033	0.00083639	0.0014883	0.013433	0.0039088	0.009701	0.0022697	0.06192	0.0043268	0.00043755	0.002474	0.0024368	0.00051355	0.0020189
2.025	0.019538	0.00086542	0.0010055	0.038459	0.0016731	0.0017508	0.0041922	0.0064007	0.0083778	0.0029221	0.0002737	0.0084901	0.0015338	0.026639	0.0055936	0.00075351	0.00042883	0.029273	0.012653	0.0039097	0.00073254	0.0073794	0.014038	0.00052623	0.0052619	0.00067419	0.00089655	0.0020984	0.0052447	0.0019811	0.0045218	0.013764	0.00035875	0.0069554	0.0040821	0.0017	0.00082923	0.0011914	0.013169	0.0034589	0.0091902	0.0018318	0.058956	0.0045049	0.00058706	0.0019138	0.0028436	0.00038726	0.0019831
2.0375	0.021493	0.00084623	0.0008343	0.036991	0.001475	0.0024869	0.0048944	0.0047449	0.0085574	0.0020751	0.00075139	0.0089926	0.00098176	0.024354	0.0050771	0.0013384	0.00027539	0.031091	0.01156	0.0036399	0.00097474	0.0087392	0.014663	0.00097277	0.00625	0.00068023	0.00068897	0.0021681	0.0052475	0.0013465	0.004395	0.013624	0.00023591	0.0076885	0.0037865	0.0025188	0.00082021	0.00081155	0.01277	0.0028958	0.008526	0.0014626	0.056209	0.0043892	0.00061705	0.0016137	0.003312	0.00023389	0.0021068
2.05	0.024101	0.0010385	0.00075938	0.035471	0.001251	0.0031557	0.0054717	0.0036016	0.0083844	0.0020934	0.0014869	0.0092668	0.00059892	0.022039	0.0042994	0.0022186	0.00013267	0.031911	0.010306	0.0033032	0.0010347	0.010729	0.015863	0.001558	0.007322	0.00075224	0.00083468	0.0021295	0.0051566	0.00097903	0.0039113	0.013326	0.00027106	0.008246	0.0034283	0.0034696	0.00065157	0.00073586	0.01158	0.0021812	0.0093019	0.0012437	0.054314	0.0034503	0.0006688	0.0015864	0.0038685	0.00013266	0.0026
2.0625	0.026403	0.0015366	0.00062995	0.033698	0.0011653	0.0039428	0.0058447	0.0024807	0.0082309	0.002191	0.0022109	0.0098977	0.00029118	0.020442	0.0036991	0.0033311	6.314e-05	0.032216	0.0092451	0.0029431	0.00078499	0.011973	0.017624	0.002011	0.0084142	0.00070696	0.0013915	0.001888	0.005604	0.00092964	0.0032267	0.012885	0.00082975	0.0083073	0.0030888	0.004541	0.00045288	0.00080199	0.010157	0.0014519	0.0089114	0.0010913	0.053236	0.002899	0.00069138	0.0017444	0.0040536	0.0001482	0.0032075
2.075	0.02824	0.0018499	0.00073072	0.032283	0.0013166	0.0045249	0.0059963	0.0013924	0.0086636	0.0020397	0.0026245	0.010015	0.00015185	0.020943	0.0032517	0.0045097	0.00012352	0.03129	0.0086749	0.0023125	0.00056614	0.012689	0.018996	0.0023351	0.0093484	0.00061139	0.0020053	0.0014648	0.0055462	0.0014263	0.0027633	0.012453	0.0021755	0.0082159	0.0028688	0.0053041	0.00058094	0.00083155	0.0084049	0.00076712	0.0075565	0.00098585	0.051273	0.0029901	0.00050821	0.0016479	0.0041931	0.00032282	0.0038663
2.0875	0.03031	0.0022832	0.0008461	0.030357	0.001531	0.0052493	0.0058006	0.00072705	0.0089087	0.0021798	0.0027388	0.0095553	0.000333	0.023815	0.0028623	0.0055652	0.00015119	0.030082	0.0079575	0.0016228	0.00042889	0.013825	0.02013	0.0025303	0.0094223	0.00090462	0.0022775	0.0011493	0.0053532	0.0021754	0.0024648	0.012491	0.0035868	0.0082799	0.0024996	0.0064414	0.0010037	0.0010999	0.0068816	0.0003678	0.0068315	0.00088221	0.048684	0.0033036	0.00021729	0.0014	0.0039979	0.00064155	0.0043137
2.1	0.032458	0.0027039	0.0011294	0.028454	0.0019528	0.0058701	0.0054474	0.00043531	0.0085194	0.0021013	0.0024751	0.0089102	0.00058241	0.024687	0.0026207	0.0063032	0.00017638	0.02876	0.0075875	0.001136	0.0003054	0.014716	0.019183	0.0027048	0.0087076	0.0015994	0.0020942	0.00086253	0.0047597	0.0032093	0.0020564	0.012636	0.0044573	0.0083426	0.0021155	0.0075325	0.0015374	0.0014404	0.0055058	0.00020552	0.0068857	0.00097788	0.045804	0.0030433	7.573e-05	0.0012374	0.0039464	0.0008582	0.0046072
2.1125	0.035044	0.0033069	0.0013668	0.026093	0.0026309	0.0066256	0.0050885	0.00027055	0.007915	0.002184	0.0022772	0.0088383	0.00067203	0.02619	0.0023358	0.0067286	0.00025265	0.027983	0.0076317	0.0007229	0.00019505	0.014753	0.017821	0.0028776	0.0086492	0.0019965	0.0016138	0.00051047	0.0041778	0.0040622	0.0016416	0.013045	0.005139	0.008639	0.001654	0.0080797	0.0020179	0.0018764	0.0046379	0.00021516	0.0062523	0.0012406	0.043428	0.0029398	0.00011724	0.0010043	0.0036154	0.00088321	0.0046106
2.125	0.037729	0.0039466	0.0013799	0.023483	0.0031444	0.0067733	0.0043008	0.00019736	0.0074491	0.0022288	0.0021096	0.0081824	0.00060154	0.02797	0.0017619	0.007012	0.00042218	0.026247	0.0080493	0.00045006	0.00016245	0.013322	0.015017	0.0029203	0.0082827	0.0023039	0.0011009	0.00027406	0.0032749	0.0046744	0.0015449	0.01369	0.0058941	0.0095669	0.0013834	0.0084895	0.0023504	0.0021107	0.0037861	0.00025795	0.0065933	0.0016056	0.041131	0.0026623	0.00032126	0.00058287	0.0033631	0.0011094	0.0041051
2.1375	0.040072	0.0046138	0.0015238	0.020251	0.0031182	0.0068996	0.0037301	0.00038504	0.007081	0.0027946	0.0022111	0.0068074	0.00036971	0.030296	0.0013263	0.0072546	0.00071366	0.022576	0.0084076	0.00040075	0.00026193	0.011703	0.013597	0.002832	0.0081885	0.0021304	0.00066526	0.00013574	0.0027955	0.0042536	0.0015569	0.014559	0.0063454	0.010328	0.0013424	0.0085233	0.0025632	0.0020069	0.0031099	0.00034015	0.0072359	0.0022714	0.04045	0.00199	0.00044959	0.00023633	0.0028401	0.001397	0.0034611
2.15	0.041578	0.0055104	0.0014777	0.017237	0.0025396	0.0063112	0.003146	0.0010687	0.0068034	0.0031292	0.0024349	0.0057573	0.00021427	0.032749	0.001485	0.0074049	0.00097082	0.017785	0.0095067	0.00046947	0.00066182	0.010299	0.013172	0.0029804	0.0083569	0.0014579	0.00046439	0.00015622	0.0023676	0.0033763	0.0017701	0.01484	0.006359	0.01021	0.0015441	0.0086152	0.0026432	0.0016516	0.0026548	0.00045949	0.0064254	0.0033303	0.041876	0.0015677	0.00048844	0.00011763	0.0025174	0.0013364	0.0028581
2.1625	0.04353	0.0062965	0.0012128	0.01444	0.0020339	0.0055589	0.0028125	0.001583	0.0071249	0.0032296	0.0026557	0.0056186	0.00041041	0.033639	0.0018374	0.0076822	0.0010691	0.013731	0.010055	0.00048422	0.0011967	0.0092595	0.013176	0.0031108	0.0089261	0.0012188	0.00068545	0.00019824	0.0018927	0.0026325	0.002128	0.014677	0.0065008	0.0095666	0.0017516	0.0083528	0.0024028	0.0016065	0.002489	0.00047484	0.0052962	0.0048653	0.04351	0.0013682	0.00044727	0.0002736	0.0021429	0.0016363	0.0023763
2.175	0.045152	0.0076397	0.00090334	0.012214	0.0017137	0.0048992	0.0020876	0.0017973	0.0071069	0.0036122	0.0028475	0.0056702	0.0010715	0.033548	0.0019728	0.0081805	0.00087177	0.0097346	0.0099221	0.00065463	0.0019078	0.0095157	0.013274	0.003118	0.0096412	0.001258	0.0014169	0.00026999	0.0014274	0.002177	0.0023375	0.014616	0.0067104	0.0080295	0.0018872	0.0083561	0.0020306	0.0014715	0.0028153	0.00065707	0.004621	0.00686	0.045167	0.0011776	0.00033568	0.00078246	0.0017181	0.0016909	0.0017682
2.1875	0.046738	0.0085232	0.00082051	0.010273	0.0015885	0.0043314	0.0017702	0.0020378	0.0066745	0.004037	0.0029602	0.005547	0.0018794	0.032884	0.0019444	0.0083106	0.00065834	0.0059725	0.0095693	0.00095863	0.0019974	0.011102	0.013181	0.0027708	0.011186	0.0013311	0.0022528	0.00032219	0.0012473	0.0020333	0.0021932	0.014124	0.0073578	0.0069386	0.0019132	0.0079198	0.0016615	0.0014323	0.0034912	0.00094407	0.0051085	0.0086925	0.044261	0.0005861	0.00023492	0.0013633	0.0011471	0.0018502	0.0015131
2.2	0.047394	0.0090843	0.00079404	0.0086303	0.0018681	0.0041797	0.0018834	0.0019572	0.0058783	0.0036751	0.0029674	0.0062569	0.0027356	0.032944	0.0018585	0.0077583	0.00088002	0.0033454	0.0090039	0.001537	0.0015598	0.013793	0.013008	0.0023068	0.012141	0.0012227	0.0031619	0.0004609	0.0013177	0.0021021	0.001884	0.013546	0.0083167	0.0060899	0.0019514	0.0075005	0.0012696	0.0014984	0.0034244	0.0012046	0.0060527	0.009412	0.042107	0.00025759	0.00014088	0.0018149	0.00081765	0.0017871	0.0011459
2.2125	0.048364	0.0089964	0.0011552	0.0072279	0.0023256	0.0040728	0.0024749	0.0021212	0.0055489	0.0032852	0.0026858	0.0071914	0.0029073	0.030987	0.0017274	0.0068504	0.0014469	0.0016216	0.0084365	0.0023931	0.0010422	0.015712	0.012983	0.0018215	0.013984	0.00092209	0.0037361	0.00064659	0.0015108	0.0021869	0.0017452	0.012649	0.0091232	0.0053833	0.0019303	0.0067754	0.00089784	0.0017526	0.0029085	0.0013586	0.0061924	0.0096865	0.038965	0.00018052	0.00019801	0.0020103	0.00067086	0.0015161	0.0012371
2.225	0.049171	0.0083831	0.0012029	0.0063654	0.002242	0.0041045	0.0029116	0.0018749	0.0052683	0.0027128	0.0023268	0.0086203	0.0029772	0.02861	0.0015137	0.0057084	0.0019861	0.00065639	0.0080395	0.003395	0.00081093	0.016711	0.013093	0.0014849	0.014651	0.00062738	0.0043065	0.00097485	0.0019516	0.0024452	0.0019482	0.011694	0.0089623	0.0040668	0.0018505	0.0058054	0.00058243	0.001831	0.0022066	0.001513	0.0060451	0.0099342	0.036499	0.00021872	0.00031323	0.002021	0.0008843	0.0013393	0.001398
2.2375	0.051804	0.0072327	0.0012274	0.0060895	0.0019968	0.0035781	0.0038342	0.0019703	0.0053816	0.0021607	0.0017208	0.0097253	0.0029626	0.028115	0.0014011	0.0046712	0.0025057	0.00028258	0.0080831	0.0041165	0.00076243	0.016422	0.013362	0.0011834	0.014458	0.00058917	0.0044846	0.0014971	0.0028367	0.0025755	0.0023659	0.011639	0.0085358	0.0039284	0.0016527	0.0048262	0.00071006	0.0021437	0.0017554	0.0015696	0.0065607	0.0094864	0.034972	0.00043721	0.00020705	0.0023911	0.0013977	0.001099	0.0016659
2.25	0.053423	0.0056986	0.001269	0.0063729	0.0017982	0.0037771	0.004181	0.0018268	0.0058743	0.0017846	0.0012661	0.010596	0.0031259	0.027735	0.0014083	0.0038934	0.0029126	0.000351	0.0083429	0.0048126	0.001061	0.014974	0.013849	0.00081417	0.014899	0.00062212	0.0038599	0.0019697	0.0037684	0.0028984	0.0031116	0.011745	0.0087803	0.0036825	0.0013353	0.0038986	0.0011028	0.0022221	0.0015428	0.0016164	0.00636	0.0088169	0.034654	0.00097495	0.00029466	0.0025586	0.0021549	0.001247	0.0018241
2.2625	0.056787	0.0045011	0.0012438	0.0063056	0.0016712	0.0039624	0.00465	0.001755	0.0067286	0.0015648	0.00099353	0.010596	0.0029472	0.028387	0.0015405	0.0033427	0.003283	0.00060446	0.0084698	0.0056193	0.0016847	0.013055	0.015071	0.00044296	0.015019	0.00046839	0.0031937	0.0022666	0.0047555	0.0030306	0.0044211	0.011643	0.009511	0.0037101	0.00092621	0.0029929	0.001794	0.0022865	0.0013849	0.0017172	0.0068786	0.0080007	0.035104	0.0018477	0.0004156	0.0022831	0.0028546	0.0015349	0.0022368
2.275	0.059387	0.0035827	0.0013894	0.0059502	0.0012814	0.0037995	0.0041772	0.0016057	0.0070663	0.0014654	0.00056512	0.01008	0.0030358	0.029002	0.0015846	0.0027727	0.0031197	0.00095555	0.0077943	0.0055196	0.0021142	0.011665	0.016913	0.0002013	0.014499	0.00030736	0.0024597	0.0022551	0.0058987	0.0032893	0.0060149	0.011198	0.010287	0.0032061	0.00065521	0.0023063	0.0026878	0.0021089	0.0014316	0.0021737	0.0081793	0.0073869	0.035885	0.0027646	0.00072326	0.0021874	0.0031982	0.0016628	0.0025922
2.2875	0.06235	0.0030883	0.001375	0.0054941	0.0010804	0.0035583	0.0038086	0.0017381	0.006792	0.0017279	0.00038482	0.0095187	0.0029759	0.031023	0.0016111	0.0021103	0.0027802	0.0013391	0.0066614	0.0045545	0.0023153	0.011913	0.01895	0.00019541	0.013203	0.00027619	0.0019927	0.0021152	0.0059522	0.0033335	0.0078836	0.010552	0.011267	0.0028362	0.00069787	0.0017598	0.0035344	0.0019812	0.0018196	0.0025893	0.0089117	0.0069992	0.036575	0.0036214	0.00092575	0.0023737	0.0033144	0.0015403	0.0033559
2.3	0.066125	0.0028508	0.0013459	0.0054153	0.0011752	0.002942	0.0026085	0.0022256	0.0069764	0.0022399	0.00060055	0.0098254	0.0030525	0.03239	0.0015819	0.0015486	0.0025422	0.0016688	0.0053406	0.0044863	0.0020888	0.012373	0.021238	0.00042312	0.012005	0.00040632	0.0017481	0.001762	0.0056846	0.0039854	0.0091406	0.0096436	0.012	0.0023759	0.0009718	0.0013263	0.0044305	0.001665	0.0021049	0.002953	0.0094689	0.0071094	0.037583	0.0047792	0.0011058	0.0023363	0.0032919	0.0015727	0.0040796
2.3125	0.071584	0.0028954	0.0012214	0.0052853	0.0016048	0.0022557	0.0018659	0.0022136	0.0076309	0.002088	0.00065153	0.009991	0.0032784	0.034188	0.0016761	0.0011566	0.0024074	0.0017606	0.0044423	0.0052208	0.0020535	0.012388	0.023497	0.00071819	0.010021	0.00060909	0.00156	0.0014755	0.005502	0.0048352	0.0099792	0.0092173	0.012606	0.0022104	0.0014816	0.00085745	0.0052865	0.0014581	0.0022248	0.0032007	0.0096198	0.0080415	0.038186	0.0057788	0.0011241	0.0023543	0.0033059	0.0015803	0.0046393
2.325	0.077548	0.0029837	0.00092473	0.0054812	0.002591	0.0017237	0.0012662	0.002056	0.0087552	0.0023777	0.00067799	0.0096748	0.0031572	0.036168	0.0015138	0.00088784	0.0023821	0.0019009	0.0039413	0.0056179	0.0021671	0.012733	0.025789	0.0012065	0.0085516	0.001092	0.0014421	0.00085614	0.0048386	0.0057661	0.010049	0.0092467	0.012827	0.0022215	0.0021639	0.00075078	0.0059539	0.0016412	0.0021842	0.0032173	0.010439	0.0095104	0.037161	0.0067623	0.00090461	0.0022222	0.0033289	0.0013218	0.0046585
2.3375	0.083049	0.0031191	0.00064145	0.0055955	0.0033744	0.0012785	0.00094416	0.002045	0.0090493	0.0025829	0.00083635	0.0095961	0.0031831	0.037133	0.0014532	0.00082676	0.0023475	0.0022005	0.0033514	0.006347	0.0023795	0.012606	0.028151	0.0016555	0.0074757	0.001592	0.0014355	0.00039603	0.0039032	0.006503	0.0090852	0.0092998	0.012986	0.0026924	0.0028892	0.00060144	0.0063893	0.0019966	0.0020459	0.0028082	0.01156	0.011101	0.034545	0.0077823	0.00061376	0.0022514	0.003293	0.00098808	0.0047681
2.35	0.089764	0.0031884	0.00031759	0.0059593	0.0030721	0.00098802	0.000638	0.0027351	0.0092547	0.0026772	0.0011891	0.010182	0.0036782	0.036631	0.0013698	0.0009311	0.0020322	0.0027656	0.002986	0.0069026	0.0024117	0.013272	0.029717	0.0021222	0.006731	0.0019765	0.0014746	0.0003244	0.0034081	0.0065889	0.0068947	0.010349	0.013301	0.0026927	0.0034757	0.00048966	0.0065159	0.002282	0.0023372	0.0027121	0.011998	0.012258	0.032515	0.0089736	0.00030615	0.0019338	0.0028459	0.0011449	0.0051047
2.3625	0.096902	0.0029964	8.75e-05	0.0060996	0.001981	0.00078246	0.00041677	0.0036795	0.0099364	0.0029038	0.0015966	0.011024	0.004142	0.035152	0.0017316	0.0010475	0.0015062	0.0034261	0.0029209	0.007556	0.0022266	0.014449	0.030379	0.0021609	0.0062912	0.0019821	0.0014733	0.00044675	0.0031833	0.0062073	0.0049777	0.011354	0.013851	0.0028337	0.0040532	0.00027875	0.0065316	0.0022895	0.0024128	0.0028117	0.013507	0.012788	0.031639	0.0099873	8.787e-05	0.0015416	0.0022736	0.0012661	0.0052556
2.375	0.10471	0.0024933	5.927e-05	0.0062107	0.0015786	0.00061577	0.00047065	0.0045481	0.010271	0.0024558	0.0021731	0.01151	0.00455	0.033178	0.0023297	0.001197	0.00097595	0.0036725	0.002918	0.0082111	0.0019144	0.015569	0.030762	0.0020775	0.0060037	0.0016869	0.0014363	0.0011961	0.0030372	0.0053836	0.0035492	0.012863	0.014303	0.0029102	0.0045504	0.00026975	0.0070395	0.0019174	0.0022805	0.0032162	0.015709	0.012292	0.032151	0.010885	7.16e-06	0.0012407	0.0019568	0.0016975	0.0051677
2.3875	0.11024	0.0021013	0.00031668	0.0060823	0.0014429	0.00056518	0.0005546	0.0046437	0.0097654	0.0021618	0.0025193	0.01139	0.0046416	0.03271	0.003384	0.0013748	0.00068541	0.0034978	0.0030899	0.010688	0.0016115	0.016619	0.031206	0.0017557	0.0050977	0.0013487	0.0014183	0.00225	0.003043	0.0043006	0.0029341	0.013426	0.014622	0.0029392	0.0049056	0.00037238	0.0078137	0.0016864	0.0021472	0.003502	0.01618	0.011481	0.033924	0.010988	7.21e-06	0.0012081	0.0019434	0.0018955	0.0048959
2.4	0.11435	0.0019359	0.00063524	0.0059731	0.0012633	0.0007585	0.00074321	0.0037412	0.0087504	0.0017535	0.0022869	0.010525	0.0043972	0.032431	0.0039712	0.0015418	0.00056954	0.0028049	0.003507	0.012233	0.0013988	0.017647	0.032388	0.0016019	0.0045398	0.0010967	0.0014228	0.0029401	0.0031021	0.0030654	0.0030162	0.012633	0.013962	0.0027426	0.0048707	0.00037619	0.0084172	0.0015762	0.0021032	0.003642	0.015174	0.010074	0.036274	0.010802	1.836e-05	0.0011662	0.0022579	0.001813	0.0050177
2.4125	0.11662	0.0018871	0.00086687	0.0055939	0.0014449	0.001185	0.0011617	0.0024636	0.0074658	0.0018234	0.0017906	0.010142	0.0040974	0.033151	0.00419	0.0017263	0.00057326	0.0020922	0.0041624	0.013369	0.001222	0.017343	0.03399	0.0015494	0.0047355	0.00089887	0.0013971	0.0035589	0.0031322	0.0026731	0.0033685	0.012237	0.012765	0.0022942	0.004404	0.00047939	0.0093257	0.0017427	0.0021232	0.0039043	0.013313	0.0087667	0.038894	0.009872	1.884e-05	0.0010459	0.0031133	0.0014782	0.0049547
2.425	0.11811	0.0019604	0.00091792	0.0054441	0.0013301	0.0018371	0.0015277	0.0015962	0.0064272	0.0019699	0.0013544	0.010281	0.003811	0.033438	0.0042667	0.001902	0.00086967	0.0017594	0.0046871	0.014632	0.0011906	0.015898	0.03479	0.0016123	0.0044937	0.00091494	0.0013421	0.0040776	0.0032043	0.002814	0.0046022	0.011853	0.013456	0.0016552	0.0036438	0.00069216	0.010132	0.0017092	0.0019897	0.0041719	0.011339	0.0079594	0.040932	0.0088357	3.875e-05	0.00099653	0.0041954	0.00099804	0.0044168
2.4375	0.11829	0.0021939	0.00096242	0.0051264	0.0012527	0.0027013	0.0021377	0.0010643	0.0070077	0.0022651	0.0013805	0.011068	0.0034211	0.034437	0.0046117	0.00185	0.0011837	0.0015316	0.0051846	0.014674	0.0012224	0.013969	0.034061	0.0019609	0.0044707	0.0010723	0.0014563	0.0045093	0.0033167	0.0032854	0.0055903	0.011214	0.014901	0.0011239	0.0025862	0.00083139	0.01074	0.0016813	0.0016745	0.0040894	0.0086021	0.0079063	0.042275	0.0075895	5.258e-05	0.00093899	0.0058989	0.00066111	0.0035052
2.45	0.11716	0.0024519	0.0011413	0.0050971	0.00094302	0.0036551	0.002375	0.001235	0.008006	0.0025139	0.0013717	0.011796	0.0027414	0.035645	0.004514	0.0015495	0.0018835	0.0013582	0.0059961	0.014961	0.0012659	0.012763	0.032135	0.0024231	0.004342	0.00091834	0.0015029	0.0048921	0.00316	0.0042765	0.0062356	0.010305	0.015437	0.00076643	0.0015741	0.0010139	0.011585	0.001476	0.0015187	0.0038443	0.0073579	0.0083485	0.04253	0.0061218	0.00012068	0.0011341	0.0077786	0.00068278	0.0029044
2.4625	0.11482	0.0025568	0.0013929	0.0051106	0.00097756	0.0044206	0.0027315	0.001456	0.0094713	0.003042	0.0013835	0.011967	0.0022208	0.037173	0.0046975	0.0012001	0.002322	0.0014463	0.0062751	0.015019	0.0014188	0.012404	0.029681	0.0030112	0.0034147	0.00081362	0.0016915	0.0049321	0.0029621	0.0058589	0.0054139	0.0092642	0.015452	0.00053312	0.00082997	0.0014207	0.012188	0.0012404	0.0013906	0.0032918	0.0068013	0.0088985	0.042023	0.0048199	0.00017645	0.0013872	0.0090704	0.0010184	0.0023932
2.475	0.11371	0.0021219	0.0015405	0.0053204	0.0011398	0.0046375	0.0027533	0.002118	0.010503	0.0033518	0.0015245	0.012722	0.001936	0.038739	0.0043376	0.00094804	0.002637	0.001862	0.0069504	0.015713	0.0016095	0.013081	0.027183	0.0035872	0.0032407	0.00098123	0.0019159	0.0049872	0.0026805	0.0078827	0.0042891	0.0080051	0.014772	0.00050787	0.00044979	0.0017765	0.012606	0.0011721	0.001336	0.0027889	0.0058848	0.0094994	0.040981	0.003885	0.00023803	0.0018075	0.0093946	0.001612	0.0019907
2.4875	0.11381	0.0015603	0.0016455	0.0054875	0.0013654	0.0043464	0.0027976	0.0029267	0.012141	0.0030839	0.0012916	0.014009	0.0013785	0.039773	0.0039739	0.00089846	0.0023527	0.0025171	0.0077266	0.015628	0.001839	0.013562	0.02537	0.0043774	0.00301	0.0013575	0.0020849	0.004868	0.0021804	0.010446	0.0036042	0.0073056	0.013598	0.00057782	0.00024526	0.001995	0.011935	0.001211	0.001413	0.0022407	0.0043678	0.0097418	0.03959	0.0031948	0.00048298	0.0021088	0.0091984	0.0019258	0.0017012
2.5	0.11744	0.0012512	0.0018001	0.0057306	0.0014566	0.0037751	0.0024818	0.0040077	0.013407	0.0021326	0.00095042	0.015508	0.00094208	0.04124	0.0035068	0.00098802	0.0018676	0.0029065	0.0082327	0.015524	0.0018617	0.013969	0.024286	0.0055018	0.0025404	0.001905	0.0022077	0.0042146	0.0020353	0.012619	0.0029774	0.0062794	0.012484	0.00076536	0.0002579	0.0025541	0.010173	0.0014489	0.0019489	0.0020923	0.0035451	0.0097204	0.038183	0.0022543	0.00070057	0.0024466	0.0084331	0.0021207	0.0017794
2.5125	0.12377	0.0010596	0.0018824	0.0060213	0.001527	0.0030562	0.0022397	0.0050114	0.013845	0.001494	0.00082925	0.015768	0.00070195	0.04252	0.0035258	0.0012981	0.0014835	0.003135	0.0077873	0.014191	0.0014187	0.01461	0.024188	0.0065644	0.0021078	0.0022786	0.0022945	0.0033334	0.002252	0.013983	0.0024359	0.0056465	0.011807	0.0011074	0.0003316	0.0029426	0.0083117	0.001944	0.0022627	0.0018691	0.0029978	0.0089838	0.036443	0.0015381	0.0009602	0.0027271	0.0075909	0.0021856	0.0022137
2.525	0.13183	0.00073341	0.0019871	0.0064323	0.0015904	0.0023162	0.0016861	0.0060194	0.013882	0.0014481	0.0010657	0.014436	0.00052274	0.044552	0.0034813	0.0016804	0.0012498	0.0035645	0.0073634	0.013873	0.0011	0.015784	0.025223	0.0071526	0.0019518	0.0024487	0.0023994	0.002314	0.0019265	0.014367	0.0021915	0.0048185	0.010812	0.0016891	0.00039751	0.0029627	0.0072368	0.0025894	0.0021767	0.0019158	0.0023941	0.0081682	0.034853	0.0011681	0.0010483	0.0034255	0.0064508	0.0024783	0.0027528
2.5375	0.13534	0.00058546	0.0021822	0.006821	0.0015899	0.0018826	0.0014754	0.0065174	0.013525	0.0015163	0.0019502	0.011998	0.00041767	0.046195	0.0034991	0.002162	0.0010539	0.0037017	0.0068824	0.014364	0.00099679	0.016527	0.026948	0.0073466	0.0020322	0.0018849	0.0025872	0.0015002	0.0018188	0.014359	0.0018693	0.0044435	0.0094627	0.0023582	0.00045328	0.0024453	0.0065671	0.0030093	0.0019794	0.0018626	0.0019179	0.0065512	0.033454	0.0010807	0.00093024	0.004271	0.0053723	0.0029042	0.0029385
2.55	0.13473	0.00054422	0.0022792	0.0072553	0.0018084	0.0016655	0.0011537	0.0065885	0.013421	0.0016125	0.0027433	0.010228	0.00038683	0.047602	0.0034031	0.0025522	0.0010145	0.003521	0.006156	0.014469	0.00114	0.017252	0.028733	0.0070596	0.0022508	0.0014711	0.0027526	0.00094985	0.0020593	0.014152	0.001328	0.0036824	0.0081296	0.0030833	0.00028585	0.0020137	0.0057579	0.0030186	0.0020274	0.0018678	0.0021564	0.0047942	0.032633	0.0011443	0.00050433	0.0050922	0.004366	0.0027462	0.0026744
2.5625	0.13519	0.00082781	0.00237	0.0072328	0.0020767	0.0017395	0.0010089	0.0064121	0.013691	0.0013426	0.0033671	0.0099593	0.00033882	0.046886	0.0030374	0.0028484	0.00097967	0.0034092	0.0049871	0.014774	0.0010877	0.016964	0.030051	0.0066396	0.0026451	0.00094254	0.0030023	0.0006833	0.00285	0.013835	0.00069522	0.0028008	0.0067254	0.0039417	0.00019817	0.0017164	0.0046209	0.0026321	0.0022438	0.0018503	0.0023485	0.0045948	0.032407	0.0015806	0.0002311	0.0055798	0.0040403	0.0027828	0.0024998
2.575	0.13798	0.001188	0.0027011	0.0073071	0.0025297	0.0019334	0.00097387	0.0055779	0.014131	0.00098119	0.003258	0.010212	0.00018281	0.04636	0.0027355	0.0029419	0.0010943	0.0033468	0.0045116	0.015057	0.0011221	0.016197	0.030797	0.0062174	0.0031245	0.0012351	0.0031533	0.00076975	0.0034979	0.013165	0.00040984	0.0017244	0.0053793	0.0046567	0.00025268	0.0013765	0.0039201	0.0021014	0.003005	0.0019506	0.0023049	0.0052171	0.032371	0.0026583	0.00015371	0.0059361	0.0041731	0.002657	0.0021293
2.5875	0.1426	0.0015773	0.0026815	0.00708	0.0034409	0.002279	0.0010181	0.0045784	0.013558	0.00077042	0.0031469	0.010931	0.00028499	0.044076	0.0024058	0.0029678	0.0014117	0.0032342	0.0042037	0.015547	0.001141	0.015546	0.031739	0.0059401	0.0038011	0.0022513	0.0034165	0.00093398	0.004127	0.012559	0.00041201	0.0011559	0.0039407	0.0048619	0.00058636	0.0016466	0.0033297	0.0014734	0.004023	0.0020134	0.0026519	0.0053963	0.032199	0.0040052	0.0002723	0.0060989	0.0047702	0.0025335	0.0018597
2.6	0.14481	0.0021848	0.0026712	0.0073261	0.0042701	0.002345	0.0012669	0.003768	0.013153	0.00081078	0.0033471	0.011674	0.00046898	0.042328	0.00233	0.0027316	0.0019006	0.0027789	0.0042993	0.017293	0.0011062	0.014765	0.033477	0.0056939	0.0046329	0.0034731	0.0037341	0.00095829	0.0047762	0.011697	0.00026771	0.00074833	0.0026926	0.004358	0.0012131	0.0019955	0.0026182	0.00080821	0.0053609	0.0022139	0.0030522	0.0054202	0.032002	0.0049161	0.00047813	0.0056449	0.0055493	0.0025691	0.0017952
2.6125	0.14329	0.0026634	0.0025403	0.0076717	0.0049067	0.0024461	0.001687	0.0037305	0.012577	0.0010735	0.0039268	0.011942	0.00079488	0.040679	0.0023651	0.0024706	0.0026485	0.0019485	0.0048017	0.01882	0.00085806	0.013803	0.034978	0.0051189	0.0055124	0.0044658	0.0040683	0.0011332	0.0051575	0.01125	7.489e-05	0.00044454	0.0018707	0.00369	0.0020642	0.0021983	0.0019696	0.00034407	0.0069271	0.0028413	0.0036343	0.0051124	0.032587	0.0053377	0.00061357	0.0051128	0.0063407	0.0025514	0.002276
2.625	0.14115	0.0029299	0.0024137	0.008685	0.0055264	0.0022799	0.0020416	0.0038945	0.011	0.0015433	0.0047412	0.011808	0.0011663	0.041438	0.0024741	0.0021504	0.0034211	0.0012371	0.0051288	0.019156	0.00047911	0.012963	0.036226	0.0043302	0.0064534	0.0051829	0.0043966	0.0013645	0.0048797	0.010797	0.00013125	0.00046837	0.0014928	0.0028081	0.0033349	0.0026107	0.0013126	0.00020427	0.0084536	0.0037094	0.0037558	0.0047732	0.033473	0.005299	0.00054311	0.0040726	0.0068217	0.0022058	0.003055
2.6375	0.13921	0.0027682	0.0022941	0.0096943	0.0062541	0.0020295	0.0023642	0.0042882	0.0094499	0.0019207	0.0059573	0.012499	0.0016135	0.041588	0.0023907	0.001977	0.0042499	0.00087308	0.0055327	0.019346	0.00024589	0.012477	0.037538	0.0034277	0.0075763	0.0054584	0.0045835	0.0015281	0.0045115	0.010034	0.00018274	0.00070127	0.0013336	0.0020375	0.0045541	0.0029576	0.00090248	0.00034146	0.0096431	0.004659	0.0042516	0.0045747	0.033907	0.0052633	0.00040525	0.002963	0.0071101	0.0020198	0.0037904
2.65	0.13783	0.0023334	0.0021626	0.01153	0.0068653	0.0017096	0.0023815	0.0045954	0.0079873	0.0016817	0.0069474	0.013328	0.0022299	0.041434	0.0023385	0.001645	0.0051789	0.00071721	0.0056876	0.020036	0.00016572	0.0115	0.0398	0.0025902	0.0088184	0.0050851	0.0045143	0.0012968	0.004701	0.0087978	0.00034992	0.00071234	0.0011997	0.0016386	0.005587	0.0029742	0.0007042	0.00050953	0.01074	0.0053936	0.0051697	0.0048309	0.034317	0.005281	0.00027979	0.0021142	0.0072786	0.0021369	0.0049222
2.6625	0.13686	0.0023145	0.0019696	0.012965	0.0070794	0.0014978	0.0019323	0.0044916	0.0064431	0.0014979	0.0076887	0.014403	0.0022689	0.042399	0.0021876	0.0013779	0.0061424	0.00074781	0.0061302	0.020614	0.00017497	0.010873	0.041957	0.0017727	0.0096897	0.0045181	0.0043836	0.0011299	0.004833	0.0070788	0.00059738	0.00049228	0.0010174	0.0013612	0.0065661	0.003104	0.00066398	0.0005748	0.011384	0.0063245	0.0058576	0.0053047	0.034932	0.0054265	0.00034502	0.0013688	0.0073694	0.0018375	0.0059577
2.675	0.13464	0.0028655	0.0016337	0.013968	0.0067252	0.0013738	0.0016681	0.0042999	0.0056637	0.001509	0.0078982	0.014081	0.0020382	0.04247	0.0022746	0.0013721	0.0067941	0.00096966	0.0069802	0.021768	0.00016345	0.011233	0.043678	0.0011467	0.010339	0.0035917	0.0042966	0.00088572	0.0048847	0.0061871	0.00067365	0.00028097	0.0010094	0.0012581	0.0070341	0.003238	0.00073736	0.00053579	0.011607	0.0073093	0.0058502	0.0058263	0.035822	0.0055652	0.00047737	0.00087198	0.0074913	0.0015826	0.006542
2.6875	0.13142	0.0034552	0.0012481	0.013799	0.0060643	0.0014957	0.0015526	0.0038344	0.0055424	0.0014811	0.0080224	0.013595	0.0020738	0.042909	0.002314	0.0013723	0.0075364	0.001238	0.007208	0.023528	0.0001716	0.011513	0.045397	0.00071846	0.010668	0.0027621	0.0041335	0.00060558	0.0051045	0.0056817	0.00072262	0.00019475	0.0011982	0.0013289	0.0066169	0.0029697	0.00083915	0.00051923	0.011477	0.0077567	0.0062873	0.006261	0.0375	0.0055158	0.00076322	0.00040749	0.0080718	0.0011821	0.0065528
2.7	0.12694	0.0041668	0.00091793	0.012947	0.005538	0.002	0.0013866	0.0034209	0.0061055	0.0016001	0.0076912	0.013609	0.0020819	0.042371	0.0024196	0.0015266	0.0081215	0.0011996	0.0069081	0.024977	0.00032195	0.011331	0.047182	0.00049409	0.010966	0.0020314	0.003803	0.00071914	0.0056283	0.0052633	0.00072	0.00019843	0.0015626	0.0014632	0.00535	0.0029039	0.0010137	0.00092653	0.011885	0.0073175	0.0074863	0.0073805	0.04017	0.0058542	0.00089356	0.00014771	0.008796	0.00061684	0.0071101
2.7125	0.12298	0.0053661	0.00074402	0.011552	0.0052352	0.0026793	0.0013438	0.0032186	0.0064866	0.002186	0.0075423	0.015392	0.001598	0.04205	0.0022302	0.0014679	0.0081425	0.00088028	0.0063347	0.026751	0.00072128	0.011027	0.048902	0.00037603	0.011003	0.0016965	0.0031961	0.00088307	0.0052556	0.0053897	0.00063867	0.0003336	0.0020299	0.0015119	0.0041609	0.0033601	0.0011398	0.0011938	0.012586	0.0067465	0.008192	0.0075365	0.043514	0.0066955	0.0010139	0.00027826	0.0096337	0.00042059	0.0076536
2.725	0.12015	0.0060153	0.00065478	0.010368	0.0052926	0.0036766	0.0014281	0.0039459	0.0066968	0.0030661	0.0074695	0.015544	0.0015388	0.040838	0.0018657	0.0015726	0.0075225	0.00073711	0.0057044	0.028601	0.0012188	0.010279	0.050627	0.00049429	0.010998	0.0015626	0.0025363	0.00074559	0.0037822	0.0051605	0.00072311	0.00045176	0.0022142	0.0014503	0.0033566	0.003645	0.0012562	0.0014948	0.013537	0.0065253	0.0080031	0.0080374	0.046446	0.0074099	0.0012402	0.00092963	0.0099768	0.00029643	0.0074708
2.7375	0.1175	0.0062127	0.00062217	0.0090914	0.0055272	0.0048613	0.0016088	0.0050327	0.0068136	0.0041165	0.0078626	0.015379	0.0014532	0.040197	0.0012993	0.0015263	0.0072222	0.00070411	0.0050242	0.029318	0.0018242	0.0092539	0.0522	0.00077147	0.010697	0.0016111	0.001891	0.00065511	0.0022152	0.0049176	0.00068222	0.00059197	0.0023762	0.0012926	0.0026846	0.0041619	0.0014235	0.0013993	0.013717	0.0066856	0.008648	0.0090244	0.049254	0.0087876	0.0016856	0.0021294	0.0095941	0.00023719	0.0074721
2.75	0.11773	0.0060586	0.0004656	0.0081432	0.0051165	0.0061963	0.0019692	0.0064716	0.0062457	0.0050295	0.0082705	0.014376	0.0013755	0.039442	0.00090528	0.0015545	0.0078754	0.00056035	0.0042524	0.027827	0.0027855	0.009012	0.052854	0.0012642	0.010676	0.0014568	0.0014281	0.00055559	0.0012617	0.004641	0.00062846	0.00079559	0.002718	0.0011102	0.0020253	0.0050438	0.0015781	0.0011392	0.013636	0.0065517	0.0088613	0.010271	0.051424	0.010487	0.0021422	0.0037095	0.0083475	0.00046775	0.0077092
2.7625	0.11895	0.0055013	0.00029249	0.0069538	0.0045869	0.0073254	0.0022838	0.0076352	0.0057142	0.005647	0.0092447	0.015316	0.0015299	0.039655	0.00070553	0.0014378	0.0085443	0.00044655	0.0034148	0.026683	0.0036532	0.0093622	0.052302	0.002002	0.01026	0.0017246	0.0010804	0.00040997	0.00090453	0.0052493	0.00067937	0.0009795	0.0028987	0.00095002	0.0014586	0.0062515	0.0017717	0.0008573	0.012891	0.0062955	0.008949	0.012314	0.053472	0.012854	0.0024638	0.0052436	0.007136	0.00056985	0.0069687
2.775	0.12197	0.0046159	0.00017752	0.0063361	0.0045959	0.0081434	0.0024434	0.0088308	0.004867	0.0055503	0.01037	0.016143	0.0013677	0.039369	0.0006245	0.0013864	0.0094405	0.00037088	0.0025926	0.026011	0.0041389	0.009733	0.051714	0.0031657	0.0098087	0.0021393	0.0008148	0.00026681	0.00076399	0.0056199	0.00057352	0.0011579	0.0030417	0.00080008	0.001097	0.0071043	0.0021708	0.0008289	0.012217	0.0059344	0.0091023	0.014095	0.055497	0.015274	0.0026545	0.0062682	0.005968	0.00045275	0.0059672
2.7875	0.12508	0.0032676	0.00015248	0.0058642	0.0054531	0.008499	0.0024244	0.010281	0.0037697	0.0044555	0.011786	0.016788	0.0012564	0.039426	0.00059935	0.0012261	0.01003	0.00038883	0.0019066	0.025678	0.0037157	0.009622	0.052101	0.0044025	0.0092248	0.003014	0.00072195	0.00024864	0.00092739	0.0056906	0.00053098	0.0014481	0.0027247	0.00064749	0.00088606	0.007528	0.0028772	0.00071602	0.012046	0.0058533	0.0096911	0.016563	0.057609	0.018241	0.0026508	0.0062301	0.0061192	0.00030606	0.0056999
2.8	0.12771	0.0020419	0.00037378	0.0056919	0.0066218	0.0087957	0.0024544	0.011242	0.0030354	0.0030266	0.013438	0.017012	0.0012973	0.039395	0.0007862	0.0012588	0.009647	0.0005236	0.001348	0.026492	0.002891	0.0089914	0.053603	0.0056218	0.0088557	0.0035436	0.00073749	0.00039424	0.0008829	0.0062436	0.00053877	0.0019947	0.0021333	0.00055753	0.00071437	0.0080602	0.0038531	0.00065588	0.011127	0.0058392	0.010493	0.018847	0.05789	0.021108	0.0025821	0.0059392	0.0066486	0.00020625	0.0048166
2.8125	0.12856	0.0014349	0.00062618	0.0053166	0.0074521	0.0086291	0.0024796	0.011832	0.0026479	0.0017634	0.015029	0.017318	0.0015126	0.039408	0.0011533	0.0013666	0.0081257	0.00061665	0.001029	0.028066	0.0022315	0.0079858	0.055245	0.006468	0.0085027	0.0042847	0.0007636	0.00037538	0.00085619	0.006229	0.0007282	0.0025611	0.0014457	0.0004617	0.00050797	0.0081782	0.0051208	0.0005757	0.0095583	0.005906	0.011137	0.020459	0.058638	0.021875	0.0023176	0.005884	0.0067474	0.00035339	0.0039182
2.825	0.12872	0.00087631	0.00083548	0.0050233	0.0080995	0.0083084	0.0023249	0.011651	0.0027338	0.0011275	0.016092	0.018404	0.0016368	0.039224	0.001636	0.0017036	0.0062898	0.00068838	0.00073923	0.028353	0.0016334	0.0076631	0.057807	0.0073246	0.0083277	0.0044574	0.00085014	0.00016238	0.00082027	0.0066463	0.0010032	0.003036	0.0010245	0.00033378	0.00036601	0.0087014	0.0065714	0.00075763	0.0077197	0.0059519	0.01187	0.022141	0.061844	0.022046	0.0021363	0.0057036	0.006435	0.00067766	0.0030929
2.8375	0.12528	0.00076301	0.00086926	0.0048202	0.0085191	0.0070477	0.0019127	0.01154	0.0030204	0.00071832	0.015884	0.019723	0.0015765	0.039292	0.0019901	0.0019469	0.0046242	0.00092078	0.00073948	0.027095	0.0015597	0.0071261	0.059267	0.0077053	0.0080241	0.0044431	0.00089551	4.174e-05	0.00082241	0.0073047	0.0013703	0.0032551	0.00058896	0.00019529	0.00021617	0.0091314	0.008157	0.0010438	0.0055222	0.0056929	0.01233	0.022378	0.065184	0.022419	0.0018467	0.0044362	0.0058739	0.00087449	0.0026171
2.85	0.121	0.0009485	0.00086992	0.0054109	0.0082931	0.00554	0.001463	0.010731	0.0040879	0.00068129	0.014859	0.020178	0.0015532	0.041814	0.0021481	0.0021367	0.0036905	0.00090635	0.0010328	0.025392	0.0013403	0.0067201	0.059021	0.008251	0.0075135	0.0044842	0.0011559	0.0001403	0.00083774	0.0076196	0.0016792	0.0037268	0.00037327	0.00012971	0.00010332	0.0092695	0.009498	0.0014222	0.0033817	0.0051243	0.01265	0.02391	0.068053	0.022932	0.0019591	0.0028262	0.0053347	0.0011274	0.0020141
2.8625	0.11702	0.001374	0.00056074	0.0066792	0.007045	0.0037148	0.0012426	0.0095933	0.0048422	0.00064616	0.013277	0.019263	0.0015189	0.044967	0.0021633	0.0023805	0.0030802	0.00066496	0.0018222	0.023804	0.0012405	0.0064133	0.057963	0.0085149	0.0068169	0.004969	0.0013608	6.032e-05	0.00097371	0.0082172	0.0018096	0.0045741	0.00057333	0.00013069	4.569e-05	0.0091677	0.010765	0.0016622	0.0015861	0.0049188	0.012446	0.024804	0.07019	0.023809	0.0021988	0.0018245	0.0047153	0.001157	0.0017213
2.875	0.11297	0.0019205	0.0001824	0.0084102	0.0054591	0.0023124	0.0014559	0.0090538	0.0050567	0.00078788	0.011848	0.016812	0.0015182	0.048085	0.0020966	0.0027008	0.0028057	0.0003746	0.0029238	0.023597	0.0011695	0.0066114	0.056828	0.0088002	0.0061763	0.0051937	0.0015137	0.00010526	0.00135	0.0084519	0.0018705	0.0047575	0.00099182	0.00023533	4.831e-05	0.0091973	0.012567	0.0017365	0.00059572	0.0050411	0.011467	0.027146	0.071868	0.024501	0.0023446	0.0017	0.004464	0.00075982	0.0013767
2.8875	0.10972	0.002573	7.78e-05	0.010062	0.0046922	0.0014525	0.001946	0.0085412	0.0050616	0.001138	0.010787	0.01535	0.0014353	0.050209	0.0021919	0.0031438	0.0027611	0.00029511	0.0042812	0.02436	0.0013252	0.0074069	0.055851	0.0087403	0.005717	0.0055396	0.0015164	0.00029326	0.0018194	0.0083257	0.0020589	0.0044454	0.0014822	0.00035354	8.499e-05	0.0099101	0.014655	0.0014358	0.00038775	0.0052491	0.0097757	0.028803	0.07175	0.024964	0.0022703	0.0018938	0.0040556	0.00028456	0.0010051
2.9	0.10493	0.0035297	0.00020579	0.011241	0.0047597	0.0011425	0.0025745	0.0072534	0.004767	0.00165	0.010337	0.016223	0.0013115	0.053257	0.0026883	0.0036529	0.0024171	0.00032622	0.0054997	0.02602	0.0015073	0.0077074	0.056167	0.0084708	0.0054245	0.0051813	0.0014763	0.00047372	0.0024642	0.007853	0.0022705	0.003966	0.001629	0.00053426	0.00014652	0.0098613	0.015274	0.0009664	0.00044824	0.0051337	0.0086997	0.031109	0.072051	0.023871	0.0025808	0.0024303	0.0041837	0.00011271	0.00073881
2.9125	0.10085	0.0046974	0.00029994	0.011642	0.0050623	0.0012355	0.0034324	0.0057102	0.0040181	0.001916	0.010459	0.018117	0.0012748	0.055535	0.0037303	0.0041047	0.0020097	0.00035042	0.006149	0.025896	0.0016081	0.0072923	0.05756	0.0081723	0.0050735	0.0044738	0.001072	0.00065061	0.0032723	0.0074636	0.0023976	0.0038467	0.0016327	0.00082548	0.00023631	0.0090957	0.015282	0.000563	0.00058886	0.0048929	0.0083839	0.032661	0.071696	0.021084	0.0033248	0.0031578	0.0039167	2.522e-05	0.00071007
2.925	0.096123	0.005885	0.00029533	0.011451	0.0053084	0.0015084	0.0044254	0.0047505	0.0037642	0.0019927	0.011029	0.0186	0.0010276	0.057953	0.0047693	0.0042879	0.001823	0.00029314	0.0059243	0.027093	0.0012721	0.0063991	0.059583	0.0074361	0.0048398	0.0037055	0.00084211	0.001033	0.004162	0.0068154	0.0024234	0.0042021	0.0017106	0.0011422	0.00031838	0.0082207	0.014391	0.00022548	0.00086236	0.004739	0.0080871	0.034796	0.071266	0.017779	0.0037939	0.0035295	0.0041735	3.548e-05	0.00078149
2.9375	0.093205	0.0066362	0.00029817	0.010836	0.005475	0.0017485	0.0050984	0.004097	0.0033994	0.0019982	0.011628	0.018118	0.00081684	0.060614	0.005768	0.0040791	0.0016852	0.00026665	0.0051082	0.027773	0.00093895	0.0050851	0.062776	0.0064645	0.0045539	0.0030754	0.00058456	0.0016304	0.0053672	0.0063102	0.002111	0.0047731	0.0016633	0.0013576	0.00041461	0.0071302	0.014926	5.118e-05	0.0010819	0.0051808	0.0083418	0.037142	0.070211	0.015298	0.003611	0.0036794	0.004292	0.00024028	0.0010359
2.95	0.089538	0.0071225	0.0002965	0.0096003	0.0057205	0.0018028	0.0054531	0.0037802	0.0039244	0.0015101	0.012145	0.017339	0.00044101	0.06326	0.0072076	0.0036982	0.0016398	0.00019364	0.0045318	0.030428	0.00060216	0.0039955	0.067308	0.005519	0.0042721	0.0024556	0.00066913	0.002322	0.0063967	0.0060467	0.0017314	0.0050274	0.0017189	0.001448	0.00055441	0.006187	0.015964	5.949e-05	0.0013697	0.0059592	0.0089152	0.039728	0.069213	0.013286	0.0030909	0.0032741	0.0039156	0.00067395	0.0012541
2.9625	0.087626	0.0075113	0.00025772	0.0082463	0.0058754	0.0015791	0.0056881	0.003481	0.0049034	0.0010491	0.012377	0.017906	0.00018584	0.064075	0.0084303	0.0032424	0.0016358	4.253e-05	0.0037871	0.034567	0.00048398	0.0031908	0.071682	0.0046489	0.0038297	0.0018959	0.00086804	0.0028429	0.0072181	0.0061566	0.001285	0.0051647	0.0018662	0.0014113	0.00078579	0.005222	0.016695	0.00014176	0.001712	0.0071403	0.0083109	0.041593	0.066689	0.011944	0.0021693	0.0027081	0.0031434	0.0010989	0.0016632
2.975	0.086691	0.0075947	0.00030387	0.00694	0.0065924	0.0014597	0.0058758	0.0035765	0.0065709	0.001122	0.012281	0.017666	0.00021686	0.063702	0.008979	0.0029975	0.001688	1.185e-05	0.0030579	0.039344	0.00062559	0.002935	0.074809	0.0038464	0.0034998	0.0014472	0.0010469	0.0032554	0.0074074	0.0067663	0.0010531	0.0047942	0.0020948	0.0012453	0.0011362	0.0041166	0.016712	0.00019463	0.0021996	0.0071525	0.0075146	0.04308	0.061787	0.011139	0.0013148	0.0022149	0.0029305	0.0012217	0.0023083
2.9875	0.088868	0.007561	0.00034327	0.0056813	0.0070936	0.0014726	0.006095	0.0038609	0.007736	0.00090015	0.012103	0.017113	0.00041604	0.060985	0.0084308	0.002826	0.0017777	1.112e-05	0.0023042	0.042691	0.0010669	0.0029425	0.076306	0.0030691	0.0032744	0.0011178	0.0013887	0.0034038	0.0070739	0.0077919	0.0010262	0.0043058	0.0022014	0.0011454	0.0014002	0.0035161	0.015808	0.00025549	0.0033086	0.0070683	0.0066962	0.044077	0.056779	0.011368	0.00083653	0.0022743	0.0025385	0.0010856	0.0030774
3	0.092217	0.0069504	0.00050471	0.0046124	0.0071024	0.0016157	0.0062721	0.0042856	0.0081131	0.00087616	0.011777	0.016658	0.00087239	0.05832	0.0075029	0.0027951	0.0019278	9.048e-05	0.0018029	0.046315	0.0015658	0.002835	0.076786	0.0023748	0.0032828	0.00098501	0.0014062	0.0034201	0.0061911	0.0094762	0.0011506	0.0037516	0.0023205	0.0011147	0.0015201	0.0027616	0.015631	0.00024406	0.004698	0.0069947	0.0064499	0.044175	0.053569	0.012056	0.00046075	0.0026733	0.0027089	0.00087938	0.0039531
3.0125	0.097616	0.0059043	0.00071328	0.0037856	0.0061384	0.0016838	0.0066132	0.0045843	0.0078949	0.0011274	0.010757	0.016065	0.0016345	0.05555	0.0059058	0.0025042	0.0022527	0.00023642	0.0015804	0.049401	0.0024271	0.0031387	0.077586	0.0017453	0.0032615	0.0010546	0.0014838	0.00331	0.005197	0.011185	0.0011803	0.0033293	0.0022975	0.0012353	0.001532	0.0022641	0.015525	0.00017952	0.0062203	0.0063204	0.0069513	0.04355	0.052852	0.012506	0.00025156	0.0032164	0.0026994	0.00079708	0.0046515
3.025	0.10103	0.0045517	0.00096351	0.0031975	0.0051498	0.0016141	0.0071779	0.0047772	0.0074879	0.0015623	0.0092439	0.01635	0.0027892	0.053696	0.0043258	0.0021212	0.0027306	0.0004811	0.0015045	0.051348	0.0032709	0.0038892	0.078755	0.0011633	0.0032918	0.001517	0.0015048	0.0032263	0.0041461	0.013313	0.0013834	0.0029698	0.0023508	0.001406	0.0015918	0.0019942	0.0138	0.00018408	0.0070205	0.0063875	0.0074842	0.042504	0.052466	0.013282	0.00014087	0.0036113	0.0030151	0.00061371	0.0051108
3.0375	0.10223	0.0032582	0.0011342	0.0029125	0.0043172	0.0014779	0.0080533	0.0050848	0.0067194	0.0021322	0.0077403	0.016057	0.004249	0.053244	0.0033114	0.0016484	0.0029722	0.00053404	0.0017944	0.052091	0.0040869	0.0047101	0.077784	0.00077923	0.0035169	0.002206	0.0017557	0.0030973	0.0034979	0.014725	0.0018605	0.0027173	0.0021235	0.0017579	0.0015626	0.0015986	0.012281	0.00025647	0.0076892	0.0067116	0.0074998	0.040938	0.05265	0.014368	6.224e-05	0.0036779	0.0030392	0.00032296	0.0052011
3.05	0.10321	0.002195	0.0011291	0.0029406	0.0035261	0.0013836	0.0085577	0.005243	0.0060508	0.0021337	0.0063523	0.016224	0.0054707	0.053789	0.0027899	0.0014365	0.0031308	0.0005689	0.0024401	0.050616	0.0048193	0.0051298	0.078477	0.00052035	0.0040476	0.0029917	0.0019428	0.0031169	0.0030571	0.014319	0.0023966	0.0026668	0.0017448	0.0017976	0.0015129	0.001226	0.011211	0.00038052	0.0080876	0.0075802	0.0081881	0.039347	0.05283	0.015335	1.394e-05	0.0036144	0.0033509	0.00022809	0.0052307
3.0625	0.10276	0.0013504	0.0010634	0.0031589	0.0026153	0.0012051	0.008733	0.0048856	0.0054996	0.0022132	0.005055	0.016379	0.0063011	0.054555	0.0025019	0.0012618	0.0031325	0.0005615	0.0032616	0.050248	0.005157	0.0053015	0.079123	0.00048256	0.0048419	0.0037689	0.0023121	0.0034061	0.0027378	0.012325	0.0034137	0.0025195	0.0017729	0.0016617	0.0014321	0.00095471	0.010341	0.0006469	0.008774	0.0073586	0.0089294	0.037318	0.053062	0.01504	9.432e-05	0.004098	0.0034872	0.00036335	0.0056619
3.075	0.10136	0.0012056	0.001104	0.0035515	0.0017939	0.0011894	0.008823	0.0039652	0.0049932	0.0028039	0.00414	0.016955	0.0065527	0.056226	0.00213	0.00093336	0.0031965	0.00039281	0.0042015	0.050202	0.0049951	0.0053159	0.078046	0.00038381	0.0057821	0.0043325	0.0025843	0.0037222	0.0023967	0.01224	0.0038755	0.0020084	0.0020311	0.0011435	0.0014346	0.00070446	0.0099112	0.001112	0.0095516	0.0074701	0.0098319	0.036129	0.053128	0.014731	0.00036733	0.0047891	0.0037311	0.00053632	0.0060406
3.0875	0.098638	0.001688	0.0011833	0.0043174	0.0012033	0.0013931	0.0092248	0.0028515	0.0046125	0.0031391	0.003505	0.016502	0.005977	0.05719	0.001866	0.00082435	0.0033981	0.00053674	0.0052129	0.050197	0.0044353	0.0053448	0.076846	0.00050361	0.0068241	0.0047117	0.0030316	0.00413	0.002097	0.012806	0.003802	0.0015323	0.002467	0.00070454	0.0014584	0.00055301	0.010104	0.0017464	0.010082	0.0080786	0.009557	0.034719	0.053825	0.01417	0.00041347	0.0046198	0.0037466	0.00070189	0.0066982
3.1	0.095265	0.0027341	0.001143	0.0053039	0.00072501	0.0018334	0.0093638	0.0018795	0.0045382	0.0028423	0.0030305	0.014956	0.0044608	0.057776	0.00166	0.0013238	0.0037827	0.0011396	0.0066093	0.049092	0.0042315	0.0047554	0.074669	0.0007672	0.0085086	0.0045877	0.0030593	0.0042793	0.0016518	0.014323	0.0041176	0.0012979	0.0032022	0.00032368	0.0015512	0.00054858	0.010443	0.0023407	0.010886	0.0085929	0.010162	0.033657	0.055181	0.013704	0.0005258	0.0048862	0.0043898	0.00074459	0.006738
3.1125	0.092705	0.0038931	0.0009132	0.0064311	0.00045056	0.0025798	0.0094641	0.0012711	0.0043866	0.0022901	0.0026748	0.013527	0.003121	0.05666	0.001663	0.001957	0.0042669	0.0016613	0.0078288	0.045456	0.0036466	0.0038259	0.073534	0.0012934	0.010576	0.0044921	0.0030446	0.0040089	0.0014833	0.015842	0.0044898	0.0010431	0.0043182	0.00016614	0.0015287	0.00065981	0.010417	0.0025846	0.011233	0.0086582	0.010104	0.032133	0.057196	0.014373	0.00064335	0.0049338	0.0047728	0.00088947	0.0062731
3.125	0.090733	0.0049329	0.00073865	0.0070939	0.00031499	0.0036146	0.009578	0.00075692	0.003994	0.0016823	0.0023302	0.012209	0.0023699	0.056058	0.0017101	0.0023355	0.0049124	0.0017968	0.0090841	0.042169	0.0031984	0.003044	0.072452	0.002262	0.012795	0.0044982	0.0025679	0.0037149	0.0015029	0.016006	0.0046725	0.0008316	0.0057284	9.116e-05	0.0015421	0.00064711	0.010192	0.0024274	0.011641	0.0088551	0.0099997	0.030929	0.060002	0.015156	0.00058558	0.0044161	0.0051819	0.00090267	0.0051586
3.1375	0.089707	0.0058104	0.00073177	0.0073897	0.00039444	0.0044894	0.0096391	0.00050805	0.0039918	0.0012962	0.0020893	0.01156	0.001739	0.054626	0.0019493	0.0024996	0.0054527	0.0019921	0.0097477	0.040469	0.0028417	0.0026561	0.072634	0.0037928	0.014898	0.0047593	0.002187	0.0033451	0.0014158	0.015917	0.0044134	0.00070243	0.0075826	0.00021495	0.0015556	0.0003419	0.010313	0.0018455	0.011416	0.0088566	0.0092118	0.029531	0.063648	0.016231	0.00054006	0.0040148	0.004932	0.00087344	0.0040687
3.15	0.089471	0.0062207	0.00055444	0.0069018	0.00051968	0.0052282	0.009415	0.00055494	0.0040363	0.0012767	0.0019536	0.011781	0.0012105	0.053649	0.0021068	0.0023804	0.0060211	0.0023933	0.010003	0.038828	0.0023517	0.0027853	0.072582	0.0054056	0.016917	0.0047319	0.002239	0.0028216	0.0012548	0.014451	0.0041507	0.00054072	0.0093789	0.00055895	0.0015463	0.00023194	0.010257	0.0011819	0.010293	0.0085296	0.0085501	0.028918	0.067304	0.015219	0.00038862	0.0039792	0.0042808	0.00078474	0.003004
3.1625	0.090862	0.0056944	0.00037005	0.0063147	0.00070103	0.0055803	0.0092464	0.00064549	0.0042728	0.0010611	0.0019627	0.012703	0.0010451	0.051517	0.0022332	0.0024339	0.0064767	0.0029135	0.0091051	0.038352	0.0021925	0.0027823	0.072113	0.006828	0.017724	0.0043631	0.0024817	0.0018631	0.0011127	0.012052	0.0038545	0.00031618	0.011313	0.0011524	0.001427	0.00043156	0.010415	0.00077831	0.0091158	0.0087228	0.0080207	0.027987	0.070287	0.014779	0.00023633	0.0041907	0.0038794	0.00061669	0.0019716
3.175	0.094146	0.004482	0.00034816	0.0053456	0.00087486	0.0054976	0.0089536	0.00095472	0.0047033	0.00092926	0.0020634	0.013652	0.00085017	0.049967	0.0023979	0.0024887	0.00661	0.0034457	0.0076289	0.039999	0.0021518	0.0030299	0.071245	0.0084935	0.017811	0.0032909	0.0026172	0.00099832	0.001038	0.01045	0.0031287	9.419e-05	0.013085	0.0017906	0.0014215	0.00039749	0.010773	0.00060664	0.0082525	0.0096655	0.007933	0.028179	0.072543	0.014768	0.00023014	0.0047644	0.0036241	0.00044033	0.0012783
3.1875	0.095082	0.0029839	0.00042462	0.0045125	0.0011256	0.0049147	0.0081982	0.0013519	0.0056806	0.0012131	0.0022032	0.015048	0.0010626	0.048175	0.0027758	0.0023923	0.0063027	0.0036446	0.0060113	0.041901	0.0014429	0.0034614	0.068973	0.0099923	0.017931	0.0024712	0.0025112	0.00044074	0.0010959	0.0096214	0.0031941	3.799e-05	0.015251	0.0023681	0.0013168	0.00035406	0.011114	0.00058133	0.0083948	0.0095807	0.0079729	0.028163	0.073983	0.015427	0.00036033	0.0057868	0.0040482	0.00040201	0.00092756
3.2	0.097689	0.0017341	0.00045517	0.0036468	0.0014025	0.0042312	0.0072676	0.0017025	0.0072539	0.0013556	0.0022431	0.0169	0.0013521	0.047561	0.003161	0.0020886	0.0058766	0.0035871	0.0045847	0.042828	0.00087647	0.0038233	0.067402	0.01173	0.017782	0.0018631	0.0023394	0.00017491	0.0012954	0.010147	0.0033543	6.957e-05	0.017753	0.0026654	0.0012601	0.00052868	0.011497	0.00054884	0.0082466	0.0093313	0.0075288	0.02917	0.073903	0.016432	0.00048146	0.0066045	0.0051385	0.00025431	0.00070353
3.2125	0.10105	0.00097019	0.00041134	0.0030066	0.0012722	0.0036322	0.0064021	0.002147	0.0084509	0.0014616	0.002368	0.017649	0.0019537	0.046504	0.0032777	0.0016061	0.0052995	0.0036632	0.0034176	0.042109	0.00044446	0.0036674	0.067358	0.013208	0.016951	0.0013265	0.0023284	0.00011733	0.00148	0.010579	0.0037821	0.00011257	0.020479	0.0024836	0.001077	0.00097243	0.012052	0.00068243	0.0080482	0.0091106	0.0073078	0.029829	0.073258	0.017643	0.00082068	0.0076888	0.0066386	0.00017126	0.00060878
3.225	0.10426	0.00056636	0.00033472	0.0026045	0.00093832	0.0031825	0.0055076	0.002739	0.0092507	0.0014147	0.0026561	0.016861	0.0027968	0.04567	0.0031849	0.0010267	0.0047913	0.0037851	0.0024974	0.041813	0.00060283	0.0033008	0.067925	0.014471	0.015833	0.001006	0.0023503	0.00012748	0.0015696	0.011377	0.0041948	0.00018962	0.022636	0.0019229	0.0010152	0.0014106	0.012577	0.0008619	0.0082049	0.0088601	0.0074058	0.030612	0.071091	0.020147	0.00099564	0.0092065	0.0076198	0.00013569	0.00055523
3.2375	0.10746	0.00058292	0.00024578	0.0023675	0.00079879	0.0028737	0.004947	0.0034491	0.0096616	0.0016855	0.0032681	0.015468	0.003764	0.047057	0.0026389	0.00067784	0.004416	0.0039265	0.0017875	0.042503	0.00099773	0.0032974	0.069199	0.015321	0.014643	0.0010173	0.0021028	0.00016782	0.0018599	0.01308	0.0048114	0.00032101	0.024351	0.0013677	0.00099278	0.0015342	0.012032	0.001197	0.0080119	0.0086041	0.0070021	0.030715	0.071727	0.022086	0.0011058	0.010498	0.0081298	9.317e-05	0.00058055
3.25	0.10962	0.00080587	0.00015876	0.0023478	0.00074867	0.0027532	0.0048416	0.0041302	0.010015	0.0018443	0.0038556	0.014042	0.0046488	0.049882	0.0027339	0.00044629	0.0040075	0.0039672	0.0014868	0.043518	0.0010797	0.0038669	0.070205	0.015912	0.013614	0.0013695	0.0018459	0.00024568	0.0024611	0.015725	0.0048432	0.00037072	0.025137	0.0011203	0.0010132	0.0016213	0.010457	0.0014537	0.0077472	0.0088971	0.0063655	0.030644	0.073133	0.023785	0.0013163	0.011204	0.0083293	8.941e-05	0.00060823
3.2625	0.10477	0.0011787	0.00012006	0.00235	0.0008011	0.0028836	0.0046461	0.0045876	0.0098595	0.0021592	0.0043674	0.01312	0.004775	0.054473	0.003204	0.00044456	0.0034217	0.0038868	0.0011747	0.044522	0.0010401	0.0048521	0.070973	0.015496	0.012567	0.0018	0.0015825	0.00022259	0.0031886	0.017711	0.0043094	0.0004106	0.025139	0.0010017	0.00092969	0.0014365	0.009003	0.0017997	0.0070317	0.0093493	0.0060206	0.030046	0.076278	0.024174	0.0015147	0.011353	0.0083323	7.192e-05	0.0006166
3.275	0.099582	0.0018855	0.00012063	0.0025733	0.0010501	0.0029242	0.0041323	0.0049866	0.0090645	0.0022864	0.0046947	0.012137	0.0043604	0.058639	0.0033634	0.00055765	0.0027665	0.0036122	0.00092607	0.045033	0.00078189	0.0058958	0.072356	0.014416	0.011221	0.001936	0.0016308	0.00019225	0.0039096	0.019145	0.0032872	0.00060935	0.025422	0.0010495	0.00079782	0.0011431	0.0088414	0.0018503	0.0073186	0.0094518	0.0064168	0.030307	0.079055	0.022946	0.0014507	0.010685	0.0080973	0.0002318	0.00068041
3.2875	0.095183	0.0026992	0.0001932	0.0030419	0.001312	0.0032884	0.0034022	0.005321	0.0081432	0.0026648	0.0046086	0.011445	0.0036493	0.063481	0.0035324	0.00071776	0.0022656	0.0034919	0.00078961	0.046477	0.00053485	0.0066021	0.073615	0.012645	0.009932	0.0016129	0.0016002	0.00034671	0.0043552	0.01833	0.0023277	0.00095419	0.025501	0.0013608	0.00068725	0.00094766	0.0092121	0.0019878	0.0085003	0.0093162	0.0059988	0.030058	0.080446	0.021713	0.0011398	0.0095903	0.0076366	0.00039607	0.0007485
3.3	0.092335	0.0034833	0.00041254	0.0037796	0.0018599	0.0039566	0.0028058	0.0053084	0.0081935	0.0023103	0.0043028	0.011314	0.0028539	0.064534	0.0035326	0.00082072	0.0019329	0.0033928	0.00061845	0.046727	0.000324	0.0068657	0.076405	0.010724	0.0088919	0.0012731	0.0015302	0.00046774	0.0045133	0.01758	0.0017586	0.0014591	0.026191	0.0017879	0.00065017	0.00072878	0.0090158	0.0018371	0.009274	0.0089116	0.005647	0.02875	0.082751	0.021369	0.00090317	0.0078128	0.0073046	0.00063571	0.00069912
3.3125	0.089751	0.004274	0.00060958	0.0047848	0.0025274	0.0049174	0.0023762	0.0050245	0.0090575	0.0021254	0.0040545	0.011078	0.0021911	0.064628	0.0031584	0.00073528	0.0016821	0.0031462	0.00052283	0.047415	0.00025079	0.0064622	0.080393	0.0085314	0.0077965	0.0011921	0.0017141	0.00063398	0.0041645	0.016639	0.0014478	0.0017102	0.026367	0.0020112	0.00062889	0.0010529	0.0083829	0.0014891	0.010296	0.0093246	0.0050427	0.026537	0.084641	0.021505	0.00095874	0.0054565	0.0073614	0.0004839	0.00069153
3.325	0.08792	0.0052398	0.00087202	0.0060633	0.0031415	0.005847	0.00214	0.0049108	0.0094578	0.0022912	0.003967	0.010372	0.0019095	0.061874	0.0026707	0.00058695	0.001433	0.0025874	0.00047742	0.047649	0.0002593	0.0057086	0.085624	0.0064046	0.0071921	0.0013567	0.0016249	0.00058064	0.0036496	0.01568	0.0014887	0.0018047	0.02675	0.0021375	0.00067953	0.0012421	0.0080723	0.0014233	0.010788	0.0090725	0.0044374	0.025628	0.085721	0.020703	0.00076977	0.0040703	0.0078615	0.00052563	0.00076812
3.3375	0.086542	0.0059894	0.00091158	0.0073701	0.0034557	0.0066868	0.0018826	0.0045848	0.0092415	0.0024793	0.0039899	0.0096983	0.0017402	0.06013	0.0019665	0.00042814	0.0012067	0.0018466	0.0003114	0.047469	0.00025375	0.0051443	0.088307	0.0044706	0.0065554	0.001745	0.0014452	0.00055998	0.0039997	0.013701	0.0014451	0.0017941	0.027224	0.0022624	0.00070892	0.0011684	0.0082561	0.0012775	0.011996	0.0086373	0.00347	0.025297	0.085852	0.019921	0.00043508	0.0036041	0.0089407	0.00063891	0.00095471
3.35	0.084724	0.0061596	0.00073256	0.0086337	0.003725	0.0076099	0.0017251	0.0043959	0.0083078	0.0024711	0.0039641	0.0088277	0.00137	0.05658	0.0014984	0.00031245	0.00093064	0.0011542	0.0002047	0.047753	0.00031822	0.0045965	0.090724	0.0029284	0.0058064	0.0021369	0.0014542	0.00064132	0.0038474	0.011924	0.0014108	0.0018431	0.027177	0.0023878	0.00066932	0.0016805	0.0086907	0.0010583	0.012454	0.0085672	0.0031003	0.025728	0.086812	0.020348	0.00043213	0.0037553	0.0099093	0.00080776	0.00091448
3.3625	0.082176	0.0056717	0.00061803	0.0096038	0.0039744	0.0084623	0.0017518	0.0043444	0.0071614	0.0025201	0.0040684	0.0079606	0.001017	0.055565	0.0010308	0.00022692	0.00068919	0.00064376	0.00024919	0.046356	0.00029854	0.0045269	0.092069	0.0018873	0.0051712	0.0024191	0.0016127	0.00082012	0.0032588	0.0095062	0.0011004	0.0018438	0.026767	0.0024802	0.00060558	0.0020964	0.0092297	0.0012176	0.012268	0.0088378	0.0031788	0.0262	0.088865	0.021543	0.0005689	0.0041897	0.010863	0.0011902	0.00094356
3.375	0.079832	0.0049683	0.00054544	0.010428	0.0040091	0.0088812	0.0020639	0.0046122	0.0063944	0.0027447	0.004275	0.0070748	0.0012134	0.052591	0.00069594	0.00015726	0.00041903	0.00038306	0.00042167	0.045554	0.0002732	0.0044982	0.093366	0.0012686	0.0044434	0.0026353	0.0019821	0.00086357	0.0024075	0.0071877	0.00054235	0.0018321	0.026325	0.0026247	0.00063025	0.0018493	0.0096815	0.0016795	0.012495	0.0093263	0.0038112	0.026803	0.090473	0.022153	0.00075141	0.0045294	0.011851	0.0015084	0.0011113
3.3875	0.079746	0.0041619	0.00051698	0.010875	0.003816	0.0090812	0.0026507	0.0048693	0.0061509	0.0026783	0.004939	0.0067777	0.0017169	0.051436	0.00062358	0.00011836	0.00024154	0.00026577	0.00062846	0.044427	0.00044221	0.0043373	0.093366	0.00089892	0.0038326	0.002715	0.0023697	0.00068947	0.0017883	0.0059821	0.00018131	0.0018257	0.025379	0.0027234	0.00065658	0.0020175	0.0099529	0.0015277	0.012293	0.0095747	0.0043934	0.027633	0.090947	0.022167	0.0010336	0.004344	0.012699	0.0016437	0.0011539
3.4	0.080607	0.003339	0.00053233	0.010849	0.0036027	0.0091998	0.0033724	0.0048465	0.0064568	0.0024483	0.0054069	0.0067585	0.0020377	0.049939	0.00093166	0.00011834	0.00012337	0.00037765	0.0010755	0.043536	0.00050581	0.0042458	0.093846	0.00069102	0.0035114	0.0027749	0.002215	0.00065582	0.0015557	0.0050891	0.00014707	0.0019637	0.025798	0.0027082	0.00075904	0.0021917	0.0097008	0.001167	0.012838	0.0092678	0.0053783	0.029169	0.090336	0.021233	0.0013798	0.0038225	0.013397	0.0019893	0.0010627
3.4125	0.081837	0.0023196	0.000691	0.010684	0.0034119	0.0093852	0.0039196	0.0049691	0.0069072	0.0027648	0.005677	0.0070986	0.0025495	0.049558	0.0014865	0.00020173	5.552e-05	0.00073023	0.0017523	0.042684	0.00054254	0.00354	0.094108	0.00071746	0.0035443	0.0025488	0.001752	0.00082369	0.0013592	0.0043789	0.00063905	0.0020996	0.026509	0.0025234	0.00083498	0.0025196	0.009191	0.00096067	0.012818	0.0091486	0.006399	0.030513	0.092378	0.020232	0.0013803	0.0031594	0.014679	0.0024306	0.0012047
3.425	0.083298	0.001491	0.00093221	0.010615	0.0031239	0.0098887	0.0043237	0.0051702	0.0069861	0.0026066	0.0055091	0.0073182	0.0030112	0.048954	0.0021788	0.00029385	6.068e-05	0.00090288	0.0026206	0.04277	0.00054262	0.0028353	0.094418	0.00085697	0.0038557	0.0021134	0.0013106	0.001027	0.00076441	0.00429	0.0014878	0.0024931	0.028573	0.0022496	0.00079568	0.0033151	0.0086184	0.00098749	0.012332	0.0099966	0.0075083	0.032467	0.09502	0.019737	0.0011978	0.0026906	0.014916	0.0024275	0.0014043
3.4375	0.083641	0.0010815	0.0012242	0.010761	0.002855	0.010561	0.0045733	0.0051735	0.0069516	0.0025746	0.0048532	0.007356	0.0032708	0.050764	0.0034975	0.00050141	0.00012977	0.00096153	0.0037902	0.041755	0.00055369	0.0023026	0.094148	0.0010319	0.004029	0.0014653	0.001091	0.00098765	0.00029063	0.0039882	0.0022127	0.0027287	0.030412	0.0019566	0.00070377	0.0034335	0.0080314	0.0012185	0.0116	0.010233	0.0081134	0.033719	0.097601	0.02075	0.0012564	0.002298	0.014721	0.0019976	0.0017442
3.45	0.081408	0.00093502	0.0015323	0.011033	0.0025812	0.010856	0.0049685	0.0048458	0.0067761	0.0030817	0.0044553	0.0075772	0.0034628	0.051658	0.0056261	0.00088677	0.00030634	0.00078079	0.0043912	0.039984	0.00072398	0.0022977	0.095753	0.0011675	0.0037149	0.00098014	0.0010964	0.00077808	0.00017465	0.0028948	0.0024525	0.0028239	0.03312	0.0016471	0.00063061	0.0041087	0.0075342	0.0015368	0.010226	0.0098068	0.0084258	0.03493	0.098369	0.021479	0.0010055	0.0020325	0.014525	0.0018311	0.0020497
3.4625	0.079937	0.0010033	0.0018249	0.011578	0.0025149	0.010758	0.0057752	0.0045032	0.0065145	0.0035258	0.0040396	0.0073457	0.0037093	0.052876	0.0086681	0.0015531	0.00062741	0.00058542	0.0052478	0.036768	0.00084071	0.0023434	0.096561	0.001124	0.0034811	0.00069454	0.0011956	0.00062629	0.000341	0.0020175	0.0021948	0.0028071	0.035207	0.0013148	0.00060466	0.0047836	0.006944	0.0018394	0.01016	0.0094408	0.0090201	0.035972	0.096366	0.022738	0.0013021	0.002012	0.013749	0.0017418	0.0024547
3.475	0.078269	0.0010327	0.0021312	0.012384	0.002494	0.01005	0.0068201	0.0039673	0.0065164	0.0040078	0.0038114	0.0073081	0.0037243	0.05266	0.012361	0.0022962	0.00097092	0.00055244	0.0051531	0.035523	0.00082763	0.0023647	0.097731	0.0010916	0.0031915	0.00059409	0.0011556	0.00080603	0.00071751	0.0012814	0.0013091	0.0027033	0.038289	0.0011449	0.00062287	0.0052376	0.0064895	0.0019904	0.01161	0.0092531	0.0086882	0.035299	0.093041	0.022908	0.0016168	0.0021129	0.01215	0.0013728	0.0028169
3.4875	0.076328	0.001323	0.0025081	0.01347	0.0026812	0.0089479	0.0077446	0.0038379	0.0066829	0.0046272	0.0033187	0.0075278	0.0036646	0.052255	0.01641	0.0031834	0.0015315	0.00070908	0.0041598	0.034731	0.0007809	0.0026922	0.098569	0.00091953	0.0028699	0.00070708	0.00088009	0.0010471	0.00093433	0.0012569	0.00086153	0.0025154	0.040551	0.0012955	0.00063914	0.005939	0.0064444	0.0019436	0.012488	0.0089508	0.0094543	0.033552	0.091558	0.020762	0.0018985	0.0023696	0.01043	0.00097587	0.0030573
3.5	0.07394	0.001774	0.0030492	0.014428	0.0029222	0.0075495	0.0086275	0.0038169	0.0071541	0.004264	0.0032763	0.0078643	0.0035473	0.051915	0.020307	0.0039605	0.0019402	0.00064608	0.0029671	0.033724	0.00059276	0.0030914	0.097088	0.00075489	0.0026406	0.0011818	0.00043095	0.0012196	0.0010378	0.0020485	0.0009443	0.0023404	0.043729	0.0014902	0.00065432	0.0064035	0.0064659	0.0020473	0.013315	0.0086753	0.011083	0.031423	0.090594	0.018929	0.0022334	0.0024147	0.0089103	0.00088756	0.0031118
3.5125	0.071923	0.0023432	0.0034376	0.015641	0.0034225	0.0066441	0.0091048	0.0039049	0.007194	0.0034413	0.0033345	0.0078279	0.0034029	0.051193	0.023544	0.0045974	0.0018565	0.00050916	0.0018345	0.033134	0.0004155	0.0040012	0.092895	0.0005617	0.0024751	0.0021795	9.919e-05	0.0015476	0.0011923	0.0031368	0.0013496	0.0023285	0.045845	0.00176	0.00065885	0.0071746	0.0068458	0.0020551	0.012605	0.009226	0.01201	0.029325	0.08892	0.016848	0.0019675	0.0025485	0.0073404	0.00088782	0.0030463
3.525	0.070863	0.0027332	0.0039363	0.016754	0.0039797	0.0060211	0.0092808	0.003716	0.0072272	0.0029187	0.0035638	0.0079564	0.0032883	0.050751	0.023793	0.005522	0.0013552	0.00026535	0.0012377	0.032084	0.00051169	0.0043556	0.087492	0.00048325	0.0022671	0.0035496	2.324e-05	0.0017506	0.0014126	0.0039312	0.0017639	0.0022606	0.048369	0.001903	0.00062146	0.0072907	0.007274	0.0023461	0.011858	0.0099727	0.013644	0.026622	0.086273	0.016604	0.0014046	0.002766	0.0055976	0.0011367	0.0028997
3.5375	0.070735	0.0033188	0.0041505	0.018329	0.0044832	0.0057234	0.0089694	0.0030188	0.0071345	0.0026321	0.0032946	0.0080433	0.0029735	0.049987	0.022054	0.0065809	0.0010489	0.00020213	0.001274	0.032925	0.00073841	0.0048462	0.081958	0.00044285	0.0021016	0.0050659	0.00011459	0.0014466	0.0019932	0.0045715	0.0020692	0.0023567	0.049378	0.0020927	0.00063078	0.0078951	0.0081496	0.0026194	0.010729	0.01002	0.015546	0.024345	0.081548	0.015379	0.00070861	0.00302	0.004311	0.0013581	0.0027512
3.55	0.071795	0.003879	0.004084	0.019855	0.0049818	0.0057199	0.0086226	0.0023071	0.0075724	0.0018308	0.0030821	0.0081811	0.002651	0.048853	0.019776	0.007942	0.00065028	0.00044243	0.0018858	0.032189	0.0010463	0.0052312	0.076187	0.00051127	0.0019488	0.0060704	0.00035266	0.001318	0.0031482	0.0051574	0.0023265	0.0022082	0.050679	0.0022653	0.00073761	0.0087502	0.0089336	0.0029446	0.010025	0.0099399	0.017358	0.023623	0.075061	0.014663	0.0004983	0.0033669	0.0032573	0.0012912	0.0027973
3.5625	0.073823	0.0042222	0.003738	0.021997	0.0054249	0.0056411	0.0080013	0.0016586	0.0067115	0.0016906	0.0025598	0.0082592	0.0022904	0.048837	0.016877	0.009608	0.00036361	0.00072904	0.0028107	0.030796	0.0014312	0.005527	0.071381	0.00057547	0.0018843	0.006732	0.00075372	0.0014714	0.0045907	0.0061053	0.0022083	0.0022596	0.050793	0.0025414	0.00086261	0.0083292	0.0091908	0.0029656	0.0094383	0.0099857	0.018484	0.025359	0.069481	0.014326	0.00069048	0.0031311	0.0027124	0.0012472	0.0030273
3.575	0.075323	0.0037642	0.0034588	0.024121	0.0060537	0.0054741	0.0071128	0.001085	0.0065924	0.0020742	0.0020429	0.0086375	0.0021207	0.050157	0.01441	0.010312	0.00020813	0.00091332	0.0036693	0.029467	0.0016385	0.00568	0.067435	0.00047548	0.0019066	0.0069196	0.0011942	0.0019205	0.006136	0.0071856	0.0020891	0.002292	0.050892	0.0026444	0.00095172	0.0078935	0.0087363	0.0028121	0.008706	0.010666	0.019458	0.026678	0.064584	0.014734	0.00089954	0.0034656	0.0024272	0.0011028	0.0033766
3.5875	0.076863	0.0033473	0.003422	0.026565	0.0061742	0.0050843	0.0060364	0.00071742	0.0063466	0.0017193	0.0019585	0.008595	0.0022216	0.051716	0.012733	0.0097366	0.00010033	0.0010563	0.0043467	0.030787	0.0017311	0.0056275	0.063799	0.0004759	0.0020325	0.0070256	0.0016005	0.0021835	0.0062855	0.0087534	0.0020925	0.0022884	0.049948	0.0025816	0.00097903	0.0068511	0.0080882	0.0026134	0.0081787	0.01174	0.019413	0.029882	0.062804	0.015221	0.0011286	0.0040857	0.0026402	0.00081849	0.0037229
3.6	0.080737	0.0032678	0.0034378	0.028584	0.0065474	0.0046745	0.0052302	0.00067375	0.0073314	0.0015295	0.0017906	0.008322	0.0021774	0.055132	0.01171	0.00873	5.023e-05	0.00097602	0.004764	0.033071	0.0016814	0.0059749	0.060448	0.00061974	0.0022946	0.006794	0.0019333	0.0024333	0.0057045	0.010287	0.0022697	0.0020264	0.048588	0.0021843	0.0010205	0.0058492	0.0077645	0.0023864	0.0074692	0.013481	0.019575	0.032654	0.062416	0.015653	0.0012901	0.0049735	0.003313	0.00057097	0.0042672
3.6125	0.084329	0.0027373	0.0039279	0.030702	0.0063784	0.0040206	0.0044619	0.00078982	0.0091739	0.0022159	0.0018085	0.0082216	0.0023207	0.058732	0.010498	0.0087032	0.00028375	0.00062304	0.0050745	0.037045	0.001607	0.0064908	0.058007	0.00088148	0.0027744	0.0064028	0.0022875	0.002302	0.0044783	0.011862	0.0022552	0.001859	0.047028	0.0018038	0.0011831	0.0050771	0.007023	0.0023337	0.0071846	0.01428	0.020489	0.036459	0.064442	0.016849	0.0011989	0.0056966	0.0045944	0.00039377	0.0046482
3.625	0.087496	0.0020032	0.0046974	0.032042	0.0061983	0.003325	0.003686	0.00098453	0.010119	0.0023618	0.0014827	0.0085447	0.0022536	0.062596	0.0082063	0.0083016	0.00058733	0.00029823	0.0050493	0.04352	0.001419	0.0073766	0.056173	0.0014252	0.0034737	0.005584	0.0026229	0.0018535	0.0038332	0.012817	0.0023493	0.0017428	0.045005	0.0014027	0.0013314	0.004339	0.0066239	0.0021622	0.0066385	0.014871	0.022462	0.039192	0.066688	0.018169	0.00096469	0.0050453	0.0055413	0.00028649	0.0043436
3.6375	0.089232	0.0015494	0.0054013	0.033334	0.0064608	0.0026425	0.0031685	0.0014834	0.010724	0.0019643	0.0012318	0.0093939	0.0023091	0.063822	0.005739	0.0082091	0.00067482	8.335e-05	0.0050461	0.046988	0.0012598	0.0077981	0.054581	0.0018206	0.0044558	0.0047066	0.0027766	0.0010483	0.0033943	0.013084	0.0024826	0.001556	0.042667	0.0011151	0.0014708	0.0037457	0.0060187	0.0019342	0.0071357	0.014498	0.023129	0.042352	0.068858	0.019597	0.00065951	0.0036472	0.006213	0.0003084	0.0036071
3.65	0.090746	0.0013179	0.0059833	0.034064	0.0066909	0.0019586	0.0029485	0.0019932	0.011025	0.0024266	0.0010748	0.010444	0.0020962	0.063454	0.0037415	0.0075409	0.00074761	3.532e-05	0.0046127	0.046834	0.0011029	0.0073362	0.051395	0.00213	0.0058317	0.0037459	0.0026011	0.00025059	0.0034355	0.012397	0.0026996	0.0013873	0.040471	0.00088385	0.0015332	0.0033394	0.0048342	0.0017196	0.0074293	0.014122	0.021444	0.043566	0.070296	0.019786	0.00053024	0.0025048	0.0063262	0.00083551	0.0025584
3.6625	0.090862	0.0014227	0.0064212	0.035131	0.006553	0.0014897	0.003001	0.0019031	0.011587	0.0025208	0.0010917	0.011408	0.0018712	0.061868	0.0025356	0.0071033	0.00062232	0.00016695	0.0035898	0.04557	0.00093545	0.0067876	0.049335	0.0023162	0.0072774	0.0028469	0.0022069	6.86e-05	0.0037858	0.011245	0.0027322	0.0011874	0.03861	0.00071499	0.0014606	0.0031638	0.0035723	0.0015813	0.0074833	0.012434	0.019621	0.044537	0.0732	0.017498	0.00047032	0.0021611	0.006297	0.0015331	0.0017545
3.675	0.090622	0.0018738	0.0066674	0.035728	0.0061797	0.0013237	0.0035735	0.0018183	0.010998	0.0025158	0.0009113	0.011967	0.00179	0.060333	0.0017522	0.0070311	0.00058054	0.00046091	0.0035411	0.045386	0.00081947	0.0072335	0.047641	0.0023175	0.0091553	0.002413	0.0018051	0.00016428	0.0041662	0.0096187	0.003009	0.00087951	0.037587	0.00063192	0.0012965	0.0029357	0.0024842	0.0014741	0.0082382	0.010471	0.017841	0.043544	0.075749	0.016362	0.00042524	0.0024377	0.0054584	0.0026193	0.0013338
3.6875	0.089956	0.0020982	0.0066409	0.036022	0.0056244	0.0013777	0.004039	0.0018477	0.0099581	0.0031448	0.00086026	0.012034	0.0018826	0.058911	0.0012161	0.0062621	0.00057738	0.00068102	0.003828	0.046593	0.00082314	0.0067645	0.045761	0.0022182	0.011316	0.0024004	0.0014784	0.00042779	0.0048383	0.0085878	0.0032826	0.00073132	0.036618	0.00075926	0.0012188	0.0026816	0.0016754	0.0014039	0.0090306	0.0095422	0.016583	0.041728	0.077493	0.015814	0.00022762	0.0036906	0.004926	0.0028762	0.0012235
3.7	0.087472	0.0022677	0.006482	0.03597	0.004972	0.0014084	0.0046558	0.0021572	0.0089747	0.0037441	0.00073895	0.011639	0.0020533	0.056442	0.00092853	0.0059523	0.00057917	0.00075219	0.0045818	0.046578	0.0009177	0.0057231	0.043803	0.0021395	0.013353	0.0029475	0.0012812	0.00080952	0.0060499	0.0069536	0.0036456	0.00094345	0.035922	0.0011115	0.0011257	0.0026949	0.0011475	0.0014103	0.008945	0.0090396	0.017398	0.040052	0.076233	0.015933	8.014e-05	0.004567	0.0048196	0.0033253	0.0014236
3.7125	0.084894	0.001885	0.0060241	0.035501	0.0043281	0.0015483	0.0053809	0.0025013	0.00795	0.0034733	0.00086003	0.011135	0.0019528	0.053924	0.00069163	0.0056104	0.00057299	0.00062442	0.0047974	0.046023	0.0010236	0.0049187	0.042273	0.0019509	0.015629	0.0042462	0.0011802	0.0013328	0.0078178	0.0060316	0.0036613	0.0012833	0.034672	0.0015438	0.0011399	0.0027491	0.00059565	0.0014279	0.0087737	0.0086196	0.017802	0.038933	0.073749	0.016086	1.384e-05	0.004962	0.0051747	0.0031756	0.001859
3.725	0.082793	0.0014894	0.0049352	0.034337	0.0038468	0.0017622	0.0059269	0.0030647	0.0068889	0.0039704	0.0011738	0.010811	0.0016624	0.050329	0.00041872	0.0046311	0.00064814	0.00044337	0.0054001	0.043194	0.00092541	0.0042267	0.040335	0.0017181	0.017364	0.0055614	0.0012191	0.0022134	0.0095182	0.005529	0.0036327	0.0015765	0.035396	0.0019937	0.001054	0.0026021	0.00011093	0.0014068	0.0087247	0.008378	0.017312	0.038443	0.07148	0.017443	2.191e-05	0.005328	0.0054741	0.0028375	0.0025338
3.7375	0.082488	0.0013011	0.0035817	0.033523	0.0034772	0.0020324	0.0062142	0.0039213	0.0059884	0.0041461	0.0017067	0.010771	0.0016121	0.047555	0.00031656	0.003812	0.00069085	0.00033328	0.005413	0.040273	0.00078019	0.0038963	0.039101	0.0016661	0.017357	0.0064944	0.0013317	0.0029692	0.011759	0.0061432	0.0034497	0.0016659	0.036764	0.0028915	0.00096659	0.0025996	9.663e-05	0.0015114	0.010024	0.0084694	0.016037	0.038031	0.070776	0.018145	9.922e-05	0.0058295	0.0060545	0.0024228	0.0030646
3.75	0.083642	0.0012083	0.00241	0.032261	0.0031618	0.002261	0.0062729	0.0050709	0.0055744	0.0040441	0.0020642	0.011065	0.0015499	0.044648	0.00029993	0.0033233	0.00063402	0.00022992	0.0050911	0.03717	0.0004437	0.0040294	0.036702	0.0015421	0.017321	0.0069134	0.0016029	0.0032829	0.012967	0.006847	0.0032484	0.0018525	0.039109	0.0037216	0.00086284	0.0025651	0.00021365	0.0017632	0.012009	0.0089609	0.014658	0.038167	0.070749	0.01766	0.00017105	0.0063721	0.0066002	0.0015045	0.0036052
3.7625	0.086559	0.00085344	0.0015544	0.031394	0.0026898	0.00242	0.0061921	0.0063022	0.0060958	0.0046364	0.0021139	0.011821	0.0014127	0.043105	0.00044949	0.0033481	0.00067502	0.00024911	0.0047141	0.035222	0.00020956	0.0040102	0.033985	0.0015678	0.017292	0.0071185	0.001941	0.0038007	0.01282	0.0066521	0.0029299	0.0019944	0.040864	0.0047816	0.00081039	0.0023024	0.00039857	0.0020742	0.013157	0.0099315	0.015088	0.038724	0.070661	0.016839	0.00041146	0.0063562	0.0070924	0.00096195	0.0039153
3.775	0.088694	0.00058178	0.0010881	0.030506	0.0024985	0.0023181	0.0067104	0.0072532	0.0069029	0.0044521	0.0021093	0.012541	0.0017105	0.040519	0.00041554	0.0033625	0.00083595	0.00028326	0.0043748	0.03422	0.00021942	0.004048	0.031134	0.0015477	0.017998	0.0069958	0.0023868	0.0043672	0.011921	0.0075536	0.0029562	0.0021125	0.04308	0.0062687	0.00062575	0.0021209	0.00069717	0.0025727	0.013938	0.010885	0.015879	0.039871	0.07074	0.016427	0.00056567	0.0057659	0.0074677	0.00078711	0.0040071
3.7875	0.090039	0.00048473	0.00088675	0.030076	0.0026549	0.0020566	0.0078755	0.0078716	0.0073708	0.0040014	0.0021524	0.013089	0.0024042	0.039236	0.00031279	0.0030274	0.0011609	0.00029248	0.0047184	0.032681	0.00022866	0.0042493	0.026728	0.0015228	0.018521	0.0065019	0.0026793	0.0049281	0.010745	0.0087106	0.0026281	0.0022097	0.044402	0.0074527	0.0004463	0.0020823	0.0010947	0.0028234	0.014759	0.011332	0.015935	0.041623	0.072264	0.017035	0.00056906	0.004654	0.0074456	0.00094891	0.0039109
3.8	0.090614	0.00051571	0.00071355	0.029187	0.0030981	0.0017361	0.0096935	0.0083434	0.0072871	0.0044917	0.0022652	0.012848	0.0032593	0.036295	0.00026095	0.0029096	0.0012865	0.00045124	0.0052489	0.032397	0.00023792	0.0046667	0.024125	0.0015572	0.020666	0.005513	0.002618	0.005271	0.0097876	0.0090161	0.0023678	0.002016	0.045621	0.0079562	0.00031602	0.0020932	0.0015233	0.003168	0.014093	0.012236	0.015684	0.043637	0.074666	0.018969	0.00045356	0.0035577	0.0072611	0.0010227	0.0037123
3.8125	0.091001	0.00071106	0.0007092	0.028557	0.0038884	0.0014616	0.011833	0.008492	0.0072154	0.0042766	0.0025942	0.012	0.0042904	0.034764	0.00036664	0.0029872	0.0010058	0.00053257	0.0055854	0.033289	0.00031504	0.0050763	0.021511	0.0015417	0.021759	0.0044905	0.0024209	0.0049928	0.0091652	0.0091335	0.0026908	0.0016151	0.044474	0.0085762	0.00027175	0.0017628	0.0019551	0.003301	0.0131	0.012395	0.015614	0.044757	0.077793	0.018588	0.00034601	0.0028964	0.0073408	0.00091852	0.0036104
3.825	0.091386	0.00086768	0.0010546	0.027761	0.0045239	0.0013328	0.01343	0.008062	0.007136	0.0041754	0.003067	0.010746	0.0051381	0.03272	0.00051383	0.0030099	0.00050723	0.00059326	0.005446	0.034971	0.00044524	0.0056428	0.020806	0.001415	0.021066	0.0034398	0.0026004	0.0043236	0.0086609	0.0095034	0.0031459	0.0013456	0.042467	0.0091458	0.00022657	0.0015404	0.0024575	0.003224	0.01205	0.011296	0.015505	0.045066	0.081814	0.017309	0.00052511	0.0032737	0.0071811	0.00080181	0.0033996
3.8375	0.091208	0.00089279	0.0018588	0.026806	0.0047613	0.0015322	0.014407	0.0074573	0.0073029	0.0046082	0.0037084	0.0095789	0.0056879	0.03175	0.00049903	0.0032862	0.00019505	0.00064404	0.0044543	0.037543	0.00047348	0.0060812	0.021378	0.0011938	0.019068	0.0026242	0.003266	0.0037717	0.0081501	0.010458	0.00324	0.0012432	0.040786	0.0095581	0.00029649	0.0018352	0.0028577	0.0030781	0.012419	0.010567	0.016119	0.044489	0.086572	0.017112	0.00080534	0.0036286	0.0070399	0.00077304	0.0030671
3.85	0.088907	0.00069822	0.0029568	0.025298	0.0046097	0.0019284	0.014453	0.0068129	0.0077201	0.0041717	0.0043593	0.0089509	0.0058431	0.029845	0.00068283	0.0035162	0.00022104	0.00066144	0.0036342	0.040035	0.00051223	0.0063424	0.020102	0.00094311	0.017555	0.0019593	0.004166	0.0031787	0.0075443	0.011352	0.002825	0.0010909	0.039722	0.0091791	0.00044486	0.0018077	0.0030435	0.0029887	0.013236	0.010399	0.016613	0.043576	0.091521	0.017183	0.00089683	0.0036054	0.0070853	0.0007503	0.0027581
3.8625	0.08458	0.00061538	0.0038224	0.023845	0.0041915	0.0025567	0.013912	0.0063823	0.0076716	0.0032131	0.0046658	0.0087006	0.0055322	0.028515	0.00077572	0.0037208	0.00038657	0.000562	0.0029681	0.041618	0.00040689	0.0069825	0.018897	0.00079081	0.014996	0.0012508	0.0046111	0.0026779	0.0068963	0.011417	0.0025346	0.00087525	0.038226	0.0086699	0.00060728	0.0019094	0.0033271	0.002747	0.015059	0.01059	0.016261	0.043177	0.095107	0.018807	0.0010394	0.0031308	0.0069417	0.00072607	0.0025471
3.875	0.078728	0.0011025	0.0039636	0.021446	0.0037778	0.0032891	0.013339	0.005991	0.0077229	0.0027062	0.0048997	0.0087324	0.0052744	0.030461	0.0010391	0.0034463	0.0005838	0.00037658	0.0030211	0.041646	0.00049579	0.0069559	0.017058	0.00064259	0.012163	0.00074404	0.0047845	0.0022766	0.0060967	0.012142	0.0019264	0.00080029	0.038877	0.0075579	0.00072427	0.0024274	0.0035872	0.0021782	0.017012	0.010555	0.014964	0.042662	0.095495	0.020678	0.0011883	0.0027381	0.0066931	0.00082527	0.0023635
3.8875	0.074755	0.0018331	0.0037639	0.018886	0.0035614	0.003992	0.012748	0.0058385	0.0084896	0.0022974	0.0053624	0.0090876	0.0047549	0.032567	0.0011058	0.0027649	0.00093691	0.00026403	0.0034257	0.041302	0.00074537	0.0067963	0.015217	0.00060565	0.0098908	0.00048079	0.0046773	0.002013	0.0057953	0.013374	0.0012965	0.00089238	0.039731	0.0057501	0.00085251	0.0030235	0.0038036	0.0012734	0.019624	0.010784	0.014116	0.042476	0.094944	0.02078	0.0011203	0.0020212	0.0062214	0.0012362	0.0022347
3.9	0.071956	0.0023842	0.0034816	0.01616	0.003582	0.004702	0.012335	0.0059693	0.0098023	0.0023513	0.0055264	0.0096627	0.0042105	0.03221	0.0010765	0.0025049	0.0013382	0.00023503	0.0034258	0.040852	0.0011209	0.0056411	0.015091	0.00074672	0.0084199	0.00039945	0.0044284	0.0016245	0.0063472	0.01365	0.00092134	0.00078861	0.04107	0.0039753	0.00097867	0.0033354	0.0036875	0.00039257	0.021425	0.010987	0.01324	0.041971	0.091059	0.019428	0.00098539	0.0011977	0.0054522	0.0014008	0.0023651
3.9125	0.073065	0.0027485	0.0030156	0.013321	0.0034402	0.0053715	0.011936	0.0066705	0.010226	0.0019582	0.0050048	0.010146	0.0035388	0.030042	0.00091729	0.0023106	0.0015594	0.00025914	0.0035416	0.040772	0.0012564	0.0050927	0.01598	0.00099023	0.0065386	0.0004687	0.0043181	0.0011837	0.0070429	0.013145	0.00089845	0.00064418	0.042384	0.0024628	0.0010857	0.0035984	0.0033014	7.357e-05	0.022429	0.011134	0.013679	0.041368	0.087902	0.017623	0.00070951	0.000452	0.004909	0.0017874	0.002512
3.925	0.075209	0.0030329	0.0024849	0.010395	0.0036023	0.0056996	0.011188	0.0074168	0.0095549	0.0010857	0.0041276	0.010641	0.0030631	0.027808	0.0011331	0.0023903	0.001867	0.00029918	0.0044245	0.042457	0.0014722	0.0046244	0.017827	0.001299	0.0054193	0.00074233	0.004028	0.00065657	0.0076424	0.012219	0.0011059	0.00059108	0.04421	0.0013819	0.0012549	0.0040816	0.002952	0.00018748	0.022053	0.0099733	0.014814	0.040562	0.085806	0.016417	0.00064948	0.00016305	0.0048249	0.0016344	0.002602
3.9375	0.080675	0.0032021	0.0019187	0.0077393	0.0044517	0.0058041	0.0099362	0.0082602	0.0090122	0.00081034	0.0033464	0.010293	0.0024363	0.026325	0.0017595	0.0025757	0.001844	0.00025593	0.0059088	0.043436	0.0016456	0.004378	0.018643	0.0016823	0.0046249	0.0011493	0.0037198	0.00037586	0.0081536	0.0107	0.00089982	0.00069846	0.045537	0.0006239	0.0015822	0.0050344	0.0027169	0.000371	0.021227	0.0088271	0.015148	0.039633	0.086139	0.015712	0.00066186	0.00013404	0.0048983	0.0017596	0.0025228
3.95	0.087564	0.0033959	0.0015678	0.005421	0.0060162	0.0056869	0.0089185	0.0085974	0.0084339	0.0012292	0.0024741	0.0094501	0.0024436	0.025804	0.0024868	0.0032631	0.0016983	0.00017767	0.0071933	0.045294	0.0017195	0.0040163	0.01853	0.0022719	0.004272	0.0015403	0.0029899	0.00032574	0.0074507	0.0091739	0.00071274	0.00092024	0.045862	0.00018082	0.0018842	0.0065542	0.0025975	0.00066149	0.02062	0.0077038	0.0136	0.037955	0.086931	0.015973	0.00099431	0.00024088	0.0050727	0.0014626	0.0023521
3.9625	0.093794	0.003455	0.0012847	0.0036717	0.0073765	0.0055356	0.008348	0.0082223	0.00865	0.001692	0.0017252	0.0086855	0.0029907	0.024911	0.0032147	0.0042403	0.0017221	0.00015733	0.0078562	0.047878	0.0015622	0.0041481	0.019057	0.0030473	0.004058	0.0018252	0.0021348	0.00014364	0.0064399	0.0080991	0.0010227	0.0011078	0.045069	0.00014498	0.0020996	0.0075988	0.0025227	0.0010931	0.020078	0.0068585	0.012437	0.036157	0.090329	0.018556	0.0014172	0.00047588	0.0054822	0.0011704	0.002114
3.975	0.098358	0.0035945	0.0011949	0.0022939	0.0086935	0.005304	0.0077408	0.0075503	0.0081584	0.0011552	0.0011875	0.0087625	0.0028537	0.024124	0.0037333	0.0057388	0.0016463	0.00035154	0.0078222	0.047715	0.0012075	0.0042715	0.019357	0.0039313	0.0035742	0.0019722	0.001082	0.00017183	0.0058199	0.0066559	0.001203	0.0015291	0.044445	0.00030021	0.0021421	0.0085859	0.0025962	0.0015976	0.019142	0.0066251	0.012241	0.034446	0.094257	0.021262	0.0019967	0.00058374	0.0058309	0.0010443	0.0019018
3.9875	0.10086	0.0038572	0.0012721	0.0013859	0.0085164	0.0049738	0.0069914	0.0065163	0.0074567	0.00084106	0.00084179	0.0089015	0.0025601	0.022765	0.0043687	0.0074281	0.0016142	0.00054775	0.007505	0.046419	0.00097848	0.0045411	0.020409	0.0047656	0.003037	0.0019597	0.00042401	0.00047743	0.0053849	0.0055536	0.001314	0.0017052	0.043324	0.00041458	0.0020964	0.0099625	0.0027929	0.0022007	0.017433	0.0065848	0.011317	0.03337	0.099729	0.023914	0.0025989	0.00089541	0.0063545	0.00080287	0.0017509
4	0.10151	0.004462	0.0013667	0.00079407	0.0076261	0.0047639	0.0063237	0.0053573	0.0069595	0.0013409	0.00056466	0.0088696	0.0025492	0.022411	0.005134	0.0095067	0.0018612	0.00077462	0.0067447	0.045181	0.0007272	0.004865	0.02161	0.0056311	0.0020309	0.0018949	0.00012155	0.00086185	0.0057615	0.0047704	0.0014021	0.0019289	0.042564	0.00059341	0.0020457	0.010857	0.0030526	0.0025098	0.015455	0.0068435	0.0097841	0.032381	0.10378	0.024345	0.0031685	0.0014572	0.0068414	0.0010255	0.0018031
4.0125	0.10081	0.0050271	0.0015067	0.00049268	0.0066683	0.0044571	0.0056999	0.0048872	0.0066784	0.0021378	0.00033791	0.0084989	0.0023781	0.022908	0.0054772	0.011297	0.0022188	0.0013171	0.0064095	0.046646	0.00068602	0.0056455	0.022122	0.0064637	0.001112	0.0018778	7.988e-05	0.000835	0.0061933	0.0045893	0.0015071	0.0018909	0.041026	0.00078005	0.0020593	0.011444	0.0033265	0.0023596	0.012643	0.0073978	0.0086103	0.031605	0.10859	0.024357	0.0035231	0.0024843	0.0072541	0.0011527	0.001537
4.025	0.099051	0.0050655	0.002106	0.00032155	0.006073	0.0040567	0.0050354	0.0049263	0.0063125	0.0029872	0.00013001	0.0079221	0.002437	0.02227	0.0056832	0.012814	0.0025348	0.0018184	0.0067047	0.048273	0.00066014	0.0067959	0.021844	0.0072324	0.00047535	0.0017864	0.00028248	0.00071233	0.007063	0.004255	0.0017559	0.0018559	0.039886	0.0011812	0.0020936	0.011925	0.0035461	0.0019893	0.01095	0.0084049	0.0071991	0.031046	0.1131	0.024219	0.0035891	0.0034196	0.0078149	0.00078728	0.0010813
4.0375	0.096303	0.0047047	0.0032227	0.00027034	0.0058358	0.003463	0.004601	0.0046511	0.0065065	0.002888	0.00011922	0.007485	0.0024005	0.021107	0.0057834	0.014322	0.0026756	0.0025817	0.007265	0.048468	0.00086984	0.008313	0.020836	0.0079161	0.00023495	0.0014678	0.00056992	0.00077955	0.0076168	0.0040668	0.0016003	0.0016794	0.038694	0.0018559	0.0019408	0.012931	0.0037328	0.0015103	0.010014	0.0093389	0.0068351	0.029995	0.11786	0.024239	0.0032702	0.0035937	0.0074752	0.00038697	0.00080642
4.05	0.092748	0.0036796	0.0036985	0.00031719	0.0054392	0.0028972	0.0041426	0.0043254	0.007168	0.0023785	0.00011716	0.0071924	0.0020844	0.021872	0.0058547	0.015468	0.0029423	0.0032561	0.0080807	0.046688	0.00097235	0.010096	0.019442	0.0085767	0.00036408	0.0011999	0.00073451	0.0010178	0.0075125	0.0036746	0.0013168	0.0018468	0.039257	0.0028641	0.0016312	0.012092	0.0036781	0.0010943	0.0098588	0.010311	0.0061632	0.02887	0.12068	0.023126	0.0029421	0.0038636	0.0069046	0.00013636	0.00068742
4.0625	0.089221	0.0028566	0.0034615	0.00047216	0.0049535	0.0025306	0.0035121	0.0041553	0.0072674	0.0020644	0.00014586	0.0070192	0.0023132	0.021926	0.0061055	0.016105	0.0032426	0.0041739	0.0090157	0.044299	0.0012916	0.010394	0.018203	0.0092037	0.00052626	0.00086021	0.00089581	0.0017104	0.0073303	0.0035733	0.0006678	0.001881	0.040354	0.0040262	0.0014338	0.01143	0.003433	0.0010388	0.0102	0.011059	0.0059642	0.027759	0.11873	0.02151	0.0025808	0.0041548	0.0063423	6.061e-05	0.00060132
4.075	0.085467	0.0021318	0.0029613	0.00076079	0.0045231	0.0030205	0.0032343	0.0044942	0.006649	0.0023694	0.00019396	0.006921	0.0022453	0.022533	0.007291	0.015885	0.0032848	0.0050155	0.0094487	0.044027	0.0015409	0.0099829	0.016965	0.0098105	0.00067044	0.000674	0.0010762	0.0030659	0.0065562	0.003894	0.00056376	0.0023895	0.043457	0.0050195	0.0012517	0.010784	0.0030974	0.0011914	0.010281	0.011742	0.0060898	0.026938	0.11428	0.020616	0.0022085	0.0044247	0.0065656	0.00011064	0.00061238
4.0875	0.082368	0.0016116	0.0024797	0.0012681	0.0040547	0.0035472	0.003336	0.004544	0.0057284	0.0026487	0.00017822	0.0074061	0.0023937	0.022421	0.0081701	0.015374	0.0031564	0.005121	0.0094859	0.044356	0.0016179	0.0085815	0.016232	0.0099034	0.0010075	0.00072677	0.0012152	0.00463	0.0060173	0.004644	0.00077614	0.0027424	0.047366	0.0059714	0.0011866	0.0086526	0.0027938	0.0013661	0.010758	0.011809	0.0077818	0.026555	0.10793	0.021587	0.0017813	0.0045197	0.0063707	0.00032117	0.00083464
4.1	0.08034	0.001226	0.0021221	0.001958	0.0040888	0.004063	0.0035476	0.0043696	0.0055717	0.0026645	0.00023107	0.00787	0.0025935	0.023257	0.0082306	0.015273	0.0027294	0.0040885	0.010321	0.044762	0.0013187	0.0078729	0.016285	0.0099312	0.0016103	0.0013318	0.0012406	0.0063901	0.005439	0.0057238	0.0008866	0.0034043	0.051369	0.0070864	0.0011462	0.0068582	0.002504	0.0015256	0.011988	0.011216	0.0084754	0.027215	0.10077	0.019238	0.001711	0.0042276	0.0062034	0.00055399	0.0013038
4.1125	0.079208	0.0011754	0.0015534	0.0029381	0.0039957	0.004235	0.0038535	0.0041352	0.0053352	0.0025232	0.00042298	0.007604	0.0023087	0.025075	0.0077923	0.014167	0.0020312	0.0031697	0.011737	0.044779	0.00094114	0.0077344	0.0176	0.0093427	0.0023767	0.0017633	0.0010841	0.0082821	0.0050583	0.0069022	0.00076837	0.0034478	0.054763	0.0084317	0.0010167	0.0053319	0.0020652	0.0016437	0.012661	0.01029	0.0090293	0.029364	0.093867	0.017481	0.001815	0.003833	0.0056885	0.00055375	0.0020747
4.125	0.08031	0.0010047	0.0012787	0.0040806	0.0041476	0.003544	0.0044207	0.0041943	0.0046689	0.0020712	0.00074442	0.0071047	0.0020263	0.027687	0.006966	0.012433	0.0011927	0.0019473	0.011941	0.046835	0.0005796	0.0084463	0.018235	0.0085837	0.0034913	0.0024035	0.00077813	0.0095628	0.0049224	0.0077139	0.0012537	0.0037192	0.057401	0.0095228	0.00095455	0.0038469	0.0015109	0.0015547	0.013	0.0099966	0.0088519	0.03205	0.089495	0.015896	0.0020348	0.0033404	0.0050943	0.00039686	0.0025178
4.1375	0.082591	0.0011569	0.0011866	0.0054329	0.0042237	0.0024731	0.0050374	0.004154	0.0035837	0.0016261	0.00083357	0.0070843	0.0019996	0.028774	0.0063654	0.010751	0.00062712	0.0011942	0.010875	0.047605	0.00037189	0.0094912	0.017831	0.0081667	0.0046216	0.0029642	0.00049506	0.010144	0.0048807	0.0076591	0.0022325	0.004012	0.059243	0.010024	0.00098169	0.0029172	0.0013994	0.0013277	0.013217	0.010171	0.0096689	0.034459	0.085937	0.015146	0.0019702	0.0026841	0.0045836	0.00020553	0.0027911
4.15	0.086622	0.0015318	0.001286	0.0066579	0.0044293	0.0019359	0.0052563	0.0036879	0.003575	0.0014392	0.00068712	0.0076257	0.0022577	0.027316	0.0057093	0.0096367	0.00040315	0.00071257	0.0093865	0.049245	0.00023728	0.010499	0.018278	0.0080822	0.00552	0.0039544	0.00032387	0.010445	0.0054156	0.0068476	0.0023731	0.0046436	0.059283	0.0099648	0.0011044	0.0022526	0.0013389	0.001055	0.0141	0.010131	0.011985	0.037294	0.083948	0.01522	0.0019425	0.0024672	0.00371	0.00021603	0.0028258
4.1625	0.091036	0.0028511	0.0015256	0.0071865	0.0048885	0.0022409	0.0053406	0.0033522	0.0033909	0.002062	0.00047889	0.0080843	0.0028666	0.023753	0.005964	0.0075259	0.00068287	0.00059375	0.0072161	0.051078	0.00018652	0.011454	0.019504	0.0083246	0.0058914	0.0054226	0.00042149	0.010085	0.0057452	0.0061266	0.0019673	0.0053691	0.057943	0.0096774	0.0013629	0.0020353	0.001439	0.00067403	0.01413	0.009793	0.01436	0.040294	0.08397	0.014743	0.0016668	0.0019383	0.0030884	0.00072091	0.002548
4.175	0.09741	0.0036632	0.0017975	0.007485	0.0053919	0.0027709	0.0049959	0.0033666	0.0032074	0.0023954	0.00043659	0.0087164	0.0038899	0.020179	0.0064949	0.006256	0.0011552	0.00073969	0.0057172	0.053303	0.00019751	0.012829	0.021243	0.0085214	0.007568	0.0059175	0.00074871	0.0093616	0.0059114	0.0057662	0.0019517	0.0060124	0.056449	0.0094328	0.0016432	0.0017114	0.001383	0.00039189	0.013167	0.010278	0.016398	0.042493	0.086422	0.015212	0.0012563	0.00158	0.0024986	0.0016676	0.0022724
4.1875	0.10402	0.0040589	0.0021038	0.0078281	0.0056007	0.0038786	0.0045582	0.0035417	0.0032066	0.0020386	0.00080325	0.0084319	0.004559	0.019965	0.0067026	0.0051818	0.0015967	0.0007517	0.0044062	0.054728	0.00024211	0.013568	0.022691	0.0085108	0.0084329	0.0059547	0.0014281	0.0083913	0.005862	0.0056523	0.0024376	0.0064392	0.054564	0.009268	0.0018006	0.0014942	0.0014792	0.00033903	0.012419	0.010347	0.017162	0.043301	0.088446	0.015287	0.0010366	0.001488	0.0020398	0.0024801	0.0021813
4.2	0.11151	0.0047157	0.0023746	0.0081843	0.0056417	0.0050458	0.00429	0.003889	0.0028059	0.0023597	0.001076	0.0078237	0.0047549	0.020323	0.0067624	0.0040534	0.0021953	0.00059707	0.0031792	0.055555	0.00052608	0.013673	0.023412	0.0082828	0.0096271	0.0051894	0.0022679	0.0076021	0.00615	0.0058759	0.0023342	0.0065772	0.052618	0.0091809	0.0018932	0.0015486	0.0014853	0.00041755	0.0119	0.0099868	0.017875	0.042914	0.089116	0.016699	0.00089168	0.0017635	0.0015203	0.0030999	0.0022552
4.2125	0.12012	0.0056931	0.0025786	0.0085453	0.0055132	0.0059987	0.0040665	0.0046444	0.0025984	0.003201	0.0013345	0.0081918	0.0046244	0.021278	0.0064364	0.0028645	0.0031605	0.00021622	0.0023127	0.054189	0.00092431	0.013758	0.023653	0.0077739	0.010155	0.0037367	0.0030017	0.0070379	0.0061179	0.0060594	0.0024171	0.0066054	0.049906	0.0090057	0.0018713	0.001458	0.0015501	0.00056179	0.011323	0.0095061	0.018021	0.041727	0.088534	0.017143	0.00083707	0.0022647	0.0011528	0.0030802	0.0025
4.225	0.12959	0.0056129	0.0027591	0.0089832	0.0050845	0.0068615	0.0037978	0.0056091	0.0030502	0.0031019	0.0013416	0.0077654	0.0041404	0.020755	0.0056418	0.0021446	0.0041813	0.00015096	0.0015578	0.051654	0.0014243	0.013555	0.023675	0.0071614	0.010588	0.0024607	0.0034933	0.0062793	0.0060623	0.0060579	0.0022234	0.0063759	0.047575	0.0085728	0.0018226	0.001236	0.001568	0.00075284	0.010469	0.0092413	0.018304	0.039851	0.085421	0.019288	0.00080114	0.0028133	0.00085513	0.0027772	0.0027655
4.2375	0.13569	0.0050673	0.0028336	0.0093372	0.0044104	0.0066391	0.0035535	0.0067862	0.0044553	0.0027835	0.0014095	0.0073509	0.0036622	0.019874	0.0047685	0.0017081	0.0051272	0.00054991	0.0013653	0.04772	0.0019856	0.013008	0.024677	0.0065833	0.011259	0.0017889	0.0035671	0.0057253	0.0055903	0.0059654	0.0020543	0.0060457	0.045223	0.008024	0.0017799	0.0010922	0.0015778	0.00087845	0.0091997	0.0088264	0.01767	0.037752	0.080684	0.020653	0.00098972	0.0033055	0.00075389	0.0023803	0.002894
4.25	0.14021	0.0046417	0.0026944	0.0094578	0.0039714	0.0056996	0.0032132	0.0073866	0.0055869	0.0027821	0.0014234	0.0072544	0.0030614	0.018732	0.0037847	0.0014524	0.0056167	0.0011024	0.0015715	0.044086	0.0025233	0.012425	0.023961	0.0058084	0.011187	0.0015787	0.003351	0.0049205	0.0049662	0.0056544	0.002023	0.0057108	0.044236	0.0074332	0.0016771	0.0013449	0.0014161	0.0011189	0.0085963	0.009135	0.016361	0.03583	0.074872	0.019897	0.0014351	0.0033804	0.00076422	0.0019493	0.0029067
4.2625	0.1404	0.0042959	0.0026088	0.0093051	0.0037473	0.004693	0.002794	0.0075081	0.0073272	0.0027258	0.0010506	0.0080458	0.0024364	0.017624	0.0032616	0.0012857	0.0060972	0.0017506	0.0018235	0.040149	0.0028195	0.011975	0.021949	0.0049769	0.010702	0.001651	0.0028428	0.0041651	0.0042006	0.0049001	0.0020326	0.0056131	0.043129	0.0069785	0.0014701	0.0013827	0.0011677	0.0014492	0.0084642	0.0099054	0.015016	0.034525	0.068034	0.019452	0.0019235	0.0029707	0.00091335	0.0017101	0.0029274
4.275	0.14025	0.0031862	0.0025319	0.0089593	0.0037312	0.0039752	0.0022228	0.0069377	0.0092046	0.0024101	0.0007011	0.0091398	0.0019369	0.017506	0.0030333	0.0010717	0.0065166	0.002293	0.0022208	0.037153	0.0031115	0.011649	0.019902	0.0041962	0.010033	0.001804	0.0023014	0.0034708	0.0039352	0.0039548	0.0019442	0.0055296	0.042707	0.0066506	0.001183	0.0013859	0.0010843	0.0019913	0.0091896	0.010944	0.013991	0.034665	0.062229	0.018589	0.0021954	0.0024433	0.0011236	0.0017604	0.0031718
4.2875	0.13702	0.0021538	0.0025216	0.0085252	0.0039082	0.0035457	0.0016618	0.006194	0.010528	0.0026269	0.0003419	0.010021	0.001496	0.019924	0.0032255	0.0011523	0.0068046	0.0026789	0.0029958	0.036278	0.0031023	0.01137	0.01755	0.003533	0.0097304	0.0016734	0.0020208	0.0029868	0.0043369	0.0031681	0.001604	0.0052811	0.04266	0.00647	0.00097244	0.0017596	0.0011695	0.0025985	0.010534	0.011952	0.013278	0.036197	0.059337	0.019054	0.0022995	0.0020703	0.0013162	0.0022214	0.0037322
4.3	0.13317	0.0015402	0.0023956	0.0081338	0.003891	0.0030132	0.0013139	0.0054684	0.011669	0.0025248	0.00031409	0.0097622	0.0012416	0.023503	0.003267	0.0014148	0.0070003	0.0029176	0.0041574	0.034866	0.0022948	0.01038	0.015783	0.0031616	0.0087662	0.0022132	0.0021214	0.0026391	0.005071	0.0023446	0.0013459	0.0048418	0.043695	0.006544	0.00079814	0.0019634	0.0011505	0.003272	0.012111	0.012842	0.012436	0.038139	0.058855	0.02089	0.0021708	0.0021141	0.0013951	0.0023682	0.0044142
4.3125	0.12842	0.0012947	0.0024004	0.0078747	0.0039355	0.0027469	0.0010453	0.0052056	0.012496	0.0019102	0.00047267	0.0087002	0.0011597	0.027565	0.002436	0.0017711	0.0072207	0.00282	0.0056664	0.03383	0.0012022	0.0092654	0.015413	0.0031269	0.0083805	0.0022026	0.0022464	0.0022367	0.0055186	0.0018466	0.0010252	0.0040617	0.044122	0.0068014	0.00068888	0.0021363	0.00097094	0.0040408	0.012747	0.012235	0.011506	0.04029	0.060431	0.021709	0.0018618	0.0024238	0.0012696	0.0021451	0.0050792
4.325	0.124	0.001302	0.0025141	0.0077784	0.0039492	0.002564	0.00087003	0.0050651	0.012875	0.0019297	0.00059332	0.0079918	0.0011137	0.031834	0.001824	0.0020525	0.0074233	0.0025425	0.006776	0.03429	0.00061915	0.0082503	0.014378	0.0034301	0.0075629	0.0020046	0.0021387	0.0018861	0.0056872	0.0014983	0.00073007	0.0031231	0.045224	0.0071062	0.00060731	0.002893	0.00071749	0.0047961	0.013468	0.011782	0.010584	0.042948	0.063562	0.019191	0.0015503	0.0027872	0.00093802	0.0015145	0.0059053
4.3375	0.11988	0.0011845	0.002688	0.0075981	0.0040218	0.0025113	0.00067127	0.004983	0.012765	0.002015	0.00060193	0.0071852	0.0010339	0.03519	0.001699	0.002275	0.0075949	0.0022956	0.0074349	0.03541	0.00067672	0.0071695	0.014587	0.0037706	0.0077169	0.0015388	0.0019126	0.0015552	0.0059439	0.001204	0.00053429	0.0024898	0.045864	0.0069904	0.0006263	0.003302	0.00074145	0.0053519	0.013322	0.011902	0.0096761	0.046154	0.06752	0.016785	0.0015732	0.0025821	0.00066148	0.0012269	0.0067054
4.35	0.11724	0.0012473	0.0031678	0.0074509	0.0039945	0.0026161	0.00056701	0.004781	0.012189	0.001762	0.00071107	0.0067624	0.00071531	0.038083	0.0015346	0.0024823	0.0077726	0.0022934	0.0080831	0.036853	0.001151	0.0061503	0.016082	0.0040299	0.0078664	0.0013365	0.0016837	0.0010754	0.0059188	0.0011439	0.00041669	0.0022189	0.046529	0.006829	0.0006528	0.0031481	0.0010532	0.0055654	0.012948	0.011851	0.0086396	0.048445	0.070082	0.01579	0.0020327	0.0026178	0.00038389	0.00091602	0.007246
4.3625	0.11625	0.0012885	0.0035159	0.0072119	0.003791	0.0026353	0.00051796	0.0045844	0.011241	0.0015526	0.0010033	0.0062081	0.00038203	0.039491	0.0012285	0.002552	0.0075851	0.002175	0.0080722	0.037659	0.0015677	0.0055724	0.017623	0.0041211	0.0075937	0.0012106	0.0013018	0.00085125	0.0060848	0.0011989	0.00049883	0.0019432	0.046368	0.0064279	0.00068495	0.0036719	0.0013547	0.0053332	0.012445	0.010508	0.0080161	0.049595	0.071618	0.015725	0.0020712	0.0030048	0.00034013	0.00099258	0.0071708
4.375	0.11589	0.0015697	0.0040245	0.0071647	0.003515	0.0026555	0.00052712	0.0045254	0.01088	0.0014728	0.0012175	0.0059684	0.00011266	0.040008	0.0010702	0.0023393	0.0067567	0.0021908	0.0075009	0.038665	0.0014941	0.0057043	0.017302	0.0040916	0.0066292	0.00098106	0.0011618	0.0008312	0.0070265	0.001283	0.0007021	0.0015939	0.047747	0.0059545	0.00064285	0.0043405	0.0015321	0.0047907	0.011584	0.0087821	0.0074895	0.050418	0.073143	0.01545	0.0016408	0.0035318	0.0004708	0.0013958	0.0070095
4.3875	0.11421	0.0023034	0.0044106	0.0071967	0.002829	0.0027547	0.00054834	0.0041557	0.01029	0.0013095	0.0011864	0.0058597	0.00010866	0.038781	0.00098245	0.0015193	0.0059394	0.0024086	0.0065606	0.039641	0.0014304	0.006053	0.016088	0.0036955	0.0062093	0.00079291	0.0015297	0.0010476	0.0085206	0.0013586	0.00071636	0.0013201	0.049629	0.0056796	0.00053191	0.0047135	0.0016938	0.0040559	0.010316	0.0073367	0.0075019	0.051183	0.074457	0.014919	0.0011527	0.00379	0.00074659	0.0019221	0.0061016
4.4	0.11137	0.0034753	0.0042942	0.0073961	0.0021678	0.002921	0.00077689	0.0033016	0.0088444	0.001106	0.0010103	0.0061238	0.00040653	0.036324	0.0010618	0.00074541	0.0049489	0.0027194	0.005404	0.039904	0.0011785	0.0069456	0.015787	0.0029647	0.0058428	0.00057196	0.0024623	0.0013665	0.010446	0.001397	0.00088583	0.0011262	0.052035	0.0054989	0.00046047	0.0052496	0.0021686	0.0033636	0.0080665	0.0072767	0.0077541	0.051712	0.073919	0.015471	0.00081438	0.0040306	0.0013553	0.0020852	0.0052293
4.4125	0.10863	0.004582	0.0040256	0.0074962	0.0015438	0.003694	0.0013348	0.0025141	0.0080068	0.00095522	0.00085975	0.0063228	0.00091079	0.032673	0.0013273	0.00038496	0.0039387	0.0029511	0.0041553	0.040161	0.00089397	0.0075808	0.015341	0.0020962	0.0056079	0.00046338	0.0034793	0.0017958	0.012416	0.0020695	0.0012752	0.0010933	0.053463	0.0050394	0.00053098	0.0050941	0.0028937	0.0029121	0.0069397	0.0076645	0.0074554	0.052008	0.070692	0.017185	0.00095597	0.0046179	0.0018405	0.0019478	0.0043636
4.425	0.108	0.0052942	0.0035774	0.0073195	0.0012577	0.0046266	0.0024841	0.0022036	0.0065497	0.00075945	0.00071187	0.0068886	0.0016359	0.030091	0.0015736	0.00028898	0.003007	0.0027854	0.0033479	0.039208	0.0007575	0.0083209	0.015757	0.0013957	0.0056728	0.00072159	0.0039672	0.0020177	0.014207	0.0036945	0.0017487	0.0010951	0.05406	0.0044664	0.000805	0.0044107	0.0034603	0.0024658	0.0064781	0.0077046	0.006524	0.05154	0.066298	0.017862	0.0011316	0.0049733	0.0024458	0.0015288	0.0036133
4.4375	0.1075	0.0057427	0.00332	0.0071435	0.0013433	0.0056006	0.0038973	0.0021656	0.0056449	0.00053356	0.00034206	0.0071256	0.0015527	0.026963	0.001777	0.00036514	0.0022715	0.0023485	0.0030347	0.037189	0.00080594	0.0082871	0.014849	0.00078367	0.0058839	0.00099375	0.0037723	0.0023932	0.014925	0.006023	0.0019538	0.0011824	0.054582	0.0038735	0.0011752	0.0043397	0.0039115	0.0021049	0.0059415	0.0079209	0.006198	0.051012	0.062851	0.01749	0.0016312	0.0052733	0.0028667	0.0014041	0.0030938
4.45	0.10814	0.0060073	0.0026905	0.0073475	0.001467	0.0064988	0.0052864	0.0022344	0.0053083	0.00053908	7.461e-05	0.0069882	0.0013844	0.024136	0.0015912	0.00043051	0.0019407	0.0018837	0.003029	0.036604	0.00092214	0.0083827	0.014069	0.00034863	0.0053857	0.0010341	0.0029293	0.0028051	0.014679	0.0087209	0.0019927	0.0013113	0.057335	0.0033696	0.0015269	0.0043482	0.0040254	0.0020033	0.005691	0.0075615	0.0055652	0.0509	0.059419	0.018426	0.002011	0.0052398	0.003288	0.0014047	0.0031263
4.4625	0.10888	0.0054139	0.0018776	0.0075744	0.0014509	0.0073511	0.0064233	0.0022736	0.0047817	0.00080495	6.338e-05	0.0060986	0.0012126	0.021832	0.0016345	0.00044715	0.0020151	0.0016762	0.0032061	0.037488	0.00097518	0.0091732	0.013375	0.00022904	0.0042658	0.00086325	0.0017185	0.0030367	0.013792	0.011148	0.0020419	0.0014864	0.059559	0.002927	0.0017657	0.0041313	0.0042683	0.0020509	0.0052395	0.0065196	0.0047083	0.051035	0.055127	0.018733	0.0022107	0.0052339	0.0033234	0.0013897	0.0036365
4.475	0.1089	0.0048027	0.0012905	0.0073818	0.001345	0.0081594	0.0072608	0.0022835	0.0037548	0.0012368	0.00023939	0.0055668	0.0013309	0.021534	0.0017721	0.00060153	0.0023479	0.0015243	0.0029769	0.037811	0.00094706	0.011207	0.01483	0.0002437	0.0033248	0.0007232	0.00092115	0.003507	0.012532	0.012931	0.0021838	0.0012434	0.061813	0.0021937	0.0019386	0.0040448	0.0045566	0.0021595	0.005033	0.0052923	0.004542	0.051556	0.051883	0.018482	0.0020307	0.0046428	0.0031821	0.0011039	0.0041211
4.4875	0.10948	0.004577	0.00080804	0.0070752	0.0012771	0.0087496	0.0079026	0.0023429	0.0027308	0.0019961	0.00068585	0.0054165	0.0021792	0.021596	0.0018442	0.00091188	0.002409	0.0014703	0.0019148	0.036921	0.0010904	0.012889	0.016632	0.00032188	0.002649	0.00079352	0.00071629	0.0040789	0.010959	0.013701	0.0025881	0.0010275	0.064602	0.0015228	0.0022368	0.00339	0.0048599	0.0023909	0.0046977	0.0044516	0.004824	0.052101	0.048459	0.018497	0.0019787	0.0037922	0.0030244	0.0008226	0.0042418
4.5	0.10937	0.0044541	0.0004326	0.006592	0.0014011	0.0085964	0.0084517	0.0026895	0.0022634	0.0024849	0.0013264	0.0054292	0.0026409	0.021686	0.0020258	0.0011454	0.0026472	0.0013442	0.0011271	0.034236	0.0014503	0.015221	0.017891	0.00044722	0.0022665	0.0011843	0.001032	0.0039306	0.0094144	0.013793	0.0030554	0.0010882	0.066058	0.0011321	0.0026247	0.0030793	0.0051629	0.0026547	0.0040212	0.0037114	0.004978	0.05302	0.045899	0.019	0.0020667	0.0030341	0.0028542	0.0007031	0.0041595
4.5125	0.10994	0.0039941	0.00020363	0.0068759	0.0017579	0.0078766	0.0083304	0.0031728	0.0019076	0.0027259	0.0023153	0.0057319	0.002419	0.021543	0.002161	0.0013131	0.0035865	0.0013129	0.00072364	0.030464	0.0018794	0.015961	0.018724	0.00054092	0.0020208	0.0021202	0.0015419	0.0040341	0.0083696	0.013053	0.0034782	0.0015711	0.064611	0.0010024	0.002962	0.0036184	0.0054782	0.0028332	0.0034035	0.0038054	0.0052823	0.053767	0.043228	0.019599	0.0021855	0.0020899	0.002671	0.00081552	0.0040393
4.525	0.10999	0.0032251	0.000157	0.0067844	0.0023313	0.0071016	0.0081721	0.0034999	0.0017586	0.0026441	0.0034533	0.0061303	0.0026328	0.021086	0.0017355	0.001606	0.0051409	0.0012148	0.00079264	0.027606	0.0022149	0.015468	0.020081	0.00051433	0.001833	0.002398	0.0018891	0.0040933	0.0081265	0.012616	0.0038923	0.0021588	0.062497	0.0009563	0.0031512	0.0037916	0.0057382	0.0028792	0.0031024	0.0038703	0.0063133	0.05403	0.040997	0.020566	0.0016928	0.001354	0.0025816	0.0010457	0.0043101
4.5375	0.1094	0.0026241	0.00021245	0.0070142	0.002894	0.0061325	0.007787	0.0040544	0.0017709	0.0027091	0.0046713	0.007118	0.0025641	0.020025	0.00194	0.0017186	0.0066836	0.0011163	0.00078113	0.025429	0.0021836	0.014906	0.021577	0.00037802	0.0016467	0.0022285	0.0018837	0.0040911	0.0091544	0.012535	0.0041138	0.0032974	0.060406	0.0008349	0.0031583	0.0038106	0.0057141	0.0027503	0.0030472	0.0036039	0.0074481	0.053798	0.038205	0.021288	0.0013481	0.0008859	0.0023689	0.0011652	0.0047192
4.55	0.10835	0.0022964	0.00029719	0.0068962	0.0031262	0.0050863	0.007495	0.0046814	0.0022416	0.0025125	0.0056363	0.0089032	0.0024693	0.018743	0.0015319	0.0013976	0.0080075	0.0010191	0.00074424	0.023272	0.0016589	0.014983	0.02381	0.0002551	0.0014718	0.0017855	0.0015838	0.0045826	0.010826	0.012796	0.0041759	0.0041661	0.058618	0.00077903	0.0030909	0.0049207	0.0053976	0.0024137	0.0028669	0.0038129	0.0068256	0.053679	0.035518	0.021917	0.001117	0.00076965	0.0022109	0.001403	0.0051748
4.5625	0.1077	0.0023483	0.0001923	0.0071346	0.003039	0.0044774	0.0073124	0.0054987	0.0031694	0.002224	0.0061157	0.010614	0.0021767	0.020431	0.0014269	0.0012894	0.0092606	0.00089395	0.00087607	0.019748	0.0010176	0.015606	0.026231	0.00020001	0.0012811	0.0013576	0.0012916	0.0048358	0.012011	0.012755	0.0042836	0.0052496	0.056966	0.00087348	0.0032687	0.0057684	0.0048545	0.0017255	0.0026293	0.0043244	0.0066216	0.054032	0.033845	0.02286	0.0010381	0.00092549	0.0021539	0.0017349	0.0055874
4.575	0.10868	0.0027171	0.00027522	0.0069896	0.0031761	0.0044961	0.0071697	0.0061724	0.0037205	0.0021842	0.0060917	0.011539	0.0017414	0.022306	0.001071	0.0019862	0.010842	0.00070002	0.00088323	0.016873	0.00054694	0.016164	0.028293	0.00020672	0.0011656	0.0010941	0.00083697	0.0051327	0.011615	0.01342	0.0041714	0.0057364	0.056481	0.0010729	0.0033678	0.0063785	0.0040266	0.0011752	0.0027618	0.0043833	0.0058063	0.053949	0.033046	0.022857	0.0013094	0.0012183	0.0020976	0.0020543	0.0060314
4.5875	0.11055	0.0024891	0.00055237	0.0071547	0.0033725	0.0049683	0.0070462	0.0063572	0.0038458	0.002237	0.0054573	0.011934	0.0015266	0.024386	0.001032	0.0024111	0.011915	0.00060967	0.00082632	0.014642	0.00027242	0.016236	0.029996	0.00017572	0.0012477	0.0010535	0.00053547	0.0057459	0.010241	0.013634	0.003505	0.0060356	0.057595	0.0011085	0.0036429	0.0077311	0.0031688	0.00087871	0.0029904	0.0043107	0.0056494	0.052594	0.032444	0.022659	0.0013625	0.0018017	0.0020367	0.0022993	0.0065057
4.6	0.11238	0.0020703	0.00075652	0.0070261	0.0035287	0.0055078	0.0070306	0.0062425	0.0036959	0.0023062	0.0041525	0.01191	0.0019084	0.024975	0.0011762	0.0025918	0.01247	0.00050219	0.00096299	0.013056	0.00020393	0.015426	0.032357	0.00017406	0.0015061	0.0012346	0.00041507	0.0064602	0.0086497	0.013861	0.002317	0.0058851	0.059776	0.00098194	0.0038601	0.0086301	0.0025879	0.00056641	0.0028235	0.0047443	0.0050609	0.051368	0.032418	0.021941	0.0013929	0.0027913	0.0017667	0.0024433	0.0069248
4.6125	0.11293	0.0016454	0.00084202	0.0074577	0.0035536	0.0061551	0.0071268	0.0062123	0.003489	0.0024203	0.0026955	0.012417	0.0023639	0.02425	0.0017351	0.0028465	0.012552	0.00044781	0.0012144	0.011761	0.00026113	0.014925	0.033822	0.00030974	0.0019193	0.0013342	0.00067252	0.0074434	0.007106	0.013916	0.001483	0.00571	0.063936	0.001028	0.0040282	0.0091279	0.0018542	0.00028564	0.0025111	0.0047915	0.0063281	0.051121	0.033209	0.020987	0.001741	0.0033936	0.0013939	0.0020676	0.0071648
4.625	0.1119	0.0014738	0.00082854	0.0075287	0.0034641	0.0069795	0.0074303	0.0062262	0.0036009	0.0018216	0.001566	0.014094	0.0024527	0.022586	0.0021854	0.0028554	0.012432	0.00040993	0.0015168	0.010435	0.00038237	0.015195	0.033278	0.00052324	0.0024523	0.0012388	0.0010242	0.0078561	0.0058066	0.013505	0.00081178	0.0053597	0.068099	0.00080081	0.0039848	0.0086918	0.0010148	0.00010552	0.0027317	0.004577	0.0072926	0.051493	0.033581	0.019776	0.0022092	0.0035157	0.0010904	0.0018259	0.0073666
4.6375	0.11151	0.0013929	0.00086001	0.0076609	0.0035499	0.0074162	0.0076358	0.0057754	0.0035065	0.0015779	0.00087243	0.015976	0.0020655	0.021959	0.002823	0.0031011	0.012357	0.00043797	0.001569	0.0097006	0.00051477	0.015726	0.03106	0.00080462	0.0032753	0.001222	0.0015991	0.0078138	0.0049249	0.013404	0.00033548	0.0049766	0.070334	0.00067827	0.0039536	0.0077627	0.00037034	7.95e-05	0.0031903	0.0044035	0.0090249	0.052424	0.033412	0.017371	0.0022039	0.0036148	0.00097385	0.0012058	0.0075626
4.65	0.11425	0.0017065	0.00091853	0.0073727	0.0033965	0.0073319	0.0078595	0.0052075	0.0033828	0.0014853	0.00058834	0.0169	0.0013621	0.022132	0.0035429	0.0032017	0.012078	0.00044356	0.0014612	0.009207	0.00059684	0.016587	0.02779	0.0011707	0.0046288	0.0013455	0.0020745	0.0072304	0.0041924	0.012595	0.00014228	0.0046062	0.070682	0.00053064	0.0040265	0.007109	9.24e-05	0.00018501	0.0039089	0.0040933	0.0095202	0.053526	0.033962	0.015028	0.0020876	0.0041127	0.00090178	0.00055158	0.0076225
4.6625	0.11711	0.0019564	0.0010593	0.0073118	0.0032254	0.0071413	0.0079546	0.0047112	0.0036465	0.0012536	0.00054768	0.017391	0.00074549	0.021489	0.0044968	0.0035854	0.011353	0.00041338	0.0015648	0.0090925	0.00066343	0.017385	0.02462	0.001606	0.0062161	0.0014921	0.0027499	0.0063253	0.0035293	0.011599	0.00017096	0.0044063	0.070365	0.00052943	0.0039369	0.0061963	4.576e-05	0.00043245	0.0047852	0.0038343	0.0098874	0.054288	0.034425	0.013719	0.0021564	0.0049227	0.00090894	0.00011973	0.0077019
4.675	0.118	0.0023113	0.0013783	0.0071477	0.0034198	0.0066005	0.0077076	0.0042069	0.0037824	0.0015496	0.00066336	0.016756	0.00048709	0.020913	0.0048236	0.003863	0.010077	0.00037524	0.0018521	0.0089896	0.00067512	0.018211	0.024711	0.0021182	0.0074978	0.00173	0.0032437	0.0053134	0.0023907	0.010148	0.00031617	0.0040444	0.068834	0.00038053	0.0038244	0.0055898	7.656e-05	0.00069031	0.0050601	0.0036413	0.0090475	0.055197	0.034601	0.013423	0.0023669	0.0052402	0.00085858	1.364e-05	0.0081502
4.6875	0.1144	0.0027218	0.0017036	0.0075019	0.0033302	0.0060735	0.0074025	0.0040261	0.0037175	0.0011747	0.00086632	0.016423	0.00044427	0.018886	0.0050894	0.0038884	0.0088439	0.00066446	0.0018243	0.0088754	0.00061629	0.018482	0.023695	0.0026352	0.0084053	0.0021585	0.0039434	0.0041048	0.0017629	0.0092745	0.00057815	0.0036411	0.066361	0.00054051	0.003556	0.0050153	0.00011549	0.00094459	0.0047032	0.0037762	0.0083435	0.056112	0.033939	0.014515	0.0023268	0.0054309	0.00079656	3.197e-05	0.009067
4.7	0.11157	0.0031142	0.0019486	0.0078574	0.0027887	0.005299	0.0071323	0.0037111	0.0034246	0.00089791	0.0012242	0.01561	0.00041983	0.018949	0.0061167	0.0039549	0.0070652	0.00086391	0.0014761	0.0090154	0.00053442	0.018161	0.02098	0.0029964	0.0088036	0.0024608	0.0046447	0.0035019	0.0012499	0.0083949	0.0008957	0.0034852	0.065275	0.00062404	0.0033135	0.0042664	0.00046239	0.0011816	0.0042691	0.0044392	0.0076049	0.056697	0.034477	0.015619	0.0025371	0.0055551	0.00080743	0.00012644	0.010095
4.7125	0.10787	0.0030873	0.0021829	0.0087299	0.0024065	0.0047688	0.0069739	0.0035885	0.0035451	0.0012417	0.002003	0.015427	0.00037564	0.017959	0.0072404	0.003914	0.0061311	0.00072753	0.001532	0.0088352	0.00037342	0.017735	0.018991	0.003173	0.0084187	0.002581	0.005584	0.0031384	0.00095778	0.0085313	0.0012131	0.0031999	0.06362	0.00067834	0.0029975	0.0036889	0.0012881	0.0014559	0.0037057	0.0049021	0.0071918	0.057266	0.034366	0.016211	0.0028575	0.0057055	0.0010738	9.68e-05	0.011027
4.725	0.10587	0.0031491	0.0023173	0.0095236	0.0022773	0.0041714	0.0068029	0.003713	0.0043165	0.0010943	0.0031497	0.015755	0.00036902	0.017598	0.0085281	0.0040442	0.0061701	0.00050154	0.001335	0.0089922	0.00021704	0.017178	0.017489	0.0032127	0.0074662	0.0027467	0.0060326	0.0021208	0.00085381	0.0087323	0.001473	0.0030406	0.062669	0.00085051	0.0027468	0.0034295	0.0021797	0.0016533	0.0034353	0.0050817	0.0070989	0.058182	0.034955	0.016335	0.0035853	0.0061995	0.0012342	5.827e-05	0.011866
4.7375	0.10298	0.0029896	0.002585	0.010561	0.0023383	0.0036493	0.0067029	0.0039197	0.0056142	0.00080648	0.0043102	0.016548	0.00023483	0.017939	0.0095487	0.0039626	0.0067354	0.00043755	0.0012544	0.0097226	0.00014412	0.016315	0.016827	0.0030521	0.0073672	0.0028727	0.0060728	0.0013875	0.00076855	0.008558	0.0017994	0.0029427	0.062358	0.00097467	0.0024996	0.0033442	0.0030634	0.0017918	0.0033214	0.0052274	0.0064995	0.058817	0.034917	0.017464	0.0036734	0.007143	0.0011828	8.662e-05	0.012142
4.75	0.10193	0.0030566	0.002946	0.011503	0.0022395	0.0032439	0.0063328	0.004311	0.0073261	0.00088785	0.0051791	0.017489	0.00019363	0.019103	0.011009	0.0043862	0.007059	0.00049438	0.0017722	0.0097632	0.00012157	0.0149	0.016405	0.0027658	0.0075781	0.0029246	0.0054223	0.00093052	0.00068005	0.0091138	0.0018392	0.0030769	0.063526	0.0014324	0.0022051	0.0033616	0.0034974	0.0020761	0.0029199	0.005256	0.006879	0.059054	0.035841	0.018896	0.0036861	0.0084142	0.0011411	0.0002389	0.011829
4.7625	0.099757	0.0031873	0.0036707	0.012725	0.0024199	0.0033532	0.0060963	0.0044445	0.0083029	0.00095364	0.0053254	0.018502	0.00085682	0.019962	0.011065	0.004767	0.0059251	0.0005093	0.0021816	0.0095918	0.00019803	0.01257	0.016029	0.0024344	0.0074789	0.0032279	0.0046198	0.00089773	0.0005492	0.0094288	0.0015627	0.0033773	0.064807	0.00186	0.0017475	0.0033929	0.0035984	0.002383	0.0023977	0.0054601	0.0072283	0.059104	0.036532	0.018447	0.0037069	0.0086647	0.0010827	0.00056094	0.011127
4.775	0.099044	0.0036497	0.0041106	0.013864	0.002064	0.0033844	0.0059917	0.0045522	0.0094875	0.0012363	0.0048952	0.019516	0.0020378	0.019467	0.010983	0.0054794	0.0045908	0.00050758	0.001843	0.0093839	0.00035853	0.010829	0.016188	0.0022316	0.007269	0.0037443	0.0036339	0.00097616	0.00056615	0.0090595	0.0011916	0.0036082	0.06704	0.0021572	0.0013595	0.0032834	0.0035637	0.0027962	0.0020584	0.0059467	0.0069567	0.059325	0.038295	0.017845	0.0029291	0.0080489	0.0013531	0.0011163	0.0094894
4.7875	0.097419	0.0036192	0.0044825	0.0149	0.0019762	0.0037969	0.0056952	0.0043787	0.010007	0.0020178	0.0045617	0.019419	0.0036744	0.018921	0.010525	0.0057623	0.0035151	0.00061843	0.0016895	0.010046	0.00063158	0.0089566	0.01698	0.0021839	0.00751	0.0043451	0.0026191	0.00067139	0.00068483	0.0084869	0.00063308	0.0038029	0.069524	0.0026142	0.0010092	0.0036255	0.0032789	0.0027176	0.0023031	0.0067189	0.0065446	0.060166	0.039757	0.017163	0.0017722	0.0066956	0.001663	0.0018681	0.007709
4.8	0.09597	0.0038895	0.0049515	0.015801	0.0020418	0.0045569	0.0051403	0.0044892	0.010623	0.0023303	0.0041477	0.018483	0.0044447	0.01941	0.010252	0.0055534	0.0027666	0.00072212	0.0016823	0.011223	0.00093698	0.0073459	0.016808	0.0021365	0.0079601	0.004863	0.0016336	0.00043968	0.00085576	0.0081996	0.00035448	0.0039265	0.070219	0.0033032	0.00080103	0.0033488	0.0029399	0.0027477	0.0031992	0.007569	0.006061	0.061773	0.043199	0.016472	0.0011883	0.0055818	0.0021509	0.0027604	0.0060884
4.8125	0.093651	0.003991	0.0053995	0.017129	0.0021798	0.0047336	0.0045993	0.0048855	0.011118	0.0029402	0.0034759	0.016907	0.0053537	0.02104	0.0097546	0.0052331	0.0026172	0.00071728	0.0024093	0.013263	0.0012225	0.006302	0.015986	0.0021832	0.0086817	0.0051735	0.00098576	0.00043916	0.0011978	0.0081002	0.00035716	0.0040607	0.071362	0.0039	0.00072855	0.0027331	0.0026238	0.0024745	0.0045643	0.0080385	0.0054483	0.063386	0.046892	0.01528	0.00063712	0.0054704	0.002801	0.0031237	0.0048362
4.825	0.091053	0.0035696	0.0056421	0.017982	0.0020134	0.0042613	0.0043124	0.0050909	0.011291	0.0033295	0.0027638	0.017109	0.006156	0.021969	0.007942	0.0052052	0.0027183	0.00084778	0.0033646	0.015798	0.001126	0.006099	0.014108	0.0021182	0.0090745	0.0053184	0.0011532	0.00031564	0.0019203	0.0086129	0.00065965	0.0043065	0.072613	0.004161	0.00075082	0.0028529	0.0024442	0.0020249	0.0056374	0.0083342	0.0050211	0.064085	0.051828	0.014464	0.00047261	0.0055058	0.0034674	0.0037073	0.0039286
4.8375	0.0889	0.0032004	0.0058719	0.018838	0.0017381	0.0035094	0.0042555	0.00487	0.010953	0.0037872	0.0020914	0.017374	0.0067816	0.022333	0.0058775	0.0050749	0.0029929	0.00085258	0.0039804	0.017854	0.0011071	0.005746	0.0141	0.0020801	0.009185	0.0056463	0.0018653	0.00049521	0.0033499	0.0099512	0.0010535	0.0046712	0.07272	0.0042119	0.00074442	0.0023144	0.0023781	0.0016105	0.0072371	0.0082183	0.0046355	0.063577	0.056355	0.013854	0.00049826	0.0049133	0.0040099	0.0042234	0.0035754
4.85	0.087617	0.0027543	0.0064154	0.019985	0.0016707	0.0032037	0.0045193	0.0047657	0.010581	0.0035109	0.0015437	0.018948	0.0062672	0.021682	0.0046177	0.0043199	0.0035646	0.00056774	0.0049269	0.019434	0.0011215	0.0053549	0.014728	0.00213	0.0092212	0.0059717	0.0024092	0.00067716	0.004547	0.011812	0.0015537	0.004744	0.071951	0.0040567	0.00077393	0.0019906	0.0026493	0.0013475	0.0082954	0.007863	0.0040763	0.062308	0.062063	0.013522	0.00059766	0.0047191	0.0039051	0.004818	0.0040249
4.8625	0.085582	0.0027638	0.006727	0.021246	0.0019006	0.0033382	0.0047485	0.0045903	0.01024	0.0033862	0.0011309	0.020072	0.0053416	0.022969	0.0043842	0.0044339	0.0045826	0.00059666	0.0054139	0.021269	0.0010534	0.0046366	0.016239	0.0021499	0.0095125	0.0058533	0.0025814	0.0007671	0.0052703	0.013156	0.0016714	0.0047048	0.072598	0.0040504	0.00079059	0.00179	0.0035624	0.0014375	0.0089121	0.0074431	0.0036704	0.060441	0.066926	0.012678	0.00065266	0.004584	0.0032522	0.0056473	0.0047893
4.875	0.083667	0.0023458	0.007825	0.02223	0.0019967	0.0037588	0.0048471	0.0043582	0.010686	0.003399	0.00082035	0.019887	0.0050425	0.024401	0.0051042	0.0040587	0.0063427	0.00078085	0.0058072	0.023432	0.00088573	0.0037565	0.017106	0.002111	0.010291	0.0050785	0.0023854	0.00072017	0.0054952	0.015539	0.0014173	0.0044655	0.073179	0.0038683	0.00075106	0.0015016	0.0050607	0.001614	0.008803	0.007114	0.0041121	0.057795	0.071444	0.011705	0.00086626	0.0046319	0.0025639	0.0055055	0.0055527
4.8875	0.082151	0.0020471	0.009059	0.022551	0.002364	0.0039565	0.0048885	0.0041407	0.010357	0.002666	0.0006999	0.019215	0.0050015	0.025484	0.006759	0.0034679	0.0080056	0.0011423	0.0064327	0.025731	0.00077971	0.0028714	0.017704	0.0022881	0.011175	0.0044556	0.0021989	0.00056848	0.0058812	0.016759	0.0011809	0.0039781	0.074477	0.00326	0.0010242	0.001807	0.0066162	0.0018392	0.0076234	0.006961	0.0046509	0.055563	0.075497	0.011093	0.001217	0.0045877	0.0020388	0.0041565	0.0056026
4.9	0.081415	0.0015446	0.0094487	0.022738	0.0030106	0.0042655	0.0048199	0.0039974	0.01011	0.0027095	0.0008526	0.018848	0.0045565	0.027249	0.0086247	0.0029296	0.0097499	0.0017735	0.0062751	0.027137	0.0006434	0.0024472	0.018179	0.0027149	0.010832	0.0037863	0.0019016	0.00042545	0.005927	0.01935	0.00084896	0.003534	0.075064	0.0030592	0.0012527	0.0021733	0.0077374	0.0017496	0.0061686	0.0067394	0.006147	0.054005	0.079132	0.010445	0.0014033	0.0046055	0.0016359	0.0026922	0.0056262
4.9125	0.081056	0.0013306	0.0097499	0.022773	0.0034605	0.0044312	0.0048403	0.0037535	0.010183	0.0027143	0.0011568	0.019387	0.0040219	0.029979	0.010653	0.0031549	0.011293	0.0025212	0.0056906	0.027221	0.00074783	0.002329	0.019414	0.0032856	0.0095163	0.0035922	0.0020903	0.00027392	0.0062821	0.022148	0.00043944	0.0032979	0.07543	0.0026968	0.0014151	0.0022169	0.007692	0.0016297	0.0055063	0.0065356	0.0067657	0.052912	0.081636	0.0097086	0.0014874	0.0047856	0.0013078	0.0017248	0.0058167
4.925	0.081349	0.0012219	0.0099865	0.022713	0.003157	0.0042689	0.0050857	0.0034557	0.01001	0.0023499	0.0013176	0.020718	0.0039848	0.035535	0.011889	0.0028385	0.012381	0.003352	0.0052498	0.026595	0.00076188	0.002562	0.020102	0.0036866	0.0084155	0.003289	0.0020762	0.00013579	0.0065958	0.025564	0.0001525	0.0032371	0.074972	0.0024111	0.0015396	0.0021976	0.0067786	0.0016045	0.0052466	0.0063482	0.0068934	0.051907	0.080599	0.0094096	0.0016978	0.0053705	0.00094994	0.0016456	0.0062078
4.9375	0.082146	0.0011165	0.010628	0.022468	0.0023236	0.00417	0.0049016	0.0034293	0.010019	0.0018411	0.0013274	0.022065	0.0047502	0.041482	0.0127	0.0028623	0.012978	0.0038175	0.0046734	0.025918	0.00079051	0.0030282	0.019438	0.0038726	0.0076714	0.0034123	0.0021367	7.166e-05	0.0072094	0.030005	0.00031919	0.0029107	0.073481	0.0023057	0.0015344	0.0022479	0.0054709	0.0013817	0.004602	0.0063038	0.0073645	0.051063	0.075676	0.009257	0.0018508	0.0064236	0.00066736	0.0021737	0.0064214
4.95	0.083065	0.00092305	0.012102	0.021945	0.0018265	0.0038255	0.0044303	0.0039526	0.0106	0.002058	0.0014267	0.022963	0.0058657	0.046906	0.012463	0.0026855	0.013472	0.0034432	0.0042325	0.025202	0.0007237	0.0030138	0.019679	0.0039746	0.0073788	0.0032462	0.0017574	0.00027147	0.0079971	0.033299	0.00041358	0.0027212	0.071823	0.0022699	0.0016018	0.0018661	0.0043362	0.0010136	0.0044966	0.0057667	0.0079245	0.050655	0.069369	0.0091349	0.001856	0.0074927	0.00077937	0.0028039	0.0067198
4.9625	0.08434	0.00086434	0.013827	0.021142	0.001393	0.003958	0.0042409	0.0044695	0.011911	0.0016059	0.0015127	0.022706	0.0069418	0.05112	0.011622	0.0022727	0.014675	0.0028319	0.0038832	0.024233	0.00058541	0.0023004	0.020235	0.0041833	0.0074182	0.0033053	0.0016775	0.00056391	0.0092689	0.035951	0.00067383	0.0022367	0.07154	0.0022985	0.0017969	0.0019023	0.0035624	0.00072327	0.005603	0.0050014	0.0077664	0.050512	0.062774	0.0093237	0.0016981	0.0085114	0.00089242	0.0029576	0.0069589
4.975	0.085861	0.0010346	0.015367	0.019626	0.0010807	0.0046439	0.0040933	0.0048194	0.013513	0.0011719	0.0016123	0.021629	0.0062055	0.052972	0.010595	0.0022782	0.014716	0.0019091	0.0037619	0.023128	0.00048905	0.0021363	0.021375	0.004569	0.0082639	0.0038059	0.0014135	0.00067449	0.0098141	0.037525	0.0011731	0.0020724	0.071289	0.0022299	0.0020737	0.0013728	0.0030841	0.00055817	0.0064241	0.0041261	0.0077056	0.049772	0.057001	0.0093666	0.0016128	0.0086235	0.0011257	0.0024382	0.0071081
4.9875	0.087829	0.0011613	0.015568	0.018225	0.0010519	0.0050977	0.0039147	0.0052466	0.014629	0.0016421	0.0016984	0.019803	0.0055702	0.052446	0.010098	0.0018003	0.014015	0.0012729	0.0041339	0.022248	0.00027517	0.0025325	0.021488	0.0051083	0.0089631	0.00507	0.001499	0.00080576	0.0095072	0.036866	0.0017557	0.0017952	0.070849	0.0023949	0.0023227	0.00074525	0.0027707	0.00037061	0.0069068	0.0039639	0.0086441	0.04839	0.051713	0.0096864	0.0014506	0.0079425	0.0012033	0.0016403	0.0070706
5	0.08979	0.0012404	0.015827	0.016626	0.0013598	0.0048622	0.0038713	0.0053876	0.014367	0.0017875	0.0016932	0.017164	0.0057713	0.049517	0.0097744	0.0011687	0.01268	0.00081952	0.004695	0.021195	0.00012038	0.0032968	0.020027	0.0053486	0.0092844	0.0061745	0.0013676	0.00088291	0.009519	0.035469	0.0023117	0.0020653	0.068555	0.0024398	0.0022106	0.00069864	0.0025828	0.00018544	0.0071162	0.003983	0.010526	0.046808	0.047114	0.010474	0.0010042	0.0080123	0.0016291	0.00090432	0.0068838
5.0125	0.091495	0.0011626	0.014663	0.015196	0.0021655	0.0042504	0.0035004	0.0055506	0.013526	0.0016556	0.0020406	0.015529	0.0055199	0.045149	0.0091617	0.00068176	0.010901	0.00060384	0.0050119	0.019982	0.00020431	0.0040388	0.018986	0.0052206	0.009301	0.0076066	0.0014753	0.0008098	0.0090676	0.032824	0.0025986	0.0021927	0.066973	0.0025757	0.0019499	0.00054837	0.0027185	0.00017535	0.0076865	0.0035453	0.011824	0.046154	0.04349	0.0113	0.00077237	0.0093038	0.0017451	0.00055132	0.0068752
5.025	0.091701	0.0013425	0.013893	0.01363	0.0029381	0.0042582	0.003068	0.0051578	0.012479	0.0019482	0.0023727	0.01518	0.0050188	0.039858	0.0086815	0.00040554	0.0089478	0.00081219	0.0050801	0.02044	0.00060234	0.0052198	0.01897	0.0046902	0.0093457	0.0083764	0.0013155	0.00065253	0.0087895	0.030268	0.0023126	0.0028983	0.062481	0.0026023	0.0015512	0.00031099	0.0030307	0.00042996	0.0080444	0.0035523	0.010925	0.046759	0.040833	0.011513	0.00079632	0.0097268	0.0020544	0.00038557	0.0066804
5.0375	0.08812	0.0015897	0.012574	0.011913	0.0032844	0.0045165	0.0031489	0.0048077	0.010732	0.0026473	0.0026917	0.016132	0.0044025	0.034972	0.0082354	0.00023907	0.00729	0.0013289	0.0049416	0.020711	0.0010791	0.0070457	0.018638	0.0038211	0.0091571	0.0092162	0.001344	0.00070211	0.0099948	0.027257	0.0019851	0.0033122	0.058274	0.0022804	0.0010839	0.00048159	0.0033301	0.00071596	0.008014	0.0042247	0.010492	0.047983	0.038905	0.011548	0.0007882	0.010385	0.002092	0.00016517	0.006168
5.05	0.085196	0.0019138	0.011738	0.01068	0.0028813	0.0047733	0.0034183	0.004594	0.0090813	0.0025092	0.0028526	0.0163	0.0036599	0.030398	0.0082814	0.00021164	0.0062082	0.0017215	0.005165	0.02129	0.0010015	0.0094096	0.018023	0.0027956	0.0082507	0.0089865	0.001304	0.00064033	0.01158	0.026907	0.0017474	0.0035649	0.054698	0.002119	0.0007553	0.00049988	0.0036946	0.0010209	0.0071218	0.005225	0.0098108	0.048631	0.037745	0.01072	0.00060803	0.010816	0.0023413	0.00015693	0.0058052
5.0625	0.082132	0.0020474	0.010938	0.0093645	0.0025474	0.005027	0.0036737	0.0044817	0.0073975	0.0021726	0.0030509	0.016067	0.0027228	0.028194	0.0084867	0.00023182	0.005706	0.0017425	0.0055361	0.023336	0.00082212	0.011815	0.017386	0.0019623	0.0077617	0.0083357	0.0014018	0.00049437	0.013256	0.026623	0.0013044	0.0035417	0.052268	0.001975	0.00056986	0.00057821	0.0037399	0.0013026	0.006708	0.0062883	0.0088974	0.048186	0.037423	0.010187	0.00048789	0.011103	0.0022164	0.0003232	0.0053466
5.075	0.080467	0.0023019	0.0094127	0.0079482	0.0023118	0.0053495	0.004115	0.0043716	0.0065367	0.0016759	0.0032884	0.015684	0.0016694	0.027252	0.007907	0.00032135	0.0055132	0.0016779	0.0055013	0.023551	0.00066954	0.013899	0.017196	0.0013472	0.007094	0.0073741	0.0015153	0.000369	0.014895	0.027228	0.0010985	0.0038084	0.050402	0.0017967	0.00049755	0.00090136	0.0036543	0.0016425	0.0062245	0.0060175	0.0089179	0.046804	0.0374	0.0097871	0.00042583	0.010963	0.0021507	0.00063534	0.0048774
5.0875	0.078502	0.0028104	0.0075422	0.00642	0.0025322	0.0056457	0.0047893	0.0040151	0.0063608	0.0016411	0.0032295	0.014827	0.0010139	0.026112	0.0072445	0.00043143	0.0059196	0.0013409	0.006028	0.021935	0.0005386	0.014891	0.016465	0.00092123	0.0060293	0.0068247	0.0018318	0.00044685	0.016012	0.027383	0.0011832	0.0039672	0.04941	0.0016031	0.00053232	0.0012771	0.0034324	0.0019331	0.0063107	0.0058575	0.0081514	0.04523	0.038895	0.010095	0.00042645	0.011491	0.0020294	0.00083137	0.0044173
5.1	0.077203	0.0031115	0.0066966	0.0048918	0.0027137	0.0056604	0.0058783	0.0033392	0.0074505	0.0014741	0.0027829	0.01389	0.00064921	0.024618	0.0069084	0.00060055	0.0062042	0.00089793	0.0063467	0.019799	0.0004382	0.014742	0.015909	0.00068647	0.0051148	0.0059694	0.002159	0.00092491	0.017024	0.027329	0.0013621	0.0041477	0.049132	0.0014664	0.00053271	0.0016672	0.0032536	0.0020329	0.0064202	0.005857	0.0080084	0.043477	0.040886	0.010792	0.00051611	0.011237	0.0016847	0.0010231	0.0043153
5.1125	0.078107	0.0039275	0.0057311	0.003648	0.0029167	0.0056955	0.0064392	0.0023994	0.0080069	0.0014678	0.0021296	0.012918	0.00037405	0.023356	0.0068814	0.0008141	0.0061788	0.0005619	0.0060861	0.018852	0.00041985	0.013876	0.015725	0.00061096	0.0041795	0.0051844	0.0030751	0.0012395	0.017011	0.026966	0.0018466	0.0041994	0.049527	0.001478	0.00054023	0.002207	0.0031341	0.0019237	0.0064264	0.0059612	0.0070722	0.041253	0.043403	0.011102	0.0005994	0.010338	0.0013027	0.0011045	0.0040586
5.125	0.079354	0.0041726	0.0051688	0.0027143	0.0027972	0.0058193	0.007341	0.0017429	0.0080467	0.0015798	0.0015005	0.012794	0.00019051	0.022047	0.0069666	0.0011831	0.0055509	0.00049393	0.005605	0.018021	0.00049416	0.012945	0.016164	0.00061251	0.0029614	0.0045011	0.0041145	0.0012993	0.016273	0.024736	0.002563	0.0043642	0.050448	0.0018662	0.00056028	0.0028594	0.0030398	0.0016728	0.0063144	0.0066604	0.0055234	0.038185	0.04661	0.010895	0.00067774	0.010065	0.0014815	0.0010501	0.0041112
5.1375	0.080884	0.00387	0.0044153	0.0019903	0.0021285	0.0060208	0.0077769	0.0013046	0.0091763	0.0015427	0.0010604	0.013725	0.00028852	0.022349	0.0069415	0.0016713	0.0047006	0.00055443	0.0053675	0.016818	0.00065396	0.011748	0.016744	0.00067478	0.0019443	0.0041053	0.0057653	0.001337	0.014922	0.023325	0.0026351	0.0044362	0.051626	0.0024922	0.00051775	0.0034584	0.0028713	0.0014333	0.006344	0.007474	0.0055863	0.03589	0.050165	0.010416	0.00083913	0.0096993	0.0017841	0.00098862	0.0043138
5.15	0.082608	0.0034608	0.0037013	0.0015554	0.0016812	0.0061547	0.008031	0.0010591	0.010757	0.0017347	0.0011109	0.015281	0.0003171	0.023616	0.006423	0.0022983	0.0037937	0.00090533	0.00492	0.015585	0.00085549	0.010448	0.016972	0.00074261	0.0013308	0.0037581	0.0067591	0.0017207	0.013181	0.022556	0.0020249	0.0044347	0.053113	0.0032212	0.00051358	0.0037056	0.0025762	0.0014017	0.0067842	0.0080317	0.0063683	0.035392	0.053075	0.0097806	0.0014125	0.010814	0.0018884	0.0011116	0.0047717
5.1625	0.085863	0.0028139	0.0030813	0.0013433	0.0016788	0.006702	0.0084652	0.0010594	0.011453	0.0021399	0.001208	0.017116	0.00023631	0.024723	0.0054696	0.0030125	0.0029434	0.0015061	0.0041675	0.014647	0.0010529	0.0090829	0.017141	0.00085966	0.0010961	0.0036106	0.0071643	0.0024019	0.01159	0.020896	0.0018209	0.0043525	0.054447	0.0040982	0.00052882	0.0044544	0.0022091	0.0014914	0.0065141	0.0079346	0.006221	0.035778	0.055339	0.0094587	0.0017186	0.010587	0.0025082	0.0015932	0.0055891
5.175	0.08882	0.002264	0.0034036	0.0014139	0.0022937	0.0073643	0.0089685	0.0013273	0.010487	0.0019907	0.0016565	0.018662	0.00050059	0.025649	0.0048986	0.003927	0.0024502	0.0019018	0.0039405	0.014706	0.0011428	0.0080991	0.01837	0.0010537	0.0011088	0.0033539	0.0059652	0.0030432	0.010741	0.020144	0.0017644	0.0040313	0.056008	0.0046153	0.00053205	0.004817	0.0018301	0.0013098	0.0059584	0.0074963	0.0059617	0.035428	0.057848	0.0096249	0.0017778	0.009789	0.002772	0.0023349	0.0066904
5.1875	0.092211	0.0019277	0.0042402	0.0016505	0.0030226	0.0081306	0.0096062	0.0021838	0.0077605	0.002446	0.0021237	0.019094	0.00097624	0.02639	0.0046269	0.0051223	0.00221	0.0019337	0.0039596	0.013562	0.0012304	0.0080693	0.020074	0.0013045	0.0011492	0.0028234	0.0050602	0.0037488	0.0092139	0.020129	0.0014749	0.0037666	0.056331	0.0049749	0.00051109	0.0047607	0.0014411	0.00098151	0.0055176	0.0068918	0.0062281	0.033815	0.060723	0.010756	0.0016338	0.008833	0.0027768	0.0027559	0.0078722
5.2	0.095518	0.001948	0.0048429	0.001905	0.0035259	0.0090433	0.010327	0.0035435	0.0059674	0.0022854	0.0029097	0.018783	0.0015278	0.025244	0.0045741	0.0065467	0.0023785	0.0015107	0.003452	0.012546	0.0012666	0.0083569	0.021077	0.0016367	0.0011745	0.0024614	0.0039375	0.0045603	0.0081297	0.020117	0.00093034	0.0032343	0.056223	0.0053219	0.00051568	0.005102	0.0010891	0.00067528	0.0055034	0.0058566	0.0066793	0.032582	0.064645	0.01238	0.0015594	0.0073852	0.0027143	0.0027717	0.0091414
5.2125	0.099387	0.0021459	0.0049099	0.001967	0.0037689	0.010175	0.010406	0.0050751	0.0051006	0.0017187	0.0034437	0.017735	0.0022051	0.024217	0.0045943	0.0075747	0.0029933	0.001169	0.00325	0.012707	0.0011891	0.0084881	0.021324	0.0019203	0.0013079	0.0023263	0.0031166	0.0055615	0.0068152	0.018882	0.00074175	0.0027317	0.055141	0.005964	0.00062056	0.0049337	0.00095704	0.00052067	0.0046998	0.0051574	0.0060073	0.031458	0.068477	0.013978	0.0018138	0.0062949	0.0021804	0.0026681	0.010321
5.225	0.10073	0.0022877	0.0047016	0.0018518	0.0038192	0.010642	0.010373	0.0064826	0.0049887	0.0015683	0.0040565	0.015891	0.0029711	0.02334	0.0047491	0.0081237	0.0040256	0.00092016	0.0031622	0.014426	0.0010203	0.0083834	0.021673	0.0017707	0.0016287	0.0024986	0.0024061	0.0067121	0.0061241	0.018271	0.00084361	0.0023877	0.05413	0.0061978	0.00073172	0.0047324	0.0010813	0.00052605	0.0042118	0.0050923	0.0056478	0.032523	0.071919	0.015734	0.001965	0.0056127	0.0017226	0.002471	0.011013
5.2375	0.1007	0.0021407	0.0045285	0.0015884	0.0034542	0.010864	0.009595	0.0077468	0.0055544	0.0014379	0.0037235	0.014264	0.0038155	0.022983	0.0055713	0.0088343	0.0054219	0.00070022	0.0030555	0.016248	0.001077	0.0081739	0.022491	0.0014671	0.0023277	0.0023346	0.0019779	0.0075782	0.0054137	0.018753	0.00094551	0.0022567	0.05231	0.0062846	0.00073819	0.0045465	0.0013042	0.00064284	0.0044925	0.0056488	0.005681	0.034215	0.074279	0.016774	0.0020594	0.0053844	0.0012438	0.0023394	0.011227
5.25	0.099586	0.0020563	0.0048187	0.0012801	0.0032593	0.010488	0.0089903	0.0087328	0.006404	0.0015012	0.0034919	0.01337	0.0041978	0.023457	0.0062714	0.0098571	0.0070816	0.00059809	0.0030194	0.018137	0.0013507	0.0087566	0.022027	0.0013351	0.0034378	0.0022388	0.0014132	0.0076869	0.0045647	0.020959	0.0013126	0.0021886	0.050574	0.0060205	0.00064863	0.0042479	0.0016121	0.00093704	0.0054994	0.0065376	0.00607	0.037225	0.076758	0.017933	0.002255	0.0047738	0.0010073	0.001979	0.011042
5.2625	0.098748	0.0021319	0.0052115	0.0010874	0.0026835	0.0099138	0.007822	0.0094427	0.0067031	0.0011075	0.0029784	0.013641	0.0039514	0.023666	0.006708	0.010344	0.0088368	0.00052052	0.003071	0.019328	0.001689	0.0094438	0.0214	0.0012846	0.0050748	0.0020137	0.0010527	0.0075626	0.0040201	0.023333	0.001883	0.0022028	0.049472	0.0055293	0.00059891	0.00398	0.0018007	0.0012972	0.0069087	0.0079273	0.0064212	0.040063	0.079758	0.01906	0.0022176	0.003509	0.00084509	0.0013105	0.010732
5.275	0.098912	0.00249	0.0054141	0.00092582	0.0020882	0.0089581	0.0069963	0.0092822	0.0060997	0.0017297	0.0025955	0.014694	0.0034219	0.024458	0.0067086	0.01058	0.010596	0.00050164	0.0028974	0.020002	0.0019319	0.0095952	0.019831	0.001278	0.0069636	0.0020175	0.00052969	0.0069011	0.0035442	0.024003	0.0023941	0.0021413	0.049073	0.0048693	0.00069466	0.0037399	0.0019194	0.0015232	0.0080325	0.0087608	0.0063216	0.042377	0.08293	0.019916	0.002113	0.002793	0.00099004	0.00070113	0.0099994
5.2875	0.098861	0.0025537	0.0057385	0.00091385	0.0014259	0.0091096	0.0058777	0.0085888	0.0060992	0.0016887	0.0021969	0.015309	0.0028313	0.024921	0.0069633	0.0098146	0.012164	0.00054807	0.0023641	0.020439	0.0020549	0.0099811	0.017175	0.0012271	0.0089577	0.0022202	0.00020747	0.0057253	0.0031173	0.022738	0.0027086	0.0020092	0.050246	0.0043661	0.00094896	0.0034142	0.0019997	0.0015625	0.008717	0.0095874	0.0066967	0.043709	0.086347	0.019787	0.0019183	0.0024499	0.0014972	0.00042237	0.0097261
5.3	0.099394	0.0025424	0.005952	0.00097827	0.0011849	0.0086757	0.0051419	0.0070458	0.0055146	0.0012979	0.0024501	0.014979	0.0023128	0.026642	0.007216	0.008748	0.013244	0.00060242	0.0021721	0.020377	0.0019538	0.011298	0.013927	0.0011947	0.010385	0.0027511	0.00012476	0.0047542	0.0026522	0.019864	0.0031346	0.0018091	0.052928	0.0040243	0.0012786	0.0028578	0.0021771	0.0016138	0.01026	0.010792	0.0069406	0.046212	0.089546	0.019168	0.0018595	0.0019122	0.0021301	0.00057276	0.009781
5.3125	0.10137	0.0028327	0.0058217	0.0011929	0.0012225	0.0082446	0.0042604	0.0056537	0.0055674	0.0016256	0.0026507	0.014523	0.0019554	0.026301	0.0076713	0.0081599	0.013471	0.0009288	0.0019814	0.021146	0.001872	0.012954	0.011118	0.0013872	0.011102	0.0035811	0.00061017	0.0038161	0.0020867	0.017336	0.0035292	0.001761	0.056591	0.0037801	0.0014285	0.0024237	0.0023159	0.0017003	0.01139	0.011477	0.0077977	0.048056	0.092165	0.020052	0.0017278	0.0016758	0.0027093	0.0010454	0.01041
5.325	0.10446	0.003318	0.0060393	0.0014607	0.0010569	0.0074685	0.0037704	0.0041632	0.0056013	0.0015417	0.0030903	0.014026	0.0016677	0.02629	0.008542	0.0080228	0.012894	0.0014183	0.001421	0.023149	0.0017221	0.014838	0.0090704	0.0018396	0.011691	0.0046305	0.0016343	0.0030428	0.0017061	0.015278	0.0039222	0.0016632	0.060123	0.0035467	0.0013125	0.0020402	0.0024559	0.001838	0.012846	0.010985	0.0088625	0.049021	0.093614	0.020852	0.0015179	0.0015909	0.0027826	0.0012852	0.011678
5.3375	0.10795	0.0033283	0.0058676	0.0019298	0.0011819	0.0067245	0.0031248	0.002806	0.0058671	0.0010067	0.0031589	0.01342	0.0016554	0.026782	0.0099286	0.008746	0.01193	0.001671	0.0010327	0.025232	0.0013402	0.015875	0.008363	0.002631	0.012171	0.0058381	0.0026913	0.0025689	0.0014168	0.014928	0.0042008	0.0016809	0.06332	0.0033774	0.0012517	0.0015054	0.0025629	0.00178	0.011863	0.0099517	0.0093407	0.047911	0.094654	0.019429	0.00092854	0.0015408	0.0023852	0.001255	0.013001
5.35	0.11094	0.0034888	0.005349	0.0024665	0.0012272	0.0063163	0.0029893	0.0016364	0.0060474	0.00097164	0.0031723	0.011849	0.0019507	0.026196	0.011285	0.0090221	0.010537	0.0017366	0.0011917	0.026408	0.00097091	0.016157	0.0083818	0.0037537	0.012365	0.0065135	0.0032856	0.0025661	0.00126	0.016094	0.0045931	0.0016491	0.064597	0.0033296	0.0013709	0.00092196	0.0024654	0.0017217	0.011993	0.0090284	0.0091431	0.046208	0.096069	0.018405	0.00070465	0.0021215	0.001787	0.0010201	0.012515
5.3625	0.11332	0.0036402	0.0045046	0.0030559	0.001171	0.0061084	0.0027333	0.00095791	0.006836	0.0015127	0.0027858	0.010532	0.0022811	0.02511	0.012364	0.0095594	0.0086738	0.0015664	0.0018278	0.025924	0.00081016	0.016143	0.008825	0.0047896	0.012403	0.0070666	0.003455	0.0027471	0.0011492	0.017956	0.0043921	0.002066	0.065257	0.0033181	0.0012005	0.0005186	0.0025603	0.0015075	0.013224	0.0081957	0.0088762	0.044249	0.097456	0.018018	0.00067342	0.0027525	0.0012262	0.00086137	0.011336
5.375	0.11615	0.0035558	0.0035901	0.0036931	0.0011443	0.006165	0.0028502	0.00080812	0.0076541	0.0017846	0.002383	0.010176	0.0029274	0.02437	0.012908	0.010127	0.0071497	0.0011369	0.0027555	0.024089	0.00087224	0.015682	0.009475	0.0057804	0.012365	0.0063373	0.0032784	0.002704	0.0011899	0.020081	0.0039883	0.0022521	0.06508	0.0032988	0.001145	0.00026584	0.0028223	0.0014469	0.013421	0.007845	0.009432	0.045256	0.098857	0.017757	0.00045766	0.0038304	0.00090996	0.00083824	0.010663
5.3875	0.11931	0.0026086	0.0028167	0.0043853	0.0012543	0.0058616	0.0029575	0.00094471	0.0079108	0.0016803	0.0019194	0.011328	0.0037717	0.025028	0.013184	0.010428	0.0059679	0.0007534	0.0030888	0.02329	0.0012187	0.015491	0.0099214	0.0066889	0.012773	0.005113	0.0029153	0.0025112	0.0013623	0.022324	0.0040566	0.0026708	0.065144	0.0032343	0.0011178	0.00025482	0.003454	0.0014812	0.012256	0.0065368	0.010816	0.0452	0.10209	0.017864	0.00047546	0.0043617	0.0010227	0.0010279	0.010466
5.4	0.12218	0.0018767	0.0021934	0.0051875	0.0014481	0.0051374	0.0033012	0.001069	0.0081303	0.0019714	0.0014791	0.013191	0.0043685	0.023814	0.013522	0.011214	0.0052284	0.00053442	0.0030432	0.023855	0.0017248	0.015299	0.010087	0.0073761	0.013309	0.0034777	0.0030483	0.0024754	0.0012437	0.023933	0.004027	0.0025837	0.06559	0.0032048	0.0010837	0.00037494	0.0042493	0.0019144	0.011374	0.0051782	0.011975	0.045043	0.10623	0.01785	0.00076387	0.0048562	0.0012361	0.00096708	0.010907
5.4125	0.12491	0.0016733	0.0017837	0.0057767	0.0019629	0.0042112	0.003776	0.0010794	0.00826	0.0018062	0.0010389	0.015609	0.004828	0.022803	0.013496	0.011935	0.0045461	0.00050873	0.0030416	0.024237	0.0022711	0.015414	0.010467	0.0076444	0.013869	0.0020217	0.0034236	0.0019149	0.00091421	0.024312	0.0036019	0.0025568	0.065575	0.0030413	0.0011258	0.00047396	0.0048117	0.0026406	0.012248	0.0043813	0.011785	0.043469	0.10938	0.018287	0.0011245	0.0047826	0.0013699	0.00069171	0.011793
5.425	0.12824	0.0019778	0.0013519	0.0062657	0.0022637	0.0035572	0.004565	0.0011951	0.007406	0.0010686	0.00077918	0.017317	0.0049305	0.022865	0.013041	0.012634	0.0042562	0.00051536	0.0031832	0.023483	0.0029504	0.01452	0.011242	0.0072698	0.01357	0.00082462	0.003954	0.0013104	0.00059392	0.024632	0.0030463	0.0026223	0.066741	0.0027628	0.0012747	0.00053312	0.0048288	0.0034575	0.013784	0.0036105	0.010915	0.041539	0.1079	0.017931	0.0013325	0.0048401	0.0013054	0.00064392	0.012796
5.4375	0.13002	0.0029629	0.0010378	0.0065352	0.0025434	0.0032133	0.0054118	0.0014597	0.005977	0.0010141	0.00070509	0.016903	0.0046039	0.023149	0.012297	0.013257	0.0046227	0.00059768	0.0036849	0.022169	0.0038024	0.013905	0.012776	0.0064731	0.012951	0.00023547	0.004159	0.0010831	0.00064931	0.025551	0.0031482	0.0025977	0.066675	0.0023122	0.0018386	0.0010098	0.0046806	0.0040002	0.014546	0.0032904	0.01222	0.039143	0.10246	0.018408	0.0014566	0.0046662	0.001174	0.00084978	0.013645
5.45	0.1333	0.003989	0.00072955	0.0065985	0.0022922	0.0031942	0.0063286	0.0019085	0.0046468	0.0010214	0.00093515	0.01494	0.0040061	0.023296	0.011613	0.013215	0.0050223	0.00080201	0.0040667	0.023878	0.0044334	0.01388	0.014742	0.0054325	0.011994	0.00013591	0.0040351	0.0010676	0.00066391	0.026138	0.0035614	0.0025872	0.069711	0.0017792	0.0024089	0.0011431	0.0046531	0.0042185	0.014723	0.0029991	0.013444	0.038988	0.095628	0.019928	0.0012681	0.0039703	0.0011702	0.0013923	0.013928
5.4625	0.1352	0.0055477	0.00056337	0.006834	0.0023414	0.0035487	0.0071844	0.0025704	0.0038919	0.0010239	0.0014451	0.01276	0.0032576	0.023493	0.010881	0.012952	0.0057343	0.00091499	0.0041847	0.027382	0.0047851	0.013028	0.015525	0.0042636	0.010779	0.00023718	0.0034919	0.0012427	0.001001	0.027045	0.0035775	0.0024887	0.070931	0.0012288	0.0028752	0.0009846	0.0047202	0.0038738	0.015212	0.0029977	0.013473	0.03875	0.088895	0.020627	0.0010093	0.003715	0.0012125	0.001735	0.014132
5.475	0.13814	0.0061104	0.00042773	0.0073816	0.0021993	0.0038374	0.0079945	0.0033164	0.0039575	0.00092499	0.0019994	0.01122	0.0024742	0.023284	0.01039	0.012063	0.0066954	0.00092664	0.004692	0.029793	0.0049159	0.012204	0.014802	0.0030747	0.0097484	0.00028026	0.0030184	0.0014943	0.0020262	0.02802	0.0033643	0.0024824	0.071169	0.00089703	0.0031591	0.00090305	0.0044831	0.0031882	0.015545	0.0029982	0.013212	0.038822	0.082235	0.020748	0.00070785	0.0035095	0.0012712	0.0017458	0.014404
5.4875	0.142	0.0065827	0.00036343	0.007876	0.0023546	0.0044884	0.008711	0.0040058	0.0045603	0.0011395	0.0031388	0.010201	0.0016956	0.023337	0.01001	0.010977	0.0068655	0.0009107	0.0054854	0.031565	0.004774	0.012141	0.01468	0.0019018	0.0090585	0.00052521	0.0024329	0.0019347	0.0038809	0.029465	0.003395	0.0023679	0.070949	0.00084517	0.0037606	0.00097716	0.0039249	0.0023951	0.016174	0.0027223	0.013355	0.039669	0.076499	0.021273	0.00039099	0.0033543	0.0012958	0.0015442	0.015038
5.5	0.14553	0.0058391	0.00019349	0.0083443	0.0021686	0.0047838	0.0092019	0.0042206	0.006003	0.0017984	0.0044202	0.010061	0.0013766	0.024054	0.010498	0.0096969	0.0062661	0.001026	0.0055422	0.033025	0.0042849	0.012624	0.015212	0.0010038	0.0084408	0.00093765	0.002042	0.002354	0.005953	0.030777	0.0031047	0.0024884	0.07141	0.00080361	0.0039899	0.00091793	0.0035054	0.001625	0.015582	0.0023841	0.013237	0.039694	0.073267	0.022279	0.00018657	0.0028007	0.0014001	0.0015025	0.015967
5.5125	0.14799	0.0047914	0.00012858	0.0090158	0.0017003	0.0048503	0.0090677	0.0036882	0.007218	0.0019918	0.0059714	0.011064	0.0015037	0.025842	0.010718	0.0080565	0.0050701	0.0015005	0.0048847	0.034435	0.0037289	0.013126	0.015544	0.00047209	0.0080506	0.0016353	0.0016117	0.0026254	0.0080613	0.031496	0.0021669	0.0024722	0.071286	0.00098918	0.0043007	0.0010821	0.0031693	0.001048	0.013952	0.0022148	0.013669	0.038827	0.071745	0.023172	0.00015318	0.0019375	0.0016651	0.0014475	0.016324
5.525	0.14973	0.0036423	7.075e-05	0.0097014	0.0014305	0.0047535	0.0086247	0.0030934	0.0081952	0.0016865	0.0069532	0.012653	0.001627	0.027711	0.011559	0.0070475	0.0038357	0.0022359	0.0044627	0.036411	0.0033614	0.012662	0.014903	0.00042277	0.0081776	0.0021427	0.0013052	0.0033188	0.0098142	0.031985	0.0014048	0.0025037	0.071877	0.0011371	0.0042553	0.0012062	0.0030277	0.00077693	0.011844	0.0022959	0.01578	0.039108	0.07148	0.023233	0.00025975	0.0016375	0.00212	0.0012579	0.016094
5.5375	0.14755	0.0023796	4.809e-05	0.010253	0.0015356	0.0046942	0.0080929	0.0025877	0.0088548	0.0017489	0.0075858	0.013525	0.0018856	0.029004	0.012181	0.0059257	0.002722	0.0028759	0.0038996	0.037675	0.0031528	0.011948	0.014879	0.00063464	0.0085986	0.0023867	0.001189	0.0033417	0.010112	0.032861	0.0011491	0.0023727	0.073509	0.001216	0.0042448	0.0010858	0.0029236	0.00061227	0.009217	0.0026893	0.018352	0.03981	0.07193	0.022105	0.00032056	0.0014552	0.002391	0.00098356	0.01556
5.55	0.14641	0.0016403	0.00014731	0.010316	0.0016695	0.0044929	0.0076224	0.0025648	0.0097715	0.0020203	0.0074848	0.01349	0.001766	0.030233	0.013431	0.0053317	0.0021246	0.0033232	0.0033723	0.037821	0.0029692	0.011983	0.015428	0.0010692	0.0098071	0.0022667	0.0012078	0.0033231	0.010178	0.033816	0.0010533	0.0021933	0.074253	0.0012567	0.0036139	0.0013402	0.002643	0.00045185	0.0074566	0.0033548	0.019065	0.038918	0.074123	0.018891	0.00044897	0.0011157	0.0028528	0.00082745	0.014382
5.5625	0.14497	0.0016419	0.00040778	0.009922	0.0017764	0.0045512	0.0073866	0.0029822	0.010385	0.0021225	0.0069604	0.013139	0.0017435	0.030725	0.014149	0.0053678	0.0015562	0.0032556	0.0032257	0.038871	0.0027499	0.012508	0.016365	0.0012555	0.011636	0.0016642	0.0011603	0.0039478	0.0092747	0.034024	0.00095084	0.0017046	0.075554	0.0014961	0.0028725	0.0016221	0.00255	0.00026015	0.0059972	0.0042822	0.018687	0.03726	0.079886	0.016909	0.00061548	0.00097264	0.003494	0.00084265	0.013632
5.575	0.14486	0.0021659	0.00073589	0.0090481	0.0022674	0.0045297	0.0072699	0.0036458	0.01048	0.0020684	0.0061428	0.013163	0.0015724	0.031278	0.01507	0.00526	0.0012654	0.002437	0.0031813	0.040638	0.0023102	0.01349	0.017829	0.0013076	0.013344	0.0010367	0.0013358	0.0050091	0.0079597	0.032602	0.0011031	0.001206	0.07568	0.0014858	0.0020775	0.0015007	0.0027978	0.0001057	0.004461	0.0054756	0.016669	0.037166	0.085896	0.014654	0.00061382	0.00091627	0.0038212	0.00095244	0.013869
5.5875	0.14449	0.0031592	0.0012589	0.0079083	0.0028728	0.0045873	0.0072435	0.0045355	0.010859	0.001208	0.0055321	0.013398	0.0015565	0.03165	0.016517	0.0057506	0.0011235	0.0018865	0.0033959	0.042937	0.0016214	0.015101	0.020372	0.00091315	0.014256	0.00053637	0.0018588	0.0062292	0.0070711	0.030683	0.0015344	0.00084957	0.077235	0.0015724	0.0014775	0.0018128	0.0032999	0.0001893	0.0037753	0.0068916	0.014719	0.039288	0.088799	0.012423	0.00084465	0.00072401	0.003932	0.00096147	0.013357
5.6	0.14495	0.0038584	0.0017464	0.0068758	0.0028892	0.004333	0.0069416	0.0053653	0.011651	0.0010095	0.004871	0.014116	0.0016136	0.032883	0.018014	0.0061784	0.0012386	0.0015707	0.0040955	0.044661	0.00088907	0.0169	0.023014	0.0004733	0.015147	0.00030674	0.0022886	0.0066487	0.0066193	0.028809	0.0020694	0.00074923	0.077695	0.0014408	0.0010175	0.0023398	0.0040385	0.00083505	0.003802	0.0081945	0.015571	0.04137	0.087001	0.010367	0.0010146	0.00054843	0.0038018	0.0010105	0.012713
5.6125	0.13928	0.0041437	0.0017994	0.0061942	0.0026943	0.0039162	0.0068929	0.0059678	0.012126	0.0014016	0.0044612	0.015018	0.0016575	0.034995	0.018131	0.0053027	0.0016229	0.0014116	0.0046508	0.045088	0.0002672	0.017326	0.025086	0.00018203	0.016084	0.00040036	0.0023531	0.0069451	0.0069439	0.026255	0.0025935	0.000728	0.079226	0.0011432	0.00093247	0.0022403	0.0045215	0.0019364	0.0035897	0.0091388	0.015662	0.043536	0.083752	0.0082987	0.0011478	0.00042661	0.0035348	0.0011847	0.011905
5.625	0.13257	0.0043148	0.001567	0.0062181	0.0023922	0.0035878	0.0071715	0.0062873	0.012167	0.00157	0.0045461	0.015749	0.0019128	0.037259	0.018	0.0040616	0.0022262	0.0013838	0.0049683	0.044065	2.222e-05	0.016465	0.02611	0.00019426	0.017306	0.00039252	0.0019793	0.0071229	0.007351	0.023212	0.003195	0.00073064	0.079847	0.0009334	0.0010892	0.0020358	0.0046679	0.0028145	0.0034165	0.0091753	0.015534	0.045286	0.082803	0.0066876	0.001063	0.00032511	0.0031502	0.00099486	0.011372
5.6375	0.12631	0.0040731	0.0015465	0.0067612	0.0018718	0.0039302	0.0084178	0.0061164	0.013144	0.0022014	0.0047425	0.015688	0.0017797	0.038653	0.016386	0.0029786	0.0029444	0.0013727	0.0049432	0.041107	0.00038107	0.015185	0.026058	0.00038773	0.020012	0.00040868	0.0015018	0.0069273	0.0082587	0.020555	0.0038756	0.00078441	0.082952	0.00061493	0.0015329	0.0024024	0.0048746	0.0033931	0.0034194	0.0092465	0.013538	0.047429	0.083132	0.0056143	0.0011037	0.00024643	0.0032822	0.00060716	0.011115
5.65	0.12049	0.0037866	0.0014729	0.0077464	0.0015756	0.0040875	0.0099054	0.0056851	0.014344	0.0025722	0.0048521	0.015581	0.0014991	0.040656	0.014534	0.0019291	0.0037012	0.00091475	0.0047383	0.039616	0.0012565	0.012929	0.025387	0.00083198	0.022537	0.00036621	0.001	0.0069048	0.0088007	0.019343	0.0040809	0.00077388	0.084458	0.00038863	0.0019127	0.0027448	0.0049325	0.0034632	0.0035624	0.0090428	0.012785	0.048954	0.084949	0.0050228	0.0010364	0.00026812	0.00359	0.00042236	0.011003
5.6625	0.11617	0.0030415	0.0012388	0.0084304	0.0017957	0.0042748	0.011182	0.0049964	0.014591	0.0027695	0.0049012	0.015434	0.00082765	0.041154	0.012543	0.0012687	0.0046201	0.00057892	0.004355	0.038166	0.0019766	0.011182	0.024305	0.0016516	0.024562	0.00061738	0.00062049	0.0072424	0.0089263	0.019337	0.0039944	0.00077513	0.086315	0.00041114	0.0022655	0.002802	0.0047314	0.0032894	0.0041658	0.0093691	0.01197	0.050599	0.088972	0.0045748	0.0008944	0.00043234	0.0036326	0.00027161	0.011109
5.675	0.11461	0.0030848	0.0015216	0.0085184	0.0021827	0.0047781	0.012512	0.004578	0.01431	0.0029979	0.0050657	0.015219	0.00083842	0.040542	0.010923	0.00070479	0.0056094	0.00041195	0.0042562	0.037219	0.0021961	0.010767	0.025539	0.0028793	0.026023	0.0010688	0.00023392	0.0072219	0.0092665	0.020241	0.0037619	0.00083015	0.087325	0.0003597	0.0026447	0.0027997	0.0043965	0.0027585	0.0053541	0.0097843	0.01131	0.051525	0.092665	0.004324	0.00065455	0.00069206	0.003436	0.00015455	0.011245
5.6875	0.11328	0.0031666	0.0015996	0.0080957	0.0027661	0.0047938	0.014252	0.0042243	0.014581	0.0025163	0.0051228	0.01507	0.0011074	0.038879	0.0089006	0.00049774	0.0068967	0.00025449	0.0039521	0.037841	0.0017544	0.010789	0.02737	0.0037778	0.025747	0.001517	3.374e-05	0.0073514	0.0093315	0.020722	0.0034778	0.0011315	0.085198	0.0002885	0.0029383	0.0031935	0.0043771	0.0021553	0.0072168	0.010121	0.010651	0.052205	0.09337	0.0041961	0.00043884	0.0010948	0.0034955	0.00016302	0.011499
5.7	0.11243	0.0034526	0.0021655	0.0074651	0.003066	0.0044501	0.015769	0.0039616	0.014139	0.0021074	0.0049678	0.014741	0.0019661	0.037049	0.0072325	0.00041097	0.0079246	0.00012841	0.0037734	0.0367	0.0013384	0.011008	0.029007	0.0049056	0.0257	0.0015783	0.00016713	0.0073775	0.0083225	0.021409	0.0030972	0.0015398	0.084654	0.00041748	0.0031618	0.0029923	0.0045911	0.0013192	0.0083605	0.0093923	0.010328	0.052118	0.094664	0.0041449	0.00059719	0.0014892	0.0035199	0.00011699	0.012246
5.7125	0.11219	0.0035359	0.0028588	0.0068677	0.0031	0.0032473	0.016525	0.0036357	0.013624	0.0025388	0.0045113	0.014046	0.0021172	0.035411	0.0062641	0.0004863	0.0085177	0.00019609	0.0037593	0.035092	0.00090721	0.011266	0.030248	0.0059698	0.024272	0.0011344	0.0004976	0.0073465	0.0064509	0.022148	0.0026508	0.00235	0.083204	0.00074482	0.0031744	0.0023372	0.0049986	0.00079508	0.0098457	0.0086799	0.010256	0.052709	0.096087	0.004353	0.0011247	0.0017238	0.0032934	6.84e-05	0.012449
5.725	0.11191	0.0035489	0.0035476	0.0065618	0.0029627	0.0020173	0.016695	0.0029774	0.012701	0.0025053	0.0040579	0.0134	0.0028019	0.034594	0.0058069	0.00059346	0.0087455	0.00044151	0.0037508	0.03102	0.00066816	0.012097	0.031493	0.0070256	0.022875	0.00062363	0.00082373	0.0059258	0.0050838	0.02326	0.0023082	0.0030937	0.082809	0.0012025	0.002925	0.0025515	0.0057603	0.00051908	0.010932	0.0074429	0.0088658	0.053404	0.096737	0.0047229	0.0017866	0.0016243	0.003231	7.081e-05	0.01185
5.7375	0.1117	0.003603	0.0034382	0.0060935	0.00314	0.0013456	0.016109	0.0023803	0.011753	0.0028096	0.0034433	0.013719	0.0033594	0.034343	0.0056609	0.00080608	0.0091704	0.00083858	0.0035356	0.028052	0.00079534	0.012907	0.032149	0.0076815	0.020087	0.0003527	0.0010895	0.0046636	0.0036285	0.025001	0.0019099	0.0039259	0.080804	0.0017102	0.0024077	0.00302	0.0065175	0.00055199	0.011724	0.006746	0.0080705	0.052843	0.097193	0.0050319	0.0020027	0.0013491	0.0034027	0.0001276	0.010703
5.75	0.11148	0.0037839	0.00355	0.0052209	0.0036744	0.0013243	0.014643	0.0015057	0.010923	0.0024919	0.003079	0.014063	0.0031324	0.033943	0.0054112	0.0011275	0.0097871	0.0013715	0.0033669	0.026283	0.0011176	0.013697	0.032191	0.0082301	0.01724	0.00042299	0.0018951	0.0037112	0.0024612	0.027926	0.0017132	0.0043849	0.078465	0.0020656	0.0019097	0.0029905	0.0065562	0.00073239	0.012525	0.0058704	0.0070229	0.052356	0.099127	0.0053654	0.001648	0.0011229	0.0034013	0.00030727	0.0092948
5.7625	0.11217	0.0035064	0.0037368	0.0042058	0.0041489	0.0015446	0.012674	0.0011984	0.010763	0.0020525	0.0024427	0.01334	0.0028338	0.033641	0.0052497	0.0014617	0.011105	0.0021431	0.003246	0.025816	0.0016394	0.014365	0.031611	0.0086579	0.014377	0.00052498	0.0030223	0.0032167	0.0015591	0.031098	0.0015218	0.004622	0.076252	0.0021008	0.0014689	0.0025941	0.005851	0.00098882	0.012705	0.0048869	0.0053992	0.053125	0.10042	0.0055876	0.001134	0.0012201	0.0033201	0.0004997	0.0080364
5.775	0.11235	0.0031083	0.0040432	0.0036401	0.0044987	0.0017695	0.011209	0.0013199	0.01081	0.0016208	0.0019531	0.011594	0.0023477	0.033367	0.0049862	0.0015349	0.012368	0.0026298	0.0030498	0.025766	0.0021742	0.015019	0.030581	0.0092871	0.011608	0.00056848	0.0041558	0.0029804	0.0011481	0.033391	0.0016034	0.0045886	0.074039	0.0019619	0.0011421	0.0022125	0.0049747	0.0013454	0.011681	0.0035455	0.0044966	0.054623	0.098871	0.0057289	0.0010299	0.0016619	0.003407	0.00062875	0.0071755
5.7875	0.11303	0.0028415	0.003282	0.0033081	0.0041262	0.0019644	0.0097186	0.0018267	0.010489	0.0014007	0.0014486	0.0099532	0.0015867	0.03261	0.0051405	0.0016382	0.012274	0.0030436	0.0026419	0.025993	0.0029345	0.015677	0.028957	0.010245	0.0097347	0.00042146	0.0047507	0.0028227	0.0013649	0.033055	0.0019293	0.0053263	0.074542	0.0020816	0.00088039	0.0012579	0.0042587	0.0019256	0.010214	0.0028032	0.0038717	0.056674	0.095139	0.0059344	0.0011572	0.0017506	0.0037368	0.00094062	0.0067292
5.8	0.11203	0.0024913	0.0027392	0.002987	0.0035231	0.0018807	0.0077196	0.0021735	0.010364	0.0014558	0.0012552	0.0092047	0.0012202	0.031296	0.0053558	0.0016092	0.010744	0.0030285	0.0020499	0.025291	0.0036708	0.016293	0.027047	0.011238	0.0082913	0.00017052	0.0064089	0.002754	0.0020963	0.03118	0.0023577	0.0066008	0.074252	0.0022746	0.00067792	0.00050262	0.0038022	0.0025292	0.0088903	0.002461	0.0029955	0.058265	0.090753	0.0060811	0.0010572	0.0016912	0.0039789	0.00085869	0.0067582
5.8125	0.11205	0.0019725	0.0024172	0.002492	0.0027173	0.0022926	0.0061895	0.002326	0.010171	0.0012663	0.0013928	0.0090534	0.00084781	0.029362	0.0055455	0.001544	0.0089172	0.0030008	0.0014708	0.024734	0.004374	0.015759	0.024993	0.011995	0.0067471	7.236e-05	0.0079801	0.0023872	0.0029915	0.030341	0.0027285	0.0078248	0.07424	0.0026956	0.00068907	0.00029311	0.0035113	0.0031875	0.0080169	0.0024094	0.0023353	0.058845	0.086992	0.0061732	0.00087463	0.0011603	0.003821	0.00080934	0.0070193
5.825	0.11098	0.0015407	0.002809	0.0020848	0.0018182	0.0031429	0.0046835	0.0025134	0.0099088	0.0011677	0.0014862	0.009112	0.0008003	0.02704	0.0056172	0.0017048	0.0077254	0.0029764	0.00099127	0.023393	0.0048793	0.015109	0.022653	0.012356	0.0057836	0.00031067	0.008771	0.0020288	0.0039269	0.030367	0.0031388	0.008965	0.074956	0.0035146	0.00083472	0.00013029	0.0030732	0.0040752	0.0074783	0.0022889	0.0023775	0.057836	0.083804	0.006294	0.00087675	0.00078031	0.0032855	0.00084454	0.0073325
5.8375	0.11013	0.0013509	0.0034508	0.0019337	0.0013423	0.0039434	0.0034953	0.0027123	0.0091074	0.0013475	0.0014703	0.0092879	0.00044825	0.024766	0.0058125	0.0022083	0.0067776	0.0031897	0.00086688	0.022973	0.0050563	0.015727	0.020668	0.011805	0.0051296	0.00081144	0.0088057	0.0019908	0.0046602	0.031081	0.0032037	0.0091194	0.077791	0.0051585	0.00087309	0.00011748	0.0024018	0.0049339	0.0080919	0.0024398	0.0028773	0.055123	0.080374	0.0060111	0.00092802	0.00058455	0.002621	0.00094343	0.007617
5.85	0.10964	0.0012585	0.0041408	0.0019603	0.0013008	0.0041928	0.0023497	0.002868	0.0082151	0.0013008	0.0014022	0.0098888	0.00053033	0.022714	0.0061172	0.0033253	0.005747	0.0033977	0.00075484	0.022675	0.004984	0.016982	0.019653	0.011677	0.0052979	0.0014825	0.0081064	0.0018603	0.0050246	0.032731	0.0030821	0.0096032	0.082966	0.0059852	0.00076007	0.00029237	0.0016933	0.005676	0.0093457	0.0028409	0.003389	0.052751	0.079032	0.0059081	0.00080326	0.00054479	0.0019853	0.00095238	0.0075281
5.8625	0.11112	0.0012512	0.0043075	0.0022048	0.0013806	0.0045664	0.0016785	0.0028254	0.0075768	0.00083107	0.0013187	0.010023	0.00071009	0.021286	0.0064261	0.0048477	0.0048883	0.0033577	0.00066846	0.022033	0.0050663	0.017681	0.019169	0.011441	0.0062549	0.0022129	0.0067917	0.0016719	0.0051936	0.034903	0.0027129	0.010062	0.087503	0.0058573	0.00081453	0.00043112	0.001332	0.0057672	0.0089925	0.0034329	0.0035601	0.050853	0.077151	0.0062297	0.00070907	0.00072182	0.0016685	0.00095798	0.0070178
5.875	0.11334	0.0013107	0.0040787	0.0024901	0.0019304	0.0040184	0.0011025	0.0027457	0.0068197	0.00065779	0.001476	0.010294	0.0010589	0.020434	0.0065542	0.0061025	0.0046449	0.0032792	0.00070891	0.022794	0.0048511	0.017081	0.019115	0.011775	0.0066744	0.0027657	0.0055634	0.0017237	0.0049746	0.038231	0.0024829	0.0098254	0.093126	0.0050753	0.00097188	0.00056793	0.0012623	0.0053788	0.0084411	0.0041192	0.004217	0.049705	0.075007	0.0063587	0.00087409	0.0011409	0.0013409	0.0008674	0.0064888
5.8875	0.11771	0.0014354	0.0038918	0.0026748	0.0024271	0.0027185	0.0010601	0.002555	0.0059617	0.00071787	0.0017628	0.010433	0.0016344	0.019428	0.0068102	0.0071151	0.004464	0.0031667	0.00081719	0.024892	0.0047768	0.016239	0.019608	0.012528	0.0062617	0.0031658	0.0050337	0.0022587	0.0045152	0.041169	0.0020557	0.0093801	0.098437	0.0041494	0.0012409	0.00071991	0.0013212	0.0044898	0.0077204	0.0046201	0.0067851	0.049193	0.073553	0.005949	0.0013389	0.0014308	0.0010575	0.001022	0.0060557
5.9	0.11589	0.0018023	0.0033962	0.0027055	0.0025255	0.0020125	0.0014243	0.0022887	0.006059	0.00081783	0.0022792	0.010665	0.0022368	0.018815	0.0071234	0.007977	0.0043188	0.0029727	0.0010615	0.027287	0.0050559	0.013427	0.019577	0.013558	0.0057708	0.003008	0.0051259	0.0025585	0.0044625	0.044348	0.001839	0.0091652	0.10367	0.0033758	0.0015927	0.0010107	0.0013182	0.0035209	0.0071585	0.0049783	0.0094226	0.04991	0.071917	0.0058841	0.0021427	0.0015211	0.00075569	0.0010837	0.0053516
5.9125	0.1143	0.0022651	0.0025269	0.0024904	0.0023856	0.001502	0.0020789	0.0018857	0.0059397	0.00096046	0.0027976	0.010635	0.0028592	0.019263	0.0076938	0.0090852	0.0045018	0.0026841	0.0010996	0.029082	0.0050652	0.009707	0.019533	0.01469	0.005052	0.0029415	0.0055123	0.0025701	0.0038633	0.047943	0.0018271	0.0079566	0.10512	0.0027911	0.0021473	0.0013197	0.0010067	0.0025097	0.0072759	0.0054782	0.012036	0.051959	0.071714	0.0069958	0.0027615	0.0015258	0.00060696	0.00082443	0.0048839
5.925	0.11308	0.0027947	0.0015699	0.0022113	0.0021868	0.0015154	0.0030562	0.0013571	0.0053724	0.00094893	0.0034592	0.010429	0.0035643	0.019325	0.0089431	0.0095648	0.0048345	0.0024712	0.0012069	0.029955	0.0045548	0.0074376	0.018753	0.015491	0.0040705	0.0028816	0.0057323	0.0032436	0.0034779	0.05248	0.0019054	0.0064264	0.1025	0.002611	0.0028558	0.0021095	0.00054406	0.0016958	0.0071942	0.0062364	0.014031	0.053972	0.070901	0.0078255	0.0032658	0.0014393	0.0004717	0.0008137	0.0046791
5.9375	0.11373	0.0032405	0.000963	0.0018246	0.0018957	0.001587	0.0040496	0.0010699	0.0051897	0.00091468	0.0041596	0.010434	0.0040551	0.01884	0.010099	0.0096852	0.0052525	0.0023406	0.0015615	0.032207	0.0043587	0.0062273	0.016823	0.015748	0.00321	0.0030082	0.0058164	0.003738	0.0030423	0.056769	0.0021604	0.0047399	0.097339	0.0025334	0.0035132	0.0023945	0.0003756	0.0010479	0.0068533	0.0070918	0.01437	0.054981	0.068328	0.0082248	0.0031116	0.0015931	0.0002588	0.00093129	0.0050145
5.95	0.11598	0.0036623	0.00033819	0.0014366	0.0018169	0.0021979	0.0052305	0.0011394	0.0054444	0.00084929	0.0047139	0.010652	0.0045738	0.019137	0.011488	0.0088124	0.0060831	0.0021753	0.0017651	0.036699	0.0045847	0.0043651	0.015493	0.015673	0.00248	0.0025783	0.0053484	0.0044692	0.0028966	0.061279	0.0024789	0.0033411	0.091026	0.0023957	0.0039201	0.0016812	0.00051604	0.00066807	0.0070763	0.007827	0.013209	0.054024	0.065917	0.0082889	0.0024369	0.0020668	0.00022775	0.0012751	0.0055281
5.9625	0.11778	0.0039115	7.531e-05	0.0012592	0.0019489	0.0027518	0.0060957	0.0014755	0.0065116	0.00086451	0.0052474	0.010108	0.0052797	0.019653	0.01374	0.0084565	0.0068255	0.001911	0.0018202	0.040601	0.0043713	0.0042664	0.01463	0.015361	0.0018757	0.0019142	0.0044025	0.0052375	0.0030965	0.066181	0.0029172	0.002101	0.088562	0.0021798	0.0041747	0.00137	0.00073396	0.00052009	0.0071179	0.0081591	0.011555	0.051834	0.064085	0.0079228	0.0019945	0.0029059	0.00031457	0.0013724	0.0062777
5.975	0.11913	0.0039833	3.717e-05	0.0013977	0.0024823	0.0034278	0.0062995	0.0019226	0.0079952	0.00083163	0.0052075	0.0093841	0.0056424	0.021282	0.016701	0.0090047	0.0078474	0.0015418	0.0021656	0.042382	0.0043322	0.0045784	0.013843	0.014953	0.0014588	0.0014626	0.003516	0.0056607	0.0037137	0.07198	0.003341	0.0012293	0.088077	0.0017946	0.0043994	0.0013245	0.00083359	0.00056606	0.0073286	0.0076516	0.010104	0.049873	0.062894	0.0073809	0.0020072	0.0034326	0.00042258	0.0016057	0.0075698
5.9875	0.12223	0.0037612	0.00027836	0.0018346	0.0032683	0.0041655	0.0057699	0.0024603	0.009623	0.0008534	0.005084	0.0084218	0.0054659	0.023045	0.019796	0.0095961	0.0088733	0.0011699	0.0028302	0.0435	0.0047967	0.0052627	0.012919	0.01447	0.0014518	0.0014877	0.0025904	0.0058549	0.0045024	0.076757	0.0039663	0.0006009	0.089306	0.0013824	0.0042614	0.0012901	0.00087707	0.00075346	0.0073816	0.0066085	0.0099223	0.048739	0.062788	0.0083114	0.0024025	0.0037696	0.00055753	0.0017572	0.0089798
6	0.12368	0.0036439	0.00059221	0.0024383	0.0038356	0.0047047	0.0058696	0.0032083	0.011024	0.00085123	0.004934	0.0074645	0.0051221	0.02589	0.021893	0.0099155	0.010466	0.00094145	0.0037679	0.04311	0.0053534	0.0060337	0.011679	0.014082	0.0017964	0.0017475	0.0018593	0.006182	0.0052302	0.080117	0.0045369	0.00024716	0.088617	0.00092406	0.0037474	0.0013675	0.00091457	0.00090895	0.0076965	0.0053649	0.010456	0.048304	0.063036	0.0086927	0.0030383	0.0036988	0.00077732	0.0014679	0.010345
6.0125	0.12392	0.0036479	0.00072753	0.003057	0.0037637	0.0044352	0.0060248	0.0035856	0.011448	0.00088392	0.0048814	0.0069736	0.0047173	0.028407	0.023004	0.0097194	0.011849	0.00096619	0.0043305	0.042273	0.0059972	0.0065105	0.010361	0.013725	0.0024115	0.0020239	0.0015386	0.0062911	0.0058548	0.083376	0.0048663	7.691e-05	0.089015	0.0004161	0.0029657	0.0010987	0.0010251	0.0010187	0.0080849	0.004993	0.010595	0.047925	0.064813	0.0082897	0.0038539	0.0032588	0.0010728	0.0011746	0.011226
6.025	0.12236	0.0037794	0.0010682	0.0035083	0.0027841	0.0041106	0.0057208	0.0041517	0.011882	0.00085774	0.0047011	0.0060977	0.0044739	0.030615	0.022704	0.0090134	0.013014	0.0011178	0.0050224	0.04143	0.0062368	0.0066143	0.0092056	0.013531	0.0030685	0.0026502	0.0013073	0.006221	0.006124	0.084718	0.0050898	3.632e-05	0.088628	0.00013029	0.0022557	0.00076214	0.0013944	0.00086558	0.0082536	0.0052796	0.0099274	0.04746	0.066675	0.0082945	0.0038894	0.002863	0.0013897	0.0010661	0.011754
6.0375	0.11922	0.0033818	0.0013812	0.0037174	0.0021209	0.0043632	0.0053886	0.0047945	0.011506	0.00090493	0.0046457	0.0051976	0.0041888	0.032023	0.021409	0.0082719	0.013357	0.0011317	0.0059358	0.04077	0.0063816	0.0068756	0.0086445	0.013027	0.003478	0.0036166	0.0010348	0.0066303	0.0062297	0.085404	0.004923	7.488e-05	0.089609	0.00030082	0.0016764	0.0007748	0.0019858	0.00068627	0.0085504	0.0054445	0.0083843	0.047139	0.068069	0.0080423	0.0036531	0.0024144	0.001806	0.00094245	0.012106
6.05	0.11463	0.0031984	0.0016633	0.0037383	0.0015238	0.0043961	0.0048769	0.0064358	0.010701	0.00068797	0.0042023	0.0037342	0.0038089	0.033052	0.019134	0.0073663	0.013014	0.00079354	0.0065779	0.041044	0.0067615	0.0063054	0.0083	0.011593	0.0037842	0.0046222	0.00091208	0.0062768	0.006334	0.085922	0.0049522	0.00020573	0.089185	0.00085002	0.0012459	0.00076141	0.0025786	0.00055123	0.0093073	0.0063593	0.0075754	0.046266	0.068914	0.0071742	0.003724	0.0020286	0.0019586	0.00085539	0.01218
6.0625	0.11022	0.0033393	0.0016903	0.0037144	0.0012425	0.0042285	0.0046218	0.0081751	0.0094348	0.00044988	0.0037706	0.0031469	0.003192	0.034552	0.015978	0.0069355	0.012184	0.00051492	0.0070708	0.041931	0.0067994	0.0054492	0.0085064	0.0099469	0.0039723	0.005127	0.00078847	0.0056815	0.006384	0.086919	0.0049965	0.00054225	0.087639	0.0016143	0.00092337	0.0012819	0.0029266	0.00051168	0.010882	0.007281	0.0068492	0.045311	0.069471	0.0068791	0.0035987	0.0016456	0.0017291	0.00081669	0.011578
6.075	0.10633	0.0036092	0.0014708	0.0036162	0.0009383	0.0037726	0.004578	0.010135	0.0082862	0.00048342	0.0033235	0.0024582	0.0028225	0.036002	0.013215	0.0060328	0.011637	0.00040005	0.0074955	0.044073	0.0063004	0.0055598	0.008484	0.0079933	0.0039188	0.0051681	0.0010697	0.0059256	0.0065391	0.087182	0.0058934	0.00099919	0.088356	0.0027832	0.0007206	0.0023008	0.003148	0.0005548	0.012228	0.0084699	0.0065232	0.044698	0.068967	0.0068728	0.0030242	0.0015395	0.0011607	0.00088573	0.01034
6.0875	0.10241	0.0038483	0.00096804	0.0034595	0.00067254	0.0031836	0.0049271	0.011833	0.0077945	0.00062565	0.0031158	0.0017263	0.002852	0.037729	0.011124	0.0055072	0.012081	0.00038763	0.0077162	0.045816	0.0056093	0.0057025	0.0085712	0.0063909	0.0033782	0.0048272	0.0015963	0.0063973	0.0066924	0.088445	0.0067406	0.0015233	0.091941	0.003961	0.00077616	0.0034027	0.0035576	0.00060527	0.014001	0.009284	0.0066867	0.044683	0.06853	0.0073735	0.0025806	0.002132	0.00084853	0.00089085	0.0088616
6.1	0.098296	0.0042004	0.00038694	0.0030348	0.00056034	0.0026653	0.0056103	0.012981	0.0070143	0.00069012	0.0030342	0.0013844	0.0026638	0.041599	0.0096974	0.0046972	0.012384	0.00044456	0.0082757	0.045049	0.0050867	0.0063119	0.0081345	0.0052443	0.0028936	0.0039932	0.002035	0.0058986	0.0067202	0.089253	0.0076411	0.0019928	0.095007	0.0051779	0.00093909	0.0037007	0.0039573	0.00055228	0.015414	0.0097094	0.0065138	0.045093	0.068617	0.0080821	0.0022902	0.0035747	0.00088535	0.00095064	0.0079066
6.1125	0.095059	0.0050101	2.105e-05	0.0030186	0.00052952	0.0021375	0.0065163	0.013861	0.006376	0.00062451	0.0027498	0.0012108	0.0024676	0.045593	0.0088038	0.0036367	0.012543	0.00047712	0.0088491	0.042454	0.004517	0.0074322	0.007851	0.0043778	0.0024892	0.0030474	0.0022217	0.0058751	0.0066876	0.090587	0.0083726	0.0025293	0.096593	0.0064295	0.001065	0.0040823	0.0041277	0.00042713	0.017247	0.010478	0.0058544	0.045891	0.06865	0.008293	0.0021716	0.004612	0.0010295	0.00093915	0.0075807
6.125	0.093713	0.0061499	0.00017783	0.0030644	0.00070891	0.0017165	0.007582	0.013918	0.0064958	0.00069638	0.0025896	0.001232	0.0022706	0.047647	0.0078701	0.0022597	0.013221	0.00049324	0.0091697	0.040087	0.0039401	0.0085794	0.0074931	0.0035028	0.0024492	0.0021479	0.0022512	0.0053571	0.0069124	0.091018	0.0083047	0.0034571	0.095319	0.0075832	0.001169	0.0038338	0.003929	0.00035929	0.017686	0.010274	0.005977	0.047291	0.069298	0.008078	0.0022628	0.0049759	0.0015155	0.00080994	0.0073282
6.1375	0.094064	0.0073729	0.00059774	0.0031333	0.0011047	0.0014097	0.0089742	0.013162	0.0059669	0.00064642	0.0026606	0.0015773	0.0022021	0.04784	0.0066998	0.0013812	0.013728	0.00053859	0.0096792	0.038566	0.0034775	0.0091269	0.0074342	0.0027466	0.0026125	0.0015234	0.0019755	0.0047323	0.0074742	0.091065	0.0071028	0.0042205	0.089684	0.0082172	0.0014076	0.0034223	0.0034607	0.00050819	0.016795	0.010177	0.0071778	0.048597	0.069384	0.0078735	0.0021682	0.0051854	0.002038	0.00068176	0.0071607
6.15	0.095464	0.0082522	0.001071	0.0031267	0.0015294	0.0011156	0.010541	0.011973	0.0052647	0.00052162	0.0026907	0.0019352	0.0021799	0.046375	0.005768	0.00073995	0.013753	0.00072535	0.010142	0.038532	0.0032549	0.0099038	0.0079452	0.0019266	0.0031275	0.0013573	0.0016921	0.003915	0.0082635	0.091382	0.005837	0.0043804	0.0833	0.0088373	0.0018222	0.0025177	0.0029369	0.00092933	0.014749	0.010204	0.0089251	0.050232	0.06968	0.0076571	0.0018044	0.0045401	0.0027585	0.0008061	0.0070539
6.1625	0.098086	0.0088519	0.0013494	0.0029101	0.0022073	0.001077	0.011881	0.010505	0.0049642	0.00067641	0.0027436	0.0021224	0.0021656	0.044159	0.0051084	0.00088733	0.013091	0.0010309	0.010603	0.039362	0.00325	0.010769	0.0090165	0.0013675	0.0037503	0.0011987	0.0015336	0.0031528	0.0086623	0.094192	0.0047506	0.004397	0.081146	0.0086977	0.0025189	0.001646	0.0024494	0.0014338	0.011958	0.010626	0.010166	0.050823	0.069246	0.007697	0.0017289	0.0043462	0.0036649	0.00079657	0.0074822
6.175	0.1011	0.008969	0.0013722	0.0030285	0.0028613	0.0011783	0.012636	0.0090866	0.0053091	0.00075293	0.00254	0.0024775	0.0024224	0.041876	0.0049558	0.0011828	0.012018	0.001205	0.01072	0.041169	0.0034929	0.011461	0.0095952	0.0010542	0.0045108	0.0013065	0.0016552	0.0027415	0.0085583	0.097674	0.0038708	0.0039657	0.083343	0.0081211	0.0033792	0.00084012	0.0019367	0.001843	0.0095481	0.010607	0.011576	0.053038	0.067831	0.0079841	0.0016389	0.0033062	0.0046659	0.00086747	0.0082133
6.1875	0.10367	0.0082331	0.0013773	0.0029892	0.0028781	0.0015506	0.012719	0.0075984	0.0054536	0.00052297	0.0023158	0.0028866	0.0028113	0.040336	0.0052387	0.0013654	0.011164	0.0014558	0.011185	0.040623	0.0035707	0.012625	0.010326	0.00099637	0.0054676	0.0015419	0.0020195	0.002201	0.0077958	0.10113	0.0030024	0.0034637	0.082975	0.0071639	0.0043553	0.00038927	0.001477	0.0021246	0.007791	0.010394	0.013466	0.054329	0.06612	0.0086189	0.0016013	0.0027271	0.00533	0.0009164	0.008628
6.2	0.10506	0.0070868	0.001326	0.0025382	0.0026672	0.0021399	0.012769	0.0060811	0.0057223	0.00047513	0.0022941	0.0038327	0.0037642	0.039188	0.0058902	0.0015481	0.011328	0.0018359	0.010219	0.041081	0.0035784	0.014353	0.010832	0.0007465	0.0064567	0.001753	0.002287	0.0015683	0.0065061	0.10337	0.0024047	0.0028756	0.081736	0.006541	0.0046158	0.00015673	0.0011949	0.0023259	0.0057113	0.010355	0.014623	0.056803	0.065882	0.0095767	0.0018449	0.0020648	0.0055386	0.0011073	0.0089024
6.2125	0.10187	0.0060306	0.0012785	0.0022862	0.0023172	0.0024852	0.013059	0.0045264	0.0056727	0.00060569	0.0026641	0.0044384	0.0047658	0.038561	0.0065021	0.0018686	0.011805	0.0024806	0.0077829	0.042349	0.0037847	0.01594	0.011446	0.00062812	0.0068822	0.0021761	0.0029977	0.0008573	0.0053804	0.10441	0.00227	0.0022923	0.081302	0.0063735	0.0046053	0.00013056	0.0011386	0.0027497	0.003924	0.010609	0.015345	0.05928	0.066591	0.010051	0.0020086	0.001708	0.005351	0.0011121	0.0093696
6.225	0.095192	0.0049069	0.0013139	0.0022108	0.0020514	0.0038291	0.013555	0.0034469	0.0052982	0.00075638	0.0031705	0.0052513	0.0061032	0.038204	0.0070021	0.0018798	0.011524	0.0027373	0.006604	0.043681	0.0039984	0.016772	0.012875	0.00060741	0.0081652	0.002524	0.0041541	0.00034992	0.0046203	0.1049	0.0022916	0.0018518	0.08047	0.0064009	0.0050794	0.00020758	0.0012704	0.0035183	0.0024317	0.009806	0.015744	0.06063	0.066877	0.010278	0.0022093	0.001284	0.0049115	0.00087693	0.0097347
6.2375	0.088134	0.0042346	0.0014635	0.0024536	0.0017166	0.0055711	0.014457	0.0026878	0.0052741	0.00096724	0.0037575	0.0059842	0.0074004	0.038403	0.007322	0.0018334	0.011092	0.002705	0.0054657	0.044046	0.0044618	0.017509	0.014993	0.00067591	0.0091654	0.0027528	0.0047037	0.00032231	0.0040658	0.10626	0.0025252	0.0016104	0.083489	0.0064346	0.0050784	0.0001794	0.0016411	0.0043369	0.001661	0.0089501	0.015727	0.059847	0.0675	0.0097364	0.0022903	0.0013166	0.0044945	0.00083418	0.0099995
6.25	0.081477	0.0038185	0.0016051	0.0026645	0.0011652	0.00739	0.015558	0.0022772	0.0048413	0.0011018	0.0042863	0.0065834	0.0078041	0.038419	0.0079382	0.0021356	0.011159	0.0026202	0.0043031	0.044208	0.0042657	0.017954	0.017482	0.00067023	0.0097604	0.0028031	0.0047043	0.00037116	0.0039181	0.10443	0.0027136	0.0014669	0.086039	0.00602	0.004386	0.00031038	0.0022033	0.0049913	0.0012653	0.0083067	0.015785	0.056725	0.067782	0.0093467	0.0019887	0.0013966	0.0037843	0.0010124	0.010037
6.2625	0.075336	0.0032501	0.0017438	0.0033075	0.0008084	0.0077608	0.016575	0.0021532	0.0042218	0.0009181	0.0050197	0.007479	0.0075079	0.038961	0.0080948	0.0026102	0.011524	0.0023389	0.0036608	0.046015	0.0040695	0.018247	0.020011	0.00075895	0.010223	0.002591	0.0050278	0.00036799	0.0042159	0.10321	0.0030733	0.0014048	0.085959	0.0052637	0.003763	0.00073769	0.0027265	0.0050611	0.0010651	0.0084611	0.015928	0.052633	0.067648	0.0085991	0.0013828	0.0013616	0.0030013	0.00141	0.0094472
6.275	0.070248	0.0028526	0.0019913	0.0038003	0.00084667	0.0068238	0.016807	0.0022107	0.0039174	0.00069102	0.0057706	0.0086483	0.0074616	0.03985	0.0085729	0.0033162	0.012346	0.0019397	0.0038438	0.048271	0.0037433	0.018723	0.021839	0.00086495	0.010237	0.0023524	0.0056595	0.00044093	0.0050044	0.10283	0.003213	0.0013606	0.087005	0.004409	0.0034317	0.0012088	0.0029633	0.0049001	0.0010147	0.0088057	0.015269	0.047453	0.068118	0.0076526	0.00083609	0.0014923	0.0024001	0.0017435	0.0082786
6.2875	0.065158	0.0028479	0.0020834	0.0042139	0.00079332	0.0065177	0.016372	0.0020963	0.0039792	0.00052858	0.0064348	0.0092067	0.007705	0.039369	0.0087133	0.0038531	0.013421	0.0015865	0.0048294	0.049941	0.0032955	0.019409	0.022783	0.00094842	0.0096671	0.0022388	0.006318	0.00047563	0.0063712	0.10498	0.003104	0.0012325	0.08992	0.0035836	0.0029771	0.0016045	0.002881	0.0042279	0.0011792	0.0077483	0.014201	0.043197	0.069318	0.0069004	0.00052243	0.001612	0.0018597	0.0017531	0.0075865
6.3	0.061099	0.0022184	0.0020865	0.0040992	0.00063575	0.0067227	0.015286	0.0018368	0.0043999	0.00043291	0.0065885	0.0094118	0.0081369	0.037313	0.0089957	0.0041221	0.014552	0.0011681	0.0060835	0.05254	0.0027666	0.019331	0.022908	0.0010881	0.0088148	0.0025804	0.0068215	0.00045329	0.0075372	0.11011	0.0031558	0.001176	0.093311	0.0027283	0.0027133	0.0022166	0.0025273	0.0030137	0.0012441	0.0070428	0.01295	0.039999	0.071051	0.0061181	0.00046729	0.0014798	0.001431	0.0018488	0.0061819
6.3125	0.057502	0.0015616	0.0018672	0.0039197	0.00046899	0.0067168	0.01392	0.001717	0.0046463	0.00032247	0.0061913	0.0092376	0.0080263	0.037145	0.0091965	0.0042756	0.015843	0.00076058	0.0074333	0.053303	0.0020976	0.019073	0.02288	0.001363	0.0075612	0.0031887	0.006168	0.00067918	0.0079538	0.11408	0.0028985	0.0014164	0.09817	0.0019815	0.00261	0.0026011	0.0019358	0.0019682	0.0018379	0.0067536	0.011653	0.037994	0.072088	0.0053949	0.00063309	0.001201	0.0013115	0.0018062	0.0048694
6.325	0.054778	0.0010746	0.001522	0.0038257	0.00046634	0.0058975	0.011784	0.0018682	0.0048733	0.00035591	0.0055671	0.00973	0.0079871	0.037923	0.008942	0.0039981	0.015777	0.00045918	0.0089772	0.052558	0.0015101	0.018762	0.023123	0.0017738	0.0061119	0.0043126	0.0052535	0.0010363	0.0073173	0.11611	0.0025626	0.0018785	0.10333	0.0014992	0.0023493	0.0028337	0.0013983	0.0013453	0.003102	0.0065152	0.0095188	0.035232	0.072054	0.0051692	0.00069838	0.00079723	0.0013433	0.0015905	0.0042404
6.3375	0.052889	0.00068241	0.0013372	0.0041178	0.00064233	0.0047317	0.0098322	0.0022358	0.0050645	0.00057063	0.0048832	0.010621	0.0076226	0.038049	0.0088624	0.0040788	0.014658	0.00037668	0.0091595	0.047492	0.00094449	0.017423	0.022994	0.0017943	0.0047057	0.005213	0.0048641	0.0017969	0.006138	0.11591	0.0021753	0.0027326	0.10993	0.001175	0.0023246	0.0031153	0.0011562	0.0011755	0.0045093	0.0064333	0.0076615	0.033942	0.070742	0.0049825	0.00073547	0.00055918	0.0016303	0.001108	0.0043257
6.35	0.05118	0.00043297	0.001295	0.0043667	0.00091704	0.0040906	0.00797	0.0021425	0.0061907	0.00064734	0.0043202	0.012183	0.0068795	0.038503	0.0091226	0.0041168	0.012874	0.00037564	0.0082036	0.043711	0.00052422	0.014824	0.02192	0.0015031	0.0034228	0.0053851	0.0037269	0.0029013	0.0043109	0.11709	0.0018634	0.0036923	0.11436	0.00081432	0.002549	0.0033705	0.0011561	0.0012032	0.0063478	0.0068392	0.0062234	0.033358	0.067801	0.0046124	0.00061597	0.00072043	0.0020302	0.00074018	0.0045707
6.3625	0.050261	0.00057397	0.0012	0.0044611	0.0012069	0.0035394	0.006802	0.0017848	0.0070298	0.0010363	0.0040302	0.013491	0.0057226	0.038967	0.0096664	0.0040261	0.010375	0.00035678	0.0072765	0.042983	0.00032769	0.013249	0.020122	0.00113	0.0024857	0.0049366	0.002566	0.0041683	0.0029926	0.12018	0.0018261	0.0048555	0.11726	0.00052643	0.0029492	0.0043508	0.0013957	0.0014689	0.0075454	0.0063473	0.004782	0.034257	0.064177	0.0042587	0.00061108	0.00092407	0.0024818	0.00050821	0.0050496
6.375	0.051182	0.00088949	0.0011005	0.0046573	0.0013599	0.0033114	0.0061623	0.0014642	0.007238	0.001266	0.0038007	0.014102	0.0057977	0.039536	0.011005	0.0040389	0.0088195	0.00048096	0.0059965	0.042722	0.00041821	0.012865	0.018237	0.0007739	0.0018089	0.0041511	0.0020169	0.0055655	0.0023425	0.1242	0.0017736	0.0054447	0.12141	0.00026249	0.0031405	0.0042351	0.0015933	0.0018215	0.0083311	0.0064463	0.0043136	0.035722	0.060685	0.0041091	0.00052175	0.0011053	0.0028184	0.00035666	0.0066533
6.3875	0.053708	0.0013525	0.00098047	0.0049911	0.0013919	0.0027784	0.0061488	0.0014678	0.0071622	0.0011135	0.0039376	0.013754	0.0067661	0.039355	0.012253	0.0039323	0.0074546	0.00066492	0.0046819	0.042408	0.00066672	0.013287	0.016195	0.00044824	0.0015579	0.0036204	0.0023793	0.0062904	0.0019678	0.12896	0.0018342	0.0057484	0.12627	0.00016922	0.0031749	0.0041344	0.0014875	0.0023104	0.0083331	0.0065062	0.0041409	0.037666	0.057393	0.0043405	0.000338	0.00081901	0.0026584	0.00032265	0.008788
6.4	0.057688	0.0014264	0.0007629	0.0049612	0.0015965	0.0022475	0.0065751	0.001732	0.0071565	0.0012354	0.0042569	0.01316	0.0076373	0.038289	0.012891	0.0038483	0.0064122	0.00083904	0.0038895	0.040161	0.00099372	0.013917	0.014588	0.00032048	0.0015215	0.0031689	0.0022448	0.0076031	0.0017535	0.13249	0.0019406	0.0054212	0.1286	0.00021368	0.003008	0.0048878	0.0011945	0.0026989	0.0085125	0.0064439	0.0042047	0.039201	0.056582	0.0043537	0.00032429	0.00062773	0.0026125	0.00066475	0.011438
6.4125	0.061592	0.0013699	0.0005575	0.0049412	0.0018025	0.0015359	0.0071577	0.0020857	0.0067953	0.0011455	0.0048647	0.012467	0.0089818	0.037856	0.012975	0.0036875	0.0060246	0.00089533	0.0037845	0.036992	0.0012026	0.013524	0.012928	0.00027788	0.0017014	0.0030091	0.0018525	0.0090387	0.0019887	0.13691	0.0018982	0.0051159	0.12839	0.00018894	0.0024682	0.0046251	0.00135	0.0028573	0.008907	0.0063879	0.0048341	0.040157	0.057537	0.0043514	0.00048625	0.00063944	0.0021189	0.00072932	0.014379
6.425	0.066749	0.0015486	0.0005866	0.0052012	0.0018301	0.0013562	0.0079581	0.0022847	0.0068304	0.00083102	0.0051694	0.012299	0.010299	0.039142	0.012262	0.0036111	0.0064218	0.00085283	0.0037437	0.034605	0.0014153	0.013225	0.011061	0.00034227	0.0020869	0.0027207	0.0021899	0.010308	0.0024732	0.14036	0.0017848	0.004463	0.12547	0.00018133	0.0017508	0.0040809	0.0022499	0.0026626	0.0099057	0.0062793	0.0060638	0.040089	0.060845	0.0042239	0.0006737	0.00065941	0.0017361	0.00099514	0.01768
6.4375	0.071491	0.0021706	0.00068776	0.0055077	0.0015706	0.0016675	0.0086385	0.0021352	0.0076258	0.00074004	0.0050297	0.011961	0.010782	0.041672	0.011099	0.003381	0.0073805	0.00090817	0.0034036	0.033401	0.0014624	0.01292	0.0098159	0.0004351	0.0025997	0.0023577	0.0027979	0.011232	0.003002	0.1466	0.0016122	0.004078	0.12129	0.00016914	0.0011039	0.003838	0.0036701	0.0023975	0.010318	0.0065601	0.0069194	0.039824	0.064397	0.0039699	0.00099081	0.00068665	0.0014073	0.0011669	0.021406
6.45	0.07718	0.0033036	0.00070521	0.0058748	0.0010519	0.0026215	0.0092211	0.0023404	0.0092134	0.00088651	0.0043372	0.01112	0.011017	0.044392	0.009608	0.0031735	0.0082405	0.00091495	0.0028897	0.031635	0.0015913	0.012521	0.0090731	0.00061424	0.0029	0.0019672	0.0034936	0.013056	0.0033814	0.15082	0.0013638	0.0037548	0.11703	0.00017741	0.00059541	0.0040521	0.004923	0.001976	0.010478	0.006894	0.0071922	0.038918	0.069365	0.003933	0.0013465	0.00084323	0.0014886	0.0011977	0.023768
6.4625	0.082832	0.0045934	0.00060102	0.0059721	0.00065967	0.0034227	0.0098522	0.0024603	0.011714	0.00083737	0.0034839	0.0098784	0.01022	0.044981	0.0081949	0.0028936	0.0089156	0.00093781	0.002117	0.028726	0.0017927	0.012082	0.0078409	0.00070882	0.0032784	0.0014534	0.0034533	0.015799	0.0031522	0.15376	0.001023	0.0035467	0.11107	0.00024408	0.00022002	0.0040734	0.005406	0.0015704	0.01132	0.0071739	0.006547	0.03763	0.071607	0.0039911	0.0015013	0.0011383	0.0016095	0.0013913	0.025917
6.475	0.089965	0.005707	0.00032476	0.0057268	0.00038039	0.004157	0.0097929	0.0026207	0.013713	0.00074295	0.0025714	0.0085517	0.008849	0.044878	0.006503	0.0024084	0.010106	0.0009509	0.0015286	0.026932	0.0018548	0.012726	0.0067509	0.00071851	0.0039637	0.00094269	0.002857	0.01703	0.0026038	0.15625	0.00089414	0.0031675	0.10627	0.00055762	9.721e-05	0.0038725	0.005099	0.0012294	0.011486	0.007283	0.006133	0.03611	0.071889	0.003986	0.0014348	0.0016598	0.0017344	0.0010623	0.02655
6.4875	0.094613	0.0065878	0.00024626	0.005373	0.00029725	0.0044492	0.0097184	0.0029458	0.015582	0.00084043	0.0019475	0.0074189	0.007696	0.044872	0.0048708	0.0019901	0.011918	0.00067834	0.0011243	0.025283	0.0016962	0.013112	0.0061087	0.00080751	0.0045551	0.00056663	0.0019966	0.01762	0.0016182	0.16143	0.00086913	0.0028837	0.10234	0.00098181	0.00041163	0.0030814	0.0039509	0.0010423	0.012225	0.007726	0.0058805	0.034516	0.071072	0.0040161	0.0011085	0.0024174	0.0020009	0.00060628	0.025183
6.5	0.09909	0.0071186	0.00048696	0.0048825	0.00043819	0.0038137	0.0096257	0.0033353	0.016896	0.00080231	0.0017923	0.0069332	0.0064346	0.044708	0.0038462	0.0018135	0.013683	0.00046324	0.00060058	0.024423	0.0014622	0.012005	0.0063223	0.00087731	0.0049013	0.00026689	0.0012991	0.01861	0.00090091	0.16273	0.00064567	0.0028946	0.099093	0.0015342	0.0011802	0.0031945	0.0029232	0.00091752	0.012418	0.0083215	0.0059479	0.032571	0.071477	0.0035405	0.0009554	0.0032661	0.0023883	0.00043938	0.023132
6.5125	0.10269	0.0071488	0.00090557	0.0046095	0.00062339	0.003179	0.00948	0.0041172	0.017916	0.00064556	0.0022547	0.006759	0.0060114	0.044633	0.0033319	0.0020232	0.014703	0.00021677	0.0002317	0.023138	0.0011655	0.009971	0.0069129	0.00097633	0.0052222	0.00015884	0.00077623	0.019542	0.00050412	0.1625	0.00036491	0.0030595	0.096096	0.0016805	0.0021983	0.0031089	0.0025437	0.00075769	0.012162	0.0092192	0.0064836	0.031413	0.071167	0.0030517	0.0009234	0.0045479	0.0029036	0.00052012	0.021181
6.525	0.10466	0.0063048	0.001637	0.0041291	0.00094467	0.002649	0.0094294	0.0047056	0.018437	0.00057207	0.0029597	0.0073586	0.0054837	0.045554	0.0031649	0.0018456	0.014648	0.00010386	0.0002427	0.022276	0.00092762	0.0091994	0.0074565	0.0011113	0.0055668	0.00015911	0.00090316	0.020055	0.00060648	0.15637	0.00021705	0.0034469	0.096328	0.0017921	0.0029947	0.0023818	0.0029193	0.00067245	0.011038	0.0087772	0.0071836	0.029999	0.070886	0.0026412	0.00087773	0.0051654	0.003733	0.00073732	0.019794
6.5375	0.10564	0.005183	0.0022876	0.0035352	0.0014606	0.0027007	0.00983	0.0050081	0.019219	0.00025427	0.0037515	0.0083175	0.0048631	0.046247	0.0031248	0.0019175	0.014375	0.00010074	0.00019085	0.021867	0.00096692	0.0099835	0.0074256	0.001183	0.005715	0.00027549	0.0011982	0.020949	0.0012274	0.14758	0.00036367	0.0035019	0.095855	0.0016015	0.0036456	0.0017068	0.0040144	0.00076563	0.011119	0.0076098	0.0074568	0.028274	0.070087	0.0025504	0.0009415	0.004499	0.0049393	0.00083553	0.018577
6.55	0.10563	0.0039963	0.0025978	0.0027757	0.002005	0.0035167	0.0094274	0.0053381	0.020115	5.949e-05	0.0041147	0.0094693	0.004072	0.045797	0.0031918	0.0019023	0.014032	0.00018713	0.00022119	0.021408	0.001042	0.010862	0.0075628	0.0013482	0.0055767	0.00027304	0.0017107	0.021389	0.0022268	0.13922	0.00060717	0.0033455	0.092617	0.0013615	0.0045139	0.0010516	0.0051913	0.0010144	0.011524	0.0063539	0.0078625	0.026438	0.068727	0.0027353	0.00077099	0.0033136	0.006064	0.00095754	0.017302
6.5625	0.10644	0.003446	0.0024431	0.0020197	0.0034362	0.0048909	0.0091497	0.005848	0.019276	4.478e-05	0.0042938	0.010484	0.0036984	0.044736	0.0035594	0.001656	0.013463	0.00040713	0.00024877	0.020971	0.00098783	0.010847	0.0075818	0.0016002	0.0054828	0.00034559	0.0019941	0.021483	0.0032415	0.12927	0.00090096	0.0031973	0.089553	0.0010641	0.0043859	0.00050087	0.0055719	0.0012231	0.010512	0.0048837	0.0083732	0.024668	0.067632	0.0030478	0.0005076	0.0024512	0.0069171	0.0010133	0.015955
6.575	0.10738	0.0023828	0.0020829	0.0013863	0.0048971	0.0058377	0.0079112	0.0063291	0.017523	0.00016389	0.0042671	0.011506	0.0040348	0.04504	0.0039645	0.0016515	0.012273	0.00061961	0.00031499	0.019993	0.00073368	0.010044	0.0079693	0.0018888	0.0057147	0.00053951	0.0022553	0.022262	0.0043446	0.1197	0.0013046	0.0029685	0.086649	0.0010099	0.0043748	0.00053825	0.0058499	0.0012852	0.0095728	0.0035753	0.0073398	0.023947	0.066997	0.0032669	0.00016729	0.001916	0.0068659	0.0013107	0.014851
6.5875	0.10983	0.0017754	0.0016532	0.0009959	0.0059464	0.0060768	0.0068208	0.0067099	0.016454	0.00047254	0.0047686	0.012564	0.0045565	0.045936	0.0043278	0.0017983	0.010526	0.00078872	0.00041466	0.01963	0.00035093	0.0093199	0.0084598	0.0021371	0.005682	0.0010855	0.0022934	0.022427	0.0061845	0.11002	0.0016992	0.0025516	0.086474	0.00076375	0.0041706	0.00033856	0.0061565	0.0011698	0.0071655	0.0029769	0.0054884	0.024385	0.066658	0.0031229	0.00011557	0.0015964	0.0067279	0.0016936	0.015051
6.6	0.11314	0.0015184	0.0015575	0.00088759	0.0059815	0.0053634	0.0054991	0.0075403	0.016	0.00062504	0.0051399	0.012904	0.0052868	0.04636	0.0044011	0.0023961	0.0093428	0.00080539	0.00054656	0.01851	0.00016342	0.0093345	0.0089235	0.0023492	0.0059849	0.0018099	0.0024968	0.023371	0.0077723	0.10076	0.0020189	0.0020996	0.086068	0.00055533	0.0034058	0.0001596	0.0067713	0.00095346	0.0053984	0.0025076	0.0050551	0.024668	0.067119	0.0028823	0.00023038	0.0012955	0.0066559	0.0018554	0.015583
6.6125	0.11724	0.0017911	0.0010576	0.00087604	0.0063893	0.0048163	0.0045804	0.0082097	0.015657	0.00048357	0.0055996	0.012051	0.0055814	0.048186	0.0041463	0.0024918	0.0086602	0.00070714	0.00079182	0.018071	0.0002034	0.01005	0.0092788	0.0025906	0.0069387	0.0025628	0.0026553	0.024054	0.00943	0.092531	0.0022381	0.0017572	0.086122	0.00042035	0.0027458	0.00018865	0.0072757	0.00075595	0.0042073	0.0018869	0.005176	0.024148	0.068324	0.0028781	0.00059836	0.00092586	0.0066699	0.001792	0.016888
6.625	0.12186	0.0027155	0.00090966	0.0009956	0.0069097	0.0046344	0.0032981	0.0085666	0.015272	0.00063592	0.0054743	0.010622	0.0060018	0.048238	0.0037075	0.0023056	0.0078997	0.000675	0.0013259	0.016551	0.00019867	0.011119	0.0098894	0.0027275	0.0081	0.0032664	0.0028461	0.025248	0.011742	0.085778	0.0023779	0.0014861	0.083748	0.00031136	0.002668	0.00023279	0.006938	0.00079593	0.0037476	0.001455	0.0064384	0.023962	0.069638	0.0030899	0.00087384	0.00062022	0.0066031	0.0016183	0.017677
6.6375	0.12742	0.0034873	0.0012946	0.0011889	0.0071693	0.0048851	0.0023064	0.0081247	0.015892	0.0010265	0.0052926	0.0088125	0.0062988	0.047308	0.0034881	0.0021797	0.0078036	0.00070618	0.0021005	0.014867	0.00024402	0.012798	0.01038	0.0026366	0.0089749	0.003571	0.0025062	0.025191	0.012965	0.081293	0.0023679	0.0012441	0.082388	0.00021071	0.0027705	0.0001681	0.0061066	0.001104	0.0037096	0.0012038	0.0077617	0.023973	0.070812	0.0034184	0.0011702	0.00063242	0.0066733	0.0015064	0.017801
6.65	0.13403	0.0043231	0.0016412	0.0013558	0.0072476	0.0049855	0.0014105	0.0071701	0.01636	0.0014153	0.0047127	0.0070625	0.0068711	0.046509	0.0035284	0.0021148	0.0079599	0.00094124	0.0028303	0.013354	0.00026342	0.013061	0.011172	0.0023019	0.010685	0.0035331	0.0022025	0.024569	0.01362	0.078767	0.0020406	0.0010351	0.082542	0.00027345	0.0030893	0.00032199	0.0048565	0.0017516	0.0036695	0.001175	0.0087471	0.024261	0.073507	0.0037959	0.0013957	0.0010238	0.0068007	0.0012818	0.016965
6.6625	0.14027	0.0049763	0.0016778	0.0014119	0.0067566	0.0047499	0.00088456	0.006044	0.016604	0.0016056	0.0043151	0.0059293	0.0070203	0.046692	0.0034542	0.0023701	0.0082736	0.0010361	0.0034335	0.01288	0.00035088	0.012656	0.011755	0.0019449	0.011659	0.0030501	0.0022094	0.022909	0.013892	0.077852	0.0017575	0.00089469	0.085153	0.00071444	0.0034113	0.00071863	0.0037198	0.0025077	0.0032324	0.001272	0.0086918	0.02449	0.076695	0.0040823	0.0016463	0.0014903	0.0069908	0.00097793	0.015713
6.675	0.14281	0.0054557	0.0016371	0.0014985	0.005351	0.0044459	0.00046544	0.0051256	0.016144	0.0017221	0.0043236	0.00513	0.0062314	0.048053	0.0030765	0.0026436	0.0088747	0.00098952	0.0039873	0.012812	0.00057629	0.012931	0.012614	0.0017112	0.01235	0.0025365	0.0026069	0.021218	0.014826	0.079621	0.0015479	0.00083304	0.08835	0.0015589	0.0032643	0.0014944	0.0033149	0.0029959	0.0024658	0.0014526	0.0080557	0.02439	0.079208	0.0041458	0.0018565	0.0019116	0.0073211	0.00063112	0.013182
6.6875	0.14457	0.005792	0.0016796	0.0015435	0.0036813	0.0044519	0.00024695	0.0044383	0.015377	0.0020018	0.0044585	0.0047032	0.0052509	0.049671	0.0027841	0.0031029	0.0096226	0.00095315	0.0043282	0.012916	0.00074359	0.013173	0.012784	0.0015368	0.012722	0.00268	0.0027632	0.01991	0.015058	0.084851	0.0014412	0.00086876	0.089836	0.0027207	0.0032172	0.0023751	0.0027428	0.0031518	0.0018765	0.0016554	0.0073609	0.024006	0.080098	0.0046146	0.0019019	0.002263	0.0079671	0.00032088	0.010577
6.7	0.14481	0.005914	0.0014617	0.0017137	0.0029851	0.0044156	0.00014918	0.0041043	0.014182	0.0020156	0.0046573	0.0044451	0.0043286	0.050951	0.0024614	0.0037438	0.010052	0.0006807	0.004425	0.013428	0.00055614	0.013183	0.011945	0.0013894	0.013412	0.0034069	0.0026932	0.018603	0.014758	0.09206	0.0013571	0.0010483	0.089162	0.0040288	0.0034012	0.002823	0.0024789	0.002918	0.0019362	0.0017753	0.0076491	0.024373	0.08149	0.0055015	0.0018776	0.0030541	0.0090715	0.00018074	0.0084083
6.7125	0.14361	0.0059366	0.0014217	0.0017991	0.0026265	0.0041997	0.00015492	0.0040005	0.012829	0.0016067	0.0049359	0.0040554	0.0033424	0.055528	0.0020723	0.0043966	0.0097844	0.00035073	0.0048165	0.014773	0.00019443	0.013128	0.010959	0.0015013	0.012739	0.0043342	0.0031272	0.016408	0.013211	0.099385	0.0011534	0.0011653	0.08662	0.0054437	0.0031558	0.0032334	0.0023903	0.0023205	0.0022504	0.0018679	0.0073511	0.024479	0.083391	0.0064586	0.0015844	0.0036493	0.01017	8.083e-05	0.007568
6.725	0.1431	0.0056557	0.0015337	0.0015241	0.0019851	0.0035931	0.00022927	0.0041401	0.011589	0.0015578	0.0052809	0.0038897	0.0025493	0.058011	0.0016212	0.0046055	0.010221	0.00012076	0.0048154	0.016129	1.885e-05	0.013372	0.0099858	0.0017735	0.012162	0.0052324	0.0039244	0.014178	0.01175	0.10545	0.00093618	0.0012481	0.087312	0.0065475	0.0026129	0.0030737	0.0024807	0.0018302	0.00305	0.0019577	0.0073445	0.025383	0.085331	0.0073486	0.0012243	0.0033295	0.010619	0.00011468	0.0070089
6.7375	0.14172	0.0049135	0.0011292	0.0010829	0.0011025	0.0034889	0.00037081	0.0043278	0.010801	0.0010983	0.0056487	0.0036579	0.0018518	0.058896	0.0013741	0.0045291	0.011348	7.8e-05	0.0046134	0.017336	6.105e-05	0.014208	0.008991	0.0022736	0.01193	0.0052907	0.0050444	0.012169	0.0098322	0.1099	0.00078381	0.0012396	0.087967	0.0067684	0.0019823	0.0028157	0.0028913	0.0018887	0.0036629	0.0021583	0.0082252	0.026562	0.084863	0.0075067	0.00095411	0.0034641	0.010658	0.00014228	0.0062103
6.75	0.13964	0.004063	0.00079632	0.00066972	0.00061609	0.003495	0.00058348	0.0042529	0.0102	0.001415	0.0057824	0.0036654	0.0013948	0.057057	0.0015988	0.0048947	0.012094	0.00012066	0.0045343	0.018425	0.00019972	0.014719	0.0084733	0.0026076	0.011934	0.0051324	0.0058785	0.010232	0.0078178	0.1125	0.00064129	0.0011454	0.088373	0.0062836	0.0013546	0.0029756	0.0028448	0.0021338	0.0044227	0.0022657	0.010094	0.028435	0.083418	0.0073903	0.00086677	0.0032056	0.010567	0.0001446	0.0054261
6.7625	0.1372	0.0036166	0.00086597	0.00033392	0.00050024	0.0031504	0.0009061	0.004148	0.0092518	0.0015498	0.0058763	0.0040957	0.0012018	0.054812	0.0023387	0.0059636	0.011969	0.00019922	0.0046647	0.019748	0.00040869	0.014307	0.007515	0.002674	0.012639	0.0049759	0.0058665	0.0083751	0.0058085	0.11396	0.00043603	0.00085682	0.089905	0.0054376	0.00093527	0.0024011	0.0026291	0.0022445	0.0045659	0.0023344	0.0101	0.029966	0.082607	0.0069395	0.00081445	0.0037407	0.010025	0.00014834	0.0050617
6.775	0.13565	0.0033017	0.0011233	0.00016067	0.00040429	0.0025853	0.0012902	0.0039619	0.0081593	0.001204	0.0056766	0.0046565	0.001171	0.055133	0.0034718	0.006883	0.012237	0.00027997	0.0048331	0.020861	0.00063224	0.014238	0.006167	0.0025452	0.012108	0.0048559	0.0052198	0.0066086	0.004337	0.11457	0.00029997	0.00071251	0.090739	0.0043996	0.00070264	0.001426	0.0019803	0.0022898	0.0043228	0.0021899	0.0093627	0.031546	0.081274	0.0067401	0.00076696	0.0048513	0.0091691	0.00023521	0.0048419
6.7875	0.13465	0.0026519	0.0011813	0.00016011	0.00029043	0.0027336	0.0016395	0.0041256	0.0070726	0.0011828	0.0050742	0.0055586	0.0014574	0.056904	0.0048458	0.0083288	0.012796	0.00038239	0.0043609	0.021123	0.00078463	0.014132	0.0050349	0.0023938	0.010918	0.0046477	0.0041903	0.0051856	0.0035445	0.11533	0.00015727	0.00051598	0.094329	0.0034961	0.00065804	0.0011048	0.001508	0.0021295	0.0038965	0.0022107	0.0095478	0.031446	0.078801	0.0063442	0.00095286	0.0055741	0.008164	0.00023644	0.0048549
6.8	0.13181	0.0025198	0.001317	0.00019209	0.00013607	0.0031735	0.0019717	0.0043409	0.0061275	0.001297	0.0040709	0.0067385	0.0015178	0.057682	0.0059606	0.0088625	0.013046	0.00057606	0.0035547	0.02125	0.00073516	0.013704	0.0040773	0.0018092	0.0094541	0.004286	0.0030958	0.0037922	0.0027109	0.11645	2.282e-05	0.00048609	0.099949	0.0028796	0.00072468	0.00083986	0.0016282	0.0016987	0.0036171	0.0022891	0.0086319	0.030679	0.075144	0.0060215	0.00141	0.0063035	0.0072713	0.00026942	0.0046494
6.8125	0.12582	0.0021566	0.0013709	0.00025194	5.392e-05	0.0030221	0.0023941	0.0046305	0.0049874	0.0014627	0.0029611	0.0084706	0.0016457	0.057307	0.0068836	0.0079547	0.01282	0.00070419	0.0028025	0.02111	0.00053402	0.012555	0.0031445	0.0010394	0.0081244	0.0035557	0.0021043	0.002432	0.0025862	0.11864	0.00011686	0.00030189	0.10302	0.002389	0.00081941	0.00041903	0.0020122	0.0012248	0.0035768	0.0022506	0.0080721	0.028833	0.07357	0.0057121	0.0018323	0.0067673	0.006974	0.00029004	0.0046807
6.825	0.12155	0.00192	0.0014341	0.00036875	2.443e-05	0.0031744	0.0029994	0.0049743	0.003639	0.0019839	0.0020704	0.010416	0.0020828	0.057364	0.0078449	0.0075152	0.012532	0.00073086	0.0017959	0.020533	0.00037789	0.012336	0.0024773	0.00040338	0.0072857	0.0028814	0.0014023	0.0015639	0.0024279	0.11938	0.0003496	0.00034524	0.10473	0.0021491	0.00089798	0.00046763	0.0029259	0.00098725	0.0036712	0.0021811	0.0080197	0.025811	0.07303	0.005528	0.0020532	0.007248	0.0069802	0.00017074	0.0046216
6.8375	0.11936	0.0021036	0.0014116	0.00049767	3.243e-05	0.0035801	0.0035111	0.0052853	0.0027195	0.0020419	0.0015331	0.012877	0.0027653	0.056368	0.0087487	0.0075365	0.012302	0.00068068	0.00093542	0.019693	0.00015777	0.012313	0.0020901	9.569e-05	0.0065572	0.0023575	0.0011102	0.00085219	0.001892	0.12026	0.00090018	0.0004868	0.1045	0.0021623	0.0010602	0.00077292	0.0042567	0.0011648	0.0035481	0.00197	0.0079971	0.023301	0.074056	0.0052959	0.0019471	0.0065351	0.0070192	0.00014679	0.0051079
6.85	0.11682	0.0023815	0.0016677	0.00057787	0.00015989	0.0039229	0.0036673	0.0049327	0.0021373	0.0017785	0.0011468	0.014944	0.0034348	0.055089	0.0097181	0.0070521	0.012452	0.00057949	0.00040665	0.018801	8.809e-05	0.01301	0.0018584	0.00017477	0.0063695	0.0022402	0.0011966	0.00045776	0.0014312	0.12228	0.001529	0.00067855	0.10403	0.0025131	0.0010409	0.00081229	0.0054748	0.0018586	0.0032965	0.00172	0.0087395	0.020959	0.075818	0.0053216	0.0016816	0.0056313	0.0071475	6.705e-05	0.0054226
6.8625	0.11413	0.0025025	0.0021234	0.00063338	0.00037964	0.0043542	0.0037065	0.0043019	0.0018412	0.001977	0.0010894	0.017005	0.0038136	0.055893	0.010711	0.0071062	0.012791	0.00054236	0.00019604	0.018598	0.00016409	0.014497	0.0018476	0.00057245	0.0064394	0.0027654	0.0012182	0.00027556	0.0011812	0.12537	0.0021528	0.00070531	0.10265	0.0034605	0.0011951	0.0010959	0.0061204	0.0023526	0.002757	0.0014393	0.0092581	0.01871	0.077655	0.0053069	0.0013183	0.0054456	0.0064156	7.709e-05	0.0054892
6.875	0.11231	0.0029243	0.0025473	0.0006291	0.00067613	0.0055124	0.0039316	0.003719	0.0015443	0.0019434	0.0010839	0.017993	0.0041185	0.057451	0.012184	0.0074333	0.012864	0.00049457	0.00023515	0.018779	0.00036255	0.014858	0.0019624	0.0012266	0.0066943	0.0032343	0.0014356	0.00012849	0.0011277	0.12729	0.0026927	0.00097451	0.098217	0.0045508	0.0016329	0.001477	0.0063036	0.0026901	0.0027556	0.0012731	0.0090642	0.016564	0.077834	0.0056649	0.0010756	0.0053835	0.0056893	8.58e-05	0.0051863
6.8875	0.11174	0.0037723	0.0027698	0.0005835	0.0010446	0.0077157	0.0044938	0.0034407	0.0012057	0.0017529	0.0012433	0.01818	0.004597	0.059086	0.013326	0.0086658	0.012603	0.00059973	0.00032392	0.019008	0.00061485	0.015307	0.0019642	0.0021643	0.0070455	0.003401	0.001765	4.911e-05	0.0010764	0.12838	0.003377	0.0013013	0.092636	0.0053379	0.0020779	0.0015279	0.0057378	0.0027535	0.0030658	0.001262	0.0088943	0.014821	0.07836	0.006135	0.00088016	0.00509	0.0054351	7.065e-05	0.0044488
6.9	0.11135	0.0044788	0.0033152	0.00048347	0.0013804	0.0088931	0.0052092	0.0036249	0.0013781	0.0014695	0.0015082	0.017256	0.005067	0.05924	0.014007	0.01041	0.012286	0.00083459	0.00033498	0.019734	0.0012249	0.016131	0.0018852	0.0033124	0.0078627	0.003066	0.0021852	8.122e-05	0.00080384	0.12848	0.0046741	0.001689	0.086367	0.0055062	0.0025132	0.001311	0.0047978	0.0028025	0.0036654	0.0013135	0.0089114	0.013409	0.078854	0.0065015	0.00056553	0.0043041	0.0055474	0.0001229	0.0036566
6.9125	0.1098	0.0048226	0.0036735	0.00037011	0.0016499	0.0083621	0.0057564	0.0038501	0.0020148	0.0012167	0.0019403	0.016199	0.0049389	0.058072	0.014195	0.011767	0.011623	0.00093177	0.00064549	0.021	0.0017604	0.016731	0.0018114	0.0046486	0.0093044	0.0027383	0.0025469	0.00025689	0.00065484	0.12958	0.0056704	0.0016787	0.081433	0.0050827	0.0028556	0.0013001	0.0038898	0.0023211	0.0042442	0.0013505	0.0085141	0.013079	0.079797	0.0066313	0.00036636	0.0036866	0.0057418	0.00015223	0.0031094
6.925	0.1074	0.0047223	0.0040439	0.00024196	0.0015273	0.0082753	0.0061169	0.0039334	0.0028445	0.0010391	0.0024555	0.015052	0.004232	0.057358	0.013748	0.012338	0.011119	0.00091522	0.00083976	0.02211	0.0020268	0.016077	0.0015459	0.0058947	0.011534	0.002459	0.0027304	0.00059362	0.00059887	0.1311	0.0071391	0.0019567	0.077198	0.0042353	0.0029053	0.0011837	0.0032191	0.0018106	0.0039178	0.0013635	0.0083761	0.013552	0.079149	0.0067133	0.00036382	0.0028438	0.0062096	0.00021725	0.0027548
6.9375	0.10652	0.0045221	0.0044178	0.00015501	0.0012222	0.0080703	0.0063963	0.004214	0.0034472	0.00090585	0.0029097	0.015858	0.0034581	0.056522	0.012634	0.011958	0.010722	0.0007842	0.0011271	0.024842	0.0020921	0.014735	0.0012931	0.0073874	0.013352	0.0019066	0.0028058	0.00090761	0.00055377	0.13165	0.007985	0.0021054	0.074201	0.0034882	0.002766	0.00091131	0.0030478	0.0011814	0.0036471	0.0014843	0.0079743	0.01528	0.077856	0.0067075	0.00041409	0.0023558	0.0066855	0.00033601	0.0029529
6.95	0.1055	0.0044257	0.0047437	0.00019258	0.0008748	0.0083245	0.0063036	0.0051609	0.0042446	0.0011129	0.0030502	0.018237	0.0030525	0.05671	0.010763	0.011085	0.010472	0.00073233	0.0016144	0.028241	0.0022753	0.013149	0.00085218	0.0091639	0.015496	0.0013378	0.0028572	0.0012161	0.000506	0.13268	0.0081302	0.0024224	0.071812	0.0029178	0.0025751	0.00083645	0.0033047	0.00076202	0.0038144	0.0017347	0.0075617	0.01739	0.075725	0.0064834	0.00038248	0.0021385	0.0070068	0.00049346	0.0036185
6.9625	0.10412	0.0040737	0.0045802	0.00037434	0.00071232	0.0083003	0.0060331	0.0070062	0.0048027	0.0015249	0.0026524	0.022049	0.0027568	0.055385	0.0086355	0.010355	0.010748	0.00052602	0.0017422	0.031879	0.0027586	0.012705	0.00056144	0.011427	0.0173	0.0010115	0.0027037	0.0018141	0.00053341	0.13467	0.0079239	0.0025773	0.071542	0.0025643	0.0028101	0.00062279	0.0038327	0.00056742	0.004069	0.00197	0.0083019	0.019871	0.072375	0.005953	0.00035793	0.0027324	0.0068814	0.0007426	0.0042126
6.975	0.10353	0.0036456	0.0041802	0.00067209	0.00063793	0.0077561	0.0060588	0.0088519	0.0050787	0.0016584	0.0022217	0.025563	0.0025279	0.055736	0.0063161	0.010044	0.011467	0.00041327	0.001456	0.035459	0.0032016	0.011959	0.00033117	0.01381	0.01861	0.0009993	0.0027531	0.0023094	0.00046298	0.13729	0.0073472	0.0026897	0.074253	0.0021829	0.0033724	0.00048331	0.0044222	0.00066394	0.0041656	0.0021334	0.0082912	0.020059	0.069219	0.0051335	0.00045322	0.0036726	0.0067574	0.001037	0.0047685
6.9875	0.10221	0.0026989	0.0036059	0.0010155	0.00046498	0.0067253	0.0061932	0.010889	0.0050056	0.0021846	0.0018706	0.028884	0.0026996	0.057375	0.0044699	0.010251	0.01204	0.00043149	0.0012151	0.038346	0.0033747	0.011604	0.00022689	0.016236	0.01753	0.0010808	0.0025198	0.0030299	0.00036433	0.14137	0.0072871	0.0028028	0.079646	0.0018954	0.0036264	0.00035173	0.0049766	0.00088604	0.004131	0.0023016	0.0078782	0.020585	0.065095	0.0044084	0.00092666	0.0044201	0.0063322	0.0010961	0.0053096
7	0.10026	0.0018918	0.0028949	0.0012625	0.00033136	0.0063194	0.0064867	0.012442	0.0052222	0.0025243	0.001754	0.031972	0.0030357	0.058612	0.0035164	0.010404	0.012143	0.00066298	0.00086587	0.040052	0.0033368	0.010105	0.00012252	0.018191	0.016127	0.0013904	0.0026266	0.003857	0.00054595	0.14533	0.0073584	0.0030278	0.086466	0.001668	0.0035884	0.00038436	0.0052529	0.0010233	0.0043384	0.0023573	0.0079056	0.02181	0.061459	0.0039482	0.0016368	0.0049119	0.0054942	0.0012283	0.0059415
7.0125	0.099603	0.0015551	0.002646	0.0013391	0.00055052	0.0057327	0.0068379	0.014327	0.0060679	0.0025123	0.0019947	0.034007	0.0033549	0.060106	0.0028313	0.010536	0.011698	0.0009435	0.0010856	0.040848	0.0031093	0.0084834	0.00012149	0.01994	0.015644	0.001566	0.0025298	0.0041799	0.00069871	0.14817	0.0075208	0.0030949	0.090448	0.0014153	0.0033493	0.00053869	0.0051087	0.0010142	0.0042562	0.0025819	0.007592	0.023682	0.058849	0.0033625	0.0022977	0.0050782	0.0044331	0.0014779	0.0061479
7.025	0.098347	0.0015005	0.0024739	0.0011864	0.00089274	0.0052652	0.0069857	0.015206	0.0068412	0.0025947	0.0026224	0.035453	0.0037024	0.059203	0.0026812	0.010511	0.011195	0.0012465	0.0012897	0.04105	0.0027361	0.0067088	7.976e-05	0.020745	0.015411	0.0018835	0.0025522	0.0045467	0.00085339	0.14878	0.0072217	0.0032089	0.092796	0.00094758	0.0029404	0.00056591	0.0048845	0.0010243	0.0038156	0.0027995	0.0074575	0.024174	0.056773	0.0030292	0.002998	0.0052725	0.0037292	0.0017681	0.0061677
7.0375	0.096666	0.0018181	0.0030861	0.0011214	0.00097716	0.0048198	0.0070419	0.015771	0.0077989	0.0026578	0.0035063	0.036591	0.0038309	0.057675	0.0026893	0.01003	0.010777	0.0013695	0.0021447	0.040912	0.0021671	0.0051018	0.00013393	0.020856	0.014791	0.0020677	0.0024449	0.0050381	0.0011773	0.14694	0.0066593	0.0031139	0.093194	0.00068645	0.0024871	0.00061427	0.0046857	0.0012584	0.0036191	0.0028642	0.0072406	0.022939	0.055386	0.0030912	0.0036556	0.00514	0.003527	0.0015832	0.0061633
7.05	0.09455	0.0021836	0.003867	0.0011223	0.0011823	0.0037123	0.0069319	0.015365	0.008341	0.0025252	0.004634	0.037382	0.0039602	0.05435	0.0027865	0.0084154	0.0099548	0.0011595	0.0028554	0.03863	0.0015685	0.0040917	0.00026128	0.020699	0.013961	0.0019973	0.0022744	0.0056297	0.0017314	0.14209	0.005868	0.0030383	0.093588	0.00071375	0.0021185	0.00072591	0.0045261	0.0016754	0.0036028	0.0031827	0.007808	0.021862	0.054412	0.0033245	0.0039067	0.0046755	0.0037883	0.0012007	0.006421
7.0625	0.09362	0.0021553	0.0042041	0.0012864	0.0011849	0.0033571	0.0066702	0.014583	0.0082407	0.0018226	0.0057531	0.037574	0.0040206	0.05055	0.0026867	0.006502	0.0099021	0.00084617	0.0031807	0.036571	0.0009266	0.0043448	0.00045719	0.019953	0.013166	0.001603	0.0020846	0.006197	0.0025522	0.1361	0.0053402	0.0030253	0.09229	0.00091517	0.0020593	0.00074052	0.0042835	0.0018518	0.0035426	0.0035143	0.0098445	0.020085	0.054271	0.003596	0.0035576	0.00421	0.0040206	0.00095036	0.0068286
7.075	0.092771	0.0023018	0.0043993	0.001609	0.0012834	0.0031742	0.0061397	0.013099	0.0077958	0.0016523	0.0069455	0.037787	0.0039636	0.047215	0.0028984	0.0052489	0.010314	0.00060507	0.0033041	0.034518	0.00042469	0.0050789	0.00082078	0.018749	0.011962	0.0010226	0.0021363	0.0063558	0.0036617	0.12987	0.004981	0.0033033	0.090601	0.0011248	0.0019104	0.00063984	0.0040347	0.0016082	0.0033483	0.0040253	0.011836	0.01925	0.055654	0.0038971	0.0033561	0.0044068	0.0040375	0.00075541	0.0075444
7.0875	0.091661	0.0022421	0.0050236	0.0019692	0.0012112	0.0033573	0.0055978	0.011442	0.0070495	0.0013923	0.0079725	0.038291	0.0037523	0.044574	0.0033466	0.0040346	0.010439	0.0003534	0.0036023	0.032272	0.00016763	0.0057881	0.0012046	0.01728	0.011344	0.00060631	0.0020699	0.0065451	0.0050155	0.12323	0.0046027	0.0041325	0.090447	0.0013569	0.0017447	0.0010062	0.0040347	0.0010596	0.0033511	0.0041782	0.013097	0.017434	0.056214	0.004607	0.0033856	0.0046907	0.0041773	0.00068116	0.0078095
7.1	0.087955	0.0022352	0.0056348	0.0023264	0.0013126	0.0038157	0.0050022	0.010183	0.0068561	0.00094365	0.00878	0.038921	0.0035533	0.041703	0.0039548	0.0034887	0.0097369	0.00015744	0.0035217	0.030654	0.00012879	0.0058628	0.0015835	0.015349	0.0099159	0.0003775	0.0021792	0.006827	0.0058675	0.11733	0.0044582	0.0050882	0.090132	0.0016853	0.0014711	0.0012618	0.004124	0.00065959	0.0031195	0.0042344	0.014219	0.016936	0.058796	0.0054347	0.0034221	0.0059445	0.0040973	0.0005456	0.0078132
7.1125	0.083756	0.0020321	0.0063961	0.0026729	0.0013644	0.004158	0.0045746	0.0092283	0.0072158	0.00022705	0.0091136	0.038669	0.0033842	0.040087	0.0044115	0.0028429	0.0087048	0.00013449	0.0039785	0.029329	0.00024934	0.0055963	0.00221	0.013197	0.0084779	0.00053657	0.0021599	0.006944	0.0066187	0.11126	0.0039307	0.0055456	0.090249	0.0021231	0.001231	0.0014726	0.0043015	0.00054205	0.0030611	0.0042277	0.014165	0.017164	0.061579	0.0062026	0.0032905	0.0063204	0.0041605	0.00034094	0.0074847
7.125	0.080471	0.0019021	0.006721	0.0029543	0.0017875	0.0045073	0.0037602	0.0076946	0.0087803	0.00013759	0.0090522	0.037867	0.003334	0.039693	0.0050951	0.0025257	0.0084192	0.00017572	0.0043284	0.028441	0.00048981	0.0055892	0.0028925	0.010632	0.0074754	0.00098113	0.0019367	0.0067637	0.0069804	0.10592	0.0030941	0.0056161	0.090304	0.0023611	0.0010857	0.0019907	0.0046263	0.00064827	0.0029054	0.0042757	0.013517	0.018598	0.064657	0.0060969	0.0033391	0.0073795	0.0043255	0.00012164	0.0066866
7.1375	0.077136	0.0019475	0.0070079	0.0032135	0.0021405	0.004779	0.0029788	0.0057747	0.011043	0.00026002	0.0084498	0.035291	0.003687	0.039217	0.0060488	0.0022906	0.0086514	0.0002025	0.0042354	0.028524	0.00082637	0.0060557	0.0035967	0.0083361	0.0068696	0.0012342	0.0016141	0.0063033	0.0074265	0.10206	0.0021748	0.0049375	0.090606	0.0027431	0.0011802	0.0019038	0.0051378	0.00088322	0.0030209	0.0041059	0.011557	0.019386	0.067596	0.0054312	0.002975	0.0070576	0.0045575	0.00010541	0.0055906
7.15	0.07502	0.001853	0.0069967	0.0036037	0.0021079	0.005444	0.0024818	0.0047323	0.011743	0.00045288	0.007314	0.032131	0.0043311	0.038683	0.0071437	0.0023838	0.0092432	0.00034639	0.0036815	0.029666	0.0010582	0.0059148	0.0037518	0.0060689	0.0062857	0.0015283	0.0013134	0.005783	0.0078452	0.10079	0.0014736	0.004183	0.092073	0.0033846	0.0012788	0.001769	0.0055172	0.0010143	0.0031329	0.0037826	0.0096189	0.020572	0.070252	0.0048323	0.002155	0.0069716	0.004785	0.00017194	0.0050048
7.1625	0.073653	0.0017958	0.0069671	0.0040067	0.0020499	0.0060567	0.0023052	0.0038418	0.012299	0.00051704	0.0060318	0.028933	0.0050006	0.038856	0.008303	0.0025717	0.0096941	0.00047891	0.0027286	0.031884	0.00099241	0.005683	0.0037629	0.004117	0.0058663	0.0017225	0.00096679	0.0051582	0.0089323	0.10073	0.0010304	0.0030098	0.094494	0.004186	0.0016272	0.0020849	0.0054387	0.0008997	0.0031151	0.0032647	0.0090308	0.021339	0.072455	0.0046669	0.001646	0.0063058	0.0047916	0.00010789	0.0047398
7.175	0.074345	0.0015315	0.0068914	0.0044018	0.0021857	0.0069964	0.0018089	0.0034325	0.013143	0.00045142	0.0049936	0.026233	0.0053477	0.04049	0.0093275	0.0026197	0.0098567	0.00059	0.0016558	0.03432	0.00081002	0.005052	0.0037957	0.0030537	0.0050606	0.0018295	0.00083928	0.0044289	0.0094183	0.10305	0.00082224	0.0019246	0.097422	0.004592	0.001989	0.001436	0.0048757	0.00069988	0.0028046	0.0028336	0.0091405	0.02265	0.076037	0.0048596	0.0013842	0.004932	0.0045797	5.857e-05	0.0044525
7.1875	0.077025	0.0013532	0.0060032	0.0044747	0.0032868	0.0080041	0.0014202	0.0029221	0.014368	0.00049318	0.0042906	0.022308	0.0052832	0.044372	0.0098178	0.0022902	0.0097675	0.00057948	0.00092963	0.036277	0.00059869	0.004624	0.0039701	0.0023102	0.0043525	0.0018977	0.00066186	0.0035489	0.010042	0.10643	0.00045243	0.0014396	0.098456	0.0049776	0.0024372	0.00097975	0.0043335	0.00055529	0.0025594	0.002604	0.0090122	0.022841	0.079166	0.0047666	0.0014595	0.0044015	0.004272	0.00010721	0.0045799
7.2	0.082278	0.001178	0.0043212	0.0045573	0.0046299	0.0089667	0.0010501	0.0024297	0.016059	0.00045286	0.0036771	0.018327	0.0049423	0.046748	0.0096533	0.0019693	0.0099284	0.00071237	0.00072299	0.036036	0.0004274	0.0045413	0.0041823	0.0019476	0.0035511	0.0022009	0.00073381	0.0029433	0.010086	0.11071	0.00036707	0.0013627	0.10011	0.0050313	0.0027097	0.00096408	0.0040392	0.0005286	0.0025706	0.00254	0.0083536	0.024559	0.081057	0.0053263	0.0011697	0.0043435	0.0041065	0.00020565	0.0044219
7.2125	0.088177	0.0012143	0.0028882	0.0045241	0.0061376	0.0095936	0.00085	0.0019374	0.018443	0.00031287	0.0035296	0.015008	0.0045304	0.046068	0.0086978	0.0018344	0.0094736	0.00076389	0.00078874	0.034521	0.0002883	0.0049494	0.004281	0.0018113	0.0032914	0.0027575	0.00072713	0.0020495	0.010632	0.11508	0.00039527	0.0015584	0.099902	0.0048984	0.0031224	0.00080369	0.0039683	0.00078087	0.0023123	0.0023302	0.0072342	0.026561	0.079657	0.0059692	0.0011973	0.0044577	0.0042788	0.00043315	0.0046185
7.225	0.094625	0.0013566	0.0019823	0.0046766	0.007711	0.0093556	0.0006787	0.0015479	0.020543	0.00016222	0.0036612	0.011847	0.0040815	0.04453	0.0074082	0.0017878	0.0090445	0.00069313	0.00088674	0.031642	0.00017245	0.0052572	0.0047814	0.0017962	0.0027657	0.003059	0.00064372	0.0012235	0.011628	0.12064	0.00040545	0.0018742	0.099214	0.0047875	0.003607	0.0010951	0.0041372	0.0012077	0.0022873	0.0022306	0.0059558	0.02981	0.076483	0.0070131	0.0010364	0.0044123	0.0046334	0.00065226	0.004745
7.2375	0.10136	0.0018442	0.0011911	0.0046335	0.0092736	0.0084348	0.00061259	0.0013832	0.022588	0.00021711	0.003941	0.0090679	0.0038596	0.04416	0.0058151	0.0019058	0.0097198	0.00058633	0.0010969	0.028697	9.729e-05	0.0055077	0.0060197	0.0020945	0.0024743	0.0030407	0.00073134	0.00074512	0.012218	0.12685	0.00075126	0.0020031	0.096071	0.004922	0.0040042	0.0014594	0.0042611	0.0016334	0.0021836	0.0022576	0.0055711	0.031438	0.072343	0.007971	0.00098883	0.0047808	0.0050776	0.00097674	0.0044998
7.25	0.10803	0.0025619	0.00082058	0.0047841	0.010667	0.0071281	0.00068287	0.0012926	0.022606	0.00036601	0.0042905	0.0075871	0.0034012	0.047027	0.0043586	0.0022549	0.010973	0.00045201	0.0014168	0.027335	8.019e-05	0.0055935	0.0076963	0.0027087	0.0019912	0.0030621	0.0009378	0.00019127	0.012535	0.13415	0.0010503	0.0023561	0.091538	0.0051447	0.004148	0.0011233	0.0043137	0.0019292	0.0020597	0.0023381	0.0057472	0.031826	0.068185	0.0090166	0.00080915	0.0044889	0.0056618	0.00089885	0.0040416
7.2625	0.11439	0.0032074	0.0011939	0.0053398	0.011873	0.0058018	0.00083626	0.0014256	0.023025	0.00036898	0.0044795	0.0065315	0.0030358	0.049969	0.0032344	0.0029514	0.011048	0.00055533	0.0016421	0.026546	7.438e-05	0.0056629	0.0091519	0.0035531	0.0020296	0.0027797	0.0011683	1.387e-05	0.01235	0.14175	0.0010465	0.0028912	0.085515	0.0049187	0.0036995	0.0014754	0.004525	0.0019821	0.0019089	0.0021997	0.0064292	0.030214	0.063818	0.010359	0.00059487	0.0039238	0.0065636	0.00097169	0.0035158
7.275	0.12109	0.0040274	0.0021111	0.0066593	0.013106	0.0047611	0.001047	0.0019315	0.022803	0.00020625	0.0044706	0.0062203	0.0027835	0.050897	0.0025022	0.0037926	0.0097333	0.00045602	0.0015025	0.02671	4.862e-05	0.0054423	0.010637	0.0044076	0.0019401	0.0026498	0.0014185	6.1e-05	0.012687	0.14989	0.00079497	0.003692	0.080949	0.0044742	0.0030207	0.0020109	0.0047737	0.0017327	0.0014629	0.0017758	0.007309	0.027611	0.060724	0.011937	0.00066711	0.0033869	0.0074803	0.0011234	0.002825
7.2875	0.12789	0.0042506	0.0032539	0.008369	0.012745	0.0041377	0.0013919	0.0027022	0.022159	0.00014447	0.004217	0.0067463	0.0026942	0.051197	0.0019777	0.0046659	0.0096831	0.00038557	0.0013688	0.026994	4.83e-05	0.0054601	0.012557	0.0050772	0.0021709	0.0022648	0.0015431	0.00027104	0.013479	0.1576	0.00088778	0.0038805	0.079838	0.0039687	0.0023279	0.0023577	0.005102	0.0013653	0.001019	0.0013596	0.0069923	0.025331	0.058442	0.01334	0.00078717	0.0030894	0.008134	0.0012449	0.0023248
7.3	0.1361	0.0042177	0.0036782	0.010515	0.011472	0.0035059	0.0015707	0.0037127	0.020784	0.0001744	0.0037079	0.008272	0.002552	0.052547	0.0013666	0.0052877	0.010283	0.00029974	0.001404	0.028539	3.961e-05	0.0053509	0.014228	0.0053855	0.0023222	0.0016293	0.0016892	0.00050476	0.014255	0.1632	0.00085058	0.0042553	0.082076	0.0035698	0.0017632	0.0024904	0.0054354	0.0012621	0.00073166	0.0011623	0.0063959	0.024225	0.05821	0.014347	0.00085017	0.0032445	0.0081834	0.0014107	0.0020597
7.3125	0.14384	0.0036071	0.0035527	0.013156	0.0096138	0.0031851	0.0018573	0.0042775	0.01881	0.00029619	0.0032618	0.010955	0.0022078	0.055853	0.00082558	0.0057368	0.01177	0.00044611	0.0017367	0.029407	2.778e-05	0.0054206	0.015649	0.0054717	0.0023487	0.001074	0.0016301	0.00092251	0.01524	0.1664	0.00085538	0.0042953	0.085267	0.0031819	0.0013297	0.0032423	0.005906	0.0015259	0.00091169	0.0011895	0.0053582	0.02254	0.057882	0.014797	0.00054472	0.0036509	0.007818	0.0014525	0.0020715
7.325	0.15017	0.0028166	0.0031581	0.015454	0.0085826	0.0030319	0.0023577	0.0048178	0.016915	0.00045672	0.0028349	0.013855	0.0017453	0.059634	0.00077808	0.0061568	0.013699	0.00062342	0.0020658	0.030221	4.039e-05	0.0056843	0.01642	0.005225	0.0018473	0.00072678	0.0015137	0.0012354	0.016406	0.16649	0.00090683	0.0041801	0.088908	0.0028734	0.00093214	0.0035699	0.0065317	0.0015795	0.0013803	0.0013457	0.0050238	0.02191	0.057281	0.014598	0.00053251	0.0045987	0.0072232	0.001675	0.0021268
7.3375	0.15527	0.0020317	0.0028206	0.01692	0.0078107	0.002745	0.0029978	0.0051097	0.014796	0.00080318	0.0024212	0.016207	0.0011417	0.062394	0.0010121	0.0064519	0.015974	0.00084003	0.0019662	0.030433	0.00011471	0.0060907	0.016439	0.004918	0.0013907	0.00062294	0.0012077	0.0014202	0.017602	0.16424	0.0010089	0.0036484	0.092616	0.0024763	0.00073121	0.0037178	0.0077919	0.0017032	0.0021545	0.0016892	0.0050915	0.020796	0.05567	0.013791	0.0004618	0.005405	0.006442	0.0015956	0.0021596
7.35	0.1598	0.0013918	0.0024333	0.017706	0.0066715	0.0025993	0.0034795	0.0054464	0.012462	0.00079984	0.0020741	0.017661	0.00080883	0.06375	0.0015474	0.0065603	0.017498	0.00074622	0.0017153	0.031517	0.00026985	0.0067965	0.015811	0.0048385	0.00098437	0.00062954	0.00072931	0.001362	0.01776	0.15814	0.0012251	0.0034913	0.096335	0.0023303	0.00047117	0.0037224	0.0079285	0.0019262	0.0025831	0.0021778	0.0049566	0.021601	0.051576	0.012386	0.0006227	0.006406	0.0059074	0.0010692	0.0020503
7.3625	0.16329	0.0011169	0.00221	0.018558	0.0057993	0.0027394	0.0040098	0.0061134	0.010559	0.00071133	0.0019541	0.017408	0.00058399	0.0631	0.0022046	0.0063431	0.017618	0.00063496	0.0017909	0.032125	0.00021758	0.0081914	0.014856	0.0045843	0.00094309	0.00079107	0.00064438	0.0014417	0.018083	0.14933	0.0013489	0.0036669	0.10056	0.0018964	0.00022962	0.0035093	0.0075808	0.0022833	0.0026547	0.0027172	0.0048447	0.022372	0.046488	0.010628	0.00079069	0.0074266	0.0056518	0.00053511	0.0023112
7.375	0.16573	0.0013525	0.0022669	0.018864	0.0052484	0.0032443	0.0040724	0.007346	0.009512	0.0010395	0.0019192	0.015769	0.00042087	0.06112	0.0032049	0.0056703	0.018276	0.00033812	0.0016452	0.032635	0.00018431	0.0098873	0.013189	0.0040984	0.00094304	0.0010392	0.0011013	0.0014527	0.017139	0.13772	0.0017307	0.0041007	0.10228	0.0015906	0.00012928	0.0036792	0.0065516	0.0023475	0.0024235	0.0032521	0.0055225	0.024059	0.042366	0.0090315	0.00081576	0.0084957	0.0052917	0.00049226	0.0024666
7.3875	0.16842	0.002	0.0025358	0.019497	0.0048279	0.0040656	0.004138	0.0077047	0.0089308	0.0015038	0.0018964	0.014286	0.00043404	0.060238	0.004206	0.0048349	0.018819	0.00020648	0.0013601	0.033249	0.00017846	0.011009	0.01218	0.0035147	0.0013247	0.0012524	0.001336	0.0012401	0.015538	0.12652	0.0017817	0.0040197	0.10224	0.0010491	0.00012951	0.0036856	0.005193	0.0024306	0.0024891	0.0037885	0.0058922	0.024616	0.039376	0.0078578	0.00091956	0.0092344	0.004794	0.00057283	0.0021591
7.4	0.17159	0.0028505	0.0032334	0.019782	0.0046713	0.0054215	0.0041911	0.0077952	0.0080155	0.0012833	0.002033	0.013868	0.00044968	0.058614	0.0054406	0.0039479	0.019779	0.00035083	0.0013017	0.034355	0.00017904	0.010915	0.012061	0.002832	0.0016979	0.0012869	0.0012554	0.00099815	0.013481	0.11455	0.0018545	0.0037195	0.097965	0.00062923	0.00021788	0.0039455	0.0042302	0.0024606	0.0023245	0.0038729	0.0071547	0.025003	0.037528	0.0073611	0.0010211	0.010188	0.0042774	0.00076584	0.0015994
7.4125	0.17393	0.0037592	0.0045331	0.020367	0.0047789	0.0071066	0.0042072	0.0076422	0.0076607	0.0012067	0.0025768	0.014427	0.00041536	0.057091	0.0065201	0.0030845	0.019913	0.00075787	0.0012437	0.03572	0.00038564	0.010589	0.011914	0.002211	0.0021781	0.0011558	0.0010792	0.00077263	0.01172	0.10483	0.0017694	0.0031455	0.091556	0.00035957	0.00047408	0.0047089	0.0037287	0.0025416	0.0024428	0.0038932	0.0082505	0.02523	0.035847	0.0074334	0.0012412	0.0099799	0.0039332	0.00084829	0.0011608
7.425	0.17538	0.0042429	0.0059257	0.020845	0.0048694	0.0086249	0.0041925	0.0067956	0.0069919	0.0012807	0.0034971	0.014974	0.00029229	0.0555	0.0076004	0.0023482	0.019395	0.0010268	0.0010271	0.038409	0.00076243	0.010986	0.012132	0.00197	0.0025541	0.00094386	0.00090475	0.00039144	0.0094197	0.097279	0.0016535	0.0026972	0.084543	0.00039297	0.00089152	0.0050088	0.0035406	0.0027265	0.0024864	0.0035287	0.010416	0.025759	0.034314	0.0075472	0.0014427	0.00938	0.0036617	0.00088893	0.0011713
7.4375	0.17749	0.0043304	0.0076983	0.022213	0.0053603	0.0096273	0.0044835	0.0069324	0.006089	0.00096602	0.0041341	0.01476	0.00024177	0.054843	0.0082644	0.0020124	0.018373	0.0010467	0.0010403	0.041959	0.0011515	0.012159	0.012357	0.0021651	0.0024864	0.00096442	0.00083559	4.025e-05	0.0080467	0.092746	0.001597	0.002225	0.077639	0.00056096	0.0013727	0.0059306	0.0035203	0.0029194	0.0021559	0.0031041	0.010893	0.026972	0.032949	0.0076221	0.0016208	0.0090588	0.0034048	0.0011588	0.001211
7.45	0.18059	0.0039519	0.0092079	0.022924	0.0057563	0.010187	0.0048897	0.0067102	0.0055074	0.00084505	0.0044683	0.014632	0.00022976	0.055982	0.00851	0.0019524	0.016176	0.0012183	0.00098306	0.0469	0.0015141	0.012776	0.011758	0.002405	0.0024018	0.0012132	0.00074547	4.208e-05	0.0070853	0.09078	0.0014792	0.0020048	0.07432	0.00098736	0.0019335	0.0066061	0.0037134	0.0031404	0.0017591	0.0026893	0.011579	0.027427	0.032065	0.0073116	0.0018428	0.0085289	0.0031197	0.0012331	0.0017231
7.4625	0.18123	0.0036573	0.0105	0.023967	0.0054665	0.010265	0.0053596	0.0055238	0.0045152	0.00081072	0.0044612	0.014864	0.0003173	0.055677	0.0083094	0.0019787	0.014015	0.00162	0.00079173	0.050938	0.0019246	0.012593	0.011712	0.002888	0.0024023	0.0012589	0.00071164	0.00015548	0.0069694	0.090432	0.001301	0.0024239	0.072642	0.0015815	0.0023941	0.0072748	0.0040968	0.003406	0.0013817	0.0021655	0.01198	0.028326	0.03127	0.0071577	0.0019374	0.0073066	0.0031901	0.0010573	0.0019706
7.475	0.17671	0.0038782	0.011407	0.02366	0.0053433	0.0099606	0.0056098	0.0041419	0.0039657	0.00090685	0.0045982	0.015702	0.0003506	0.055482	0.0076769	0.0017532	0.011856	0.0019025	0.00079176	0.054124	0.0022807	0.011672	0.012427	0.0035956	0.0025349	0.0012387	0.00087863	0.00017053	0.0069662	0.090918	0.0010774	0.0031243	0.072559	0.0022241	0.0032653	0.0078095	0.0045384	0.0035384	0.0011537	0.001881	0.012853	0.028271	0.029811	0.0071605	0.0021999	0.0055329	0.0031274	0.00080597	0.0018436
7.4875	0.16842	0.0041953	0.011517	0.024333	0.0057451	0.0091235	0.0058176	0.003218	0.0040012	0.00092364	0.0045416	0.016216	0.00069529	0.054871	0.0067296	0.0014241	0.010259	0.0019784	0.00082867	0.055114	0.0021713	0.010622	0.013033	0.0042906	0.0031083	0.0013303	0.00071093	0.00017568	0.0070454	0.091833	0.0010131	0.0040331	0.074244	0.0026929	0.0046395	0.007438	0.004855	0.0035162	0.00083178	0.0019815	0.014677	0.027554	0.028163	0.0069034	0.0026689	0.0045014	0.0033029	0.00056838	0.0022039
7.5	0.15905	0.0036733	0.010594	0.024539	0.0067295	0.0082925	0.0056959	0.0030054	0.0039704	0.00069831	0.0047585	0.015178	0.001177	0.054547	0.0057629	0.0010686	0.0096324	0.0020114	0.00087513	0.054146	0.0019523	0.010138	0.013938	0.0052183	0.0036642	0.0017148	0.00081768	0.0002338	0.0070073	0.094606	0.00083788	0.0048168	0.076129	0.0027537	0.0059777	0.0066901	0.0046954	0.0033702	0.00034028	0.0022524	0.015907	0.027074	0.026691	0.0065542	0.0025705	0.0036245	0.00311	0.0003662	0.0022151
7.5125	0.1499	0.0030525	0.0089841	0.025389	0.0077921	0.0070424	0.0062503	0.0031301	0.0042196	0.0006616	0.0043062	0.014171	0.0017443	0.053735	0.0048663	0.00073932	0.0096525	0.0020195	0.00094491	0.053355	0.0017484	0.0095219	0.014201	0.006178	0.0046683	0.0023705	0.0010498	0.00016292	0.0070009	0.097573	0.00055004	0.0049374	0.07798	0.0024292	0.0064835	0.0063043	0.0041862	0.0030923	0.00022548	0.0023699	0.016377	0.027076	0.026296	0.0059187	0.00232	0.0033329	0.0023824	0.00034621	0.0022253
7.525	0.14143	0.0030159	0.0071616	0.025517	0.0082301	0.0060616	0.005724	0.0031223	0.0047008	0.0006006	0.0038336	0.013539	0.0025634	0.051663	0.0040037	0.00045615	0.010238	0.00187	0.0009798	0.053156	0.0015594	0.0094345	0.014185	0.006632	0.0054788	0.0031674	0.0015502	0.00017896	0.0072169	0.10086	0.0002466	0.0045369	0.081016	0.0021601	0.0058446	0.005894	0.0034957	0.002595	0.00023387	0.0026778	0.016462	0.027059	0.026267	0.0051277	0.0021624	0.00332	0.0016104	0.00034782	0.0024927
7.5375	0.13519	0.0032001	0.0051397	0.026772	0.0082833	0.0049853	0.0054771	0.0027972	0.0060382	0.00056335	0.0031951	0.013372	0.0036985	0.050118	0.0033435	0.00023743	0.010563	0.0018717	0.00086039	0.052584	0.0013765	0.0099327	0.014371	0.0066867	0.0063813	0.0039088	0.0026733	0.00027762	0.0076229	0.10309	8.183e-05	0.0039842	0.082482	0.0021066	0.004745	0.0052204	0.0028987	0.0019073	0.00024298	0.0033116	0.01708	0.026208	0.026064	0.0044303	0.0021458	0.0029753	0.0010232	0.00067879	0.0031356
7.55	0.13075	0.0034624	0.0037467	0.027133	0.0078264	0.0043693	0.0048487	0.0023319	0.0072478	0.00055845	0.0030064	0.013265	0.0050199	0.051753	0.0026693	0.0001398	0.010476	0.0019897	0.00072546	0.052103	0.0015999	0.010634	0.014926	0.0060463	0.0078096	0.004224	0.003781	0.00047891	0.0079349	0.1064	3.222e-05	0.003883	0.08104	0.0022517	0.0035962	0.0050509	0.002416	0.0012701	0.0003323	0.004303	0.017717	0.024672	0.026081	0.0039305	0.0024249	0.002758	0.00068413	0.0010795	0.0037496
7.5625	0.12834	0.0032929	0.0028005	0.027972	0.0075047	0.00369	0.0043692	0.0020037	0.0087157	0.00068525	0.0029862	0.013479	0.0058814	0.052524	0.0020306	0.00014275	0.0097501	0.0018912	0.00085657	0.050116	0.0022128	0.011339	0.015583	0.004626	0.009342	0.0039768	0.0050584	0.0006602	0.0088894	0.109	7.172e-05	0.0037865	0.077789	0.0025196	0.0027479	0.0052037	0.0020265	0.00084915	0.00041937	0.0056161	0.018193	0.023963	0.026541	0.0032113	0.0022721	0.0021893	0.00055096	0.0015569	0.0041078
7.575	0.12657	0.0031332	0.0024338	0.027884	0.0070701	0.0033848	0.0037425	0.0018607	0.0098081	0.0011544	0.0033554	0.013631	0.0067595	0.051905	0.0015181	0.00021168	0.0084679	0.0018667	0.0010015	0.049131	0.0027581	0.012146	0.017112	0.0034694	0.010907	0.0032785	0.0059227	0.00098441	0.010745	0.11095	0.00010629	0.0038363	0.074147	0.0028143	0.0021089	0.0054394	0.0016128	0.00066301	0.00045037	0.0072542	0.01825	0.024256	0.02706	0.0028719	0.0021752	0.0022246	0.00074064	0.0019055	0.0044524
7.5875	0.12501	0.0026463	0.0023401	0.027333	0.0059806	0.0033933	0.0035846	0.0022165	0.010132	0.0012245	0.0036247	0.013545	0.007025	0.051154	0.0012321	0.0002709	0.0070225	0.0018647	0.0014237	0.049404	0.0031803	0.012927	0.017754	0.0027918	0.012378	0.0024739	0.0063854	0.0014446	0.013212	0.11202	0.00016583	0.0039695	0.070037	0.0031245	0.0018254	0.0060959	0.0013632	0.00053866	0.00043556	0.008595	0.017789	0.024513	0.02764	0.0027275	0.0026211	0.0023716	0.0012033	0.001931	0.004859
7.6	0.12383	0.0024746	0.0024251	0.02557	0.0047732	0.0037403	0.0032226	0.0022561	0.010113	0.0011692	0.0037169	0.013005	0.0065469	0.050183	0.0012581	0.00042324	0.0057719	0.0015688	0.0019486	0.049826	0.0037558	0.013735	0.017917	0.0022038	0.013494	0.001635	0.0063746	0.0017443	0.014553	0.11346	0.00027132	0.0041173	0.067634	0.003565	0.0019607	0.0072931	0.0010814	0.00044477	0.00056902	0.0092603	0.01657	0.024602	0.027932	0.0027025	0.0027737	0.0022417	0.0020054	0.002224	0.0053135
7.6125	0.12324	0.0028298	0.0026397	0.023657	0.0037813	0.0038485	0.0024666	0.0022679	0.009708	0.0011293	0.0034889	0.011756	0.0059303	0.048495	0.0016451	0.00059992	0.0048696	0.0012475	0.002213	0.048575	0.0041933	0.014245	0.017544	0.0016148	0.01415	0.00096534	0.0060842	0.0020446	0.014372	0.11579	0.00048969	0.004025	0.065799	0.0041597	0.0023954	0.0084955	0.00088154	0.00036834	0.0010244	0.008956	0.015482	0.02497	0.028343	0.0026447	0.0021869	0.0021647	0.002809	0.0023626	0.0058314
7.625	0.12449	0.0036223	0.0028729	0.021502	0.0031089	0.004004	0.0015443	0.0018558	0.0086853	0.0012172	0.0030852	0.010036	0.0052083	0.046682	0.0022548	0.00088862	0.0045939	0.00092774	0.0021304	0.048172	0.0041966	0.015082	0.016866	0.0011634	0.015482	0.00052322	0.005183	0.0021884	0.013831	0.11869	0.00076872	0.0034448	0.06681	0.0046012	0.0028401	0.0091951	0.00070802	0.00036094	0.0013777	0.0080105	0.013721	0.025334	0.028945	0.0026358	0.0016937	0.0020817	0.0039897	0.0023096	0.0066354
7.6375	0.12673	0.0042908	0.0029804	0.019968	0.0024411	0.0040222	0.0011151	0.0015921	0.0075302	0.0015476	0.0025963	0.0085319	0.0048961	0.045392	0.0031094	0.0012178	0.0049871	0.0009078	0.0015935	0.04731	0.0035905	0.016102	0.015375	0.00093179	0.014663	0.00026767	0.0041192	0.0022637	0.011769	0.121	0.00097447	0.0024552	0.069313	0.0048632	0.0029375	0.010025	0.00065662	0.00038547	0.0013371	0.0068388	0.012584	0.025343	0.030258	0.0023673	0.0011042	0.0021617	0.0049003	0.0020876	0.007014
7.65	0.12685	0.0042159	0.003193	0.018554	0.0016502	0.0042931	0.0010114	0.0013249	0.0068594	0.001683	0.0021979	0.0077268	0.0046322	0.044276	0.003668	0.0016556	0.0064212	0.0010654	0.0011501	0.046501	0.002524	0.016675	0.013043	0.00087796	0.014736	0.00015539	0.0033968	0.0027938	0.010207	0.12299	0.0012377	0.0014291	0.070956	0.0050771	0.0026798	0.011182	0.00056484	0.00047677	0.0014995	0.0054724	0.012201	0.025396	0.031702	0.0018706	0.0012518	0.0019936	0.0056653	0.0020582	0.007002
7.6625	0.12515	0.0045777	0.0032509	0.017923	0.001199	0.0044186	0.0011739	0.0014327	0.0065032	0.0020059	0.0018174	0.0075147	0.0043675	0.043567	0.0042128	0.0019793	0.008171	0.0011112	0.00062051	0.047615	0.0018726	0.01658	0.011309	0.0011171	0.013364	0.00019921	0.0026702	0.0034468	0.008949	0.12389	0.0016597	0.00061267	0.071569	0.0053239	0.0026036	0.011423	0.00052667	0.00053716	0.0018492	0.0040115	0.012811	0.025161	0.033819	0.0010214	0.0015514	0.002471	0.005493	0.0018656	0.006525
7.675	0.12338	0.0046698	0.0035148	0.01723	0.00084077	0.004694	0.001403	0.0018719	0.0064557	0.0020007	0.0014598	0.0085511	0.0036649	0.042197	0.0049455	0.0023346	0.010028	0.00066737	0.00059763	0.048397	0.0015711	0.016165	0.010355	0.0017135	0.012404	0.00030469	0.0019323	0.0038044	0.0080009	0.12469	0.0018721	0.00023598	0.072927	0.0054746	0.0027478	0.011864	0.00049432	0.00060435	0.0023805	0.0028705	0.013387	0.02457	0.036496	0.00049448	0.0021113	0.0027627	0.0052002	0.0021056	0.0054831
7.6875	0.12438	0.0037246	0.0037406	0.017034	0.0010907	0.0049238	0.0017609	0.002679	0.0069296	0.0014771	0.0012493	0.010333	0.0029479	0.039749	0.0061296	0.0024258	0.012303	0.0004524	0.00077101	0.049662	0.0013513	0.016024	0.0097972	0.0026975	0.011023	0.00045617	0.0012269	0.0040997	0.0074822	0.12521	0.0017735	0.00022515	0.073801	0.005492	0.0031115	0.011939	0.00058447	0.00064254	0.0027728	0.0021239	0.01398	0.023832	0.039398	0.00039283	0.0025559	0.0027577	0.0044546	0.0022566	0.0045904
7.7	0.12772	0.0023046	0.0042757	0.016699	0.0016876	0.0052877	0.0021642	0.0031694	0.0077072	0.0010263	0.0013952	0.01174	0.0024767	0.038843	0.0079048	0.0025361	0.015007	0.00040459	0.0011171	0.052113	0.0013423	0.015768	0.0092321	0.0039023	0.0094871	0.00057785	0.0007783	0.0046176	0.0080882	0.12669	0.0019658	0.00041224	0.076634	0.0052771	0.0037267	0.011665	0.00066094	0.00071394	0.0027285	0.0016227	0.014099	0.023674	0.041391	0.00026969	0.0026239	0.0020549	0.0042039	0.0022463	0.0041565
7.7125	0.13352	0.0012306	0.0044689	0.016631	0.0021882	0.0059576	0.002549	0.0032926	0.0083668	0.0010333	0.0017995	0.012841	0.0022606	0.041134	0.0094928	0.0024859	0.017603	0.00038488	0.0016272	0.054089	0.0014097	0.014741	0.0088343	0.0044975	0.0091431	0.00078609	0.00055773	0.0051155	0.0090158	0.12881	0.0017811	0.00053842	0.079872	0.0052822	0.004121	0.011397	0.00084319	0.00088914	0.0033984	0.0014422	0.013535	0.023543	0.043745	0.00016254	0.0025766	0.0017948	0.0037669	0.0022252	0.004159
7.725	0.13877	0.00078834	0.0051686	0.016481	0.0021479	0.0067442	0.003015	0.0032537	0.0087307	0.0010835	0.0024661	0.013235	0.0023289	0.043406	0.011084	0.0025858	0.019294	0.00060992	0.002007	0.054586	0.0013283	0.01352	0.0080732	0.0047858	0.0087982	0.00099025	0.0007418	0.0058618	0.010149	0.12774	0.0015961	0.00053606	0.079199	0.0052557	0.0046357	0.010995	0.0008733	0.0011246	0.0041199	0.0014847	0.013195	0.023899	0.047065	0.00022326	0.0024342	0.0019207	0.0033989	0.0023037	0.0048056
7.7375	0.14444	0.00070661	0.0055307	0.016422	0.0018078	0.0077418	0.0033555	0.0030966	0.0091282	0.00097463	0.0034345	0.012936	0.0027056	0.04453	0.012054	0.0023895	0.019743	0.001022	0.0021775	0.053649	0.001001	0.012021	0.0070429	0.0048261	0.0085003	0.0013489	0.00095145	0.0067347	0.011134	0.12689	0.0015316	0.00049863	0.079754	0.0054627	0.0048262	0.011285	0.0011636	0.0013021	0.0045347	0.001759	0.012258	0.023781	0.050088	0.0005095	0.0025131	0.0020649	0.0036293	0.0023667	0.0058919
7.75	0.14963	0.00070065	0.0062563	0.01644	0.0020367	0.0088472	0.0036481	0.0029781	0.0098686	0.00077858	0.0046768	0.01187	0.0033015	0.044261	0.012804	0.0022335	0.01912	0.0017431	0.0021629	0.051882	0.00085359	0.011323	0.0063645	0.0049001	0.0074557	0.0017005	0.0015592	0.0078349	0.01179	0.125	0.0012859	0.00057048	0.080633	0.005513	0.0046297	0.011311	0.0014892	0.0013337	0.003906	0.0019123	0.011433	0.023229	0.053233	0.0010883	0.0025965	0.0023275	0.0042018	0.0021464	0.0070564
7.7625	0.1543	0.00082379	0.0068163	0.016321	0.0023718	0.0099213	0.0040433	0.0029756	0.01049	0.00070044	0.0059305	0.010454	0.0039768	0.043884	0.012896	0.0019647	0.01831	0.0023021	0.0022622	0.048123	0.00087581	0.010536	0.0059877	0.0046416	0.0070009	0.0020894	0.0022163	0.0089424	0.012086	0.12388	0.00079229	0.00083504	0.081809	0.005741	0.0043713	0.010359	0.0019043	0.0013397	0.0036593	0.0026139	0.01002	0.022777	0.056548	0.0021367	0.0024463	0.0027324	0.0051369	0.0018519	0.0078273
7.775	0.15741	0.0010397	0.0072469	0.016167	0.002722	0.010788	0.0045661	0.0030954	0.011218	0.0010266	0.0070008	0.00929	0.00485	0.043676	0.012461	0.0018864	0.017316	0.0026318	0.0022208	0.046143	0.0010704	0.0097344	0.0061866	0.0040535	0.0066039	0.0022462	0.0026319	0.0099997	0.011874	0.11987	0.00072632	0.0013369	0.083358	0.0057134	0.0043295	0.0096147	0.0022003	0.0013598	0.0038325	0.0031484	0.010194	0.022887	0.060319	0.0035222	0.0028122	0.0033299	0.0057033	0.0014385	0.0080661
7.7875	0.15894	0.001418	0.0075809	0.016046	0.0025295	0.011286	0.0048808	0.0032582	0.011853	0.00097517	0.0073859	0.0088813	0.0056983	0.043923	0.011722	0.0019242	0.016963	0.0024626	0.0017956	0.044266	0.0016904	0.0091751	0.0063909	0.003346	0.0066898	0.0022227	0.0023363	0.011097	0.011662	0.11597	0.00098678	0.0020734	0.083601	0.0055516	0.0045678	0.0085555	0.0027651	0.0014533	0.0048333	0.0028394	0.010924	0.022898	0.063711	0.0049151	0.0033309	0.0032808	0.0059419	0.001338	0.0080381
7.8	0.15819	0.0015993	0.0075753	0.015933	0.0024113	0.010936	0.0051426	0.0031441	0.012364	0.00058311	0.007365	0.0091616	0.0062805	0.04409	0.011092	0.0020885	0.016091	0.0021307	0.0018472	0.043719	0.0019009	0.008211	0.0069748	0.0026697	0.0070211	0.001992	0.0017362	0.011805	0.011085	0.10906	0.0013949	0.0025831	0.084752	0.0049521	0.0048333	0.0081365	0.0031617	0.0015678	0.0054777	0.0021099	0.011217	0.024307	0.066673	0.0057815	0.0032361	0.0028719	0.0060254	0.0010809	0.0071862
7.8125	0.15835	0.0019162	0.0076407	0.015451	0.0024626	0.010735	0.0053568	0.0029288	0.012196	0.0005776	0.0067237	0.0094092	0.0061308	0.045202	0.010448	0.0023624	0.015589	0.0013993	0.0019049	0.041954	0.0017096	0.0071099	0.0076578	0.00213	0.0072741	0.0020117	0.0013175	0.013273	0.010761	0.10293	0.0018315	0.002473	0.086315	0.0042594	0.0048928	0.0079452	0.0036444	0.0015594	0.0050932	0.0016222	0.011628	0.025648	0.068915	0.0068388	0.0029341	0.0024263	0.0055412	0.00081397	0.0061838
7.825	0.15605	0.0022591	0.0072978	0.014459	0.0023916	0.011038	0.0055505	0.0028258	0.010905	0.00089917	0.0063777	0.0091299	0.0061373	0.047672	0.0096549	0.0029303	0.015431	0.0010789	0.0018485	0.03996	0.0016142	0.0066024	0.0080941	0.0017384	0.0075411	0.0023267	0.0012127	0.013857	0.010249	0.097709	0.0023404	0.0026033	0.086484	0.0034311	0.0047964	0.0079211	0.0038747	0.0014215	0.0038656	0.0016888	0.012265	0.027729	0.070707	0.0075743	0.0022097	0.0023046	0.0052072	0.00058676	0.0053513
7.8375	0.15111	0.0028644	0.0069649	0.013543	0.002089	0.011477	0.005486	0.0027439	0.0093161	0.0013679	0.0056966	0.0093	0.0059777	0.050255	0.0092564	0.0036118	0.015694	0.0010278	0.0017897	0.039135	0.0018657	0.0069425	0.008381	0.0015116	0.0063337	0.0024663	0.0012117	0.014271	0.0092417	0.094166	0.0026315	0.0029168	0.085351	0.002738	0.004673	0.0082916	0.0037488	0.0012264	0.0029248	0.0018087	0.012612	0.029113	0.071627	0.0082994	0.0017767	0.0020727	0.0046859	0.00070823	0.0052445
7.85	0.14814	0.0034292	0.0070628	0.013268	0.0022312	0.011929	0.0052159	0.002981	0.0075739	0.0016462	0.0051435	0.010646	0.0058901	0.053075	0.0090076	0.0039508	0.015702	0.0010017	0.0018181	0.04075	0.0019058	0.0074584	0.0084163	0.0014294	0.0051842	0.0022491	0.001433	0.014121	0.0084783	0.090806	0.0026062	0.0030211	0.083656	0.0020549	0.0048338	0.0084517	0.0031713	0.00094147	0.0026025	0.0019718	0.013145	0.030487	0.071919	0.0083273	0.0012877	0.0022373	0.0046816	0.00077729	0.004989
7.8625	0.14558	0.0036104	0.0070131	0.013115	0.0022994	0.01207	0.0046055	0.0028899	0.0064608	0.001693	0.0048638	0.013625	0.0047933	0.056139	0.0091205	0.0038547	0.01591	0.00079047	0.0018332	0.041745	0.0019443	0.0075433	0.0084906	0.0014151	0.0051136	0.0019022	0.0019421	0.014383	0.0077223	0.087892	0.0023358	0.0028948	0.082265	0.001485	0.005418	0.0081209	0.0025894	0.00081696	0.002616	0.0020321	0.013841	0.031944	0.072734	0.0078969	0.0011955	0.0021904	0.0045197	0.00089362	0.0046934
7.875	0.14268	0.0037573	0.0068715	0.012598	0.0024496	0.011633	0.0039486	0.0026283	0.0054516	0.0019785	0.0045444	0.015844	0.0048232	0.059248	0.0097572	0.0033152	0.013447	0.00077115	0.0016828	0.042137	0.0015807	0.0069514	0.0079538	0.0013208	0.0052345	0.0018426	0.0025643	0.014796	0.0074969	0.086244	0.0019986	0.0027908	0.081447	0.0011151	0.0053062	0.0072903	0.0022271	0.00069939	0.0031121	0.0021773	0.013727	0.034715	0.072997	0.0071266	0.0015244	0.002397	0.0042441	0.00080221	0.0045532
7.8875	0.14009	0.0038809	0.0072494	0.012697	0.0022787	0.010424	0.0034668	0.0026378	0.0050786	0.0023008	0.003703	0.01638	0.0048752	0.062218	0.009898	0.0029059	0.0095332	0.00094833	0.0016991	0.042178	0.0013708	0.0060213	0.0070398	0.0011705	0.0058056	0.0019141	0.0032775	0.015055	0.00738	0.087098	0.0015127	0.0024909	0.080821	0.00099604	0.0048735	0.006582	0.0020351	0.00065301	0.0036837	0.0024101	0.014412	0.03767	0.072918	0.0056516	0.0024833	0.0029085	0.0045627	0.00074928	0.0044733
7.9	0.14059	0.0044125	0.0068488	0.013067	0.002138	0.0088347	0.0030813	0.0035313	0.0044804	0.0022549	0.0029583	0.016501	0.0047542	0.063382	0.0091679	0.0023945	0.0067783	0.0011074	0.0015627	0.040858	0.001039	0.0050927	0.0064731	0.0010031	0.0059915	0.0020823	0.0035729	0.014333	0.0073988	0.089924	0.00097105	0.0023704	0.08064	0.0011092	0.0043916	0.0057275	0.0020388	0.00073463	0.0043274	0.0030464	0.015759	0.039688	0.072015	0.0046829	0.0034371	0.003279	0.0044783	0.00074903	0.0040357
7.9125	0.14062	0.004718	0.0067073	0.012859	0.0019883	0.0069839	0.0027307	0.0043248	0.004238	0.0022568	0.0023324	0.016417	0.0050958	0.061967	0.0080149	0.0016402	0.0048409	0.0011511	0.0012636	0.04109	0.00083815	0.0043461	0.0061978	0.00097968	0.0057101	0.0024637	0.0030953	0.013744	0.0069439	0.093167	0.00071793	0.0026166	0.080091	0.0014491	0.0037537	0.0044638	0.0018273	0.00091217	0.0054627	0.0033891	0.016094	0.039804	0.069939	0.0034632	0.0039423	0.0034066	0.0044767	0.00071631	0.0038283
7.925	0.14198	0.0047241	0.006019	0.012085	0.0019733	0.0056806	0.0023404	0.0048456	0.003963	0.0021207	0.0019232	0.016926	0.0051419	0.059386	0.0064242	0.00099943	0.0040613	0.0013308	0.00085666	0.04213	0.00091397	0.0040014	0.0062839	0.0010168	0.004617	0.0026015	0.0029825	0.012398	0.0062075	0.097155	0.00038545	0.003288	0.080259	0.0019867	0.0032195	0.0039161	0.001369	0.0011516	0.006874	0.003654	0.01562	0.039335	0.067762	0.0027615	0.0041762	0.0031368	0.0041102	0.0005385	0.003831
7.9375	0.14475	0.0046974	0.0056248	0.01151	0.002311	0.0051257	0.0018748	0.0051324	0.0043578	0.0018476	0.0017671	0.016919	0.0055869	0.056584	0.0048866	0.0006953	0.0036118	0.0016978	0.00046136	0.043795	0.00091911	0.0047989	0.0067425	0.001048	0.0038347	0.002116	0.0033722	0.010691	0.005451	0.1017	0.00016878	0.0040211	0.080861	0.0026727	0.0030334	0.0031396	0.00097773	0.0015022	0.0072574	0.003754	0.015304	0.037018	0.064704	0.0025013	0.004491	0.0027152	0.0036137	0.00049741	0.0044104
7.95	0.14909	0.0051926	0.0048512	0.010376	0.0028428	0.0058078	0.0015323	0.0051474	0.004696	0.0014608	0.0019125	0.016468	0.0061992	0.052458	0.003703	0.0004641	0.0038821	0.0020637	0.00017803	0.044065	0.00066703	0.0059656	0.006994	0.0010174	0.0035205	0.0016172	0.0039522	0.0091895	0.0045851	0.10777	0.00011619	0.004665	0.08218	0.0034697	0.0031188	0.0020868	0.00068146	0.0018427	0.0068473	0.0038906	0.015534	0.035122	0.060816	0.0025236	0.0051743	0.0023136	0.003053	0.00042517	0.0046821
7.9625	0.15408	0.0054925	0.0043815	0.008998	0.0029804	0.0072094	0.0014347	0.0051045	0.0051554	0.0009782	0.0020462	0.015296	0.0062125	0.048298	0.0027993	0.00041126	0.0050484	0.0022646	0.00014877	0.043855	0.00046998	0.0070113	0.0071812	0.00098925	0.0036888	0.0012416	0.0045281	0.0081886	0.003897	0.11351	0.00011648	0.0049644	0.08357	0.0040378	0.0033272	0.0020132	0.00065144	0.0023348	0.0062269	0.0039336	0.015362	0.035266	0.058129	0.002813	0.0049419	0.0024204	0.0027793	0.00038109	0.0045001
7.975	0.15974	0.0057528	0.0040948	0.0077293	0.0031343	0.0076118	0.0016126	0.0051929	0.0055275	0.0010321	0.0024468	0.013961	0.0066055	0.045979	0.0020191	0.00037116	0.0067828	0.0022792	0.00039743	0.043458	0.00052094	0.0080731	0.0072384	0.0010809	0.0040575	0.00088189	0.0051747	0.0077921	0.0033928	0.11913	0.00015867	0.004727	0.085637	0.0043236	0.0035372	0.0021595	0.00090899	0.0029694	0.0045208	0.0032279	0.016464	0.033805	0.05599	0.0038256	0.004649	0.0030451	0.0027237	0.00030199	0.0042027
7.9875	0.16541	0.0065229	0.0037273	0.0065009	0.0027164	0.0075327	0.0020805	0.0058553	0.0056975	0.0013193	0.0030156	0.013248	0.0065024	0.043593	0.0015274	0.0003993	0.0084928	0.0019685	0.00056585	0.043495	0.00053752	0.0086712	0.0071918	0.001294	0.0044894	0.00055741	0.0053952	0.0077462	0.0032895	0.12408	0.00039675	0.0041147	0.088833	0.0041419	0.0036338	0.0019182	0.0011448	0.0035519	0.003563	0.0025716	0.01644	0.032533	0.0557	0.0053685	0.0045206	0.0038877	0.002567	0.00025498	0.003968
8	0.16895	0.0070234	0.0030602	0.005384	0.0023405	0.006845	0.0028733	0.0065709	0.0056729	0.0015883	0.0039044	0.012876	0.0059694	0.039074	0.0014256	0.00055854	0.010058	0.0015879	0.00054622	0.045123	0.00056865	0.0089391	0.0080937	0.0014822	0.0056204	0.00031386	0.0053747	0.0073207	0.0032302	0.12884	0.0003083	0.003192	0.088937	0.0037862	0.0036936	0.0019599	0.00078718	0.004019	0.0028969	0.0022722	0.015217	0.031071	0.054666	0.007771	0.0041723	0.0045517	0.002277	0.00036501	0.0033021
8.0125	0.16997	0.0068124	0.002457	0.0047266	0.0018351	0.0062181	0.0036613	0.0075174	0.0054001	0.0015305	0.0048594	0.01264	0.0058634	0.038134	0.0015143	0.00083395	0.011276	0.0010516	0.00068665	0.045099	0.00095571	0.0087447	0.0092751	0.0015105	0.0069478	0.00025055	0.0051469	0.0066671	0.0033088	0.13213	0.00022989	0.002518	0.088963	0.0031737	0.0038264	0.0018654	0.00030484	0.0041497	0.0027481	0.0024002	0.013977	0.030222	0.052466	0.01	0.0033777	0.0045222	0.0021012	0.00052019	0.0026068
8.025	0.17127	0.0062477	0.0019644	0.0040108	0.0016682	0.0051915	0.0042467	0.0083502	0.0053212	0.0018522	0.0050359	0.012565	0.0055157	0.038015	0.0015289	0.0012453	0.011844	0.00069559	0.00088464	0.043602	0.00092285	0.0078006	0.010539	0.0015465	0.0090505	0.00043299	0.0052519	0.0061155	0.0034251	0.13402	0.00040481	0.0021684	0.088049	0.002612	0.0041136	0.0014887	0.00017283	0.0044284	0.0027151	0.0028694	0.013011	0.030584	0.04963	0.010743	0.0026421	0.0042927	0.0021463	0.00072584	0.0017016
8.0375	0.17138	0.0052053	0.0014848	0.0035086	0.0018933	0.0042336	0.0048492	0.0084365	0.0053773	0.0020168	0.0050768	0.012427	0.004516	0.037875	0.0012612	0.0018109	0.011924	0.00047253	0.0011914	0.043235	0.00090304	0.0070463	0.012123	0.0017532	0.010823	0.00068653	0.005344	0.005597	0.0035906	0.13436	0.00077352	0.0020373	0.087415	0.0018488	0.0044142	0.0012564	0.00071732	0.0043985	0.0023806	0.0039643	0.011723	0.030003	0.047114	0.0095188	0.0022493	0.0030781	0.0023259	0.00099432	0.0011608
8.05	0.17186	0.0044228	0.0010805	0.0030953	0.0024756	0.0035773	0.0051068	0.0076374	0.0053694	0.0024399	0.004509	0.011941	0.0037655	0.037791	0.0013153	0.0019503	0.011679	0.00039085	0.001406	0.044941	0.00079871	0.0075961	0.013817	0.0020751	0.012661	0.0010899	0.0058705	0.0051702	0.0034712	0.13433	0.00093322	0.0025408	0.086728	0.0011289	0.0045559	0.00097908	0.0013294	0.0045183	0.0028223	0.0049426	0.011657	0.029863	0.04504	0.0081087	0.0016975	0.0028861	0.002485	0.0010187	0.0007945
8.0625	0.1717	0.0037585	0.0007357	0.002866	0.0033297	0.0029211	0.004906	0.0069105	0.0053911	0.0027039	0.0039615	0.011002	0.0035895	0.037372	0.0014667	0.0020445	0.01076	0.00037843	0.0016921	0.045659	0.0010488	0.0088717	0.015236	0.0024057	0.01429	0.0016533	0.0074634	0.0045329	0.0033683	0.13355	0.00066538	0.0033146	0.084125	0.00060688	0.0047412	0.00092452	0.0013847	0.004446	0.0032194	0.005757	0.012087	0.029659	0.043206	0.0078278	0.0016396	0.0026048	0.0026776	0.0011825	0.00064789
8.075	0.17174	0.0034835	0.00067167	0.0027746	0.0038	0.0030991	0.0045393	0.006662	0.0056896	0.0026194	0.0035179	0.0096662	0.0034557	0.037072	0.0018303	0.0021179	0.0089816	0.00040464	0.0021195	0.046627	0.0010462	0.010857	0.016083	0.0028596	0.015715	0.0025721	0.0076401	0.003708	0.0034018	0.13248	0.00084474	0.0039284	0.081773	0.00025016	0.0049577	0.0010103	0.0013911	0.0043806	0.0041962	0.0058889	0.0117	0.030282	0.041709	0.0085694	0.0017599	0.0028416	0.0028125	0.0012126	0.00063518
8.0875	0.17208	0.0032643	0.00071524	0.0026602	0.0038388	0.0034149	0.0046573	0.0059556	0.0061167	0.0025079	0.0029043	0.008784	0.0031995	0.036393	0.0022429	0.0022597	0.0071635	0.00057193	0.0023151	0.046261	0.001113	0.014132	0.016992	0.00347	0.016601	0.0035933	0.0068145	0.0030319	0.0035331	0.13244	0.0010004	0.0044473	0.078601	0.00020511	0.0048768	0.00096295	0.0013764	0.004182	0.0044598	0.0053999	0.011003	0.031494	0.04158	0.0088688	0.0017922	0.003549	0.003076	0.0012609	0.0007388
8.1	0.17392	0.0031034	0.001043	0.0025738	0.0039617	0.0045804	0.0050389	0.0056073	0.0066453	0.0020528	0.0023765	0.007768	0.0033363	0.035142	0.0023651	0.0027155	0.0058611	0.00087287	0.0024571	0.046586	0.00093979	0.016499	0.01812	0.0040774	0.017703	0.0043369	0.0055203	0.0025486	0.0037484	0.13381	0.00066569	0.0046644	0.076591	0.00036961	0.0045614	0.0011828	0.0017252	0.0035829	0.0039499	0.0053007	0.01046	0.030445	0.041517	0.0083498	0.0013507	0.003847	0.0033097	0.0014804	0.0011366
8.1125	0.17455	0.0031882	0.0015251	0.0026768	0.0043112	0.0060371	0.0055862	0.0057368	0.007545	0.0017148	0.0020877	0.0070356	0.003076	0.033076	0.0023288	0.0030738	0.0046181	0.0011992	0.0023021	0.046203	0.0010196	0.01707	0.019072	0.004546	0.019024	0.0046377	0.0045665	0.00234	0.0043039	0.13542	0.00042765	0.0047104	0.075383	0.00073585	0.0042553	0.00087826	0.0021582	0.0028244	0.0029532	0.0049224	0.0099453	0.028603	0.042627	0.0068233	0.0011477	0.0036856	0.0036816	0.0013935	0.0016821
8.125	0.177	0.0033875	0.0019291	0.0030916	0.0041826	0.0077485	0.0066688	0.0054265	0.0083261	0.0014206	0.0019965	0.0066809	0.002457	0.0306	0.0024164	0.0028566	0.0038602	0.001117	0.0021438	0.043385	0.0010245	0.015722	0.019952	0.0047995	0.021182	0.0042275	0.0046116	0.0024361	0.0051199	0.13645	0.00030607	0.0040868	0.075513	0.00097738	0.0039589	0.00077066	0.0026063	0.0020996	0.0017506	0.0040066	0.009349	0.026657	0.045704	0.0049305	0.0010416	0.0032761	0.0040094	0.0014777	0.0022703
8.1375	0.17948	0.0035254	0.0022048	0.0036692	0.004107	0.0087633	0.0079908	0.0049905	0.0083533	0.0013161	0.0020418	0.0066013	0.0020213	0.028418	0.0025511	0.002358	0.003449	0.0010882	0.002411	0.040582	0.0011233	0.014025	0.020557	0.0049414	0.02326	0.0034139	0.0043714	0.0026214	0.0061708	0.13404	0.00013183	0.0033031	0.075582	0.0010613	0.0034444	0.0010505	0.002934	0.0015499	0.0015024	0.003024	0.0088278	0.025486	0.049833	0.0034641	0.00079887	0.002993	0.0039148	0.0017573	0.00256
8.15	0.18267	0.0035409	0.0023155	0.0043284	0.0043938	0.008886	0.0088222	0.0044189	0.0085889	0.0016803	0.0021452	0.0070142	0.0019982	0.02774	0.0028106	0.0018742	0.0030951	0.0011362	0.0027647	0.038236	0.0012648	0.014076	0.022178	0.0050024	0.024013	0.0026672	0.004212	0.0025836	0.007657	0.13065	1.763e-05	0.0022796	0.075799	0.00092915	0.0031486	0.0012732	0.0032925	0.0011508	0.0020162	0.0022045	0.0082477	0.024308	0.053607	0.0025862	0.00061586	0.0022728	0.0039144	0.0025515	0.0028902
8.1625	0.18563	0.0033806	0.0022993	0.0049352	0.0041232	0.0081181	0.0088331	0.0041974	0.0086522	0.0020711	0.0023556	0.008152	0.0022529	0.027209	0.0029798	0.0013705	0.0027066	0.00086753	0.0028501	0.038455	0.00096563	0.01465	0.023557	0.0048778	0.023347	0.0017999	0.0036784	0.0026345	0.0094136	0.12694	0.00020588	0.0013921	0.075272	0.00092943	0.0030996	0.0014972	0.0035637	0.00089548	0.0022053	0.0015623	0.0073913	0.024076	0.056299	0.0024392	0.00097366	0.0015292	0.0036337	0.0034614	0.0027273
8.175	0.18944	0.0029244	0.0026008	0.0052835	0.0032368	0.006818	0.0082381	0.0040256	0.0088086	0.0021101	0.0025904	0.0095413	0.002215	0.028413	0.0031504	0.00095809	0.0025095	0.00053183	0.0026955	0.03765	0.00077451	0.015282	0.024606	0.0044553	0.020879	0.0010674	0.0029479	0.0027054	0.010842	0.12335	0.00053319	0.0010272	0.073782	0.0012151	0.0034711	0.0017335	0.0040902	0.0007267	0.002184	0.0010114	0.0074051	0.023836	0.056625	0.0027771	0.0016385	0.00080227	0.0032055	0.004019	0.0024901
8.1875	0.1913	0.0025753	0.002922	0.0052276	0.0023667	0.0057008	0.0074283	0.0041072	0.0082074	0.0018988	0.0028977	0.011502	0.0019196	0.02943	0.003095	0.00086945	0.0028007	0.00028796	0.0030297	0.036852	0.00065376	0.016238	0.024282	0.0039157	0.01773	0.00065216	0.0024555	0.0028569	0.011066	0.1205	0.00093179	0.0010535	0.072008	0.0015138	0.00441	0.0020995	0.00406	0.00078945	0.0022166	0.00070338	0.0092389	0.023639	0.055212	0.0032569	0.0019542	0.00028217	0.0027822	0.0039847	0.0024729
8.2	0.19367	0.0031109	0.0033295	0.0047924	0.001746	0.0047002	0.0060782	0.0041029	0.0079069	0.0016817	0.0033101	0.013278	0.0014693	0.031157	0.0032614	0.00095164	0.0027207	0.0001633	0.0034934	0.034798	0.00061972	0.017536	0.02375	0.0034877	0.01593	0.00045565	0.0021847	0.0032737	0.010173	0.11828	0.0013601	0.001393	0.071115	0.001713	0.0055279	0.0022323	0.0038632	0.0009982	0.0018122	0.00046506	0.012115	0.023102	0.053119	0.0036123	0.0019338	1.152e-05	0.0024536	0.003484	0.0026219
8.2125	0.19207	0.0033972	0.003232	0.0039	0.0013511	0.0035339	0.0048552	0.0037401	0.0078922	0.0021359	0.0037815	0.014649	0.0010334	0.032308	0.0036177	0.001324	0.0024211	7.357e-05	0.0041793	0.034094	0.00067772	0.017566	0.023493	0.0032819	0.015395	0.00041985	0.0023354	0.0034774	0.009523	0.11674	0.0018084	0.0017289	0.069755	0.0017999	0.0064191	0.0018531	0.0035465	0.0015788	0.0015858	0.00035266	0.01471	0.023195	0.051217	0.003381	0.0022825	0.00011253	0.0024156	0.0027038	0.0026072
8.225	0.19	0.0031626	0.0027184	0.0031166	0.0012028	0.0027109	0.0036789	0.0032011	0.0076358	0.0020549	0.0041619	0.015216	0.00076522	0.033454	0.0044638	0.0019741	0.0015191	1.61e-05	0.0046778	0.031268	0.00079136	0.018801	0.024488	0.0030521	0.015243	0.00059578	0.0024876	0.0040328	0.008488	0.11537	0.0020149	0.0020761	0.068106	0.0017562	0.0066145	0.0014881	0.003067	0.0024896	0.0015054	0.0004781	0.0165	0.023405	0.050499	0.0027219	0.0026376	0.00030774	0.0026163	0.0022606	0.0023675
8.2375	0.1849	0.0027194	0.002388	0.0025374	0.0012571	0.0028259	0.002809	0.0034273	0.0070062	0.0015737	0.0052724	0.015334	0.00078535	0.033983	0.0055855	0.0025845	0.0013197	2.096e-05	0.0057254	0.029998	0.00080338	0.019757	0.02658	0.0027123	0.01416	0.0010056	0.0026558	0.0047837	0.0078189	0.11366	0.0019849	0.002278	0.063989	0.0014412	0.0065652	0.001506	0.0020621	0.0035012	0.0012556	0.00085018	0.016792	0.024211	0.050723	0.001955	0.0031577	0.00033416	0.0033074	0.0022587	0.0019722
8.25	0.17639	0.0028558	0.0020513	0.0021945	0.0012825	0.0032818	0.0023193	0.0035298	0.006015	0.0012336	0.0058047	0.014501	0.00074195	0.032828	0.0071712	0.0031197	0.0016643	8.689e-05	0.0069577	0.028402	0.00074994	0.018844	0.028043	0.0021613	0.012451	0.0015221	0.0028372	0.0051585	0.0071833	0.11181	0.0015126	0.0026213	0.061074	0.0011068	0.0060636	0.0017554	0.0012846	0.0038588	0.00096443	0.0012414	0.016272	0.026838	0.0512	0.0014284	0.0035399	0.00025985	0.0039842	0.0018236	0.0018832
8.2625	0.16679	0.0029554	0.0016866	0.0018683	0.001256	0.0033756	0.0022928	0.003463	0.0047967	0.0010366	0.0061816	0.013238	0.00059951	0.030662	0.0092712	0.0039391	0.0022329	7.188e-05	0.0080087	0.027192	0.00068432	0.017046	0.029478	0.0016059	0.010998	0.0020394	0.0033903	0.0054947	0.0068612	0.10944	0.0010801	0.0028027	0.061193	0.00093016	0.005394	0.0019563	0.00094998	0.0033712	0.00078806	0.0017554	0.015129	0.029508	0.051625	0.0011507	0.0035942	0.00026611	0.0046947	0.0017262	0.002096
8.275	0.15844	0.0029313	0.0013399	0.0016546	0.0012613	0.0030202	0.0022929	0.0037551	0.0036896	0.00069612	0.0061507	0.01214	0.00052907	0.027354	0.010924	0.004851	0.002971	8.946e-05	0.0089185	0.025364	0.00056018	0.015016	0.03085	0.0011906	0.01012	0.0024542	0.004161	0.006047	0.0066132	0.10702	0.0010018	0.0029465	0.062289	0.00097484	0.0048253	0.0023022	0.0011299	0.0026492	0.00080175	0.0024644	0.014589	0.031948	0.051083	0.0010402	0.0034027	0.00027224	0.0045515	0.0010331	0.0022488
8.2875	0.15096	0.0027923	0.0010944	0.0015043	0.001511	0.0021532	0.0021493	0.0039038	0.0026991	0.00077383	0.0059479	0.011227	0.0007786	0.023589	0.012089	0.0058157	0.0039479	0.00028741	0.0093147	0.024217	0.00040145	0.013493	0.031574	0.00091489	0.008902	0.0025682	0.0053074	0.0060059	0.0064292	0.10598	0.001265	0.0029131	0.063756	0.0011812	0.0042349	0.0023603	0.0015183	0.0020426	0.00080222	0.0032872	0.013497	0.034363	0.049008	0.0010156	0.003077	0.00021564	0.0040045	0.00060643	0.0022846
8.3	0.14539	0.002437	0.0011025	0.0016024	0.0018384	0.0015365	0.0019602	0.0037556	0.0020754	0.0010451	0.0053515	0.010538	0.0013821	0.020472	0.012459	0.0065462	0.0035923	0.00054966	0.0094125	0.024943	0.00019302	0.013682	0.032224	0.00070324	0.0077843	0.0024208	0.006462	0.0052382	0.0060516	0.10506	0.0015494	0.0027258	0.065978	0.0015708	0.0037569	0.0023332	0.0016094	0.0015185	0.00078429	0.0046729	0.012465	0.037871	0.046474	0.0010804	0.0023857	0.00030498	0.0032883	0.00042852	0.002702
8.3125	0.14195	0.0021131	0.0016773	0.0017613	0.0023044	0.0010304	0.0017433	0.0034261	0.0018645	0.00088921	0.0045003	0.010396	0.0017905	0.018685	0.012717	0.0072274	0.0039494	0.00083016	0.0096163	0.02757	0.00011745	0.013613	0.032772	0.00048676	0.0063972	0.0021554	0.0069458	0.0045408	0.0051069	0.10387	0.0021135	0.0021189	0.068247	0.0020234	0.0035337	0.0025091	0.0019942	0.0011018	0.0010117	0.0063082	0.010906	0.041915	0.044158	0.0012211	0.0015838	0.00036479	0.0022976	0.00024916	0.0036232
8.325	0.14101	0.0020045	0.0020883	0.0021686	0.0029198	0.00068747	0.0015514	0.0036391	0.0017568	0.00073721	0.0038017	0.011034	0.0018326	0.018554	0.013208	0.0075812	0.0045599	0.0010118	0.010066	0.031953	0.00042697	0.01257	0.034213	0.00034281	0.0048083	0.0019313	0.006462	0.0039486	0.0039291	0.10213	0.0028672	0.0015882	0.070689	0.0025337	0.0033557	0.0030507	0.0021535	0.00072875	0.0014764	0.0080708	0.0093653	0.04424	0.041724	0.0015051	0.00098279	0.00024332	0.0016821	0.00024537	0.0046503
8.3375	0.14266	0.0023829	0.0021997	0.0024505	0.0033894	0.00062893	0.0014107	0.0039697	0.0016288	0.00075548	0.0033161	0.011898	0.0018307	0.019072	0.013325	0.0078191	0.0058817	0.0012301	0.010809	0.035591	0.00091989	0.013519	0.035156	0.00031355	0.0037896	0.0017721	0.0058223	0.0034783	0.0029015	0.10019	0.0032027	0.0011521	0.073464	0.0032224	0.0027735	0.0027826	0.0021288	0.00057217	0.0019704	0.0086957	0.0079209	0.04643	0.039778	0.001711	0.00061023	0.00018365	0.0012269	0.00012024	0.0052001
8.35	0.14637	0.0025268	0.0021113	0.0029077	0.0031567	0.00078989	0.0013339	0.0039378	0.0016938	0.00067604	0.0031586	0.012545	0.001961	0.020197	0.012782	0.0076856	0.0074442	0.0015521	0.012131	0.038882	0.0016598	0.014525	0.035536	0.00033971	0.0033799	0.0017788	0.0048379	0.0028209	0.0022787	0.097815	0.0029333	0.00090484	0.076475	0.0035168	0.0021912	0.0017225	0.001912	0.00069611	0.0021021	0.0093193	0.0073005	0.047468	0.039367	0.001925	0.00051671	8.962e-05	0.00097071	0.00018514	0.0059255
8.3625	0.15103	0.0025133	0.0024312	0.0031107	0.002628	0.00066752	0.0013327	0.0038015	0.0019266	0.00066831	0.0029633	0.012687	0.0023183	0.022619	0.011512	0.0071144	0.0088723	0.0016644	0.012865	0.041811	0.0021447	0.015423	0.036062	0.00039445	0.0031977	0.0019613	0.00398	0.0021941	0.0018702	0.095351	0.0021844	0.00081365	0.079568	0.0035488	0.0016748	0.0011556	0.0018451	0.0010031	0.00198	0.0091401	0.0065872	0.047536	0.04047	0.0021303	0.00065392	0.00016191	0.00085553	0.0001543	0.0067027
8.375	0.15553	0.0028173	0.0033351	0.0032463	0.0020975	0.00063577	0.0013762	0.0042007	0.0023565	0.00097885	0.0030814	0.01231	0.0023632	0.025012	0.0099281	0.0062566	0.010031	0.0017929	0.012926	0.047705	0.0021733	0.014717	0.037355	0.00056548	0.0032667	0.0023772	0.0030373	0.0019146	0.0015958	0.0928	0.0015842	0.00093335	0.080908	0.0033427	0.0012677	0.00091202	0.001812	0.0012778	0.0024341	0.0087876	0.0059828	0.046493	0.043037	0.0025318	0.00086945	0.00037523	0.00091382	8.8e-05	0.0071297
8.3875	0.16002	0.0034602	0.0045041	0.0033194	0.0016263	0.00056115	0.0012818	0.0048775	0.0029484	0.0011434	0.0032904	0.0118	0.0027648	0.028172	0.0085361	0.0054697	0.010216	0.0017993	0.013245	0.053085	0.0016821	0.013727	0.037879	0.00081505	0.0033663	0.0029059	0.0026247	0.0015671	0.0015734	0.090108	0.00093957	0.0011072	0.080253	0.0033556	0.0011637	0.00082565	0.0018392	0.0015213	0.0030531	0.0083432	0.0069323	0.045364	0.046237	0.0029813	0.00078179	0.00065408	0.00093444	5.278e-05	0.0070497
8.4	0.16417	0.0040976	0.0048507	0.003357	0.0012349	0.00064947	0.0012442	0.0055406	0.0037389	0.0012148	0.0037178	0.011205	0.0032856	0.031157	0.007013	0.0045211	0.010373	0.0016877	0.013315	0.056295	0.0011054	0.012526	0.038465	0.0011247	0.0039595	0.0034193	0.0022417	0.0014475	0.0015821	0.086903	0.0006069	0.0014862	0.080357	0.00375	0.0014161	0.00077477	0.0013644	0.0017394	0.0036885	0.0076881	0.0074398	0.042982	0.049235	0.0034314	0.00067085	0.0008851	0.00095784	8.669e-05	0.0065266
8.4125	0.168	0.0049399	0.0047783	0.003419	0.0009509	0.0011503	0.0010151	0.0055682	0.0044623	0.0011344	0.0043522	0.010734	0.0029125	0.033972	0.0056551	0.0035151	0.01059	0.0016359	0.013378	0.057204	0.00096458	0.012679	0.038414	0.0014031	0.0044699	0.0037518	0.0018456	0.0016145	0.0016677	0.084106	0.00038122	0.001852	0.080944	0.0044175	0.0017883	0.0005239	0.00057224	0.0018242	0.0043539	0.0072078	0.0085412	0.040978	0.050874	0.0038163	0.0004789	0.0010795	0.00099406	5.757e-05	0.0060611
8.425	0.17092	0.0055326	0.0049199	0.0036229	0.00066172	0.0020181	0.00089893	0.0053154	0.0049551	0.0010797	0.0046178	0.011039	0.0029898	0.035594	0.0044916	0.0025962	0.010845	0.0013598	0.01384	0.059366	0.0012642	0.012986	0.036634	0.0015548	0.0048336	0.0036992	0.0016308	0.0021231	0.0020484	0.080616	0.00024699	0.0023544	0.081003	0.0052813	0.0022114	0.00034408	0.00033902	0.001578	0.004682	0.007551	0.0098844	0.039425	0.051165	0.0041853	0.00047822	0.0010512	0.0010208	7.1e-05	0.0052896
8.4375	0.17068	0.0060066	0.0049002	0.0037636	0.00044538	0.0021063	0.00063739	0.0049592	0.0045488	0.00081982	0.0044412	0.011919	0.0028098	0.036014	0.0035673	0.0020027	0.010735	0.00089541	0.014454	0.059425	0.0015065	0.012422	0.03665	0.0014676	0.0054478	0.0033937	0.0016696	0.0028358	0.0022799	0.07805	0.00015873	0.0028035	0.07982	0.006171	0.0023789	0.00034016	0.00059616	0.0012701	0.0041194	0.0086251	0.010638	0.038404	0.050876	0.0038265	0.00040905	0.00094423	0.0010456	0.00014784	0.0048143
8.45	0.16735	0.0062928	0.0051304	0.0034504	0.00037626	0.0016716	0.0005453	0.0042421	0.00405	0.00097755	0.0042336	0.012899	0.0028718	0.036058	0.002587	0.0017216	0.010662	0.00069455	0.01488	0.057862	0.001894	0.012157	0.037123	0.0012865	0.0056042	0.0029622	0.0017217	0.0037732	0.0023308	0.07619	0.00013507	0.0035226	0.078166	0.006739	0.0024294	0.00035331	0.00087594	0.00098823	0.003188	0.009708	0.010876	0.037535	0.050332	0.0034409	0.00034599	0.00093961	0.0011847	0.00013684	0.0046593
8.4625	0.16305	0.0063651	0.0049307	0.0029481	0.0003935	0.0012072	0.00064053	0.0032945	0.0035895	0.0013144	0.0040596	0.012706	0.0026399	0.035526	0.0017452	0.0018439	0.01036	0.00081941	0.014272	0.056074	0.0021941	0.013016	0.039251	0.001149	0.0056599	0.0024447	0.0015844	0.0045789	0.0021109	0.074758	0.00020006	0.0039306	0.076375	0.006935	0.0021487	0.00046149	0.0011013	0.00073205	0.0027785	0.0084408	0.01093	0.037051	0.049446	0.0030492	0.00025719	0.0012656	0.0013425	6.248e-05	0.0047015
8.475	0.16126	0.0059529	0.004371	0.0023546	0.0004663	0.0009279	0.0010718	0.0024021	0.0031326	0.0012131	0.0039044	0.012511	0.0027714	0.035668	0.0010623	0.0021947	0.010373	0.00079448	0.012146	0.051733	0.0022824	0.014078	0.040975	0.0012169	0.0060715	0.0018975	0.001567	0.0053075	0.0016461	0.073477	0.00036046	0.0043024	0.074634	0.0067043	0.0020849	0.0008793	0.0014115	0.00049658	0.002767	0.0075391	0.0096309	0.036687	0.047033	0.0030155	0.00013558	0.0016569	0.0015758	8.472e-05	0.0042771
8.4875	0.16166	0.0057371	0.0041474	0.0017222	0.00066801	0.00087147	0.0015467	0.0016617	0.0027682	0.000989	0.0037396	0.011742	0.0018427	0.036124	0.00065473	0.0027803	0.0091233	0.00080355	0.011073	0.051093	0.0022942	0.015131	0.043834	0.0015366	0.0065667	0.0014616	0.0013784	0.0059565	0.0014623	0.072326	0.00045041	0.0033061	0.072896	0.0060495	0.0019837	0.00098402	0.0018346	0.00043317	0.0028281	0.008063	0.0077114	0.036184	0.044041	0.0031988	0.00015446	0.0021611	0.0019016	0.00011015	0.0034833
8.5	0.16336	0.0054368	0.0038978	0.0013131	0.0011036	0.00077882	0.0021319	0.00096883	0.0025633	0.00093376	0.0036064	0.011348	0.0014436	0.037596	0.00050136	0.0031064	0.0077201	0.00061359	0.010472	0.052299	0.0023475	0.016587	0.047004	0.0019937	0.0072102	0.0011906	0.0012223	0.0061604	0.0015118	0.070397	0.00044068	0.0025781	0.071509	0.0054422	0.0020193	0.00073647	0.0023024	0.00057665	0.0023817	0.0090324	0.0062155	0.035363	0.04181	0.0035285	0.00048307	0.0028471	0.0022892	5.385e-05	0.0026053
8.5125	0.16576	0.0058051	0.0034737	0.0010399	0.0017176	0.00057813	0.002579	0.00055509	0.002324	0.00086853	0.003556	0.010639	0.0013145	0.039229	0.00051158	0.003539	0.0064069	0.00056264	0.0096097	0.053534	0.002323	0.017532	0.050556	0.002438	0.007858	0.0010741	0.00098664	0.0064534	0.0016922	0.067495	0.0004989	0.0019075	0.071172	0.0043999	0.0020256	0.00072594	0.0025473	0.00092191	0.0019813	0.0097689	0.0058828	0.034131	0.040587	0.003896	0.00089607	0.0032212	0.0025594	4.894e-05	0.002186
8.525	0.17035	0.0060331	0.0031992	0.00093891	0.0019874	0.00054802	0.002832	0.00061798	0.0017262	0.00087993	0.0036253	0.010855	0.0017492	0.041352	0.00071491	0.003684	0.0054666	0.00063426	0.0090529	0.053294	0.0024111	0.019302	0.052777	0.002767	0.008772	0.001257	0.00090709	0.0062478	0.0022154	0.065043	0.00056648	0.001767	0.070707	0.0036903	0.0022247	0.00071032	0.0024532	0.0012818	0.0017968	0.0092251	0.0058328	0.033309	0.04011	0.00388	0.0014127	0.0031699	0.0026194	0.00013202	0.0019692
8.5375	0.17494	0.0062538	0.0030518	0.0011326	0.0020194	0.0006052	0.0028879	0.00085777	0.0014926	0.00073296	0.0038669	0.010813	0.0023478	0.043305	0.0011992	0.0031903	0.0054055	0.00072064	0.0085757	0.052051	0.0019069	0.021428	0.054012	0.0030465	0.0098938	0.0013218	0.00076347	0.0055418	0.0025313	0.065211	0.00074988	0.0016488	0.069805	0.0033112	0.0027716	0.00077201	0.0021691	0.0016292	0.0015397	0.0081687	0.0067354	0.033375	0.040011	0.0036423	0.0020896	0.0029051	0.0025386	0.00026606	0.0019243
8.55	0.17841	0.0060842	0.0031075	0.0014464	0.0018743	0.00080133	0.0028624	0.0010802	0.0015172	0.00080778	0.0041535	0.011166	0.0026524	0.045757	0.0020341	0.0027451	0.006484	0.00087159	0.0085794	0.049319	0.0012946	0.021458	0.054991	0.003164	0.011195	0.0011799	0.0010161	0.0045547	0.0028528	0.066483	0.00096675	0.001725	0.070155	0.0029523	0.0035866	0.0010333	0.0017832	0.0017364	0.0012292	0.0075794	0.0083043	0.034073	0.040305	0.0034133	0.0027926	0.0026805	0.0025892	0.00031628	0.001836
8.5625	0.17947	0.0058822	0.0032173	0.0015909	0.0017732	0.0010274	0.002794	0.0012166	0.0016632	0.0011027	0.0042883	0.01091	0.0023693	0.048361	0.0031858	0.002129	0.0085928	0.0010567	0.0087697	0.046375	0.00090048	0.018311	0.055359	0.0030776	0.012601	0.0010321	0.0013907	0.0036246	0.0030153	0.068932	0.0010513	0.0018014	0.070507	0.0025693	0.004771	0.0012191	0.001558	0.0014757	0.0011698	0.0077035	0.010665	0.034913	0.041374	0.0032822	0.0034715	0.0027057	0.0024253	0.00030146	0.0016478
8.575	0.17873	0.0060036	0.0034867	0.0016792	0.0014767	0.0011642	0.0028594	0.0015241	0.0021227	0.0018113	0.0042824	0.010205	0.0020036	0.051188	0.0043313	0.0017228	0.0117	0.0014019	0.0094176	0.044867	0.00061687	0.016618	0.055618	0.0029267	0.013543	0.00094609	0.001663	0.0027908	0.0031135	0.072256	0.00095305	0.0021481	0.07009	0.0020729	0.0060405	0.0013954	0.0014691	0.0011653	0.0013475	0.0077392	0.013552	0.036273	0.043793	0.0032234	0.0037908	0.0030347	0.0022975	0.00020557	0.0015436
8.5875	0.17852	0.0059208	0.0038056	0.0017246	0.0010162	0.0017954	0.0030321	0.002015	0.0025944	0.001883	0.0040721	0.0089941	0.0019512	0.053768	0.0053629	0.0015372	0.01374	0.0018648	0.0093488	0.043662	0.00064898	0.016796	0.055037	0.0029635	0.015349	0.0007226	0.0017601	0.002242	0.003626	0.07449	0.0011313	0.0023202	0.07036	0.0016205	0.0073468	0.0016174	0.0015432	0.0010107	0.0016213	0.0077001	0.015871	0.038141	0.046357	0.0032685	0.0043509	0.0031945	0.0020465	7.3e-05	0.0011977
8.6	0.18092	0.0060123	0.004512	0.0017106	0.00088772	0.0025005	0.0031929	0.0025255	0.0029645	0.0018993	0.0039593	0.0078082	0.0021272	0.054552	0.0062474	0.001539	0.01572	0.0023565	0.0094936	0.041862	0.00060652	0.01833	0.05505	0.0032105	0.016943	0.00051628	0.0017109	0.0018234	0.0043257	0.074414	0.0013814	0.0026894	0.069223	0.0013313	0.0084008	0.001873	0.0015091	0.001113	0.0020227	0.0086485	0.016749	0.039724	0.048676	0.0032649	0.0041771	0.0029816	0.0019434	4.567e-05	0.0010336
8.6125	0.18219	0.0058821	0.0053997	0.001931	0.0011074	0.0031734	0.0030181	0.0029687	0.0029116	0.0021979	0.0038558	0.0066102	0.001898	0.053709	0.0072767	0.0012838	0.018433	0.002785	0.010145	0.039007	0.00051542	0.018679	0.054784	0.0034081	0.018916	0.00052162	0.0014486	0.0015817	0.0049218	0.074659	0.0016879	0.0033501	0.067704	0.0012281	0.0085875	0.0021731	0.0011157	0.0011458	0.002489	0.0090766	0.017031	0.04199	0.051501	0.0032166	0.0044363	0.0029039	0.0017791	1.829e-05	0.00073575
8.625	0.18204	0.0055971	0.0063331	0.002332	0.0014958	0.0037096	0.0026477	0.0030726	0.0026392	0.0021663	0.0038831	0.0056647	0.0012748	0.051658	0.008717	0.0010541	0.021501	0.0029564	0.01002	0.036205	0.00036923	0.018157	0.055155	0.0033009	0.020198	0.0006476	0.0011895	0.0014138	0.0053504	0.076282	0.0017867	0.0038275	0.066468	0.0011406	0.0088305	0.0025242	0.00079102	0.0012959	0.0030573	0.008768	0.017224	0.043591	0.056061	0.0031247	0.0040034	0.0026861	0.0017601	1.381e-05	0.00069761
8.6375	0.18161	0.0054524	0.0064934	0.0025272	0.0020792	0.003373	0.0022098	0.0027082	0.0021608	0.001818	0.0037523	0.005345	0.0005209	0.050533	0.010164	0.00074158	0.023442	0.0027425	0.0094621	0.035302	0.00028996	0.018051	0.055506	0.0030701	0.021778	0.00066982	0.00097213	0.0015345	0.0056283	0.077677	0.0016471	0.0039838	0.065764	0.0010638	0.0087692	0.0029323	0.00052867	0.0011977	0.0031616	0.0083854	0.016812	0.045769	0.060952	0.0030951	0.00336	0.0026359	0.0020096	8.218e-05	0.00097967
8.65	0.18258	0.0044782	0.0059508	0.0023909	0.002716	0.0031435	0.0019264	0.0024129	0.0018095	0.0011921	0.0035762	0.0057027	0.00027314	0.050294	0.011295	0.00056712	0.024114	0.0024545	0.0080062	0.033761	0.00020333	0.019107	0.057215	0.0028001	0.02246	0.00058415	0.0010562	0.0019901	0.0055264	0.078175	0.0016601	0.0034496	0.064012	0.0010091	0.0085209	0.0036631	0.00047958	0.00093293	0.0028046	0.0077027	0.016537	0.047816	0.063251	0.0031651	0.0026492	0.0026075	0.0023416	0.00013136	0.0019973
8.6625	0.18268	0.0037789	0.0046024	0.0019774	0.0033324	0.0031623	0.0017194	0.0020324	0.0013557	0.00086627	0.0032364	0.0064119	0.00016936	0.04944	0.012279	0.00027488	0.024551	0.0020353	0.0069488	0.034153	0.000182	0.019505	0.058353	0.0026736	0.023046	0.00051317	0.0012532	0.0023726	0.0052165	0.077272	0.0015184	0.0026412	0.063419	0.001078	0.0087425	0.0043011	0.00053339	0.00056384	0.0019243	0.0073266	0.015753	0.050283	0.064316	0.0032329	0.0018863	0.0025541	0.0026524	0.00015022	0.0029471
8.675	0.18094	0.003285	0.0034642	0.0015134	0.0038134	0.0033981	0.0015512	0.0020415	0.0012081	0.00070544	0.002815	0.0074445	0.00014185	0.048455	0.012695	9.448e-05	0.024853	0.0018013	0.0061377	0.034888	0.00015321	0.020406	0.059166	0.0024247	0.02414	0.00053365	0.0014275	0.0027211	0.0046466	0.078037	0.0014926	0.0020309	0.062265	0.0012338	0.0087216	0.0045408	0.00074726	0.00040152	0.0011468	0.007096	0.014292	0.052269	0.064841	0.0032454	0.0014683	0.0029734	0.0032532	0.00043295	0.0033458
8.6875	0.17783	0.0034593	0.0024422	0.0011941	0.004114	0.0035809	0.0013864	0.0024669	0.0012566	0.00055485	0.0022178	0.0079232	0.00030799	0.047022	0.01279	4.122e-05	0.024688	0.0016294	0.0055223	0.034995	0.000142	0.021489	0.060084	0.0020673	0.025229	0.00064696	0.0017415	0.0024379	0.0039595	0.079774	0.001346	0.0017182	0.063135	0.0015796	0.00846	0.0054312	0.0010745	0.00038247	0.00058377	0.0071388	0.012241	0.054237	0.063926	0.0028831	0.0010808	0.0036741	0.0035449	0.00084603	0.0036735
8.7	0.17438	0.0039813	0.001972	0.00099032	0.0042753	0.003843	0.0013259	0.0029053	0.0013421	0.00085123	0.0018068	0.0082849	0.00053157	0.045957	0.011994	0.00011556	0.024361	0.0013982	0.0053005	0.031786	0.00012429	0.020923	0.059496	0.0016554	0.026063	0.00078838	0.0020794	0.0020763	0.0033606	0.082143	0.0011278	0.0017337	0.063713	0.0020844	0.0082356	0.0057547	0.001515	0.00052598	0.00036612	0.0077736	0.010413	0.055845	0.062549	0.0023641	0.0007618	0.0042472	0.0034682	0.0012422	0.0035081
8.7125	0.16988	0.0043318	0.0016548	0.00071935	0.0035395	0.0035308	0.0012772	0.0035409	0.0016745	0.0010472	0.0017221	0.0094139	0.0010523	0.045161	0.010522	0.00034972	0.023931	0.00092378	0.0058217	0.029285	0.00029006	0.020291	0.060753	0.0013457	0.025463	0.00095061	0.0030178	0.0018461	0.0029393	0.084226	0.00088825	0.0019438	0.065794	0.0025092	0.0076994	0.0060144	0.0020242	0.0006588	0.00018811	0.0083353	0.0098645	0.057791	0.061293	0.0018286	0.0008124	0.0044323	0.0033081	0.001593	0.0032242
8.725	0.16513	0.0041285	0.0015166	0.00039851	0.0029175	0.0029964	0.0013028	0.0044377	0.0025627	0.00095701	0.0019564	0.010585	0.001416	0.044436	0.0083322	0.00059688	0.023699	0.00065731	0.0061735	0.026965	0.00061081	0.018715	0.063384	0.0012756	0.025015	0.0011459	0.003483	0.001878	0.0025173	0.08557	0.00055858	0.0022669	0.067529	0.0025618	0.0064545	0.0061912	0.0023311	0.00064255	9.98e-05	0.0081773	0.009791	0.059193	0.059859	0.0014191	0.00093516	0.0043228	0.0028656	0.001764	0.0023768
8.7375	0.16187	0.0037499	0.0013633	0.00019097	0.0024763	0.0027115	0.0013467	0.0043572	0.003387	0.0010994	0.0022512	0.01093	0.0019342	0.043475	0.0059728	0.00093877	0.022771	0.00050105	0.0065967	0.024227	0.00097864	0.018148	0.067547	0.0013533	0.024462	0.0013693	0.0033784	0.002211	0.0023488	0.086152	0.00031913	0.002577	0.070934	0.0024556	0.0050031	0.006076	0.0025401	0.00062882	0.00012771	0.0070068	0.0091068	0.06092	0.060509	0.0013725	0.0012169	0.0039528	0.0021469	0.0016049	0.0017688
8.75	0.15897	0.0035239	0.001355	0.00028325	0.002403	0.0028344	0.0015019	0.0035464	0.0045158	0.0013501	0.0024331	0.01104	0.0027895	0.0425	0.0043154	0.00123	0.022199	0.00037902	0.0064066	0.022059	0.0013035	0.017815	0.071537	0.0015916	0.022645	0.0017169	0.0030207	0.0028423	0.0019235	0.085832	0.00014679	0.0035736	0.075053	0.0023129	0.0037855	0.006645	0.0028843	0.00077606	0.00019072	0.0064028	0.0087648	0.062489	0.060915	0.0013683	0.0015686	0.0036679	0.0018042	0.0017788	0.001969
8.7625	0.15644	0.0031813	0.0012886	0.00063037	0.0022765	0.0031907	0.0018107	0.0027311	0.0064063	0.0013445	0.0023219	0.011005	0.0039062	0.040482	0.0031994	0.0016547	0.021368	0.00050206	0.0060047	0.019866	0.0014812	0.016851	0.072899	0.0019613	0.021199	0.0021777	0.0032651	0.003905	0.0018655	0.086222	0.00012437	0.0056075	0.079886	0.0022966	0.0027134	0.0064732	0.0033332	0.0011141	0.00049712	0.0067021	0.0079512	0.064956	0.060052	0.0016807	0.0019648	0.0033423	0.0015359	0.0018704	0.0016835
8.775	0.15443	0.0031024	0.0013014	0.0011256	0.0022817	0.0031809	0.0022728	0.0020098	0.0086596	0.0010939	0.0019222	0.011541	0.0049699	0.03825	0.0028783	0.0018617	0.021611	0.00057411	0.0053505	0.018406	0.0013139	0.01541	0.073311	0.0024076	0.019366	0.0026129	0.0035147	0.0048786	0.0013286	0.08681	0.00013956	0.0084478	0.084822	0.0021594	0.0022967	0.0058473	0.0039386	0.0015294	0.0005328	0.0074494	0.0079329	0.067036	0.059335	0.0019058	0.0021955	0.0028159	0.0013023	0.0016553	0.0011862
8.7875	0.15197	0.0028463	0.0013641	0.0017256	0.0021129	0.0030487	0.0026597	0.0013451	0.010351	0.0011112	0.001563	0.011915	0.0054043	0.035955	0.0030264	0.0019248	0.022514	0.00048092	0.004854	0.017608	0.00091673	0.01349	0.071354	0.0029253	0.017719	0.0028867	0.0040454	0.0056889	0.0012586	0.088125	0.00011147	0.0098417	0.088601	0.001983	0.0025198	0.0056022	0.004459	0.0018898	0.00048998	0.007074	0.0088133	0.069827	0.059845	0.0023615	0.0023807	0.0021743	0.0011503	0.0015389	0.0011773
8.8	0.14927	0.0030298	0.0014841	0.0023326	0.0016302	0.0025718	0.0030206	0.00092594	0.010954	0.00069146	0.0013579	0.011593	0.005129	0.034049	0.0036994	0.0019456	0.023789	0.00036134	0.0042973	0.01744	0.00068946	0.012629	0.070128	0.0033363	0.016781	0.0027595	0.0046298	0.0066696	0.0011467	0.090086	7.489e-05	0.0099898	0.091756	0.0016839	0.0030884	0.0047696	0.0047422	0.0020055	0.00052926	0.0063636	0.0089526	0.071977	0.060091	0.0026737	0.0024295	0.0014547	0.0011393	0.0014669	0.0013835
8.8125	0.14614	0.002925	0.0016706	0.0029788	0.0013607	0.0020783	0.0032215	0.00089489	0.010158	0.0003877	0.0012696	0.011414	0.0045384	0.033086	0.0049112	0.0019962	0.025204	0.00052917	0.0044861	0.017816	0.00057751	0.012307	0.070169	0.0036581	0.015665	0.0027221	0.0053469	0.0077891	0.0012242	0.092002	4.622e-05	0.010907	0.093061	0.0014281	0.0039811	0.0046112	0.0048542	0.0019385	0.00096266	0.0057321	0.0085342	0.072652	0.059622	0.0030362	0.0024778	0.00082035	0.0012336	0.0013272	0.0016313
8.825	0.14182	0.0030186	0.0019309	0.003755	0.0012138	0.0015877	0.0035638	0.0014175	0.0080628	0.00044264	0.0016546	0.012254	0.0038933	0.033244	0.0062759	0.0020785	0.026341	0.00063723	0.0047226	0.019241	0.00057788	0.011958	0.068295	0.003701	0.015122	0.0027526	0.0061992	0.0088445	0.0011377	0.093888	7.592e-05	0.012099	0.095326	0.0012374	0.0050918	0.0033707	0.0047786	0.0020332	0.0015537	0.0053202	0.007215	0.07166	0.060399	0.0029503	0.0024924	0.00040363	0.0013319	0.0012706	0.0019752
8.8375	0.13496	0.0027192	0.0019753	0.0045881	0.0012942	0.001597	0.0037684	0.0028296	0.005593	0.00053263	0.0019971	0.012439	0.0032685	0.034181	0.0075642	0.0021147	0.027284	0.00062938	0.0050341	0.019874	0.00069871	0.011985	0.067165	0.0035811	0.014392	0.0031455	0.0073663	0.0098504	0.0016241	0.095544	0.00011106	0.013178	0.096101	0.0012138	0.0060053	0.0025896	0.0045349	0.0023018	0.001811	0.0047427	0.0066327	0.071701	0.06253	0.0028433	0.0022926	0.00039679	0.0011975	0.00090786	0.0023414
8.85	0.12844	0.0024756	0.0017725	0.0053248	0.001464	0.0016236	0.003945	0.0045847	0.0035057	0.00064851	0.0020359	0.012016	0.0027822	0.035662	0.0085856	0.0022976	0.027749	0.00058096	0.0047808	0.021091	0.00082992	0.01221	0.065457	0.0031763	0.012941	0.0041201	0.0081428	0.010377	0.0019901	0.096965	0.00030775	0.013577	0.097272	0.0011822	0.0072664	0.002744	0.0042008	0.0024908	0.0015003	0.0047412	0.0068974	0.071651	0.064537	0.00256	0.0019615	0.00063245	0.0012181	0.00054232	0.0024016
8.8625	0.12365	0.0021412	0.0015122	0.0058483	0.0017584	0.001583	0.0041868	0.005885	0.0019817	0.0010035	0.002033	0.011728	0.0025215	0.037832	0.0093016	0.0023722	0.02771	0.00072815	0.0048097	0.022563	0.00083109	0.012449	0.065475	0.0027485	0.011063	0.0045485	0.0079749	0.010335	0.0018889	0.098224	0.00046956	0.012864	0.096529	0.0012374	0.007431	0.0022395	0.004135	0.0024523	0.0012296	0.0048086	0.0074319	0.072031	0.064916	0.0023153	0.0018694	0.00081799	0.0010044	0.00047003	0.0024448
8.875	0.12162	0.0024092	0.0012895	0.0061968	0.0018069	0.0012938	0.0042378	0.0065084	0.0015145	0.0015116	0.0021915	0.010199	0.0022844	0.040266	0.0096168	0.0026842	0.026971	0.00082739	0.0048279	0.023023	0.00077175	0.012389	0.063757	0.0024885	0.0093383	0.0047527	0.0073347	0.0099073	0.0014865	0.099082	0.00076419	0.011595	0.097364	0.0012894	0.0065068	0.0018147	0.0042013	0.0023057	0.000829	0.0045271	0.0089256	0.070481	0.064289	0.0020589	0.0020885	0.00077198	0.0010317	0.00039673	0.0028521
8.8875	0.12214	0.0028622	0.0011884	0.0062297	0.0021538	0.0010253	0.0040767	0.0071876	0.0010372	0.0017271	0.0022581	0.0089896	0.0020594	0.042955	0.0098928	0.0029527	0.026007	0.00087109	0.0055162	0.022552	0.00095708	0.012696	0.059615	0.0024137	0.007801	0.0045893	0.0062895	0.0092206	0.0015099	0.10013	0.0012444	0.0099954	0.097649	0.0013158	0.0057473	0.0020056	0.0040919	0.0021561	0.00052384	0.0043413	0.010805	0.068189	0.063563	0.0023205	0.00237	0.00057831	0.0010231	0.00091753	0.0029343
8.9	0.12349	0.0034903	0.0011631	0.0060038	0.0024761	0.00092451	0.0037724	0.0083064	0.00099382	0.0019299	0.0025665	0.0077657	0.0022377	0.045004	0.0096987	0.0033355	0.024238	0.00086158	0.006433	0.022434	0.0012512	0.013258	0.057224	0.0022785	0.0067586	0.0042607	0.0063182	0.0081085	0.0014516	0.10085	0.001905	0.009348	0.099199	0.0012672	0.0049623	0.0016328	0.0040539	0.0019364	0.00056352	0.0038425	0.01246	0.066072	0.062723	0.0027917	0.0024256	0.0004258	0.00079479	0.0013198	0.0030494
8.9125	0.1216	0.0041746	0.0012607	0.0059328	0.0027226	0.00090848	0.0034783	0.0094813	0.00095992	0.0021593	0.0024833	0.0071794	0.0025022	0.045205	0.0097879	0.0037941	0.021712	0.00083054	0.006943	0.022633	0.0017368	0.013538	0.055745	0.001859	0.0060376	0.0040572	0.0063354	0.0071858	0.0018015	0.10119	0.0027748	0.0080699	0.098966	0.0012975	0.0044135	0.0019407	0.0038831	0.0014354	0.0006319	0.0036482	0.012727	0.066021	0.060447	0.0033382	0.0025043	0.00047408	0.00070331	0.0014713	0.0029657
8.925	0.11868	0.0042534	0.0012393	0.0061311	0.0033416	0.00083518	0.0032055	0.0099867	0.0010381	0.0023385	0.002236	0.0070587	0.0031788	0.046064	0.0097099	0.0044382	0.018866	0.00096318	0.0074335	0.023186	0.0024294	0.01314	0.053328	0.0013602	0.0056583	0.0040055	0.005636	0.0065373	0.0020307	0.10018	0.0034975	0.0069534	0.098263	0.0015059	0.0039124	0.0022989	0.0036381	0.00095082	0.00071773	0.0036395	0.012763	0.069381	0.060287	0.003647	0.002663	0.00038939	0.00068999	0.0012712	0.0031024
8.9375	0.11797	0.0048267	0.0011347	0.0062577	0.0037263	0.0010612	0.003104	0.010095	0.001084	0.0023249	0.0017123	0.0075002	0.0044182	0.04619	0.010139	0.0049835	0.015762	0.0012398	0.0072564	0.023605	0.0024874	0.012045	0.051137	0.00078268	0.005289	0.0042726	0.0046579	0.0058907	0.0028902	0.097464	0.0036609	0.0060455	0.097198	0.0017547	0.0037318	0.0016901	0.0033953	0.00049946	0.00073708	0.0033116	0.013296	0.072865	0.06069	0.0037515	0.0028686	0.00040662	0.00069515	0.0010181	0.0030694
8.95	0.11812	0.0054725	0.00098685	0.006164	0.0037941	0.0013684	0.0033038	0.010754	0.00093296	0.0018368	0.0010129	0.0086942	0.0059765	0.046995	0.010423	0.0054171	0.013747	0.0015601	0.006797	0.024605	0.0020976	0.0109	0.047895	0.00025948	0.0048862	0.0044696	0.0033767	0.0055	0.0029868	0.094154	0.0034308	0.0055577	0.096472	0.0012696	0.0037187	0.002228	0.0030596	0.00022135	0.00070937	0.0033634	0.013563	0.071063	0.061014	0.003945	0.0033935	0.00045303	0.00072244	0.0010431	0.0033559
8.9625	0.12101	0.0055255	0.0010217	0.0058495	0.0036492	0.0019982	0.0037968	0.011402	0.00061986	0.001977	0.00056287	0.010079	0.007191	0.047928	0.010849	0.0057039	0.012392	0.0016719	0.0060575	0.026412	0.0017187	0.0099961	0.045311	0.00011591	0.0046536	0.0042915	0.0019821	0.0050096	0.0024238	0.091672	0.0031386	0.0059326	0.094338	0.0007204	0.0038947	0.0028149	0.0027796	8.979e-05	0.00055827	0.0036314	0.014078	0.067005	0.059568	0.0044046	0.0039585	0.00068172	0.00073872	0.0010795	0.0035158
8.975	0.1263	0.005515	0.0012627	0.0053883	0.0035647	0.0028228	0.0044403	0.010929	0.00056101	0.0025014	0.00042229	0.010593	0.0078082	0.049083	0.011063	0.0062765	0.011561	0.0015254	0.0051983	0.029372	0.0017077	0.010686	0.044185	0.00046198	0.0045196	0.0036964	0.0013613	0.0045132	0.0031487	0.090411	0.0032925	0.0066727	0.091452	0.00039529	0.0043391	0.0024684	0.0026804	0.00017598	0.00052886	0.0037288	0.013701	0.064628	0.057068	0.0044841	0.0049195	0.00099431	0.00081955	0.0016118	0.0039591
8.9875	0.13474	0.0054342	0.0019872	0.0048542	0.0037694	0.0036957	0.0050877	0.0097243	0.0010808	0.0026372	0.00058631	0.010463	0.0072456	0.050451	0.011341	0.0067224	0.010832	0.0013554	0.0043098	0.030109	0.0019991	0.010267	0.042888	0.0012037	0.0048084	0.0030321	0.0013165	0.004388	0.0038901	0.089202	0.002695	0.0072977	0.088322	8.898e-05	0.0051823	0.0021876	0.0027197	0.0001813	0.00034919	0.0039209	0.013702	0.063114	0.055274	0.0039779	0.0057707	0.0013778	0.00083532	0.0018109	0.0041039
9	0.14247	0.0053434	0.0027492	0.004321	0.0038251	0.0042434	0.0056464	0.0086445	0.0015935	0.0023354	0.00095573	0.0094973	0.0061963	0.052852	0.01201	0.0076547	0.010452	0.0014153	0.0040308	0.030143	0.0025735	0.0086605	0.042655	0.0022057	0.0047833	0.0024044	0.0014616	0.0042654	0.0043283	0.089074	0.0015795	0.007754	0.087008	0.00011642	0.0059749	0.0020441	0.0031308	0.00028158	0.00020181	0.0044015	0.014072	0.061381	0.052579	0.0032398	0.0060182	0.0019642	0.00083683	0.0017683	0.0046168
9.0125	0.15061	0.0053141	0.0037492	0.0038948	0.0034974	0.0045288	0.0063359	0.0071893	0.00159	0.0020618	0.0016006	0.0082944	0.0057637	0.054512	0.012906	0.0084399	0.010236	0.0016924	0.00378	0.030531	0.0030434	0.0075207	0.042142	0.0033126	0.0052439	0.0020015	0.0014585	0.0039982	0.0048844	0.090843	0.00079881	0.0079869	0.085798	0.00038502	0.0072503	0.0017458	0.0032294	0.00066299	0.00020078	0.0048647	0.013538	0.060228	0.050437	0.0025206	0.005823	0.0030097	0.00075516	0.0014085	0.0049055
9.025	0.15303	0.005339	0.0044669	0.0037951	0.003241	0.0045286	0.0072519	0.0063057	0.001266	0.0020506	0.0019933	0.0084623	0.0050562	0.056942	0.013929	0.0098543	0.0097234	0.0018729	0.003521	0.034099	0.003139	0.0071127	0.042945	0.0044251	0.0056505	0.0017911	0.0015788	0.0036968	0.0054994	0.09414	0.0005312	0.0088843	0.086017	0.00086448	0.0077231	0.0014851	0.0028789	0.0012369	0.00028725	0.0047985	0.012402	0.059235	0.048685	0.001694	0.0058327	0.0035196	0.0006797	0.001437	0.005332
9.0375	0.15451	0.0056514	0.0049794	0.00378	0.0029371	0.0040427	0.0082867	0.0055204	0.00079219	0.0022333	0.0021101	0.009152	0.0046582	0.057181	0.014878	0.011388	0.0091366	0.0017392	0.0042006	0.03827	0.0027551	0.0074874	0.042656	0.0053272	0.0062356	0.0015859	0.0015292	0.0038984	0.0053781	0.098015	0.00062092	0.010088	0.087159	0.0013882	0.0081539	0.0010965	0.0022016	0.0022568	0.000313	0.0046437	0.01256	0.058043	0.04631	0.0010796	0.0059216	0.0035766	0.00065089	0.0011291	0.0056454
9.05	0.15635	0.0056685	0.0049414	0.0037598	0.0026779	0.0034575	0.0091447	0.005878	0.00053957	0.0026984	0.0022394	0.010576	0.0044922	0.056611	0.016093	0.013744	0.0083574	0.0014509	0.0051327	0.043252	0.0023184	0.0080352	0.040767	0.0057409	0.0072293	0.001337	0.0014384	0.0044611	0.0050255	0.10224	0.00066967	0.011667	0.091159	0.0018297	0.0080016	0.00075785	0.0017379	0.0038293	0.00040087	0.0047416	0.012471	0.05858	0.044577	0.00055454	0.0060211	0.0030833	0.00075918	0.00074317	0.0057351
9.0625	0.15742	0.0052207	0.0047933	0.0035622	0.0025207	0.0028872	0.0093587	0.0069857	0.0004947	0.002762	0.0023511	0.011325	0.0043402	0.053973	0.016938	0.015531	0.0080494	0.0010291	0.0059116	0.047454	0.0019546	0.0087078	0.038431	0.0056503	0.0088179	0.0012634	0.0012456	0.0046072	0.0043154	0.10751	0.00079566	0.01295	0.095055	0.0021736	0.008056	0.00043937	0.001155	0.0049146	0.00058251	0.0046631	0.012747	0.058623	0.043982	0.00017565	0.0063362	0.0023255	0.0010049	0.0003473	0.0056966
9.075	0.15879	0.0047187	0.0046289	0.0031951	0.0026449	0.0021844	0.0089512	0.0071197	0.00057285	0.0027036	0.0025193	0.011737	0.0046622	0.051474	0.017126	0.01805	0.0076504	0.00074302	0.0070522	0.047679	0.001728	0.010354	0.037505	0.0049446	0.010166	0.0013396	0.00073806	0.0049971	0.0036155	0.11405	0.0011129	0.014481	0.098226	0.0023014	0.0078351	0.00024858	0.0007939	0.0053941	0.00087266	0.0042562	0.012197	0.056618	0.044064	0.00012377	0.0061843	0.0014815	0.0012823	0.00029066	0.0053913
9.0875	0.16041	0.0044372	0.004706	0.0029017	0.0026506	0.0016077	0.0078781	0.0067884	0.00061086	0.002615	0.002401	0.011594	0.0052756	0.047849	0.017198	0.01964	0.0077505	0.00055591	0.0068767	0.048043	0.0014134	0.013239	0.037188	0.004312	0.011438	0.0013611	0.00030141	0.0052241	0.0027407	0.12078	0.0014504	0.014255	0.10051	0.0024802	0.0075798	0.00014533	0.00055825	0.0050852	0.00074615	0.0036644	0.010092	0.05399	0.044768	0.00018974	0.0064955	0.0010901	0.0015347	0.00036661	0.0053554
9.1	0.16124	0.0044862	0.0045254	0.0024959	0.0025987	0.0011068	0.0065825	0.006127	0.0005485	0.003	0.0021725	0.012229	0.0054501	0.045741	0.016611	0.022069	0.0081753	0.0005138	0.0065096	0.051077	0.0012191	0.016479	0.038139	0.0041135	0.013072	0.0012087	0.00014396	0.0052698	0.0020192	0.12775	0.0022392	0.013282	0.10169	0.0025777	0.0072639	0.00034335	0.00039357	0.0044219	0.0006184	0.0032886	0.0083998	0.051571	0.046424	0.00018751	0.0066028	0.00099472	0.0016713	0.00026254	0.0061502
9.1125	0.1634	0.0045192	0.0044971	0.0021851	0.0019115	0.001154	0.0055764	0.0053999	0.00078113	0.0031984	0.0021739	0.014152	0.0056663	0.043121	0.015769	0.023853	0.0088964	0.00052055	0.0057503	0.052253	0.0012766	0.01899	0.038968	0.0042885	0.015089	0.0013388	0.00010982	0.0053836	0.0015218	0.13421	0.0034311	0.011723	0.099461	0.0030541	0.0065392	0.00070739	0.0002975	0.0039541	0.00057932	0.0029775	0.0086713	0.049746	0.049167	0.00029388	0.0061352	0.0010943	0.0017155	0.00028373	0.0069308
9.125	0.16586	0.0042053	0.0047413	0.0017662	0.0014959	0.0010847	0.0049237	0.0045966	0.0016483	0.0034244	0.001847	0.015863	0.0063828	0.041643	0.014604	0.026633	0.010011	0.00056993	0.0051959	0.053212	0.0014717	0.0206	0.040593	0.0046036	0.016983	0.001698	5.627e-05	0.0049877	0.0011335	0.1384	0.0046732	0.0097329	0.098266	0.0034304	0.0055498	0.0013011	0.00025352	0.0036178	0.00066972	0.0025317	0.0088394	0.048448	0.053297	0.00043649	0.0049622	0.0016645	0.0019243	0.00016396	0.0074634
9.1375	0.16866	0.0041726	0.0053466	0.0012555	0.0013595	0.0014537	0.0044568	0.0031455	0.003024	0.0031191	0.0017671	0.016742	0.0066664	0.040179	0.013581	0.028719	0.010635	0.00070033	0.0045287	0.052202	0.0015978	0.021278	0.042797	0.0046482	0.018523	0.0019627	0.00010287	0.0041529	0.00081256	0.14203	0.0053718	0.0068461	0.097378	0.0036241	0.0052806	0.0023948	0.00023146	0.0036947	0.00064985	0.0022299	0.0076197	0.047543	0.058064	0.00069157	0.0032783	0.002338	0.002415	0.00010565	0.0077616
9.15	0.17206	0.0038648	0.0059553	0.00092875	0.0013303	0.0021348	0.0038567	0.0020564	0.0046662	0.0024762	0.001834	0.017352	0.0074572	0.03955	0.01281	0.03142	0.010877	0.00096536	0.0040456	0.05065	0.001735	0.020532	0.044845	0.0042037	0.019471	0.0018295	0.00017431	0.0032618	0.00051568	0.14434	0.0053789	0.0047942	0.094324	0.003737	0.0055679	0.0035489	0.00037892	0.003671	0.00049683	0.0021693	0.0068162	0.046757	0.062424	0.0010483	0.002512	0.0033925	0.0027736	0.00045727	0.007908
9.1625	0.17523	0.0040586	0.0066505	0.00095127	0.001814	0.0030562	0.0033305	0.0022157	0.0058558	0.0023253	0.0019839	0.018644	0.0079266	0.03928	0.011967	0.033993	0.012021	0.0014175	0.0036957	0.0488	0.0020023	0.018897	0.044783	0.0037807	0.019689	0.0017661	0.00045826	0.0025888	0.00042834	0.14552	0.0051481	0.0031009	0.089724	0.0036962	0.0058592	0.0048201	0.00067245	0.0032924	0.00030707	0.002325	0.006489	0.045957	0.064766	0.0012886	0.0019893	0.0044582	0.0029719	0.00078027	0.0089155
9.175	0.17518	0.0036947	0.0067517	0.0012037	0.0021735	0.0036492	0.0028983	0.0027118	0.0071577	0.0028876	0.0022895	0.019217	0.0084515	0.040199	0.010777	0.037135	0.013312	0.0020782	0.0039006	0.049068	0.0024459	0.016374	0.043484	0.0034536	0.019236	0.0019459	0.00087795	0.0021863	0.00035533	0.1457	0.0045597	0.0021634	0.084958	0.0035493	0.0063498	0.006756	0.00081744	0.0029552	0.00026068	0.0027459	0.0067633	0.044817	0.065392	0.0016525	0.0013928	0.005817	0.0030446	0.00073133	0.010376
9.1875	0.17249	0.0037272	0.0062969	0.0015476	0.0017813	0.0043061	0.0026792	0.0028667	0.0075149	0.0034755	0.0027485	0.019813	0.0085465	0.040993	0.0093487	0.040689	0.015049	0.0025406	0.0043655	0.050423	0.002813	0.015183	0.041718	0.0030033	0.017923	0.0023275	0.0013537	0.002088	0.00024569	0.14493	0.0035638	0.0015852	0.079849	0.0033653	0.0071832	0.0089468	0.00098715	0.0029139	0.00031507	0.0034398	0.007886	0.043719	0.063571	0.0019228	0.00084362	0.0069104	0.0031193	0.00058522	0.011491
9.2	0.17027	0.0035381	0.0055615	0.0019824	0.0011467	0.0050613	0.0025915	0.0024033	0.0076927	0.0041321	0.0032858	0.019932	0.0087716	0.042633	0.0081026	0.044941	0.016211	0.0025196	0.0042905	0.052538	0.0030149	0.01586	0.039838	0.0026418	0.015892	0.0025979	0.0016238	0.001671	0.00017733	0.14236	0.0026713	0.0014536	0.074304	0.0027333	0.0079529	0.00949	0.0013702	0.0031186	0.00019646	0.004234	0.0084052	0.042979	0.062149	0.0020589	0.00080663	0.0075096	0.0031032	0.00034373	0.012063
9.2125	0.16905	0.0038589	0.0048479	0.0024273	0.00095835	0.0051455	0.002717	0.001934	0.0081494	0.0040467	0.0036316	0.019217	0.00824	0.042973	0.0071334	0.048431	0.016562	0.0020702	0.0037319	0.052205	0.0029579	0.016523	0.037417	0.0020934	0.014095	0.0025447	0.0021242	0.0012364	0.00022776	0.13815	0.0018586	0.0015966	0.069967	0.0022985	0.0081417	0.0094254	0.0018443	0.0035667	0.00015053	0.005025	0.0085158	0.042784	0.06126	0.0022402	0.00097899	0.0076421	0.0034549	0.00021128	0.013191
9.225	0.16789	0.0046079	0.0046215	0.0028392	0.00096922	0.0045207	0.0029524	0.0016824	0.0089364	0.0035411	0.0034304	0.018518	0.008015	0.043011	0.0063354	0.051392	0.015721	0.0019514	0.003396	0.049533	0.0029243	0.017029	0.03479	0.0016211	0.013004	0.0021365	0.0021674	0.0010669	0.00053246	0.13241	0.0011186	0.001785	0.067404	0.0019579	0.0081445	0.0094152	0.0022417	0.003678	0.00018415	0.0055109	0.0099188	0.043109	0.061828	0.0025822	0.0013365	0.0076641	0.003565	0.00027915	0.01398
9.2375	0.16633	0.0059217	0.0048608	0.0032321	0.0012201	0.004183	0.0032091	0.0016891	0.00999	0.0027738	0.0031034	0.019375	0.0075157	0.041816	0.0059982	0.054128	0.014561	0.0020584	0.0037625	0.047475	0.0027622	0.017876	0.031764	0.0014093	0.012371	0.0019634	0.0021001	0.00073381	0.0010235	0.12617	0.00071888	0.0018371	0.066343	0.0017666	0.0082364	0.0083079	0.0025212	0.0037706	0.00011367	0.0055739	0.011316	0.043706	0.06379	0.0030706	0.0017193	0.0073547	0.0041098	0.00025442	0.013674
9.25	0.16583	0.0070749	0.0051993	0.0035788	0.0014836	0.0037437	0.0036039	0.0016986	0.010993	0.0022203	0.0026353	0.020105	0.0066944	0.04017	0.006014	0.058096	0.013042	0.0018531	0.0040145	0.04543	0.0022627	0.018369	0.02935	0.0010755	0.011951	0.0018015	0.0020909	0.00057585	0.0015841	0.12036	0.00091396	0.0014854	0.06604	0.0018212	0.007797	0.0063185	0.0026025	0.0036987	0.00036553	0.0050298	0.013121	0.045243	0.067409	0.0036177	0.0020661	0.0068631	0.0045224	0.00017985	0.013047
9.2625	0.1637	0.0075591	0.0055141	0.0037529	0.0017458	0.0032157	0.0043455	0.0020009	0.01176	0.0025887	0.0021175	0.02154	0.006484	0.037904	0.0059833	0.061978	0.012249	0.001691	0.0037557	0.044433	0.0015737	0.01852	0.027318	0.00091639	0.012184	0.0016746	0.0021604	0.00070299	0.0024323	0.11503	0.0012207	0.0013119	0.066647	0.0017729	0.0068326	0.0041099	0.0024642	0.0036686	0.00069242	0.004177	0.013988	0.047145	0.071006	0.0038555	0.0021177	0.0060242	0.0051921	0.00016508	0.012354
9.275	0.16234	0.0078538	0.0056273	0.0034618	0.001874	0.0032578	0.0055114	0.0023891	0.011913	0.0031772	0.0017299	0.021881	0.0065135	0.036867	0.0056318	0.066593	0.01215	0.0017228	0.0029715	0.043371	0.00099958	0.018949	0.025888	0.00073413	0.012737	0.0020837	0.0021829	0.0012855	0.0035922	0.10976	0.0012789	0.0013144	0.06744	0.001622	0.0054203	0.002122	0.0022027	0.0036725	0.0010491	0.003827	0.013918	0.049166	0.073271	0.0039674	0.0023954	0.0052015	0.0056601	0.00013486	0.01191
9.2875	0.16043	0.0080877	0.005706	0.0030679	0.001961	0.0029168	0.0065682	0.0029136	0.011182	0.0034876	0.0022156	0.022794	0.0061525	0.03607	0.0048818	0.069246	0.012748	0.00166	0.0025313	0.043112	0.00056955	0.017459	0.024713	0.00082889	0.012388	0.0024508	0.0018655	0.001915	0.0045941	0.10493	0.0011901	0.0012584	0.067178	0.0013711	0.0039377	0.00076806	0.0019233	0.0037311	0.0012765	0.0037269	0.013666	0.051153	0.074446	0.0044001	0.0028832	0.0048248	0.0064852	0.00061393	0.011674
9.3	0.161	0.0087344	0.006114	0.0025702	0.0020595	0.0029604	0.0075754	0.0034453	0.010123	0.0029418	0.0025298	0.024594	0.005256	0.036248	0.0038727	0.072138	0.014026	0.0014015	0.0027336	0.042381	0.00041767	0.01612	0.023722	0.0008633	0.012369	0.0027902	0.0017588	0.0023912	0.005909	0.10167	0.00079415	0.0012869	0.067664	0.0010682	0.003299	0.00020524	0.0019404	0.0040549	0.0011595	0.0038033	0.013251	0.05235	0.072701	0.0041032	0.0035708	0.0048717	0.0069403	0.0014276	0.011482
9.3125	0.15996	0.0095582	0.0069592	0.0022059	0.0019633	0.0031348	0.0083556	0.0038702	0.010337	0.0019939	0.0028371	0.024505	0.0044391	0.03592	0.0028578	0.075171	0.015537	0.0014168	0.0033277	0.042709	0.00027921	0.014917	0.02371	0.0010034	0.012086	0.0028473	0.0017255	0.0026456	0.0065738	0.10001	0.00043289	0.0015701	0.068198	0.00073108	0.0030297	0.00024221	0.0021372	0.0041144	0.00092288	0.0042249	0.014848	0.052091	0.069922	0.0037392	0.0041411	0.005805	0.0070532	0.0021849	0.010779
9.325	0.16139	0.010475	0.0075052	0.0021216	0.0017486	0.0033298	0.0090038	0.0042576	0.01201	0.0014547	0.0028956	0.023378	0.0036734	0.036721	0.0022258	0.079133	0.017061	0.0015428	0.0046322	0.044477	0.00021004	0.014194	0.022209	0.0011015	0.012039	0.0027626	0.0017333	0.0024769	0.0067304	0.099649	0.000356	0.0019945	0.07015	0.00046525	0.0029994	0.00053686	0.0021527	0.0043807	0.0012303	0.0040255	0.016502	0.050453	0.066411	0.0031501	0.0047976	0.0065669	0.0066253	0.0029346	0.010219
9.3375	0.16255	0.01065	0.0077352	0.0021484	0.0018483	0.0035	0.0089791	0.0048611	0.014464	0.0011385	0.0028241	0.023343	0.0031955	0.035955	0.0019902	0.08323	0.017764	0.0016492	0.0057683	0.043248	0.00023806	0.0136	0.020715	0.0013067	0.012175	0.002439	0.0015908	0.002569	0.0065115	0.099998	0.00048969	0.0022565	0.071234	0.00036934	0.0025151	0.00094148	0.0018737	0.004378	0.0012802	0.003582	0.017867	0.047986	0.064109	0.0027984	0.0056214	0.0071539	0.0078537	0.0040846	0.010072
9.35	0.16689	0.010354	0.0073996	0.0024073	0.0023395	0.00373	0.0084879	0.0051649	0.016464	0.0008743	0.0028391	0.023759	0.0025271	0.034984	0.0021677	0.086762	0.017929	0.0018285	0.0067988	0.041942	0.00023271	0.013467	0.018998	0.0016675	0.011712	0.0021933	0.0015888	0.0029045	0.0067994	0.099682	0.00053305	0.0027142	0.073419	0.00036514	0.001923	0.0014838	0.0014684	0.0043109	0.0011001	0.0027238	0.018903	0.045597	0.061852	0.0028264	0.0064324	0.0085369	0.0082097	0.0048491	0.0093702
9.3625	0.17042	0.0096144	0.0064933	0.0030116	0.0028997	0.0037341	0.0077113	0.0057975	0.017698	0.00061795	0.002872	0.024527	0.0020352	0.032282	0.0028312	0.090195	0.017201	0.0020792	0.007455	0.038773	0.00031186	0.012867	0.017782	0.0021181	0.010909	0.0017823	0.0014882	0.003714	0.0074364	0.098872	0.00054824	0.0033526	0.075106	0.0003089	0.0015396	0.0017901	0.0012235	0.0038249	0.00095746	0.0018517	0.019596	0.043759	0.060221	0.0028658	0.0067207	0.0096728	0.0079154	0.0051074	0.0083726
9.375	0.17573	0.009402	0.005134	0.0036944	0.0037002	0.0035082	0.0069043	0.0061084	0.018853	0.00042748	0.003222	0.025102	0.0018732	0.029646	0.0040435	0.090134	0.017466	0.0023377	0.0074719	0.038118	0.00032241	0.012032	0.01705	0.0028778	0.009565	0.0016577	0.0015571	0.0046382	0.0073671	0.098363	0.00060747	0.0039958	0.080187	0.00025823	0.0014296	0.0020918	0.001117	0.0033047	0.00072739	0.0010513	0.019697	0.042664	0.057107	0.0023975	0.0068374	0.010571	0.0077398	0.0048849	0.0068051
9.3875	0.17947	0.0087417	0.0038447	0.0043995	0.0043489	0.0031813	0.0065685	0.0070359	0.019542	0.00033969	0.0037409	0.025422	0.0019641	0.026606	0.0056675	0.08733	0.01803	0.0026864	0.0073529	0.037121	0.0005174	0.01121	0.016427	0.0039409	0.0078521	0.0018563	0.0018382	0.0053373	0.0072983	0.096869	0.0007366	0.0042687	0.082347	0.00020739	0.0014339	0.0020871	0.0010655	0.00268	0.00042397	0.00044645	0.019227	0.042858	0.052732	0.0019523	0.0068573	0.011145	0.0071104	0.0043388	0.005311
9.4	0.18331	0.0073777	0.0026144	0.0050235	0.004677	0.0032926	0.0065355	0.0077954	0.019774	0.00023156	0.00426	0.025456	0.0019365	0.025197	0.0077847	0.083893	0.018989	0.0031248	0.0067897	0.035399	0.00079968	0.011359	0.016257	0.0054617	0.0060412	0.0022297	0.002544	0.0057246	0.0070023	0.095646	0.00089704	0.0042897	0.083287	0.00016677	0.0013396	0.0018887	0.0011823	0.0022121	0.000516	7.411e-05	0.018362	0.043246	0.049612	0.0018755	0.0068238	0.011165	0.0059551	0.0032455	0.0037712
9.4125	0.18595	0.0059129	0.0016454	0.0054136	0.0043746	0.0033392	0.0060475	0.0084055	0.019389	0.00013092	0.0046862	0.025767	0.0019395	0.023306	0.010229	0.079976	0.019979	0.0032378	0.0063584	0.034288	0.00072334	0.012113	0.016146	0.0071959	0.0041659	0.0028557	0.0030481	0.0061507	0.0061892	0.093163	0.00099163	0.0038765	0.082619	0.00013584	0.0015952	0.0018301	0.0014721	0.0018676	0.0005392	8.411e-05	0.017478	0.043735	0.0487	0.0017979	0.0067848	0.010545	0.0049019	0.0024035	0.0027132
9.425	0.18789	0.0047607	0.0010106	0.0053791	0.0040232	0.0031408	0.0054431	0.0082279	0.01856	0.00036002	0.0048108	0.027051	0.0021203	0.023141	0.01325	0.076579	0.020581	0.0028605	0.0057298	0.033317	0.00046257	0.012575	0.017109	0.0090625	0.0025086	0.0031626	0.0029699	0.0064405	0.0052097	0.091261	0.00092366	0.0033089	0.082898	0.00017754	0.0022069	0.0016375	0.0019338	0.0020766	0.00063643	0.00031337	0.015898	0.043513	0.047906	0.0015409	0.0067812	0.0098151	0.0040813	0.0018458	0.0019363
9.4375	0.18814	0.004128	0.00080132	0.0049974	0.0040426	0.0023663	0.004731	0.0074661	0.018606	0.00080158	0.0047057	0.02712	0.0018381	0.023926	0.015937	0.072755	0.02095	0.0019561	0.0053254	0.03312	0.00026375	0.01312	0.017835	0.010275	0.0014965	0.0033303	0.0025464	0.0067539	0.004192	0.089846	0.00080713	0.0024518	0.08276	0.00029032	0.0032626	0.00095819	0.0025379	0.0026658	0.00064735	0.00070901	0.013286	0.042828	0.047815	0.0019746	0.006586	0.0091671	0.0033389	0.001605	0.0014097
9.45	0.1889	0.0042633	0.00089252	0.0042958	0.0040865	0.0015663	0.0042811	0.0073939	0.019463	0.0014258	0.0044658	0.024972	0.0016279	0.02669	0.018624	0.069156	0.021649	0.0010438	0.0055184	0.033027	0.00017831	0.013945	0.018431	0.011314	0.0010527	0.0032154	0.0024479	0.0070727	0.0031875	0.089464	0.0008459	0.0016851	0.084261	0.00041376	0.0045073	0.00074492	0.0032184	0.0035409	0.00097641	0.0011564	0.011449	0.04169	0.047153	0.0024678	0.0060541	0.0086791	0.002899	0.0015456	0.0013331
9.4625	0.18855	0.0047266	0.0014577	0.0036767	0.0043294	0.0010301	0.0037588	0.0076457	0.01989	0.0024064	0.0043394	0.022639	0.0015606	0.029323	0.020439	0.064231	0.022823	0.00048482	0.006	0.033886	0.00014305	0.014776	0.018416	0.011523	0.00094265	0.0030967	0.0024585	0.0072782	0.0023853	0.090025	0.00084426	0.0010489	0.085618	0.00050343	0.0048942	0.00069113	0.0038176	0.0042792	0.0012396	0.0013526	0.010225	0.040733	0.044104	0.0032092	0.0054793	0.0076768	0.0024418	0.0014611	0.0014155
9.475	0.1889	0.0048976	0.0024357	0.0032706	0.0047529	0.00067031	0.0034313	0.0078568	0.019494	0.0031651	0.0039264	0.020448	0.0018323	0.033584	0.02113	0.058118	0.023517	0.00023228	0.0064811	0.035574	0.00012257	0.015837	0.017461	0.011534	0.0012084	0.0034949	0.0027556	0.007307	0.0018516	0.091807	0.00077808	0.00089829	0.088236	0.00059068	0.0050112	0.00042785	0.0042507	0.0047391	0.002145	0.0015057	0.010035	0.040581	0.039453	0.0043647	0.0050943	0.0065201	0.0024445	0.0011109	0.001238
9.4875	0.18767	0.0047771	0.0039545	0.0030873	0.0045145	0.00043268	0.0030661	0.0077921	0.017936	0.0032471	0.0033198	0.018468	0.0026686	0.037299	0.02075	0.051806	0.022511	0.00010395	0.0075069	0.036917	7.965e-05	0.015738	0.016237	0.010601	0.0016549	0.0044187	0.0034837	0.0073202	0.0014461	0.093998	0.00058414	0.0013746	0.090838	0.00053884	0.0050966	0.00080214	0.0044442	0.0051932	0.0029238	0.0015369	0.010429	0.041224	0.035059	0.0055454	0.005029	0.0057373	0.002629	0.00062877	0.00072256
9.5	0.18633	0.0044362	0.0056454	0.0029183	0.0039519	0.00074477	0.0029262	0.0075948	0.0157	0.0050354	0.0028608	0.015744	0.0035937	0.039714	0.019851	0.046462	0.020661	3.613e-05	0.0087181	0.037014	3.054e-05	0.014357	0.014298	0.0095781	0.0020975	0.0052261	0.0035264	0.0072449	0.00099537	0.096765	0.00081203	0.0022901	0.093084	0.00048079	0.0050307	0.00092195	0.0046456	0.0057832	0.002623	0.0017633	0.010239	0.042504	0.031519	0.006252	0.005024	0.0050808	0.0029429	0.00036755	0.00057392
9.5125	0.18414	0.0041728	0.0072736	0.0028104	0.0032407	0.00095267	0.0026826	0.0071155	0.01435	0.0057325	0.002903	0.014358	0.004574	0.040609	0.018553	0.043269	0.019744	4.602e-05	0.0098418	0.036031	0.00015615	0.014196	0.012625	0.0081196	0.00212	0.0054696	0.0027052	0.007232	0.00083678	0.09923	0.0010498	0.0033573	0.09401	0.00035653	0.0044647	0.001054	0.0049285	0.0064491	0.0021782	0.0019568	0.0097809	0.044615	0.0295	0.0068784	0.0048822	0.0044452	0.0033229	0.00050644	0.00059651
9.525	0.18265	0.0035222	0.0083343	0.0026685	0.0030574	0.001538	0.0027074	0.0066025	0.014213	0.005994	0.0029723	0.014156	0.0053571	0.039144	0.016883	0.040196	0.01866	0.00018245	0.010341	0.036524	0.0004162	0.014793	0.01157	0.007041	0.0020853	0.0050877	0.0024811	0.0071629	0.00090629	0.10197	0.0014929	0.0043439	0.094207	0.00028505	0.0033616	0.0017186	0.0053884	0.0067751	0.0018666	0.0025895	0.0096432	0.047072	0.02808	0.0074555	0.0045125	0.0037516	0.0037852	0.00092019	0.00081618
9.5375	0.17827	0.003096	0.0086695	0.00255	0.0036322	0.0019358	0.0029843	0.005935	0.014263	0.006198	0.0027672	0.01385	0.005664	0.037012	0.015204	0.037738	0.018258	0.00042382	0.011061	0.034273	0.00050623	0.015356	0.011762	0.0058003	0.0017532	0.0044951	0.0022143	0.0067333	0.00096191	0.10597	0.0021652	0.0049693	0.09324	0.00017914	0.0030456	0.0017936	0.0058382	0.0070054	0.0017957	0.0028891	0.0089446	0.049318	0.026725	0.0083463	0.0035503	0.0034942	0.0039972	0.0010321	0.0011714
9.55	0.17577	0.0031402	0.0081386	0.0025357	0.0046399	0.0025494	0.0035158	0.0050997	0.013591	0.0066797	0.0026463	0.013376	0.0054108	0.036102	0.012961	0.035715	0.01799	0.00070641	0.011689	0.035533	0.00071268	0.015446	0.012995	0.0050811	0.0013855	0.004081	0.0018355	0.0061542	0.0009283	0.11154	0.0028941	0.0052686	0.092257	0.00014536	0.0033133	0.0021249	0.0065485	0.0072623	0.0018182	0.003336	0.0099038	0.050747	0.025038	0.0099955	0.0024268	0.0034399	0.0043361	0.001069	0.001622
9.5625	0.17233	0.0034484	0.0073989	0.0027756	0.0058632	0.0027855	0.0044398	0.004216	0.012861	0.0057472	0.0023741	0.012776	0.0050981	0.035131	0.010902	0.034515	0.017642	0.00083053	0.012893	0.037781	0.00067324	0.015303	0.015089	0.0042871	0.00098354	0.0036104	0.0014211	0.005451	0.00081302	0.11668	0.0036231	0.005396	0.089482	8.342e-05	0.0035956	0.0027839	0.0072778	0.0075446	0.0018	0.0033246	0.010193	0.052012	0.022898	0.012254	0.0020596	0.0033179	0.0046979	0.0011512	0.0019984
9.575	0.16882	0.0041342	0.0062868	0.0031741	0.0064681	0.0026181	0.0053339	0.0034864	0.011548	0.0049458	0.0023378	0.012167	0.0038383	0.034659	0.0083552	0.032952	0.015819	0.00071006	0.013242	0.038573	0.00075206	0.016167	0.017348	0.003981	0.00089069	0.0026727	0.0011563	0.0049097	0.00090129	0.12098	0.0040754	0.0057437	0.086661	0.0001436	0.0036358	0.0031194	0.007684	0.0075759	0.0017317	0.0037907	0.010215	0.053577	0.020914	0.014672	0.002109	0.002725	0.0043832	0.0012731	0.0022758
9.5875	0.16462	0.0045762	0.0048244	0.0034339	0.0067248	0.0023144	0.006185	0.0026506	0.010142	0.004718	0.0023073	0.01127	0.0025453	0.033478	0.0064619	0.030793	0.013372	0.00061573	0.013006	0.039786	0.00082448	0.016627	0.019061	0.0035616	0.0011487	0.0017641	0.0016631	0.0046574	0.0013639	0.12646	0.0042301	0.006396	0.087784	0.00018267	0.0035205	0.0031164	0.008128	0.0077545	0.001782	0.0043237	0.010137	0.05493	0.020211	0.016671	0.0020452	0.0021253	0.003762	0.0015741	0.0024217
9.6	0.1612	0.0051842	0.003298	0.0038617	0.0064963	0.0022927	0.0067157	0.001761	0.008684	0.0039664	0.0024984	0.010629	0.0017085	0.033417	0.004657	0.029266	0.011167	0.00063392	0.012341	0.038375	0.00082738	0.016414	0.020093	0.003424	0.0018174	0.00098123	0.0021426	0.0044896	0.0015444	0.13127	0.0044877	0.0070114	0.088562	0.00024637	0.0038274	0.0040449	0.008623	0.0078344	0.0016584	0.0045415	0.010272	0.056411	0.020233	0.017848	0.0027866	0.0016336	0.003236	0.0018425	0.0025361
9.6125	0.15783	0.0054028	0.0020208	0.0042605	0.0062461	0.0031223	0.007716	0.00098025	0.0077725	0.0029822	0.0029573	0.010169	0.0017406	0.032885	0.0034538	0.027795	0.0093956	0.00071699	0.011919	0.039787	0.00081653	0.01525	0.021339	0.003376	0.0027287	0.00057468	0.0024634	0.0046315	0.0015621	0.13101	0.0044968	0.0070889	0.091934	0.00029952	0.0045717	0.004329	0.0085579	0.0075717	0.0014882	0.0048728	0.010852	0.058069	0.020711	0.018703	0.0034444	0.00096608	0.0028628	0.0015688	0.0027996
9.625	0.15813	0.0052635	0.0010465	0.0046311	0.0057896	0.0039323	0.0085704	0.00064972	0.0081098	0.0019811	0.0038603	0.0094279	0.0023894	0.033279	0.002486	0.027209	0.0084412	0.00066898	0.011109	0.039555	0.00094976	0.014273	0.022433	0.0033886	0.0038294	0.0003497	0.0025757	0.0049246	0.0012864	0.13031	0.0044028	0.0066316	0.095874	0.00043368	0.0055732	0.0040474	0.0084683	0.0066141	0.0012244	0.0046439	0.01094	0.059351	0.021204	0.018657	0.0039348	0.00080341	0.0025192	0.0010566	0.0029553
9.6375	0.15958	0.0045029	0.00089673	0.0047638	0.0050265	0.0041853	0.0093324	0.0006712	0.0084414	0.0012471	0.0047897	0.008771	0.0034916	0.033058	0.0018209	0.026948	0.007652	0.00077972	0.010186	0.041104	0.0011783	0.012956	0.023736	0.0031849	0.0047924	0.0003652	0.002295	0.0051826	0.00090424	0.12729	0.0040136	0.0061873	0.099243	0.00039172	0.0065735	0.0043348	0.0081511	0.0056314	0.0010357	0.0042194	0.011444	0.060891	0.02208	0.018127	0.0042804	0.0011161	0.0021465	0.00074233	0.0027924
9.65	0.16522	0.0042124	0.0014618	0.0047992	0.0044602	0.0042044	0.0099382	0.00090114	0.0086062	0.0009066	0.0056762	0.0076183	0.0046081	0.033776	0.001494	0.027219	0.0076293	0.00079702	0.0098296	0.042035	0.0014034	0.011512	0.024108	0.0031388	0.0057993	0.00049231	0.001998	0.0052757	0.00063247	0.12562	0.0034896	0.0058682	0.10379	0.00046869	0.0073193	0.0040607	0.0075357	0.0050498	0.000833	0.0034875	0.011307	0.062715	0.022872	0.017636	0.0044062	0.0016457	0.0018421	0.00087841	0.0027927
9.6625	0.16938	0.0041526	0.0026635	0.004616	0.0037632	0.0053935	0.010162	0.0012258	0.0087916	0.00067214	0.0064264	0.0068786	0.0056052	0.033116	0.0019355	0.028044	0.0074987	0.00095169	0.0096623	0.041305	0.0018309	0.011753	0.023265	0.0028441	0.0065516	0.00067036	0.0030529	0.0051663	0.00065642	0.12491	0.0028625	0.005891	0.10724	0.00045847	0.0075302	0.0037176	0.0068502	0.0047873	0.00073508	0.0033253	0.011916	0.064408	0.022658	0.016957	0.0041096	0.0020307	0.0017207	0.00102	0.0028854
9.675	0.17413	0.003839	0.0041698	0.0040169	0.0032208	0.0061966	0.010187	0.0017045	0.0098682	0.00043229	0.0072453	0.0059555	0.0068912	0.032999	0.0023896	0.029537	0.0068111	0.00089739	0.010003	0.042173	0.0024775	0.013788	0.021073	0.0025357	0.0072715	0.00091225	0.0039499	0.0047934	0.00080973	0.12515	0.0025055	0.0060716	0.11067	0.00046273	0.0070489	0.0035672	0.0063866	0.0049668	0.00076758	0.0035867	0.013488	0.065247	0.021449	0.01634	0.0042743	0.0025164	0.0018966	0.00093691	0.0033255
9.6875	0.17569	0.0037005	0.0059618	0.0032426	0.0026772	0.0058284	0.010101	0.0017097	0.011093	0.0004374	0.0080061	0.0053543	0.0090734	0.032704	0.0034444	0.030286	0.0068019	0.00074473	0.010485	0.043641	0.0022895	0.017115	0.018532	0.0019197	0.0082888	0.001219	0.004149	0.0044718	0.0010034	0.12446	0.0019704	0.0057776	0.11418	0.00068727	0.0062381	0.0032585	0.0059526	0.0053497	0.00099052	0.0037544	0.016362	0.064671	0.020005	0.015722	0.0045908	0.0029323	0.0021953	0.00072377	0.0044432
9.7	0.17903	0.0037631	0.0079299	0.0024948	0.0022332	0.0053511	0.010246	0.0010723	0.011969	0.00073706	0.0085025	0.0051539	0.01168	0.034326	0.0042113	0.032077	0.0070156	0.00062987	0.0098032	0.045136	0.0015514	0.021004	0.017049	0.001568	0.00948	0.0015603	0.0037738	0.0042749	0.0013744	0.12409	0.0015188	0.0054372	0.11606	0.00079008	0.0051379	0.0030231	0.0054797	0.0057219	0.0013078	0.0037858	0.017267	0.06278	0.018397	0.014926	0.0054233	0.0032572	0.0022804	0.00051518	0.0058154
9.7125	0.17752	0.0040148	0.0095359	0.0017574	0.0024335	0.0042519	0.010172	0.00048752	0.012114	0.0009062	0.0079273	0.0058523	0.013486	0.035267	0.004809	0.033598	0.007089	0.00073007	0.0093867	0.044612	0.0011102	0.02495	0.015502	0.0013273	0.010635	0.0020443	0.0042564	0.0040459	0.001824	0.12375	0.0011913	0.0050005	0.11746	0.00094437	0.0042688	0.0030723	0.0051108	0.0061326	0.0021968	0.0033928	0.01674	0.060411	0.016757	0.014066	0.0062107	0.0036776	0.0021045	0.00034198	0.0071505
9.725	0.1763	0.004478	0.010462	0.0011561	0.0025767	0.0033818	0.0099841	0.0003729	0.012152	0.0007915	0.007138	0.0066945	0.014203	0.036777	0.0049048	0.034707	0.0080493	0.00087328	0.0086325	0.045014	0.0011029	0.028123	0.013702	0.0016114	0.011521	0.0024817	0.0040524	0.0038225	0.002303	0.12404	0.00084302	0.0046222	0.11778	0.0010829	0.0035684	0.003223	0.0048039	0.0061959	0.0031514	0.0027726	0.015887	0.058446	0.015272	0.013219	0.0071557	0.0041887	0.001958	0.00033212	0.0083614
9.7375	0.17156	0.0053244	0.010885	0.00067074	0.0032555	0.0032614	0.0090843	0.00077947	0.011871	0.0011291	0.0068738	0.0072641	0.014059	0.037196	0.0049611	0.036298	0.0095782	0.0010669	0.0082543	0.046066	0.0010946	0.028444	0.011734	0.001981	0.012256	0.0027908	0.0034446	0.0037598	0.002876	0.12408	0.00050536	0.0042151	0.11474	0.0012333	0.0030425	0.0033589	0.0044966	0.0061737	0.0031783	0.0023197	0.014838	0.056682	0.014654	0.012397	0.0070811	0.0049913	0.0020781	0.00043927	0.0093492
9.75	0.16796	0.0069475	0.010395	0.00046903	0.0042245	0.0028972	0.0077926	0.0015647	0.011952	0.0014223	0.006316	0.0081877	0.015843	0.037438	0.0049526	0.03765	0.010729	0.001204	0.0089859	0.044693	0.0010413	0.02694	0.009568	0.0025853	0.012661	0.0029916	0.0023611	0.0035735	0.0031715	0.12388	0.0003736	0.0039552	0.10984	0.00084109	0.0024947	0.003332	0.0043619	0.0060428	0.0028732	0.0029557	0.012989	0.05475	0.014608	0.011895	0.0059139	0.005286	0.0024503	0.00064612	0.010357
9.7625	0.16297	0.0090584	0.0091836	0.00045107	0.0048158	0.0027311	0.0062864	0.0028897	0.012255	0.0010166	0.0053969	0.0090556	0.018226	0.036625	0.0046356	0.038879	0.011598	0.0010456	0.010033	0.043101	0.00097655	0.024091	0.0077279	0.0029312	0.014382	0.0031302	0.0017826	0.0033781	0.0033868	0.12288	0.00034267	0.0038371	0.10348	0.00037858	0.001798	0.0032054	0.0047726	0.005742	0.0030629	0.0031198	0.010751	0.052669	0.01515	0.01124	0.004183	0.0056617	0.00292	0.00069895	0.011567
9.775	0.15985	0.010114	0.0075438	0.00059276	0.0045474	0.0026207	0.0050228	0.004605	0.011967	0.00098129	0.0045339	0.010765	0.021647	0.035256	0.0041594	0.039724	0.012619	0.00073267	0.010215	0.044514	0.00085061	0.01982	0.006279	0.0031714	0.016194	0.0035723	0.001664	0.0029586	0.0030311	0.12154	0.00030899	0.0035389	0.096367	0.00027627	0.0013655	0.0029555	0.0051493	0.0052424	0.0038043	0.0030526	0.0084138	0.050704	0.016266	0.010589	0.0040714	0.0058633	0.0031352	0.00072579	0.013138
9.7875	0.1582	0.011709	0.005792	0.00092864	0.0042558	0.0031138	0.0038718	0.0066521	0.011274	0.00098137	0.0039404	0.012387	0.02322	0.03227	0.003607	0.041885	0.014424	0.00052138	0.0096356	0.047373	0.00068822	0.016748	0.005187	0.0031891	0.016664	0.0038898	0.002168	0.0023402	0.0021864	0.11985	0.00041636	0.0031888	0.088315	0.00016802	0.00091348	0.002656	0.0054823	0.0045631	0.003774	0.0035828	0.0063322	0.049563	0.018011	0.010168	0.0042804	0.0052551	0.00318	0.0005809	0.014639
9.8	0.15888	0.01451	0.0040359	0.0014378	0.0034443	0.0036926	0.0026087	0.0081371	0.011323	0.00095597	0.0034658	0.013455	0.024566	0.029402	0.0030042	0.043008	0.016495	0.00044646	0.0089683	0.049658	0.0004194	0.015433	0.0039371	0.0031617	0.015765	0.0041289	0.002431	0.0019102	0.0015853	0.11724	0.00069603	0.0028454	0.081317	0.00019305	0.00068291	0.0022413	0.0051992	0.0037489	0.0036194	0.0040187	0.0055086	0.048873	0.019274	0.0098854	0.0042911	0.0041985	0.0030915	0.00089373	0.015575
9.8125	0.16209	0.01672	0.002903	0.0021106	0.0028938	0.0043173	0.0017416	0.0085945	0.010735	0.00076899	0.0032023	0.01387	0.025764	0.027363	0.0024501	0.043185	0.018655	0.00037318	0.0083698	0.052588	0.00062226	0.015445	0.00271	0.0029256	0.014705	0.0040284	0.0026835	0.0016971	0.0012828	0.11374	0.0010242	0.0026229	0.075392	0.00027951	0.00060923	0.0020652	0.0044838	0.0029372	0.0033456	0.0039813	0.0065898	0.048468	0.019913	0.010196	0.0037772	0.0033729	0.0031437	0.0014587	0.015519
9.825	0.16606	0.018563	0.0022477	0.0028018	0.0021208	0.0043431	0.0012923	0.0087037	0.0097198	0.0010657	0.0032169	0.01353	0.027514	0.026086	0.0022257	0.043344	0.018761	0.00034664	0.0083512	0.051879	0.00085958	0.015951	0.0018896	0.0027089	0.013793	0.0039619	0.0029489	0.0016421	0.0010503	0.10952	0.001575	0.0022062	0.070964	0.00046242	0.00060126	0.0017596	0.0034626	0.0022436	0.00259	0.0036465	0.0093822	0.048958	0.019903	0.010049	0.0028533	0.0031703	0.0032858	0.0019106	0.014776
9.8375	0.17046	0.019585	0.0023427	0.0033081	0.0016587	0.004574	0.0012338	0.0091302	0.0091	0.00090944	0.0033061	0.013347	0.027765	0.024634	0.0020894	0.043717	0.018569	0.00022332	0.0077662	0.049539	0.001092	0.017652	0.0014976	0.0026786	0.013206	0.0038379	0.0028868	0.0017592	0.0010263	0.10547	0.0024573	0.0020521	0.067741	0.00069409	0.00044251	0.0015243	0.0026165	0.0017772	0.0020614	0.0033049	0.012776	0.04937	0.019506	0.0097854	0.0019739	0.0029174	0.0034894	0.0017709	0.01388
9.85	0.17535	0.018986	0.0028844	0.0036249	0.0016278	0.0048264	0.0012409	0.0090728	0.0086769	0.00098131	0.0033949	0.012107	0.026185	0.024653	0.0021686	0.044345	0.018466	0.00015832	0.0064407	0.04579	0.0011198	0.020268	0.001289	0.0027954	0.012572	0.0038379	0.0026478	0.0022227	0.0011372	0.1017	0.0034421	0.0013388	0.06552	0.00060889	0.00039618	0.001273	0.0020326	0.0017234	0.0019002	0.0034777	0.015912	0.048259	0.018197	0.0098407	0.0017349	0.0023682	0.0035561	0.0019892	0.013557
9.8625	0.17975	0.019859	0.0039902	0.0035499	0.0014125	0.00437	0.001327	0.0083356	0.0082627	0.00099421	0.0032378	0.010992	0.02388	0.023788	0.0023351	0.044627	0.018145	5.479e-05	0.0050338	0.044845	0.0011834	0.022848	0.0010548	0.002711	0.012106	0.0035949	0.0022299	0.0028318	0.0012104	0.10007	0.0042622	0.00087569	0.064652	0.00037328	0.00040795	0.00097563	0.0017207	0.0023862	0.0020016	0.0037133	0.017802	0.046476	0.01637	0.0099181	0.0018975	0.0024327	0.0034939	0.0015386	0.013584
9.875	0.18199	0.02093	0.0054618	0.0031555	0.00093509	0.003574	0.0012417	0.0065906	0.0084291	0.0013295	0.0028701	0.0094739	0.020653	0.023568	0.0028002	0.043781	0.0181	6.142e-05	0.0041436	0.043957	0.00098624	0.023387	0.0008808	0.0026671	0.012036	0.003556	0.0017129	0.0035095	0.0013978	0.09965	0.0046229	0.00051597	0.064318	0.00016721	0.0004609	0.00058916	0.0015521	0.0036281	0.0023199	0.0041929	0.017772	0.044139	0.013542	0.0099132	0.002388	0.0023071	0.0033428	0.00098736	0.013469
9.8875	0.18305	0.02265	0.0071364	0.0026309	0.00086221	0.0029214	0.0012141	0.0052645	0.0078414	0.0026679	0.0024811	0.0081622	0.017466	0.02322	0.0030784	0.042466	0.01841	0.00024998	0.0034034	0.042988	0.00079186	0.022127	0.0009367	0.002342	0.011906	0.0037976	0.0010782	0.0043812	0.0015165	0.1003	0.0047687	0.00033998	0.065462	6.965e-05	0.00074879	0.00019467	0.0012044	0.0051566	0.0028853	0.005079	0.016509	0.042656	0.011023	0.0098458	0.0027427	0.0018329	0.0029358	0.00061462	0.013514
9.9	0.18132	0.023887	0.0087704	0.0021949	0.00069156	0.002802	0.0011892	0.0040246	0.0080169	0.0036962	0.0019925	0.0076505	0.015147	0.025601	0.0032679	0.041245	0.019512	0.00055495	0.0032372	0.042999	0.0007421	0.020395	0.00093243	0.0021652	0.011935	0.0045021	0.00080588	0.0051212	0.0015117	0.10163	0.0046379	0.00025942	0.067507	0.00016492	0.001165	8.8e-05	0.00092492	0.0059648	0.0029107	0.0057642	0.014757	0.041657	0.0089381	0.0098694	0.0030338	0.0013327	0.0024356	0.00035458	0.013998
9.9125	0.17952	0.024605	0.01013	0.001928	0.00065551	0.0028734	0.0014101	0.0036312	0.0087924	0.0038611	0.0016107	0.0076329	0.012283	0.028204	0.0033389	0.040464	0.019639	0.00060744	0.0033558	0.041	0.00086129	0.01882	0.00094754	0.0022391	0.012178	0.005574	0.00064874	0.0057593	0.0021235	0.10288	0.0044189	0.00029059	0.071693	0.00046345	0.0015916	5.8e-05	0.00066627	0.0057908	0.0028848	0.0057595	0.013045	0.041378	0.0070088	0.010069	0.0032401	0.0010448	0.002231	0.00021266	0.01486
9.925	0.17839	0.022253	0.010941	0.0018095	0.00067089	0.0025133	0.0018199	0.0031383	0.0099083	0.0038629	0.001013	0.0082661	0.010457	0.030776	0.0034852	0.039639	0.019119	0.00073776	0.003391	0.039608	0.0010059	0.01684	0.0011799	0.0024568	0.012658	0.0071377	0.00067056	0.00654	0.0025944	0.10431	0.0043484	0.00035125	0.075324	0.00098646	0.0019541	0.00011898	0.00075379	0.0050712	0.0028825	0.0045968	0.011458	0.042343	0.0056829	0.01037	0.0031035	0.00098394	0.0019898	0.00018176	0.015981
9.9375	0.17671	0.01967	0.011476	0.0017955	0.00092772	0.0019641	0.0024223	0.0020875	0.011717	0.0037366	0.00060061	0.0092446	0.0090214	0.031914	0.0037122	0.038959	0.018656	0.00099285	0.0035805	0.037813	0.0012095	0.015073	0.0019539	0.0027983	0.012839	0.0084027	0.00073967	0.007585	0.0025063	0.10685	0.0039951	0.00034775	0.079455	0.0013672	0.0026138	0.00033904	0.0010655	0.0040883	0.0028456	0.0035759	0.012489	0.04419	0.0049639	0.010907	0.0029134	0.00094468	0.0018614	0.00020848	0.016975
9.95	0.1751	0.017164	0.011415	0.0020924	0.0012677	0.0021121	0.0029963	0.0013856	0.014434	0.0043121	0.0005855	0.010399	0.0076245	0.033528	0.004251	0.038663	0.017991	0.0011859	0.00376	0.037707	0.0015036	0.013555	0.0029283	0.0031563	0.012277	0.0085844	0.00080299	0.0083228	0.0027114	0.10866	0.003867	0.00035296	0.082086	0.0015817	0.0032737	0.0007518	0.0015001	0.0028934	0.0024749	0.0033825	0.015057	0.047347	0.0047658	0.011468	0.0026439	0.0010499	0.001763	0.00019015	0.018248
9.9625	0.17284	0.014941	0.010713	0.0024516	0.0017013	0.0025573	0.003631	0.0013033	0.017667	0.0051793	0.00086122	0.011985	0.0073474	0.033351	0.0044908	0.038206	0.017175	0.0012664	0.0036483	0.038115	0.0017785	0.013219	0.003889	0.0034742	0.010578	0.0079874	0.0007086	0.0081962	0.0028943	0.10729	0.0037281	0.00054644	0.08439	0.0016354	0.0035129	0.001302	0.0017121	0.001612	0.0018914	0.0033313	0.016428	0.051104	0.0044867	0.01202	0.0021649	0.00097586	0.0014542	0.00025912	0.019374
9.975	0.17151	0.012735	0.0096256	0.0030858	0.0017636	0.0028914	0.0039919	0.0013786	0.018922	0.0055876	0.0017323	0.013125	0.0067394	0.034014	0.0047021	0.037776	0.016514	0.0013536	0.0033695	0.037989	0.002026	0.013802	0.0045351	0.003839	0.0086987	0.0074595	0.00061669	0.0081624	0.0031083	0.10136	0.0035373	0.00087155	0.086054	0.0016652	0.0032847	0.0018803	0.0017589	0.0010727	0.0014008	0.002622	0.016789	0.054119	0.0041479	0.012757	0.0016944	0.00090977	0.0014168	0.00038622	0.019964
9.9875	0.17025	0.010871	0.0083167	0.0034021	0.0013887	0.0028904	0.0043397	0.0013578	0.020544	0.0058446	0.0027785	0.013642	0.0069926	0.034306	0.0049672	0.03728	0.015407	0.0012988	0.0032779	0.038442	0.0021563	0.014299	0.0046819	0.0042815	0.0068406	0.0063799	0.00045447	0.0081845	0.0034882	0.096711	0.0034613	0.0013141	0.087331	0.0019296	0.0029478	0.0024629	0.0017231	0.00076976	0.0010121	0.0023325	0.015481	0.056201	0.0037024	0.014099	0.0016595	0.00071847	0.0014839	0.00050302	0.020479
10	0.16876	0.0091019	0.0069602	0.0038342	0.00086439	0.0026504	0.0042732	0.001119	0.021164	0.0055108	0.0036031	0.01365	0.0084089	0.035246	0.0050515	0.036603	0.014382	0.0012494	0.0034671	0.036793	0.0022482	0.014735	0.0045125	0.0046212	0.005308	0.004651	0.00044311	0.0080526	0.0039467	0.091935	0.0030257	0.0018003	0.085738	0.0018615	0.0023475	0.0030375	0.0020087	0.00094821	0.00080747	0.0017865	0.013869	0.057376	0.0031429	0.015784	0.0018246	0.00071709	0.0016697	0.00044911	0.022425
[truncated: 38 more columns]
