# Supplementary material for: Staggered structural dynamic-mediated selective adsorption of H2O/D2O on flexible graphene oxide nanosheets
Source: Nat Commun. 2024 Apr 27;15:3585. doi: 10.1038/s41467-024-47838-9 (PMC11055881; doi:10.1038/s41467-024-47838-9)
Supplement: Supplementary file 18 — Source Data [file 41467_2024_47838_MOESM18_ESM.zip › Source Data file/Fig3/statistical_distribution_of_Lateral_size_of_GO.xlsx]

## Sheet: Sheet3
Lateral size(nm)	Frequency(%)
0.5	8.58586
1.5	38.8889
2.5	30.8081
3.5	11.6162
4.5	5.55556
5.5	2.52525
6.5	1.51515
7.5	0
8.5	0
9.5	0.505051
