# Supplementary material for: Staggered structural dynamic-mediated selective adsorption of H2O/D2O on flexible graphene oxide nanosheets
Source: Nat Commun. 2024 Apr 27;15:3585. doi: 10.1038/s41467-024-47838-9 (PMC11055881; doi:10.1038/s41467-024-47838-9)
Supplement: Supplementary file 18 — Source Data [file 41467_2024_47838_MOESM18_ESM.zip › Source Data file/Fig4/ERDFs_of_bulk_water.xlsx]

## Sheet: H2O
r(nm)	g(r)
0	0
0.001	0.00019423
0.002	0.00077627
0.003	0.0017442
0.004	0.0030949
0.005	0.0048239
0.006	0.0069256
0.007	0.0093931
0.008	0.012219
0.009	0.015393
0.01	0.018906
0.011	0.022746
0.012	0.026902
0.013	0.03136
0.014	0.036107
0.015	0.041129
0.016	0.046409
0.017	0.051933
0.018	0.057685
0.019	0.063647
0.02	0.069803
0.021	0.076135
0.022	0.082626
0.023	0.08926
0.024	0.096017
0.025	0.10288
0.026	0.10984
0.027	0.11686
0.028	0.12395
0.029	0.13107
0.03	0.13822
0.031	0.14537
0.032	0.15252
0.033	0.15964
0.034	0.16673
0.035	0.17377
0.036	0.18075
0.037	0.18766
0.038	0.19447
0.039	0.2012
0.04	0.20781
0.041	0.2143
0.042	0.22067
0.043	0.2269
0.044	0.23299
0.045	0.23892
0.046	0.2447
0.047	0.2503
0.048	0.25573
0.049	0.26098
0.05	0.26603
0.051	0.2709
0.052	0.27556
0.053	0.28001
0.054	0.28424
0.055	0.28825
0.056	0.29204
0.057	0.29558
0.058	0.29888
0.059	0.30193
0.06	0.30472
0.061	0.30724
0.062	0.30947
0.063	0.31143
0.064	0.31308
0.065	0.31442
0.066	0.31545
0.067	0.31614
0.068	0.3165
0.069	0.3165
0.07	0.31613
0.071	0.31539
0.072	0.31425
0.073	0.31272
0.074	0.31076
0.075	0.30838
0.076	0.30555
0.077	0.30228
0.078	0.29853
0.079	0.29431
0.08	0.28959
0.081	0.28438
0.082	0.27865
0.083	0.27241
0.084	0.26563
0.085	0.25831
0.086	0.25045
0.087	0.24204
0.088	0.23307
0.089	0.22354
0.09	0.21345
0.091	0.20279
0.092	0.19157
0.093	0.17978
0.094	0.16743
0.095	0.15453
0.096	0.14106
0.097	0.12706
0.098	0.11251
0.099	0.097429
0.1	0.081827
0.101	0.065714
0.102	0.049103
0.103	0.032004
0.104	0.014433
0.105	-0.0035958
0.106	-0.022068
0.107	-0.040967
0.108	-0.060277
0.109	-0.079982
0.11	-0.10006
0.111	-0.1205
0.112	-0.14129
0.113	-0.1624
0.114	-0.18381
0.115	-0.20552
0.116	-0.2275
0.117	-0.24974
0.118	-0.27222
0.119	-0.29493
0.12	-0.31785
0.121	-0.34096
0.122	-0.36426
0.123	-0.38773
0.124	-0.41135
0.125	-0.43512
0.126	-0.45902
0.127	-0.48305
0.128	-0.5072
0.129	-0.53144
0.13	-0.55579
0.131	-0.58022
0.132	-0.60473
0.133	-0.62932
0.134	-0.65397
0.135	-0.67868
0.136	-0.70344
0.137	-0.72825
0.138	-0.7531
0.139	-0.77798
0.14	-0.80288
0.141	-0.82781
0.142	-0.85274
0.143	-0.87767
0.144	-0.9026
0.145	-0.92751
0.146	-0.95239
0.147	-0.97724
0.148	-1.002
0.149	-1.0268
0.15	-1.0514
0.151	-1.076
0.152	-1.1005
0.153	-1.1249
0.154	-1.1491
0.155	-1.1732
0.156	-1.1971
0.157	-1.2208
0.158	-1.2443
0.159	-1.2676
0.16	-1.2907
0.161	-1.3135
0.162	-1.336
0.163	-1.3582
0.164	-1.3801
0.165	-1.4017
0.166	-1.4229
0.167	-1.4437
0.168	-1.4641
0.169	-1.4842
0.17	-1.5037
0.171	-1.5229
0.172	-1.5415
0.173	-1.5597
0.174	-1.5774
0.175	-1.5946
0.176	-1.6112
0.177	-1.6273
0.178	-1.6429
0.179	-1.6579
0.18	-1.6723
0.181	-1.6862
0.182	-1.6995
0.183	-1.7122
0.184	-1.7243
0.185	-1.7358
0.186	-1.7467
0.187	-1.7571
0.188	-1.7668
0.189	-1.7759
0.19	-1.7843
0.191	-1.7922
0.192	-1.7995
0.193	-1.8061
0.194	-1.8121
0.195	-1.8175
0.196	-1.8223
0.197	-1.8265
0.198	-1.83
0.199	-1.8328
0.2	-1.8351
0.201	-1.8367
0.202	-1.8376
0.203	-1.8379
0.204	-1.8375
0.205	-1.8364
0.206	-1.8346
0.207	-1.8321
0.208	-1.829
0.209	-1.825
0.21	-1.8204
0.211	-1.8149
0.212	-1.8087
0.213	-1.8018
0.214	-1.794
0.215	-1.7853
0.216	-1.7759
0.217	-1.7656
0.218	-1.7544
0.219	-1.7423
0.22	-1.7293
0.221	-1.7154
0.222	-1.7005
0.223	-1.6847
0.224	-1.6679
0.225	-1.6501
0.226	-1.6314
0.227	-1.6117
0.228	-1.5909
0.229	-1.5692
0.23	-1.5464
0.231	-1.5226
0.232	-1.4978
0.233	-1.472
0.234	-1.4452
0.235	-1.4174
0.236	-1.3887
0.237	-1.3589
0.238	-1.3283
0.239	-1.2966
0.24	-1.2641
0.241	-1.2307
0.242	-1.1964
0.243	-1.1613
0.244	-1.1254
0.245	-1.0887
0.246	-1.0513
0.247	-1.0132
0.248	-0.97444
0.249	-0.93506
0.25	-0.89512
0.251	-0.85465
0.252	-0.81369
0.253	-0.77231
0.254	-0.73053
0.255	-0.68842
0.256	-0.64603
0.257	-0.60339
0.258	-0.56057
0.259	-0.51762
0.26	-0.47458
0.261	-0.43151
0.262	-0.38846
0.263	-0.34547
0.264	-0.30261
0.265	-0.25992
0.266	-0.21744
0.267	-0.17524
0.268	-0.13334
0.269	-0.091815
0.27	-0.050692
0.271	-0.010022
0.272	0.030152
0.273	0.069789
0.274	0.10885
0.275	0.14729
0.276	0.18507
0.277	0.22216
0.278	0.25853
0.279	0.29413
0.28	0.32894
0.281	0.36292
0.282	0.39606
0.283	0.42831
0.284	0.45967
0.285	0.49009
0.286	0.51957
0.287	0.54808
0.288	0.57561
0.289	0.60213
0.29	0.62764
0.291	0.65213
0.292	0.67557
0.293	0.69797
0.294	0.71933
0.295	0.73962
0.296	0.75886
0.297	0.77705
0.298	0.79418
0.299	0.81026
0.3	0.8253
0.301	0.8393
0.302	0.85228
0.303	0.86424
0.304	0.8752
0.305	0.88519
0.306	0.8942
0.307	0.90227
0.308	0.90941
0.309	0.91565
0.31	0.92102
0.311	0.92553
0.312	0.92921
0.313	0.9321
0.314	0.93422
0.315	0.93561
0.316	0.93628
0.317	0.93629
0.318	0.93565
0.319	0.9344
0.32	0.93258
0.321	0.93021
0.322	0.92734
0.323	0.92399
0.324	0.9202
0.325	0.916
0.326	0.91142
0.327	0.9065
0.328	0.90126
0.329	0.89574
0.33	0.88996
0.331	0.88396
0.332	0.87776
0.333	0.87138
0.334	0.86485
0.335	0.8582
0.336	0.85144
0.337	0.8446
0.338	0.8377
0.339	0.83074
0.34	0.82376
0.341	0.81676
0.342	0.80976
0.343	0.80277
0.344	0.79581
0.345	0.78888
0.346	0.78199
0.347	0.77515
0.348	0.76837
0.349	0.76166
0.35	0.75502
0.351	0.74845
0.352	0.74197
0.353	0.73558
0.354	0.72928
0.355	0.72308
0.356	0.71697
0.357	0.71097
0.358	0.70509
0.359	0.69931
0.36	0.69365
0.361	0.68811
0.362	0.68271
0.363	0.67743
0.364	0.67229
0.365	0.6673
0.366	0.66246
0.367	0.65778
0.368	0.65326
0.369	0.64891
0.37	0.64474
0.371	0.64076
0.372	0.63697
0.373	0.63339
0.374	0.63001
0.375	0.62685
0.376	0.62391
0.377	0.62121
0.378	0.61874
0.379	0.61651
0.38	0.61453
0.381	0.61281
0.382	0.61134
0.383	0.61014
0.384	0.6092
0.385	0.60852
0.386	0.60811
0.387	0.60796
0.388	0.60808
0.389	0.60846
0.39	0.60909
0.391	0.60998
0.392	0.61111
0.393	0.61248
0.394	0.61407
0.395	0.61589
0.396	0.61792
0.397	0.62014
0.398	0.62256
0.399	0.62514
0.4	0.62788
0.401	0.63077
0.402	0.63379
0.403	0.63692
0.404	0.64015
0.405	0.64346
0.406	0.64683
0.407	0.65025
0.408	0.65371
0.409	0.65718
0.41	0.66066
0.411	0.66411
0.412	0.66754
0.413	0.67092
0.414	0.67424
0.415	0.67749
0.416	0.68065
0.417	0.68371
0.418	0.68666
0.419	0.68949
0.42	0.69218
0.421	0.69473
0.422	0.69713
0.423	0.69938
0.424	0.70145
0.425	0.70335
0.426	0.70507
0.427	0.7066
0.428	0.70793
0.429	0.70907
0.43	0.71001
0.431	0.71074
0.432	0.71125
0.433	0.71155
0.434	0.71162
0.435	0.71147
0.436	0.71109
0.437	0.71047
0.438	0.70961
0.439	0.7085
0.44	0.70713
0.441	0.70551
0.442	0.70362
0.443	0.70146
0.444	0.69902
0.445	0.69629
0.446	0.69326
0.447	0.68993
0.448	0.68629
0.449	0.68232
0.45	0.67802
0.451	0.67338
0.452	0.66838
0.453	0.66303
0.454	0.65731
0.455	0.6512
0.456	0.64471
0.457	0.63781
0.458	0.63051
0.459	0.6228
0.46	0.61466
0.461	0.60609
0.462	0.59708
0.463	0.58764
0.464	0.57774
0.465	0.5674
0.466	0.55661
0.467	0.54536
0.468	0.53365
0.469	0.52149
0.47	0.50888
0.471	0.49581
0.472	0.4823
0.473	0.46835
0.474	0.45396
0.475	0.43915
0.476	0.42391
0.477	0.40826
0.478	0.39221
0.479	0.37576
0.48	0.35894
0.481	0.34175
0.482	0.3242
0.483	0.30631
0.484	0.28809
0.485	0.26956
0.486	0.25072
0.487	0.2316
0.488	0.21221
0.489	0.19256
0.49	0.17267
0.491	0.15255
0.492	0.13222
0.493	0.11169
0.494	0.090966
0.495	0.070074
0.496	0.049021
0.497	0.027821
0.498	0.0064862
0.499	-0.014972
0.5	-0.036543
0.501	-0.058214
0.502	-0.079976
0.503	-0.10182
0.504	-0.12373
0.505	-0.1457
0.506	-0.16772
0.507	-0.18977
0.508	-0.21186
0.509	-0.23397
0.51	-0.25609
0.511	-0.27821
0.512	-0.30032
0.513	-0.32241
0.514	-0.34447
0.515	-0.36649
0.516	-0.38846
0.517	-0.41035
0.518	-0.43217
0.519	-0.4539
0.52	-0.47553
0.521	-0.49703
0.522	-0.5184
0.523	-0.53962
0.524	-0.56067
0.525	-0.58153
0.526	-0.6022
0.527	-0.62265
0.528	-0.64286
0.529	-0.66281
0.53	-0.68249
0.531	-0.70187
0.532	-0.72094
0.533	-0.73968
0.534	-0.75806
0.535	-0.77607
0.536	-0.79369
0.537	-0.81089
0.538	-0.82767
0.539	-0.84399
0.54	-0.85985
0.541	-0.87523
0.542	-0.8901
0.543	-0.90446
0.544	-0.91829
0.545	-0.93157
0.546	-0.94429
0.547	-0.95644
0.548	-0.96801
0.549	-0.97898
0.55	-0.98936
0.551	-0.99912
0.552	-1.0083
0.553	-1.0168
0.554	-1.0247
0.555	-1.032
0.556	-1.0386
0.557	-1.0446
0.558	-1.0499
0.559	-1.0547
0.56	-1.0587
0.561	-1.0622
0.562	-1.065
0.563	-1.0672
0.564	-1.0687
0.565	-1.0696
0.566	-1.0699
0.567	-1.0696
0.568	-1.0686
0.569	-1.067
0.57	-1.0648
0.571	-1.062
0.572	-1.0586
0.573	-1.0546
0.574	-1.05
0.575	-1.0448
0.576	-1.0391
0.577	-1.0327
0.578	-1.0257
0.579	-1.0181
0.58	-1.01
0.581	-1.0013
0.582	-0.99197
0.583	-0.98209
0.584	-0.97163
0.585	-0.9606
0.586	-0.949
0.587	-0.93682
0.588	-0.92408
0.589	-0.91078
0.59	-0.89692
0.591	-0.8825
0.592	-0.86753
0.593	-0.85201
0.594	-0.83596
0.595	-0.81936
0.596	-0.80224
0.597	-0.78461
0.598	-0.76646
0.599	-0.74781
0.6	-0.72866
0.601	-0.70904
0.602	-0.68896
0.603	-0.66842
0.604	-0.64743
0.605	-0.62603
0.606	-0.60421
0.607	-0.582
0.608	-0.55941
0.609	-0.53647
0.61	-0.51318
0.611	-0.48957
0.612	-0.46566
0.613	-0.44146
0.614	-0.417
0.615	-0.39229
0.616	-0.36736
0.617	-0.34223
0.618	-0.31691
0.619	-0.29142
0.62	-0.26579
0.621	-0.24003
0.622	-0.21417
0.623	-0.18821
0.624	-0.16219
0.625	-0.13611
0.626	-0.10999
0.627	-0.083854
0.628	-0.057714
0.629	-0.031585
0.63	-0.0054826
0.631	0.02058
0.632	0.046589
0.633	0.07253
0.634	0.098392
0.635	0.12416
0.636	0.14983
0.637	0.17538
0.638	0.20081
0.639	0.2261
0.64	0.25124
0.641	0.27622
0.642	0.30104
0.643	0.32568
0.644	0.35012
0.645	0.37437
0.646	0.39841
0.647	0.42222
0.648	0.44581
0.649	0.46914
0.65	0.49223
0.651	0.51504
0.652	0.53757
0.653	0.55981
0.654	0.58175
0.655	0.60336
0.656	0.62464
0.657	0.64557
0.658	0.66613
0.659	0.68633
0.66	0.70612
0.661	0.72552
0.662	0.74449
0.663	0.76302
0.664	0.78111
0.665	0.79873
0.666	0.81587
0.667	0.83252
0.668	0.84866
0.669	0.86429
0.67	0.87939
0.671	0.89394
0.672	0.90794
0.673	0.92138
0.674	0.93425
0.675	0.94654
0.676	0.95824
0.677	0.96936
0.678	0.97988
0.679	0.9898
0.68	0.99911
0.681	1.0078
0.682	1.0159
0.683	1.0234
0.684	1.0304
0.685	1.0367
0.686	1.0424
0.687	1.0475
0.688	1.052
0.689	1.056
0.69	1.0594
0.691	1.0622
0.692	1.0645
0.693	1.0662
0.694	1.0674
0.695	1.0681
0.696	1.0683
0.697	1.0679
0.698	1.067
0.699	1.0657
0.7	1.0639
0.701	1.0616
0.702	1.0588
0.703	1.0556
0.704	1.052
0.705	1.0479
0.706	1.0434
0.707	1.0385
0.708	1.0331
0.709	1.0274
0.71	1.0212
0.711	1.0147
0.712	1.0078
0.713	1.0004
0.714	0.99276
0.715	0.9847
0.716	0.97626
0.717	0.96747
0.718	0.95831
0.719	0.9488
0.72	0.93893
0.721	0.92872
0.722	0.91816
0.723	0.90727
0.724	0.89604
0.725	0.88448
0.726	0.8726
0.727	0.86041
0.728	0.8479
0.729	0.8351
0.73	0.822
0.731	0.80862
0.732	0.79496
0.733	0.78104
0.734	0.76686
0.735	0.75244
0.736	0.73779
0.737	0.72292
0.738	0.70784
0.739	0.69257
0.74	0.67711
0.741	0.6615
0.742	0.64573
0.743	0.62982
0.744	0.61379
0.745	0.59765
0.746	0.58143
0.747	0.56512
0.748	0.54875
0.749	0.53234
0.75	0.51589
0.751	0.49942
0.752	0.48295
0.753	0.46648
0.754	0.45003
0.755	0.43362
0.756	0.41725
0.757	0.40093
0.758	0.38468
0.759	0.36851
0.76	0.35242
0.761	0.33642
0.762	0.32052
0.763	0.30473
0.764	0.28905
0.765	0.2735
0.766	0.25807
0.767	0.24277
0.768	0.22761
0.769	0.21259
0.77	0.19771
0.771	0.18298
0.772	0.16841
0.773	0.15398
0.774	0.13972
0.775	0.12562
0.776	0.11168
0.777	0.097918
0.778	0.084324
0.779	0.070906
0.78	0.057669
0.781	0.044617
0.782	0.031754
0.783	0.019085
0.784	0.0066155
0.785	-0.0056491
0.786	-0.017703
0.787	-0.029541
0.788	-0.041156
0.789	-0.052541
0.79	-0.063691
0.791	-0.074598
0.792	-0.085256
0.793	-0.095657
0.794	-0.1058
0.795	-0.11566
0.796	-0.12525
0.797	-0.13456
0.798	-0.14358
0.799	-0.1523
0.8	-0.16073
0.801	-0.16885
0.802	-0.17665
0.803	-0.18415
0.804	-0.19133
0.805	-0.19818
0.806	-0.20472
0.807	-0.21094
0.808	-0.21683
0.809	-0.2224
0.81	-0.22765
0.811	-0.23259
0.812	-0.23721
0.813	-0.24151
0.814	-0.24551
0.815	-0.24921
0.816	-0.25261
0.817	-0.25572
0.818	-0.25855
0.819	-0.2611
0.82	-0.26339
0.821	-0.26541
0.822	-0.26718
0.823	-0.26871
0.824	-0.27001
0.825	-0.27108
0.826	-0.27194
0.827	-0.27258
0.828	-0.27303
0.829	-0.27328
0.83	-0.27336
0.831	-0.27325
0.832	-0.27298
0.833	-0.27254
0.834	-0.27195
0.835	-0.27121
0.836	-0.27033
0.837	-0.2693
0.838	-0.26814
0.839	-0.26684
0.84	-0.26541
0.841	-0.26386
0.842	-0.26218
0.843	-0.26038
0.844	-0.25845
0.845	-0.25641
0.846	-0.25424
0.847	-0.25195
0.848	-0.24954
0.849	-0.24701
0.85	-0.24437
0.851	-0.2416
0.852	-0.23871
0.853	-0.2357
0.854	-0.23258
0.855	-0.22934
0.856	-0.22598
0.857	-0.22251
0.858	-0.21892
0.859	-0.21523
0.86	-0.21142
0.861	-0.20752
0.862	-0.20351
0.863	-0.19941
0.864	-0.19522
0.865	-0.19095
0.866	-0.18659
0.867	-0.18217
0.868	-0.17768
0.869	-0.17313
0.87	-0.16852
0.871	-0.16388
0.872	-0.1592
0.873	-0.15449
0.874	-0.14976
0.875	-0.14502
0.876	-0.14028
0.877	-0.13554
0.878	-0.13081
0.879	-0.12609
0.88	-0.12141
0.881	-0.11675
0.882	-0.11213
0.883	-0.10756
0.884	-0.10303
0.885	-0.098551
0.886	-0.094132
0.887	-0.089771
0.888	-0.085472
0.889	-0.081237
0.89	-0.077067
0.891	-0.072963
0.892	-0.068925
0.893	-0.064953
0.894	-0.061046
0.895	-0.057202
0.896	-0.053421
0.897	-0.049699
0.898	-0.046036
0.899	-0.042428
0.9	-0.038873
0.901	-0.035368
0.902	-0.031911
0.903	-0.028499
0.904	-0.025129
0.905	-0.021801
0.906	-0.01851
0.907	-0.015256
0.908	-0.012038
0.909	-0.0088542
0.91	-0.0057044
0.911	-0.0025888
0.912	0.00049246
0.913	0.0035382
0.914	0.0065472
0.915	0.0095174
0.916	0.012447
0.917	0.015332
0.918	0.01817
0.919	0.020958
0.92	0.023691
0.921	0.026365
0.922	0.028977
0.923	0.031522
0.924	0.033995
0.925	0.036392
0.926	0.038708
0.927	0.040941
0.928	0.043084
0.929	0.045137
0.93	0.047094
0.931	0.048954
0.932	0.050714
0.933	0.052373
0.934	0.053931
0.935	0.055387
0.936	0.056741
0.937	0.057996
0.938	0.059154
0.939	0.060217
0.94	0.061189
0.941	0.062076
0.942	0.062881
0.943	0.063612
0.944	0.064274
0.945	0.064877
0.946	0.065426
0.947	0.065931
0.948	0.0664
0.949	0.066843
0.95	0.067268
0.951	0.067686
0.952	0.068106
0.953	0.068537
0.954	0.068989
0.955	0.069471
0.956	0.069991
0.957	0.070558
0.958	0.07118
0.959	0.071864
0.96	0.072616
0.961	0.073442
0.962	0.074347
0.963	0.075335
0.964	0.07641
0.965	0.077574
0.966	0.078828
0.967	0.080172
0.968	0.081607
0.969	0.08313
0.97	0.08474
0.971	0.086434
0.972	0.088207
0.973	0.090056
0.974	0.091974
0.975	0.093956
0.976	0.095996
0.977	0.098087
0.978	0.10022
0.979	0.10239
0.98	0.1046
0.981	0.10682
0.982	0.10906
0.983	0.11131
0.984	0.11355
0.985	0.11579
0.986	0.11803
0.987	0.12024
0.988	0.12243
0.989	0.1246
0.99	0.12673
0.991	0.12883
0.992	0.1309
0.993	0.13293
0.994	0.13493
0.995	0.13689
0.996	0.13881
0.997	0.14069
0.998	0.14255
0.999	0.14438
1	0.14618
1.001	0.14795
1.002	0.14971
1.003	0.15146
1.004	0.1532
1.005	0.15493
1.006	0.15667
1.007	0.15841
1.008	0.16017
1.009	0.16194
1.01	0.16373
1.011	0.16554
1.012	0.16738
1.013	0.16926
1.014	0.17116
1.015	0.1731
1.016	0.17508
1.017	0.17709
1.018	0.17914
1.019	0.18122
1.02	0.18333
1.021	0.18547
1.022	0.18763
1.023	0.18981
1.024	0.19201
1.025	0.19422
1.026	0.19643
1.027	0.19864
1.028	0.20083
1.029	0.20301
1.03	0.20516
1.031	0.20728
1.032	0.20935
1.033	0.21137
1.034	0.21333
1.035	0.21523
1.036	0.21706
1.037	0.2188
1.038	0.22046
1.039	0.22203
1.04	0.2235
1.041	0.22487
1.042	0.22614
1.043	0.2273
1.044	0.22835
1.045	0.22929
1.046	0.23013
1.047	0.23085
1.048	0.23147
1.049	0.23198
1.05	0.2324
1.051	0.23272
1.052	0.23294
1.053	0.23308
1.054	0.23315
1.055	0.23313
1.056	0.23306
1.057	0.23292
1.058	0.23273
1.059	0.23249
1.06	0.23222
1.061	0.23192
1.062	0.2316
1.063	0.23125
1.064	0.2309
1.065	0.23054
1.066	0.23018
1.067	0.22982
1.068	0.22947
1.069	0.22912
1.07	0.22879
1.071	0.22847
1.072	0.22816
1.073	0.22785
1.074	0.22756
1.075	0.22727
1.076	0.22698
1.077	0.22669
1.078	0.22639
1.079	0.22608
1.08	0.22574
1.081	0.22537
1.082	0.22497
1.083	0.22452
1.084	0.22402
1.085	0.22346
1.086	0.22283
1.087	0.22212
1.088	0.22132
1.089	0.22043
1.09	0.21943
1.091	0.21833
1.092	0.21711
1.093	0.21576
1.094	0.21429
1.095	0.21269
1.096	0.21095
1.097	0.20907
1.098	0.20705
1.099	0.20489
1.1	0.20259
1.101	0.20015
1.102	0.19757
1.103	0.19485
1.104	0.192
1.105	0.18902
1.106	0.18591
1.107	0.18269
1.108	0.17936
1.109	0.17592
1.11	0.17238
1.111	0.16875
1.112	0.16504
1.113	0.16125
1.114	0.15739
1.115	0.15348
1.116	0.14951
1.117	0.14549
1.118	0.14144
1.119	0.13736
1.12	0.13325
1.121	0.12911
1.122	0.12497
1.123	0.12081
1.124	0.11664
1.125	0.11247
1.126	0.10829
1.127	0.10411
1.128	0.099933
1.129	0.095753
1.13	0.09157
1.131	0.087385
1.132	0.083196
1.133	0.078999
1.134	0.074793
1.135	0.070576
1.136	0.066343
1.137	0.062091
1.138	0.057818
1.139	0.05352
1.14	0.049194
1.141	0.044837
1.142	0.040446
1.143	0.03602
1.144	0.031556
1.145	0.027054
1.146	0.022512
1.147	0.01793
1.148	0.01331
1.149	0.0086531
1.15	0.0039607
1.151	-0.0007639
1.152	-0.0055171
1.153	-0.010294
1.154	-0.015091
1.155	-0.0199
1.156	-0.024716
1.157	-0.029532
1.158	-0.03434
1.159	-0.039131
1.16	-0.043899
1.161	-0.048633
1.162	-0.053325
1.163	-0.057966
1.164	-0.062547
1.165	-0.067059
1.166	-0.071494
1.167	-0.075842
1.168	-0.080096
1.169	-0.084248
1.17	-0.088292
1.171	-0.092221
1.172	-0.096028
1.173	-0.09971
1.174	-0.10326
1.175	-0.10668
1.176	-0.10997
1.177	-0.11311
1.178	-0.11612
1.179	-0.119
1.18	-0.12173
1.181	-0.12434
1.182	-0.12681
1.183	-0.12916
1.184	-0.13138
1.185	-0.13349
1.186	-0.13548
1.187	-0.13737
1.188	-0.13916
1.189	-0.14085
1.19	-0.14246
1.191	-0.14398
1.192	-0.14544
1.193	-0.14682
1.194	-0.14815
1.195	-0.14941
1.196	-0.15063
1.197	-0.15181
1.198	-0.15294
1.199	-0.15403
1.2	-0.15509
1.201	-0.15612
1.202	-0.15711
1.203	-0.15808
1.204	-0.15901
1.205	-0.1599
1.206	-0.16076
1.207	-0.16158
1.208	-0.16235
1.209	-0.16307
1.21	-0.16374
1.211	-0.16434
1.212	-0.16488
1.213	-0.16534
1.214	-0.16572
1.215	-0.16601
1.216	-0.16619
1.217	-0.16628
1.218	-0.16624
1.219	-0.16608
1.22	-0.16579
1.221	-0.16537
1.222	-0.1648
1.223	-0.16407
1.224	-0.1632
1.225	-0.16216
1.226	-0.16096
1.227	-0.15959
1.228	-0.15806
1.229	-0.15636
1.23	-0.15449
1.231	-0.15245
1.232	-0.15025
1.233	-0.14789
1.234	-0.14537
1.235	-0.1427
1.236	-0.13989
1.237	-0.13695
1.238	-0.13388
1.239	-0.13068
1.24	-0.12739
1.241	-0.12399
1.242	-0.12051
1.243	-0.11695
1.244	-0.11333
1.245	-0.10965
1.246	-0.10594
1.247	-0.1022
1.248	-0.098437
1.249	-0.094671
1.25	-0.090909
1.251	-0.087163
1.252	-0.083441
1.253	-0.079752
1.254	-0.076106
1.255	-0.072509
1.256	-0.068968
1.257	-0.065488
1.258	-0.062076
1.259	-0.058733
1.26	-0.055465
1.261	-0.052272
1.262	-0.049156
1.263	-0.046117
1.264	-0.043155
1.265	-0.040268
1.266	-0.037455
1.267	-0.034713
1.268	-0.032038
1.269	-0.029428
1.27	-0.026877
1.271	-0.024382
1.272	-0.021938
1.273	-0.01954
1.274	-0.017183
1.275	-0.014864
1.276	-0.012576
1.277	-0.010317
1.278	-0.0080811
1.279	-0.0058653
1.28	-0.0036661
1.281	-0.0014807
1.282	0.00069325
1.283	0.0028576
1.284	0.0050136
1.285	0.007162
1.286	0.0093028
1.287	0.011436
1.288	0.013559
1.289	0.015672
1.29	0.017773
1.291	0.019858
1.292	0.021925
1.293	0.023971
1.294	0.025992
1.295	0.027985
1.296	0.029944
1.297	0.031867
1.298	0.03375
1.299	0.035588
1.3	0.037377
1.301	0.039115
1.302	0.040797
1.303	0.042421
1.304	0.043984
1.305	0.045484
1.306	0.046919
1.307	0.048289
1.308	0.049592
1.309	0.050828
1.31	0.051999
1.311	0.053105
1.312	0.054147
1.313	0.055128
1.314	0.056051
1.315	0.056919
1.316	0.057735
1.317	0.058504
1.318	0.05923
1.319	0.059916
1.32	0.060569
1.321	0.061193
1.322	0.061792
1.323	0.062373
1.324	0.062939
1.325	0.063495
1.326	0.064045
1.327	0.064594
1.328	0.065145
1.329	0.065701
1.33	0.066265
1.331	0.06684
1.332	0.067426
1.333	0.068024
1.334	0.068635
1.335	0.069258
1.336	0.069893
1.337	0.070537
1.338	0.071188
1.339	0.071843
1.34	0.072498
1.341	0.07315
1.342	0.073793
1.343	0.074422
1.344	0.075033
1.345	0.075618
1.346	0.076173
1.347	0.076691
1.348	0.077165
1.349	0.077589
1.35	0.077957
1.351	0.078263
1.352	0.078501
1.353	0.078666
1.354	0.078751
1.355	0.078754
1.356	0.078668
1.357	0.078492
1.358	0.07822
1.359	0.077852
1.36	0.077386
1.361	0.076819
1.362	0.076153
1.363	0.075387
1.364	0.074522
1.365	0.07356
1.366	0.072504
1.367	0.071356
1.368	0.07012
1.369	0.0688
1.37	0.0674
1.371	0.065926
1.372	0.064383
1.373	0.062777
1.374	0.061113
1.375	0.059397
1.376	0.057636
1.377	0.055834
1.378	0.053999
1.379	0.052137
1.38	0.050251
1.381	0.048349
1.382	0.046435
1.383	0.044513
1.384	0.042588
1.385	0.040664
1.386	0.038744
1.387	0.03683
1.388	0.034925
1.389	0.033031
1.39	0.031149
1.391	0.02928
1.392	0.027425
1.393	0.025583
1.394	0.023754
1.395	0.021938
1.396	0.020132
1.397	0.018337
1.398	0.016551
1.399	0.014772
1.4	0.012998
1.401	0.011229
1.402	0.0094618
1.403	0.0076962
1.404	0.0059307
1.405	0.0041643
1.406	0.0023963
1.407	0.0006264
1.408	-0.0011453
1.409	-0.0029184
1.41	-0.0046921
1.411	-0.0064651
1.412	-0.0082357
1.413	-0.010002
1.414	-0.011761
1.415	-0.01351
1.416	-0.015245
1.417	-0.016963
1.418	-0.018661
1.419	-0.020333
1.42	-0.021975
1.421	-0.023583
1.422	-0.025151
1.423	-0.026677
1.424	-0.028154
1.425	-0.029578
1.426	-0.030946
1.427	-0.032253
1.428	-0.033495
1.429	-0.03467
1.43	-0.035775
1.431	-0.036808
1.432	-0.037766
1.433	-0.038649
1.434	-0.039458
1.435	-0.040191
1.436	-0.04085
1.437	-0.041437
1.438	-0.041955
1.439	-0.042406
1.44	-0.042795
1.441	-0.043125
1.442	-0.043402
1.443	-0.043631
1.444	-0.043819
1.445	-0.043971
1.446	-0.044095
1.447	-0.044198
1.448	-0.044286
1.449	-0.044367
1.45	-0.044449
1.451	-0.044537
1.452	-0.044641
1.453	-0.044765
1.454	-0.044916
1.455	-0.0451
1.456	-0.045323
1.457	-0.045588
1.458	-0.0459
1.459	-0.046262
1.46	-0.046676
1.461	-0.047144
1.462	-0.047667
1.463	-0.048245
1.464	-0.048875
1.465	-0.049557
1.466	-0.050288
1.467	-0.051064
1.468	-0.051881
1.469	-0.052733
1.47	-0.053615
1.471	-0.054521
1.472	-0.055443
1.473	-0.056375
1.474	-0.057308
1.475	-0.058236
1.476	-0.059149
1.477	-0.06004
1.478	-0.060902
1.479	-0.061725
1.48	-0.062504
1.481	-0.063231
1.482	-0.0639
1.483	-0.064505
1.484	-0.06504
1.485	-0.065502
1.486	-0.065886
1.487	-0.066191
1.488	-0.066414
1.489	-0.066555
1.49	-0.066614
1.491	-0.066591
1.492	-0.066491
1.493	-0.066314
1.494	-0.066067
1.495	-0.065753
1.496	-0.065378
1.497	-0.06495
1.498	-0.064476
1.499	-0.063962
1.5	-0.063419
1.501	-0.062855
1.502	-0.062279
1.503	-0.0617
1.504	-0.061129
1.505	-0.060574
1.506	-0.060044
1.507	-0.05955
1.508	-0.059099
1.509	-0.0587
1.51	-0.05836
1.511	-0.058087
1.512	-0.057886
1.513	-0.057764
1.514	-0.057724
1.515	-0.05777
1.516	-0.057905
1.517	-0.05813
1.518	-0.058447
1.519	-0.058854
1.52	-0.059351
1.521	-0.059934
1.522	-0.0606
1.523	-0.061346
1.524	-0.062166
1.525	-0.063055
1.526	-0.064005
1.527	-0.06501
1.528	-0.066062
1.529	-0.067152
1.53	-0.068274
1.531	-0.069418
1.532	-0.070575
1.533	-0.071737
1.534	-0.072896
1.535	-0.074044
1.536	-0.075171
1.537	-0.076272
1.538	-0.077338
1.539	-0.078364
1.54	-0.079343
1.541	-0.080271
1.542	-0.081144
1.543	-0.081957
1.544	-0.082707
1.545	-0.083394
1.546	-0.084015
1.547	-0.08457
1.548	-0.085059
1.549	-0.085484
1.55	-0.085845
1.551	-0.086146
1.552	-0.086389
1.553	-0.086577
1.554	-0.086714
1.555	-0.086804
1.556	-0.08685
1.557	-0.086858
1.558	-0.08683
1.559	-0.086772
1.56	-0.086688
1.561	-0.08658
1.562	-0.086453
1.563	-0.086309
1.564	-0.086151
1.565	-0.085981
1.566	-0.0858
1.567	-0.085608
1.568	-0.085407
1.569	-0.085195
1.57	-0.084971
1.571	-0.084733
1.572	-0.084479
1.573	-0.084206
1.574	-0.083909
1.575	-0.083586
1.576	-0.08323
1.577	-0.082837
1.578	-0.082402
1.579	-0.081919
1.58	-0.081384
1.581	-0.080789
1.582	-0.08013
1.583	-0.079402
1.584	-0.0786
1.585	-0.077719
1.586	-0.076755
1.587	-0.075706
1.588	-0.074568
1.589	-0.07334
1.59	-0.072021
1.591	-0.070611
1.592	-0.06911
1.593	-0.067521
1.594	-0.065847
1.595	-0.064091
1.596	-0.06226
1.597	-0.060358
1.598	-0.058392
1.599	-0.056372
1.6	-0.054304
1.601	-0.0522
1.602	-0.050069
1.603	-0.047922
1.604	-0.045771
1.605	-0.043626
1.606	-0.041501
1.607	-0.039406
1.608	-0.037355
1.609	-0.035358
1.61	-0.033427
1.611	-0.031574
1.612	-0.029808
1.613	-0.028139
1.614	-0.026577
1.615	-0.025129
1.616	-0.023802
1.617	-0.022602
1.618	-0.021533
1.619	-0.020598
1.62	-0.019799
1.621	-0.019137
1.622	-0.018609
1.623	-0.018215
1.624	-0.01795
1.625	-0.017808
1.626	-0.017783
1.627	-0.017868
1.628	-0.018052
1.629	-0.018327
1.63	-0.018681
1.631	-0.019101
1.632	-0.019576
1.633	-0.020091
1.634	-0.020634
1.635	-0.021189
1.636	-0.021744
1.637	-0.022284
1.638	-0.022794
1.639	-0.023263
1.64	-0.023676
1.641	-0.024021
1.642	-0.024287
1.643	-0.024464
1.644	-0.024541
1.645	-0.024511
1.646	-0.024367
1.647	-0.024104
1.648	-0.023716
1.649	-0.023202
1.65	-0.022561
1.651	-0.021792
1.652	-0.020899
1.653	-0.019883
1.654	-0.018751
1.655	-0.017508
1.656	-0.016162
1.657	-0.014721
1.658	-0.013197
1.659	-0.011599
1.66	-0.0099399
1.661	-0.0082318
1.662	-0.0064878
1.663	-0.0047216
1.664	-0.0029469
1.665	-0.0011777
1.666	0.00057226
1.667	0.0022892
1.668	0.0039601
1.669	0.005572
1.67	0.0071129
1.671	0.0085717
1.672	0.009938
1.673	0.011203
1.674	0.012357
1.675	0.013395
1.676	0.014311
1.677	0.015101
1.678	0.01576
1.679	0.01629
1.68	0.016688
1.681	0.016957
1.682	0.017099
1.683	0.017119
1.684	0.017021
1.685	0.016812
1.686	0.016499
1.687	0.016092
1.688	0.015599
1.689	0.01503
1.69	0.014397
1.691	0.013709
1.692	0.01298
1.693	0.01222
1.694	0.01144
1.695	0.010654
1.696	0.0098718
1.697	0.0091047
1.698	0.0083633
1.699	0.0076576
1.7	0.006997
1.701	0.0063897
1.702	0.0058434
1.703	0.0053648
1.704	0.0049594
1.705	0.0046319
1.706	0.0043857
1.707	0.0042233
1.708	0.0041459
1.709	0.0041538
1.71	0.0042461
1.711	0.0044211
1.712	0.0046758
1.713	0.0050066
1.714	0.005409
1.715	0.0058777
1.716	0.0064068
1.717	0.0069899
1.718	0.00762
1.719	0.0082899
1.72	0.008992
1.721	0.0097187
1.722	0.010462
1.723	0.011215
1.724	0.01197
1.725	0.012719
1.726	0.013457
1.727	0.014175
1.728	0.014869
1.729	0.015533
1.73	0.016161
1.731	0.016751
1.732	0.017298
1.733	0.0178
1.734	0.018254
1.735	0.018658
1.736	0.019012
1.737	0.019316
1.738	0.019569
1.739	0.019773
1.74	0.019929
1.741	0.020039
1.742	0.020105
1.743	0.020128
1.744	0.020113
1.745	0.020061
1.746	0.019976
1.747	0.019859
1.748	0.019715
1.749	0.019545
1.75	0.019352
1.751	0.019139
1.752	0.018906
1.753	0.018655
1.754	0.018388
1.755	0.018104
1.756	0.017805
1.757	0.01749
1.758	0.017158
1.759	0.016807
1.76	0.016438
1.761	0.016046
1.762	0.01563
1.763	0.015188
1.764	0.014717
1.765	0.014212
1.766	0.013672
1.767	0.013093
1.768	0.012471
1.769	0.011803
1.77	0.011087
1.771	0.01032
1.772	0.0094982
1.773	0.0086209
1.774	0.0076862
1.775	0.0066928
1.776	0.0056403
1.777	0.0045288
1.778	0.0033591
1.779	0.0021326
1.78	0.0008515
1.781	-0.00048125
1.782	-0.0018621
1.783	-0.0032866
1.784	-0.0047497
1.785	-0.0062458
1.786	-0.0077686
1.787	-0.0093112
1.788	-0.010866
1.789	-0.012426
1.79	-0.013981
1.791	-0.015525
1.792	-0.017048
1.793	-0.018542
1.794	-0.019998
1.795	-0.021407
1.796	-0.022762
1.797	-0.024053
1.798	-0.025274
1.799	-0.026417
1.8	-0.027477
1.801	-0.028446
1.802	-0.029321
1.803	-0.030097
1.804	-0.03077
1.805	-0.031339
1.806	-0.031802
1.807	-0.032159
1.808	-0.03241
1.809	-0.032557
1.81	-0.032603
1.811	-0.032551
1.812	-0.032405
1.813	-0.032172
1.814	-0.031858
1.815	-0.031469
1.816	-0.031014
1.817	-0.0305
1.818	-0.029936
1.819	-0.029331
1.82	-0.028695
1.821	-0.028038
1.822	-0.027368
1.823	-0.026695
1.824	-0.026029
1.825	-0.025377
1.826	-0.02475
1.827	-0.024154
1.828	-0.023597
1.829	-0.023086
1.83	-0.022626
1.831	-0.022222
1.832	-0.021878
1.833	-0.021598
1.834	-0.021382
1.835	-0.021231
1.836	-0.021147
1.837	-0.021126
1.838	-0.021168
1.839	-0.021268
1.84	-0.021423
1.841	-0.021626
1.842	-0.021873
1.843	-0.022155
1.844	-0.022467
1.845	-0.022799
1.846	-0.023143
1.847	-0.02349
1.848	-0.023831
1.849	-0.024156
1.85	-0.024457
1.851	-0.024723
1.852	-0.024946
1.853	-0.025116
1.854	-0.025227
1.855	-0.025269
1.856	-0.025235
1.857	-0.02512
1.858	-0.024917
1.859	-0.024622
1.86	-0.024231
1.861	-0.02374
1.862	-0.023149
1.863	-0.022456
1.864	-0.021661
1.865	-0.020766
1.866	-0.019772
1.867	-0.018684
1.868	-0.017504
1.869	-0.016239
1.87	-0.014894
1.871	-0.013475
1.872	-0.01199
1.873	-0.010446
1.874	-0.0088523
1.875	-0.007217
1.876	-0.0055491
1.877	-0.0038576
1.878	-0.0021517
1.879	-0.00044053
1.88	0.001267
1.881	0.0029623
1.882	0.004637
1.883	0.0062832
1.884	0.0078937
1.885	0.0094616
1.886	0.010981
1.887	0.012446
1.888	0.013853
1.889	0.015198
1.89	0.016478
1.891	0.017691
1.892	0.018836
1.893	0.019912
1.894	0.02092
1.895	0.021862
1.896	0.022738
1.897	0.023553
1.898	0.02431
1.899	0.025012
1.9	0.025664
1.901	0.026271
1.902	0.026838
1.903	0.027371
1.904	0.027876
1.905	0.028358
1.906	0.028823
1.907	0.029277
1.908	0.029725
1.909	0.030172
1.91	0.030624
1.911	0.031084
1.912	0.031558
1.913	0.032047
1.914	0.032556
1.915	0.033086
1.916	0.033639
1.917	0.034216
1.918	0.034817
1.919	0.035442
1.92	0.036089
1.921	0.036757
1.922	0.037443
1.923	0.038145
1.924	0.038858
1.925	0.039578
1.926	0.040302
1.927	0.041023
1.928	0.041737
1.929	0.042438
1.93	0.04312
1.931	0.043777
1.932	0.044404
1.933	0.044994
1.934	0.045542
1.935	0.046041
1.936	0.046488
1.937	0.046875
1.938	0.0472
1.939	0.047456
1.94	0.047642
1.941	0.047753
1.942	0.047786
1.943	0.047739
1.944	0.047611
1.945	0.047401
1.946	0.047108
1.947	0.046733
1.948	0.046276
1.949	0.045738
1.95	0.045123
1.951	0.044432
1.952	0.043669
1.953	0.042837
1.954	0.041939
1.955	0.040982
1.956	0.039969
1.957	0.038905
1.958	0.037796
1.959	0.036648
1.96	0.035465
1.961	0.034255
1.962	0.033023
1.963	0.031774
1.964	0.030516
1.965	0.029253
1.966	0.027992
1.967	0.026739
1.968	0.025498
1.969	0.024276
1.97	0.023077
1.971	0.021907
1.972	0.02077
1.973	0.019671
1.974	0.018615
1.975	0.017605
1.976	0.016645
1.977	0.01574
1.978	0.014892
1.979	0.014105
1.98	0.013382
1.981	0.012725
1.982	0.012139
1.983	0.011624
1.984	0.011184
1.985	0.010821
1.986	0.010537
1.987	0.010333
1.988	0.010212
1.989	0.010175
1.99	0.010224
1.991	0.010359
1.992	0.010583
1.993	0.010896
1.994	0.011298
1.995	0.011791
1.996	0.012374
1.997	0.013048
1.998	0.013812
[truncated: 1 more rows]

## Sheet: D2O
r(nm)	g(r)
0	0
0.001	0.00025599
0.002	0.001023
0.003	0.0022982
0.004	0.0040767
0.005	0.006352
0.006	0.0091157
0.007	0.012357
0.008	0.016065
0.009	0.020225
0.01	0.024823
0.011	0.029842
0.012	0.035263
0.013	0.041067
0.014	0.047235
0.015	0.053744
0.016	0.060573
0.017	0.067697
0.018	0.075093
0.019	0.082737
0.02	0.090603
0.021	0.098667
0.022	0.1069
0.023	0.11529
0.024	0.12379
0.025	0.1324
0.026	0.14107
0.027	0.1498
0.028	0.15855
0.029	0.1673
0.03	0.17603
0.031	0.18472
0.032	0.19335
0.033	0.20189
0.034	0.21034
0.035	0.21867
0.036	0.22687
0.037	0.23492
0.038	0.24281
0.039	0.25053
0.04	0.25805
0.041	0.26538
0.042	0.27251
0.043	0.27942
0.044	0.2861
0.045	0.29256
0.046	0.29878
0.047	0.30475
0.048	0.31049
0.049	0.31597
0.05	0.3212
0.051	0.32617
0.052	0.33088
0.053	0.33533
0.054	0.33952
0.055	0.34344
0.056	0.34709
0.057	0.35047
0.058	0.35357
0.059	0.35639
0.06	0.35893
0.061	0.36118
0.062	0.36314
0.063	0.36481
0.064	0.36617
0.065	0.36722
0.066	0.36796
0.067	0.36837
0.068	0.36845
0.069	0.36818
0.07	0.36757
0.071	0.36659
0.072	0.36525
0.073	0.36352
0.074	0.36139
0.075	0.35886
0.076	0.35591
0.077	0.35253
0.078	0.34871
0.079	0.34444
0.08	0.3397
0.081	0.33448
0.082	0.32878
0.083	0.32258
0.084	0.31586
0.085	0.30864
0.086	0.30088
0.087	0.2926
0.088	0.28377
0.089	0.27441
0.09	0.26449
0.091	0.25402
0.092	0.243
0.093	0.23143
0.094	0.21931
0.095	0.20664
0.096	0.19342
0.097	0.17967
0.098	0.16539
0.099	0.15058
0.1	0.13525
0.101	0.11943
0.102	0.10311
0.103	0.086313
0.104	0.069052
0.105	0.051341
0.106	0.033197
0.107	0.014635
0.108	-0.0043267
0.109	-0.023671
0.11	-0.04338
0.111	-0.063435
0.112	-0.083818
0.113	-0.10451
0.114	-0.12549
0.115	-0.14675
0.116	-0.16826
0.117	-0.19002
0.118	-0.21199
0.119	-0.23417
0.12	-0.25653
0.121	-0.27908
0.122	-0.30178
0.123	-0.32464
0.124	-0.34763
0.125	-0.37074
0.126	-0.39397
0.127	-0.4173
0.128	-0.44073
0.129	-0.46425
0.13	-0.48785
0.131	-0.51152
0.132	-0.53526
0.133	-0.55907
0.134	-0.58293
0.135	-0.60685
0.136	-0.63082
0.137	-0.65484
0.138	-0.6789
0.139	-0.703
0.14	-0.72713
0.141	-0.7513
0.142	-0.77549
0.143	-0.79971
0.144	-0.82394
0.145	-0.84818
0.146	-0.87242
0.147	-0.89666
0.148	-0.92089
0.149	-0.9451
0.15	-0.96927
0.151	-0.9934
0.152	-1.0175
0.153	-1.0415
0.154	-1.0654
0.155	-1.0892
0.156	-1.113
0.157	-1.1365
0.158	-1.16
0.159	-1.1833
0.16	-1.2064
0.161	-1.2293
0.162	-1.2519
0.163	-1.2744
0.164	-1.2965
0.165	-1.3184
0.166	-1.34
0.167	-1.3612
0.168	-1.3821
0.169	-1.4027
0.17	-1.4229
0.171	-1.4426
0.172	-1.462
0.173	-1.4809
0.174	-1.4993
0.175	-1.5173
0.176	-1.5348
0.177	-1.5518
0.178	-1.5683
0.179	-1.5842
0.18	-1.5997
0.181	-1.6145
0.182	-1.6289
0.183	-1.6426
0.184	-1.6558
0.185	-1.6684
0.186	-1.6804
0.187	-1.6918
0.188	-1.7027
0.189	-1.7129
0.19	-1.7226
0.191	-1.7316
0.192	-1.74
0.193	-1.7478
0.194	-1.755
0.195	-1.7616
0.196	-1.7675
0.197	-1.7728
0.198	-1.7775
0.199	-1.7816
0.2	-1.785
0.201	-1.7877
0.202	-1.7898
0.203	-1.7913
0.204	-1.792
0.205	-1.7921
0.206	-1.7915
0.207	-1.7901
0.208	-1.7881
0.209	-1.7853
0.21	-1.7818
0.211	-1.7775
0.212	-1.7724
0.213	-1.7665
0.214	-1.7598
0.215	-1.7523
0.216	-1.744
0.217	-1.7348
0.218	-1.7247
0.219	-1.7137
0.22	-1.7017
0.221	-1.6889
0.222	-1.6751
0.223	-1.6604
0.224	-1.6447
0.225	-1.628
0.226	-1.6103
0.227	-1.5916
0.228	-1.5719
0.229	-1.5512
0.23	-1.5295
0.231	-1.5067
0.232	-1.483
0.233	-1.4582
0.234	-1.4325
0.235	-1.4057
0.236	-1.378
0.237	-1.3493
0.238	-1.3196
0.239	-1.2891
0.24	-1.2576
0.241	-1.2252
0.242	-1.1919
0.243	-1.1579
0.244	-1.123
0.245	-1.0874
0.246	-1.051
0.247	-1.0139
0.248	-0.97623
0.249	-0.93792
0.25	-0.89903
0.251	-0.85962
0.252	-0.81974
0.253	-0.77943
0.254	-0.73874
0.255	-0.69771
0.256	-0.65641
0.257	-0.61487
0.258	-0.57315
0.259	-0.5313
0.26	-0.48938
0.261	-0.44742
0.262	-0.40549
0.263	-0.36363
0.264	-0.3219
0.265	-0.28034
0.266	-0.239
0.267	-0.19793
0.268	-0.15719
0.269	-0.11681
0.27	-0.076836
0.271	-0.037321
0.272	0.0016947
0.273	0.040169
0.274	0.078062
0.275	0.11533
0.276	0.15194
0.277	0.18786
0.278	0.22304
0.279	0.25746
0.28	0.29108
0.281	0.32387
0.282	0.3558
0.283	0.38685
0.284	0.41698
0.285	0.44619
0.286	0.47443
0.287	0.5017
0.288	0.52797
0.289	0.55324
0.29	0.57747
0.291	0.60066
0.292	0.62281
0.293	0.64389
0.294	0.66391
0.295	0.68286
0.296	0.70074
0.297	0.71754
0.298	0.73327
0.299	0.74794
0.3	0.76154
0.301	0.77409
0.302	0.78559
0.303	0.79607
0.304	0.80552
0.305	0.81398
0.306	0.82146
0.307	0.82798
0.308	0.83356
0.309	0.83822
0.31	0.842
0.311	0.84491
0.312	0.847
0.313	0.84828
0.314	0.84879
0.315	0.84857
0.316	0.84765
0.317	0.84606
0.318	0.84383
0.319	0.84102
0.32	0.83764
0.321	0.83374
0.322	0.82936
0.323	0.82453
0.324	0.81929
0.325	0.81368
0.326	0.80772
0.327	0.80147
0.328	0.79495
0.329	0.7882
0.33	0.78125
0.331	0.77413
0.332	0.76687
0.333	0.7595
0.334	0.75205
0.335	0.74455
0.336	0.73702
0.337	0.72948
0.338	0.72196
0.339	0.71448
0.34	0.70705
0.341	0.6997
0.342	0.69244
0.343	0.68528
0.344	0.67823
0.345	0.67132
0.346	0.66455
0.347	0.65792
0.348	0.65146
0.349	0.64515
0.35	0.63902
0.351	0.63307
0.352	0.6273
0.353	0.62172
0.354	0.61633
0.355	0.61114
0.356	0.60615
0.357	0.60136
0.358	0.59677
0.359	0.59239
0.36	0.58823
0.361	0.58428
0.362	0.58056
0.363	0.57705
0.364	0.57377
0.365	0.57073
0.366	0.56792
0.367	0.56535
0.368	0.56303
0.369	0.56096
0.37	0.55914
0.371	0.55758
0.372	0.55629
0.373	0.55527
0.374	0.55453
0.375	0.55406
0.376	0.55389
0.377	0.554
0.378	0.5544
0.379	0.5551
0.38	0.5561
0.381	0.55739
0.382	0.55899
0.383	0.56089
0.384	0.56309
0.385	0.56559
0.386	0.56838
0.387	0.57146
0.388	0.57483
0.389	0.57848
0.39	0.5824
0.391	0.58658
0.392	0.59102
0.393	0.5957
0.394	0.60061
0.395	0.60574
0.396	0.61107
0.397	0.6166
0.398	0.62229
0.399	0.62815
0.4	0.63414
0.401	0.64026
0.402	0.64649
0.403	0.6528
0.404	0.65918
0.405	0.66561
0.406	0.67207
0.407	0.67854
0.408	0.68501
0.409	0.69146
0.41	0.69787
0.411	0.70422
0.412	0.7105
0.413	0.71668
0.414	0.72277
0.415	0.72873
0.416	0.73456
0.417	0.74025
0.418	0.74578
0.419	0.75115
0.42	0.75633
0.421	0.76133
0.422	0.76614
0.423	0.77074
0.424	0.77513
0.425	0.77931
0.426	0.78326
0.427	0.78699
0.428	0.79049
0.429	0.79374
0.43	0.79676
0.431	0.79954
0.432	0.80207
0.433	0.80434
0.434	0.80636
0.435	0.80812
0.436	0.80962
0.437	0.81084
0.438	0.8118
0.439	0.81247
0.44	0.81286
0.441	0.81296
0.442	0.81277
0.443	0.81226
0.444	0.81145
0.445	0.81031
0.446	0.80885
0.447	0.80704
0.448	0.80489
0.449	0.80238
0.45	0.7995
0.451	0.79623
0.452	0.79258
0.453	0.78853
0.454	0.78406
0.455	0.77917
0.456	0.77384
0.457	0.76807
0.458	0.76184
0.459	0.75515
0.46	0.74799
0.461	0.74035
0.462	0.73221
0.463	0.72358
0.464	0.71445
0.465	0.70481
0.466	0.69466
0.467	0.684
0.468	0.67283
0.469	0.66114
0.47	0.64893
0.471	0.63622
0.472	0.62299
0.473	0.60927
0.474	0.59504
0.475	0.58032
0.476	0.56512
0.477	0.54945
0.478	0.5333
0.479	0.51671
0.48	0.49967
0.481	0.4822
0.482	0.46431
0.483	0.44601
0.484	0.42732
0.485	0.40826
0.486	0.38883
0.487	0.36905
0.488	0.34894
0.489	0.3285
0.49	0.30776
0.491	0.28673
0.492	0.26542
0.493	0.24385
0.494	0.22203
0.495	0.19997
0.496	0.17768
0.497	0.15519
0.498	0.1325
0.499	0.10961
0.5	0.086555
0.501	0.063332
0.502	0.039956
0.503	0.016435
0.504	-0.0072176
0.505	-0.030993
0.506	-0.05488
0.507	-0.078869
0.508	-0.10295
0.509	-0.12711
0.51	-0.15134
0.511	-0.17563
0.512	-0.19996
0.513	-0.22433
0.514	-0.24873
0.515	-0.27313
0.516	-0.29753
0.517	-0.3219
0.518	-0.34625
0.519	-0.37054
0.52	-0.39477
0.521	-0.41892
0.522	-0.44296
0.523	-0.46688
0.524	-0.49067
0.525	-0.51429
0.526	-0.53773
0.527	-0.56098
0.528	-0.584
0.529	-0.60677
0.53	-0.62928
0.531	-0.65149
0.532	-0.6734
0.533	-0.69497
0.534	-0.71618
0.535	-0.73701
0.536	-0.75744
0.537	-0.77745
0.538	-0.79701
0.539	-0.81611
0.54	-0.83473
0.541	-0.85284
0.542	-0.87043
0.543	-0.88748
0.544	-0.90398
0.545	-0.91991
0.546	-0.93527
0.547	-0.95002
0.548	-0.96418
0.549	-0.97771
0.55	-0.99063
0.551	-1.0029
0.552	-1.0146
0.553	-1.0256
0.554	-1.0359
0.555	-1.0456
0.556	-1.0547
0.557	-1.0631
0.558	-1.0709
0.559	-1.078
0.56	-1.0844
0.561	-1.0903
0.562	-1.0954
0.563	-1.0999
0.564	-1.1038
0.565	-1.1071
0.566	-1.1097
0.567	-1.1117
0.568	-1.113
0.569	-1.1137
0.57	-1.1138
0.571	-1.1133
0.572	-1.1122
0.573	-1.1104
0.574	-1.108
0.575	-1.105
0.576	-1.1014
0.577	-1.0972
0.578	-1.0924
0.579	-1.0869
0.58	-1.0808
0.581	-1.0741
0.582	-1.0668
0.583	-1.0588
0.584	-1.0503
0.585	-1.0411
0.586	-1.0312
0.587	-1.0208
0.588	-1.0097
0.589	-0.99794
0.59	-0.98559
0.591	-0.9726
0.592	-0.959
0.593	-0.94476
0.594	-0.92991
0.595	-0.91445
0.596	-0.89837
0.597	-0.8817
0.598	-0.86443
0.599	-0.84657
0.6	-0.82815
0.601	-0.80917
0.602	-0.78964
0.603	-0.76958
0.604	-0.74901
0.605	-0.72793
0.606	-0.70638
0.607	-0.68437
0.608	-0.66193
0.609	-0.63906
0.61	-0.61581
0.611	-0.59218
0.612	-0.5682
0.613	-0.5439
0.614	-0.5193
0.615	-0.49442
0.616	-0.4693
0.617	-0.44395
0.618	-0.41841
0.619	-0.39268
0.62	-0.36681
0.621	-0.34081
0.622	-0.3147
0.623	-0.28851
0.624	-0.26225
0.625	-0.23596
0.626	-0.20965
0.627	-0.18333
0.628	-0.15703
0.629	-0.13076
0.63	-0.10453
0.631	-0.078371
0.632	-0.052285
0.633	-0.026289
0.634	-0.00039174
0.635	0.025394
0.636	0.051059
0.637	0.076594
0.638	0.10199
0.639	0.12724
0.64	0.15233
0.641	0.17727
0.642	0.20203
0.643	0.22662
0.644	0.25103
0.645	0.27525
0.646	0.29928
0.647	0.3231
0.648	0.34672
0.649	0.37012
0.65	0.3933
0.651	0.41625
0.652	0.43896
0.653	0.46142
0.654	0.48361
0.655	0.50554
0.656	0.52719
0.657	0.54854
0.658	0.56959
0.659	0.59032
0.66	0.61072
0.661	0.63077
0.662	0.65047
0.663	0.66979
0.664	0.68872
0.665	0.70724
0.666	0.72535
0.667	0.74302
0.668	0.76025
0.669	0.77701
0.67	0.79329
0.671	0.80908
0.672	0.82436
0.673	0.83912
0.674	0.85335
0.675	0.86704
0.676	0.88018
0.677	0.89276
0.678	0.90476
0.679	0.91619
0.68	0.92703
0.681	0.93728
0.682	0.94694
0.683	0.956
0.684	0.96446
0.685	0.97232
0.686	0.97958
0.687	0.98625
0.688	0.99232
0.689	0.9978
0.69	1.0027
0.691	1.007
0.692	1.0107
0.693	1.0139
0.694	1.0165
0.695	1.0186
0.696	1.0201
0.697	1.021
0.698	1.0215
0.699	1.0214
0.7	1.0208
0.701	1.0197
0.702	1.0182
0.703	1.0161
0.704	1.0136
0.705	1.0106
0.706	1.0071
0.707	1.0032
0.708	0.99892
0.709	0.99416
0.71	0.98898
0.711	0.98338
0.712	0.97737
0.713	0.97096
0.714	0.96415
0.715	0.95695
0.716	0.94936
0.717	0.9414
0.718	0.93306
0.719	0.92435
0.72	0.91527
0.721	0.90584
0.722	0.89605
0.723	0.88592
0.724	0.87545
0.725	0.86464
0.726	0.8535
0.727	0.84204
0.728	0.83026
0.729	0.81818
0.73	0.8058
0.731	0.79313
0.732	0.78018
0.733	0.76697
0.734	0.75349
0.735	0.73976
0.736	0.7258
0.737	0.71162
0.738	0.69722
0.739	0.68262
0.74	0.66783
0.741	0.65287
0.742	0.63776
0.743	0.62249
0.744	0.6071
0.745	0.59159
0.746	0.57597
0.747	0.56026
0.748	0.54448
0.749	0.52864
0.75	0.51274
0.751	0.49681
0.752	0.48086
0.753	0.46489
0.754	0.44893
0.755	0.43297
0.756	0.41703
0.757	0.40113
0.758	0.38526
0.759	0.36944
0.76	0.35368
0.761	0.33799
0.762	0.32236
0.763	0.30681
0.764	0.29135
0.765	0.27597
0.766	0.26069
0.767	0.24552
0.768	0.23044
0.769	0.21548
0.77	0.20062
0.771	0.18589
0.772	0.17128
0.773	0.1568
0.774	0.14244
0.775	0.12823
0.776	0.11416
0.777	0.10023
0.778	0.086459
0.779	0.072847
0.78	0.059402
0.781	0.04613
0.782	0.03304
0.783	0.020139
0.784	0.0074364
0.785	-0.0050596
0.786	-0.017339
0.787	-0.029393
0.788	-0.04121
0.789	-0.052781
0.79	-0.064096
0.791	-0.075142
0.792	-0.085911
0.793	-0.09639
0.794	-0.10657
0.795	-0.11644
0.796	-0.12599
0.797	-0.13522
0.798	-0.1441
0.799	-0.15264
0.8	-0.16082
0.801	-0.16865
0.802	-0.1761
0.803	-0.18319
0.804	-0.1899
0.805	-0.19623
0.806	-0.20218
0.807	-0.20775
0.808	-0.21294
0.809	-0.21776
0.81	-0.22219
0.811	-0.22626
0.812	-0.22996
0.813	-0.2333
0.814	-0.23629
0.815	-0.23894
0.816	-0.24126
0.817	-0.24325
0.818	-0.24493
0.819	-0.24632
0.82	-0.24742
0.821	-0.24825
0.822	-0.24882
0.823	-0.24914
0.824	-0.24924
0.825	-0.24912
0.826	-0.2488
0.827	-0.2483
0.828	-0.24762
0.829	-0.24678
0.83	-0.24579
0.831	-0.24467
0.832	-0.24342
0.833	-0.24206
0.834	-0.2406
0.835	-0.23905
0.836	-0.23741
0.837	-0.23569
0.838	-0.2339
0.839	-0.23204
0.84	-0.23012
0.841	-0.22814
0.842	-0.22611
0.843	-0.22401
0.844	-0.22187
0.845	-0.21967
0.846	-0.21741
0.847	-0.21509
0.848	-0.21272
0.849	-0.21029
0.85	-0.20779
0.851	-0.20522
0.852	-0.20258
0.853	-0.19988
0.854	-0.19709
0.855	-0.19423
0.856	-0.19128
0.857	-0.18825
0.858	-0.18514
0.859	-0.18194
0.86	-0.17865
0.861	-0.17527
0.862	-0.17181
0.863	-0.16826
0.864	-0.16462
0.865	-0.16091
0.866	-0.15712
0.867	-0.15325
0.868	-0.14931
0.869	-0.14531
0.87	-0.14126
0.871	-0.13715
0.872	-0.133
0.873	-0.12882
0.874	-0.12461
0.875	-0.12037
0.876	-0.11613
0.877	-0.11189
0.878	-0.10766
0.879	-0.10344
0.88	-0.099252
0.881	-0.095096
0.882	-0.090983
0.883	-0.086921
0.884	-0.082917
0.885	-0.07898
0.886	-0.075114
0.887	-0.071327
0.888	-0.067624
0.889	-0.064009
0.89	-0.060487
0.891	-0.05706
0.892	-0.053732
0.893	-0.050504
0.894	-0.047378
0.895	-0.044353
0.896	-0.041431
0.897	-0.038609
0.898	-0.035887
0.899	-0.033263
0.9	-0.030734
0.901	-0.028299
0.902	-0.025953
0.903	-0.023694
0.904	-0.021518
0.905	-0.019422
0.906	-0.017403
0.907	-0.015456
0.908	-0.013578
0.909	-0.011765
0.91	-0.010016
0.911	-0.0083256
0.912	-0.0066928
0.913	-0.0051149
0.914	-0.0035898
0.915	-0.0021162
0.916	-0.00069272
0.917	0.00068133
0.918	0.0020064
0.919	0.0032825
0.92	0.0045093
0.921	0.0056863
0.922	0.0068125
0.923	0.0078868
0.924	0.008908
0.925	0.0098745
0.926	0.010785
0.927	0.011638
0.928	0.012432
0.929	0.013165
0.93	0.013837
0.931	0.014446
0.932	0.014992
0.933	0.015475
0.934	0.015894
0.935	0.016251
0.936	0.016546
0.937	0.016781
0.938	0.016958
0.939	0.01708
0.94	0.01715
0.941	0.017173
0.942	0.017152
0.943	0.017092
0.944	0.017
0.945	0.01688
0.946	0.01674
0.947	0.016587
0.948	0.016427
0.949	0.016268
0.95	0.016117
0.951	0.015983
0.952	0.015873
0.953	0.015795
0.954	0.015756
0.955	0.015765
0.956	0.015827
0.957	0.015951
0.958	0.016142
0.959	0.016406
0.96	0.016749
0.961	0.017175
0.962	0.017688
0.963	0.018292
0.964	0.018989
0.965	0.019781
0.966	0.020668
0.967	0.021652
0.968	0.022732
0.969	0.023906
0.97	0.025172
0.971	0.026527
0.972	0.027969
0.973	0.029493
0.974	0.031095
0.975	0.032769
0.976	0.03451
0.977	0.036313
0.978	0.038172
0.979	0.040081
0.98	0.042034
0.981	0.044024
0.982	0.046045
0.983	0.048093
0.984	0.050162
0.985	0.052246
0.986	0.054342
0.987	0.056445
0.988	0.058552
0.989	0.060659
0.99	0.062765
0.991	0.064868
0.992	0.066968
0.993	0.069063
0.994	0.071155
0.995	0.073245
0.996	0.075335
0.997	0.077427
0.998	0.079525
0.999	0.081631
1	0.083751
1.001	0.085888
1.002	0.088046
1.003	0.090232
1.004	0.092449
1.005	0.094703
1.006	0.096999
1.007	0.099342
1.008	0.10174
1.009	0.10419
1.01	0.10669
1.011	0.10926
1.012	0.1119
1.013	0.1146
1.014	0.11737
1.015	0.12021
1.016	0.12312
1.017	0.1261
1.018	0.12914
1.019	0.13225
1.02	0.13541
1.021	0.13863
1.022	0.1419
1.023	0.14522
1.024	0.14857
1.025	0.15195
1.026	0.15536
1.027	0.15878
1.028	0.1622
1.029	0.16562
1.03	0.16903
1.031	0.17242
1.032	0.17578
1.033	0.17909
1.034	0.18236
1.035	0.18558
1.036	0.18873
1.037	0.19181
1.038	0.1948
1.039	0.19772
1.04	0.20054
1.041	0.20328
1.042	0.20591
1.043	0.20844
1.044	0.21087
1.045	0.2132
1.046	0.21543
1.047	0.21755
1.048	0.21958
1.049	0.22151
1.05	0.22334
1.051	0.22509
1.052	0.22676
1.053	0.22835
1.054	0.22986
1.055	0.23132
1.056	0.23271
1.057	0.23406
1.058	0.23536
1.059	0.23663
1.06	0.23786
1.061	0.23907
1.062	0.24027
1.063	0.24145
1.064	0.24262
1.065	0.24379
1.066	0.24496
1.067	0.24613
1.068	0.2473
1.069	0.24848
1.07	0.24966
1.071	0.25084
1.072	0.25201
1.073	0.25318
1.074	0.25433
1.075	0.25547
1.076	0.25658
1.077	0.25765
1.078	0.25868
1.079	0.25966
1.08	0.26057
1.081	0.2614
1.082	0.26215
1.083	0.2628
1.084	0.26334
1.085	0.26375
1.086	0.26403
1.087	0.26416
1.088	0.26413
1.089	0.26393
1.09	0.26355
1.091	0.26298
1.092	0.26221
1.093	0.26124
1.094	0.26005
1.095	0.25865
1.096	0.25702
1.097	0.25517
1.098	0.25309
1.099	0.25078
1.1	0.24825
1.101	0.24549
1.102	0.24251
1.103	0.23931
1.104	0.23591
1.105	0.2323
1.106	0.2285
1.107	0.22452
1.108	0.22036
1.109	0.21604
1.11	0.21156
1.111	0.20695
1.112	0.20222
1.113	0.19737
1.114	0.19242
1.115	0.18738
1.116	0.18227
1.117	0.1771
1.118	0.17188
1.119	0.16662
1.12	0.16134
1.121	0.15604
1.122	0.15074
1.123	0.14544
1.124	0.14015
1.125	0.13488
1.126	0.12963
1.127	0.12441
1.128	0.11922
1.129	0.11407
1.13	0.10895
1.131	0.10387
1.132	0.098821
1.133	0.093809
1.134	0.088828
1.135	0.083876
1.136	0.078949
1.137	0.074042
1.138	0.069152
1.139	0.064273
1.14	0.059399
1.141	0.054526
1.142	0.049647
1.143	0.044758
1.144	0.039854
1.145	0.034929
1.146	0.029979
1.147	0.025002
1.148	0.019993
1.149	0.014949
1.15	0.0098707
1.151	0.0047554
1.152	-0.0003964
1.153	-0.005584
1.154	-0.010806
1.155	-0.016058
1.156	-0.021339
1.157	-0.026643
1.158	-0.031966
1.159	-0.037301
1.16	-0.042641
1.161	-0.047979
1.162	-0.053307
1.163	-0.058617
1.164	-0.063899
1.165	-0.069145
1.166	-0.074345
1.167	-0.079489
1.168	-0.084568
1.169	-0.089572
1.17	-0.094492
1.171	-0.099319
1.172	-0.10404
1.173	-0.10866
1.174	-0.11316
1.175	-0.11753
1.176	-0.12177
1.177	-0.12588
1.178	-0.12984
1.179	-0.13366
1.18	-0.13733
1.181	-0.14084
1.182	-0.1442
1.183	-0.14741
1.184	-0.15046
1.185	-0.15336
1.186	-0.15611
1.187	-0.1587
1.188	-0.16115
1.189	-0.16345
1.19	-0.1656
1.191	-0.16762
1.192	-0.1695
1.193	-0.17125
1.194	-0.17287
1.195	-0.17438
1.196	-0.17576
1.197	-0.17703
1.198	-0.17818
1.199	-0.17923
1.2	-0.18018
1.201	-0.18102
1.202	-0.18177
1.203	-0.18241
1.204	-0.18296
1.205	-0.18342
1.206	-0.18378
1.207	-0.18405
1.208	-0.18421
1.209	-0.18429
1.21	-0.18426
1.211	-0.18413
1.212	-0.1839
1.213	-0.18356
1.214	-0.18311
1.215	-0.18255
1.216	-0.18187
1.217	-0.18108
1.218	-0.18016
1.219	-0.17912
1.22	-0.17795
1.221	-0.17666
1.222	-0.17523
1.223	-0.17367
1.224	-0.17198
1.225	-0.17015
1.226	-0.1682
1.227	-0.16611
1.228	-0.16389
1.229	-0.16154
1.23	-0.15908
1.231	-0.15649
1.232	-0.1538
1.233	-0.15099
1.234	-0.14808
1.235	-0.14508
1.236	-0.142
1.237	-0.13884
1.238	-0.13561
1.239	-0.13232
1.24	-0.12898
1.241	-0.12561
1.242	-0.1222
1.243	-0.11878
1.244	-0.11534
1.245	-0.11191
1.246	-0.10849
1.247	-0.10509
1.248	-0.10172
1.249	-0.098383
1.25	-0.095092
1.251	-0.091852
1.252	-0.088668
1.253	-0.085547
1.254	-0.082491
1.255	-0.079505
1.256	-0.07659
1.257	-0.073747
1.258	-0.070978
1.259	-0.068279
1.26	-0.065651
1.261	-0.06309
1.262	-0.060591
1.263	-0.058152
1.264	-0.055766
1.265	-0.053427
1.266	-0.051129
1.267	-0.048863
1.268	-0.046624
1.269	-0.044402
1.27	-0.042189
1.271	-0.039977
1.272	-0.037759
1.273	-0.035524
1.274	-0.033266
1.275	-0.030978
1.276	-0.028651
1.277	-0.02628
1.278	-0.023858
1.279	-0.02138
1.28	-0.018841
1.281	-0.016239
1.282	-0.013571
1.283	-0.010835
1.284	-0.0080294
1.285	-0.0051558
1.286	-0.0022152
1.287	0.00079002
1.288	0.0038565
1.289	0.0069799
1.29	0.010155
1.291	0.013375
1.292	0.016634
1.293	0.019924
1.294	0.023237
1.295	0.026563
1.296	0.029894
1.297	0.033218
1.298	0.036528
1.299	0.039811
1.3	0.043059
1.301	0.04626
1.302	0.049406
1.303	0.052484
1.304	0.055487
1.305	0.058406
1.306	0.06123
1.307	0.063953
1.308	0.066568
1.309	0.069066
1.31	0.071443
1.311	0.073694
1.312	0.075813
1.313	0.077797
1.314	0.079645
1.315	0.081353
1.316	0.082921
1.317	0.084348
1.318	0.085636
1.319	0.086786
1.32	0.087799
1.321	0.088678
1.322	0.089427
1.323	0.090048
1.324	0.090547
1.325	0.090927
1.326	0.091194
1.327	0.091353
1.328	0.091408
1.329	0.091365
1.33	0.091229
1.331	0.091005
1.332	0.090698
1.333	0.090314
1.334	0.089857
1.335	0.089331
1.336	0.08874
1.337	0.088089
1.338	0.08738
1.339	0.086617
1.34	0.085801
1.341	0.084937
1.342	0.084024
1.343	0.083065
1.344	0.082062
1.345	0.081014
1.346	0.079923
1.347	0.078789
1.348	0.077612
1.349	0.076392
1.35	0.07513
1.351	0.073825
1.352	0.072476
1.353	0.071085
1.354	0.069651
1.355	0.068174
1.356	0.066654
1.357	0.065093
1.358	0.063491
1.359	0.061849
1.36	0.060168
1.361	0.058451
1.362	0.056699
1.363	0.054915
1.364	0.053101
1.365	0.051261
1.366	0.049398
1.367	0.047516
1.368	0.045619
1.369	0.04371
1.37	0.041794
1.371	0.039876
1.372	0.037961
1.373	0.036053
1.374	0.034156
1.375	0.032277
1.376	0.030418
1.377	0.028585
1.378	0.026782
1.379	0.025013
1.38	0.023281
1.381	0.021591
1.382	0.019945
1.383	0.018346
1.384	0.016796
1.385	0.015297
1.386	0.013851
1.387	0.012457
1.388	0.011117
1.389	0.0098308
1.39	0.0085972
1.391	0.0074154
1.392	0.0062841
1.393	0.0052013
1.394	0.0041649
1.395	0.0031722
1.396	0.0022206
1.397	0.0013068
1.398	0.00042753
1.399	-0.00042053
1.4	-0.001241
1.401	-0.0020373
1.402	-0.0028131
1.403	-0.0035719
1.404	-0.0043169
1.405	-0.0050515
1.406	-0.0057786
1.407	-0.0065009
1.408	-0.007221
1.409	-0.0079409
1.41	-0.0086625
1.411	-0.0093873
1.412	-0.010116
1.413	-0.01085
1.414	-0.01159
1.415	-0.012334
1.416	-0.013083
1.417	-0.013837
1.418	-0.014593
1.419	-0.015351
1.42	-0.01611
1.421	-0.016866
1.422	-0.017619
1.423	-0.018366
1.424	-0.019105
1.425	-0.019834
1.426	-0.02055
1.427	-0.021251
1.428	-0.021936
1.429	-0.022602
1.43	-0.023247
1.431	-0.023871
1.432	-0.024471
1.433	-0.025047
1.434	-0.025598
1.435	-0.026124
1.436	-0.026624
1.437	-0.0271
1.438	-0.027551
1.439	-0.027979
1.44	-0.028384
1.441	-0.02877
1.442	-0.029137
1.443	-0.029487
1.444	-0.029823
1.445	-0.030148
1.446	-0.030464
1.447	-0.030773
1.448	-0.031079
1.449	-0.031384
1.45	-0.03169
1.451	-0.032
1.452	-0.032316
1.453	-0.03264
1.454	-0.032974
1.455	-0.033319
1.456	-0.033675
1.457	-0.034045
1.458	-0.034427
1.459	-0.034822
1.46	-0.035228
1.461	-0.035644
1.462	-0.036069
1.463	-0.036501
1.464	-0.036937
1.465	-0.037373
1.466	-0.037808
1.467	-0.038236
1.468	-0.038654
1.469	-0.039058
1.47	-0.039443
1.471	-0.039806
1.472	-0.04014
1.473	-0.040443
1.474	-0.040709
1.475	-0.040935
1.476	-0.041116
1.477	-0.041249
1.478	-0.041331
1.479	-0.041359
1.48	-0.041331
1.481	-0.041246
1.482	-0.041101
1.483	-0.040898
1.484	-0.040636
1.485	-0.040317
1.486	-0.039943
1.487	-0.039516
1.488	-0.03904
1.489	-0.038519
1.49	-0.037958
1.491	-0.037362
1.492	-0.036739
1.493	-0.036093
1.494	-0.035434
1.495	-0.034768
1.496	-0.034104
1.497	-0.033451
1.498	-0.032816
1.499	-0.032208
1.5	-0.031637
1.501	-0.03111
1.502	-0.030636
1.503	-0.030223
1.504	-0.029878
1.505	-0.029609
1.506	-0.029421
1.507	-0.029322
1.508	-0.029314
1.509	-0.029403
1.51	-0.029592
1.511	-0.029883
1.512	-0.030277
1.513	-0.030775
1.514	-0.031374
1.515	-0.032074
1.516	-0.032871
1.517	-0.033761
1.518	-0.03474
1.519	-0.035801
1.52	-0.036937
1.521	-0.038141
1.522	-0.039403
1.523	-0.040716
1.524	-0.042069
1.525	-0.043452
1.526	-0.044855
1.527	-0.046267
1.528	-0.047677
1.529	-0.049074
1.53	-0.050448
1.531	-0.051788
1.532	-0.053083
1.533	-0.054326
1.534	-0.055505
1.535	-0.056614
1.536	-0.057644
1.537	-0.058588
1.538	-0.059442
1.539	-0.060199
1.54	-0.060856
1.541	-0.06141
1.542	-0.061859
1.543	-0.062204
1.544	-0.062443
1.545	-0.062579
1.546	-0.062614
1.547	-0.062552
1.548	-0.062397
1.549	-0.062154
1.55	-0.061829
1.551	-0.06143
1.552	-0.060962
1.553	-0.060435
1.554	-0.059856
1.555	-0.059234
1.556	-0.058578
1.557	-0.057895
1.558	-0.057196
1.559	-0.056487
1.56	-0.055778
1.561	-0.055077
1.562	-0.054389
1.563	-0.053724
1.564	-0.053085
1.565	-0.05248
1.566	-0.051912
1.567	-0.051386
1.568	-0.050903
1.569	-0.050468
1.57	-0.05008
1.571	-0.04974
1.572	-0.049447
1.573	-0.049201
1.574	-0.048999
1.575	-0.048838
1.576	-0.048715
1.577	-0.048625
1.578	-0.048564
1.579	-0.048527
1.58	-0.048508
1.581	-0.048501
1.582	-0.0485
1.583	-0.0485
1.584	-0.048494
1.585	-0.048476
1.586	-0.048442
1.587	-0.048385
1.588	-0.048301
1.589	-0.048184
1.59	-0.048032
1.591	-0.047841
1.592	-0.047609
1.593	-0.047333
1.594	-0.047012
1.595	-0.046646
1.596	-0.046235
1.597	-0.04578
1.598	-0.045283
1.599	-0.044746
1.6	-0.044173
1.601	-0.043568
1.602	-0.042934
1.603	-0.042276
1.604	-0.041599
1.605	-0.04091
1.606	-0.040213
1.607	-0.039515
1.608	-0.038822
1.609	-0.038138
1.61	-0.037471
1.611	-0.036824
1.612	-0.036204
1.613	-0.035615
1.614	-0.035061
1.615	-0.034546
1.616	-0.034072
1.617	-0.033642
1.618	-0.033258
1.619	-0.032919
1.62	-0.032626
1.621	-0.032378
1.622	-0.032173
1.623	-0.032008
1.624	-0.031881
1.625	-0.031786
1.626	-0.031721
1.627	-0.031678
1.628	-0.031653
1.629	-0.031639
1.63	-0.031629
1.631	-0.031617
1.632	-0.031595
1.633	-0.031556
1.634	-0.031494
1.635	-0.0314
1.636	-0.031269
1.637	-0.031093
1.638	-0.030868
1.639	-0.030588
1.64	-0.030248
1.641	-0.029844
1.642	-0.029374
1.643	-0.028835
1.644	-0.028227
1.645	-0.027548
1.646	-0.026799
1.647	-0.025983
1.648	-0.025103
1.649	-0.024161
1.65	-0.023163
1.651	-0.022115
1.652	-0.021023
1.653	-0.019895
1.654	-0.018738
1.655	-0.017562
1.656	-0.016376
1.657	-0.015189
1.658	-0.014012
1.659	-0.012855
1.66	-0.011729
1.661	-0.010642
1.662	-0.0096056
1.663	-0.0086292
1.664	-0.0077219
1.665	-0.0068923
1.666	-0.0061483
1.667	-0.0054969
1.668	-0.0049442
1.669	-0.0044954
1.67	-0.0041546
1.671	-0.0039245
1.672	-0.0038069
1.673	-0.0038023
1.674	-0.0039097
1.675	-0.0041271
1.676	-0.0044512
1.677	-0.0048772
1.678	-0.0053995
1.679	-0.0060109
1.68	-0.0067036
1.681	-0.0074684
1.682	-0.0082955
1.683	-0.009174
1.684	-0.010093
1.685	-0.011039
1.686	-0.012002
1.687	-0.012968
1.688	-0.013923
1.689	-0.014857
1.69	-0.015755
1.691	-0.016606
1.692	-0.017397
1.693	-0.018118
1.694	-0.018757
1.695	-0.019305
1.696	-0.019752
1.697	-0.020092
1.698	-0.020316
1.699	-0.020421
1.7	-0.0204
1.701	-0.020252
1.702	-0.019974
1.703	-0.019566
1.704	-0.01903
1.705	-0.018366
1.706	-0.01758
1.707	-0.016675
1.708	-0.015659
1.709	-0.014537
1.71	-0.013318
1.711	-0.012012
1.712	-0.010627
1.713	-0.0091758
1.714	-0.0076682
1.715	-0.0061165
1.716	-0.0045324
1.717	-0.0029284
1.718	-0.0013166
1.719	0.00029064
1.72	0.0018814
1.721	0.0034438
1.722	0.0049667
1.723	0.0064394
1.724	0.0078517
1.725	0.0091943
1.726	0.010459
1.727	0.011638
1.728	0.012724
1.729	0.013712
1.73	0.014598
1.731	0.015378
1.732	0.016049
1.733	0.01661
1.734	0.017061
1.735	0.017403
1.736	0.017637
1.737	0.017765
1.738	0.017792
1.739	0.017722
1.74	0.017559
1.741	0.01731
1.742	0.01698
1.743	0.016576
1.744	0.016105
1.745	0.015575
1.746	0.014992
1.747	0.014365
1.748	0.0137
1.749	0.013006
1.75	0.012289
1.751	0.011556
1.752	0.010815
1.753	0.01007
1.754	0.0093287
1.755	0.0085956
1.756	0.0078754
1.757	0.0071725
1.758	0.0064906
1.759	0.0058327
1.76	0.0052014
1.761	0.0045987
1.762	0.0040259
1.763	0.0034842
1.764	0.0029739
1.765	0.0024952
1.766	0.0020476
1.767	0.0016305
1.768	0.001243
1.769	0.00088391
1.77	0.0005519
1.771	0.00024552
1.772	-3.672e-05
1.773	-0.00029634
1.774	-0.00053477
1.775	-0.00075339
1.776	-0.0009534
1.777	-0.0011358
1.778	-0.0013016
1.779	-0.0014512
1.78	-0.0015851
1.781	-0.0017033
1.782	-0.0018057
1.783	-0.001892
1.784	-0.0019613
1.785	-0.0020129
1.786	-0.0020457
1.787	-0.0020583
1.788	-0.0020494
1.789	-0.0020175
1.79	-0.0019611
1.791	-0.0018787
1.792	-0.0017686
1.793	-0.0016295
1.794	-0.0014603
1.795	-0.0012597
1.796	-0.0010271
1.797	-0.00076186
1.798	-0.00046395
1.799	-0.00013354
1.8	0.00022872
1.801	0.00062174
1.802	0.001044
1.803	0.0014934
1.804	0.0019675
1.805	0.0024632
1.806	0.0029772
1.807	0.0035053
1.808	0.0040434
1.809	0.0045866
1.81	0.0051297
1.811	0.0056673
1.812	0.0061937
1.813	0.006703
1.814	0.007189
1.815	0.0076458
1.816	0.0080671
1.817	0.0084469
1.818	0.0087793
1.819	0.0090585
1.82	0.0092794
1.821	0.0094367
1.822	0.009526
1.823	0.0095432
1.824	0.0094849
1.825	0.0093481
1.826	0.0091306
1.827	0.008831
1.828	0.0084485
1.829	0.0079832
1.83	0.0074357
1.831	0.0068077
1.832	0.0061016
1.833	0.0053204
1.834	0.004468
1.835	0.003549
1.836	0.0025685
1.837	0.0015323
1.838	0.00044689
1.839	-0.00068094
1.84	-0.0018439
1.841	-0.0030344
1.842	-0.0042446
1.843	-0.0054665
1.844	-0.0066918
1.845	-0.0079126
1.846	-0.0091207
1.847	-0.010308
1.848	-0.011468
1.849	-0.012592
1.85	-0.013674
1.851	-0.014708
1.852	-0.015687
1.853	-0.016606
1.854	-0.017461
1.855	-0.018248
1.856	-0.018964
1.857	-0.019605
1.858	-0.020171
1.859	-0.02066
1.86	-0.021072
1.861	-0.021407
1.862	-0.021667
1.863	-0.021852
1.864	-0.021966
1.865	-0.02201
1.866	-0.021989
1.867	-0.021905
1.868	-0.021764
1.869	-0.021568
1.87	-0.021323
1.871	-0.021033
1.872	-0.020703
1.873	-0.020337
1.874	-0.019939
1.875	-0.019515
1.876	-0.019067
1.877	-0.0186
1.878	-0.018116
1.879	-0.01762
1.88	-0.017112
1.881	-0.016596
1.882	-0.016072
1.883	-0.015543
1.884	-0.015007
1.885	-0.014465
1.886	-0.013917
1.887	-0.013362
1.888	-0.012798
1.889	-0.012223
1.89	-0.011635
1.891	-0.011032
1.892	-0.010411
1.893	-0.009769
1.894	-0.0091034
1.895	-0.0084111
1.896	-0.0076891
1.897	-0.0069348
1.898	-0.0061456
1.899	-0.0053191
1.9	-0.0044534
1.901	-0.0035469
1.902	-0.0025986
1.903	-0.0016078
1.904	-0.00057447
1.905	0.00050075
1.906	0.0016167
1.907	0.0027716
1.908	0.0039629
1.909	0.0051876
1.91	0.0064418
1.911	0.0077212
1.912	0.0090209
1.913	0.010335
1.914	0.011658
1.915	0.012984
1.916	0.014305
1.917	0.015614
1.918	0.016904
1.919	0.018168
1.92	0.019398
1.921	0.020586
1.922	0.021726
1.923	0.022809
1.924	0.02383
1.925	0.024781
1.926	0.025657
1.927	0.026451
1.928	0.027161
1.929	0.02778
1.93	0.028306
1.931	0.028737
1.932	0.02907
1.933	0.029304
1.934	0.02944
1.935	0.029478
1.936	0.029421
1.937	0.02927
1.938	0.029029
1.939	0.028702
1.94	0.028295
1.941	0.027813
1.942	0.027261
1.943	0.026648
1.944	0.025981
1.945	0.025267
1.946	0.024513
1.947	0.02373
1.948	0.022923
1.949	0.022104
1.95	0.021278
1.951	0.020455
1.952	0.019642
1.953	0.018846
1.954	0.018075
1.955	0.017335
1.956	0.016633
1.957	0.015972
1.958	0.015358
1.959	0.014794
1.96	0.014284
1.961	0.01383
1.962	0.013433
1.963	0.013094
1.964	0.012812
1.965	0.012588
1.966	0.012418
1.967	0.012302
1.968	0.012236
1.969	0.012217
1.97	0.012241
1.971	0.012304
1.972	0.012401
1.973	0.012527
1.974	0.012678
1.975	0.012848
1.976	0.013032
1.977	0.013226
1.978	0.013425
1.979	0.013625
1.98	0.013821
1.981	0.014011
1.982	0.01419
1.983	0.014357
1.984	0.014509
1.985	0.014646
1.986	0.014767
1.987	0.014871
1.988	0.01496
1.989	0.015034
1.99	0.015096
1.991	0.015149
1.992	0.015196
1.993	0.015239
1.994	0.015284
1.995	0.015335
1.996	0.015397
1.997	0.015475
1.998	0.015574
[truncated: 1 more rows]
