# Supplementary material for: Staggered structural dynamic-mediated selective adsorption of H2O/D2O on flexible graphene oxide nanosheets
Source: Nat Commun. 2024 Apr 27;15:3585. doi: 10.1038/s41467-024-47838-9 (PMC11055881; doi:10.1038/s41467-024-47838-9)
Supplement: Supplementary file 18 — Source Data [file 41467_2024_47838_MOESM18_ESM.zip › Source Data file/Fig4/ERDFs_of_water_adsorbed_on_GO.xlsx]

## Sheet: H2O
r(nm)	g(r)
0	0
0.001	0.00019227
0.002	0.00076882
0.003	0.0017288
0.004	0.0030709
0.005	0.0047932
0.006	0.0068933
0.007	0.009368
0.008	0.012214
0.009	0.015427
0.01	0.019003
0.011	0.022936
0.012	0.02722
0.013	0.03185
0.014	0.036818
0.015	0.042117
0.016	0.047739
0.017	0.053675
0.018	0.059918
0.019	0.066456
0.02	0.073279
0.021	0.080378
0.022	0.08774
0.023	0.095354
0.024	0.10321
0.025	0.11129
0.026	0.11958
0.027	0.12807
0.028	0.13675
0.029	0.14559
0.03	0.15459
0.031	0.16373
0.032	0.17299
0.033	0.18235
0.034	0.1918
0.035	0.20132
0.036	0.2109
0.037	0.2205
0.038	0.23012
0.039	0.23974
0.04	0.24934
0.041	0.25889
0.042	0.26838
0.043	0.27779
0.044	0.2871
0.045	0.2963
0.046	0.30535
0.047	0.31425
0.048	0.32298
0.049	0.33151
0.05	0.33983
0.051	0.34792
0.052	0.35577
0.053	0.36335
0.054	0.37066
0.055	0.37768
0.056	0.38439
0.057	0.39078
0.058	0.39684
0.059	0.40256
0.06	0.40792
0.061	0.41292
0.062	0.41755
0.063	0.4218
0.064	0.42566
0.065	0.42914
0.066	0.43221
0.067	0.43489
0.068	0.43716
0.069	0.43903
0.07	0.4405
0.071	0.44156
0.072	0.44222
0.073	0.44248
0.074	0.44234
0.075	0.44181
0.076	0.44089
0.077	0.43959
0.078	0.4379
0.079	0.43585
0.08	0.43342
0.081	0.43064
0.082	0.4275
0.083	0.42401
0.084	0.42018
0.085	0.41601
0.086	0.41152
0.087	0.4067
0.088	0.40157
0.089	0.39613
0.09	0.39038
0.091	0.38433
0.092	0.37799
0.093	0.37135
0.094	0.36442
0.095	0.3572
0.096	0.3497
0.097	0.34192
0.098	0.33386
0.099	0.32551
0.1	0.31689
0.101	0.30798
0.102	0.29879
0.103	0.28933
0.104	0.27958
0.105	0.26954
0.106	0.25922
0.107	0.24862
0.108	0.23773
0.109	0.22655
0.11	0.21508
0.111	0.20333
0.112	0.19128
0.113	0.17895
0.114	0.16633
0.115	0.15342
0.116	0.14023
0.117	0.12676
0.118	0.11301
0.119	0.098986
0.12	0.084697
0.121	0.070148
0.122	0.055344
0.123	0.040295
0.124	0.025007
0.125	0.0094915
0.126	-0.0062419
0.127	-0.022182
0.128	-0.038318
0.129	-0.054636
0.13	-0.071124
0.131	-0.087769
0.132	-0.10456
0.133	-0.12147
0.134	-0.13851
0.135	-0.15564
0.136	-0.17286
0.137	-0.19015
0.138	-0.20749
0.139	-0.22488
0.14	-0.2423
0.141	-0.25974
0.142	-0.27718
0.143	-0.29461
0.144	-0.31203
0.145	-0.32941
0.146	-0.34676
0.147	-0.36405
0.148	-0.38129
0.149	-0.39846
0.15	-0.41556
0.151	-0.43259
0.152	-0.44953
0.153	-0.46639
0.154	-0.48315
0.155	-0.49983
0.156	-0.5164
0.157	-0.53288
0.158	-0.54927
0.159	-0.56555
0.16	-0.58174
0.161	-0.59782
0.162	-0.61381
0.163	-0.6297
0.164	-0.64548
0.165	-0.66116
0.166	-0.67674
0.167	-0.69222
0.168	-0.70759
0.169	-0.72285
0.17	-0.738
0.171	-0.75304
0.172	-0.76795
0.173	-0.78273
0.174	-0.79739
0.175	-0.8119
0.176	-0.82626
0.177	-0.84045
0.178	-0.85448
0.179	-0.86833
0.18	-0.88198
0.181	-0.89543
0.182	-0.90865
0.183	-0.92164
0.184	-0.93437
0.185	-0.94684
0.186	-0.95903
0.187	-0.97091
0.188	-0.98248
0.189	-0.99371
0.19	-1.0046
0.191	-1.0151
0.192	-1.0252
0.193	-1.035
0.194	-1.0443
0.195	-1.0532
0.196	-1.0616
0.197	-1.0696
0.198	-1.0772
0.199	-1.0842
0.2	-1.0908
0.201	-1.0969
0.202	-1.1024
0.203	-1.1075
0.204	-1.112
0.205	-1.116
0.206	-1.1195
0.207	-1.1225
0.208	-1.125
0.209	-1.1269
0.21	-1.1283
0.211	-1.1292
0.212	-1.1296
0.213	-1.1295
0.214	-1.1288
0.215	-1.1277
0.216	-1.1261
0.217	-1.124
0.218	-1.1214
0.219	-1.1183
0.22	-1.1148
0.221	-1.1108
0.222	-1.1064
0.223	-1.1015
0.224	-1.0961
0.225	-1.0904
0.226	-1.0842
0.227	-1.0775
0.228	-1.0705
0.229	-1.063
0.23	-1.0551
0.231	-1.0467
0.232	-1.0379
0.233	-1.0287
0.234	-1.0191
0.235	-1.0091
0.236	-0.99858
0.237	-0.98765
0.238	-0.97628
0.239	-0.96446
0.24	-0.9522
0.241	-0.93948
0.242	-0.9263
0.243	-0.91267
0.244	-0.89856
0.245	-0.88399
0.246	-0.86895
0.247	-0.85344
0.248	-0.83746
0.249	-0.82101
0.25	-0.80409
0.251	-0.78671
0.252	-0.76887
0.253	-0.75057
0.254	-0.73184
0.255	-0.71266
0.256	-0.69307
0.257	-0.67306
0.258	-0.65266
0.259	-0.63188
0.26	-0.61074
0.261	-0.58927
0.262	-0.56747
0.263	-0.54538
0.264	-0.52302
0.265	-0.50042
0.266	-0.47759
0.267	-0.45458
0.268	-0.43142
0.269	-0.40812
0.27	-0.38472
0.271	-0.36125
0.272	-0.33775
0.273	-0.31424
0.274	-0.29075
0.275	-0.26732
0.276	-0.24398
0.277	-0.22075
0.278	-0.19767
0.279	-0.17476
0.28	-0.15204
0.281	-0.12956
0.282	-0.10732
0.283	-0.085355
0.284	-0.063684
0.285	-0.042325
0.286	-0.021298
0.287	-0.00061882
0.288	0.019698
0.289	0.03964
0.29	0.059196
0.291	0.078355
0.292	0.097111
0.293	0.11546
0.294	0.13339
0.295	0.1509
0.296	0.168
0.297	0.18467
0.298	0.20093
0.299	0.21677
0.3	0.23219
0.301	0.2472
0.302	0.26181
0.303	0.27601
0.304	0.28982
0.305	0.30324
0.306	0.31628
0.307	0.32894
0.308	0.34122
0.309	0.35315
0.31	0.36471
0.311	0.37592
0.312	0.38679
0.313	0.39731
0.314	0.4075
0.315	0.41736
0.316	0.4269
0.317	0.43611
0.318	0.445
0.319	0.45358
0.32	0.46185
0.321	0.46982
0.322	0.47747
0.323	0.48483
0.324	0.49189
0.325	0.49864
0.326	0.50511
0.327	0.51127
0.328	0.51715
0.329	0.52275
0.33	0.52805
0.331	0.53308
0.332	0.53782
0.333	0.54229
0.334	0.54649
0.335	0.55043
0.336	0.55411
0.337	0.55753
0.338	0.5607
0.339	0.56364
0.34	0.56634
0.341	0.56881
0.342	0.57107
0.343	0.57312
0.344	0.57497
0.345	0.57664
0.346	0.57813
0.347	0.57945
0.348	0.58062
0.349	0.58164
0.35	0.58253
0.351	0.5833
0.352	0.58396
0.353	0.58452
0.354	0.585
0.355	0.5854
0.356	0.58573
0.357	0.58601
0.358	0.58624
0.359	0.58644
0.36	0.58662
0.361	0.58677
0.362	0.58692
0.363	0.58707
0.364	0.58722
0.365	0.58738
0.366	0.58757
0.367	0.58777
0.368	0.588
0.369	0.58826
0.37	0.58856
0.371	0.58889
0.372	0.58926
0.373	0.58968
0.374	0.59013
0.375	0.59062
0.376	0.59116
0.377	0.59174
0.378	0.59236
0.379	0.59302
0.38	0.59373
0.381	0.59447
0.382	0.59525
0.383	0.59607
0.384	0.59692
0.385	0.59781
0.386	0.59873
0.387	0.59968
0.388	0.60066
0.389	0.60166
0.39	0.60269
0.391	0.60375
0.392	0.60483
0.393	0.60592
0.394	0.60703
0.395	0.60816
0.396	0.60929
0.397	0.61044
0.398	0.61159
0.399	0.61273
0.4	0.61388
0.401	0.61501
0.402	0.61613
0.403	0.61723
0.404	0.6183
0.405	0.61934
0.406	0.62033
0.407	0.62128
0.408	0.62216
0.409	0.62298
0.41	0.62371
0.411	0.62435
0.412	0.62489
0.413	0.62532
0.414	0.62561
0.415	0.62577
0.416	0.62577
0.417	0.6256
0.418	0.62524
0.419	0.62469
0.42	0.62392
0.421	0.62292
0.422	0.62168
0.423	0.62018
0.424	0.61841
0.425	0.61636
0.426	0.614
0.427	0.61133
0.428	0.60834
0.429	0.60501
0.43	0.60133
0.431	0.59729
0.432	0.5929
0.433	0.58813
0.434	0.58298
0.435	0.57745
0.436	0.57153
0.437	0.56522
0.438	0.55852
0.439	0.55144
0.44	0.54397
0.441	0.53611
0.442	0.52787
0.443	0.51926
0.444	0.51028
0.445	0.50095
0.446	0.49127
0.447	0.48124
0.448	0.4709
0.449	0.46023
0.45	0.44927
0.451	0.43803
0.452	0.42651
0.453	0.41473
0.454	0.40272
0.455	0.39048
0.456	0.37804
0.457	0.3654
0.458	0.3526
0.459	0.33964
0.46	0.32654
0.461	0.31332
0.462	0.3
0.463	0.28659
0.464	0.27311
0.465	0.25957
0.466	0.246
0.467	0.23241
0.468	0.21881
0.469	0.20522
0.47	0.19166
0.471	0.17813
0.472	0.16466
0.473	0.15126
0.474	0.13795
0.475	0.12473
0.476	0.11162
0.477	0.09864
0.478	0.085798
0.479	0.07311
0.48	0.06059
0.481	0.048251
0.482	0.036108
0.483	0.024174
0.484	0.012463
0.485	0.00099029
0.486	-0.010231
0.487	-0.021187
0.488	-0.031863
0.489	-0.042245
0.49	-0.05232
0.491	-0.062074
0.492	-0.071493
0.493	-0.080566
0.494	-0.089278
0.495	-0.097619
0.496	-0.10558
0.497	-0.11314
0.498	-0.1203
0.499	-0.12705
0.5	-0.13338
0.501	-0.13928
0.502	-0.14475
0.503	-0.14978
0.504	-0.15437
0.505	-0.15853
0.506	-0.16225
0.507	-0.16553
0.508	-0.16838
0.509	-0.1708
0.51	-0.17281
0.511	-0.1744
0.512	-0.17561
0.513	-0.17642
0.514	-0.17687
0.515	-0.17697
0.516	-0.17674
0.517	-0.1762
0.518	-0.17536
0.519	-0.17426
0.52	-0.17292
0.521	-0.17136
0.522	-0.1696
0.523	-0.16769
0.524	-0.16564
0.525	-0.16348
0.526	-0.16124
0.527	-0.15895
0.528	-0.15663
0.529	-0.15432
0.53	-0.15204
0.531	-0.14981
0.532	-0.14766
0.533	-0.14562
0.534	-0.1437
0.535	-0.14192
0.536	-0.14031
0.537	-0.13888
0.538	-0.13764
0.539	-0.1366
0.54	-0.13578
0.541	-0.13519
0.542	-0.13482
0.543	-0.13468
0.544	-0.13476
0.545	-0.13508
0.546	-0.13562
0.547	-0.13637
0.548	-0.13733
0.549	-0.13849
0.55	-0.13982
0.551	-0.14132
0.552	-0.14298
0.553	-0.14476
0.554	-0.14665
0.555	-0.14863
0.556	-0.15068
0.557	-0.15278
0.558	-0.15489
0.559	-0.15701
0.56	-0.1591
0.561	-0.16114
0.562	-0.1631
0.563	-0.16497
0.564	-0.16672
0.565	-0.16833
0.566	-0.16978
0.567	-0.17105
0.568	-0.17213
0.569	-0.17298
0.57	-0.17361
0.571	-0.17398
0.572	-0.17411
0.573	-0.17396
0.574	-0.17353
0.575	-0.17283
0.576	-0.17183
0.577	-0.17053
0.578	-0.16894
0.579	-0.16704
0.58	-0.16485
0.581	-0.16237
0.582	-0.15958
0.583	-0.15651
0.584	-0.15316
0.585	-0.14953
0.586	-0.14562
0.587	-0.14145
0.588	-0.13703
0.589	-0.13236
0.59	-0.12746
0.591	-0.12233
0.592	-0.11698
0.593	-0.11143
0.594	-0.10568
0.595	-0.099744
0.596	-0.093631
0.597	-0.087351
0.598	-0.080915
0.599	-0.07433
0.6	-0.067607
0.601	-0.060754
0.602	-0.05378
0.603	-0.046692
0.604	-0.0395
0.605	-0.032211
0.606	-0.024833
0.607	-0.017373
0.608	-0.0098398
0.609	-0.0022404
0.61	0.0054172
0.611	0.013125
0.612	0.020876
0.613	0.028661
0.614	0.036471
0.615	0.044298
0.616	0.052133
0.617	0.059966
0.618	0.067786
0.619	0.075584
0.62	0.083347
0.621	0.091065
0.622	0.098725
0.623	0.10632
0.624	0.11382
0.625	0.12123
0.626	0.12853
0.627	0.13571
0.628	0.14274
0.629	0.14963
0.63	0.15635
0.631	0.16288
0.632	0.16922
0.633	0.17534
0.634	0.18124
0.635	0.18691
0.636	0.19232
0.637	0.19747
0.638	0.20234
0.639	0.20692
0.64	0.2112
0.641	0.21518
0.642	0.21885
0.643	0.22219
0.644	0.2252
0.645	0.22787
0.646	0.23021
0.647	0.23221
0.648	0.23387
0.649	0.23518
0.65	0.23615
0.651	0.23678
0.652	0.23707
0.653	0.23704
0.654	0.23667
0.655	0.23598
0.656	0.23498
0.657	0.23367
0.658	0.23206
0.659	0.23016
0.66	0.22797
0.661	0.22552
0.662	0.22281
0.663	0.21984
0.664	0.21664
0.665	0.2132
0.666	0.20955
0.667	0.20568
0.668	0.20161
0.669	0.19735
0.67	0.1929
0.671	0.18829
0.672	0.1835
0.673	0.17856
0.674	0.17346
0.675	0.16822
0.676	0.16284
0.677	0.15733
0.678	0.15168
0.679	0.14592
0.68	0.14004
0.681	0.13404
0.682	0.12793
0.683	0.12171
0.684	0.11539
0.685	0.10898
0.686	0.10247
0.687	0.095866
0.688	0.08918
0.689	0.082413
0.69	0.075572
0.691	0.068661
0.692	0.061688
0.693	0.05466
0.694	0.047585
0.695	0.04047
0.696	0.033327
0.697	0.026163
0.698	0.018992
0.699	0.011823
0.7	0.0046686
0.701	-0.0024577
0.702	-0.0095429
0.703	-0.016573
0.704	-0.023534
0.705	-0.030411
0.706	-0.037189
0.707	-0.043854
0.708	-0.05039
0.709	-0.056783
0.71	-0.063018
0.711	-0.069082
0.712	-0.07496
0.713	-0.08064
0.714	-0.08611
0.715	-0.091359
0.716	-0.096378
0.717	-0.10116
0.718	-0.10569
0.719	-0.10997
0.72	-0.11399
0.721	-0.11776
0.722	-0.12126
0.723	-0.1245
0.724	-0.12749
0.725	-0.13022
0.726	-0.1327
0.727	-0.13495
0.728	-0.13696
0.729	-0.13875
0.73	-0.14033
0.731	-0.14172
0.732	-0.14293
0.733	-0.14397
0.734	-0.14486
0.735	-0.14563
0.736	-0.14628
0.737	-0.14684
0.738	-0.14733
0.739	-0.14777
0.74	-0.14817
0.741	-0.14855
0.742	-0.14894
0.743	-0.14935
0.744	-0.1498
0.745	-0.15031
0.746	-0.15088
0.747	-0.15154
0.748	-0.1523
0.749	-0.15316
0.75	-0.15414
0.751	-0.15525
0.752	-0.15648
0.753	-0.15785
0.754	-0.15935
0.755	-0.16099
0.756	-0.16275
0.757	-0.16465
0.758	-0.16667
0.759	-0.16881
0.76	-0.17105
0.761	-0.17338
0.762	-0.1758
0.763	-0.17829
0.764	-0.18083
0.765	-0.1834
0.766	-0.186
0.767	-0.1886
0.768	-0.19119
0.769	-0.19374
0.77	-0.19624
0.771	-0.19867
0.772	-0.201
0.773	-0.20324
0.774	-0.20534
0.775	-0.20731
0.776	-0.20912
0.777	-0.21076
0.778	-0.21221
0.779	-0.21347
0.78	-0.21452
0.781	-0.21536
0.782	-0.21597
0.783	-0.21635
0.784	-0.2165
0.785	-0.21642
0.786	-0.2161
0.787	-0.21555
0.788	-0.21477
0.789	-0.21376
0.79	-0.21253
0.791	-0.21109
0.792	-0.20945
0.793	-0.20761
0.794	-0.2056
0.795	-0.20342
0.796	-0.20109
0.797	-0.19862
0.798	-0.19602
0.799	-0.19333
0.8	-0.19054
0.801	-0.18768
0.802	-0.18477
0.803	-0.18182
0.804	-0.17885
0.805	-0.17587
0.806	-0.17291
0.807	-0.16997
0.808	-0.16708
0.809	-0.16424
0.81	-0.16148
0.811	-0.15879
0.812	-0.1562
0.813	-0.15372
0.814	-0.15134
0.815	-0.1491
0.816	-0.14698
0.817	-0.14499
0.818	-0.14315
0.819	-0.14145
0.82	-0.13989
0.821	-0.13849
0.822	-0.13723
0.823	-0.13612
0.824	-0.13516
0.825	-0.13434
0.826	-0.13366
0.827	-0.13311
0.828	-0.1327
0.829	-0.13241
0.83	-0.13225
0.831	-0.13219
0.832	-0.13225
0.833	-0.1324
0.834	-0.13264
0.835	-0.13297
0.836	-0.13337
0.837	-0.13384
0.838	-0.13437
0.839	-0.13495
0.84	-0.13558
0.841	-0.13623
0.842	-0.13692
0.843	-0.13762
0.844	-0.13833
0.845	-0.13905
0.846	-0.13976
0.847	-0.14046
0.848	-0.14114
0.849	-0.14179
0.85	-0.14241
0.851	-0.14299
0.852	-0.14352
0.853	-0.144
0.854	-0.14441
0.855	-0.14476
0.856	-0.14503
0.857	-0.14522
0.858	-0.14533
0.859	-0.14534
0.86	-0.14525
0.861	-0.14506
0.862	-0.14475
0.863	-0.14432
0.864	-0.14377
0.865	-0.14309
0.866	-0.14227
0.867	-0.1413
0.868	-0.14019
0.869	-0.13892
0.87	-0.1375
0.871	-0.1359
0.872	-0.13414
0.873	-0.13219
0.874	-0.13007
0.875	-0.12776
0.876	-0.12527
0.877	-0.12258
0.878	-0.1197
0.879	-0.11662
0.88	-0.11334
0.881	-0.10986
0.882	-0.10619
0.883	-0.10231
0.884	-0.098235
0.885	-0.093965
0.886	-0.089502
0.887	-0.084849
0.888	-0.080012
0.889	-0.074996
0.89	-0.069809
0.891	-0.064456
0.892	-0.058947
0.893	-0.053292
0.894	-0.0475
0.895	-0.041583
0.896	-0.035553
0.897	-0.029422
0.898	-0.023206
0.899	-0.016917
0.9	-0.010572
0.901	-0.0041853
0.902	0.0022256
0.903	0.0086442
0.904	0.015053
0.905	0.021436
0.906	0.027773
0.907	0.034048
0.908	0.040243
0.909	0.04634
0.91	0.052321
0.911	0.058169
0.912	0.063869
0.913	0.069402
0.914	0.074754
0.915	0.079911
0.916	0.084857
0.917	0.089581
0.918	0.094071
0.919	0.098316
0.92	0.10231
0.921	0.10604
0.922	0.1095
0.923	0.11268
0.924	0.11559
0.925	0.11823
0.926	0.12058
0.927	0.12266
0.928	0.12446
0.929	0.126
0.93	0.12728
0.931	0.1283
0.932	0.12909
0.933	0.12964
0.934	0.12998
0.935	0.13012
0.936	0.13007
0.937	0.12987
0.938	0.12951
0.939	0.12903
0.94	0.12844
0.941	0.12778
0.942	0.12705
0.943	0.1263
0.944	0.12553
0.945	0.12477
0.946	0.12405
0.947	0.1234
0.948	0.12283
0.949	0.12238
0.95	0.12205
0.951	0.12188
0.952	0.12189
0.953	0.12209
0.954	0.12251
0.955	0.12316
0.956	0.12405
0.957	0.12521
0.958	0.12663
0.959	0.12834
0.96	0.13034
0.961	0.13263
0.962	0.13522
0.963	0.1381
0.964	0.14128
0.965	0.14475
0.966	0.14851
0.967	0.15254
0.968	0.15684
0.969	0.16138
0.97	0.16617
0.971	0.17117
0.972	0.17637
0.973	0.18174
0.974	0.18727
0.975	0.19293
0.976	0.19869
0.977	0.20453
0.978	0.21041
0.979	0.21631
0.98	0.22221
0.981	0.22806
0.982	0.23384
0.983	0.23952
0.984	0.24506
0.985	0.25045
0.986	0.25565
0.987	0.26063
0.988	0.26537
0.989	0.26984
0.99	0.27401
0.991	0.27787
0.992	0.28139
0.993	0.28456
0.994	0.28735
0.995	0.28975
0.996	0.29175
0.997	0.29334
0.998	0.2945
0.999	0.29523
1	0.29553
1.001	0.29539
1.002	0.29481
1.003	0.29379
1.004	0.29234
1.005	0.29046
1.006	0.28816
1.007	0.28545
1.008	0.28233
1.009	0.27882
1.01	0.27493
1.011	0.27068
1.012	0.26607
1.013	0.26113
1.014	0.25588
1.015	0.25032
1.016	0.24448
1.017	0.23838
1.018	0.23203
1.019	0.22545
1.02	0.21866
1.021	0.21167
1.022	0.20451
1.023	0.19719
1.024	0.18972
1.025	0.18213
1.026	0.17443
1.027	0.16663
1.028	0.15875
1.029	0.1508
1.03	0.14279
1.031	0.13474
1.032	0.12666
1.033	0.11856
1.034	0.11045
1.035	0.10233
1.036	0.09423
1.037	0.086144
1.038	0.078084
1.039	0.070059
1.04	0.062077
1.041	0.054145
1.042	0.046273
1.043	0.038466
1.044	0.030733
1.045	0.023081
1.046	0.015519
1.047	0.0080527
1.048	0.00069106
1.049	-0.0065584
1.05	-0.013688
1.051	-0.020689
1.052	-0.027553
1.053	-0.034274
1.054	-0.040841
1.055	-0.047248
1.056	-0.053485
1.057	-0.059546
1.058	-0.065421
1.059	-0.071104
1.06	-0.076588
1.061	-0.081865
1.062	-0.08693
1.063	-0.091776
1.064	-0.096398
1.065	-0.10079
1.066	-0.10495
1.067	-0.10888
1.068	-0.11257
1.069	-0.11602
1.07	-0.11924
1.071	-0.12222
1.072	-0.12496
1.073	-0.12747
1.074	-0.12975
1.075	-0.13182
1.076	-0.13366
1.077	-0.1353
1.078	-0.13674
1.079	-0.13799
1.08	-0.13905
1.081	-0.13995
1.082	-0.14068
1.083	-0.14127
1.084	-0.14172
1.085	-0.14206
1.086	-0.14228
1.087	-0.1424
1.088	-0.14244
1.089	-0.14241
1.09	-0.14232
1.091	-0.14219
1.092	-0.14201
1.093	-0.14181
1.094	-0.1416
1.095	-0.14137
1.096	-0.14115
1.097	-0.14093
1.098	-0.14072
1.099	-0.14052
1.1	-0.14035
1.101	-0.14019
1.102	-0.14005
1.103	-0.13992
1.104	-0.13981
1.105	-0.13971
1.106	-0.13961
1.107	-0.13952
1.108	-0.13941
1.109	-0.13928
1.11	-0.13913
1.111	-0.13893
1.112	-0.13869
1.113	-0.13838
1.114	-0.13801
1.115	-0.13754
1.116	-0.13698
1.117	-0.13631
1.118	-0.13552
1.119	-0.1346
1.12	-0.13353
1.121	-0.13232
1.122	-0.13093
1.123	-0.12938
1.124	-0.12765
1.125	-0.12574
1.126	-0.12364
1.127	-0.12135
1.128	-0.11886
1.129	-0.11618
1.13	-0.11331
1.131	-0.11026
1.132	-0.10701
1.133	-0.10359
1.134	-0.1
1.135	-0.096248
1.136	-0.092343
1.137	-0.088297
1.138	-0.084124
1.139	-0.079837
1.14	-0.075451
1.141	-0.07098
1.142	-0.066442
1.143	-0.061852
1.144	-0.057228
1.145	-0.052587
1.146	-0.047945
1.147	-0.043319
1.148	-0.038726
1.149	-0.034183
1.15	-0.029704
1.151	-0.025304
1.152	-0.020997
1.153	-0.016796
1.154	-0.012713
1.155	-0.008758
1.156	-0.0049406
1.157	-0.0012686
1.158	0.0022516
1.159	0.0056147
1.16	0.0088172
1.161	0.011857
1.162	0.014733
1.163	0.017446
1.164	0.019999
1.165	0.022394
1.166	0.024636
1.167	0.02673
1.168	0.028683
1.169	0.030504
1.17	0.0322
1.171	0.03378
1.172	0.035254
1.173	0.036633
1.174	0.037925
1.175	0.039143
1.176	0.040296
1.177	0.041395
1.178	0.04245
1.179	0.043471
1.18	0.044466
1.181	0.045445
1.182	0.046415
1.183	0.047383
1.184	0.048356
1.185	0.049338
1.186	0.050334
1.187	0.051347
1.188	0.052379
1.189	0.053431
1.19	0.054502
1.191	0.055592
1.192	0.056697
1.193	0.057814
1.194	0.058939
1.195	0.060066
1.196	0.061189
1.197	0.062301
1.198	0.063393
1.199	0.064458
1.2	0.065485
1.201	0.066466
1.202	0.067391
1.203	0.068249
1.204	0.069031
1.205	0.069727
1.206	0.070325
1.207	0.070818
1.208	0.071194
1.209	0.071446
1.21	0.071565
1.211	0.071542
1.212	0.071372
1.213	0.071048
1.214	0.070565
1.215	0.069919
1.216	0.069106
1.217	0.068125
1.218	0.066974
1.219	0.065654
1.22	0.064166
1.221	0.062512
1.222	0.060698
1.223	0.058727
1.224	0.056606
1.225	0.054343
1.226	0.051946
1.227	0.049425
1.228	0.046791
1.229	0.044055
1.23	0.041231
1.231	0.038331
1.232	0.03537
1.233	0.032364
1.234	0.029329
1.235	0.02628
1.236	0.023234
1.237	0.020208
1.238	0.017221
1.239	0.014289
1.24	0.011429
1.241	0.0086602
1.242	0.0059988
1.243	0.0034618
1.244	0.001066
1.245	-0.0011728
1.246	-0.0032389
1.247	-0.0051178
1.248	-0.0067957
1.249	-0.0082596
1.25	-0.0094976
1.251	-0.010499
1.252	-0.011254
1.253	-0.011755
1.254	-0.011994
1.255	-0.011966
1.256	-0.011668
1.257	-0.011096
1.258	-0.010249
1.259	-0.0091288
1.26	-0.0077371
1.261	-0.0060778
1.262	-0.0041565
1.263	-0.0019802
1.264	0.00044228
1.265	0.0031007
1.266	0.0059834
1.267	0.009077
1.268	0.012367
1.269	0.015838
1.27	0.019472
1.271	0.023251
1.272	0.027157
1.273	0.031168
1.274	0.035265
1.275	0.039427
1.276	0.04363
1.277	0.047854
1.278	0.052076
1.279	0.056274
1.28	0.060426
1.281	0.06451
1.282	0.068505
1.283	0.072391
1.284	0.076148
1.285	0.079756
1.286	0.0832
1.287	0.086461
1.288	0.089526
1.289	0.09238
1.29	0.095012
1.291	0.097411
1.292	0.099568
1.293	0.10148
1.294	0.10313
1.295	0.10453
1.296	0.10567
1.297	0.10655
1.298	0.10718
1.299	0.10755
1.3	0.10768
1.301	0.10757
1.302	0.10724
1.303	0.10668
1.304	0.10591
1.305	0.10495
1.306	0.10381
1.307	0.1025
1.308	0.10103
1.309	0.099437
1.31	0.09772
1.311	0.095899
1.312	0.093992
1.313	0.092015
1.314	0.089983
1.315	0.087912
1.316	0.085817
1.317	0.083712
1.318	0.081611
1.319	0.079526
1.32	0.077468
1.321	0.075448
1.322	0.073473
1.323	0.071553
1.324	0.069694
1.325	0.0679
1.326	0.066175
1.327	0.064522
1.328	0.062942
1.329	0.061436
1.33	0.060002
1.331	0.058638
1.332	0.057342
1.333	0.056109
1.334	0.054937
1.335	0.05382
1.336	0.052752
1.337	0.05173
1.338	0.050746
1.339	0.049797
1.34	0.048877
1.341	0.047981
1.342	0.047105
1.343	0.046246
1.344	0.0454
1.345	0.044566
1.346	0.043742
1.347	0.042928
1.348	0.042125
1.349	0.041335
1.35	0.04056
1.351	0.039804
1.352	0.039071
1.353	0.038368
1.354	0.0377
1.355	0.037076
1.356	0.036501
1.357	0.035985
1.358	0.035537
1.359	0.035163
1.36	0.034874
1.361	0.034677
1.362	0.034581
1.363	0.034592
1.364	0.034717
1.365	0.034962
1.366	0.035331
1.367	0.035828
1.368	0.036454
1.369	0.037208
1.37	0.03809
1.371	0.039095
1.372	0.040218
1.373	0.041452
1.374	0.042786
1.375	0.044209
1.376	0.045707
1.377	0.047265
1.378	0.048864
1.379	0.050487
1.38	0.052111
1.381	0.053713
1.382	0.055271
1.383	0.05676
1.384	0.058153
1.385	0.059425
1.386	0.06055
1.387	0.0615
1.388	0.06225
1.389	0.062775
1.39	0.063049
1.391	0.063052
1.392	0.06276
1.393	0.062155
1.394	0.06122
1.395	0.05994
1.396	0.058304
1.397	0.056302
1.398	0.05393
1.399	0.051185
1.4	0.04807
1.401	0.044589
1.402	0.040753
1.403	0.036573
1.404	0.032067
1.405	0.027255
1.406	0.022162
1.407	0.016814
1.408	0.011244
1.409	0.0054841
1.41	-0.00042774
1.411	-0.0064525
1.412	-0.012549
1.413	-0.018673
1.414	-0.02478
1.415	-0.030825
1.416	-0.036762
1.417	-0.042544
1.418	-0.048125
1.419	-0.05346
1.42	-0.058505
1.421	-0.063219
1.422	-0.067562
1.423	-0.071496
1.424	-0.074988
1.425	-0.078007
1.426	-0.080526
1.427	-0.082522
1.428	-0.083978
1.429	-0.08488
1.43	-0.085218
1.431	-0.08499
1.432	-0.084196
1.433	-0.082843
1.434	-0.080941
1.435	-0.078507
1.436	-0.075563
1.437	-0.072134
1.438	-0.06825
1.439	-0.063946
1.44	-0.05926
1.441	-0.054235
1.442	-0.048914
1.443	-0.043346
1.444	-0.03758
1.445	-0.031668
1.446	-0.025663
1.447	-0.019618
1.448	-0.013588
1.449	-0.0076238
1.45	-0.00178
1.451	0.0038928
1.452	0.0093452
1.453	0.01453
1.454	0.019403
1.455	0.023923
1.456	0.028052
1.457	0.031757
1.458	0.035007
1.459	0.037778
1.46	0.040048
1.461	0.041801
1.462	0.043026
1.463	0.043716
1.464	0.04387
1.465	0.04349
1.466	0.042584
1.467	0.041164
1.468	0.039246
1.469	0.03685
1.47	0.034
1.471	0.030723
1.472	0.027049
1.473	0.02301
1.474	0.018642
1.475	0.01398
1.476	0.009062
1.477	0.0039272
1.478	-0.001386
1.479	-0.0068386
1.48	-0.012392
1.481	-0.01801
1.482	-0.023654
1.483	-0.029291
1.484	-0.034889
1.485	-0.040415
1.486	-0.045844
1.487	-0.051149
1.488	-0.056308
1.489	-0.061302
1.49	-0.066115
1.491	-0.070733
1.492	-0.075148
1.493	-0.079352
1.494	-0.083342
1.495	-0.087117
1.496	-0.090679
1.497	-0.094033
1.498	-0.097185
1.499	-0.10015
1.5	-0.10292
1.501	-0.10553
1.502	-0.10799
1.503	-0.1103
1.504	-0.11248
1.505	-0.11455
1.506	-0.11653
1.507	-0.11842
1.508	-0.12024
1.509	-0.12201
1.51	-0.12373
1.511	-0.12541
1.512	-0.12707
1.513	-0.1287
1.514	-0.13032
1.515	-0.13192
1.516	-0.13351
1.517	-0.13508
1.518	-0.13662
1.519	-0.13814
1.52	-0.13962
1.521	-0.14105
1.522	-0.14242
1.523	-0.14371
1.524	-0.14492
1.525	-0.14602
1.526	-0.14699
1.527	-0.14783
1.528	-0.1485
1.529	-0.149
1.53	-0.14931
1.531	-0.1494
1.532	-0.14926
1.533	-0.14889
1.534	-0.14826
1.535	-0.14736
1.536	-0.14619
1.537	-0.14473
1.538	-0.14299
1.539	-0.14097
1.54	-0.13865
1.541	-0.13605
1.542	-0.13318
1.543	-0.13004
1.544	-0.12664
1.545	-0.12301
1.546	-0.11915
1.547	-0.11509
1.548	-0.11085
1.549	-0.10646
1.55	-0.10194
1.551	-0.097315
1.552	-0.092621
1.553	-0.087886
1.554	-0.083141
1.555	-0.078417
1.556	-0.073744
1.557	-0.069155
1.558	-0.064677
1.559	-0.060341
1.56	-0.056174
1.561	-0.052201
1.562	-0.048446
1.563	-0.04493
1.564	-0.041672
1.565	-0.038687
1.566	-0.035991
1.567	-0.033591
1.568	-0.031495
1.569	-0.029707
1.57	-0.028228
1.571	-0.027054
1.572	-0.02618
1.573	-0.025596
1.574	-0.025291
1.575	-0.02525
1.576	-0.025456
1.577	-0.025889
1.578	-0.026528
1.579	-0.02735
1.58	-0.02833
1.581	-0.029441
1.582	-0.030658
1.583	-0.031953
1.584	-0.033299
1.585	-0.034669
1.586	-0.036038
1.587	-0.03738
1.588	-0.038671
1.589	-0.039888
1.59	-0.041012
1.591	-0.042024
1.592	-0.042908
1.593	-0.043651
1.594	-0.044242
1.595	-0.044672
1.596	-0.044938
1.597	-0.045038
1.598	-0.044972
1.599	-0.044744
1.6	-0.044361
1.601	-0.043834
1.602	-0.043174
1.603	-0.042396
1.604	-0.041517
1.605	-0.040557
1.606	-0.039536
1.607	-0.038476
1.608	-0.037402
1.609	-0.036337
1.61	-0.035306
1.611	-0.034336
1.612	-0.033449
1.613	-0.032672
1.614	-0.032027
1.615	-0.031538
1.616	-0.031226
1.617	-0.03111
1.618	-0.031207
1.619	-0.031534
1.62	-0.032102
1.621	-0.032923
1.622	-0.034003
1.623	-0.035347
1.624	-0.036958
1.625	-0.038833
1.626	-0.040968
1.627	-0.043355
1.628	-0.045986
1.629	-0.048845
1.63	-0.051916
1.631	-0.055183
1.632	-0.058622
1.633	-0.062211
1.634	-0.065925
1.635	-0.069736
1.636	-0.073615
1.637	-0.077533
1.638	-0.08146
1.639	-0.085362
1.64	-0.08921
1.641	-0.092971
1.642	-0.096613
1.643	-0.1001
1.644	-0.10342
1.645	-0.10652
1.646	-0.10939
1.647	-0.11199
1.648	-0.11431
1.649	-0.11631
1.65	-0.11799
1.651	-0.11931
1.652	-0.12028
1.653	-0.12086
1.654	-0.12106
1.655	-0.12086
1.656	-0.12026
1.657	-0.11926
1.658	-0.11785
1.659	-0.11604
1.66	-0.11384
1.661	-0.11124
1.662	-0.10827
1.663	-0.10493
1.664	-0.10123
1.665	-0.097198
1.666	-0.092843
1.667	-0.088185
1.668	-0.083245
1.669	-0.078044
1.67	-0.072605
1.671	-0.06695
1.672	-0.061104
1.673	-0.055091
1.674	-0.048935
1.675	-0.042662
1.676	-0.036297
1.677	-0.029864
1.678	-0.023387
1.679	-0.016892
1.68	-0.010402
1.681	-0.0039392
1.682	0.0024725
1.683	0.0088117
1.684	0.015057
1.685	0.021189
1.686	0.027187
1.687	0.033034
1.688	0.038712
1.689	0.044205
1.69	0.049496
1.691	0.054573
1.692	0.059421
1.693	0.064028
1.694	0.068384
1.695	0.072478
1.696	0.076301
1.697	0.079846
1.698	0.083107
1.699	0.086077
1.7	0.088753
1.701	0.091132
1.702	0.093211
1.703	0.09499
1.704	0.09647
1.705	0.097653
1.706	0.098541
1.707	0.099138
1.708	0.099451
1.709	0.099486
1.71	0.099251
1.711	0.098754
1.712	0.098007
1.713	0.09702
1.714	0.095806
1.715	0.094379
1.716	0.092752
1.717	0.090942
1.718	0.088965
1.719	0.086837
1.72	0.084576
1.721	0.082199
1.722	0.079726
1.723	0.077175
1.724	0.074565
1.725	0.071913
1.726	0.06924
1.727	0.066562
1.728	0.063897
1.729	0.061263
1.73	0.058675
1.731	0.056148
1.732	0.053697
1.733	0.051334
1.734	0.049069
1.735	0.046914
1.736	0.044875
1.737	0.042959
1.738	0.041171
1.739	0.039513
1.74	0.037985
1.741	0.036587
1.742	0.035315
1.743	0.034164
1.744	0.033127
1.745	0.032195
1.746	0.031357
1.747	0.030603
1.748	0.029918
1.749	0.029287
1.75	0.028695
1.751	0.028126
1.752	0.027562
1.753	0.026986
1.754	0.026379
1.755	0.025724
1.756	0.025003
1.757	0.024201
1.758	0.0233
1.759	0.022287
1.76	0.021147
1.761	0.019869
1.762	0.018442
1.763	0.016859
1.764	0.015115
1.765	0.013204
1.766	0.011127
1.767	0.0088846
1.768	0.0064819
1.769	0.0039255
1.77	0.0012254
1.771	-0.0016059
1.772	-0.0045533
1.773	-0.0075987
1.774	-0.010722
1.775	-0.013901
1.776	-0.01711
1.777	-0.020322
1.778	-0.023511
1.779	-0.026644
1.78	-0.029693
1.781	-0.032624
1.782	-0.035406
1.783	-0.038006
1.784	-0.040392
1.785	-0.042532
1.786	-0.044396
1.787	-0.045953
1.788	-0.047176
1.789	-0.048039
1.79	-0.048518
1.791	-0.04859
1.792	-0.048239
1.793	-0.047447
1.794	-0.046202
1.795	-0.044496
1.796	-0.042322
1.797	-0.039679
1.798	-0.036568
1.799	-0.032994
1.8	-0.028967
1.801	-0.024499
1.802	-0.019606
1.803	-0.014308
1.804	-0.0086276
1.805	-0.0025903
1.806	0.0037754
1.807	0.010439
1.808	0.017367
1.809	0.024525
1.81	0.031876
1.811	0.039384
1.812	0.047009
1.813	0.054715
1.814	0.062461
1.815	0.070211
1.816	0.077928
1.817	0.085574
1.818	0.093116
1.819	0.10052
1.82	0.10776
1.821	0.1148
1.822	0.12162
1.823	0.1282
1.824	0.13452
1.825	0.14056
1.826	0.1463
1.827	0.15174
1.828	0.15688
1.829	0.1617
1.83	0.16621
1.831	0.17042
1.832	0.17432
1.833	0.17793
1.834	0.18125
1.835	0.18431
1.836	0.18711
1.837	0.18968
1.838	0.19203
1.839	0.19418
1.84	0.19616
1.841	0.19797
1.842	0.19965
1.843	0.20121
1.844	0.20268
1.845	0.20406
1.846	0.20538
1.847	0.20665
1.848	0.20789
1.849	0.20909
1.85	0.21029
1.851	0.21147
1.852	0.21264
1.853	0.2138
1.854	0.21496
1.855	0.21609
1.856	0.21721
1.857	0.21829
1.858	0.21932
1.859	0.22029
1.86	0.22117
1.861	0.22196
1.862	0.22262
1.863	0.22314
1.864	0.2235
1.865	0.22365
1.866	0.2236
1.867	0.22329
1.868	0.22273
1.869	0.22187
1.87	0.22071
1.871	0.21921
1.872	0.21736
1.873	0.21514
1.874	0.21255
1.875	0.20956
1.876	0.20617
1.877	0.20239
1.878	0.1982
1.879	0.19361
1.88	0.18862
1.881	0.18326
1.882	0.17752
1.883	0.17144
1.884	0.16503
1.885	0.15832
1.886	0.15134
1.887	0.14412
1.888	0.13669
1.889	0.1291
1.89	0.12139
1.891	0.11359
1.892	0.10576
1.893	0.097943
1.894	0.090179
1.895	0.082517
1.896	0.075007
1.897	0.067693
1.898	0.060623
1.899	0.053839
1.9	0.047386
1.901	0.041303
1.902	0.035629
1.903	0.030397
1.904	0.025641
1.905	0.021387
1.906	0.017661
1.907	0.014482
1.908	0.011867
1.909	0.0098265
1.91	0.0083683
1.911	0.007495
1.912	0.0072045
1.913	0.0074904
1.914	0.008342
1.915	0.009744
1.916	0.011677
1.917	0.014119
1.918	0.017042
1.919	0.020416
1.92	0.024208
1.921	0.028382
1.922	0.0329
1.923	0.037721
1.924	0.042802
1.925	0.048101
1.926	0.053574
1.927	0.059175
1.928	0.064859
1.929	0.070584
1.93	0.076303
1.931	0.081975
1.932	0.087559
1.933	0.093014
1.934	0.098302
1.935	0.10339
1.936	0.10824
1.937	0.11283
1.938	0.11712
1.939	0.12109
1.94	0.12472
1.941	0.128
1.942	0.1309
1.943	0.13341
1.944	0.13552
1.945	0.13724
1.946	0.13854
1.947	0.13943
1.948	0.13992
1.949	0.14
1.95	0.13969
1.951	0.13899
1.952	0.1379
1.953	0.13645
1.954	0.13464
1.955	0.1325
1.956	0.13002
1.957	0.12723
1.958	0.12415
1.959	0.12078
1.96	0.11715
1.961	0.11328
1.962	0.10917
1.963	0.10484
1.964	0.10031
1.965	0.095596
1.966	0.090701
1.967	0.085642
1.968	0.080431
1.969	0.075077
1.97	0.069591
1.971	0.06398
1.972	0.058253
1.973	0.052415
1.974	0.046475
1.975	0.040436
1.976	0.034303
1.977	0.028082
1.978	0.021776
1.979	0.015389
1.98	0.0089246
1.981	0.002386
1.982	-0.0042228
1.983	-0.010898
1.984	-0.017636
1.985	-0.024431
1.986	-0.031279
1.987	-0.038174
1.988	-0.04511
1.989	-0.052081
1.99	-0.059078
1.991	-0.066093
1.992	-0.073117
1.993	-0.080141
1.994	-0.087154
1.995	-0.094144
1.996	-0.1011
1.997	-0.10801
1.998	-0.11486
[truncated: 1 more rows]

## Sheet: D2O
r(nm)	g(r)
0	0
0.001	0.00016805
0.002	0.00067218
0.003	0.0015123
0.004	0.0026882
0.005	0.0041996
0.006	0.0060462
0.007	0.0082274
0.008	0.010743
0.009	0.013591
0.01	0.016771
0.011	0.020283
0.012	0.024123
0.013	0.02829
0.014	0.032783
0.015	0.037597
0.016	0.04273
0.017	0.048178
0.018	0.053937
0.019	0.060002
0.02	0.066366
0.021	0.073025
0.022	0.07997
0.023	0.087194
0.024	0.094688
0.025	0.10244
0.026	0.11045
0.027	0.11869
0.028	0.12717
0.029	0.13585
0.03	0.14474
0.031	0.15382
0.032	0.16306
0.033	0.17246
0.034	0.182
0.035	0.19165
0.036	0.20141
0.037	0.21125
0.038	0.22116
0.039	0.2311
0.04	0.24107
0.041	0.25103
0.042	0.26098
0.043	0.27088
0.044	0.28072
0.045	0.29047
0.046	0.30011
0.047	0.30962
0.048	0.31898
0.049	0.32816
0.05	0.33715
0.051	0.34592
0.052	0.35446
0.053	0.36275
0.054	0.37076
0.055	0.37848
0.056	0.38589
0.057	0.39297
0.058	0.39972
0.059	0.40611
0.06	0.41214
0.061	0.41779
0.062	0.42305
0.063	0.42791
0.064	0.43236
0.065	0.4364
0.066	0.44002
0.067	0.44322
0.068	0.44599
0.069	0.44833
0.07	0.45024
0.071	0.45172
0.072	0.45277
0.073	0.45339
0.074	0.45358
0.075	0.45336
0.076	0.45272
0.077	0.45167
0.078	0.45021
0.079	0.44836
0.08	0.44611
0.081	0.44349
0.082	0.44048
0.083	0.43712
0.084	0.43339
0.085	0.42931
0.086	0.42489
0.087	0.42014
0.088	0.41506
0.089	0.40966
0.09	0.40395
0.091	0.39794
0.092	0.39163
0.093	0.38503
0.094	0.37815
0.095	0.37098
0.096	0.36354
0.097	0.35583
0.098	0.34785
0.099	0.3396
0.1	0.33108
0.101	0.3223
0.102	0.31326
0.103	0.30396
0.104	0.29439
0.105	0.28456
0.106	0.27446
0.107	0.26409
0.108	0.25346
0.109	0.24255
0.11	0.23137
0.111	0.21991
0.112	0.20818
0.113	0.19616
0.114	0.18386
0.115	0.17127
0.116	0.1584
0.117	0.14523
0.118	0.13178
0.119	0.11804
0.12	0.10401
0.121	0.089694
0.122	0.075089
0.123	0.060202
0.124	0.045034
0.125	0.02959
0.126	0.013876
0.127	-0.0021022
0.128	-0.018338
0.129	-0.034822
0.13	-0.051547
0.131	-0.068503
0.132	-0.085677
0.133	-0.10306
0.134	-0.12064
0.135	-0.1384
0.136	-0.15633
0.137	-0.17442
0.138	-0.19264
0.139	-0.21099
0.14	-0.22945
0.141	-0.24799
0.142	-0.26662
0.143	-0.2853
0.144	-0.30403
0.145	-0.32279
0.146	-0.34155
0.147	-0.36031
0.148	-0.37905
0.149	-0.39776
0.15	-0.41641
0.151	-0.435
0.152	-0.45352
0.153	-0.47194
0.154	-0.49026
0.155	-0.50847
0.156	-0.52655
0.157	-0.5445
0.158	-0.56231
0.159	-0.57997
0.16	-0.59747
0.161	-0.61482
0.162	-0.63199
0.163	-0.64899
0.164	-0.66582
0.165	-0.68247
0.166	-0.69894
0.167	-0.71522
0.168	-0.73132
0.169	-0.74723
0.17	-0.76295
0.171	-0.77849
0.172	-0.79383
0.173	-0.80899
0.174	-0.82395
0.175	-0.83872
0.176	-0.8533
0.177	-0.86768
0.178	-0.88186
0.179	-0.89583
0.18	-0.90961
0.181	-0.92317
0.182	-0.93652
0.183	-0.94965
0.184	-0.96255
0.185	-0.97521
0.186	-0.98763
0.187	-0.9998
0.188	-1.0117
0.189	-1.0233
0.19	-1.0347
0.191	-1.0457
0.192	-1.0565
0.193	-1.0669
0.194	-1.0769
0.195	-1.0866
0.196	-1.096
0.197	-1.1049
0.198	-1.1135
0.199	-1.1216
0.2	-1.1293
0.201	-1.1365
0.202	-1.1433
0.203	-1.1496
0.204	-1.1554
0.205	-1.1606
0.206	-1.1654
0.207	-1.1696
0.208	-1.1732
0.209	-1.1763
0.21	-1.1788
0.211	-1.1807
0.212	-1.182
0.213	-1.1828
0.214	-1.1828
0.215	-1.1823
0.216	-1.1812
0.217	-1.1794
0.218	-1.177
0.219	-1.1739
0.22	-1.1702
0.221	-1.1659
0.222	-1.161
0.223	-1.1554
0.224	-1.1492
0.225	-1.1423
0.226	-1.1349
0.227	-1.1268
0.228	-1.1181
0.229	-1.1088
0.23	-1.0989
0.231	-1.0884
0.232	-1.0774
0.233	-1.0658
0.234	-1.0536
0.235	-1.0408
0.236	-1.0275
0.237	-1.0136
0.238	-0.99926
0.239	-0.98436
0.24	-0.96895
0.241	-0.95304
0.242	-0.93663
0.243	-0.91974
0.244	-0.90237
0.245	-0.88455
0.246	-0.86627
0.247	-0.84755
0.248	-0.82841
0.249	-0.80885
0.25	-0.78889
0.251	-0.76854
0.252	-0.74781
0.253	-0.72673
0.254	-0.7053
0.255	-0.68355
0.256	-0.6615
0.257	-0.63915
0.258	-0.61654
0.259	-0.59368
0.26	-0.5706
0.261	-0.54732
0.262	-0.52386
0.263	-0.50025
0.264	-0.47651
0.265	-0.45269
0.266	-0.42879
0.267	-0.40485
0.268	-0.38091
0.269	-0.35698
0.27	-0.33311
0.271	-0.30932
0.272	-0.28565
0.273	-0.26212
0.274	-0.23878
0.275	-0.21563
0.276	-0.19273
0.277	-0.17009
0.278	-0.14775
0.279	-0.12573
0.28	-0.10407
0.281	-0.082771
0.282	-0.061873
0.283	-0.041393
0.284	-0.021351
0.285	-0.001763
0.286	0.017356
0.287	0.035993
0.288	0.054139
0.289	0.071785
0.29	0.088927
0.291	0.10556
0.292	0.12169
0.293	0.13732
0.294	0.15244
0.295	0.16708
0.296	0.18123
0.297	0.19491
0.298	0.20814
0.299	0.22094
0.3	0.23331
0.301	0.24528
0.302	0.25687
0.303	0.26811
0.304	0.27902
0.305	0.28961
0.306	0.29993
0.307	0.30998
0.308	0.3198
0.309	0.32941
0.31	0.33883
0.311	0.34809
0.312	0.35721
0.313	0.36621
0.314	0.37512
0.315	0.38394
0.316	0.3927
0.317	0.40141
0.318	0.41008
0.319	0.41872
0.32	0.42735
0.321	0.43596
0.322	0.44456
0.323	0.45315
0.324	0.46173
0.325	0.4703
0.326	0.47885
0.327	0.48737
0.328	0.49585
0.329	0.50428
0.33	0.51265
0.331	0.52094
0.332	0.52914
0.333	0.53722
0.334	0.54517
0.335	0.55298
0.336	0.56062
0.337	0.56806
0.338	0.5753
0.339	0.58231
0.34	0.58908
0.341	0.59558
0.342	0.6018
0.343	0.60772
0.344	0.61332
0.345	0.6186
0.346	0.62354
0.347	0.62813
0.348	0.63237
0.349	0.63625
0.35	0.63975
0.351	0.64289
0.352	0.64567
0.353	0.64808
0.354	0.65012
0.355	0.65182
0.356	0.65317
0.357	0.65418
0.358	0.65488
0.359	0.65527
0.36	0.65536
0.361	0.65518
0.362	0.65474
0.363	0.65407
0.364	0.65318
0.365	0.65209
0.366	0.65083
0.367	0.64941
0.368	0.64786
0.369	0.6462
0.37	0.64446
0.371	0.64264
0.372	0.64077
0.373	0.63888
0.374	0.63697
0.375	0.63506
0.376	0.63318
0.377	0.63133
0.378	0.62953
0.379	0.62778
0.38	0.62611
0.381	0.62451
0.382	0.62299
0.383	0.62156
0.384	0.62022
0.385	0.61898
0.386	0.61782
0.387	0.61676
0.388	0.61579
0.389	0.6149
0.39	0.61408
0.391	0.61335
0.392	0.61267
0.393	0.61206
0.394	0.61149
0.395	0.61096
0.396	0.61046
0.397	0.60998
0.398	0.60951
0.399	0.60903
0.4	0.60854
0.401	0.60803
0.402	0.60747
0.403	0.60687
0.404	0.60622
0.405	0.6055
0.406	0.6047
0.407	0.60381
0.408	0.60283
0.409	0.60175
0.41	0.60056
0.411	0.59925
0.412	0.59781
0.413	0.59625
0.414	0.59454
0.415	0.59269
0.416	0.5907
0.417	0.58855
0.418	0.58625
0.419	0.58378
0.42	0.58114
0.421	0.57834
0.422	0.57536
0.423	0.5722
0.424	0.56885
0.425	0.56532
0.426	0.5616
0.427	0.55768
0.428	0.55355
0.429	0.54922
0.43	0.54469
0.431	0.53993
0.432	0.53495
0.433	0.52975
0.434	0.52432
0.435	0.51865
0.436	0.51273
0.437	0.50658
0.438	0.50017
0.439	0.4935
0.44	0.48657
0.441	0.47938
0.442	0.47192
0.443	0.46418
0.444	0.45618
0.445	0.44789
0.446	0.43934
0.447	0.4305
0.448	0.42139
0.449	0.412
0.45	0.40234
0.451	0.39242
0.452	0.38223
0.453	0.37179
0.454	0.36109
0.455	0.35016
0.456	0.33899
0.457	0.32761
0.458	0.31601
0.459	0.30422
0.46	0.29225
0.461	0.28012
0.462	0.26784
0.463	0.25543
0.464	0.2429
0.465	0.23028
0.466	0.21759
0.467	0.20485
0.468	0.19208
0.469	0.1793
0.47	0.16653
0.471	0.1538
0.472	0.14112
0.473	0.12853
0.474	0.11604
0.475	0.10367
0.476	0.091453
0.477	0.079404
0.478	0.067545
0.479	0.055897
0.48	0.04448
0.481	0.033312
0.482	0.022412
0.483	0.011797
0.484	0.0014826
0.485	-0.008515
0.486	-0.018182
0.487	-0.027506
0.488	-0.036474
0.489	-0.045077
0.49	-0.053306
0.491	-0.061151
0.492	-0.068608
0.493	-0.075669
0.494	-0.082333
0.495	-0.088595
0.496	-0.094454
0.497	-0.099911
0.498	-0.10497
0.499	-0.10962
0.5	-0.11388
0.501	-0.11776
0.502	-0.12124
0.503	-0.12435
0.504	-0.12709
0.505	-0.12947
0.506	-0.1315
0.507	-0.13319
0.508	-0.13455
0.509	-0.13561
0.51	-0.13636
0.511	-0.13682
0.512	-0.13702
0.513	-0.13696
0.514	-0.13666
0.515	-0.13614
0.516	-0.13542
0.517	-0.13451
0.518	-0.13343
0.519	-0.1322
0.52	-0.13084
0.521	-0.12937
0.522	-0.1278
0.523	-0.12616
0.524	-0.12446
0.525	-0.12271
0.526	-0.12095
0.527	-0.11918
0.528	-0.11742
0.529	-0.1157
0.53	-0.11401
0.531	-0.11239
0.532	-0.11085
0.533	-0.10939
0.534	-0.10803
0.535	-0.10679
0.536	-0.10567
0.537	-0.10468
0.538	-0.10384
0.539	-0.10315
0.54	-0.10261
0.541	-0.10224
0.542	-0.10203
0.543	-0.10199
0.544	-0.10212
0.545	-0.10243
0.546	-0.10289
0.547	-0.10353
0.548	-0.10433
0.549	-0.10528
0.55	-0.10639
0.551	-0.10764
0.552	-0.10903
0.553	-0.11054
0.554	-0.11217
0.555	-0.1139
0.556	-0.11572
0.557	-0.11762
0.558	-0.11959
0.559	-0.12161
0.56	-0.12367
0.561	-0.12575
0.562	-0.12784
0.563	-0.12992
0.564	-0.13198
0.565	-0.134
0.566	-0.13596
0.567	-0.13785
0.568	-0.13966
0.569	-0.14136
0.57	-0.14295
0.571	-0.14442
0.572	-0.14574
0.573	-0.1469
0.574	-0.1479
0.575	-0.14872
0.576	-0.14934
0.577	-0.14977
0.578	-0.14998
0.579	-0.14997
0.58	-0.14973
0.581	-0.14925
0.582	-0.14853
0.583	-0.14755
0.584	-0.14632
0.585	-0.14482
0.586	-0.14305
0.587	-0.14101
0.588	-0.1387
0.589	-0.1361
0.59	-0.13323
0.591	-0.13007
0.592	-0.12662
0.593	-0.12289
0.594	-0.11888
0.595	-0.11458
0.596	-0.10999
0.597	-0.10512
0.598	-0.099964
0.599	-0.094532
0.6	-0.088823
0.601	-0.082842
0.602	-0.076593
0.603	-0.07008
0.604	-0.06331
0.605	-0.05629
0.606	-0.049025
0.607	-0.041526
0.608	-0.033801
0.609	-0.025859
0.61	-0.017713
0.611	-0.0093733
0.612	-0.00085403
0.613	0.0078311
0.614	0.016667
0.615	0.025637
0.616	0.034724
0.617	0.04391
0.618	0.053175
0.619	0.062499
0.62	0.07186
0.621	0.081236
0.622	0.090604
0.623	0.09994
0.624	0.10922
0.625	0.11842
0.626	0.1275
0.627	0.13646
0.628	0.14525
0.629	0.15386
0.63	0.16225
0.631	0.1704
0.632	0.17828
0.633	0.18587
0.634	0.19315
0.635	0.20008
0.636	0.20665
0.637	0.21282
0.638	0.21859
0.639	0.22393
0.64	0.22883
0.641	0.23326
0.642	0.23721
0.643	0.24067
0.644	0.24363
0.645	0.24607
0.646	0.248
0.647	0.2494
0.648	0.25028
0.649	0.25062
0.65	0.25045
0.651	0.24975
0.652	0.24853
0.653	0.24681
0.654	0.24458
0.655	0.24187
0.656	0.23869
0.657	0.23505
0.658	0.23097
0.659	0.22646
0.66	0.22156
0.661	0.21626
0.662	0.21061
0.663	0.20462
0.664	0.19832
0.665	0.19172
0.666	0.18485
0.667	0.17775
0.668	0.17042
0.669	0.1629
0.67	0.15521
0.671	0.14737
0.672	0.13941
0.673	0.13134
0.674	0.1232
0.675	0.11501
0.676	0.10677
0.677	0.098519
0.678	0.090268
0.679	0.082037
0.68	0.073841
0.681	0.065698
0.682	0.057621
0.683	0.049625
0.684	0.041722
0.685	0.033926
0.686	0.026247
0.687	0.018697
0.688	0.011284
0.689	0.0040196
0.69	-0.003089
0.691	-0.010033
0.692	-0.016805
0.693	-0.023397
0.694	-0.029802
0.695	-0.036014
0.696	-0.042026
0.697	-0.047832
0.698	-0.053425
0.699	-0.0588
0.7	-0.063952
0.701	-0.068874
0.702	-0.073561
0.703	-0.078008
0.704	-0.082211
0.705	-0.086165
0.706	-0.089866
0.707	-0.09331
0.708	-0.096494
0.709	-0.099416
0.71	-0.10207
0.711	-0.10446
0.712	-0.10659
0.713	-0.10845
0.714	-0.11005
0.715	-0.11138
0.716	-0.11246
0.717	-0.11329
0.718	-0.11387
0.719	-0.11421
0.72	-0.11432
0.721	-0.11422
0.722	-0.11391
0.723	-0.1134
0.724	-0.11272
0.725	-0.11187
0.726	-0.11088
0.727	-0.10976
0.728	-0.10853
0.729	-0.10721
0.73	-0.10583
0.731	-0.10441
0.732	-0.10296
0.733	-0.10152
0.734	-0.1001
0.735	-0.098731
0.736	-0.097433
0.737	-0.096231
0.738	-0.095146
0.739	-0.0942
0.74	-0.093414
0.741	-0.092807
0.742	-0.092397
0.743	-0.092201
0.744	-0.092234
0.745	-0.09251
0.746	-0.093038
0.747	-0.093829
0.748	-0.094889
0.749	-0.096222
0.75	-0.09783
0.751	-0.099714
0.752	-0.10187
0.753	-0.10429
0.754	-0.10697
0.755	-0.1099
0.756	-0.11307
0.757	-0.11646
0.758	-0.12006
0.759	-0.12384
0.76	-0.1278
0.761	-0.1319
0.762	-0.13612
0.763	-0.14044
0.764	-0.14484
0.765	-0.14928
0.766	-0.15375
0.767	-0.15822
0.768	-0.16265
0.769	-0.16703
0.77	-0.17134
0.771	-0.17554
0.772	-0.17961
0.773	-0.18353
0.774	-0.18728
0.775	-0.19084
0.776	-0.1942
0.777	-0.19733
0.778	-0.20023
0.779	-0.20288
0.78	-0.20527
0.781	-0.2074
0.782	-0.20926
0.783	-0.21085
0.784	-0.21217
0.785	-0.21322
0.786	-0.21399
0.787	-0.21451
0.788	-0.21476
0.789	-0.21477
0.79	-0.21454
0.791	-0.21408
0.792	-0.21341
0.793	-0.21253
0.794	-0.21146
0.795	-0.21022
0.796	-0.20882
0.797	-0.20727
0.798	-0.20558
0.799	-0.20378
0.8	-0.20187
0.801	-0.19987
0.802	-0.19779
0.803	-0.19564
0.804	-0.19343
0.805	-0.19117
0.806	-0.18886
0.807	-0.18652
0.808	-0.18415
0.809	-0.18175
0.81	-0.17933
0.811	-0.17689
0.812	-0.17443
0.813	-0.17195
0.814	-0.16944
0.815	-0.16691
0.816	-0.16436
0.817	-0.16178
0.818	-0.15916
0.819	-0.15651
0.82	-0.15382
0.821	-0.15109
0.822	-0.14831
0.823	-0.14548
0.824	-0.1426
0.825	-0.13968
0.826	-0.1367
0.827	-0.13367
0.828	-0.13059
0.829	-0.12748
0.83	-0.12432
0.831	-0.12113
0.832	-0.11791
0.833	-0.11468
0.834	-0.11145
0.835	-0.10822
0.836	-0.10502
0.837	-0.10185
0.838	-0.09873
0.839	-0.095683
0.84	-0.092722
0.841	-0.089868
0.842	-0.087138
0.843	-0.084552
0.844	-0.08213
0.845	-0.079891
0.846	-0.077854
0.847	-0.076037
0.848	-0.074458
0.849	-0.073134
0.85	-0.072079
0.851	-0.071308
0.852	-0.070831
0.853	-0.07066
0.854	-0.070801
0.855	-0.071261
0.856	-0.072042
0.857	-0.073145
0.858	-0.074568
0.859	-0.076305
0.86	-0.078348
0.861	-0.080688
0.862	-0.083311
0.863	-0.0862
0.864	-0.089337
0.865	-0.0927
0.866	-0.096265
0.867	-0.10001
0.868	-0.10389
0.869	-0.1079
0.87	-0.11199
0.871	-0.11613
0.872	-0.12028
0.873	-0.12441
0.874	-0.12849
0.875	-0.13247
0.876	-0.13632
0.877	-0.14
0.878	-0.14347
0.879	-0.1467
0.88	-0.14965
0.881	-0.15229
0.882	-0.15459
0.883	-0.15651
0.884	-0.15803
0.885	-0.15913
0.886	-0.15978
0.887	-0.15995
0.888	-0.15963
0.889	-0.15882
0.89	-0.15749
0.891	-0.15563
0.892	-0.15325
0.893	-0.15034
0.894	-0.1469
0.895	-0.14294
0.896	-0.13846
0.897	-0.13348
0.898	-0.12801
0.899	-0.12207
0.9	-0.11568
0.901	-0.10886
0.902	-0.10164
0.903	-0.094038
0.904	-0.086092
0.905	-0.077832
0.906	-0.06929
0.907	-0.0605
0.908	-0.051498
0.909	-0.042319
0.91	-0.033002
0.911	-0.023583
0.912	-0.014099
0.913	-0.0045887
0.914	0.0049122
0.915	0.014367
0.916	0.02374
0.917	0.032998
0.918	0.042106
0.919	0.051033
0.92	0.059749
0.921	0.068225
0.922	0.076435
0.923	0.084354
0.924	0.091959
0.925	0.099231
0.926	0.10615
0.927	0.11271
0.928	0.11888
0.929	0.12466
0.93	0.13005
0.931	0.13503
0.932	0.13961
0.933	0.14377
0.934	0.14754
0.935	0.1509
0.936	0.15387
0.937	0.15645
0.938	0.15866
0.939	0.16051
0.94	0.16202
0.941	0.1632
0.942	0.16407
0.943	0.16465
0.944	0.16498
0.945	0.16506
0.946	0.16493
0.947	0.16461
0.948	0.16413
0.949	0.16352
0.95	0.16281
0.951	0.16202
0.952	0.16119
0.953	0.16035
0.954	0.15953
0.955	0.15875
0.956	0.15805
0.957	0.15746
0.958	0.157
0.959	0.15671
0.96	0.1566
0.961	0.1567
0.962	0.15705
0.963	0.15765
0.964	0.15853
0.965	0.1597
0.966	0.1612
0.967	0.16302
0.968	0.16518
0.969	0.16769
0.97	0.17056
0.971	0.17379
0.972	0.17738
0.973	0.18134
0.974	0.18566
0.975	0.19032
0.976	0.19533
0.977	0.20068
0.978	0.20633
0.979	0.21229
0.98	0.21853
0.981	0.22502
0.982	0.23174
0.983	0.23867
0.984	0.24577
0.985	0.25301
0.986	0.26035
0.987	0.26777
0.988	0.27523
0.989	0.28268
0.99	0.29008
0.991	0.2974
0.992	0.3046
0.993	0.31163
0.994	0.31845
0.995	0.32501
0.996	0.33129
0.997	0.33723
0.998	0.34279
0.999	0.34794
1	0.35264
1.001	0.35685
1.002	0.36054
1.003	0.36367
1.004	0.36621
1.005	0.36813
1.006	0.36941
1.007	0.37003
1.008	0.36995
1.009	0.36917
1.01	0.36767
1.011	0.36543
1.012	0.36245
1.013	0.35871
1.014	0.35423
1.015	0.34899
1.016	0.343
1.017	0.33627
1.018	0.3288
1.019	0.3206
1.02	0.3117
1.021	0.30211
1.022	0.29184
1.023	0.28093
1.024	0.2694
1.025	0.25727
1.026	0.24458
1.027	0.23135
1.028	0.21763
1.029	0.20344
1.03	0.18882
1.031	0.17382
1.032	0.15847
1.033	0.14281
1.034	0.12688
1.035	0.11073
1.036	0.094403
1.037	0.077938
1.038	0.06138
1.039	0.044774
1.04	0.028164
1.041	0.011593
1.042	-0.0048935
1.043	-0.021253
1.044	-0.037442
1.045	-0.053418
1.046	-0.069139
1.047	-0.084564
1.048	-0.099654
1.049	-0.11437
1.05	-0.12867
1.051	-0.14252
1.052	-0.15589
1.053	-0.16874
1.054	-0.18103
1.055	-0.19275
1.056	-0.20385
1.057	-0.21432
1.058	-0.22412
1.059	-0.23323
1.06	-0.24164
1.061	-0.24932
1.062	-0.25625
1.063	-0.26242
1.064	-0.26783
1.065	-0.27245
1.066	-0.27628
1.067	-0.27932
1.068	-0.28157
1.069	-0.28303
1.07	-0.28369
1.071	-0.28357
1.072	-0.28268
1.073	-0.28103
1.074	-0.27863
1.075	-0.2755
1.076	-0.27167
1.077	-0.26714
1.078	-0.26196
1.079	-0.25615
1.08	-0.24973
1.081	-0.24275
1.082	-0.23523
1.083	-0.22722
1.084	-0.21875
1.085	-0.20986
1.086	-0.2006
1.087	-0.191
1.088	-0.18113
1.089	-0.171
1.09	-0.16069
1.091	-0.15023
1.092	-0.13966
1.093	-0.12904
1.094	-0.11841
1.095	-0.10782
1.096	-0.097306
1.097	-0.08692
1.098	-0.076701
1.099	-0.06669
1.1	-0.056927
1.101	-0.047448
1.102	-0.038289
1.103	-0.029483
1.104	-0.021059
1.105	-0.013046
1.106	-0.0054686
1.107	0.0016516
1.108	0.0082952
1.109	0.014446
1.11	0.02009
1.111	0.025218
1.112	0.029823
1.113	0.033899
1.114	0.037447
1.115	0.040466
1.116	0.042961
1.117	0.04494
1.118	0.046411
1.119	0.047386
1.12	0.047879
1.121	0.047906
1.122	0.047485
1.123	0.046634
1.124	0.045375
1.125	0.043731
1.126	0.041723
1.127	0.039377
1.128	0.036716
1.129	0.033767
1.13	0.030555
1.131	0.027106
1.132	0.023445
1.133	0.019598
1.134	0.01559
1.135	0.011446
1.136	0.0071894
1.137	0.002845
1.138	-0.0015651
1.139	-0.0060186
1.14	-0.010494
1.141	-0.014972
1.142	-0.019433
1.143	-0.023858
1.144	-0.028229
1.145	-0.03253
1.146	-0.036745
1.147	-0.04086
1.148	-0.044858
1.149	-0.048728
1.15	-0.052455
1.151	-0.056028
1.152	-0.059433
1.153	-0.062661
1.154	-0.065699
1.155	-0.068536
1.156	-0.071162
1.157	-0.073566
1.158	-0.075737
1.159	-0.077665
1.16	-0.079339
1.161	-0.080749
1.162	-0.081885
1.163	-0.082736
1.164	-0.083293
1.165	-0.083544
1.166	-0.08348
1.167	-0.083091
1.168	-0.082368
1.169	-0.081301
1.17	-0.079882
1.171	-0.078103
1.172	-0.075957
1.173	-0.073437
1.174	-0.070537
1.175	-0.067254
1.176	-0.063585
1.177	-0.059528
1.178	-0.055083
1.179	-0.050251
1.18	-0.045037
1.181	-0.039446
1.182	-0.033484
1.183	-0.027163
1.184	-0.020494
1.185	-0.013492
1.186	-0.0061728
1.187	0.0014434
1.188	0.0093351
1.189	0.017478
1.19	0.025845
1.191	0.034408
1.192	0.043134
1.193	0.05199
1.194	0.06094
1.195	0.069945
1.196	0.078967
1.197	0.087963
1.198	0.09689
1.199	0.1057
1.2	0.11436
1.201	0.12281
1.202	0.13101
1.203	0.13891
1.204	0.14647
1.205	0.15363
1.206	0.16036
1.207	0.16661
1.208	0.17233
1.209	0.17748
1.21	0.18203
1.211	0.18594
1.212	0.18917
1.213	0.19169
1.214	0.19347
1.215	0.19448
1.216	0.19472
1.217	0.19415
1.218	0.19276
1.219	0.19055
1.22	0.18752
1.221	0.18365
1.222	0.17896
1.223	0.17346
1.224	0.16716
1.225	0.16007
1.226	0.15223
1.227	0.14367
1.228	0.1344
1.229	0.12448
1.23	0.11395
1.231	0.10285
1.232	0.091226
1.233	0.079139
1.234	0.066643
1.235	0.053797
1.236	0.040666
1.237	0.027312
1.238	0.013803
1.239	0.00020705
1.24	-0.013407
1.241	-0.026968
1.242	-0.040407
1.243	-0.053654
1.244	-0.066639
1.245	-0.079295
1.246	-0.091553
1.247	-0.10335
1.248	-0.11462
1.249	-0.12531
1.25	-0.13537
1.251	-0.14472
1.252	-0.15334
1.253	-0.16117
1.254	-0.16818
1.255	-0.17432
1.256	-0.17957
1.257	-0.18391
1.258	-0.1873
1.259	-0.18975
1.26	-0.19124
1.261	-0.19176
1.262	-0.19133
1.263	-0.18994
1.264	-0.18762
1.265	-0.18437
1.266	-0.18024
1.267	-0.17523
1.268	-0.1694
1.269	-0.16278
1.27	-0.1554
1.271	-0.14732
1.272	-0.13859
1.273	-0.12926
1.274	-0.11939
1.275	-0.10903
1.276	-0.098249
1.277	-0.0871
1.278	-0.075649
1.279	-0.063956
1.28	-0.052086
1.281	-0.040098
1.282	-0.028053
1.283	-0.016011
1.284	-0.0040268
1.285	0.0078437
1.286	0.019549
1.287	0.031041
1.288	0.042274
1.289	0.053207
1.29	0.063802
1.291	0.074027
1.292	0.083851
1.293	0.093251
1.294	0.10221
1.295	0.1107
1.296	0.11873
1.297	0.12627
1.298	0.13334
1.299	0.13993
1.3	0.14604
1.301	0.1517
1.302	0.1569
1.303	0.16167
1.304	0.16603
1.305	0.16999
1.306	0.17358
1.307	0.17683
1.308	0.17976
1.309	0.1824
1.31	0.18477
1.311	0.1869
1.312	0.18882
1.313	0.19056
1.314	0.19213
1.315	0.19356
1.316	0.19487
1.317	0.19607
1.318	0.19718
1.319	0.19822
1.32	0.19919
1.321	0.20009
1.322	0.20092
1.323	0.2017
1.324	0.2024
1.325	0.20302
1.326	0.20355
1.327	0.20398
1.328	0.20427
1.329	0.20442
1.33	0.2044
1.331	0.20417
1.332	0.20373
1.333	0.20302
1.334	0.20203
1.335	0.20073
1.336	0.19908
1.337	0.19705
1.338	0.19461
1.339	0.19174
1.34	0.18841
1.341	0.1846
1.342	0.18028
1.343	0.17545
1.344	0.17008
1.345	0.16417
1.346	0.15771
1.347	0.15071
1.348	0.14317
1.349	0.1351
1.35	0.12652
1.351	0.11745
1.352	0.10792
1.353	0.097959
1.354	0.087605
1.355	0.076902
1.356	0.065898
1.357	0.054646
1.358	0.043201
1.359	0.031625
1.36	0.01998
1.361	0.0083328
1.362	-0.0032485
1.363	-0.014694
1.364	-0.025934
1.365	-0.036896
1.366	-0.047512
1.367	-0.057711
1.368	-0.067426
1.369	-0.076593
1.37	-0.085151
1.371	-0.09304
1.372	-0.10021
1.373	-0.10661
1.374	-0.11219
1.375	-0.11693
1.376	-0.12079
1.377	-0.12375
1.378	-0.12578
1.379	-0.12689
1.38	-0.12707
1.381	-0.12632
1.382	-0.12466
1.383	-0.12211
1.384	-0.1187
1.385	-0.11447
1.386	-0.10944
1.387	-0.10368
1.388	-0.097244
1.389	-0.090181
1.39	-0.08256
1.391	-0.074451
1.392	-0.065926
1.393	-0.057061
1.394	-0.047933
1.395	-0.038622
1.396	-0.029208
1.397	-0.019771
1.398	-0.010391
1.399	-0.0011447
1.4	0.007891
1.401	0.016644
1.402	0.025045
1.403	0.033029
1.404	0.040536
1.405	0.04751
1.406	0.053903
1.407	0.059671
1.408	0.064778
1.409	0.069192
1.41	0.072892
1.411	0.07586
1.412	0.078087
1.413	0.07957
1.414	0.080314
1.415	0.080328
1.416	0.079631
1.417	0.078244
1.418	0.076197
1.419	0.073523
1.42	0.070259
1.421	0.066449
1.422	0.062138
1.423	0.057375
1.424	0.05221
1.425	0.046697
1.426	0.04089
1.427	0.034842
1.428	0.028609
1.429	0.022243
1.43	0.015797
1.431	0.0093203
1.432	0.0028622
1.433	-0.0035325
1.434	-0.0098215
1.435	-0.015966
1.436	-0.021931
1.437	-0.027685
1.438	-0.033202
1.439	-0.038459
1.44	-0.043436
1.441	-0.048121
1.442	-0.052502
1.443	-0.056575
1.444	-0.060335
1.445	-0.063785
1.446	-0.066928
1.447	-0.069773
1.448	-0.072329
1.449	-0.074607
1.45	-0.076623
1.451	-0.07839
1.452	-0.079924
1.453	-0.081243
1.454	-0.082361
1.455	-0.083295
1.456	-0.08406
1.457	-0.084669
1.458	-0.085135
1.459	-0.085468
1.46	-0.085676
1.461	-0.085765
1.462	-0.085738
1.463	-0.085596
1.464	-0.085337
1.465	-0.084957
1.466	-0.084447
1.467	-0.083798
1.468	-0.082998
1.469	-0.082032
1.47	-0.080885
1.471	-0.079537
1.472	-0.077971
1.473	-0.076165
1.474	-0.0741
1.475	-0.071756
1.476	-0.069111
1.477	-0.066148
1.478	-0.062848
1.479	-0.059196
1.48	-0.055178
1.481	-0.050783
1.482	-0.046004
1.483	-0.040837
1.484	-0.035281
1.485	-0.029341
1.486	-0.023024
1.487	-0.016345
1.488	-0.0093205
1.489	-0.0019741
1.49	0.0056667
1.491	0.013569
1.492	0.021696
1.493	0.030006
1.494	0.038452
1.495	0.046984
1.496	0.055548
1.497	0.064086
1.498	0.072539
1.499	0.080845
1.5	0.088939
1.501	0.096756
1.502	0.10423
1.503	0.1113
1.504	0.11789
1.505	0.12395
1.506	0.12941
1.507	0.13422
1.508	0.13831
1.509	0.14165
1.51	0.14418
1.511	0.14586
1.512	0.14667
1.513	0.14656
1.514	0.14551
1.515	0.14352
1.516	0.14058
1.517	0.13667
1.518	0.13182
1.519	0.12603
1.52	0.11933
1.521	0.11174
1.522	0.1033
1.523	0.09406
1.524	0.084064
1.525	0.073371
1.526	0.062041
1.527	0.050144
1.528	0.03775
1.529	0.024937
1.53	0.011785
1.531	-0.0016243
1.532	-0.015206
1.533	-0.028873
1.534	-0.042541
1.535	-0.056122
1.536	-0.069531
1.537	-0.082684
1.538	-0.095501
1.539	-0.1079
1.54	-0.11982
1.541	-0.13117
1.542	-0.1419
1.543	-0.15195
1.544	-0.16126
1.545	-0.16978
1.546	-0.17749
1.547	-0.18433
1.548	-0.1903
1.549	-0.19536
1.55	-0.19951
1.551	-0.20274
1.552	-0.20507
1.553	-0.20648
1.554	-0.20702
1.555	-0.2067
1.556	-0.20555
1.557	-0.20361
1.558	-0.20093
1.559	-0.19755
1.56	-0.19352
1.561	-0.18891
1.562	-0.18377
1.563	-0.17817
1.564	-0.17217
1.565	-0.16585
1.566	-0.15928
1.567	-0.15252
1.568	-0.14564
1.569	-0.13872
1.57	-0.13183
1.571	-0.12504
1.572	-0.1184
1.573	-0.11199
1.574	-0.10586
1.575	-0.10008
1.576	-0.094687
1.577	-0.089742
1.578	-0.085288
1.579	-0.081366
1.58	-0.078011
1.581	-0.075255
1.582	-0.073125
1.583	-0.071642
1.584	-0.070824
1.585	-0.07068
1.586	-0.07122
1.587	-0.072444
1.588	-0.07435
1.589	-0.076931
1.59	-0.080175
1.591	-0.084068
1.592	-0.08859
1.593	-0.093717
1.594	-0.099425
1.595	-0.10568
1.596	-0.11246
1.597	-0.11972
1.598	-0.12742
1.599	-0.13553
1.6	-0.14401
1.601	-0.15282
1.602	-0.1619
1.603	-0.17122
1.604	-0.18073
1.605	-0.19039
1.606	-0.20015
1.607	-0.20997
1.608	-0.21979
1.609	-0.22958
1.61	-0.2393
1.611	-0.24888
1.612	-0.2583
1.613	-0.26752
1.614	-0.27649
1.615	-0.28517
1.616	-0.29352
1.617	-0.30152
1.618	-0.30911
1.619	-0.31628
1.62	-0.32299
1.621	-0.32921
1.622	-0.33491
1.623	-0.34007
1.624	-0.34467
1.625	-0.34867
1.626	-0.35207
1.627	-0.35483
1.628	-0.35696
1.629	-0.35843
1.63	-0.35923
1.631	-0.35936
1.632	-0.3588
1.633	-0.35754
1.634	-0.3556
1.635	-0.35295
1.636	-0.34961
1.637	-0.34557
1.638	-0.34085
1.639	-0.33543
1.64	-0.32934
1.641	-0.32257
1.642	-0.31514
1.643	-0.30706
1.644	-0.29835
1.645	-0.28901
1.646	-0.27906
1.647	-0.26851
1.648	-0.2574
1.649	-0.24572
1.65	-0.2335
1.651	-0.22076
1.652	-0.20752
1.653	-0.1938
1.654	-0.17962
1.655	-0.165
1.656	-0.14996
1.657	-0.13453
1.658	-0.11872
1.659	-0.10255
1.66	-0.086061
1.661	-0.069261
1.662	-0.052178
1.663	-0.034834
1.664	-0.017253
1.665	0.00053988
1.666	0.018521
1.667	0.036664
1.668	0.054943
1.669	0.073332
1.67	0.091802
1.671	0.11032
1.672	0.12887
1.673	0.14741
1.674	0.1659
1.675	0.18432
1.676	0.20263
1.677	0.2208
1.678	0.23877
1.679	0.25653
1.68	0.27401
1.681	0.29119
1.682	0.308
1.683	0.32442
1.684	0.34038
1.685	0.35585
1.686	0.37076
1.687	0.38508
1.688	0.39874
1.689	0.41169
1.69	0.42388
1.691	0.43525
1.692	0.44576
1.693	0.45536
1.694	0.46398
1.695	0.47158
1.696	0.47812
1.697	0.48354
1.698	0.48781
1.699	0.49088
1.7	0.49272
1.701	0.4933
1.702	0.49258
1.703	0.49055
1.704	0.4872
1.705	0.48249
1.706	0.47644
1.707	0.46904
1.708	0.4603
1.709	0.45023
1.71	0.43884
1.711	0.42618
1.712	0.41226
1.713	0.39714
1.714	0.38085
1.715	0.36346
1.716	0.34502
1.717	0.32561
1.718	0.30528
1.719	0.28413
1.72	0.26224
1.721	0.2397
1.722	0.21659
1.723	0.19302
1.724	0.16909
1.725	0.1449
1.726	0.12055
1.727	0.09615
1.728	0.071808
1.729	0.047627
1.73	0.023712
1.731	0.00016685
1.732	-0.022908
1.733	-0.045415
1.734	-0.06726
1.735	-0.088354
1.736	-0.10861
1.737	-0.12796
1.738	-0.14631
1.739	-0.16361
1.74	-0.1798
1.741	-0.19483
1.742	-0.20864
1.743	-0.22121
1.744	-0.23249
1.745	-0.24249
1.746	-0.25117
1.747	-0.25853
1.748	-0.26458
1.749	-0.26932
1.75	-0.27278
1.751	-0.27497
1.752	-0.27593
1.753	-0.27569
1.754	-0.2743
1.755	-0.27179
1.756	-0.26824
1.757	-0.26368
1.758	-0.25818
1.759	-0.2518
1.76	-0.24461
1.761	-0.23667
1.762	-0.22805
1.763	-0.21883
1.764	-0.20905
1.765	-0.1988
1.766	-0.18814
1.767	-0.17714
1.768	-0.16586
1.769	-0.15435
1.77	-0.14269
1.771	-0.13092
1.772	-0.1191
1.773	-0.10728
1.774	-0.095499
1.775	-0.083811
1.776	-0.072253
1.777	-0.060861
1.778	-0.049669
1.779	-0.038709
1.78	-0.028008
1.781	-0.017593
1.782	-0.0074847
1.783	0.0022945
1.784	0.011726
1.785	0.020794
1.786	0.029481
1.787	0.037774
1.788	0.04566
1.789	0.053125
1.79	0.060158
1.791	0.066748
1.792	0.072882
1.793	0.07855
1.794	0.08374
1.795	0.088441
1.796	0.092642
1.797	0.096331
1.798	0.099497
1.799	0.10213
1.8	0.10422
1.801	0.10575
1.802	0.10672
1.803	0.10711
1.804	0.10693
1.805	0.10615
1.806	0.1048
1.807	0.10285
1.808	0.10031
1.809	0.097189
1.81	0.093493
1.811	0.089232
1.812	0.084423
1.813	0.079085
1.814	0.073243
1.815	0.066926
1.816	0.060167
1.817	0.053006
1.818	0.045487
1.819	0.037659
1.82	0.029575
1.821	0.021296
1.822	0.012884
1.823	0.004408
1.824	-0.0040607
1.825	-0.012446
1.826	-0.020669
1.827	-0.028649
1.828	-0.036301
1.829	-0.04354
1.83	-0.050281
1.831	-0.056437
1.832	-0.061924
1.833	-0.066657
1.834	-0.070555
1.835	-0.07354
1.836	-0.075537
1.837	-0.076477
1.838	-0.076295
1.839	-0.074933
1.84	-0.07234
1.841	-0.068474
1.842	-0.063298
1.843	-0.056788
1.844	-0.048925
1.845	-0.039704
1.846	-0.029126
1.847	-0.017206
1.848	-0.0039664
1.849	0.010558
1.85	0.026322
1.851	0.043272
1.852	0.061341
1.853	0.080455
1.854	0.10053
1.855	0.12147
1.856	0.14319
1.857	0.16556
1.858	0.18847
1.859	0.21181
1.86	0.23544
1.861	0.25925
1.862	0.28309
1.863	0.30684
1.864	0.33035
1.865	0.35349
1.866	0.37614
1.867	0.39816
1.868	0.41942
1.869	0.43981
1.87	0.4592
1.871	0.47749
1.872	0.49458
1.873	0.51036
1.874	0.52476
1.875	0.5377
1.876	0.54912
1.877	0.55896
1.878	0.56717
1.879	0.57373
1.88	0.57861
1.881	0.58181
1.882	0.58332
1.883	0.58316
1.884	0.58135
1.885	0.57793
1.886	0.57294
1.887	0.56643
1.888	0.55847
1.889	0.54912
1.89	0.53847
1.891	0.5266
1.892	0.51359
1.893	0.49955
1.894	0.48456
1.895	0.46874
1.896	0.45219
1.897	0.43501
1.898	0.41729
1.899	0.39916
1.9	0.3807
1.901	0.36202
1.902	0.34321
1.903	0.32436
1.904	0.30555
1.905	0.28688
1.906	0.26841
1.907	0.25021
1.908	0.23234
1.909	0.21486
1.91	0.19781
1.911	0.18124
1.912	0.16517
1.913	0.14964
1.914	0.13465
1.915	0.12023
1.916	0.10637
1.917	0.093073
1.918	0.080332
1.919	0.068133
1.92	0.056459
1.921	0.045286
1.922	0.034589
1.923	0.024338
1.924	0.014501
1.925	0.0050449
1.926	-0.0040668
1.927	-0.012869
1.928	-0.021399
1.929	-0.029691
1.93	-0.037781
1.931	-0.0457
1.932	-0.053481
1.933	-0.061151
1.934	-0.068736
1.935	-0.076259
1.936	-0.083738
1.937	-0.091189
1.938	-0.098623
1.939	-0.10605
1.94	-0.11347
1.941	-0.12088
1.942	-0.12828
1.943	-0.13566
1.944	-0.14301
1.945	-0.15031
1.946	-0.15754
1.947	-0.16468
1.948	-0.17171
1.949	-0.17861
1.95	-0.18533
1.951	-0.19185
1.952	-0.19814
1.953	-0.20416
1.954	-0.20989
1.955	-0.2153
1.956	-0.22034
1.957	-0.22498
1.958	-0.22921
1.959	-0.23298
1.96	-0.23628
1.961	-0.23907
1.962	-0.24134
1.963	-0.24307
1.964	-0.24424
1.965	-0.24484
1.966	-0.24485
1.967	-0.24428
1.968	-0.24312
1.969	-0.24137
1.97	-0.23904
1.971	-0.23612
1.972	-0.23265
1.973	-0.22862
1.974	-0.22407
1.975	-0.219
1.976	-0.21345
1.977	-0.20744
1.978	-0.201
1.979	-0.19417
1.98	-0.18698
1.981	-0.17947
1.982	-0.17167
1.983	-0.16363
1.984	-0.15539
1.985	-0.14699
1.986	-0.13847
1.987	-0.12988
1.988	-0.12127
1.989	-0.11268
1.99	-0.10414
1.991	-0.09572
1.992	-0.087447
1.993	-0.07937
1.994	-0.071529
1.995	-0.063965
1.996	-0.056718
1.997	-0.049827
1.998	-0.043327
[truncated: 1 more rows]
