# Supplementary material for: Staggered structural dynamic-mediated selective adsorption of H2O/D2O on flexible graphene oxide nanosheets
Source: Nat Commun. 2024 Apr 27;15:3585. doi: 10.1038/s41467-024-47838-9 (PMC11055881; doi:10.1038/s41467-024-47838-9)
Supplement: Supplementary file 18 — Source Data [file 41467_2024_47838_MOESM18_ESM.zip › Source Data file/Fig4/GO_interlayer_distance_as_a function_of_water_uptake.xlsx]

## Sheet: H2O
Amounts adsorbed (mmol/g)	interlayer distances of GO(nm)
0	0.72055
2.1438	0.7306
7.154	0.80245
10.396	0.85836
13.72	0.93084
19.404	1.0578
24.873	1.1766

## Sheet: D2O
Amounts adsorbed (mmol/g)	interlayer distances of GO(nm)
0	0.70996
1.7187	0.7189
6.4557	0.79433
9.8838	0.86665
12.545	0.93222
16.212	1.0351
19.628	1.1321
