# Supplementary material for: Staggered structural dynamic-mediated selective adsorption of H2O/D2O on flexible graphene oxide nanosheets
Source: Nat Commun. 2024 Apr 27;15:3585. doi: 10.1038/s41467-024-47838-9 (PMC11055881; doi:10.1038/s41467-024-47838-9)
Supplement: Supplementary file 18 — Source Data [file 41467_2024_47838_MOESM18_ESM.zip › Source Data file/Fig4/Pressure_dependence_of_001_diffraction_peak_intensity_upon_water_adsorption.xlsx]

## Sheet: H2O
relative vapore pressure	Normarized peak intensity
0	1
0.0121	0.95964
0.184	1.002
0.39	1.0795
0.587	1.1876
0.796	1.2545
0.9	1.2252

## Sheet: D2O
relative vapore pressure	Normarized peak intensity
0	1
0.01	0.93846
0.191	0.93484
0.426	1.0977
0.605	1.224
0.792	1.2986
0.893	1.2679
