# Supplementary material for: Staggered structural dynamic-mediated selective adsorption of H2O/D2O on flexible graphene oxide nanosheets
Source: Nat Commun. 2024 Apr 27;15:3585. doi: 10.1038/s41467-024-47838-9 (PMC11055881; doi:10.1038/s41467-024-47838-9)
Supplement: Supplementary file 18 — Source Data [file 41467_2024_47838_MOESM18_ESM.zip › Source Data file/Fig4/Water_adsorption_isotherms.xlsx]

## Sheet: H2O
Adsorption brance			desorption brance
relative vapore pressure,(P/P0)	Amounts adsorbed(mmol/g)		relative vapore pressure,(P/P0)	Amounts adsorbed(mmol/g)
0	0.684		0.9842	32.657
0.0008	0.868		0.954	32.171
0.0017	1.06		0.9152	31.05
0.0029	1.247		0.906	30.575
0.0042	1.437		0.8875	29.38
0.0248	3.28		0.8723	28.056
0.0556	4.479		0.8639	27.262
0.0984	5.556		0.8509	26.126
0.156	6.675		0.8324	24.767
0.203	7.479		0.8164	23.68
0.2473	8.19		0.7932	22.341
0.3007	9.031		0.7689	21.177
0.3541	9.837		0.7411	19.991
0.4034	10.604		0.7146	19.026
0.45	11.344		0.6804	17.893
0.5014	12.183		0.6666	17.448
0.5459	12.96		0.6288	16.291
0.596	13.887		0.5804	15.05
0.6424	14.847		0.527	13.955
0.6889	15.929		0.4782	13.046
0.7028	16.278		0.4303	12.235
0.7445	17.49		0.3785	11.392
0.7783	18.689		0.3365	10.696
0.7924	19.251		0.2839	9.876
0.8248	20.627		0.2414	9.216
0.8441	21.582		0.1899	8.383
0.8719	23.037		0.1485	7.68
0.89	24.16		0.101	6.798
0.9144	25.899
0.9283	27.036
0.9531	29.32
0.964	30.534
0.9725	31.449
0.9842	32.657

## Sheet: D2O
Adsorption brance			desorption brance
relative vapore pressure,(P/P0)	Amounts adsorbed(mmol/g)		relative vapore pressure,(P/P0)	Amounts adsorbed(mmol/g)
0	0.441		0.9883	25.02
0.0005	0.644		0.9547	24.684
0.0015	0.86		0.9074	23.972
0.0029	1.086		0.8616	22.665
0.0049	1.317		0.8236	21.098
0.0244	2.853		0.809	20.466
0.0517	3.82		0.7673	18.918
0.115	5.14		0.7178	17.303
0.1574	5.904		0.6701	15.923
0.2071	6.72		0.619	14.742
0.2563	7.467		0.5682	13.739
0.3007	8.119		0.5255	12.986
0.3567	8.906		0.4732	12.135
0.4064	9.606		0.4269	11.439
0.4481	10.197		0.3826	10.79
0.4966	10.896		0.3314	9.993
0.5434	11.582		0.2836	9.313
0.5906	12.31		0.2398	8.667
0.6418	13.144		0.1954	7.993
0.691	14.017		0.1462	7.226
0.7432	15.066		0.1023	6.464
0.7939	16.257
0.8426	17.694
0.8857	19.344
0.8933	19.64
0.9279	21.221
0.944	22.09
0.9883	25.02
