# Supplementary material for: Staggered structural dynamic-mediated selective adsorption of H2O/D2O on flexible graphene oxide nanosheets
Source: Nat Commun. 2024 Apr 27;15:3585. doi: 10.1038/s41467-024-47838-9 (PMC11055881; doi:10.1038/s41467-024-47838-9)
Supplement: Supplementary file 18 — Source Data [file 41467_2024_47838_MOESM18_ESM.zip › Source Data file/Fig4/XRD_profiles.xlsx]

## Sheet: H2O
s(nm-1)	P/P0=0	P/P0=0.012	P/P0=0.18	P/P0=0.39	P/P0=0.59	P/P0=0.80	P/P0=0.90
0.36	26283	26512	20914	16573	12463	10957	10965
0.38	26015	26407	20502	16378	11951	10792	11082
0.4	23007	23502	17701	14092	10314	9634.5	9898.1
0.42	19912	19873	15386	11839	9096.3	8232.9	8533.6
0.44	17755	18041	13507	10359	7703.8	7042.4	7507.8
0.46	15808	15922	11762	8771.1	6583.6	5985.9	6428.3
0.48	14140	14056	10443	7649.7	5823.7	5442.7	5937.4
0.5	12680	12881	9181	7075.9	5196.9	4865.4	5416
0.52	11567	11550	8311.5	6069	4685.6	4330.1	4944.2
0.54	10450	10299	7398.6	5488.2	4154.6	3926.8	4496
0.56	9597.7	9393	6565.4	4853.8	3686.4	3605.7	4076.8
0.58	8704.2	8503.9	5979.8	4358.3	3342.7	3203.7	3803.5
0.6	7973	7934.4	5522	4043.5	3149.5	3061.5	3574.5
0.62	7462.8	7246.5	4955.2	3679.6	2807.9	2845.2	3430.4
0.64	6951.6	6746.7	4536.7	3290.4	2644.9	2685.1	3223.7
0.66	6438.2	6289.5	4156.2	3003.8	2457.5	2449.3	2957.8
0.68	5918	5696	3810.8	2856.9	2283.5	2208.6	2821.9
0.7	5557.9	5305.1	3494.9	2602.2	2119.5	2126.3	2664.8
0.72	5185.3	5167.4	3358.5	2370.1	1999.2	2083.1	2579.4
0.74	4875.8	4630	3021.8	2214.4	1890.9	1913.9	2442.7
0.76	4522.2	4422.9	2765.7	2008.1	1763.3	1835.8	2369.2
0.78	4206.9	4176.7	2646.2	1945.1	1683.7	1677.7	2254.3
0.8	4087.1	3839.3	2473.8	1801.8	1618.1	1615	2161.5
0.82	3717.6	3718.9	2255.9	1678	1465.7	1609.2	2104.9
0.84	3549.1	3562.7	2074.2	1577.1	1402.8	1524.7	1992.9
0.86	3404.9	3308.2	2086.3	1610.9	1375.7	1544.7	1988.7
0.88	3266.5	3141.6	1887.4	1512.3	1282.1	1381.7	1895.9
0.9	3037.6	2980.6	1807.3	1327.4	1223.6	1328.1	1829.1
0.92	2914.3	2842.5	1688.8	1270.9	1142.4	1309.1	1778
0.94	2740.8	2631.4	1582.5	1231.8	1031.6	1251.2	1711.6
0.96	2609.2	2430	1507.4	1171.7	1052.5	1232.3	1661.2
0.98	2495.2	2452.9	1393.2	1105.2	1021.7	1195.2	1652.8
1	2390.5	2355.9	1356.1	1007.3	990.32	1099.8	1571.9
1.02	2255.7	2146.4	1266.4	980.53	916.09	1079.6	1511.3
1.04	2185.8	2057.7	1248.2	978.32	951.12	1120.8	1534
1.06	2150.9	1990.4	1189.6	988.32	943.13	1080.4	1562.9
1.08	2017.3	1849.2	1138.3	895.49	894.93	1034.3	1460.5
1.1	1926	1753.9	1060	888.52	856.72	995.71	1420.9
1.12	1862.1	1673.2	1017.3	855.71	857.39	980.64	1399.3
1.14	1779.3	1706.1	956.76	813.29	836.42	965.52	1346.4
1.16	1740.1	1574.4	930.63	789.75	780.67	972.25	1348
1.18	1616	1564.8	890.7	792.64	744.64	911.58	1316
1.2	1591.1	1570.4	836.55	748	710.02	896.35	1279.3
1.22	1571.7	1422.3	842.09	742.55	722.52	896.72	1287.3
1.24	1471.9	1386.3	745.48	672.3	684.35	879.07	1245.2
1.26	1419.2	1309.1	799.12	684.28	711.65	897.41	1231.7
1.28	1373.6	1283.1	737.62	664.32	674.64	867.81	1203.1
1.3	1299.5	1279.3	728.88	639.12	632.54	857.59	1170.1
1.32	1287.9	1193.2	685.86	639.94	655.88	829.16	1208.6
1.34	1272.3	1116.2	659.73	596.69	644.03	814.81	1168.9
1.36	1236.5	1125.6	673.3	611.83	653.29	794.76	1203.4
1.38	1137.5	1075	630.04	588.64	571.75	795.57	1135.8
1.4	1152.8	1033.2	659.63	574.17	601.64	793.95	1155.4
1.42	1061.5	1012.3	575.3	559.79	565.18	774.77	1153.3
1.44	1081.2	923.63	580.76	519.48	607.16	792.1	1149
1.46	1028.9	906.44	541.22	483.55	557.72	737.5	1084.3
1.48	1010.6	911.82	582.59	542.95	606.03	718.79	1122.9
1.5	992.43	866.37	532.44	501.02	529.94	690.65	1086.3
1.52	967.16	865.62	536.92	519.2	533.93	740.99	1063.9
1.54	901.01	792.53	499.73	466.76	500.28	708.16	1006
1.56	905.03	814.01	477.71	498.85	513.09	711.6	1046.8
1.58	867.76	746.96	473.01	500.71	517.67	659.62	1030.3
1.6	866.21	791.46	471.65	448.4	482.13	674.56	1014.6
1.62	866.39	780.31	472.69	482.03	483.14	680.62	1023.1
1.64	792.96	752.23	461.98	461.06	472.34	639.22	988.21
1.66	829.16	697.75	438.88	447.9	485.37	662.39	952.67
1.68	797.81	739.72	440	409.21	449.07	645.47	980.5
1.7	757.87	661.57	437.44	428.89	506.37	662.73	1001.5
1.72	735.35	685.07	428.26	418.13	514.57	678.55	989.27
1.74	707.67	665.37	400.17	396.74	470.19	652.81	977.01
1.76	684.53	633.06	402.67	401.04	439.87	628.82	974.61
1.78	658.93	623.02	383.2	394.55	421.3	605.34	918.22
1.8	707.96	645.47	397.91	406.43	486.8	657.17	927.85
1.82	643.01	589.18	390.26	401.05	462.44	612.63	974.54
1.84	685.55	586.28	400.19	396.74	439.47	605.75	935.71
1.86	651.38	571.75	371.15	407.82	433.1	601.72	901.08
1.88	642.57	549.43	379.59	400.3	451.33	617.28	928.81
1.9	614.34	526.48	323.4	366.19	427.4	585.58	890
1.92	597.61	476	334	384.23	439.42	588.56	929.01
1.94	549.31	544.56	337.36	345.34	432.71	568.82	899.82
1.96	577.45	470.83	345.25	377.76	419.39	583.15	879.99
1.98	586.8	478.31	363.19	368.95	414.16	573.02	857.41
2	557.1	518.25	312.98	375.77	436.64	605.21	872.65
2.02	531.47	487.72	303.65	356.99	403.72	590.02	902.14
2.04	550.82	496.25	339.4	378.09	403.86	581.63	861.97
2.06	486.51	458.33	306.36	347.56	402.82	598.07	873.05
2.08	481.94	501.45	318.56	344.46	354.88	556.69	875.26
2.1	514.25	438.56	289.17	301.81	393.09	539.16	819.64
2.12	491.97	395.85	318.81	296.27	392.78	549.32	784.35
2.14	494.51	413.68	308.77	352.79	380.37	542.05	815.59
2.16	490.3	430.84	326.16	319.78	389.07	553.44	831.48
2.18	461.28	375.89	284.15	290.83	374.11	569.36	824.72
2.2	447.07	398.78	267.3	284.57	359.2	521.77	816.92
2.22	482.07	474.86	325.81	348.55	385.71	601.71	851.94
2.24	448.42	355.09	290.66	301.4	370.18	540.45	819.16
2.26	470.16	378.45	296.34	319.63	365.31	520.73	816.39
2.28	429.03	391.44	290.22	307.62	355.74	521.84	797.47
2.3	404.85	387.07	261.75	279.34	365.27	533.56	807.1
2.32	419.72	387.51	278.55	316.12	387.27	533.41	774.71
2.34	392.93	385.56	287.02	297.45	397.3	532.7	811.26
2.36	408.66	358.59	284.33	294.62	389.8	533.52	798.96
2.38	418.2	351.3	282.56	297.62	377.24	533.57	797.96
2.4	410.56	341.47	290.55	311.71	352.77	541.34	767.9
2.42	408.1	388.07	284.23	320.98	379.08	536.78	833.2
2.44	396.99	378.96	251.55	303.98	355.18	509.96	809.08
2.46	386.04	336.55	245.82	277.16	357.26	553.92	800.44
2.48	397.87	336.88	245.39	278.76	339.8	522.01	755.37
2.5	388.37	358.43	269.05	277.97	358.37	501.75	779.53
2.52	342.38	297.18	272.83	311.24	354.01	505	765.89
2.54	368.11	326.22	260.8	308.06	375.51	521.72	766.29
2.56	365.61	355.28	256.59	295.24	345.27	507.66	781.4
2.58	408.98	308.94	243.45	306.71	358.48	527.84	799.81
2.6	360.69	345.52	245.34	297.41	378.2	498.1	790.18
2.62	365.38	320.75	243.71	280.25	373.03	511.73	768.88
2.64	363.47	251.96	240.95	242.04	366.43	508.24	784.53
2.66	341.6	286.51	265.15	277.92	358.15	505.77	768.58
2.68	357.17	275.14	253.85	319.57	360.8	492.49	762.81
2.7	360.38	280.54	244.85	263.42	335.28	514.19	743.91
2.72	338.55	309.81	230.08	275.76	327.16	523.1	752.19
2.74	366.39	302.12	227.11	281.37	337.32	517.92	758.92
2.76	355.08	294.39	248.14	268.41	353.71	473.57	778.76
2.78	316.36	237.52	222.47	245.86	348.15	499.7	759.37
2.8	343.89	297.13	229.93	278.94	340.26	473.16	740.43
2.82	332.58	293.33	220.21	283.58	324.9	484.17	745.11
2.84	341.53	283.94	260	291.19	375.71	504.78	778.46
2.86	300.46	276.6	246.51	292.46	319.38	487.15	731.48
2.88	279.38	229.35	249.96	246.16	314.99	487.75	785.14
2.9	306.23	293.55	226.55	299.08	324.62	488.08	761.55
2.92	312.15	280.22	265.94	298.14	349.54	478.64	736.05
2.94	333.13	286.86	250.96	317.06	390.8	478.29	740.53
2.96	334.32	274.9	232.52	269.92	359.75	534.61	766.18
2.98	283.38	212.63	219.39	271.26	334.85	522.24	746.53
3	304.21	264.68	250.6	279.67	355.18	503.67	753.03
3.02	331.43	273.75	249.66	285.71	334.56	493.18	781.72
3.04	302.34	282.17	228.71	283.7	312.44	515.22	728.93
3.06	272.64	290.55	251.68	259.84	316.56	495.56	755.07
3.08	278.08	223.74	238.4	276.37	314.56	465.2	738.04
3.1	274.3	275.77	234.09	283.42	328.86	491.7	754.91
3.12	302.82	254.93	230.08	271.14	334.42	505.43	791.21
3.14	256.99	258.9	220.25	268.49	320.8	514.05	746.52
3.16	302.73	238.09	230.13	263.85	325.99	491.91	725.65
3.18	293.33	214.27	233.91	271.62	360.63	524.12	787.81
3.2	297.68	268.71	211.08	239.1	340.59	481.44	721.7
3.22	308.8	224.72	244.83	261.42	332.72	492.63	761.46
3.24	255.06	222.36	242.22	276.14	355.91	484.77	784.36
3.26	287.36	233.52	230.27	278.04	358.74	502.09	783.69
3.28	262.06	203.97	241.74	252.36	307.04	484.97	779.11
3.3	279.18	232.45	248.43	273	349.57	522.45	757.91
3.32	254.53	195.4	202.84	251.73	314.09	478.86	724.33
3.34	296.78	217.58	242.79	262.43	330.22	490.83	755.16
3.36	247.95	180.79	218.54	262.7	309.75	499.03	743.27
3.38	241.62	215.79	236.25	265.8	293.02	524.5	742.51
3.4	235.58	207.46	215.7	239.07	328.15	475.4	764.08
3.42	283.06	275.22	217.16	274.59	340.03	492.69	794.68
3.44	272.71	256.83	241.08	272.78	291.22	486.54	752.88
3.46	260.07	267.51	208.92	272.89	311.33	467.46	756.38
3.48	261.53	220.77	217.61	259	353.38	515.95	799.79
3.5	268.01	207.58	228.51	280.52	336.68	503.73	746.5
3.52	249.96	259.82	182.71	274.22	332.65	474.56	778.5
3.54	254.11	234.84	216.79	255.42	324.76	500.45	794.67
3.56	256.27	247.37	251.46	275.77	324.93	523.42	809.23
3.58	249.13	225.84	224.94	273.54	314.57	509.39	814.76
3.6	264.97	252.45	244.95	261.73	326.84	504.9	796.13
3.62	239.3	154.68	176.65	222.54	306.6	472.28	751.4
3.64	263.74	277.89	251.49	307.14	365.68	525.77	823.01
3.66	292.41	195.33	239.45	277.87	326.73	513.63	782.36
3.68	279.66	222.81	239.31	282.89	340.05	522.62	834.3
3.7	240.31	267.96	242.55	266.16	330.84	524.91	799.1
3.72	262.64	264.04	259.83	263.77	356.05	541.98	789.95
3.74	241.02	229.96	212.18	244.83	334.32	479.5	802.93
3.76	261.33	277.18	251.54	286.29	337.85	504.82	859.29
3.78	275.58	212.83	204.85	255.39	321.21	487.65	832.78
3.8	290.15	229.43	215.92	273.35	364.67	514.59	861.52
3.82	307.97	273.45	250.38	273.68	375.12	529.69	875.91
3.84	306.6	298.93	209.26	272.55	324.3	507.06	881.24
3.86	249.13	222.07	213.98	255.14	361.02	557.49	890.59
3.88	249.48	235.42	206.99	275.8	351.61	548.92	806.66
3.9	248.4	208.99	258.16	259.12	383.12	516.45	866.9
3.92	264.37	247.2	238.31	287.04	370.92	558.51	889.56
3.94	231.09	200.11	214.31	246.69	360.43	519.5	828.6
3.96	260.17	217.29	247.47	284.1	346.85	532.78	864.11
3.98	265.65	219.18	221.51	326.58	311	539.69	870.45
4	234.21	220.86	245.51	274.86	363.72	513.45	919.08
4.02	249.64	216.02	217.49	275.24	366.89	612.35	895.53
4.04	214.61	201.01	244.32	267.27	344.47	585.55	891.16
4.06	214.13	233.54	249.35	291.91	349.41	530.91	894.6
4.08	243.27	212.86	257.75	302.11	355.38	576.37	907.91
4.1	256.29	269.44	258.57	284.62	368.65	532.81	909.12
4.12	252.94	246.31	229.46	299.22	369.46	534	933.04
4.14	231.07	235.25	193.46	301.12	357.76	527.85	955.42
4.16	237.25	248.58	233.42	299.63	373.18	579.39	957.3
4.18	268.86	222.65	253.58	259.08	360.27	550.58	946.09
4.2	233.47	216.7	216.08	259.4	313.68	549.74	990.3
4.22	227.35	227.68	256.08	262.25	369.1	560.94	984.75
4.24	224.22	235.36	213.39	259.79	339.87	536.46	1011.1
4.26	242.96	202.78	224.25	271.03	343.15	544.57	996.88
4.28	226.02	203.1	214.91	273.58	321.79	553.18	1044.9
4.3	213.06	197.66	217.65	278.35	329.33	564.2	993.82
4.32	225.48	206.51	239.29	256.31	345.74	573.56	1059.5
4.34	221.39	215.18	216.71	293.05	346.55	571.9	1030.8
4.36	216.43	191.93	207	269.36	347.48	543.94	1073.5
4.38	252.78	226.33	239.9	302.74	339.09	570.63	1085.5
4.4	234.65	218.21	223.96	239.31	356.02	566.64	1104.9
4.42	227.05	205.38	233.1	257.18	334.18	584.22	1102.8
4.44	238.57	223.13	227.8	288.77	329.21	585.94	1145.3
4.46	233.59	241.71	221.39	280.76	364.08	582.36	1179.5
4.48	251	237.25	244.91	267.9	329.72	588.71	1160.4
4.5	217.96	160.71	223.43	253.24	346.94	577.27	1196.6
4.52	221.77	233.22	231.97	258.87	345.19	605.58	1199
4.54	236.07	269.21	235.26	299.5	371.2	620.23	1252.6
4.56	236.19	214.78	213.66	273.15	336.69	609.36	1260.9
4.58	218.51	229.07	229.64	261.34	339.42	623.95	1286.5
4.6	209.42	184.42	207.08	250.56	334.25	606.68	1326.6
4.62	233.17	189.43	227.14	276.6	337.05	617.45	1379.4
4.64	238.03	202.35	211.7	281.56	342.14	595.88	1398.1
4.66	243.12	191.97	234.62	276.25	355.24	626.68	1420.9
4.68	208.32	219.16	229.01	242.85	354.73	634.43	1457.6
4.7	236.07	215.21	219.12	265.64	362.48	657.12	1505.5
4.72	215.19	193.26	220.19	274.8	362.6	648.31	1503.3
4.74	233.93	244.43	226.23	283.08	375.21	659.19	1570.4
4.76	221.85	195.67	228.49	253.46	366.43	645.17	1593.9
4.78	223.57	219.89	204.85	299.55	365.57	665.85	1658.5
4.8	223.34	177.73	220.43	287.26	363.76	705.42	1693.8
4.82	221.47	223.32	244.46	248.08	381.77	690.38	1760.3
4.84	238.17	212.99	222.15	290.54	378.75	695.94	1786.3
4.86	228.27	191.2	216.08	294.7	399.63	731.74	1880.5
4.88	210.36	189.99	245.45	273.01	387.9	719.9	1956.5
4.9	231.97	198.86	244.61	290.71	400.65	760.69	1993.3
4.92	216.76	209.22	233.62	309.55	377.14	786.57	2059.3
4.94	212.51	213.1	221.47	231.76	349	750.68	2075
4.96	242.02	226.26	219.78	312.2	375.7	805.46	2153.2
4.98	241.17	189.85	241.32	270.17	362.28	800.83	2191.9
5	219.02	215.33	195.75	290.05	340.72	801.19	2289.2
5.02	220.71	218.93	234.81	294.59	357.52	817.42	2390.2
5.04	217.75	258.66	239.29	276.66	379.17	836.31	2500.3
5.06	194.91	193.49	246.14	294.77	365.27	848.75	2545
5.08	235.67	208.72	239.85	299.36	379.79	891.29	2639.8
5.1	227.87	224.08	238.83	270.6	393.26	909.66	2690.4
5.12	235.02	212.46	262.7	295.78	397.49	943.42	2751.7
5.14	228.41	203.06	235.87	277.07	399.99	927.65	2898.4
5.16	233.06	203.65	246.11	297.25	393.59	960.02	2974.9
5.18	231.38	203.42	253.16	319.05	398.01	1018.4	3113.1
5.2	230.16	245.21	243.8	301.28	395	1045.1	3168.3
5.22	218.36	200	231.64	271.75	391.62	1041.1	3202.1
5.24	208.03	185	230.43	316.79	404.11	1059.1	3290.3
5.26	220.7	225.77	258.71	287.9	413.58	1101.3	3428.9
5.28	235.26	215.48	228.84	302.19	419.58	1154.3	3523.5
5.3	213.71	214.43	239.65	275.39	388.33	1189.7	3531.5
5.32	230.36	217.9	252.14	308.34	419.21	1233.3	3549.7
5.34	247.91	245.31	237.46	319.3	408.74	1233.7	3517.7
5.36	244.04	209.41	247.69	331.08	409.94	1314	3587.3
5.38	237.08	208.24	234.32	346.56	458.63	1349.2	3646.1
5.4	251.49	214.88	237.89	303.97	461.19	1387.3	3645.5
5.42	222.95	219.28	259.38	309.99	448.68	1472	3675.9
5.44	226.42	217.48	239.71	309.66	442.02	1471.5	3576.6
5.46	231.69	224.67	241.92	348.47	467.21	1523.3	3441.5
5.48	234.36	242.42	262.86	340.96	454.61	1598.5	3394.3
5.5	242.69	194.84	265.61	341.04	440.86	1639.6	3388.6
5.52	204.8	190.18	236.78	328	431.78	1681.5	3242
5.54	236.64	249.95	242.53	309.99	493.92	1799.4	3091.7
5.56	229.72	224.39	247.11	310.22	458.23	1813.3	2971.6
5.58	216.07	212.12	261.92	309.27	474	1869.1	2778
5.6	226.45	226.68	255.82	331.36	523.8	1980.3	2703.1
5.62	233.29	242.39	262.62	339.59	511.52	2049.3	2557.8
5.64	229.48	252.73	250.91	353.26	502.06	2121.4	2421.4
5.66	228.23	255.4	274.28	341.32	523.7	2195.9	2293.6
5.68	233	266.43	282.4	357.84	540.23	2319.5	2198.6
5.7	224.43	241.7	243.65	342.78	525.32	2358.3	2070.8
5.72	250.24	206.71	276.67	345.33	553.04	2504.6	1998.6
5.74	213.66	185.47	274.11	359	528.53	2586.3	1859.8
5.76	245.56	225.64	263.45	354.31	575.76	2692.3	1793.3
5.78	230.49	253.35	243.17	336.37	568.4	2800.2	1702.9
5.8	219.23	219.71	274.89	394.59	593.97	2877.9	1663.6
5.82	230.82	267.93	270.86	337.63	598.87	3009.6	1585.2
5.84	235.13	225.63	269.5	352.72	604.54	3109	1546.8
5.86	239.12	235.11	285.8	378.73	641.6	3211.2	1445.6
5.88	249.97	200.23	285.46	363	645.84	3260.5	1404.6
5.9	248.88	232.98	278.82	388.83	680.24	3368.9	1385.1
5.92	233.66	228.4	282.46	378.57	674.29	3464.4	1333.8
5.94	251.88	234.65	281.53	378.18	728.16	3518	1292.3
5.96	238.53	231.29	298.41	379.34	709.66	3569.1	1203.7
5.98	252.24	259.46	271.67	372.1	718.07	3619.5	1175.9
6	253.04	199.59	286.9	389.06	787.65	3595.9	1135.8
6.02	252.66	237.06	296.08	422.2	773.35	3537.7	1124.6
6.04	230.04	237.22	257.15	332.2	782.36	3480.6	1077.8
6.06	259.13	273.06	291.53	419.07	840.29	3386.1	1089.8
6.08	250.65	222.18	293.32	381.46	841.78	3317.7	1028.4
6.1	258.58	260.36	286.72	454.23	887.05	3183.3	1021.1
6.12	266.38	252.94	279.47	404.84	912.14	2956.1	960.71
6.14	235.41	260.32	301.09	406.01	930.63	2840	960.53
6.16	264.37	253.11	286.24	434.95	988.69	2653.6	930.07
6.18	263.86	198.5	296.78	448.71	1043.2	2532.1	926.04
6.2	231.01	253.51	313.31	421.1	1052.2	2307.8	913.62
6.22	259.62	228.52	307.05	439.06	1072	2149.2	897.2
6.24	256.14	219.87	302.12	432.46	1117.9	1977.8	875.82
6.26	270.39	272.11	294.59	432.97	1187.7	1875.5	878.23
6.28	241.28	223.61	308.76	442.93	1215.8	1765.4	830.15
6.3	264.01	247.29	321.28	484.96	1264.4	1685.6	845.72
6.32	239.38	248.77	323.65	486.58	1290.4	1533.3	814.92
6.34	273.61	253.38	344.01	512.99	1355.2	1485.9	799.45
6.36	253.33	253.98	346.39	502.16	1408.9	1402.1	807.19
6.38	246.68	281.77	292.49	507.97	1453.3	1315.3	752.83
6.4	251.33	234.53	328.8	539.47	1562.5	1294.6	751.9
6.42	281.24	284.03	348.23	543.1	1644.8	1229.1	783.54
6.44	266.57	237.6	335.63	548.61	1676.7	1131.5	737.3
6.46	262.82	286.45	373.11	600.48	1762	1102.5	737.81
6.48	269.39	252.82	359.48	604.6	1861.3	1074.7	744.59
6.5	292.54	268.33	367.76	605.21	1945.5	1044.1	722.83
6.52	270.43	227.35	318.37	634.64	2007.8	988.24	742.81
6.54	272.77	229.09	338.05	637.29	2078	955.47	711.27
6.56	268.97	223.81	367.17	669.96	2227.4	920.86	679.63
6.58	252.42	254.31	358.23	666.39	2310.7	909.21	666.82
6.6	234.62	251.53	341.9	628.21	2384.6	845.86	664.47
6.62	310.03	320.11	359.01	696.44	2571	832.97	696.28
6.64	283.77	304.46	349.2	755.48	2691.5	813.94	664.11
6.66	265.55	301.54	411.67	773.68	2838	797.87	670.56
6.68	277.74	247.37	376.96	775.29	2918.6	777.09	647.7
6.7	266.42	234.78	355.31	776.6	3052.7	727.35	618.5
6.72	283.15	303.03	395.91	858.17	3170.4	712.77	659.37
6.74	264.34	252.52	372.8	891.46	3246.9	729.56	646.94
6.76	282.95	318.2	424.99	895.09	3302.1	715.42	627.05
6.78	259.53	264.35	401.73	935.8	3315	687.74	606.14
6.8	263.18	279.55	423.94	993.3	3371.1	679.61	628.91
6.82	288.85	278.62	409.65	1021.8	3346.8	694.58	615.86
6.84	295.23	300.07	412.6	1057.9	3272.8	657.76	638.36
6.86	302.3	252.19	443.39	1067.5	3136.5	682.62	586.98
6.88	278.34	294.17	450.21	1105.9	2901.1	635.26	612.84
6.9	289.84	268.52	461.87	1146.2	2779.8	658.43	622.21
6.92	290.21	325.56	488.6	1170.9	2670	634.02	587.12
6.94	272.98	298.43	477.52	1191.9	2470.4	608.72	536.12
6.96	301.28	289.2	531.91	1252.2	2245.9	568.36	590.83
6.98	305.72	278.21	510.48	1396.8	2066.6	620.27	609.52
7	306.62	341.71	544.83	1457	1871	592.39	614.28
7.02	301.29	301.18	535.28	1440	1771.3	588.69	562.59
7.04	309.61	281.7	509.2	1574.1	1607.4	567.91	545.07
7.06	313.8	308.56	566.25	1618	1521.5	576.6	571.64
7.08	315.2	321.18	607.6	1689.9	1361.9	571.69	550.29
7.1	308.9	300.4	567.02	1743.7	1317.3	520.21	535.36
7.12	288.32	307.4	626.78	1909.8	1238.6	529.21	517.4
7.14	305.86	314.97	642.66	2005	1117.6	523.85	526.76
7.16	320.77	327.36	644.37	2083.7	1064.1	500.7	529.16
7.18	314.98	309.41	672.24	2214.5	994.46	538.47	560.34
7.2	331.01	323.03	668.86	2297.6	988.4	526.97	532.95
7.22	343.01	353.81	749.26	2426.5	901.6	541.47	540.18
7.24	332.51	360.62	759.87	2610.5	908	547.85	564.44
7.26	344.32	362.21	803.67	2726.4	853.84	518.56	495.19
7.28	303.3	402.88	768.41	2835.2	798.59	498.53	536.29
7.3	322.47	339.37	813.9	2949.1	746.09	495.37	508.14
7.32	345.02	327.55	879.51	3044.3	759.65	513.81	529.02
7.34	340.12	337.48	920.38	3109.6	719.61	523.99	507.94
7.36	353.88	371.73	947.12	3059	709.44	519.07	512.69
7.38	347.9	368.38	948.23	3021.8	666.14	487.07	491.61
7.4	345.57	361.31	999.11	2926.9	655.4	486.62	467.76
7.42	362.3	328.55	1007	2868.3	648.46	479.44	482.74
7.44	355.41	386.53	1065.4	2647.8	629.43	464.45	494.48
7.46	353.35	406.06	1069.2	2506.5	585.62	480.83	475.76
7.48	341.39	369.36	1186.3	2328.9	598.73	450.76	477.71
7.5	362.07	339.92	1220.7	2111.5	582.95	471.32	484.83
7.52	378.9	397.96	1285.8	1976.2	592.13	498.66	497.67
7.54	363.4	414.69	1376.6	1774.6	572.47	483.87	487.39
7.56	382.34	405.4	1369.9	1581	547.97	436.4	499.88
7.58	380.7	428.81	1496.3	1476.6	547.14	439.4	458.14
7.6	398.11	447.63	1569.2	1421.5	552.75	486.79	491.98
7.62	391.24	397.23	1653	1187.5	529.64	434	484.94
7.64	418.58	411.43	1748.1	1154.1	521	463.64	473.29
7.66	406.73	399.77	1841.6	1062.7	497.91	425.56	476.89
7.68	393.7	428.01	1956.2	1042.7	511.19	405.71	455.28
7.7	407.76	434.83	2100.6	965.72	499.73	431.43	462.11
7.72	426.45	454.42	2196.1	903.97	487.45	430.66	447.12
7.74	393.33	409.44	2307.3	805.72	477.43	411.17	466.71
7.76	417.59	478.93	2465.1	843.4	488.34	438.22	450.35
7.78	433.95	509.6	2623.2	753.2	457.52	408.45	423.31
7.8	445.4	563.59	2685.3	746.7	459.02	439.1	447.2
7.82	435.06	485.79	2754.2	726.68	458.3	402.48	451.03
7.84	496.82	553.49	2843.6	693.87	497.55	413.22	446.18
7.86	470.06	563.22	2918.3	678.06	485.59	412.17	445.49
7.88	496.3	599.56	2891.1	653.92	450.64	434.1	457.2
7.9	515.83	554.01	2776.3	615.96	455.78	414.9	433.86
7.92	512.81	552.96	2637.7	610.17	457.56	428.48	472.74
7.94	503.01	601.92	2438.4	584.3	460.58	400.43	443.4
7.96	564.26	583.48	2332.4	556.01	428.17	407.66	451.61
7.98	545.24	636.63	2133.6	544.98	428.99	413.84	434.16
8	578.12	710.61	1930	567.85	391.56	394.89	424.36
8.02	588.62	671.55	1780.3	488.28	415.79	383.48	413.69
8.04	582.67	780.58	1657.7	539.32	434.02	451.26	446.07
8.06	620.31	735.58	1473.4	553.43	411.65	394.61	448.3
8.08	664.25	780.62	1375	511.32	402.68	403.51	428.12
8.1	676.4	849.43	1264.1	496.58	413.05	413.96	425.77
8.12	676.27	827.4	1132.8	471.32	414.1	393.77	431.7
8.14	682.77	823	993.25	434.87	397.32	403.98	414.56
8.16	737.07	902.92	988.63	502.95	429.27	398.49	419.33
8.18	777.76	925.96	931.96	455.67	392.57	388.64	400.13
8.2	831.27	1004.5	884.22	444.22	395.64	385.22	444.69
8.22	827.53	1070.4	828.92	453.64	404.58	399.02	434.24
8.24	878.02	1120.7	793.98	459.34	372.8	415.39	424.69
8.26	917.25	1188.8	734.54	428.92	388.74	381.73	414.6
8.28	926.69	1180.2	700.58	420.11	376.18	381.68	409.09
8.3	991.77	1277.3	675.69	432.75	385.33	366.19	442.15
8.32	1040.9	1377.3	661.54	462.6	416.04	371.2	431.18
8.34	1103.4	1458.2	623.11	400.78	374.83	381.07	412.78
8.36	1119.5	1392.5	588.55	389.8	352.68	351.38	443.26
8.38	1167.5	1630.7	607.7	433.03	365.08	373.4	414
8.4	1253	1665.1	600.52	424.14	377.14	374.53	385.42
8.42	1283.7	1764.8	564.07	417.21	349.95	365.74	403.95
8.44	1415.8	1892.5	549.78	384.8	349.65	357.69	378.37
8.46	1482.4	1946.3	520.8	374.08	365.44	374.49	397.04
8.48	1552.7	2068.2	515.45	361.4	363.43	357.16	398.28
8.5	1603.1	2182.4	499.5	376.99	344.54	325.27	408.88
8.52	1760.7	2333.3	517.7	378.75	353.09	371.29	383.21
8.54	1854.4	2445.8	511.57	342.52	363.39	353.76	405.17
8.56	1936.7	2547.5	484.64	379.29	357.93	356.11	414.88
8.58	2072.9	2697.6	452.51	348.64	345.69	354.93	399.28
8.6	2222.7	2731.5	483.74	373.22	356.72	378.59	401.86
8.62	2366.2	2847.9	445.65	360.02	367.29	358.69	366.82
8.64	2477.3	2716.5	470.81	367.99	354.15	362.61	377.53
8.66	2540.4	2740.5	437.59	344.7	341.99	338.47	376.86
8.68	2630.1	2607.8	459.5	332.26	347.81	363.05	377.32
8.7	2755.8	2545	437.65	365.3	328.5	344.37	392.22
8.72	2850.4	2387.3	412.25	375.64	335.39	367.22	383.6
8.74	2897.8	2142.1	417.3	389.75	355.7	375.79	382.27
8.76	2850.3	1973.2	404.86	366.21	339.62	366.84	368.14
8.78	2807.2	1826	428.22	369.64	354.19	381.05	386.82
8.8	2714.5	1739.4	417.26	354.33	326.87	347.57	391.45
8.82	2551.4	1536.8	408.69	334.45	331.45	375.1	408.95
8.84	2420.2	1436	415.02	332.68	360.35	380.58	377.44
8.86	2260	1351.9	406.86	327.61	336.27	376.08	382.02
8.88	2057.5	1275.8	407.42	347.62	321.43	361.39	374.1
8.9	1921.1	1126.7	380.38	343.6	333.27	351.14	370.96
8.92	1728.8	1073.9	384.94	328.04	348.63	360.89	415.44
8.94	1586.3	1048.7	355.55	312.8	325.62	333.54	382.74
8.96	1458.7	952.88	386.54	350.12	313.6	349.8	367.41
8.98	1341.7	905.3	390.84	342.54	352.04	336.04	386.32
9	1265.8	912.3	359.58	360.94	344.61	370.04	377.95
9.02	1167.3	805.48	409.31	355.16	314.5	349.63	389.78
9.04	1072.7	771.16	373.35	344.2	313.19	335.89	387.27
9.06	1008.6	793.05	370.98	341.1	336.8	343.63	401.69
9.08	963.71	722.32	381.09	324.12	314.03	327.89	365.15
9.1	904.28	747.68	369.15	340.11	328.75	336.66	386.46
9.12	865.02	689.85	357.52	349.6	318.8	345.79	344.32
9.14	831.16	658.45	375.94	353.35	343.76	351.5	390.93
9.16	798.16	661.96	345.79	330.74	299.75	339.01	367.46
9.18	788.93	672.67	348.57	340.63	318.32	310.92	363.26
9.2	780.51	614.57	363.24	348.27	333.13	354.17	386.79
9.22	719.7	598.88	394.16	371.49	342.56	361.67	413.1
9.24	668.38	576.39	374.12	330.59	304.95	337.6	359.01
9.26	667.77	566.9	361.77	317.94	336.06	333.89	370.85
9.28	643.66	595.61	339.94	344.77	330.2	324.78	359.65
9.3	645.2	585.98	344.07	340.32	312.25	350.89	375.53
9.32	626.31	561.37	354.07	309.32	309.57	323.23	363.8
9.34	618.44	510.5	334.04	313.01	305.74	328.94	374.68
9.36	564.93	468.54	347.51	327.71	301.01	305.84	350.99
9.38	566.12	480.82	345.26	307.21	283.78	326.75	334.59
9.4	592.41	496.98	349.56	326.66	323.14	342.07	386.41
9.42	545.1	459.83	365.34	328.53	292.34	325.14	378.56
9.44	550.34	514.64	351.04	275.86	306.74	336.7	359.03
9.46	567.68	503.5	359.9	310.34	326.31	329.09	345.47
9.48	543.9	488.23	343.17	333.61	304.28	336.56	338.93
9.5	534	485.3	354.56	285.33	291.37	319.18	350.16
9.52	557.32	497.7	354.13	323.9	319.21	340.59	371.84
9.54	539.45	459.07	326.19	326.2	299.11	354.56	349.18
9.56	495.32	436.93	348.65	292.3	294.14	310.77	357.98
9.58	512.32	452.1	317.98	337.93	296.91	327.47	364.75
9.6	505.41	412.06	312.73	289.92	294.74	294.42	327.7
9.62	507.23	427.76	340.32	318.12	332.59	307.56	401.99
9.64	474.15	398.08	314.52	313.45	318.82	285.86	340.48
9.66	472.25	512.56	346.92	319.78	291.51	296.98	359.85
9.68	488.09	474.77	353.71	341.2	297.01	308.48	369.12
9.7	514.6	481.39	344.39	324.81	297.68	324.47	367.87
9.72	443.42	450.19	323.14	270.85	319	325.32	332.58
9.74	467.8	472.62	322.9	251.92	290.84	313.26	335.14
9.76	459.88	465.75	347.8	289.94	288.06	312.01	320.61
9.78	462.61	407.16	317.99	313.36	270.75	300.93	358.24
9.8	466.43	393.04	316.63	306.46	290.73	305.67	378.74
9.82	442.82	404.93	337.03	319.58	281.14	293.03	346.74
9.84	471.17	467.61	328.28	332.69	346.13	357.17	361.58
9.86	482.12	440.77	326.3	321.63	300.5	350.55	375.83
9.88	458.14	402.58	322.63	326.18	283.47	330.29	357.11
9.9	445.4	439.58	301.19	293.58	291.9	299.57	333.77
9.92	432.07	451.09	303.57	318.36	294.01	301.85	347.46
9.94	436.22	414.19	291.16	308.07	304.44	279.1	316
9.96	457.63	397.96	339.47	289.93	292.29	314.64	361.76
9.98	459.77	404.5	304.34	296.08	288.27	295.16	350.45
10	440.3	364.53	294.97	322	283.04	302.72	345.18
10.02	394.2	374.18	319.22	274.67	293.85	294.29	355.66
10.04	434.4	462.72	312.88	309.16	291.22	316.53	353.81
10.06	435.2	360.97	319.82	287.69	274.42	298.1	332.99
10.08	425.94	412.78	292.87	284.85	250.32	300.3	355.72
10.1	423.17	435.55	286.44	270.62	283.45	271.88	349.24
10.12	414.75	403.16	301.58	294.35	306.03	324.45	350.75
10.14	422.14	421.72	308.57	260.47	281.49	295.05	337.32
10.16	429.63	439.08	305.17	271.12	268.9	319.93	359.27
10.18	416.69	396.14	310.89	305.91	298.48	301.92	349.6
10.2	403.34	429.13	291.14	283.5	296.58	319.2	341.67
10.22	387.24	444.75	294.2	271.44	256.37	330.03	319.83
10.24	411.76	445.94	316.51	287.66	282.07	298.89	356.11
10.26	397.87	386.02	349.83	297.27	294.64	319.59	365.96
10.28	420.77	408.34	324.1	305.49	295.28	321.98	374.25
10.3	424.56	378.88	315.08	283.28	306.62	306.16	349.83
10.32	403.94	347.71	282.66	268.31	274.48	297.94	354.68
10.34	421.94	406.01	315.35	317.71	292.58	305.47	339.47
10.36	424.96	382.4	312.86	302.25	302.59	339.91	380.67
10.38	422.18	373.54	326.67	302.75	272.83	304.8	336.24
10.4	393.34	369.23	295.52	263.26	281.55	306.9	346.38
10.42	392.01	405.01	303.18	284.09	270.16	300.85	369.12
10.44	388.62	382.38	296.96	302.7	311.89	299.58	380.56
10.46	425.36	382.58	312.75	296.04	304.48	339.92	367.61
10.48	392.66	375.06	312.2	276.08	289.37	321.28	369.3
10.5	395.62	402.61	316.36	294.9	315.85	306.3	353.3
10.52	404.31	330.66	306.43	300.28	284.74	307.62	359.91
10.54	423.32	401.68	329.94	294.73	279.32	328.51	363.57
10.56	373.07	365.12	299.64	289.54	284	322.24	367.03
10.58	379.69	391.95	296.55	299.4	267.75	320.1	358.3
10.6	383.63	433.98	317.25	281.18	268.64	298.85	357.29
10.62	396.59	406.69	302.9	315.6	278.58	310.44	393.65
10.64	388.85	371.62	301.04	293.73	312.87	310.54	380.93
10.66	374.58	414.21	304.56	267.62	287.05	284.52	358.19
10.68	399.82	418.91	314.12	298.04	285	314.92	372.21
10.7	408.88	384.1	326.55	310.25	272.62	328.1	352.79
10.72	361.85	353.67	287.16	260.35	265.89	297.99	321.74
10.74	335.53	318.7	276.75	267.02	276.82	304.23	353.44
10.76	402.64	385.43	317.13	286.96	267.39	311.38	374.75
10.78	350.73	351.79	304.67	263.8	252.21	331.33	356.18
10.8	377.13	352.61	307.34	294.98	306.07	310.85	392.22
10.82	361.15	383.45	297.44	271.28	272.12	318.33	342.36
10.84	363.83	368.59	295.68	293.68	275.05	302.89	331.21
10.86	397.66	335.99	297.66	272.77	287.83	285.83	318.65
10.88	358	341.45	290.5	303.1	262.53	291.37	332.31
10.9	354.73	358.48	304.79	293.53	274.85	308.68	322.94
10.92	380.56	423.91	309.07	301.83	307.89	348.28	348.65
10.94	360.51	355.2	288.19	268.56	276.71	305.11	360.8
10.96	363.57	349.26	296.21	289.61	289.27	326.49	359.91
10.98	362.4	360.51	306.43	259.46	278.9	335.67	310.94
11	361.69	386.61	305.45	330.14	285.85	303.84	333.08
11.02	349.92	348.08	283.92	308.4	292.21	302.6	345.78
11.04	364.14	372.49	293.24	277.75	320.86	314.93	354.27
11.06	378.27	367.62	291.89	248.32	263.51	312.63	343.17
11.08	368.08	419.99	324.54	286.74	289.39	324.01	352.38
11.1	362.89	351.01	319.52	273.67	298.99	287.77	357.46
11.12	364.96	340.87	292.53	301.8	283.6	309.02	334.39
11.14	351.35	352.14	287.64	277.34	272.69	288.13	328.94
11.16	392.39	356.74	313.56	288.63	292.38	315.61	345.54
11.18	367.43	358.96	289.65	257.69	289.65	297.23	344.64
11.2	380.17	381.92	330.02	316.83	277.48	326.11	324.67
11.22	358.86	385.21	295.84	291.67	283.83	341.38	370.48
11.24	340.12	348.08	307.85	288.83	282.97	342.58	359.55
11.26	347.1	297.45	256.47	278.65	281.05	314.48	346.5
11.28	331.2	351.46	300.57	257.68	253.42	302.35	337.64
11.3	342.99	367.54	298.82	246.32	289	309.5	333.82
11.32	355.08	351.02	305.44	276.47	265.26	279.37	316.94
11.34	356.54	332.69	309.95	295.76	276.62	320.44	357.57
11.36	344.91	311.04	314.23	258.65	256.02	310.53	350.34
11.38	349.14	358.7	289.78	318.82	269.58	321.63	315.9
11.4	350.17	388.43	308.01	289.79	287.87	315.35	349.92
11.42	351.47	355.9	279.32	307.79	284.69	321.5	333.12
11.44	343.32	326.31	282.74	277.58	251.09	324.03	307.01
11.46	348.38	340.51	299.99	248.46	278.82	313.21	322.61
11.48	365.71	370.27	284.69	280.82	299.1	341.76	362.62
11.5	338.9	308.74	308.76	267.79	259.6	294.25	350.2
11.52	327.07	334.36	269.27	276.31	253.11	298.24	312.64
11.54	318.62	334.93	269.12	325.74	273.75	288.99	298.76
11.56	343.21	322.56	285.1	316.97	268.79	335.99	315.09
11.58	338.39	300.51	295.88	295.02	272.65	329.17	325.52
11.6	341.98	329.45	317.2	300.35	327.28	299.91	351.38
11.62	324.75	318.62	298.53	294.07	267.4	280.95	323.78
11.64	334.11	346.21	275.3	310.11	259.1	313.07	322.6
11.66	304.76	297.3	279.1	282.7	262.47	313.65	328.31
11.68	307.78	350.11	283.98	304.16	298.81	294.2	316.93
11.7	306.11	339.12	261.01	271.02	261.01	285.52	296.18
11.72	311.92	329.79	258.47	263.02	268.53	310.77	319.43
11.74	358.56	352.19	299.19	286.9	300.85	313.49	315.71
11.76	311.44	343.47	275.92	281.48	271.3	334.59	328.06
11.78	303.66	307.46	254.48	251.85	239.27	301.48	269.15
11.8	367.58	341.86	307	324.2	291.1	349.78	342.97
11.82	349.86	338.11	274.35	295.15	271.94	308.79	298.4
11.84	326.83	342.98	266.69	274.21	245.04	286.57	314.05
11.86	337.72	335.68	287.59	298.55	291.68	319.77	330.51
11.88	353.89	350.61	290.5	270.59	268.78	317.96	305.26
11.9	332.53	386.45	282.91	265.52	262.33	322.23	311.17
11.92	295.83	312.2	316.42	294.78	271.27	336.93	305.67
11.94	335.61	370.8	305.71	251.09	285.47	333.29	315.97
11.96	316.38	358.66	280.01	268.4	289.76	298.21	334.02
11.98	304.65	335.58	278.35	279.2	282.54	314.14	320.79
12	318.54	316.65	297.35	297.76	274.92	316.61	313.82
12.02	291.94	349.63	278.13	296.33	279.72	332.93	343.47
12.04	332.88	316.55	301.78	275.07	272.99	313.49	293.2
12.06	320.29	334.76	294.87	317.53	273.55	350.93	323.1
12.08	325.96	348.17	257.5	280.47	271.79	321.13	300.08
12.1	329.43	318.8	283	278.19	298.6	354.05	302.76
12.12	298.59	285.7	260.51	230.49	268.24	310.85	283.21
12.14	311.44	274.35	270.82	252.44	265.66	310.85	290.75
12.16	311.82	297.25	299.51	259.13	282.31	309.89	301.37
12.18	330.41	335.52	312.04	295.45	324.88	321.85	305.77
12.2	311.8	369.42	276.84	328.28	300.61	344.22	299.37
12.22	291.75	329.34	293.95	300.78	252.42	318.1	300.45
12.24	316.08	318.49	295.45	291.02	290.45	320.21	327.98
12.26	317.05	340.86	285.29	281.25	264.89	330.84	284.21
12.28	308.8	315.52	282.28	249.55	284.45	314.36	271.55
12.3	321.31	330.56	308.49	291.66	302.57	333.4	308.5
12.32	301.76	296.6	269.24	283.17	309.04	328.95	302.85
12.34	300.08	311.29	292.96	311.81	294.45	331.21	327.54
12.36	294.28	330.53	297.96	300.94	271.36	327.24	310.29
12.38	283.53	312.06	280.37	297.5	276.22	294.52	283.32
12.4	312.59	336.17	300.61	268.66	291.59	313.51	302.84
12.42	253.73	328.85	277.53	269.38	301.2	313.17	289.97
12.44	257.48	254.96	267.28	267.83	251.47	275.53	304.73
12.46	305.11	315.38	279.92	281.03	280.45	309.27	296.1
12.48	284.8	285.27	283.96	291.64	307.87	289.52	284.31
12.5	302.09	345.24	313.09	275.9	278.35	325.28	286.38
12.52	295.53	309.69	292.62	258.2	262.48	326.23	289.35
12.54	287.92	296.75	281.61	265.76	266.79	318.15	277.49
12.56	294.81	290.26	282.91	274.47	278.83	293.85	319.01
12.58	303.55	337.49	294.76	290.77	302.06	303.25	322.95
12.6	301.01	344.18	268.18	267.7	285.58	298.92	293.35
12.62	288.86	273.76	264.51	270.94	289.91	314.18	288.56
12.64	295.07	292.09	298.98	296.38	282.12	329.4	301.33
12.66	270.15	295.34	290.95	265.75	300.59	314.97	298.66
12.68	292.13	261.44	296.4	304.19	295.8	289.84	294.5
12.7	281.95	300.95	294.7	281.51	315.32	299.26	298.29
12.72	262.99	293.46	256.37	291.39	295.99	278.74	278.6
12.74	293.01	258.56	281.12	284.52	291.24	329.64	292.14
12.76	299.87	295.97	274.38	281.26	300.73	295.94	296
12.78	312.56	270.18	269.11	254.9	292.34	288.01	275.52
12.8	274.57	315.19	269.28	281.88	286.3	281.62	291.49
12.82	287.38	303.04	255.5	273.54	274.49	291.67	303.95
12.84	277.92	313.79	303.14	256.91	283.62	293.99	304.06
12.86	277.16	305.96	308.92	291.43	295.73	293.51	301.19
12.88	285.75	297.53	285.01	279.39	305.06	293.57	308.09
12.9	280.46	289.29	304	299.82	285.53	272.52	284.81
12.92	269.1	323.84	282.36	292.6	283.58	304.74	294.75
12.94	257.36	270.33	269.69	257.13	287.4	266.07	281.77
12.96	277.51	284.92	272.41	280.41	295.65	296.75	283.32
12.98	299.75	293.47	278.41	281.54	312.66	308.55	274.41
13	280.61	301.23	297.67	293.14	331.8	320.39	311.59
13.02	278.39	284.07	280.94	275.89	310.54	311.71	306.45
13.04	256.19	293.46	261.97	250.38	299.64	298.59	262.6
13.06	284.83	308.65	282.37	282.26	311.65	278.18	288.43
13.08	275.23	289.41	279	271.66	295.56	308.32	256.28
13.1	249.06	272.33	258.28	284.13	292.34	275.72	280.3
13.12	286.72	304.38	297.22	275.12	303.12	309.56	279.45
13.14	267.23	282.91	278.89	281.07	299.2	293.13	290.42
13.16	283.37	308.08	283.71	301.09	324.43	314.88	287.23
13.18	294.23	283.89	287.15	294.68	321.62	285	301.59
13.2	276.21	293.01	274.2	311.07	319.49	284.97	300.12
13.22	265.78	274.88	274.1	274.75	310	292.05	305.91
13.24	268.27	341.64	267.15	311.32	322.92	316.98	328.1
13.26	251.41	304.68	283.96	278.76	297.9	284.9	308.81
13.28	257.4	315.86	296.85	254.44	317.25	316.26	266.23
13.3	262.3	305.97	269.11	284.01	334.15	283.08	280.42
13.32	274.68	272.43	281.48	297.03	288.48	269.33	299.56
13.34	264.48	293.32	294.65	294.25	339.75	306.11	297.32
13.36	271.58	248.94	265.65	277	310.42	302.68	287.24
13.38	279.35	283.71	258.9	289.54	329.23	286.12	293.13
13.4	271.13	297.65	285.9	300.89	343.51	291.29	266.99
13.42	242.5	265.43	278.03	271.54	273.8	283.46	262.38
13.44	223.16	301.66	282.55	277.77	299.19	317.03	289.75
13.46	250.51	296.67	292.84	303.25	332.6	289.84	300.72
13.48	263.87	273.48	297.91	275	327.63	271.21	287.7
13.5	271.9	311.82	291.23	290.52	305.77	284.9	299.73
13.52	247.24	295.04	268.56	286.52	331.79	285.13	296.98
13.54	256.55	248.68	246.57	279.22	321.68	272.72	286.25
13.56	241.45	245.72	273.01	313.88	304.19	279.68	296.45
13.58	263.73	226.74	250.88	281.05	308.28	271.81	276.75
13.6	223.08	257.03	255.63	296.03	334.62	266.01	276.69
13.62	257.74	275.23	292.68	316.17	321.04	281.98	287.78
13.64	284.89	266.62	322.06	306.73	325.82	308.31	297.02
13.66	230.4	269.25	260.37	290.69	308.39	268.33	293.19
13.68	223.89	245.89	258.4	264.38	322.84	298.78	297.07
13.7	246.02	244.82	245.89	286.97	299.58	313.3	278.64
13.72	266.83	282.27	298.69	296.88	323.57	319.21	301.99
13.74	262.75	287.87	266.18	283.81	343.1	279.09	292.93
13.76	241.27	215.28	289.08	308.48	310.19	289.29	296.89
13.78	229.77	281.99	257.91	301.38	318.52	272.93	282.7
13.8	258.19	272.47	253.18	298.24	322.13	261.62	300.47
13.82	228.84	278.51	263.03	275.32	290.64	279.65	259.57
13.84	254.35	261.52	277.23	297.39	315.71	275.09	279.03
13.86	255.27	284.6	278.78	269.32	318.44	295.86	273.7
13.88	240.94	277.61	276.17	298.53	321.62	293.48	264.25
13.9	256.84	256.08	253.67	287.36	310.02	269.05	280.9
13.92	232.75	235.25	260.17	303.1	328.98	277.81	292.03
13.94	237.1	244.14	273.57	310.84	345.47	282.13	301.83
13.96	246.82	245.79	268.2	303.8	323.42	285.6	311.8
13.98	224.23	278.16	274.3	297	300.12	282.43	276.01
14	223.87	259.18	271.03	303.84	309.24	286.63	301.3
14.02	245.24	227.53	274.08	294.5	341.63	253.87	292.67
14.04	220.51	292.91	278.12	298.65	322.92	274.65	307.34
14.06	212.31	287.09	247.88	297.35	293.7	258.93	274.77
14.08	254.32	264.03	272.52	307.82	285.26	284.76	303.14
14.1	261.64	238.44	287.59	297.42	313.36	287.76	317.6
14.12	220.48	262.53	260.23	275.63	286.72	282.89	275.31
14.14	202.08	235.59	266.36	265.57	304.61	253.43	264.02

## Sheet: D2O
s(nm-1)	P/P0=0	P/P0=0.01	P/P0=0.19	P/P0=0.43	P/P0=0.61	P/P0=0.79	P/P0=0.89
0.36	24911	24547	20807	16161	12936	11961	11967
0.38	24478	24194	20302	15618	12660	11906	11759
0.4	21679	21201	17555	13494	11021	10200	10278
0.42	18621	18208	14845	11450	9231.6	8575.9	8594
0.44	16323	15956	12740	9518.6	7689.8	7329.9	7382.5
0.46	14195	14004	10886	8190.4	6719.2	6143.7	6200.1
0.48	12877	12518	9675.2	7046	5689.3	5400.1	5550.3
0.5	11498	11190	8614.7	6296.2	5088.5	4768	5045.8
0.52	10333	10087	7619.3	5450	4575.6	4335.8	4519.9
0.54	9418.3	8961.8	6806.4	4943.4	4078.3	3830.5	4013.8
0.56	8500.2	8274	6122.1	4295.9	3550.8	3448.6	3669.5
0.58	7740.7	7563.8	5468.7	3912	3243.6	3095.5	3311
0.6	7195.8	6905.4	4968.2	3568.7	3007.4	2887.8	3149.6
0.62	6661.8	6533.2	4575.1	3378.8	2814	2698	2983.5
0.64	6067	5920.7	4196.6	3022.3	2487.8	2477	2709.4
0.66	5679.1	5463.1	3862.9	2712.2	2332.1	2338.7	2624.1
0.68	5268.6	4997.2	3514	2505.2	2138.7	2084.8	2368.5
0.7	4896.1	4707.8	3282.3	2378	2045.7	2078.4	2317.4
0.72	4634.7	4395.2	3010	2171.5	1931.5	2016.5	2216.6
0.74	4352.3	4094	2735.5	2014	1879.8	1847.7	2097.6
0.76	4011.3	3789.5	2491.9	1853.1	1686	1723.1	1971.9
0.78	3781.7	3522.3	2305.3	1754.9	1572.4	1652.3	1880.4
0.8	3541.3	3381.2	2243.7	1716.2	1538	1528.8	1832.9
0.82	3368	3176.6	2079.7	1524.5	1422.9	1483.5	1761.5
0.84	3218.8	3046.5	1929.5	1481	1328.4	1415.7	1655.5
0.86	3075.9	2856.2	1847.1	1457.2	1252.3	1376.8	1647.4
0.88	2897.7	2736	1742.3	1304.2	1208.1	1308.6	1543
0.9	2711.1	2540.2	1623.9	1258.3	1133.9	1238.1	1509.3
0.92	2549.2	2401.8	1513.9	1232.5	1158.9	1211.2	1463.8
0.94	2408.3	2248.6	1387.3	1123.9	1029.8	1112.8	1376.9
0.96	2300.8	2110.9	1338.5	1089.5	1056.8	1103.6	1392.6
0.98	2227	2048.8	1311.6	1095	941.3	1116.9	1310.3
1	2115.3	1993.9	1160.8	961.34	903.27	1018	1293
1.02	2023.3	1845.9	1110.4	923.97	854.17	986.81	1211.5
1.04	1977.3	1737.1	1127.5	942.19	915.62	1032.5	1249
1.06	1853.2	1715.7	1109.7	909.39	836.46	1007.2	1216.3
1.08	1759.6	1624.5	1011.2	847.87	806.92	982.1	1210
1.1	1680.8	1546.3	955.1	806.29	780.03	942.28	1151.1
1.12	1667.7	1504.1	942.13	787.73	754.16	910.43	1113.7
1.14	1572.8	1413.4	865.32	747.35	770.22	931.32	1130.8
1.16	1511.9	1349.9	820.37	733.29	769.55	874.17	1036.7
1.18	1431.3	1318.1	835.86	707.03	726.28	843.1	1038.2
1.2	1406.4	1238.6	773.6	700.81	678.1	822.69	1037.9
1.22	1371.5	1240.5	755.81	675.82	685.99	818.04	1011.9
1.24	1287.9	1180.2	790	641.61	677.83	797.88	1032.5
1.26	1283.2	1121.2	732.27	676.09	615.47	794.09	1030.8
1.28	1192.9	1099	681.23	652	626.03	799.04	989.98
1.3	1168.8	1070.3	677.02	604.36	591.32	734.44	960.06
1.32	1162.1	1030.7	655.01	591.88	645.28	720.25	938.87
1.34	1072.9	972.11	621.78	597.15	615.33	725.29	940.33
1.36	1062.7	963.25	625.39	563.63	600.53	708.5	972.29
1.38	1003.9	938.9	557.65	557.19	568.77	699.43	893.38
1.4	1016.3	861.47	564.57	542.77	569.83	716.08	917.6
1.42	984.85	864.35	551.83	512.82	519.07	705.94	871.6
1.44	966.23	853.48	552.62	508.33	549.85	732.91	911.55
1.46	880.53	756.63	511.08	494.55	525.01	629.95	844.65
1.48	880.39	779.17	527.35	506.99	550.13	658.44	874.92
1.5	846.99	762.6	506.5	504.45	526.42	661.08	843.33
1.52	820.39	701.15	492.38	459	496.03	648.82	869.17
1.54	790.91	687.55	458.72	421.13	476.74	603.29	827.62
1.56	782.1	683.4	453.97	480.13	503.77	606.99	819.07
1.58	761.16	648.52	455.61	457.32	451.62	591.3	835.24
1.6	712.3	669.09	442.59	435.3	462.39	588.45	812.9
1.62	773.24	660.78	450.11	438.94	462.37	627.85	823.65
1.64	722.38	603.2	408.95	445.84	459.97	578.48	790.92
1.66	706.46	574.86	397.4	387.2	468.65	563.82	755.92
1.68	698	547.94	399.3	395.04	445.68	529.14	743.44
1.7	693.36	559.2	404.89	402.91	449.08	598.16	771.13
1.72	672.06	601.57	439.34	431.37	462.23	556.71	773.46
1.74	636.13	550.29	367.09	380.81	444.75	574.22	757.62
1.76	607.97	555.7	322.41	366.94	430.57	561.69	749.58
1.78	603.6	536.77	365.06	366.89	437.62	562.27	755.13
1.8	593.39	494.59	349	381.96	445.95	557.96	713.01
1.82	583.63	517.7	351.5	365.98	409.83	561.64	713.03
1.84	560.81	508.85	345.51	374.67	430.11	550.71	752.6
1.86	530.56	467.01	341.69	384.13	414.08	509.41	709.81
1.88	539.57	473.83	362.66	381.39	439.71	562.2	732.61
1.9	525.32	428.71	325.61	376.93	413.85	508.41	698.64
1.92	521.98	423.46	323.1	333.99	355.54	523.85	701.92
1.94	469.22	429.64	337.91	348.46	395.67	503.6	736.87
1.96	523.05	461.51	313.94	362.29	412.14	491.72	717.96
1.98	515.89	403.25	328.72	344.58	362.52	495.87	684.36
2	487.7	400.65	310.68	341.74	388.64	508.79	692.91
2.02	463.36	402.08	307.27	342.59	403.59	522.83	709.43
2.04	491.08	419.02	333.57	340.5	420.23	505.18	712.8
2.06	431.28	377.01	280.96	334.11	375.37	519.97	672.22
2.08	451.3	367.07	284.57	307.9	313.17	500.9	634.67
2.1	412.21	364.93	282.74	309.01	364.44	461.87	660.71
2.12	423.99	343.87	285.48	332.27	385.29	509.55	630.95
2.14	407.11	375.75	327.68	318.18	342.48	529.48	627.2
2.16	421.55	376.33	289.6	323.91	378.13	464.29	690.91
2.18	376.8	315.45	261.35	297.51	346.28	418.93	637.6
2.2	393.47	333.47	283.29	294.79	337.58	480.75	665.37
2.22	401.41	334.48	306.33	352.19	354.29	470.61	657.67
2.24	377.25	355.47	295.3	308.08	362.58	472.08	628.8
2.26	380.11	333	305.4	296.87	364.53	492.2	649.25
2.28	376.98	294.54	255.69	265.92	370.65	431.9	627.45
2.3	367.93	338.77	254.71	308.53	364.34	477.22	641.4
2.32	384.15	305.91	266.57	297.56	345.3	471.99	666.55
2.34	372.35	335.47	300.56	312.19	332.21	472.61	642.73
2.36	374.74	300.33	253.59	302.13	379.62	438.75	620.75
2.38	371.02	325.06	296.24	295.79	349.44	455.3	637.74
2.4	389.52	293.57	263.31	302.52	331.62	453.98	630.63
2.42	357.84	313.88	282.25	298.71	342.94	472.25	634.64
2.44	344.68	345.08	255.25	291.93	368.06	457.68	641.83
2.46	339.13	299.44	251.59	286.68	333.38	433.03	621.86
2.48	332.65	289.18	271.2	303.85	336.2	429.74	636.21
2.5	372.47	311.51	258.64	287.27	322.95	432.15	619.13
2.52	322.88	280.91	252.14	267.78	326.51	447.71	628.33
2.54	329.06	307.39	278.45	279.74	328.31	470.57	621.14
2.56	322.96	293.99	260.02	288.57	337.45	443	594.43
2.58	317.59	306.68	253.03	296.93	331.13	446.94	591.69
2.6	315.06	281.15	248.25	280.49	326.98	427.83	609.19
2.62	336.2	270.2	254.85	301.56	344.98	423.41	587.68
2.64	290.17	240.23	219.96	272.97	302.49	448.17	564.78
2.66	300.98	265.99	238.94	270.91	310.72	428.56	576.65
2.68	296.78	261.97	248.04	279.91	305.91	438.88	584.43
2.7	296.21	251.11	255.9	248.98	326.78	427.84	597.82
2.72	260.99	255.82	236.57	286.24	346.58	420.76	609.41
2.74	320.45	276.03	259.32	286.39	340.65	442.72	586.8
2.76	296.51	254.83	229.3	276.66	327.91	428.87	627.13
2.78	292.65	219.56	232.81	251.74	290.18	395.53	573.64
2.8	278.56	248.63	238.79	267.02	304.95	440.37	569.56
2.82	266.53	226.13	231.43	269.05	287.64	387.88	602.9
2.84	311.36	254.14	260.12	256.06	336	469.49	603.46
2.86	285.44	238.18	231.04	254.65	290.64	429.78	643.13
2.88	288.78	246.25	202.75	265.09	298.45	414.7	574.41
2.9	259.13	222.09	262.61	268.43	312.98	412.13	589.6
2.92	270.04	241.58	254.15	276.99	295.58	433.02	594.51
2.94	280.39	240.09	256.34	290.15	310.58	435.7	603.35
2.96	310.18	235.09	250.63	271.47	322.58	446.31	577.36
2.98	264.8	225.8	197.96	256.27	297.49	398.3	586.46
3	261.84	244.51	230.31	282.72	329.55	440.29	576.49
3.02	271.02	220.86	223.82	277.24	318.16	437.1	580.93
3.04	267.01	217.69	201.98	251.34	305.76	408.12	592.42
3.06	253.81	244.33	215.24	260.17	307.78	411.3	566.98
3.08	261.27	226.46	231.9	247.94	288.72	422.35	574.16
3.1	261.56	226.56	231.79	273.96	285.12	419.08	584.94
3.12	245.49	235.23	225.13	243.57	326.38	413.89	562.08
3.14	248.13	233.88	216.4	271.8	305.63	411.27	595.44
3.16	287.1	203.34	232.84	271.2	297.78	441.26	575.45
3.18	258.76	213.69	231.39	274.73	321.47	428.17	585.8
3.2	251.17	231.2	207.09	261.28	314.01	403.98	599.36
3.22	261.35	222.69	247.87	263.3	307.53	447.78	593.5
3.24	274.19	235.49	221.51	271.74	311.92	466.73	604.19
3.26	270.66	223.61	232.19	274.86	319.53	433.1	611
3.28	239.7	206.66	226.5	242.56	286.33	402.36	581.61
3.3	255.32	238.61	246.93	269.27	303.07	414.7	594.43
3.32	244.59	191.99	224.17	248.61	274	414.85	575.96
3.34	257.33	237.79	227.69	287.12	316.77	446.13	592.66
3.36	250.89	230.07	233.52	257.19	301.79	406.95	568.97
3.38	220.68	219.46	233.05	244.83	294.5	417.21	608.76
3.4	239.08	203.36	214.26	233.43	302.11	430.1	587.56
3.42	243.43	214.12	226.78	296.24	303.86	394.91	588.94
3.44	261.46	214.03	231.78	271.8	325.11	418.57	593.53
3.46	253.19	212.41	244.15	267.31	337.24	435.59	624.2
3.48	232.87	223	237.13	254.01	304.6	441.23	611.57
3.5	239.2	191.24	232.47	253.55	314.66	406.26	588.46
3.52	249.17	186.21	234.42	266.43	318.56	401.47	645.29
3.54	238.96	219.21	236.8	253.79	302.32	449.73	639.09
3.56	263.12	244.43	244.13	293.07	329.91	427.06	648.69
3.58	268.79	232.42	247.3	292.11	332.2	434.87	655.63
3.6	246.26	240.4	245.68	270.43	326.01	423.54	597.31
3.62	193.3	195.16	198.26	237.74	252.89	382.52	606.14
3.64	255.78	223.52	237.81	260.58	349.42	442.17	643.62
3.66	249.55	212.37	247.22	293.78	342.54	433.62	633.25
3.68	259.98	226.41	242	289	332.15	489.18	636.22
3.7	273.2	216.52	227.67	273.39	347.14	464.72	611.24
3.72	281.81	232.9	234.29	298.63	360.04	500.52	649.27
3.74	211.61	216.1	244.08	309.54	287.71	445.46	615.86
3.76	236.56	217.74	264.1	270.53	323.03	423.84	622.84
3.78	224.25	241.72	217.66	291.76	315.89	438.69	609.89
3.8	249.77	256.29	209.81	288.06	326.65	431.57	656.93
3.82	283.98	271.39	279.86	300.39	378.7	457.39	688.29
3.84	260.78	255.19	253.25	320.19	371.61	442.28	682.89
3.86	270.95	276.36	298.37	312.16	355.08	488.84	693.28
3.88	273.4	248.37	254.47	313.76	352.13	493.39	692.18
3.9	239.44	238.47	283.88	328.14	363.55	466.81	657.3
3.92	259.09	244.16	284.71	330.02	350.41	516.37	689.08
3.94	246.78	216.7	255.95	318.21	314.71	458.66	641.29
3.96	249.97	216.22	246.98	310.92	340.22	421.25	666.34
3.98	237.1	261.64	287.65	311	350.47	442.65	689.33
4	248.16	249.52	252.79	276.41	366.4	461.07	687.66
4.02	275.1	233.44	247.25	321.37	324.97	451.51	668.71
4.04	261.17	219.96	236.6	265.79	323.47	446.57	651.87
4.06	225.99	206.94	235.78	246.73	334.36	491.2	664.54
4.08	276.49	228.33	254.8	300.45	334.83	470.41	710.8
4.1	281.45	204.62	216.57	286.3	342.07	455.35	689.18
4.12	252.39	238.67	227.65	282.59	328.95	472.26	694.36
4.14	234.01	207.74	256.71	301.73	312.47	466.93	713.85
4.16	255.85	222.68	247.65	268.58	326.3	458.88	718.56
4.18	249.94	231.15	235.55	304.12	343.75	484.33	753.85
4.2	231.83	184	227.78	274.98	305.38	455.09	702.92
4.22	255.87	205.2	256.56	259.75	315.36	469.84	739.42
4.24	215.84	195.16	202.49	228.84	313.98	465.2	700.35
4.26	223.87	190.12	220.76	224.97	290.09	467.57	716.04
4.28	218.54	202.38	210.24	268.12	306.72	448.29	736.09
4.3	212.86	164.29	207.51	245.08	301.78	454.37	701.59
4.32	245.5	219.05	222.04	275.43	338.45	449.04	741.72
4.34	212.14	184.89	230.13	265.92	332.83	447.58	740.89
4.36	228.05	176.88	202.35	259.41	303.25	443.03	749.14
4.38	222.37	206.33	209.28	250.48	322.4	472.4	767.15
4.4	197.36	201.44	212.76	270.17	282.18	448.27	763.09
4.42	207.19	171.32	189.71	275.38	304.8	470.58	760.78
4.44	221.13	193.89	216.55	281.12	346.28	470.09	791.44
4.46	212.16	187.48	230.67	246.06	309.56	484.97	797.75
4.48	223.36	217.34	209.19	264.15	334.69	456.03	818.57
4.5	199.64	169.38	198.75	258.76	291.65	469.33	825.74
4.52	216.56	188.66	218.16	267.95	319.36	473.16	809.78
4.54	220.76	230.4	235.09	271.89	339.7	486.49	852.11
4.56	196.98	199.25	207.54	262.65	314.23	470.57	829.52
4.58	193.6	193.4	178.59	267.75	298.39	477.77	846.83
4.6	202.03	185.02	209.91	254.26	325.7	501.74	872.57
4.62	217.2	182.55	198.52	244.94	300.6	488.08	888.89
4.64	204.25	198.92	208.13	267.88	323.32	479.96	910.74
4.66	202.82	200.85	229.15	266.76	330.66	502.93	932.9
4.68	181.01	169.34	213.42	246.5	329.36	491.1	906.97
4.7	199.15	182.9	205.22	261.43	304.46	499.68	981.2
4.72	192.08	183.79	191.14	263.89	320.51	507.83	961.57
4.74	202.16	202.79	225.97	275.43	335.18	509.41	1016.2
4.76	205.03	186.09	199.79	256.72	305.15	520.09	1016.8
4.78	207.05	186.26	218.15	240.98	326.59	513.57	1066.9
4.8	231.35	201.14	218.6	270.38	321.32	541.75	1038.5
4.82	228.18	175.45	200.85	281.41	321.42	551.32	1060.4
4.84	211.74	182.54	224.04	275.2	350.68	555.99	1110.7
4.86	192.51	178.37	237.99	271.19	319.25	550.83	1157.4
4.88	203.43	170.08	226.62	272.85	345.05	546.18	1158.6
4.9	214.8	202.23	223.99	270.22	353.15	557.47	1210.9
4.92	223.38	196.09	221.69	277.69	346.11	580.5	1225.4
4.94	202.31	187.92	202.84	258.49	333.19	559.59	1280.6
4.96	198.39	190.01	227.63	256.39	330.91	589.46	1324.8
4.98	206.86	187.43	207.53	264.14	344.97	595.46	1309.5
5	211.24	194.95	191.42	278.89	343.48	620.44	1370.1
5.02	216.42	176.86	201.77	288.71	329.71	614.07	1436.4
5.04	205.56	190.69	207.75	270.27	352.46	640.53	1423.5
5.06	184.38	185.93	214.12	273.38	361.55	587.18	1531.7
5.08	203	214.2	233.22	300.33	355.52	646.25	1550.7
5.1	194.94	186.16	218.61	265	341.63	659.25	1603.6
5.12	215.23	183.08	231.61	273.49	351.14	646.82	1691.5
5.14	204.73	183.11	212.68	269.85	348.57	672.5	1713.5
5.16	187.49	186.61	199.88	262.2	368.8	714.47	1793.6
5.18	197.05	189.45	222.86	286.81	382.7	701.57	1862.7
5.2	218.71	187.8	219.21	271.13	362.09	758.26	1897.4
5.22	202.26	190.4	204.83	274.76	359.68	735.71	1985.5
5.24	179.87	177.85	227.12	286.25	377.21	771.65	2087.3
5.26	216.49	192.14	246.24	291.98	358.66	787.4	2191.7
5.28	228.67	198.27	214.62	283.19	382.29	802.65	2240.8
5.3	218.65	191.78	241.9	288.39	383.08	821.37	2350.4
5.32	212.89	206.73	243.14	281.84	392.26	845	2421.9
5.34	195.4	189.94	229.36	291.86	405.49	841.71	2477.8
5.36	222.76	198.95	229.05	295.42	406.86	860.45	2560.2
5.38	214.7	187.23	235.78	303.93	394.64	900.87	2695.1
5.4	230.86	194.99	233.54	297.57	372.03	904.97	2759.3
5.42	211.34	216.23	230.58	298.58	384.84	961.9	2828.6
5.44	205.86	208.69	223.26	270.06	379.75	1007.3	2901.7
5.46	203.01	203.42	224.94	319.04	396.23	1047.2	2991.7
5.48	207.78	195.54	223.44	307.39	403.02	1045.6	3100
5.5	213.9	196.51	228.08	320.9	422.55	1116.2	3109.8
5.52	210.88	171.37	222.02	297.51	427.69	1125.3	3116.1
5.54	200.36	193.74	233.11	310.14	451.22	1175	3247.8
5.56	204.83	197.68	228.94	313.08	446.3	1197.1	3213.8
5.58	215.07	187.87	209.97	307.25	466.13	1274.4	3179.5
5.6	196.71	210.74	243.17	320.68	439.14	1265.4	3209.1
5.62	211.47	182.04	245.53	311.27	441.91	1344.7	3210.2
5.64	198.41	187.24	239.34	317.21	473	1379.4	3104.2
5.66	209.87	220.08	237.64	315.66	488.42	1457.6	3104.5
5.68	217.96	222.24	262.55	323.04	478.07	1558.7	3051.6
5.7	210.16	186.17	239.66	300.71	479.2	1601.3	2906.4
5.72	219.72	203.57	242.61	329.09	500.34	1640.4	2820.5
5.74	178.55	185.19	225.89	291.29	495.54	1708.9	2697.2
5.76	208.71	216.67	255.67	336.28	500.48	1786.8	2570.2
5.78	224.52	203.04	246.08	329.78	496.41	1909.3	2442.8
5.8	232.66	199.87	248.35	332.42	489.14	1993.1	2352
5.82	219.98	192.25	246.77	341.85	528.99	2049.4	2249.9
5.84	188.38	186.86	232.1	329.53	540.77	2160.4	2104.5
5.86	208.26	201.56	249.34	353.7	561.44	2299.8	2010.7
5.88	233.59	207.83	257.22	337.37	550.79	2413.3	1905.1
5.9	216.26	198.52	266.71	361.36	578.02	2492.3	1780.8
5.92	240.24	227.84	265.2	344.6	617.15	2624	1687.8
5.94	203.32	182.19	256.96	347.07	595.21	2694.7	1561.2
5.96	204.88	176.4	279.39	346.5	628.85	2786	1492
5.98	234.2	199.61	251.98	330.74	616.19	2849.2	1432.7
6	219.45	216.31	263.85	342.55	651.48	2956.3	1385.1
6.02	224.57	205.6	255.65	379.85	681.04	3005.9	1345.8
6.04	215.06	165.14	243.86	376.15	666.25	3082.7	1244.5
6.06	236.64	215.93	270.26	395.04	711.07	3152.4	1236.9
6.08	227.47	207.45	268.11	381.67	720.39	3147.3	1178.5
6.1	240.02	213.69	279.85	401.35	767.89	3192.4	1126.8
6.12	224.14	191.17	267.94	408.53	749.58	3199.7	1085.8
6.14	228.26	218.91	262.26	376.44	801.6	3187.5	1051.5
6.16	223.87	181.6	264.51	404.57	792.79	3076.4	1023.5
6.18	222.62	207.63	259.6	432.61	847.58	3027.3	964.44
6.2	247.64	203.71	293.56	426.19	883.92	2923	967.49
6.22	223.62	213.73	283.62	388.79	949.57	2853	949.4
6.24	207.84	203.53	279.34	389.56	969.19	2657.3	864.75
6.26	223.07	222.73	276.98	434.21	980.04	2522.6	859.9
6.28	217.46	207.2	295.88	449.03	1065.4	2373.6	828.91
6.3	227.8	199.08	280.28	481.36	1052.3	2244.2	828.86
6.32	221.73	225.74	284.61	479.91	1137	2069.4	811.55
6.34	226.31	229.3	287.74	468.31	1158.8	1933.3	813.29
6.36	235.04	215.15	290.04	473.78	1242.6	1782.7	783.95
6.38	221.21	205.5	289.26	482.67	1356.4	1674.4	765.54
6.4	232.06	217.72	263.25	502.89	1420.5	1540	741.28
6.42	243.53	236.63	314.83	515.64	1461.3	1486.9	741.17
6.44	240.38	230.7	290.51	527.47	1493.3	1453.8	723.75
6.46	244.2	230.84	314.51	514.57	1622.6	1309.3	724.03
6.48	248.42	226.17	324.88	572.35	1707.3	1232.7	696.02
6.5	251.43	225.22	306.86	556.66	1811.3	1167.1	688.05
6.52	249.69	226.54	318.74	577.19	1921.5	1150.6	666.63
6.54	237.29	244.74	321.92	573	2003.4	1059.5	637.75
6.56	265.9	218.27	327.8	606.38	2079.8	1016	630.14
6.58	265.02	222.55	313.2	627.35	2203.5	953.16	624.27
6.6	226.27	208.2	306.03	588.55	2311.6	905.37	630.15
6.62	238.76	256.76	334.12	652.65	2454.6	888.54	639.23
6.64	234.36	222.51	330.51	698.31	2590.8	898.79	598.35
6.66	235.11	232.84	344.87	706.27	2632.8	834.73	622.57
6.68	268.14	246.86	343.45	745.04	2697.1	832.06	614.39
6.7	227.09	218.96	316.84	776.72	2763.8	771.52	573.6
6.72	267.71	213.09	330.49	794.95	2867.7	717.95	598.78
6.74	255.59	225.82	338.96	795.44	2908.9	687.15	561.68
6.76	248	242.5	353.86	869.26	2920.7	720.04	607.2
6.78	252.15	239.46	348.61	914.91	2965.3	686.67	564.4
6.8	239.05	226.38	343.79	911.4	2919.5	654.27	533.41
6.82	243.8	242.53	355.93	945.14	2961.3	656.76	557.37
6.84	252.33	257.25	372.17	999.63	2821.5	647.14	543.04
6.86	253.9	258.9	391.19	1069.1	2710.8	641.78	559.3
6.88	246.92	244.83	378.7	1112.5	2556	600.75	529.05
6.9	257.88	261.88	380.67	1195.4	2431.1	592.02	531.03
6.92	250.27	235.99	348.73	1264.6	2334.4	571.99	532.36
6.94	268.72	262.94	417.61	1349.5	2110.6	548.89	508.48
6.96	264.62	248.82	416.03	1387.2	1956	582.65	532.09
6.98	271.88	283.38	441.66	1458.1	1887	585.69	519.17
7	269.35	268.39	453.66	1534.1	1682.7	558.47	541.68
7.02	275.44	277.02	448.86	1655.6	1588.5	536.96	505.4
7.04	267.85	244.44	444.92	1738.6	1404.3	550.46	487.37
7.06	274.83	257.02	450.61	1819.1	1358.2	559.71	516.14
7.08	281.05	269.18	453.05	1901.3	1183.9	547.63	530.5
7.1	298.47	262.1	457.12	2017.8	1111.6	507.9	489.39
7.12	267.02	257.02	456.5	2084.4	1053.6	534.73	488.27
7.14	262	271.25	451.52	2234.4	1014.5	482.73	460.5
7.16	261.18	253.46	469.88	2270.5	955.03	482.89	468.76
7.18	304.83	259.66	508.19	2393.5	911.3	467.39	472.9
7.2	277.51	249.58	519.23	2465.1	862.54	467.7	476.09
7.22	299.12	271.53	546.63	2541.9	816.53	481.02	490.85
7.24	290.59	271.74	561.52	2615.9	806.01	472.06	493.87
7.26	276.7	293.84	532.23	2649.5	736.35	475.66	478.44
7.28	259.79	265.57	556.52	2668.2	698.68	454.25	435.25
7.3	269.85	281.93	581.83	2664.1	702.29	478.29	468.82
7.32	310.31	297.77	623.01	2669.5	674.71	470.06	468.38
7.34	286.3	281.15	642.19	2585.7	655.16	472.55	453.63
7.36	312.4	303.74	678.53	2488.3	653.22	446.92	452.74
7.38	261.65	280.24	648.47	2382.2	593.24	398.53	428.25
7.4	310.93	283.16	700.07	2175.1	579.57	408.23	461.83
7.42	273.93	299.05	705.67	2062.7	588.75	442.53	468.45
7.44	293.67	296.17	781.37	1938.9	564.36	413.05	450.43
7.46	295.54	294.27	810.59	1731.7	563.86	434.8	417.33
7.48	301.21	285.8	832.5	1646.1	540.73	437.2	439.76
7.5	296.31	296.95	832.32	1476.1	535.35	412.65	428.88
7.52	327.71	312.54	923.67	1408.7	525.04	445.06	446.97
7.54	314.81	314.49	972.06	1276.8	487.03	413.8	413.69
7.56	332.69	305.92	1014.8	1212.8	498.68	422.33	408.78
7.58	314.16	320.95	1045.9	1133.5	480.12	428.4	422.97
7.6	324.07	311.13	1155.5	1026.1	479.02	403.64	434.13
7.62	303.95	308.2	1173.7	948.97	454.92	374.26	411.63
7.64	353.25	326.38	1290.2	903.88	453.64	390.93	416.65
7.66	314.82	338.17	1361.5	841.16	454.69	374.35	420.18
7.68	349.5	343.47	1434.2	786	431.32	403.14	413.09
7.7	347.5	334.74	1512.5	759.91	442.36	385.6	418.38
7.72	344.4	336.37	1611.4	740.59	438.83	370.42	405.46
7.74	358.29	334.46	1711.1	675.99	411.58	377.75	386.33
7.76	370.85	360.02	1749.1	684.95	399.72	378.94	411.53
7.78	350.36	378.24	1856.4	643.12	386.83	415.43	412.19
7.8	366.4	368.15	1914.8	611.91	425.92	386.3	394.65
7.82	379.24	366.62	2026.1	581.89	420.15	394.96	402.86
7.84	388.46	413.13	2100.1	579	418.75	372.03	410.16
7.86	364.26	393.99	2168.6	569.62	400.23	392.16	426.33
7.88	424.23	408.06	2278.3	557.52	407.79	402.33	408.23
7.9	388.35	415.97	2244	545.44	418.84	399.62	396.7
7.92	412.4	418.74	2290.7	510.42	394.75	408.54	398.38
7.94	406.5	405.88	2331.1	491.9	407.29	395.06	407.4
7.96	402.64	449.29	2303	468.61	406.58	353.47	381.28
7.98	406.4	441.85	2251.1	512.87	379.15	365.9	381.81
8	445.26	446.07	2188.6	490.15	373.75	349.93	405.05
8.02	402.36	454.19	2056.8	449.89	346.18	372.95	391.71
8.04	458.56	484.47	1968.1	455.2	368.97	388.97	378.71
8.06	486.71	446.24	1833.2	460.48	381.22	375.95	385.52
8.08	457.77	511.19	1734	475.82	377.91	401.81	399.63
8.1	456.85	512.13	1605.8	442.52	377.38	376.86	363.46
8.12	450.59	526.83	1446.2	438.47	365.48	379.83	383.79
8.14	485.12	513.68	1319	385.91	342.7	360.7	382.57
8.16	511.91	569.21	1223.3	426.08	359.27	368.54	385.18
8.18	522.62	572.63	1142	431.44	366.69	354.03	371.71
8.2	533.68	582.89	1043.7	423.47	366.72	384.59	379.36
8.22	536.64	642.29	1012	431.42	388.28	355.03	407.39
8.24	587.15	651.5	939.25	424.42	377.63	366.57	403.97
8.26	571.89	657.31	889.22	397.69	353.43	345.38	356.8
8.28	598.59	697.62	804.28	381.05	314.98	342.05	373.29
8.3	623.62	749.66	780.37	406.4	354.18	369.01	366.18
8.32	656	757.37	702.21	378.03	365.43	322.78	373.32
8.34	706.55	806.6	689.19	383.85	342.9	373	372.81
8.36	679.46	894.7	680.68	366.28	339.38	364.8	360.61
8.38	702.57	923.48	664.29	396.04	349.97	335.5	382.76
8.4	791.65	982.14	621.3	390.39	348.61	350.29	352.28
8.42	797.33	1032.5	613.71	367.93	333.37	356.88	357.24
8.44	864.54	1085.9	592.18	360.75	328.01	361.95	321.49
8.46	886.47	1149.6	548.21	388.57	322.73	337.32	341.57
8.48	931.87	1252.5	551.92	375.44	330.9	335.3	369.71
8.5	950.21	1284.9	537.68	344.35	293.75	333.84	332.04
8.52	1061.3	1405.5	513.73	372.48	353.14	341.21	336.05
8.54	1132.3	1505.3	495.51	368	323.27	309.76	359.29
8.56	1154.8	1611.2	493.26	313.27	307.43	342.56	332.62
8.58	1259.5	1649.5	484.89	339.7	306.04	310.67	343.4
8.6	1354.7	1792.3	459.05	338.45	344.76	322.2	364.35
8.62	1426.5	1894.1	469.75	367.79	306.98	355.63	351.42
8.64	1528.7	1971	460.07	336.2	315.31	341.69	347.93
8.66	1636.5	2019.6	451.23	366.03	306.5	335.58	343.24
8.68	1752.1	2129.1	450.57	327.09	314.46	322.72	363.71
8.7	1831.3	2229.4	437.32	342.86	299.78	329.66	364.14
8.72	1921.8	2257.3	408.93	321.68	296.71	335.11	331.39
8.74	2000.3	2298.9	430.62	334.9	335.69	337.87	359.58
8.76	2097.9	2345.7	405.03	332.27	313.71	330.36	344.67
8.78	2246.4	2330.1	409.46	332.83	325.42	347.16	364.14
8.8	2306.2	2268.2	405.2	313.9	304.56	327.6	335.6
8.82	2373.9	2205.2	423.19	322.44	314.31	308.06	366.37
8.84	2421.8	2166.4	431.6	339.46	313.4	322.98	352.96
8.86	2504.4	2030.3	400.29	309.65	310.2	317.99	350.31
8.88	2465.3	1910.7	392.12	322.91	313.31	318.61	315.97
8.9	2468	1794.6	362.33	301.38	297.88	300.7	335.29
8.92	2411.4	1662.1	393.08	329.97	300.77	320.4	344.66
8.94	2312.7	1468.5	384.04	314.44	301.46	310.69	339.55
8.96	2188.6	1374.8	395.21	308.23	313.9	310.54	309.39
8.98	2118.8	1283.1	380.32	326.17	294.26	324.16	330.76
9	2000.3	1217.1	375.02	311.55	293.52	294.49	365.14
9.02	1818.5	1121.5	387.1	344.84	296.15	311.12	325.37
9.04	1669.3	1022.9	383.82	317	300.12	321.53	346.57
9.06	1517.4	984.88	396.53	328.63	293.23	328.96	345.85
9.08	1408.7	884.67	379.05	298.49	291.48	296.55	341.41
9.1	1324.2	845.34	349.61	309.94	307.91	322.2	316.52
9.12	1156.8	755.39	384.15	307.78	280.14	301.06	323.85
9.14	1117.9	785.3	376.82	310.93	310.17	317.43	308.32
9.16	1022.5	724.38	333.71	310.43	310.21	301.31	313.95
9.18	952.51	711.44	373.26	315.2	318.09	330.13	332.8
9.2	923.43	716.1	375.84	337.51	285.61	335.08	342.29
9.22	910.41	695.77	398.17	349.31	311.69	332.49	362.64
9.24	806.35	628.55	341.77	301.7	268.6	278.83	306.3
9.26	779.37	605.39	339.56	299.19	291.58	330.97	327.85
9.28	742.37	588.47	315.03	295.74	286.02	303.91	312.83
9.3	727.14	583.01	369.09	309.33	304.1	306.24	354.33
9.32	684.29	583.95	342.75	290.25	279.65	269.11	350.84
9.34	683.1	524.87	364.45	286.7	253.46	295.04	334.58
9.36	638.1	531.89	336.02	294.93	282.93	273.21	309.49
9.38	631.21	538.14	333.72	279.42	274.8	305.24	327.93
9.4	641.85	561.03	366.72	320.74	288.7	317.75	329.11
9.42	601.59	535.78	344.64	293.25	278.21	299.11	308.62
9.44	601.42	531.56	337.99	295.76	277	286.82	322.21
9.46	558.75	499.02	344.02	297.5	272.42	301.24	306.08
9.48	580.18	482.25	334.69	293.77	293.82	268.08	295.01
9.5	533.18	478.5	337.58	282.96	273.63	276.66	312.08
9.52	548.41	489.82	349.74	306.83	288.33	315.28	335.2
9.54	529.18	488.69	340.33	290.39	271.49	287.11	329.95
9.56	519.78	474.63	327.53	281.99	282.8	295.61	300.47
9.58	518.29	461.01	332.9	265.01	301.51	293.51	324.89
9.6	509.03	432.73	354.67	274.58	285.15	282.18	316.45
9.62	523.86	474.2	320.32	296.84	292.48	306.37	334.61
9.64	481.9	439.21	322.76	275.31	294.88	288.16	315
9.66	483.65	450.48	321.97	300.64	304.41	288.4	331.23
9.68	498.47	461.27	330.62	324.16	292.34	283.27	307.64
9.7	481.18	438.17	339.12	270.47	294.43	307.27	320.1
9.72	467.19	439.51	298.05	289.45	257.35	285.66	315.98
9.74	465.77	416.89	313.54	284.69	263.84	310.63	299.53
9.76	466.12	423.43	296.8	275.82	265.14	279.82	312.69
9.78	469.98	413.65	300.24	265.94	250.44	277.38	304.34
9.8	505.5	415.02	318.65	256.62	280.04	295.4	344.34
9.82	435.58	400.66	281.86	284.45	252.95	267.19	293.67
9.84	460.35	451.42	332.4	304.88	286.33	319.08	304.76
9.86	443.21	444.7	352.63	305.44	294.03	342.34	343.32
9.88	472.28	425.56	307.21	267.28	276.74	282.94	310.07
9.9	444.1	391.78	299.72	271.34	271.01	267.55	299.56
9.92	443.19	411.99	326.67	304.92	272.09	277.32	298.14
9.94	442.99	379.65	310.04	263.06	244.27	286.1	299.85
9.96	430.72	434.63	316.22	288.31	297.58	277.81	292.4
9.98	439.9	409.84	290	264.23	285.07	268.97	295.65
10	419.85	398.41	301.23	263.87	274.76	284.63	306.18
10.02	411.86	394.77	317.58	255.26	258.12	278.57	277.94
10.04	434.69	414.24	319.68	287.79	291.1	261.72	309.39
10.06	401.16	390.06	298.85	273.01	267.26	267.18	299.66
10.08	409.09	406.16	305.01	263.15	251.58	257.41	281.55
10.1	406.05	396.17	321.87	266.27	278.73	264.25	300.12
10.12	422.18	408.38	315.29	266.14	256.7	293.77	314.66
10.14	427.08	404.27	316.56	267.81	279.43	288.64	302.61
10.16	424.43	377.88	309.38	273.56	284.97	267.75	305.55
10.18	437.39	410.62	307.42	318.52	275.41	275.29	307.22
10.2	421.64	369.22	280.16	275.21	265.71	279.09	288.09
10.22	396.67	390.09	306.55	274.83	280.26	261.97	317.41
10.24	413.2	388.7	273.12	285.81	289.89	294.73	309.56
10.26	388.75	409.2	310.61	296.03	284.15	302.35	320.13
10.28	417.83	373.74	313.33	287.22	282.96	299.24	333.05
10.3	402.37	380.47	314.18	273.36	274.26	303.5	332.12
10.32	389.99	376.44	314.96	235.34	266.1	262.34	308.27
10.34	392.49	379.95	351.51	296.03	264.01	265.41	316.46
10.36	401.06	392.85	314.13	304.07	281.3	290.56	316.62
10.38	400.26	354.68	290.11	267.26	245.38	280.82	300.48
10.4	392.09	367.74	296.08	271.21	288.04	270.63	320.26
10.42	384.06	377.89	285.74	263.17	291.62	287.65	300.07
10.44	419.67	396.55	309.66	303.72	277.43	290.39	317.63
10.46	390.84	381.73	315.24	277.07	293.55	290.96	316.47
10.48	384.11	382.26	298.07	289.76	255.77	296.65	312.7
10.5	372.44	347.74	328.86	295.57	257.23	286.31	311.84
10.52	373.42	386.95	315.64	263.45	260.85	280.04	323.59
10.54	376.13	395.49	304.08	269.21	264.78	275.45	322.24
10.56	359.23	349.71	305.52	261.76	257.49	302.4	303.26
10.58	376.69	360.11	309.02	269.35	250.55	298.32	302.14
10.6	383.21	377.37	301.86	295.7	271.65	288.48	307.34
10.62	400.44	353.16	305.13	288.71	280.14	297.18	324.67
10.64	360.6	352.2	331.02	267.16	252.11	283.99	347.84
10.66	369.78	371.21	319.2	224.13	276.09	288.03	309.11
10.68	396.39	346.32	311.62	272.9	251.66	279.2	336.32
10.7	376.68	357.14	283.71	287.39	288.28	285.27	345.45
10.72	398	351.23	299.37	255.56	268.37	276.93	318.72
10.74	358.52	328.2	293.6	252.23	257.83	283.54	295.06
10.76	341.57	387.49	325.7	268.88	274.01	296.26	317.87
10.78	333.38	324.97	294.85	267.1	257.31	286.93	300.76
10.8	392.63	379.66	330.49	283.73	265.47	285.31	339.3
10.82	360.26	345.33	302.06	295.55	257.14	286.9	301.69
10.84	380.92	353.67	288.32	292.08	254.83	267.06	301.96
10.86	387.77	349.67	306.19	265.93	267.72	270.39	321.74
10.88	348.33	380.72	264.74	268.44	226.07	264.31	290.69
10.9	338.32	344.27	289.17	268.61	270.95	272.49	339.47
10.92	362.48	367.89	294.45	269.06	265.26	279.65	323.45
10.94	367.47	349.83	264.93	251.26	277.09	261.23	291.26
10.96	342.5	334.83	299.77	282.05	256.73	281.62	309.75
10.98	349.93	346.34	297.92	243.62	262.81	290.88	305.88
11	371	329.63	310.28	281.62	246.96	314.96	330.82
11.02	348.01	339.39	288.77	264.44	256.8	272.68	309.73
11.04	382.48	348.16	307.61	273.07	276.37	270.18	322.93
11.06	351.07	342.58	267.06	279.95	241.96	253.8	293.34
11.08	347.13	332.83	291.74	257	254.16	300.56	309.19
11.1	342.88	345.97	308.53	265.57	272.41	296.84	333.55
11.12	372.16	354.27	304.21	274.89	241.51	302.63	322.58
11.14	353.81	323.05	277.34	259.72	256.08	282.55	309.22
11.16	327.21	364.49	320.43	289.28	290.82	300.6	326.11
11.18	344.68	347.57	294.31	269.92	255.58	290.95	309.34
11.2	348.01	383.76	301.7	262.25	259.59	297.61	325.51
11.22	370.75	363.67	315.36	258.9	281.6	275.65	321.5
11.24	353.79	345.22	333.65	249.31	268.6	300.17	312.65
11.26	340.03	348.49	280.46	248.69	274.2	249.92	327.02
11.28	349.81	325.01	281	271.27	259.55	269.8	297.14
11.3	347.64	312.43	269.73	288.34	250.61	284.86	319
11.32	333.57	333.48	287.45	260.84	279.4	283.9	313.05
11.34	341.35	340.1	330.22	258.66	279.5	285.22	318.86
11.36	352.81	351	290.39	254.54	264.02	291.56	321.16
11.38	360.99	327.95	317.73	279.53	248.99	300.52	328.5
11.4	346.73	351.68	291.36	296.93	277.93	278.54	334.97
11.42	352.15	314.66	286.99	255.09	244.52	289.63	333.13
11.44	328.13	318.18	255.1	256.48	252.4	259.25	325.92
11.46	305.14	318.26	264.7	277.8	278.7	296.77	320.98
11.48	328.49	320.14	304.12	268.67	295.29	300.22	329.92
11.5	343.03	312.51	318.42	267.5	252.4	288.4	329.71
11.52	318.54	300.06	267.92	248.38	256.99	254.99	313.21
11.54	304.25	302.81	258.49	270.39	248.96	253.62	277.73
11.56	353.48	329.9	307.66	273.35	280.02	317.67	302.64
11.58	330.36	321.26	301.57	266.86	261.69	310.7	293.21
11.6	333.37	330.56	301.67	292.09	283.05	306.74	308.14
11.62	342.71	304.11	286.77	273.71	255.13	307.98	307.07
11.64	311.04	350.1	279.29	266.57	284.52	296.6	307.6
11.66	311.93	326.14	288.59	257.03	241.25	263.31	311.65
11.68	308.47	314.17	281.32	260.79	257.66	288.74	297.79
11.7	294.58	312.86	283.98	267.69	239.42	280.95	275.81
11.72	300.11	300.7	291.62	257.85	236.52	299.05	308.23
11.74	306.65	336.85	312.84	294.58	289.02	308.6	325.91
11.76	334.29	327.86	295.35	256.5	275.45	307.85	331.57
11.78	329.38	321.63	277.1	238.3	235.47	273.86	272.91
11.8	319.43	327.45	283.85	281.77	273.72	307.43	318.8
11.82	326.09	323.52	279.67	270.01	266.29	296.58	277.53
11.84	305.65	282.1	281.2	247.57	239.2	290.59	276.8
11.86	312.96	323.24	284.8	277.6	262.86	304.25	311.56
11.88	318.86	330.52	308.57	268.77	263.21	292.03	309.33
11.9	312.78	322.42	297.13	260.24	258.2	318.04	323.29
11.92	314.09	308.72	278.88	265.74	285.62	302.64	299.09
11.94	342.35	314.21	330.8	307.62	309.07	297.46	323.76
11.96	322.11	315.04	297.58	258.75	283.19	301.01	311.97
11.98	318.2	326.11	277.14	267.56	259.66	317.18	304.3
12	325.7	300.86	280.99	232.08	257.37	292.62	307.26
12.02	301.36	313.56	296.43	251.31	295.13	305.2	298.75
12.04	305.87	302.14	299.92	242.47	268.67	285.31	309.37
12.06	317.38	330.13	313.61	295.66	287	337.46	319.09
12.08	300.46	260.65	281.97	243.29	244.03	316.29	266.91
12.1	325.42	318.09	309.76	277.44	277.91	309.22	312.18
12.12	306.57	283.76	302.07	264.45	270.99	291.89	312.25
12.14	299.23	299.55	299.31	253.24	261.56	293.59	271.42
12.16	309.61	301.9	286.09	269.21	274.68	315.22	311.98
12.18	290.3	333.33	291.9	269.19	281.41	320.59	300.24
12.2	285.15	312.96	302.99	284.03	265.22	295.94	286.23
12.22	294.67	301.72	265.2	275.65	229.66	300.09	272.06
12.24	304.58	306.64	312.96	274.31	274.9	333.84	316.09
12.26	285.34	299.04	260.81	281.74	279.41	306.17	275.75
12.28	302.36	304.27	297.73	269.44	259.22	306.66	306.41
12.3	318.72	293.68	294.56	288.33	276.28	328.7	319.35
12.32	293.32	336.52	295.29	276.15	286.55	303.99	278.54
12.34	317.63	310.68	304.82	279.41	277.61	305.89	310.93
12.36	289.65	307.94	289.19	280.01	242.86	298.01	273.69
12.38	280.47	302.59	279.72	278.61	269.31	311.57	290.5
12.4	324.63	273.01	303.06	300.15	270.83	330.31	297.6
12.42	313.61	241.41	248.68	266.07	249.17	302.8	273.01
12.44	275.56	278.73	281.61	258.21	238.39	302.62	253.74
12.46	273.02	298.6	298.11	274.66	275.62	318.95	275.07
12.48	289.27	308.84	270.5	287.42	264.08	300.26	268.65
12.5	291.39	304.17	294.18	290.45	296.81	302.32	308.8
12.52	257.51	260.63	256.72	238.64	266.88	277.57	280.35
12.54	292.79	288.69	298.92	272.73	259.53	274.39	281.62
12.56	283.31	301.28	310.35	281.04	267.39	301.6	311.15
12.58	273.47	293.83	305.21	271.58	266.43	319.61	308.45
12.6	293.3	284.71	303.86	243.58	258.09	301.63	287.04
12.62	286.63	318.2	298.05	242.12	282.11	316.56	288.93
12.64	288.7	292.6	299.61	265.12	306.83	311.88	310
12.66	307.36	286.77	309.85	274.72	287.22	340.15	296.86
12.68	281.63	274.46	286.53	245.94	266.55	301.92	305.66
12.7	277.29	291.35	283.75	274.51	300.82	283.81	288.89
12.72	279.03	276.78	293.64	265.14	282.23	307.84	263.48
12.74	280.78	299.59	292.97	276.21	288.4	304.19	278.67
12.76	263.14	260.62	292.42	255.41	308.49	313.88	294.34
12.78	286.51	260.9	272.52	282.17	277.26	288.8	290.02
12.8	261.21	270.37	286.52	280.04	293.55	315.53	293.72
12.82	253.46	275.25	280.25	253.25	259.79	287.07	258.82
12.84	287.74	279.54	296.39	289.82	299.22	296.92	269.04
12.86	285.38	298.06	309.94	262.08	303.57	323.29	289.81
12.88	285.9	269.54	270.71	285.84	280.65	309.71	287.23
12.9	258.07	251.56	265.51	261.57	280.26	283.89	294.75
12.92	268.01	270.6	273.68	276.92	268.66	293.62	295.63
12.94	268.64	265.41	253.7	263.12	262.83	298.72	268.18
12.96	266.79	256.88	283.3	282.26	305.41	305.39	291.51
12.98	290.84	280.18	295.6	277.57	306.03	296.77	290.52
13	277.24	294.07	280.08	299.86	290.04	301.26	278.71
13.02	262.62	279.04	292.61	252.68	277.64	299.71	270.71
13.04	264.1	270.58	286.73	258.84	270.43	273.13	274.23
13.06	268.08	275.3	287.14	256.94	300.59	281.01	270.46
13.08	255.34	270.33	281.64	266.71	276.91	299.87	284.35
13.1	244.71	264.96	268.13	274.67	282.73	268.49	275.07
13.12	293.83	275.74	309.88	288.36	326.9	306.08	296.67
13.14	254.83	258.39	269.47	278.21	295.12	280.91	271.09
13.16	271.17	278.33	303.19	293.82	287.95	296.69	294.41
13.18	274.18	256.69	299.33	289.24	285.16	328.63	276.88
13.2	272.07	278.72	305.01	270.1	291.3	301.11	277.02
13.22	252.62	271.33	281.29	290.28	315.18	279.53	285.18
13.24	262.36	255.63	284.76	281.99	285.49	299.33	291.68
13.26	247.55	259.88	281.93	258.45	300.21	267.53	291.48
13.28	257.59	290.14	289.16	269.12	295.42	287.95	281.18
13.3	246.21	250.88	252.17	256.13	294.86	289.48	267.61
13.32	248.62	265.93	262.99	292.26	288.84	279.02	283.14
13.34	256.12	274.33	311.98	287.69	318.65	296.07	304.59
13.36	254.5	240.44	265.41	293.73	288.96	281.86	283.87
13.38	257.02	267.93	273.97	296.35	312.39	314	268.73
13.4	259.41	293.1	304.93	281.08	327.47	307.87	282.75
13.42	242.19	242.4	250.75	255	291.75	272.31	285.7
13.44	261.81	245.14	290.4	264.78	321.93	267.16	284.19
13.46	275.85	265.15	273.04	281.73	341.55	299.65	265.36
13.48	277.16	256.99	287.07	289.05	311.37	281.3	254.18
13.5	231.13	264.09	289.12	289.8	331.28	269.77	278.64
13.52	237.03	261.05	275.73	300.29	308.83	267.66	255.91
13.54	241.11	241.59	251.81	274.36	303.7	243.42	258.6
13.56	265.4	250.34	280.71	299.01	329.51	267.42	282.24
13.58	252.51	252.55	253.12	262.74	285.15	284.05	277.87
13.6	259.34	269.4	284.27	273.09	306.25	300.29	300.31
13.62	220.68	265.57	284.02	310.89	317.11	281.88	256.29
13.64	258.25	259.02	289.23	312.65	338.18	303.83	297.55
13.66	220.07	219.89	279.65	262.22	312.5	287.44	288.99
13.68	227.76	235.66	247.52	265.6	285.44	270.29	272.44
13.7	231.01	245.33	260.81	262.92	313.38	253.82	268.59
13.72	254.5	263.9	309.17	302.96	316.38	300.7	293.22
13.74	238.53	250.31	278.24	263.07	319.7	303.39	277.03
13.76	258.44	232.82	272.39	275.48	284.05	298.61	287.56
13.78	236.39	253.24	278.08	275.52	311.51	280.36	259.07
13.8	244.62	228.54	245.83	260.44	299.17	286.99	266.14
13.82	225.19	234.57	239.49	252.79	292.59	267.81	238.74
13.84	238.67	238.64	237.37	281.92	311.85	284.8	258.95
13.86	243.82	235.56	269.9	296.42	321.02	273.32	270.42
13.88	239.4	264.09	262.2	303.15	307.58	260.99	283.96
13.9	235.5	237.88	270.94	308.42	296.22	248.62	267.29
13.92	227.95	222.26	266.88	268.21	286.6	260.25	266.16
13.94	240.06	235.43	246.15	295.64	303.48	289.36	282.17
13.96	254.89	234.14	262.41	289.56	312.5	299	276.06
13.98	227.89	251.83	267.38	268.13	279.11	273.05	272.74
14	222.11	226.84	267.03	270.88	308	267.21	276.59
14.02	215.64	226.05	277.57	289.32	288.8	267.69	302.78
14.04	259.38	285.04	299.77	279.02	312.39	287.94	291.72
14.06	244.05	230	261.89	266.19	298.87	258.96	253.15
14.08	210.39	236.37	262.2	315.13	297.52	298.19	263.1
14.1	225.46	264.06	285.9	301.44	307.26	265.31	292.69
14.12	209.63	230.29	249.26	269.15	289.73	237.62	266.19
14.14	182.93	204.64	227.58	240.11	259.05	251.66	258.48
