# Supplementary material for: Staggered structural dynamic-mediated selective adsorption of H2O/D2O on flexible graphene oxide nanosheets
Source: Nat Commun. 2024 Apr 27;15:3585. doi: 10.1038/s41467-024-47838-9 (PMC11055881; doi:10.1038/s41467-024-47838-9)
Supplement: Supplementary file 18 — Source Data [file 41467_2024_47838_MOESM18_ESM.zip › Source Data file/Fig5/H_NMR_for_water_adsorbed_on_GO.xlsx]

## Sheet: H2O
Chemical Shift(ppm)	Experimental intensity	peak 1	peak 2	sum of the peak1 and peak2
30.391	5.359e-05	0	0	0
30.389	3.6e-06	0	0	0
30.387	-5.715e-05	0	0	0
30.385	-0.00012522	0	0	0
30.383	-0.00019632	0	0	0
30.381	-0.00026566	0	0	0
30.379	-0.00032832	0	0	0
30.377	-0.00037972	0	0	0
30.376	-0.00041604	0	0	0
30.374	-0.00043451	0	0	0
30.372	-0.00043371	0	0	0
30.37	-0.00041367	0	0	0
30.368	-0.0003759	0	0	0
30.366	-0.00032321	0	0	0
30.364	-0.00025948	0	0	0
30.362	-0.00018927	0	0	0
30.36	-0.00011741	0	0	0
30.358	-4.857e-05	0	0	0
30.356	1.31e-05	0	0	0
30.354	6.437e-05	0	0	0
30.353	0.00010309	0	0	0
30.351	0.00012833	0	0	0
30.349	0.00014031	0	0	0
30.347	0.0001403	0	0	0
30.345	0.00013036	0	0	0
30.343	0.00011299	0	0	0
30.341	9.088e-05	0	0	0
30.339	6.651e-05	0	0	0
30.337	4.195e-05	0	0	0
30.335	1.863e-05	0	0	0
30.333	-2.74e-06	0	0	0
30.331	-2.213e-05	0	0	0
30.33	-4.01e-05	0	0	0
30.328	-5.764e-05	0	0	0
30.326	-7.593e-05	0	0	0
30.324	-9.609e-05	0	0	0
30.322	-0.00011898	0	0	0
30.32	-0.00014505	0	0	0
30.318	-0.00017422	0	0	0
30.316	-0.0002059	0	0	0
30.314	-0.00023902	0	0	0
30.312	-0.00027218	0	0	0
30.31	-0.00030387	0	0	0
30.308	-0.00033262	0	0	0
30.307	-0.00035721	0	0	0
30.305	-0.00037686	0	0	0
30.303	-0.0003913	0	0	0
30.301	-0.00040082	0	0	0
30.299	-0.00040624	0	0	0
30.297	-0.00040875	0	0	0
30.295	-0.00040985	0	0	0
30.293	-0.00041104	0	0	0
30.291	-0.00041373	0	0	0
30.289	-0.000419	0	0	0
30.287	-0.00042751	0	0	0
30.285	-0.00043938	0	0	0
30.284	-0.00045421	0	0	0
30.282	-0.00047114	0	0	0
30.28	-0.00048891	0	0	0
30.278	-0.00050605	0	0	0
30.276	-0.00052101	0	0	0
30.274	-0.0005323	0	0	0
30.272	-0.00053866	0	0	0
30.27	-0.00053909	0	0	0
30.268	-0.00053293	0	0	0
30.266	-0.00051982	0	0	0
30.264	-0.00049966	0	0	0
30.263	-0.00047255	0	0	0
30.261	-0.00043865	0	0	0
30.259	-0.00039815	0	0	0
30.257	-0.00035119	0	0	0
30.255	-0.00029784	0	0	0
30.253	-0.00023814	0	0	0
30.251	-0.00017213	0	0	0
30.249	-0.00010003	0	0	0
30.247	-2.227e-05	0	0	0
30.245	6.032e-05	0	0	0
30.243	0.00014646	0	0	0
30.241	0.00023433	0	0	0
30.24	0.0003216	0	0	0
30.238	0.00040549	0	0	0
30.236	0.00048293	0	0	0
30.234	0.00055074	0	0	0
30.232	0.00060587	0	0	0
30.23	0.00064568	0	0	0
30.228	0.00066818	0	0	0
30.226	0.00067227	0	0	0
30.224	0.00065784	0	0	0
30.222	0.00062588	0	0	0
30.22	0.00057842	0	0	0
30.218	0.00051845	0	0	0
30.217	0.00044964	0	0	0
30.215	0.00037611	0	0	0
30.213	0.00030206	0	0	0
30.211	0.00023147	0	0	0
30.209	0.00016774	0	0	0
30.207	0.00011345	0	0	0
30.205	7.016e-05	0	0	0
30.203	3.832e-05	0	0	0
30.201	1.731e-05	0	0	0
30.199	5.52e-06	0	0	0
30.197	5.6e-07	0	0	0
30.195	-4e-07	0	0	0
30.194	-4.2e-07	0	0	0
30.192	-2.29e-06	0	0	0
30.19	-8.36e-06	0	0	0
30.188	-2.039e-05	0	0	0
30.186	-3.925e-05	0	0	0
30.184	-6.487e-05	0	0	0
30.182	-9.627e-05	0	0	0
30.18	-0.00013168	0	0	0
30.178	-0.0001687	0	0	0
30.176	-0.00020457	0	0	0
30.174	-0.00023646	0	0	0
30.172	-0.00026173	0	0	0
30.171	-0.00027824	0	0	0
30.169	-0.0002845	0	0	0
30.167	-0.00027985	0	0	0
30.165	-0.0002645	0	0	0
30.163	-0.0002395	0	0	0
30.161	-0.00020667	0	0	0
30.159	-0.00016837	0	0	0
30.157	-0.00012729	0	0	0
30.155	-8.621e-05	0	0	0
30.153	-4.773e-05	0	0	0
30.151	-1.403e-05	0	0	0
30.149	1.33e-05	0	0	0
30.148	3.341e-05	0	0	0
30.146	4.625e-05	0	0	0
30.144	5.251e-05	0	0	0
30.142	5.36e-05	0	0	0
30.14	5.143e-05	0	0	0
30.138	4.824e-05	0	0	0
30.136	4.639e-05	0	0	0
30.134	4.81e-05	0	0	0
30.132	5.526e-05	0	0	0
30.13	6.929e-05	0	0	0
30.128	9.093e-05	0	0	0
30.126	0.00012027	0	0	0
30.125	0.00015672	0	0	0
30.123	0.00019904	0	0	0
30.121	0.00024552	0	0	0
30.119	0.00029408	0	0	0
30.117	0.00034247	0	0	0
30.115	0.00038846	0	0	0
30.113	0.00042995	0	0	0
30.111	0.00046519	0	0	0
30.109	0.00049278	0	0	0
30.107	0.0005118	0	0	0
30.105	0.00052179	0	0	0
30.103	0.00052268	0	0	0
30.102	0.00051481	0	0	0
30.1	0.00049873	0	0	0
30.098	0.00047524	0	0	0
30.096	0.00044518	0	0	0
30.094	0.00040947	0	0	0
30.092	0.00036898	0	0	0
30.09	0.00032457	0	0	0
30.088	0.00027708	0	0	0
30.086	0.00022732	0	0	0
30.084	0.00017619	0	0	0
30.082	0.00012463	0	0	0
30.08	7.37e-05	0	0	0
30.079	2.459e-05	0	0	0
30.077	-2.143e-05	0	0	0
30.075	-6.305e-05	0	0	0
30.073	-9.896e-05	0	0	0
30.071	-0.00012798	0	0	0
30.069	-0.00014915	0	0	0
30.067	-0.00016182	0	0	0
30.065	-0.00016576	0	0	0
30.063	-0.0001612	0	0	0
30.061	-0.00014885	0	0	0
30.059	-0.00012988	0	0	0
30.057	-0.00010587	0	0	0
30.056	-7.868e-05	0	0	0
30.054	-5.032e-05	0	0	0
30.052	-2.279e-05	0	0	0
30.05	2.07e-06	0	0	0
30.048	2.271e-05	0	0	0
30.046	3.804e-05	0	0	0
30.044	4.742e-05	0	0	0
30.042	5.077e-05	0	0	0
30.04	4.849e-05	0	0	0
30.038	4.14e-05	0	0	0
30.036	3.067e-05	0	0	0
30.034	1.765e-05	0	0	0
30.033	3.74e-06	0	0	0
30.031	-9.74e-06	0	0	0
30.029	-2.169e-05	0	0	0
30.027	-3.126e-05	0	0	0
30.025	-3.795e-05	0	0	0
30.023	-4.162e-05	0	0	0
30.021	-4.242e-05	0	0	0
30.019	-4.072e-05	0	0	0
30.017	-3.709e-05	0	0	0
30.015	-3.217e-05	0	0	0
30.013	-2.656e-05	0	0	0
30.011	-2.082e-05	0	0	0
30.01	-1.535e-05	0	0	0
30.008	-1.045e-05	0	0	0
30.006	-6.26e-06	0	0	0
30.004	-2.86e-06	0	0	0
30.002	-2.8e-07	0	0	0
30	1.38e-06	0	0	0
29.998	1.96e-06	0	0	0
29.996	1.16e-06	0	0	0
29.994	-1.71e-06	0	0	0
29.992	-7.48e-06	0	0	0
29.99	-1.686e-05	0	0	0
29.988	-3.063e-05	0	0	0
29.987	-4.952e-05	0	0	0
29.985	-7.412e-05	0	0	0
29.983	-0.00010478	0	0	0
29.981	-0.00014151	0	0	0
29.979	-0.00018391	0	0	0
29.977	-0.00023115	0	0	0
29.975	-0.00028193	0	0	0
29.973	-0.00033455	0	0	0
29.971	-0.00038698	0	0	0
29.969	-0.00043695	0	0	0
29.967	-0.00048212	0	0	0
29.965	-0.00052023	0	0	0
29.964	-0.00054922	0	0	0
29.962	-0.00056745	0	0	0
29.96	-0.00057377	0	0	0
29.958	-0.00056763	0	0	0
29.956	-0.00054916	0	0	0
29.954	-0.00051919	0	0	0
29.952	-0.00047918	0	0	0
29.95	-0.00043118	0	0	0
29.948	-0.00037768	0	0	0
29.946	-0.00032149	0	0	0
29.944	-0.00026553	0	0	0
29.942	-0.00021268	0	0	0
29.941	-0.00016556	0	0	0
29.939	-0.00012636	0	0	0
29.937	-9.673e-05	0	0	0
29.935	-7.761e-05	0	0	0
29.933	-6.923e-05	0	0	0
29.931	-7.105e-05	0	0	0
29.929	-8.187e-05	0	0	0
29.927	-9.985e-05	0	0	0
29.925	-0.00012273	0	0	0
29.923	-0.00014797	0	0	0
29.921	-0.000173	0	0	0
29.919	-0.00019535	0	0	0
29.918	-0.00021295	0	0	0
29.916	-0.00022424	0	0	0
29.914	-0.0002283	0	0	0
29.912	-0.00022493	0	0	0
29.91	-0.00021467	0	0	0
29.908	-0.00019871	0	0	0
29.906	-0.00017881	0	0	0
29.904	-0.00015709	0	0	0
29.902	-0.00013585	0	0	0
29.9	-0.00011736	0	0	0
29.898	-0.00010359	0	0	0
29.896	-9.612e-05	0	0	0
29.895	-9.59e-05	0	0	0
29.893	-0.00010321	0	0	0
29.891	-0.00011763	0	0	0
29.889	-0.00013808	0	0	0
29.887	-0.00016292	0	0	0
29.885	-0.00019013	0	0	0
29.883	-0.00021747	0	0	0
29.881	-0.00024268	0	0	0
29.879	-0.0002637	0	0	0
29.877	-0.00027883	0	0	0
29.875	-0.00028684	0	0	0
29.873	-0.00028706	0	0	0
29.872	-0.00027941	0	0	0
29.87	-0.00026435	0	0	0
29.868	-0.00024284	0	0	0
29.866	-0.00021616	0	0	0
29.864	-0.00018586	0	0	0
29.862	-0.00015355	0	0	0
29.86	-0.00012086	0	0	0
29.858	-8.925e-05	0	0	0
29.856	-6.002e-05	0	0	0
29.854	-3.421e-05	0	0	0
29.852	-1.262e-05	0	0	0
29.85	4.15e-06	0	0	0
29.849	1.572e-05	0	0	0
29.847	2.188e-05	0	0	0
29.845	2.252e-05	0	0	0
29.843	1.767e-05	0	0	0
29.841	7.46e-06	0	0	0
29.839	-7.84e-06	0	0	0
29.837	-2.781e-05	0	0	0
29.835	-5.183e-05	0	0	0
29.833	-7.906e-05	0	0	0
29.831	-0.00010844	0	0	0
29.829	-0.00013864	0	0	0
29.827	-0.00016818	0	0	0
29.826	-0.00019543	0	0	0
29.824	-0.00021874	0	0	0
29.822	-0.00023655	0	0	0
29.82	-0.00024749	0	0	0
29.818	-0.00025057	0	0	0
29.816	-0.00024523	0	0	0
29.814	-0.00023141	0	0	0
29.812	-0.00020963	0	0	0
29.81	-0.00018091	0	0	0
29.808	-0.00014676	0	0	0
29.806	-0.00010903	0	0	0
29.805	-6.977e-05	0	0	0
29.803	-3.109e-05	0	0	0
29.801	5.04e-06	0	0	0
29.799	3.692e-05	0	0	0
29.797	6.295e-05	0	0	0
29.795	8.2e-05	0	0	0
29.793	9.368e-05	0	0	0
29.791	9.808e-05	0	0	0
29.789	9.568e-05	0	0	0
29.787	8.723e-05	0	0	0
29.785	7.366e-05	0	0	0
29.783	5.596e-05	0	0	0
29.782	3.505e-05	0	0	0
29.78	1.169e-05	0	0	0
29.778	-1.35e-05	0	0	0
29.776	-4.012e-05	0	0	0
29.774	-6.788e-05	0	0	0
29.772	-9.66e-05	0	0	0
29.77	-0.00012609	0	0	0
29.768	-0.0001561	0	0	0
29.766	-0.00018624	0	0	0
29.764	-0.00021592	0	0	0
29.762	-0.00024443	0	0	0
29.76	-0.00027091	0	0	0
29.759	-0.00029445	0	0	0
29.757	-0.00031424	0	0	0
29.755	-0.00032966	0	0	0
29.753	-0.00034039	0	0	0
29.751	-0.00034657	0	0	0
29.749	-0.0003488	0	0	0
29.747	-0.00034817	0	0	0
29.745	-0.00034622	0	0	0
29.743	-0.00034478	0	0	0
29.741	-0.00034583	0	0	0
29.739	-0.0003513	0	0	0
29.737	-0.00036282	0	0	0
29.736	-0.00038148	0	0	0
29.734	-0.00040769	0	0	0
29.732	-0.00044103	0	0	0
29.73	-0.00048017	0	0	0
29.728	-0.00052296	0	0	0
29.726	-0.00056649	0	0	0
29.724	-0.00060736	0	0	0
29.722	-0.00064189	0	0	0
29.72	-0.0006665	0	0	0
29.718	-0.00067798	0	0	0
29.716	-0.00067387	0	0	0
29.714	-0.00065265	0	0	0
29.713	-0.00061398	0	0	0
29.711	-0.00055877	0	0	0
29.709	-0.00048917	0	0	0
29.707	-0.00040844	0	0	0
29.705	-0.00032073	0	0	0
29.703	-0.00023079	0	0	0
29.701	-0.0001436	0	0	0
29.699	-6.401e-05	0	0	0
29.697	3.63e-06	0	0	0
29.695	5.58e-05	0	0	0
29.693	9.004e-05	0	0	0
29.691	0.00010513	0	0	0
29.69	0.00010113	0	0	0
29.688	7.935e-05	0	0	0
29.686	4.218e-05	0	0	0
29.684	-7.1e-06	0	0	0
29.682	-6.464e-05	0	0	0
29.68	-0.00012634	0	0	0
29.678	-0.00018815	0	0	0
29.676	-0.00024637	0	0	0
29.674	-0.00029793	0	0	0
29.672	-0.00034053	0	0	0
29.67	-0.00037279	0	0	0
29.668	-0.00039424	0	0	0
29.667	-0.00040527	0	0	0
29.665	-0.00040703	0	0	0
29.663	-0.00040122	0	0	0
29.661	-0.0003899	0	0	0
29.659	-0.00037527	0	0	0
29.657	-0.00035947	0	0	0
29.655	-0.00034436	0	0	0
29.653	-0.00033146	0	0	0
29.651	-0.00032175	0	0	0
29.649	-0.00031575	0	0	0
29.647	-0.00031345	0	0	0
29.645	-0.00031442	0	0	0
29.644	-0.00031787	0	0	0
29.642	-0.00032279	0	0	0
29.64	-0.00032806	0	0	0
29.638	-0.00033256	0	0	0
29.636	-0.00033527	0	0	0
29.634	-0.00033533	0	0	0
29.632	-0.00033212	0	0	0
29.63	-0.00032524	0	0	0
29.628	-0.00031453	0	0	0
29.626	-0.00030003	0	0	0
29.624	-0.00028195	0	0	0
29.622	-0.00026064	0	0	0
29.621	-0.00023655	0	0	0
29.619	-0.00021021	0	0	0
29.617	-0.00018219	0	0	0
29.615	-0.00015313	0	0	0
29.613	-0.00012369	0	0	0
29.611	-9.457e-05	0	0	0
29.609	-6.652e-05	0	0	0
29.607	-4.03e-05	0	0	0
29.605	-1.664e-05	0	0	0
29.603	3.77e-06	0	0	0
29.601	2.038e-05	0	0	0
29.599	3.28e-05	0	0	0
29.598	4.092e-05	0	0	0
29.596	4.487e-05	0	0	0
29.594	4.513e-05	0	0	0
29.592	4.246e-05	0	0	0
29.59	3.796e-05	0	0	0
29.588	3.293e-05	0	0	0
29.586	2.878e-05	0	0	0
29.584	2.691e-05	0	0	0
29.582	2.856e-05	0	0	0
29.58	3.464e-05	0	0	0
29.578	4.562e-05	0	0	0
29.576	6.143e-05	0	0	0
29.575	8.137e-05	0	0	0
29.573	0.00010419	0	0	0
29.571	0.00012809	0	0	0
29.569	0.00015091	0	0	0
29.567	0.00017032	0	0	0
29.565	0.00018402	0	0	0
29.563	0.00018997	0	0	0
29.561	0.00018665	0	0	0
29.559	0.00017324	0	0	0
29.557	0.00014972	0	0	0
29.555	0.00011696	0	0	0
29.553	7.665e-05	0	0	0
29.552	3.118e-05	0	0	0
29.55	-1.656e-05	0	0	0
29.548	-6.341e-05	0	0	0
29.546	-0.00010629	0	0	0
29.544	-0.00014245	0	0	0
29.542	-0.00016975	0	0	0
29.54	-0.00018689	0	0	0
29.538	-0.00019349	0	0	0
29.536	-0.00019016	0	0	0
29.534	-0.00017842	0	0	0
29.532	-0.00016052	0	0	0
29.53	-0.00013924	0	0	0
29.529	-0.00011754	0	0	0
29.527	-9.834e-05	0	0	0
29.525	-8.412e-05	0	0	0
29.523	-7.678e-05	0	0	0
29.521	-7.738e-05	0	0	0
29.519	-8.61e-05	0	0	0
29.517	-0.00010223	0	0	0
29.515	-0.00012427	0	0	0
29.513	-0.00015011	0	0	0
29.511	-0.00017728	0	0	0
29.509	-0.00020315	0	0	0
29.507	-0.00022529	0	0	0
29.506	-0.00024159	0	0	0
29.504	-0.00025048	0	0	0
29.502	-0.00025106	0	0	0
29.5	-0.00024304	0	0	0
29.498	-0.00022676	0	0	0
29.496	-0.00020304	0	0	0
29.494	-0.00017304	0	0	0
29.492	-0.00013807	0	0	0
29.49	-9.945e-05	0	0	0
29.488	-5.833e-05	0	0	0
29.486	-1.565e-05	0	0	0
29.484	2.793e-05	0	0	0
29.483	7.199e-05	0	0	0
29.481	0.00011628	0	0	0
29.479	0.00016058	0	0	0
29.477	0.00020462	0	0	0
29.475	0.00024794	0	0	0
29.473	0.00028976	0	0	0
29.471	0.00032898	0	0	0
29.469	0.00036421	0	0	0
29.467	0.00039376	0	0	0
29.465	0.00041586	0	0	0
29.463	0.0004288	0	0	0
29.461	0.00043112	0	0	0
29.46	0.00042181	0	0	0
29.458	0.0004005	0	0	0
29.456	0.00036756	0	0	0
29.454	0.00032417	0	0	0
29.452	0.00027228	0	0	0
29.45	0.00021452	0	0	0
29.448	0.00015401	0	0	0
29.446	9.411e-05	0	0	0
29.444	3.818e-05	0	0	0
29.442	-1.073e-05	0	0	0
29.44	-5.011e-05	0	0	0
29.438	-7.823e-05	0	0	0
29.437	-9.426e-05	0	0	0
29.435	-9.836e-05	0	0	0
29.433	-9.159e-05	0	0	0
29.431	-7.587e-05	0	0	0
29.429	-5.372e-05	0	0	0
29.427	-2.806e-05	0	0	0
29.425	-1.9e-06	0	0	0
29.423	2.192e-05	0	0	0
29.421	4.1e-05	0	0	0
29.419	5.359e-05	0	0	0
29.417	5.873e-05	0	0	0
29.415	5.636e-05	0	0	0
29.414	4.724e-05	0	0	0
29.412	3.293e-05	0	0	0
29.41	1.559e-05	0	0	0
29.408	-2.2e-06	0	0	0
29.406	-1.769e-05	0	0	0
29.404	-2.82e-05	0	0	0
29.402	-3.136e-05	0	0	0
29.4	-2.534e-05	0	0	0
29.398	-8.98e-06	0	0	0
29.396	1.808e-05	0	0	0
29.394	5.544e-05	0	0	0
29.392	0.00010188	0	0	0
29.391	0.00015551	0	0	0
29.389	0.00021393	0	0	0
29.387	0.00027437	0	0	0
29.385	0.00033392	0	0	0
29.383	0.00038977	0	0	0
29.381	0.00043937	0	0	0
29.379	0.00048063	0	0	0
29.377	0.00051209	0	0	0
29.375	0.00053297	0	0	0
29.373	0.00054321	0	0	0
29.371	0.00054347	0	0	0
29.369	0.00053503	0	0	0
29.368	0.00051969	0	0	0
29.366	0.00049955	0	0	0
29.364	0.00047687	0	0	0
29.362	0.00045388	0	0	0
29.36	0.00043254	0	0	0
29.358	0.00041439	0	0	0
29.356	0.00040047	0	0	0
29.354	0.0003912	0	0	0
29.352	0.00038637	0	0	0
29.35	0.0003852	0	0	0
29.348	0.00038643	0	0	0
29.347	0.00038844	0	0	0
29.345	0.00038948	0	0	0
29.343	0.00038784	0	0	0
29.341	0.000382	0	0	0
29.339	0.00037089	0	0	0
29.337	0.00035394	0	0	0
29.335	0.00033121	0	0	0
29.333	0.00030342	0	0	0
29.331	0.00027185	0	0	0
29.329	0.00023832	0	0	0
29.327	0.00020502	0	0	0
29.325	0.00017428	0	0	0
29.324	0.00014843	0	0	0
29.322	0.00012957	0	0	0
29.32	0.00011937	0	0	0
29.318	0.00011897	0	0	0
29.316	0.00012881	0	0	0
29.314	0.00014866	0	0	0
29.312	0.00017759	0	0	0
29.31	0.00021406	0	0	0
29.308	0.00025603	0	0	0
29.306	0.00030115	0	0	0
29.304	0.0003469	0	0	0
29.302	0.00039084	0	0	0
29.301	0.00043071	0	0	0
29.299	0.00046467	0	0	0
29.297	0.00049136	0	0	0
29.295	0.00051001	0	0	0
29.293	0.00052045	0	0	0
29.291	0.00052312	0	0	0
29.289	0.00051896	0	0	0
29.287	0.00050937	0	0	0
29.285	0.00049603	0	0	0
29.283	0.00048079	0	0	0
29.281	0.00046549	0	0	0
29.279	0.00045182	0	0	0
29.278	0.00044119	0	0	0
29.276	0.00043462	0	0	0
29.274	0.00043263	0	0	0
29.272	0.00043522	0	0	0
29.27	0.00044185	0	0	0
29.268	0.0004515	0	0	0
29.266	0.00046266	0	0	0
29.264	0.00047354	0	0	0
29.262	0.0004821	0	0	0
29.26	0.00048629	0	0	0
29.258	0.00048414	0	0	0
29.256	0.00047395	0	0	0
29.255	0.00045445	0	0	0
29.253	0.00042488	0	0	0
29.251	0.00038512	0	0	0
29.249	0.0003357	0	0	0
29.247	0.00027781	0	0	0
29.245	0.00021324	0	0	0
29.243	0.00014427	0	0	0
29.241	7.356e-05	0	0	0
29.239	3.94e-06	0	0	0
29.237	-6.176e-05	0	0	0
29.235	-0.00012087	0	0	0
29.233	-0.0001711	0	0	0
29.232	-0.00021064	0	0	0
29.23	-0.00023829	0	0	0
29.228	-0.00025348	0	0	0
29.226	-0.00025632	0	0	0
29.224	-0.00024754	0	0	0
29.222	-0.00022838	0	0	0
29.22	-0.00020049	0	0	0
29.218	-0.00016578	0	0	0
29.216	-0.00012629	0	0	0
29.214	-8.401e-05	0	0	0
29.212	-4.079e-05	0	0	0
29.21	1.79e-06	0	0	0
29.209	4.248e-05	0	0	0
29.207	8.002e-05	0	0	0
29.205	0.00011355	0	0	0
29.203	0.00014294	0	0	0
29.201	0.00016838	0	0	0
29.199	0.00019031	0	0	0
29.197	0.00020941	0	0	0
29.195	0.00022646	0	0	0
29.193	0.00024234	0	0	0
29.191	0.00025794	0	0	0
29.189	0.0002741	0	0	0
29.187	0.00029153	0	0	0
29.186	0.00031081	0	0	0
29.184	0.00033227	0	0	0
29.182	0.00035598	0	0	0
29.18	0.0003817	0	0	0
29.178	0.00040883	0	0	0
29.176	0.00043646	0	0	0
29.174	0.00046335	0	0	0
29.172	0.00048799	0	0	0
29.17	0.00050871	0	0	0
29.168	0.0005238	0	0	0
29.166	0.00053168	0	0	0
29.164	0.00053101	0	0	0
29.163	0.00052093	0	0	0
29.161	0.00050118	0	0	0
29.159	0.00047219	0	0	0
29.157	0.00043514	0	0	0
29.155	0.00039197	0	0	0
29.153	0.00034524	0	0	0
29.151	0.00029798	0	0	0
29.149	0.00025343	0	0	0
29.147	0.00021479	0	0	0
29.145	0.00018486	0	0	0
29.143	0.00016578	0	0	0
29.141	0.00015874	0	0	0
29.14	0.00016388	0	0	0
29.138	0.00018014	0	0	0
29.136	0.00020536	0	0	0
29.134	0.00023641	0	0	0
29.132	0.0002695	0	0	0
29.13	0.00030055	0	0	0
29.128	0.00032555	0	0	0
29.126	0.00034104	0	0	0
29.124	0.00034445	0	0	0
29.122	0.00033443	0	0	0
29.12	0.00031098	0	0	0
29.118	0.00027552	0	0	0
29.117	0.00023073	0	0	0
29.115	0.00018031	0	0	0
29.113	0.00012859	0	0	0
29.111	8.002e-05	0	0	0
29.109	3.874e-05	0	0	0
29.107	8.04e-06	0	0	0
29.105	-9.97e-06	0	0	0
29.103	-1.468e-05	0	0	0
29.101	-7.02e-06	0	0	0
29.099	1.054e-05	0	0	0
29.097	3.427e-05	0	0	0
29.095	5.956e-05	0	0	0
29.094	8.141e-05	0	0	0
29.092	9.495e-05	0	0	0
29.09	9.601e-05	0	0	0
29.088	8.155e-05	0	0	0
29.086	5.005e-05	0	0	0
29.084	1.65e-06	0	0	0
29.082	-6.181e-05	0	0	0
29.08	-0.00013695	0	0	0
29.078	-0.00021921	0	0	0
29.076	-0.00030329	0	0	0
29.074	-0.00038367	0	0	0
29.072	-0.00045516	0	0	0
29.071	-0.00051341	0	0	0
29.069	-0.00055527	0	0	0
29.067	-0.00057911	0	0	0
29.065	-0.00058484	0	0	0
29.063	-0.00057391	0	0	0
29.061	-0.00054901	0	0	0
29.059	-0.00051378	0	0	0
29.057	-0.00047232	0	0	0
29.055	-0.00042872	0	0	0
29.053	-0.00038668	0	0	0
29.051	-0.00034906	0	0	0
29.049	-0.00031769	0	0	0
29.048	-0.00029321	0	0	0
29.046	-0.00027513	0	0	0
29.044	-0.00026197	0	0	0
29.042	-0.00025156	0	0	0
29.04	-0.00024138	0	0	0
29.038	-0.00022893	0	0	0
29.036	-0.00021213	0	0	0
29.034	-0.00018961	0	0	0
29.032	-0.00016093	0	0	0
29.03	-0.00012667	0	0	0
29.028	-8.843e-05	0	0	0
29.026	-4.867e-05	0	0	0
29.025	-1.048e-05	0	0	0
29.023	2.273e-05	0	0	0
29.021	4.762e-05	0	0	0
29.019	6.119e-05	0	0	0
29.017	6.116e-05	0	0	0
29.015	4.617e-05	0	0	0
29.013	1.592e-05	0	0	0
29.011	-2.874e-05	0	0	0
29.009	-8.627e-05	0	0	0
29.007	-0.00015423	0	0	0
29.005	-0.00022915	0	0	0
29.003	-0.00030719	0	0	0
29.002	-0.00038437	0	0	0
29	-0.00045696	0	0	0
28.998	-0.00052167	0	0	0
28.996	-0.00057591	0	0	0
28.994	-0.00061794	0	0	0
28.992	-0.00064697	0	0	0
28.99	-0.00066312	0	0	0
28.988	-0.0006674	0	0	0
28.986	-0.00066158	0	0	0
28.984	-0.00064801	0	0	0
28.982	-0.00062942	0	0	0
28.98	-0.0006087	0	0	0
28.979	-0.00058869	0	0	0
28.977	-0.00057192	0	0	0
28.975	-0.00056049	0	0	0
28.973	-0.00055587	0	0	0
28.971	-0.00055883	0	0	0
28.969	-0.00056939	0	0	0
28.967	-0.00058682	0	0	0
28.965	-0.0006097	0	0	0
28.963	-0.00063605	0	0	0
28.961	-0.0006635	0	0	0
28.959	-0.00068945	0	0	0
28.957	-0.00071136	0	0	0
28.956	-0.00072687	0	0	0
28.954	-0.00073412	0	0	0
28.952	-0.00073183	0	0	0
28.95	-0.00071949	0	0	0
28.948	-0.00069741	0	0	0
28.946	-0.00066672	0	0	0
28.944	-0.00062927	0	0	0
28.942	-0.00058754	0	0	0
28.94	-0.0005444	0	0	0
28.938	-0.00050287	0	0	0
28.936	-0.00046589	0	0	0
28.934	-0.00043604	0	0	0
28.933	-0.00041532	0	0	0
28.931	-0.000405	0	0	0
28.929	-0.00040548	0	0	0
28.927	-0.00041628	0	0	0
28.925	-0.0004361	0	0	0
28.923	-0.00046298	0	0	0
28.921	-0.00049444	0	0	0
28.919	-0.00052776	0	0	0
28.917	-0.00056025	0	0	0
28.915	-0.00058947	0	0	0
28.913	-0.00061348	0	0	0
28.911	-0.00063099	0	0	0
28.91	-0.00064145	0	0	0
28.908	-0.00064508	0	0	0
28.906	-0.00064281	0	0	0
28.904	-0.00063613	0	0	0
28.902	-0.0006269	0	0	0
28.9	-0.00061715	0	0	0
28.898	-0.00060882	0	0	0
28.896	-0.00060356	0	0	0
28.894	-0.00060256	0	0	0
28.892	-0.00060639	0	0	0
28.89	-0.00061496	0	0	0
28.889	-0.00062756	0	0	0
28.887	-0.00064285	0	0	0
28.885	-0.00065907	0	0	0
28.883	-0.00067419	0	0	0
28.881	-0.00068609	0	0	0
28.879	-0.00069276	0	0	0
28.877	-0.00069251	0	0	0
28.875	-0.0006841	0	0	0
28.873	-0.00066684	0	0	0
28.871	-0.00064068	0	0	0
28.869	-0.00060616	0	0	0
28.867	-0.0005644	0	0	0
28.866	-0.000517	0	0	0
28.864	-0.00046591	0	0	0
28.862	-0.00041325	0	0	0
28.86	-0.0003612	0	0	0
28.858	-0.00031183	0	0	0
28.856	-0.00026692	0	0	0
28.854	-0.00022791	0	0	0
28.852	-0.00019577	0	0	0
28.85	-0.00017096	0	0	0
28.848	-0.00015345	0	0	0
28.846	-0.00014267	0	0	0
28.844	-0.00013767	0	0	0
28.843	-0.00013712	0	0	0
28.841	-0.00013947	0	0	0
28.839	-0.00014305	0	0	0
28.837	-0.00014624	0	0	0
28.835	-0.00014755	0	0	0
28.833	-0.00014578	0	0	0
28.831	-0.00014009	0	0	0
28.829	-0.00013009	0	0	0
28.827	-0.00011589	0	0	0
28.825	-9.805e-05	0	0	0
28.823	-7.757e-05	0	0	0
28.821	-5.582e-05	0	0	0
28.82	-3.44e-05	0	0	0
28.818	-1.5e-05	0	0	0
28.816	7.4e-07	0	0	0
28.814	1.139e-05	0	0	0
28.812	1.593e-05	0	0	0
28.81	1.38e-05	0	0	0
28.808	4.93e-06	0	0	0
28.806	-1.016e-05	0	0	0
28.804	-3.039e-05	0	0	0
28.802	-5.418e-05	0	0	0
28.8	-7.96e-05	0	0	0
28.798	-0.00010449	0	0	0
28.797	-0.00012663	0	0	0
28.795	-0.00014393	0	0	0
28.793	-0.00015462	0	0	0
28.791	-0.00015738	0	0	0
28.789	-0.00015143	0	0	0
28.787	-0.00013664	0	0	0
28.785	-0.00011352	0	0	0
28.783	-8.318e-05	0	0	0
28.781	-4.725e-05	0	0	0
28.779	-7.74e-06	0	0	0
28.777	3.305e-05	0	0	0
28.775	7.278e-05	0	0	0
28.774	0.00010915	0	0	0
28.772	0.00014009	0	0	0
28.77	0.00016385	0	0	0
28.768	0.00017916	0	0	0
28.766	0.00018518	0	0	0
28.764	0.00018162	0	0	0
28.762	0.0001687	0	0	0
28.76	0.00014706	0	0	0
28.758	0.0001178	0	0	0
28.756	8.23e-05	0	0	0
28.754	4.223e-05	0	0	0
28.752	-6e-07	0	0	0
28.751	-4.431e-05	0	0	0
28.749	-8.702e-05	0	0	0
28.747	-0.00012692	0	0	0
28.745	-0.00016239	0	0	0
28.743	-0.00019201	0	0	0
28.741	-0.00021464	0	0	0
28.739	-0.00022948	0	0	0
28.737	-0.00023608	0	0	0
28.735	-0.00023437	0	0	0
28.733	-0.00022468	0	0	0
28.731	-0.00020772	0	0	0
28.729	-0.00018451	0	0	0
28.728	-0.00015638	0	0	0
28.726	-0.00012487	0	0	0
28.724	-9.161e-05	0	0	0
28.722	-5.827e-05	0	0	0
28.72	-2.642e-05	0	0	0
28.718	2.56e-06	0	0	0
28.716	2.758e-05	0	0	0
28.714	4.787e-05	0	0	0
28.712	6.309e-05	0	0	0
28.71	7.326e-05	0	0	0
28.708	7.883e-05	0	0	0
28.706	8.056e-05	0	0	0
28.705	7.95e-05	0	0	0
28.703	7.685e-05	0	0	0
28.701	7.392e-05	0	0	0
28.699	7.197e-05	0	0	0
28.697	7.216e-05	0	0	0
28.695	7.543e-05	0	0	0
28.693	8.245e-05	0	0	0
28.691	9.361e-05	0	0	0
28.689	0.00010893	0	0	0
28.687	0.00012814	0	0	0
28.685	0.00015066	0	0	0
28.683	0.00017569	0	0	0
28.682	0.00020223	0	0	0
28.68	0.00022917	0	0	0
28.678	0.00025536	0	0	0
28.676	0.00027971	0	0	0
28.674	0.00030124	0	0	0
28.672	0.00031915	0	0	0
28.67	0.00033288	0	0	0
28.668	0.00034215	0	0	0
28.666	0.00034701	0	0	0
28.664	0.00034779	0	0	0
28.662	0.0003451	0	0	0
28.66	0.00033983	0	0	0
28.659	0.00033301	0	0	0
28.657	0.00032576	0	0	0
28.655	0.00031916	0	0	0
28.653	0.00031416	0	0	0
28.651	0.00031145	0	0	0
28.649	0.00031136	0	0	0
28.647	0.00031378	0	0	0
28.645	0.00031815	0	0	0
28.643	0.00032343	0	0	0
28.641	0.00032821	0	0	0
28.639	0.00033077	0	0	0
28.637	0.00032929	0	0	0
28.636	0.00032205	0	0	0
28.634	0.0003076	0	0	0
28.632	0.00028502	0	0	0
28.63	0.00025409	0	0	0
28.628	0.0002154	0	0	0
28.626	0.00017047	0	0	0
28.624	0.00012167	0	0	0
28.622	7.214e-05	0	0	0
28.62	2.556e-05	0	0	0
28.618	-1.413e-05	0	0	0
28.616	-4.309e-05	0	0	0
28.614	-5.814e-05	0	0	0
28.613	-5.689e-05	0	0	0
28.611	-3.788e-05	0	0	0
28.609	-1.01e-06	0	0	0
28.607	5.238e-05	0	0	0
28.605	0.00011947	0	0	0
28.603	0.00019614	0	0	0
28.601	0.00027724	0	0	0
28.599	0.000357	0	0	0
28.597	0.0004295	0	0	0
28.595	0.00048912	0	0	0
28.593	0.0005311	0	0	0
28.591	0.00055193	0	0	0
28.59	0.00054968	0	0	0
28.588	0.00052417	0	0	0
28.586	0.00047706	0	0	0
28.584	0.00041166	0	0	0
28.582	0.00033269	0	0	0
28.58	0.00024587	0	0	0
28.578	0.00015744	0	0	0
28.576	7.362e-05	0	0	0
28.574	1e-07	0	0	0
28.572	-5.842e-05	0	0	0
28.57	-9.858e-05	0	0	0
28.568	-0.00011857	0	0	0
28.567	-0.00011826	0	0	0
28.565	-9.908e-05	0	0	0
28.563	-6.383e-05	0	0	0
28.561	-1.637e-05	0	0	0
28.559	3.876e-05	0	0	0
28.557	9.682e-05	0	0	0
28.555	0.00015319	0	0	0
28.553	0.00020384	0	0	0
28.551	0.00024553	0	0	0
28.549	0.00027604	0	0	0
28.547	0.00029425	0	0	0
28.545	0.00030008	0	0	0
28.544	0.00029437	0	0	0
28.542	0.00027872	0	0	0
28.54	0.00025521	0	0	0
28.538	0.00022617	0	0	0
28.536	0.00019392	0	0	0
28.534	0.00016064	0	0	0
28.532	0.00012814	0	0	0
28.53	9.785e-05	0	0	0
28.528	7.076e-05	0	0	0
28.526	4.748e-05	0	0	0
28.524	2.831e-05	0	0	0
28.522	1.332e-05	0	0	0
28.521	2.45e-06	0	0	0
28.519	-4.39e-06	0	0	0
28.517	-7.28e-06	0	0	0
28.515	-6.24e-06	0	0	0
28.513	-1.26e-06	0	0	0
28.511	7.65e-06	0	0	0
28.509	2.045e-05	0	0	0
28.507	3.7e-05	0	0	0
28.505	5.697e-05	0	0	0
28.503	7.986e-05	0	0	0
28.501	0.00010496	0	0	0
28.499	0.00013141	0	0	0
28.498	0.00015825	0	0	0
28.496	0.00018448	0	0	0
28.494	0.00020923	0	0	0
28.492	0.00023179	0	0	0
28.49	0.00025174	0	0	0
28.488	0.00026899	0	0	0
28.486	0.00028383	0	0	0
28.484	0.00029686	0	0	0
28.482	0.00030896	0	0	0
28.48	0.00032114	0	0	0
28.478	0.00033445	0	0	0
28.476	0.00034975	0	0	0
28.475	0.00036765	0	0	0
28.473	0.0003883	0	0	0
28.471	0.00041138	0	0	0
28.469	0.00043602	0	0	0
28.467	0.00046086	0	0	0
28.465	0.00048413	0	0	0
28.463	0.00050381	0	0	0
28.461	0.00051784	0	0	0
28.459	0.00052432	0	0	0
28.457	0.00052173	0	0	0
28.455	0.00050911	0	0	0
28.453	0.00048621	0	0	0
28.452	0.00045359	0	0	0
28.45	0.00041258	0	0	0
28.448	0.0003652	0	0	0
28.446	0.00031401	0	0	0
28.444	0.00026186	0	0	0
28.442	0.00021162	0	0	0
28.44	0.00016588	0	0	0
28.438	0.0001267	0	0	0
28.436	9.534e-05	0	0	0
28.434	7.212e-05	0	0	0
28.432	5.634e-05	0	0	0
28.431	4.633e-05	0	0	0
28.429	3.96e-05	0	0	0
28.427	3.307e-05	0	0	0
28.425	2.338e-05	0	0	0
28.423	7.28e-06	0	0	0
28.421	-1.801e-05	0	0	0
28.419	-5.458e-05	0	0	0
28.417	-0.0001034	0	0	0
28.415	-0.00016406	0	0	0
28.413	-0.00023477	0	0	0
28.411	-0.00031247	0	0	0
28.409	-0.00039304	0	0	0
28.408	-0.00047166	0	0	0
28.406	-0.00054318	0	0	0
28.404	-0.00060266	0	0	0
28.402	-0.00064583	0	0	0
28.4	-0.00066957	0	0	0
28.398	-0.00067224	0	0	0
28.396	-0.00065395	0	0	0
28.394	-0.00061662	0	0	0
28.392	-0.00056392	0	0	0
28.39	-0.00050097	0	0	0
28.388	-0.00043398	0	0	0
28.386	-0.00036972	0	0	0
28.385	-0.00031489	0	0	0
28.383	-0.00027556	0	0	0
28.381	-0.00025657	0	0	0
28.379	-0.00026109	0	0	0
28.377	-0.00029026	0	0	0
28.375	-0.00034304	0	0	0
28.373	-0.00041628	0	0	0
28.371	-0.00050489	0	0	0
28.369	-0.00060229	0	0	0
28.367	-0.00070093	0	0	0
28.365	-0.00079289	0	0	0
28.363	-0.00087057	0	0	0
28.362	-0.0009273	0	0	0
28.36	-0.00095791	0	0	0
28.358	-0.0009591	0	0	0
28.356	-0.00092975	0	0	0
28.354	-0.00087094	0	0	0
28.352	-0.00078585	0	0	0
28.35	-0.00067947	0	0	0
28.348	-0.00055815	0	0	0
28.346	-0.00042911	0	0	0
28.344	-0.00029981	0	0	0
28.342	-0.00017741	0	0	0
28.34	-6.823e-05	0	0	0
28.339	2.272e-05	0	0	0
28.337	9.196e-05	0	0	0
28.335	0.00013779	0	0	0
28.333	0.00016028	0	0	0
28.331	0.0001611	0	0	0
28.329	0.00014334	0	0	0
28.327	0.00011112	0	0	0
28.325	6.924e-05	0	0	0
28.323	2.272e-05	0	0	0
28.321	-2.355e-05	0	0	0
28.319	-6.521e-05	0	0	0
28.317	-9.867e-05	0	0	0
28.316	-0.00012133	0	0	0
28.314	-0.00013166	0	0	0
28.312	-0.00012922	0	0	0
28.31	-0.00011457	0	0	0
28.308	-8.915e-05	0	0	0
28.306	-5.507e-05	0	0	0
28.304	-1.483e-05	0	0	0
28.302	2.882e-05	0	0	0
28.3	7.322e-05	0	0	0
28.298	0.00011596	0	0	0
28.296	0.00015506	0	0	0
28.294	0.00018914	0	0	0
28.293	0.00021744	0	0	0
28.291	0.00023993	0	0	0
28.289	0.00025722	0	0	0
28.287	0.00027053	0	0	0
28.285	0.00028153	0	0	0
28.283	0.00029225	0	0	0
28.281	0.00030482	0	0	0
28.279	0.00032137	0	0	0
28.277	0.00034375	0	0	0
28.275	0.00037343	0	0	0
28.273	0.00041128	0	0	0
28.271	0.0004575	0	0	0
28.27	0.00051154	0	0	0
28.268	0.00057208	0	0	0
28.266	0.00063711	0	0	0
28.264	0.00070402	0	0	0
28.262	0.00076974	0	0	0
28.26	0.000831	0	0	0
28.258	0.00088449	0	0	0
28.256	0.00092711	0	0	0
28.254	0.00095623	0	0	0
28.252	0.00096981	0	0	0
28.25	0.00096658	0	0	0
28.248	0.00094612	0	0	0
28.247	0.00090886	0	0	0
28.245	0.00085604	0	0	0
28.243	0.00078955	0	0	0
28.241	0.00071184	0	0	0
28.239	0.00062564	0	0	0
28.237	0.00053382	0	0	0
28.235	0.00043911	0	0	0
28.233	0.000344	0	0	0
28.231	0.00025056	0	0	0
28.229	0.00016034	0	0	0
28.227	7.44e-05	0	0	0
28.225	-6.68e-06	0	0	0
28.224	-8.275e-05	0	0	0
28.222	-0.00015375	0	0	0
28.22	-0.00021979	0	0	0
28.218	-0.00028111	0	0	0
28.216	-0.00033783	0	0	0
28.214	-0.00038984	0	0	0
28.212	-0.00043678	0	0	0
28.21	-0.000478	0	0	0
28.208	-0.00051267	0	0	0
28.206	-0.0005398	0	0	0
28.204	-0.00055839	0	0	0
28.202	-0.00056758	0	0	0
28.201	-0.00056678	0	0	0
28.199	-0.00055575	0	0	0
28.197	-0.00053477	0	0	0
28.195	-0.0005046	0	0	0
28.193	-0.00046654	0	0	0
28.191	-0.00042232	0	0	0
28.189	-0.00037409	0	0	0
28.187	-0.00032419	0	0	0
28.185	-0.00027506	0	0	0
28.183	-0.00022902	0	0	0
28.181	-0.00018816	0	0	0
28.179	-0.00015414	0	0	0
28.178	-0.00012812	0	0	0
28.176	-0.00011063	0	0	0
28.174	-0.00010161	0	0	0
28.172	-0.00010033	0	0	0
28.17	-0.00010553	0	0	0
28.168	-0.00011548	0	0	0
28.166	-0.00012808	0	0	0
28.164	-0.00014105	0	0	0
28.162	-0.00015207	0	0	0
28.16	-0.00015888	0	0	0
28.158	-0.00015952	0	0	0
28.156	-0.00015238	0	0	0
28.155	-0.00013633	0	0	0
28.153	-0.00011082	0	0	0
28.151	-7.587e-05	0	0	0
28.149	-3.21e-05	0	0	0
28.147	1.925e-05	0	0	0
28.145	7.646e-05	0	0	0
28.143	0.00013736	0	0	0
28.141	0.00019945	0	0	0
28.139	0.00026007	0	0	0
28.137	0.00031651	0	0	0
28.135	0.00036619	0	0	0
28.133	0.00040678	0	0	0
28.132	0.00043639	0	0	0
28.13	0.00045365	0	0	0
28.128	0.00045784	0	0	0
28.126	0.00044889	0	0	0
28.124	0.00042748	0	0	0
28.122	0.00039492	0	0	0
28.12	0.00035317	0	0	0
28.118	0.00030466	0	0	0
28.116	0.00025219	0	0	0
28.114	0.00019877	0	0	0
28.112	0.00014739	0	0	0
28.11	0.0001009	0	0	0
28.109	6.181e-05	0	0	0
28.107	3.218e-05	0	0	0
28.105	1.345e-05	0	0	0
28.103	6.43e-06	0	0	0
28.101	1.127e-05	0	0	0
28.099	2.745e-05	0	0	0
28.097	5.388e-05	0	0	0
28.095	8.897e-05	0	0	0
28.093	0.00013081	0	0	0
28.091	0.00017724	0	0	0
28.089	0.00022606	0	0	0
28.087	0.00027513	0	0	0
28.086	0.00032251	0	0	0
28.084	0.00036653	0	0	0
28.082	0.00040587	0	0	0
28.08	0.00043956	0	0	0
28.078	0.00046703	0	0	0
28.076	0.00048798	0	0	0
28.074	0.00050243	0	0	0
28.072	0.00051056	0	0	0
28.07	0.00051271	0	0	0
28.068	0.00050926	0	0	0
28.066	0.0005006	0	0	0
28.064	0.00048711	0	0	0
28.063	0.00046912	0	0	0
28.061	0.00044694	0	0	0
28.059	0.00042085	0	0	0
28.057	0.00039121	0	0	0
28.055	0.0003584	0	0	0
28.053	0.00032295	0	0	0
28.051	0.00028552	0	0	0
28.049	0.00024694	0	0	0
28.047	0.00020815	0	0	0
28.045	0.0001702	0	0	0
28.043	0.00013418	0	0	0
28.041	0.00010116	0	0	0
28.04	7.205e-05	0	0	0
28.038	4.757e-05	0	0	0
28.036	2.814e-05	0	0	0
28.034	1.384e-05	0	0	0
28.032	4.38e-06	0	0	0
28.03	-8.7e-07	0	0	0
28.028	-2.86e-06	0	0	0
28.026	-2.74e-06	0	0	0
28.024	-1.76e-06	0	0	0
28.022	-1.15e-06	0	0	0
28.02	-1.94e-06	0	0	0
28.018	-4.87e-06	0	0	0
28.017	-1.03e-05	0	0	0
28.015	-1.813e-05	0	0	0
28.013	-2.783e-05	0	0	0
28.011	-3.844e-05	0	0	0
28.009	-4.873e-05	0	0	0
28.007	-5.732e-05	0	0	0
28.005	-6.282e-05	0	0	0
28.003	-6.408e-05	0	0	0
28.001	-6.028e-05	0	0	0
27.999	-5.115e-05	0	0	0
27.997	-3.698e-05	0	0	0
27.995	-1.872e-05	0	0	0
27.994	2.15e-06	0	0	0
27.992	2.365e-05	0	0	0
27.99	4.355e-05	0	0	0
27.988	5.953e-05	0	0	0
27.986	6.947e-05	0	0	0
27.984	7.162e-05	0	0	0
27.982	6.486e-05	0	0	0
27.98	4.88e-05	0	0	0
27.978	2.388e-05	0	0	0
27.976	-8.69e-06	0	0	0
27.974	-4.698e-05	0	0	0
27.972	-8.856e-05	0	0	0
27.971	-0.0001307	0	0	0
27.969	-0.00017067	0	0	0
27.967	-0.00020597	0	0	0
27.965	-0.00023461	0	0	0
27.963	-0.00025531	0	0	0
27.961	-0.00026755	0	0	0
27.959	-0.00027167	0	0	0
27.957	-0.00026877	0	0	0
27.955	-0.00026055	0	0	0
27.953	-0.00024912	0	0	0
27.951	-0.00023677	0	0	0
27.95	-0.00022568	0	0	0
27.948	-0.00021767	0	0	0
27.946	-0.00021409	0	0	0
27.944	-0.00021562	0	0	0
27.942	-0.00022231	0	0	0
27.94	-0.00023361	0	0	0
27.938	-0.00024847	0	0	0
27.936	-0.0002656	0	0	0
27.934	-0.00028365	0	0	0
27.932	-0.00030141	0	0	0
27.93	-0.00031804	0	0	0
27.928	-0.00033317	0	0	0
27.927	-0.00034697	0	0	0
27.925	-0.00036012	0	0	0
27.923	-0.00037369	0	0	0
27.921	-0.00038899	0	0	0
27.919	-0.00040731	0	0	0
27.917	-0.00042968	0	0	0
27.915	-0.00045668	0	0	0
27.913	-0.00048827	0	0	0
27.911	-0.00052363	0	0	0
27.909	-0.00056122	0	0	0
27.907	-0.00059882	0	0	0
27.905	-0.00063372	0	0	0
27.904	-0.00066299	0	0	0
27.902	-0.00068373	0	0	0
27.9	-0.00069344	0	0	0
27.898	-0.00069022	0	0	0
27.896	-0.00067306	0	0	0
27.894	-0.00064197	0	0	0
27.892	-0.00059797	0	0	0
27.89	-0.00054309	0	0	0
27.888	-0.00048016	0	0	0
27.886	-0.00041254	0	0	0
27.884	-0.00034385	0	0	0
27.882	-0.00027763	0	0	0
27.881	-0.00021699	0	0	0
27.879	-0.0001644	0	0	0
27.877	-0.00012145	0	0	0
27.875	-8.876e-05	0	0	0
27.873	-6.603e-05	0	0	0
27.871	-5.207e-05	0	0	0
27.869	-4.503e-05	0	0	0
27.867	-4.266e-05	0	0	0
27.865	-4.254e-05	0	0	0
27.863	-4.237e-05	0	0	0
27.861	-4.024e-05	0	0	0
27.859	-3.476e-05	0	0	0
27.858	-2.524e-05	0	0	0
27.856	-1.168e-05	0	0	0
27.854	5.29e-06	0	0	0
27.852	2.447e-05	0	0	0
27.85	4.428e-05	0	0	0
27.848	6.297e-05	0	0	0
27.846	7.881e-05	0	0	0
27.844	9.024e-05	0	0	0
27.842	9.605e-05	0	0	0
27.84	9.547e-05	0	0	0
27.838	8.821e-05	0	0	0
27.836	7.444e-05	0	0	0
27.835	5.477e-05	0	0	0
27.833	3.015e-05	0	0	0
27.831	1.73e-06	0	0	0
27.829	-2.92e-05	0	0	0
27.827	-6.117e-05	0	0	0
27.825	-9.277e-05	0	0	0
27.823	-0.00012296	0	0	0
27.821	-0.00015088	0	0	0
27.819	-0.00017585	0	0	0
27.817	-0.00019741	0	0	0
27.815	-0.00021528	0	0	0
27.813	-0.00022931	0	0	0
27.812	-0.00023948	0	0	0
27.81	-0.00024585	0	0	0
27.808	-0.00024855	0	0	0
27.806	-0.00024773	0	0	0
27.804	-0.00024358	0	0	0
27.802	-0.00023628	0	0	0
27.8	-0.00022599	0	0	0
27.798	-0.00021283	0	0	0
27.796	-0.00019686	0	0	0
27.794	-0.00017804	0	0	0
27.792	-0.00015624	0	0	0
27.79	-0.00013121	0	0	0
27.789	-0.0001026	0	0	0
27.787	-7e-05	0	0	0
27.785	-3.294e-05	0	0	0
27.783	9e-06	0	0	0
27.781	5.61e-05	0	0	0
27.779	0.00010847	0	0	0
27.777	0.00016587	0	0	0
27.775	0.00022768	0	0	0
27.773	0.00029285	0	0	0
27.771	0.00035985	0	0	0
27.769	0.00042671	0	0	0
27.767	0.00049106	0	0	0
27.766	0.00055027	0	0	0
27.764	0.00060161	0	0	0
27.762	0.00064239	0	0	0
27.76	0.00067017	0	0	0
27.758	0.00068299	0	0	0
27.756	0.00067946	0	0	0
27.754	0.00065897	0	0	0
27.752	0.00062169	0	0	0
27.75	0.00056865	0	0	0
27.748	0.00050167	0	0	0
27.746	0.00042323	0	0	0
27.744	0.00033634	0	0	0
27.743	0.00024435	0	0	0
27.741	0.0001507	0	0	0
27.739	5.874e-05	0	0	0
27.737	-2.851e-05	0	0	0
27.735	-0.0001085	0	0	0
27.733	-0.0001793	0	0	0
27.731	-0.00023966	0	0	0
27.729	-0.00028904	0	0	0
27.727	-0.00032761	0	0	0
27.725	-0.00035611	0	0	0
27.723	-0.00037581	0	0	0
27.721	-0.00038831	0	0	0
27.72	-0.00039545	0	0	0
27.718	-0.0003991	0	0	0
27.716	-0.00040101	0	0	0
27.714	-0.00040274	0	0	0
27.712	-0.00040547	0	0	0
27.71	-0.00040997	0	0	0
27.708	-0.00041654	0	0	0
27.706	-0.000425	0	0	0
27.704	-0.00043467	0	0	0
27.702	-0.00044451	0	0	0
27.7	-0.00045309	0	0	0
27.698	-0.00045884	0	0	0
27.697	-0.00046004	0	0	0
27.695	-0.0004551	0	0	0
27.693	-0.00044264	0	0	0
27.691	-0.00042162	0	0	0
27.689	-0.00039155	0	0	0
27.687	-0.00035249	0	0	0
27.685	-0.00030516	0	0	0
27.683	-0.00025091	0	0	0
27.681	-0.00019167	0	0	0
27.679	-0.00012982	0	0	0
27.677	-6.806e-05	0	0	0
27.675	-9.15e-06	0	0	0
27.674	4.425e-05	0	0	0
27.672	8.985e-05	0	0	0
27.67	0.0001259	0	0	0
27.668	0.00015135	0	0	0
27.666	0.00016596	0	0	0
27.664	0.0001703	0	0	0
27.662	0.00016566	0	0	0
27.66	0.00015395	0	0	0
27.658	0.00013746	0	0	0
27.656	0.00011863	0	0	0
27.654	9.977e-05	0	0	0
27.652	8.282e-05	0	0	0
27.651	6.914e-05	0	0	0
27.649	5.935e-05	0	0	0
27.647	5.333e-05	0	0	0
27.645	5.021e-05	0	0	0
27.643	4.857e-05	0	0	0
27.641	4.662e-05	0	0	0
27.639	4.247e-05	0	0	0
27.637	3.447e-05	0	0	0
27.635	2.144e-05	0	0	0
27.633	2.95e-06	0	0	0
27.631	-2.058e-05	0	0	0
27.629	-4.773e-05	0	0	0
27.628	-7.622e-05	0	0	0
27.626	-0.00010319	0	0	0
27.624	-0.00012541	0	0	0
27.622	-0.0001396	0	0	0
27.62	-0.00014285	0	0	0
27.618	-0.00013294	0	0	0
27.616	-0.00010868	0	0	0
27.614	-7.008e-05	0	0	0
27.612	-1.848e-05	0	0	0
27.61	4.356e-05	0	0	0
27.608	0.00011241	0	0	0
27.606	0.00018372	0	0	0
27.605	0.00025281	0	0	0
27.603	0.0003151	0	0	0
27.601	0.00036661	0	0	0
27.599	0.00040433	0	0	0
27.597	0.00042655	0	0	0
27.595	0.00043301	0	0	0
27.593	0.00042498	0	0	0
27.591	0.0004051	0	0	0
27.589	0.00037712	0	0	0
27.587	0.00034555	0	0	0
27.585	0.00031517	0	0	0
27.583	0.00029054	0	0	0
27.582	0.0002756	0	0	0
27.58	0.0002732	0	0	0
27.578	0.00028486	0	0	0
27.576	0.00031062	0	0	0
27.574	0.00034906	0	0	0
27.572	0.00039738	0	0	0
27.57	0.00045177	0	0	0
27.568	0.0005077	0	0	0
27.566	0.00056042	0	0	0
27.564	0.00060533	0	0	0
27.562	0.00063847	0	0	0
27.56	0.00065679	0	0	0
27.559	0.00065844	0	0	0
27.557	0.00064287	0	0	0
27.555	0.00061082	0	0	0
27.553	0.00056422	0	0	0
27.551	0.00050594	0	0	0
27.549	0.00043953	0	0	0
27.547	0.00036886	0	0	0
27.545	0.00029778	0	0	0
27.543	0.00022984	0	0	0
27.541	0.00016799	0	0	0
27.539	0.00011445	0	0	0
27.537	7.053e-05	0	0	0
27.536	3.669e-05	0	0	0
27.534	1.259e-05	0	0	0
27.532	-2.83e-06	0	0	0
27.53	-1.111e-05	0	0	0
27.528	-1.412e-05	0	0	0
27.526	-1.383e-05	0	0	0
27.524	-1.213e-05	0	0	0
27.522	-1.072e-05	0	0	0
27.52	-1.091e-05	0	0	0
27.518	-1.367e-05	0	0	0
27.516	-1.954e-05	0	0	0
27.514	-2.868e-05	0	0	0
27.513	-4.094e-05	0	0	0
27.511	-5.597e-05	0	0	0
27.509	-7.323e-05	0	0	0
27.507	-9.219e-05	0	0	0
27.505	-0.00011231	0	0	0
27.503	-0.00013317	0	0	0
27.501	-0.00015445	0	0	0
27.499	-0.00017595	0	0	0
27.497	-0.00019757	0	0	0
27.495	-0.00021925	0	0	0
27.493	-0.00024095	0	0	0
27.492	-0.00026254	0	0	0
27.49	-0.00028376	0	0	0
27.488	-0.00030417	0	0	0
27.486	-0.00032315	0	0	0
27.484	-0.00033986	0	0	0
27.482	-0.00035331	0	0	0
27.48	-0.00036237	0	0	0
27.478	-0.00036591	0	0	0
27.476	-0.00036289	0	0	0
27.474	-0.00035243	0	0	0
27.472	-0.00033399	0	0	0
27.47	-0.00030742	0	0	0
27.469	-0.00027307	0	0	0
27.467	-0.00023179	0	0	0
27.465	-0.00018496	0	0	0
27.463	-0.00013444	0	0	0
27.461	-8.245e-05	0	0	0
27.459	-3.144e-05	0	0	0
27.457	1.605e-05	0	0	0
27.455	5.76e-05	0	0	0
27.453	9.109e-05	0	0	0
27.451	0.00011484	0	0	0
27.449	0.00012776	0	0	0
27.447	0.00012944	0	0	0
27.446	0.00012018	0	0	0
27.444	0.00010092	0	0	0
27.442	7.32e-05	0	0	0
27.44	3.901e-05	0	0	0
27.438	5.9e-07	0	0	0
27.436	-3.973e-05	0	0	0
27.434	-7.985e-05	0	0	0
27.432	-0.00011797	0	0	0
27.43	-0.00015256	0	0	0
27.428	-0.00018255	0	0	0
27.426	-0.00020742	0	0	0
27.424	-0.0002271	0	0	0
27.423	-0.00024193	0	0	0
27.421	-0.00025252	0	0	0
27.419	-0.00025964	0	0	0
27.417	-0.00026403	0	0	0
27.415	-0.00026634	0	0	0
27.413	-0.000267	0	0	0
27.411	-0.00026619	0	0	0
27.409	-0.00026383	0	0	0
27.407	-0.00025965	0	0	0
27.405	-0.00025329	0	0	0
27.403	-0.0002444	0	0	0
27.401	-0.00023276	0	0	0
27.4	-0.00021842	0	0	0
27.398	-0.00020176	0	0	0
27.396	-0.00018356	0	0	0
27.394	-0.00016497	0	0	0
27.392	-0.00014745	0	0	0
27.39	-0.00013265	0	0	0
27.388	-0.00012227	0	0	0
27.386	-0.00011787	0	0	0
27.384	-0.00012074	0	0	0
27.382	-0.00013167	0	0	0
27.38	-0.00015092	0	0	0
27.378	-0.00017812	0	0	0
27.377	-0.00021226	0	0	0
27.375	-0.0002518	0	0	0
27.373	-0.00029479	0	0	0
27.371	-0.00033902	0	0	0
27.369	-0.00038224	0	0	0
27.367	-0.00042238	0	0	0
27.365	-0.00045768	0	0	0
27.363	-0.00048689	0	0	0
27.361	-0.00050932	0	0	0
27.359	-0.00052491	0	0	0
27.357	-0.00053412	0	0	0
27.355	-0.00053793	0	0	0
27.354	-0.00053757	0	0	0
27.352	-0.00053444	0	0	0
27.35	-0.00052988	0	0	0
27.348	-0.00052499	0	0	0
27.346	-0.0005205	0	0	0
27.344	-0.00051669	0	0	0
27.342	-0.00051331	0	0	0
27.34	-0.00050966	0	0	0
27.338	-0.00050462	0	0	0
27.336	-0.00049683	0	0	0
27.334	-0.00048485	0	0	0
27.332	-0.00046728	0	0	0
27.331	-0.00044303	0	0	0
27.329	-0.00041141	0	0	0
27.327	-0.00037224	0	0	0
27.325	-0.00032599	0	0	0
27.323	-0.00027369	0	0	0
27.321	-0.00021699	0	0	0
27.319	-0.000158	0	0	0
27.317	-9.918e-05	0	0	0
27.315	-4.319e-05	0	0	0
27.313	7.29e-06	0	0	0
27.311	4.978e-05	0	0	0
27.309	8.209e-05	0	0	0
27.308	0.00010253	0	0	0
27.306	0.00011	0	0	0
27.304	0.00010404	0	0	0
27.302	8.491e-05	0	0	0
27.3	5.354e-05	0	0	0
27.298	1.151e-05	0	0	0
27.296	-3.903e-05	0	0	0
27.294	-9.55e-05	0	0	0
27.292	-0.00015499	0	0	0
27.29	-0.0002144	0	0	0
27.288	-0.00027065	0	0	0
27.286	-0.0003208	0	0	0
27.285	-0.00036221	0	0	0
27.283	-0.0003927	0	0	0
27.281	-0.00041066	0	0	0
27.279	-0.0004151	0	0	0
27.277	-0.00040577	0	0	0
27.275	-0.00038315	0	0	0
27.273	-0.00034839	0	0	0
27.271	-0.00030331	0	0	0
27.269	-0.00025022	0	0	0
27.267	-0.00019186	0	0	0
27.265	-0.00013117	0	0	0
27.263	-7.115e-05	0	0	0
27.262	-1.471e-05	0	0	0
27.26	3.554e-05	0	0	0
27.258	7.741e-05	0	0	0
27.256	0.00010926	0	0	0
27.254	0.00013002	0	0	0
27.252	0.00013929	0	0	0
27.25	0.00013726	0	0	0
27.248	0.00012473	0	0	0
27.246	0.00010294	0	0	0
27.244	7.353e-05	0	0	0
27.242	3.839e-05	0	0	0
27.24	-4.9e-07	0	0	0
27.239	-4.108e-05	0	0	0
27.237	-8.153e-05	0	0	0
27.235	-0.00012014	0	0	0
27.233	-0.00015551	0	0	0
27.231	-0.00018654	0	0	0
27.229	-0.00021248	0	0	0
27.227	-0.0002329	0	0	0
27.225	-0.00024769	0	0	0
27.223	-0.00025705	0	0	0
27.221	-0.00026138	0	0	0
27.219	-0.0002613	0	0	0
27.217	-0.00025759	0	0	0
27.216	-0.0002511	0	0	0
27.214	-0.00024273	0	0	0
27.212	-0.00023338	0	0	0
27.21	-0.00022389	0	0	0
27.208	-0.000215	0	0	0
27.206	-0.00020732	0	0	0
27.204	-0.00020126	0	0	0
27.202	-0.00019707	0	0	0
27.2	-0.00019479	0	0	0
27.198	-0.00019426	0	0	0
27.196	-0.00019516	0	0	0
27.194	-0.00019701	0	0	0
27.193	-0.00019928	0	0	0
27.191	-0.00020139	0	0	0
27.189	-0.0002028	0	0	0
27.187	-0.00020306	0	0	0
27.185	-0.00020187	0	0	0
27.183	-0.00019908	0	0	0
27.181	-0.00019473	0	0	0
27.179	-0.000189	0	0	0
27.177	-0.00018217	0	0	0
27.175	-0.00017461	0	0	0
27.173	-0.00016661	0	0	0
27.171	-0.00015839	0	0	0
27.17	-0.00014998	0	0	0
27.168	-0.00014115	0	0	0
27.166	-0.00013141	0	0	0
27.164	-0.00012003	0	0	0
27.162	-0.00010601	0	0	0
27.16	-8.826e-05	0	0	0
27.158	-6.564e-05	0	0	0
27.156	-3.712e-05	0	0	0
27.154	-1.93e-06	0	0	0
27.152	4.03e-05	0	0	0
27.15	8.944e-05	0	0	0
27.148	0.00014476	0	0	0
27.147	0.00020493	0	0	0
27.145	0.00026801	0	0	0
27.143	0.00033158	0	0	0
27.141	0.00039283	0	0	0
27.139	0.00044879	0	0	0
27.137	0.00049651	0	0	0
27.135	0.0005333	0	0	0
27.133	0.00055693	0	0	0
27.131	0.00056582	0	0	0
27.129	0.00055915	0	0	0
27.127	0.00053698	0	0	0
27.125	0.00050021	0	0	0
27.124	0.00045054	0	0	0
27.122	0.00039032	0	0	0
27.12	0.00032241	0	0	0
27.118	0.00024993	0	0	0
27.116	0.00017604	0	0	0
27.114	0.00010372	0	0	0
27.112	3.556e-05	0	0	0
27.11	-2.639e-05	0	0	0
27.108	-8.074e-05	0	0	0
27.106	-0.00012683	0	0	0
27.104	-0.00016466	0	0	0
27.102	-0.00019487	0	0	0
27.101	-0.00021858	0	0	0
27.099	-0.00023727	0	0	0
27.097	-0.0002526	0	0	0
27.095	-0.0002662	0	0	0
27.093	-0.00027955	0	0	0
27.091	-0.00029384	0	0	0
27.089	-0.00030984	0	0	0
27.087	-0.0003279	0	0	0
27.085	-0.00034788	0	0	0
27.083	-0.00036925	0	0	0
27.081	-0.00039112	0	0	0
27.079	-0.00041238	0	0	0
27.078	-0.00043176	0	0	0
27.076	-0.00044799	0	0	0
27.074	-0.0004599	0	0	0
27.072	-0.0004665	0	0	0
27.07	-0.00046707	0	0	0
27.068	-0.00046117	0	0	0
27.066	-0.00044868	0	0	0
27.064	-0.00042977	0	0	0
27.062	-0.00040486	0	0	0
27.06	-0.00037456	0	0	0
27.058	-0.00033963	0	0	0
27.056	-0.00030092	0	0	0
27.055	-0.00025933	0	0	0
27.053	-0.00021573	0	0	0
27.051	-0.00017102	0	0	0
27.049	-0.00012607	0	0	0
27.047	-8.176e-05	0	0	0
27.045	-3.901e-05	0	0	0
27.043	1.24e-06	0	0	0
27.041	3.795e-05	0	0	0
27.039	7.005e-05	0	0	0
27.037	9.643e-05	0	0	0
27.035	0.00011592	0	0	0
27.034	0.00012745	0	0	0
27.032	0.00013007	0	0	0
27.03	0.00012308	0	0	0
27.028	0.00010615	0	0	0
27.026	7.937e-05	0	0	0
27.024	4.339e-05	0	0	0
27.022	-6.1e-07	0	0	0
27.02	-5.087e-05	0	0	0
27.018	-0.00010515	0	0	0
27.016	-0.00016078	0	0	0
27.014	-0.00021487	0	0	0
27.012	-0.00026449	0	0	0
27.011	-0.00030686	0	0	0
27.009	-0.00033957	0	0	0
27.007	-0.00036082	0	0	0
27.005	-0.00036955	0	0	0
27.003	-0.00036552	0	0	0
27.001	-0.00034943	0	0	0
26.999	-0.00032278	0	0	0
26.997	-0.00028784	0	0	0
26.995	-0.00024739	0	0	0
26.993	-0.00020454	0	0	0
26.991	-0.00016245	0	0	0
26.989	-0.00012401	0	0	0
26.988	-9.165e-05	0	0	0
26.986	-6.71e-05	0	0	0
26.984	-5.126e-05	0	0	0
26.982	-4.415e-05	0	0	0
26.98	-4.492e-05	0	0	0
26.978	-5.2e-05	0	0	0
26.976	-6.325e-05	0	0	0
26.974	-7.624e-05	0	0	0
26.972	-8.843e-05	0	0	0
26.97	-9.753e-05	0	0	0
26.968	-0.00010166	0	0	0
26.966	-9.952e-05	0	0	0
26.965	-9.051e-05	0	0	0
26.963	-7.478e-05	0	0	0
26.961	-5.308e-05	0	0	0
26.959	-2.672e-05	0	0	0
26.957	2.68e-06	0	0	0
26.955	3.336e-05	0	0	0
26.953	6.368e-05	0	0	0
26.951	9.226e-05	0	0	0
26.949	0.00011821	0	0	0
26.947	0.00014112	0	0	0
26.945	0.00016117	0	0	0
26.943	0.00017899	0	0	0
26.942	0.00019561	0	0	0
26.94	0.00021226	0	0	0
26.938	0.0002302	0	0	0
26.936	0.00025053	0	0	0
26.934	0.00027403	0	0	0
26.932	0.00030104	0	0	0
26.93	0.00033141	0	0	0
26.928	0.00036452	0	0	0
26.926	0.0003993	0	0	0
26.924	0.00043443	0	0	0
26.922	0.00046845	0	0	0
26.92	0.00049995	0	0	0
26.919	0.00052776	0	0	0
26.917	0.00055105	0	0	0
26.915	0.0005695	0	0	0
26.913	0.00058324	0	0	0
26.911	0.00059295	0	0	0
26.909	0.00059967	0	0	0
26.907	0.00060474	0	0	0
26.905	0.00060961	0	0	0
26.903	0.00061567	0	0	0
26.901	0.0006241	0	0	0
26.899	0.0006357	0	0	0
26.897	0.00065081	0	0	0
26.896	0.00066928	0	0	0
26.894	0.00069043	0	0	0
26.892	0.00071315	0	0	0
26.89	0.000736	0	0	0
26.888	0.00075732	0	0	0
26.886	0.00077538	0	0	0
26.884	0.00078856	0	0	0
26.882	0.0007954	0	0	0
26.88	0.00079478	0	0	0
26.878	0.00078591	0	0	0
26.876	0.00076843	0	0	0
26.874	0.00074233	0	0	0
26.873	0.00070796	0	0	0
26.871	0.00066596	0	0	0
26.869	0.00061722	0	0	0
26.867	0.00056279	0	0	0
26.865	0.00050388	0	0	0
26.863	0.00044179	0	0	0
26.861	0.0003779	0	0	0
26.859	0.00031367	0	0	0
26.857	0.00025062	0	0	0
26.855	0.00019033	0	0	0
26.853	0.00013446	0	0	0
26.851	8.463e-05	0	0	0
26.85	4.248e-05	0	0	0
26.848	9.51e-06	0	0	0
26.846	-1.295e-05	0	0	0
26.844	-2.384e-05	0	0	0
26.842	-2.255e-05	0	0	0
26.84	-8.91e-06	0	0	0
26.838	1.679e-05	0	0	0
26.836	5.371e-05	0	0	0
26.834	0.0001005	0	0	0
26.832	0.00015529	0	0	0
26.83	0.00021585	0	0	0
26.828	0.00027966	0	0	0
26.827	0.00034406	0	0	0
26.825	0.00040644	0	0	0
26.823	0.00046435	0	0	0
26.821	0.00051568	0	0	0
26.819	0.00055871	0	0	0
26.817	0.00059227	0	0	0
26.815	0.00061572	0	0	0
26.813	0.00062898	0	0	0
26.811	0.00063249	0	0	0
26.809	0.00062715	0	0	0
26.807	0.00061425	0	0	0
26.805	0.00059537	0	0	0
26.804	0.00057231	0	0	0
26.802	0.00054695	0	0	0
26.8	0.00052121	0	0	0
26.798	0.00049699	0	0	0
26.796	0.00047605	0	0	0
26.794	0.00046003	0	0	0
26.792	0.00045032	0	0	0
26.79	0.00044808	0	0	0
26.788	0.00045415	0	0	0
26.786	0.00046902	0	0	0
26.784	0.00049275	0	0	0
26.782	0.00052497	0	0	0
26.781	0.00056481	0	0	0
26.779	0.00061094	0	0	0
26.777	0.00066156	0	0	0
26.775	0.00071444	0	0	0
26.773	0.00076707	0	0	0
26.771	0.00081674	0	0	0
26.769	0.00086072	0	0	0
26.767	0.00089649	0	0	0
26.765	0.00092185	0	0	0
26.763	0.00093519	0	0	0
26.761	0.00093559	0	0	0
26.759	0.00092297	0	0	0
26.758	0.00089816	0	0	0
26.756	0.00086284	0	0	0
26.754	0.0008195	0	0	0
26.752	0.00077126	0	0	0
26.75	0.00072165	0	0	0
26.748	0.00067436	0	0	0
26.746	0.00063293	0	0	0
26.744	0.00060048	0	0	0
26.742	0.00057941	0	0	0
26.74	0.00057123	0	0	0
26.738	0.00057639	0	0	0
26.736	0.00059425	0	0	0
26.735	0.0006231	0	0	0
26.733	0.0006603	0	0	0
26.731	0.00070251	0	0	0
26.729	0.00074596	0	0	0
26.727	0.00078677	0	0	0
26.725	0.0008213	0	0	0
26.723	0.00084645	0	0	0
26.721	0.0008599	0	0	0
26.719	0.00086035	0	0	0
26.717	0.00084759	0	0	0
26.715	0.00082252	0	0	0
26.713	0.00078703	0	0	0
26.712	0.00074384	0	0	0
26.71	0.0006962	0	0	0
26.708	0.00064761	0	0	0
26.706	0.00060148	0	0	0
26.704	0.0005608	0	0	0
26.702	0.0005279	0	0	0
26.7	0.00050419	0	0	0
26.698	0.00049007	0	0	0
26.696	0.00048492	0	0	0
26.694	0.00048714	0	0	0
26.692	0.00049434	0	0	0
26.69	0.00050357	0	0	0
26.689	0.00051162	0	0	0
26.687	0.00051536	0	0	0
26.685	0.00051197	0	0	0
26.683	0.00049931	0	0	0
26.681	0.00047603	0	0	0
26.679	0.00044177	0	0	0
26.677	0.00039713	0	0	0
26.675	0.00034368	0	0	0
26.673	0.00028374	0	0	0
26.671	0.00022021	0	0	0
26.669	0.00015631	0	0	0
26.667	9.528e-05	0	0	0
26.666	4.014e-05	0	0	0
26.664	-6.55e-06	0	0	0
26.662	-4.291e-05	0	0	0
26.66	-6.778e-05	0	0	0
26.658	-8.079e-05	0	0	0
26.656	-8.23e-05	0	0	0
26.654	-7.33e-05	0	0	0
26.652	-5.523e-05	0	0	0
26.65	-2.981e-05	0	0	0
26.648	1.17e-06	0	0	0
26.646	3.598e-05	0	0	0
26.644	7.312e-05	0	0	0
26.643	0.00011135	0	0	0
26.641	0.00014983	0	0	0
26.639	0.00018799	0	0	0
26.637	0.00022547	0	0	0
26.635	0.00026204	0	0	0
26.633	0.00029746	0	0	0
26.631	0.00033134	0	0	0
26.629	0.00036307	0	0	0
26.627	0.0003918	0	0	0
26.625	0.0004164	0	0	0
26.623	0.00043552	0	0	0
26.621	0.00044775	0	0	0
26.62	0.00045168	0	0	0
26.618	0.00044611	0	0	0
26.616	0.00043022	0	0	0
26.614	0.00040367	0	0	0
26.612	0.00036671	0	0	0
26.61	0.00032027	0	0	0
26.608	0.00026585	0	0	0
26.606	0.00020555	0	0	0
26.604	0.00014185	0	0	0
26.602	7.751e-05	0	0	0
26.6	1.532e-05	0	0	0
26.598	-4.206e-05	0	0	0
26.597	-9.227e-05	0	0	0
26.595	-0.00013342	0	0	0
26.593	-0.00016413	0	0	0
26.591	-0.00018362	0	0	0
26.589	-0.00019163	0	0	0
26.587	-0.00018838	0	0	0
26.585	-0.00017449	0	0	0
26.583	-0.0001508	0	0	0
26.581	-0.00011833	0	0	0
26.579	-7.813e-05	0	0	0
26.577	-3.122e-05	0	0	0
26.576	2.141e-05	0	0	0
26.574	7.883e-05	0	0	0
26.572	0.00014011	0	0	0
26.57	0.00020427	0	0	0
26.568	0.00027021	0	0	0
26.566	0.00033667	0	0	0
26.564	0.00040216	0	0	0
26.562	0.00046503	0	0	0
[truncated: 24,215 more rows]

## Sheet: D2O
Chemical Shift(ppm)	Experimental intensity	peak 1	peak 2	sum of the peak1 and peak2
30.391	-0.00014911	0	0	0
30.389	-8.499e-05	0	0	0
30.387	0.0002339	0	0	0
30.385	0.00080118	0	0	0
30.383	0.0015875	0	0	0
30.381	0.0025427	0	0	0
30.379	0.0036004	0	0	0
30.377	0.0046834	0	0	0
30.376	0.0057106	0	0	0
30.374	0.0066043	0	0	0
30.372	0.0072962	0	0	0
30.37	0.0077339	0	0	0
30.368	0.0078844	0	0	0
30.366	0.0077368	0	0	0
30.364	0.0073026	0	0	0
30.362	0.0066137	0	0	0
30.36	0.0057195	0	0	0
30.358	0.0046815	0	0	0
30.356	0.0035684	0	0	0
30.354	0.0024495	0	0	0
30.353	0.0013891	0	0	0
30.351	0.00044219	0	0	0
30.349	-0.00035	0	0	0
30.347	-0.00096188	0	0	0
30.345	-0.0013843	0	0	0
30.343	-0.0016239	0	0	0
30.341	-0.0017008	0	0	0
30.339	-0.0016457	0	0	0
30.337	-0.0014959	0	0	0
30.335	-0.0012916	0	0	0
30.333	-0.0010719	0	0	0
30.331	-0.00087162	0	0	0
30.33	-0.00071869	0	0	0
30.328	-0.00063258	0	0	0
30.326	-0.00062365	0	0	0
30.324	-0.00069342	0	0	0
30.322	-0.00083556	0	0	0
30.32	-0.0010376	0	0	0
30.318	-0.0012826	0	0	0
30.316	-0.0015516	0	0	0
30.314	-0.0018251	0	0	0
30.312	-0.0020847	0	0	0
30.31	-0.0023146	0	0	0
30.308	-0.0025021	0	0	0
30.307	-0.002638	0	0	0
30.305	-0.0027162	0	0	0
30.303	-0.0027341	0	0	0
30.301	-0.0026914	0	0	0
30.299	-0.0025899	0	0	0
30.297	-0.0024331	0	0	0
30.295	-0.0022256	0	0	0
30.293	-0.001973	0	0	0
30.291	-0.0016821	0	0	0
30.289	-0.0013605	0	0	0
30.287	-0.001017	0	0	0
30.285	-0.00066197	0	0	0
30.284	-0.00030666	0	0	0
30.282	3.64e-05	0	0	0
30.28	0.00035397	0	0	0
30.278	0.00063269	0	0	0
30.276	0.00085978	0	0	0
30.274	0.001024	0	0	0
30.272	0.0011165	0	0	0
30.27	0.001132	0	0	0
30.268	0.0010693	0	0	0
30.266	0.00093201	0	0	0
30.264	0.00072865	0	0	0
30.263	0.00047278	0	0	0
30.261	0.0001823	0	0	0
30.259	-0.00012138	0	0	0
30.257	-0.00041459	0	0	0
30.255	-0.00067293	0	0	0
30.253	-0.0008729	0	0	0
30.251	-0.00099365	0	0	0
30.249	-0.0010186	0	0	0
30.247	-0.00093679	0	0	0
30.245	-0.00074408	0	0	0
30.243	-0.00044363	0	0	0
30.241	-4.61e-05	0	0	0
30.24	0.00043081	0	0	0
30.238	0.00096332	0	0	0
30.236	0.001523	0	0	0
30.234	0.0020785	0	0	0
30.232	0.0025979	0	0	0
30.23	0.0030505	0	0	0
30.228	0.0034095	0	0	0
30.226	0.0036534	0	0	0
30.224	0.0037678	0	0	0
30.222	0.0037465	0	0	0
30.22	0.0035919	0	0	0
30.218	0.0033147	0	0	0
30.217	0.0029329	0	0	0
30.215	0.0024711	0	0	0
30.213	0.0019577	0	0	0
30.211	0.0014234	0	0	0
30.209	0.00089881	0	0	0
30.207	0.00041217	0	0	0
30.205	-1.258e-05	0	0	0
30.203	-0.00035718	0	0	0
30.201	-0.0006101	0	0	0
30.199	-0.00076677	0	0	0
30.197	-0.00082935	0	0	0
30.195	-0.0008058	0	0	0
30.194	-0.00070863	0	0	0
30.192	-0.00055322	0	0	0
30.19	-0.00035605	0	0	0
30.188	-0.00013305	0	0	0
30.186	0.00010192	0	0	0
30.184	0.00033819	0	0	0
30.182	0.0005689	0	0	0
30.18	0.00079119	0	0	0
30.178	0.0010059	0	0	0
30.176	0.0012169	0	0	0
30.174	0.00143	0	0	0
30.172	0.0016521	0	0	0
30.171	0.0018899	0	0	0
30.169	0.0021488	0	0	0
30.167	0.0024328	0	0	0
30.165	0.0027435	0	0	0
30.163	0.0030806	0	0	0
30.161	0.0034417	0	0	0
30.159	0.0038233	0	0	0
30.157	0.004221	0	0	0
30.155	0.0046301	0	0	0
30.153	0.0050462	0	0	0
30.151	0.0054655	0	0	0
30.149	0.0058845	0	0	0
30.148	0.0062998	0	0	0
30.146	0.0067075	0	0	0
30.144	0.0071027	0	0	0
30.142	0.007479	0	0	0
30.14	0.0078276	0	0	0
30.138	0.0081375	0	0	0
30.136	0.0083955	0	0	0
30.134	0.0085871	0	0	0
30.132	0.0086973	0	0	0
30.13	0.0087123	0	0	0
30.128	0.008621	0	0	0
30.126	0.0084169	0	0	0
30.125	0.0080997	0	0	0
30.123	0.0076762	0	0	0
30.121	0.007161	0	0	0
30.119	0.0065766	0	0	0
30.117	0.0059523	0	0	0
30.115	0.0053223	0	0	0
30.113	0.0047238	0	0	0
30.111	0.0041942	0	0	0
30.109	0.0037677	0	0	0
30.107	0.0034728	0	0	0
30.105	0.0033295	0	0	0
30.103	0.0033474	0	0	0
30.102	0.003525	0	0	0
30.1	0.0038491	0	0	0
30.098	0.0042957	0	0	0
30.096	0.0048324	0	0	0
30.094	0.00542	0	0	0
30.092	0.0060162	0	0	0
30.09	0.0065785	0	0	0
30.088	0.0070672	0	0	0
30.086	0.0074482	0	0	0
30.084	0.0076953	0	0	0
30.082	0.0077911	0	0	0
30.08	0.0077275	0	0	0
30.079	0.0075057	0	0	0
30.077	0.007135	0	0	0
30.075	0.0066312	0	0	0
30.073	0.0060148	0	0	0
30.071	0.0053092	0	0	0
30.069	0.0045389	0	0	0
30.067	0.0037283	0	0	0
30.065	0.0029004	0	0	0
30.063	0.0020765	0	0	0
30.061	0.0012759	0	0	0
30.059	0.00051641	0	0	0
30.057	-0.000186	0	0	0
30.056	-0.00081637	0	0	0
30.054	-0.0013609	0	0	0
30.052	-0.0018071	0	0	0
30.05	-0.002144	0	0	0
30.048	-0.0023634	0	0	0
30.046	-0.0024604	0	0	0
30.044	-0.0024345	0	0	0
30.042	-0.0022909	0	0	0
30.04	-0.0020406	0	0	0
30.038	-0.0017011	0	0	0
30.036	-0.0012955	0	0	0
30.034	-0.00085182	0	0	0
30.033	-0.00040117	0	0	0
30.031	2.448e-05	0	0	0
30.029	0.00039473	0	0	0
30.027	0.00068337	0	0	0
30.025	0.00087081	0	0	0
30.023	0.00094592	0	0	0
30.021	0.00090737	0	0	0
30.019	0.00076395	0	0	0
30.017	0.00053398	0	0	0
30.015	0.00024388	0	0	0
30.013	-7.413e-05	0	0	0
30.011	-0.00038491	0	0	0
30.01	-0.00065347	0	0	0
30.008	-0.00084814	0	0	0
30.006	-0.00094327	0	0	0
30.004	-0.0009214	0	0	0
30.002	-0.00077454	0	0	0
30	-0.00050449	0	0	0
29.998	-0.00012222	0	0	0
29.996	0.00035362	0	0	0
29.994	0.00089885	0	0	0
29.992	0.0014864	0	0	0
29.99	0.002089	0	0	0
29.988	0.002682	0	0	0
29.987	0.0032449	0	0	0
29.985	0.0037634	0	0	0
29.983	0.0042294	0	0	0
29.981	0.0046413	0	0	0
29.979	0.0050031	0	0	0
29.977	0.0053226	0	0	0
29.975	0.0056097	0	0	0
29.973	0.0058746	0	0	0
29.971	0.0061258	0	0	0
29.969	0.0063691	0	0	0
29.967	0.006606	0	0	0
29.965	0.0068342	0	0	0
29.964	0.0070479	0	0	0
29.962	0.0072383	0	0	0
29.96	0.0073957	0	0	0
29.958	0.0075111	0	0	0
29.956	0.0075774	0	0	0
29.954	0.0075914	0	0	0
29.952	0.0075546	0	0	0
29.95	0.0074737	0	0	0
29.948	0.0073606	0	0	0
29.946	0.0072316	0	0	0
29.944	0.0071062	0	0	0
29.942	0.0070052	0	0	0
29.941	0.0069489	0	0	0
29.939	0.0069553	0	0	0
29.937	0.0070378	0	0	0
29.935	0.0072046	0	0	0
29.933	0.0074572	0	0	0
29.931	0.0077905	0	0	0
29.929	0.0081926	0	0	0
29.927	0.0086462	0	0	0
29.925	0.0091297	0	0	0
29.923	0.0096189	0	0	0
29.921	0.010089	0	0	0
29.919	0.010515	0	0	0
29.918	0.010876	0	0	0
29.916	0.011156	0	0	0
29.914	0.011342	0	0	0
29.912	0.011429	0	0	0
29.91	0.011414	0	0	0
29.908	0.011305	0	0	0
29.906	0.01111	0	0	0
29.904	0.010844	0	0	0
29.902	0.010523	0	0	0
29.9	0.010165	0	0	0
29.898	0.0097886	0	0	0
29.896	0.0094095	0	0	0
29.895	0.0090429	0	0	0
29.893	0.0086999	0	0	0
29.891	0.0083884	0	0	0
29.889	0.0081119	0	0	0
29.887	0.0078697	0	0	0
29.885	0.0076573	0	0	0
29.883	0.0074671	0	0	0
29.881	0.0072887	0	0	0
29.879	0.0071103	0	0	0
29.877	0.0069201	0	0	0
29.875	0.006707	0	0	0
29.873	0.0064623	0	0	0
29.872	0.0061808	0	0	0
29.87	0.0058616	0	0	0
29.868	0.0055085	0	0	0
29.866	0.0051307	0	0	0
29.864	0.0047421	0	0	0
29.862	0.0043609	0	0	0
29.86	0.0040081	0	0	0
29.858	0.003706	0	0	0
29.856	0.0034766	0	0	0
29.854	0.0033392	0	0	0
29.852	0.003309	0	0	0
29.85	0.0033948	0	0	0
29.849	0.003598	0	0	0
29.847	0.0039116	0	0	0
29.845	0.0043206	0	0	0
29.843	0.0048018	0	0	0
29.841	0.0053258	0	0	0
29.839	0.0058585	0	0	0
29.837	0.0063637	0	0	0
29.835	0.0068057	0	0	0
29.833	0.0071522	0	0	0
29.831	0.0073765	0	0	0
29.829	0.0074601	0	0	0
29.827	0.0073941	0	0	0
29.826	0.0071794	0	0	0
29.824	0.0068275	0	0	0
29.822	0.0063586	0	0	0
29.82	0.0058004	0	0	0
29.818	0.0051857	0	0	0
29.816	0.004549	0	0	0
29.814	0.0039244	0	0	0
29.812	0.0033421	0	0	0
29.81	0.0028265	0	0	0
29.808	0.0023939	0	0	0
29.806	0.002052	0	0	0
29.805	0.0017994	0	0	0
29.803	0.0016265	0	0	0
29.801	0.0015172	0	0	0
29.799	0.0014507	0	0	0
29.797	0.0014048	0	0	0
29.795	0.001358	0	0	0
29.793	0.0012925	0	0	0
29.791	0.0011962	0	0	0
29.789	0.0010646	0	0	0
29.787	0.00090102	0	0	0
29.785	0.00071721	0	0	0
29.783	0.00053166	0	0	0
29.782	0.00036812	0	0	0
29.78	0.00025306	0	0	0
29.778	0.00021281	0	0	0
29.776	0.00027061	0	0	0
29.774	0.00044383	0	0	0
29.772	0.00074164	0	0	0
29.77	0.0011634	0	0	0
29.768	0.0016979	0	0	0
29.766	0.0023237	0	0	0
29.764	0.00301	0	0	0
29.762	0.0037192	0	0	0
29.76	0.0044091	0	0	0
29.759	0.0050367	0	0	0
29.757	0.0055612	0	0	0
29.755	0.0059474	0	0	0
29.753	0.0061684	0	0	0
29.751	0.0062082	0	0	0
29.749	0.0060622	0	0	0
29.747	0.0057385	0	0	0
29.745	0.0052563	0	0	0
29.743	0.0046449	0	0	0
29.741	0.0039412	0	0	0
29.739	0.0031867	0	0	0
29.737	0.0024247	0	0	0
29.736	0.0016966	0	0	0
29.734	0.0010396	0	0	0
29.732	0.00048409	0	0	0
29.73	5.221e-05	0	0	0
29.728	-0.00024311	0	0	0
29.726	-0.0003981	0	0	0
29.724	-0.00041736	0	0	0
29.722	-0.00031254	0	0	0
29.72	-0.00010048	0	0	0
29.718	0.00019875	0	0	0
29.716	0.0005639	0	0	0
29.714	0.0009743	0	0	0
29.713	0.0014113	0	0	0
29.711	0.0018592	0	0	0
29.709	0.0023055	0	0	0
29.707	0.0027409	0	0	0
29.705	0.0031589	0	0	0
29.703	0.0035545	0	0	0
29.701	0.0039238	0	0	0
29.699	0.0042626	0	0	0
29.697	0.0045659	0	0	0
29.695	0.0048278	0	0	0
29.693	0.0050408	0	0	0
29.691	0.005197	0	0	0
29.69	0.0052882	0	0	0
29.688	0.0053073	0	0	0
29.686	0.0052493	0	0	0
29.684	0.0051124	0	0	0
29.682	0.0048991	0	0	0
29.68	0.0046162	0	0	0
29.678	0.0042757	0	0	0
29.676	0.0038937	0	0	0
29.674	0.0034899	0	0	0
29.672	0.0030864	0	0	0
29.67	0.0027057	0	0	0
29.668	0.0023695	0	0	0
29.667	0.0020966	0	0	0
29.665	0.0019016	0	0	0
29.663	0.0017937	0	0	0
29.661	0.0017761	0	0	0
29.659	0.0018458	0	0	0
29.657	0.0019938	0	0	0
29.655	0.0022063	0	0	0
29.653	0.0024657	0	0	0
29.651	0.0027522	0	0	0
29.649	0.0030453	0	0	0
29.647	0.0033251	0	0	0
29.645	0.0035742	0	0	0
29.644	0.0037778	0	0	0
29.642	0.0039253	0	0	0
29.64	0.0040099	0	0	0
29.638	0.0040284	0	0	0
29.636	0.0039815	0	0	0
29.634	0.0038725	0	0	0
29.632	0.003707	0	0	0
29.63	0.0034921	0	0	0
29.628	0.0032359	0	0	0
29.626	0.0029469	0	0	0
29.624	0.0026338	0	0	0
29.622	0.0023055	0	0	0
29.621	0.0019707	0	0	0
29.619	0.0016382	0	0	0
29.617	0.0013166	0	0	0
29.615	0.0010145	0	0	0
29.613	0.00073982	0	0	0
29.611	0.00049981	0	0	0
29.609	0.00030033	0	0	0
29.607	0.00014532	0	0	0
29.605	3.629e-05	0	0	0
29.603	-2.816e-05	0	0	0
29.601	-5.255e-05	0	0	0
29.599	-4.496e-05	0	0	0
29.598	-1.612e-05	0	0	0
29.596	2.182e-05	0	0	0
29.594	5.588e-05	0	0	0
29.592	7.355e-05	0	0	0
29.59	6.431e-05	0	0	0
29.588	2.095e-05	0	0	0
29.586	-5.907e-05	0	0	0
29.584	-0.00017282	0	0	0
29.582	-0.00031144	0	0	0
29.58	-0.00046029	0	0	0
29.578	-0.00059971	0	0	0
29.576	-0.00070633	0	0	0
29.575	-0.00075492	0	0	0
29.573	-0.00072049	0	0	0
29.571	-0.0005806	0	0	0
29.569	-0.00031757	0	0	0
29.567	7.957e-05	0	0	0
29.565	0.00061366	0	0	0
29.563	0.0012786	0	0	0
29.561	0.0020591	0	0	0
29.559	0.0029317	0	0	0
29.557	0.0038657	0	0	0
29.555	0.0048256	0	0	0
29.553	0.0057731	0	0	0
29.552	0.0066698	0	0	0
29.55	0.0074799	0	0	0
29.548	0.0081726	0	0	0
29.546	0.008724	0	0	0
29.544	0.0091182	0	0	0
29.542	0.0093484	0	0	0
29.54	0.0094169	0	0	0
29.538	0.0093342	0	0	0
29.536	0.0091179	0	0	0
29.534	0.008791	0	0	0
29.532	0.00838	0	0	0
29.53	0.0079131	0	0	0
29.529	0.0074179	0	0	0
29.527	0.0069196	0	0	0
29.525	0.00644	0	0	0
29.523	0.0059962	0	0	0
29.521	0.0056002	0	0	0
29.519	0.0052585	0	0	0
29.517	0.0049729	0	0	0
29.515	0.0047405	0	0	0
29.513	0.004555	0	0	0
29.511	0.0044077	0	0	0
29.509	0.0042883	0	0	0
29.507	0.004186	0	0	0
29.506	0.0040908	0	0	0
29.504	0.003994	0	0	0
29.502	0.0038889	0	0	0
29.5	0.0037712	0	0	0
29.498	0.0036394	0	0	0
29.496	0.0034946	0	0	0
29.494	0.0033403	0	0	0
29.492	0.0031819	0	0	0
29.49	0.0030264	0	0	0
29.488	0.0028811	0	0	0
29.486	0.0027533	0	0	0
29.484	0.0026487	0	0	0
29.483	0.0025713	0	0	0
29.481	0.0025222	0	0	0
29.479	0.0024989	0	0	0
29.477	0.002495	0	0	0
29.475	0.0025007	0	0	0
29.473	0.0025022	0	0	0
29.471	0.0024834	0	0	0
29.469	0.0024266	0	0	0
29.467	0.0023137	0	0	0
29.465	0.0021285	0	0	0
29.463	0.0018581	0	0	0
29.461	0.0014947	0	0	0
29.46	0.0010372	0	0	0
29.458	0.00049233	0	0	0
29.456	-0.000125	0	0	0
29.454	-0.00079151	0	0	0
29.452	-0.0014766	0	0	0
29.45	-0.0021437	0	0	0
29.448	-0.0027528	0	0	0
29.446	-0.0032627	0	0	0
29.444	-0.0036348	0	0	0
29.442	-0.0038355	0	0	0
29.44	-0.0038396	0	0	0
29.438	-0.0036325	0	0	0
29.437	-0.0032123	0	0	0
29.435	-0.0025906	0	0	0
29.433	-0.001792	0	0	0
29.431	-0.00085334	0	0	0
29.429	0.00017858	0	0	0
29.427	0.0012503	0	0	0
29.425	0.0023049	0	0	0
29.423	0.0032867	0	0	0
29.421	0.0041444	0	0	0
29.419	0.0048351	0	0	0
29.417	0.0053275	0	0	0
29.415	0.0056036	0	0	0
29.414	0.0056597	0	0	0
29.412	0.0055067	0	0	0
29.41	0.0051681	0	0	0
29.408	0.0046785	0	0	0
29.406	0.0040799	0	0	0
29.404	0.0034186	0	0	0
29.402	0.0027414	0	0	0
29.4	0.0020918	0	0	0
29.398	0.0015074	0	0	0
29.396	0.001017	0	0	0
29.394	0.0006398	0	0	0
29.392	0.00038423	0	0	0
29.391	0.00024894	0	0	0
29.389	0.00022394	0	0	0
29.387	0.0002926	0	0	0
29.385	0.00043408	0	0	0
29.383	0.00062586	0	0	0
29.381	0.00084618	0	0	0
29.379	0.001076	0	0	0
29.377	0.0013005	0	0	0
29.375	0.00151	0	0	0
29.373	0.0016995	0	0	0
29.371	0.0018688	0	0	0
29.369	0.0020205	0	0	0
29.368	0.0021593	0	0	0
29.366	0.0022894	0	0	0
29.364	0.0024139	0	0	0
29.362	0.0025326	0	0	0
29.36	0.0026418	0	0	0
29.358	0.0027335	0	0	0
29.356	0.0027964	0	0	0
29.354	0.0028161	0	0	0
29.352	0.0027769	0	0	0
29.35	0.0026635	0	0	0
29.348	0.0024625	0	0	0
29.347	0.0021642	0	0	0
29.345	0.0017641	0	0	0
29.343	0.0012636	0	0	0
29.341	0.00067029	0	0	0
29.339	-2.11e-06	0	0	0
29.337	-0.00073472	0	0	0
29.335	-0.0015049	0	0	0
29.333	-0.0022877	0	0	0
29.331	-0.0030581	0	0	0
29.329	-0.0037925	0	0	0
29.327	-0.0044703	0	0	0
29.325	-0.0050753	0	0	0
29.324	-0.0055966	0	0	0
29.322	-0.0060284	0	0	0
29.32	-0.0063702	0	0	0
29.318	-0.0066259	0	0	0
29.316	-0.0068029	0	0	0
29.314	-0.006911	0	0	0
29.312	-0.0069609	0	0	0
29.31	-0.0069638	0	0	0
29.308	-0.0069298	0	0	0
29.306	-0.0068681	0	0	0
29.304	-0.0067864	0	0	0
29.302	-0.0066913	0	0	0
29.301	-0.0065882	0	0	0
29.299	-0.0064825	0	0	0
29.297	-0.0063793	0	0	0
29.295	-0.0062842	0	0	0
29.293	-0.0062034	0	0	0
29.291	-0.0061433	0	0	0
29.289	-0.0061102	0	0	0
29.287	-0.0061099	0	0	0
29.285	-0.0061464	0	0	0
29.283	-0.0062215	0	0	0
29.281	-0.0063338	0	0	0
29.279	-0.006478	0	0	0
29.278	-0.0066455	0	0	0
29.276	-0.0068239	0	0	0
29.274	-0.0069984	0	0	0
29.272	-0.0071527	0	0	0
29.27	-0.0072706	0	0	0
29.268	-0.0073379	0	0	0
29.266	-0.0073436	0	0	0
29.264	-0.0072822	0	0	0
29.262	-0.0071537	0	0	0
29.26	-0.0069648	0	0	0
29.258	-0.0067282	0	0	0
29.256	-0.006462	0	0	0
29.255	-0.0061875	0	0	0
29.253	-0.0059276	0	0	0
29.251	-0.0057041	0	0	0
29.249	-0.0055349	0	0	0
29.247	-0.0054321	0	0	0
29.245	-0.0054002	0	0	0
29.243	-0.0054348	0	0	0
29.241	-0.0055225	0	0	0
29.239	-0.005642	0	0	0
29.237	-0.0057657	0	0	0
29.235	-0.0058621	0	0	0
29.233	-0.0058989	0	0	0
29.232	-0.0058468	0	0	0
29.23	-0.0056822	0	0	0
29.228	-0.0053904	0	0	0
29.226	-0.0049676	0	0	0
29.224	-0.0044217	0	0	0
29.222	-0.0037729	0	0	0
29.22	-0.0030518	0	0	0
29.218	-0.0022976	0	0	0
29.216	-0.0015545	0	0	0
29.214	-0.00086843	0	0	0
29.212	-0.00028255	0	0	0
29.21	0.00016623	0	0	0
29.209	0.00045063	0	0	0
29.207	0.000555	0	0	0
29.205	0.00047702	0	0	0
29.203	0.00022822	0	0	0
29.201	-0.00016761	0	0	0
29.199	-0.00067666	0	0	0
29.197	-0.0012583	0	0	0
29.195	-0.0018688	0	0	0
29.193	-0.0024652	0	0	0
29.191	-0.0030092	0	0	0
29.189	-0.0034703	0	0	0
29.187	-0.0038281	0	0	0
29.186	-0.0040739	0	0	0
29.184	-0.004211	0	0	0
29.182	-0.0042534	0	0	0
29.18	-0.0042243	0	0	0
29.178	-0.0041538	0	0	0
29.176	-0.0040751	0	0	0
29.174	-0.0040217	0	0	0
29.172	-0.0040244	0	0	0
29.17	-0.0041083	0	0	0
29.168	-0.0042912	0	0	0
29.166	-0.004582	0	0	0
29.164	-0.0049807	0	0	0
29.163	-0.005479	0	0	0
29.161	-0.0060611	0	0	0
29.159	-0.006706	0	0	0
29.157	-0.0073891	0	0	0
29.155	-0.0080846	0	0	0
29.153	-0.0087677	0	0	0
29.151	-0.009416	0	0	0
29.149	-0.010011	0	0	0
29.147	-0.010539	0	0	0
29.145	-0.01099	0	0	0
29.143	-0.011361	0	0	0
29.141	-0.011651	0	0	0
29.14	-0.011864	0	0	0
29.138	-0.012005	0	0	0
29.136	-0.012082	0	0	0
29.134	-0.012104	0	0	0
29.132	-0.01208	0	0	0
29.13	-0.012019	0	0	0
29.128	-0.011929	0	0	0
29.126	-0.011821	0	0	0
29.124	-0.011703	0	0	0
29.122	-0.011584	0	0	0
29.12	-0.011472	0	0	0
29.118	-0.011377	0	0	0
29.117	-0.011304	0	0	0
29.115	-0.01126	0	0	0
29.113	-0.011249	0	0	0
29.111	-0.01127	0	0	0
29.109	-0.01132	0	0	0
29.107	-0.011393	0	0	0
29.105	-0.011478	0	0	0
29.103	-0.01156	0	0	0
29.101	-0.011623	0	0	0
29.099	-0.011647	0	0	0
29.097	-0.011613	0	0	0
29.095	-0.011504	0	0	0
29.094	-0.011305	0	0	0
29.092	-0.011006	0	0	0
29.09	-0.010604	0	0	0
29.088	-0.010102	0	0	0
29.086	-0.0095106	0	0	0
29.084	-0.0088468	0	0	0
29.082	-0.0081341	0	0	0
29.08	-0.0074	0	0	0
29.078	-0.0066745	0	0	0
29.076	-0.0059875	0	0	0
29.074	-0.0053666	0	0	0
29.072	-0.0048348	0	0	0
29.071	-0.004409	0	0	0
29.069	-0.004098	0	0	0
29.067	-0.0039025	0	0	0
29.065	-0.0038151	0	0	0
29.063	-0.0038208	0	0	0
29.061	-0.0038989	0	0	0
29.059	-0.004025	0	0	0
29.057	-0.0041731	0	0	0
29.055	-0.0043182	0	0	0
29.053	-0.0044384	0	0	0
29.051	-0.0045172	0	0	0
29.049	-0.0045444	0	0	0
29.048	-0.0045172	0	0	0
29.046	-0.0044398	0	0	0
29.044	-0.004323	0	0	0
29.042	-0.0041826	0	0	0
29.04	-0.0040377	0	0	0
29.038	-0.0039083	0	0	0
29.036	-0.0038136	0	0	0
29.034	-0.0037694	0	0	0
29.032	-0.0037869	0	0	0
29.03	-0.0038716	0	0	0
29.028	-0.0040223	0	0	0
29.026	-0.0042319	0	0	0
29.025	-0.0044878	0	0	0
29.023	-0.0047735	0	0	0
29.021	-0.0050702	0	0	0
29.019	-0.0053589	0	0	0
29.017	-0.0056221	0	0	0
29.015	-0.005846	0	0	0
29.013	-0.0060212	0	0	0
29.011	-0.0061438	0	0	0
29.009	-0.0062158	0	0	0
29.007	-0.0062445	0	0	0
29.005	-0.0062413	0	0	0
29.003	-0.0062208	0	0	0
29.002	-0.0061986	0	0	0
29	-0.0061898	0	0	0
28.998	-0.0062073	0	0	0
28.996	-0.0062602	0	0	0
28.994	-0.006353	0	0	0
28.992	-0.0064851	0	0	0
28.99	-0.0066508	0	0	0
28.988	-0.0068405	0	0	0
28.986	-0.0070414	0	0	0
28.984	-0.0072392	0	0	0
28.982	-0.0074201	0	0	0
28.98	-0.0075723	0	0	0
28.979	-0.0076874	0	0	0
28.977	-0.0077618	0	0	0
28.975	-0.007797	0	0	0
28.973	-0.0078001	0	0	0
28.971	-0.0077824	0	0	0
28.969	-0.007759	0	0	0
28.967	-0.0077467	0	0	0
28.965	-0.0077623	0	0	0
28.963	-0.0078208	0	0	0
28.961	-0.0079332	0	0	0
28.959	-0.0081053	0	0	0
28.957	-0.0083366	0	0	0
28.956	-0.00862	0	0	0
28.954	-0.0089423	0	0	0
28.952	-0.0092846	0	0	0
28.95	-0.0096248	0	0	0
28.948	-0.0099386	0	0	0
28.946	-0.010203	0	0	0
28.944	-0.010396	0	0	0
28.942	-0.010502	0	0	0
28.94	-0.010511	0	0	0
28.938	-0.01042	0	0	0
28.936	-0.010234	0	0	0
28.934	-0.0099649	0	0	0
28.933	-0.0096296	0	0	0
28.931	-0.0092498	0	0	0
28.929	-0.0088491	0	0	0
28.927	-0.0084509	0	0	0
28.925	-0.008076	0	0	0
28.923	-0.0077409	0	0	0
28.921	-0.0074563	0	0	0
28.919	-0.0072263	0	0	0
28.917	-0.0070486	0	0	0
28.915	-0.0069146	0	0	0
28.913	-0.0068112	0	0	0
28.911	-0.0067222	0	0	0
28.91	-0.0066304	0	0	0
28.908	-0.0065196	0	0	0
28.906	-0.0063764	0	0	0
28.904	-0.006192	0	0	0
28.902	-0.0059627	0	0	0
28.9	-0.0056908	0	0	0
28.898	-0.0053836	0	0	0
28.896	-0.0050535	0	0	0
28.894	-0.0047157	0	0	0
28.892	-0.0043872	0	0	0
28.89	-0.0040849	0	0	0
28.889	-0.003824	0	0	0
28.887	-0.0036169	0	0	0
28.885	-0.0034723	0	0	0
28.883	-0.0033945	0	0	0
28.881	-0.0033844	0	0	0
28.879	-0.0034394	0	0	0
28.877	-0.0035547	0	0	0
28.875	-0.0037248	0	0	0
28.873	-0.0039441	0	0	0
28.871	-0.004208	0	0	0
28.869	-0.0045137	0	0	0
28.867	-0.0048599	0	0	0
28.866	-0.0052469	0	0	0
28.864	-0.0056751	0	0	0
28.862	-0.0061439	0	0	0
28.86	-0.0066504	0	0	0
28.858	-0.0071879	0	0	0
28.856	-0.0077446	0	0	0
28.854	-0.008303	0	0	0
28.852	-0.0088396	0	0	0
28.85	-0.0093261	0	0	0
28.848	-0.0097305	0	0	0
28.846	-0.01002	0	0	0
28.844	-0.010161	0	0	0
28.843	-0.010129	0	0	0
28.841	-0.0099022	0	0	0
28.839	-0.0094717	0	0	0
28.837	-0.0088403	0	0	0
28.835	-0.0080244	0	0	0
28.833	-0.0070535	0	0	0
28.831	-0.0059698	0	0	0
28.829	-0.0048251	0	0	0
28.827	-0.0036779	0	0	0
28.825	-0.002589	0	0	0
28.823	-0.0016171	0	0	0
28.821	-0.00081433	0	0	0
28.82	-0.00022178	0	0	0
28.818	0.00013343	0	0	0
28.816	0.00024063	0	0	0
28.814	0.00010646	0	0	0
28.812	-0.00024554	0	0	0
28.81	-0.00077693	0	0	0
28.808	-0.0014377	0	0	0
28.806	-0.0021704	0	0	0
28.804	-0.0029143	0	0	0
28.802	-0.0036109	0	0	0
28.8	-0.0042081	0	0	0
28.798	-0.0046644	0	0	0
28.797	-0.0049517	0	0	0
28.795	-0.0050571	0	0	0
28.793	-0.0049837	0	0	0
28.791	-0.0047492	0	0	0
28.789	-0.0043844	0	0	0
28.787	-0.0039296	0	0	0
28.785	-0.0034313	0	0	0
28.783	-0.0029381	0	0	0
28.781	-0.0024966	0	0	0
28.779	-0.0021475	0	0	0
28.777	-0.0019233	0	0	0
28.775	-0.0018453	0	0	0
28.774	-0.0019228	0	0	0
28.772	-0.0021529	0	0	0
28.77	-0.0025213	0	0	0
28.768	-0.0030036	0	0	0
28.766	-0.0035678	0	0	0
28.764	-0.0041766	0	0	0
28.762	-0.0047907	0	0	0
28.76	-0.0053709	0	0	0
28.758	-0.005881	0	0	0
28.756	-0.0062899	0	0	0
28.754	-0.0065734	0	0	0
28.752	-0.0067146	0	0	0
28.751	-0.0067055	0	0	0
28.749	-0.006546	0	0	0
28.747	-0.0062442	0	0	0
28.745	-0.0058151	0	0	0
28.743	-0.0052797	0	0	0
28.741	-0.0046636	0	0	0
28.739	-0.0039954	0	0	0
28.737	-0.0033055	0	0	0
28.735	-0.0026243	0	0	0
28.733	-0.0019807	0	0	0
28.731	-0.0014012	0	0	0
28.729	-0.00090798	0	0	0
28.728	-0.0005188	0	0	0
28.726	-0.00024563	0	0	0
28.724	-9.445e-05	0	0	0
28.722	-6.503e-05	0	0	0
28.72	-0.00015114	0	0	0
28.718	-0.00034101	0	0	0
28.716	-0.00061815	0	0	0
28.714	-0.00096239	0	0	0
28.712	-0.0013512	0	0	0
28.71	-0.0017612	0	0	0
28.708	-0.0021693	0	0	0
28.706	-0.0025548	0	0	0
28.705	-0.0028999	0	0	0
28.703	-0.0031912	0	0	0
28.701	-0.0034206	0	0	0
28.699	-0.0035851	0	0	0
28.697	-0.0036872	0	0	0
28.695	-0.0037344	0	0	0
28.693	-0.0037385	0	0	0
28.691	-0.0037147	0	0	0
28.689	-0.0036802	0	0	0
28.687	-0.0036532	0	0	0
28.685	-0.0036517	0	0	0
28.683	-0.0036924	0	0	0
28.682	-0.0037896	0	0	0
28.68	-0.003955	0	0	0
28.678	-0.0041967	0	0	0
28.676	-0.0045196	0	0	0
28.674	-0.004925	0	0	0
28.672	-0.0054106	0	0	0
28.67	-0.0059717	0	0	0
28.668	-0.0066001	0	0	0
28.666	-0.0072858	0	0	0
28.664	-0.008016	0	0	0
28.662	-0.0087765	0	0	0
28.66	-0.0095508	0	0	0
28.659	-0.010321	0	0	0
28.657	-0.011068	0	0	0
28.655	-0.011772	0	0	0
28.653	-0.012412	0	0	0
28.651	-0.012968	0	0	0
28.649	-0.01342	0	0	0
28.647	-0.01375	0	0	0
28.645	-0.013944	0	0	0
28.643	-0.013993	0	0	0
28.641	-0.013891	0	0	0
28.639	-0.013639	0	0	0
28.637	-0.013245	0	0	0
28.636	-0.012722	0	0	0
28.634	-0.012089	0	0	0
28.632	-0.011373	0	0	0
28.63	-0.010601	0	0	0
28.628	-0.0098037	0	0	0
28.626	-0.0090125	0	0	0
28.624	-0.0082558	0	0	0
28.622	-0.0075581	0	0	0
28.62	-0.0069383	0	0	0
28.618	-0.0064086	0	0	0
28.616	-0.0059735	0	0	0
28.614	-0.00563	0	0	0
28.613	-0.0053683	0	0	0
28.611	-0.0051731	0	0	0
28.609	-0.0050255	0	0	0
28.607	-0.004905	0	0	0
28.605	-0.0047915	0	0	0
28.603	-0.0046678	0	0	0
28.601	-0.004521	0	0	0
28.599	-0.0043439	0	0	0
28.597	-0.0041353	0	0	0
28.595	-0.0039002	0	0	0
28.593	-0.0036483	0	0	0
28.591	-0.0033931	0	0	0
28.59	-0.0031497	0	0	0
28.588	-0.0029329	0	0	0
28.586	-0.0027547	0	0	0
28.584	-0.0026233	0	0	0
28.582	-0.0025413	0	0	0
28.58	-0.0025055	0	0	0
28.578	-0.0025069	0	0	0
28.576	-0.0025322	0	0	0
28.574	-0.002565	0	0	0
28.572	-0.0025882	0	0	0
28.57	-0.0025864	0	0	0
28.568	-0.0025481	0	0	0
28.567	-0.0024681	0	0	0
28.565	-0.0023482	0	0	0
28.563	-0.0021984	0	0	0
28.561	-0.0020361	0	0	0
28.559	-0.001885	0	0	0
28.557	-0.0017728	0	0	0
28.555	-0.0017285	0	0	0
28.553	-0.0017789	0	0	0
28.551	-0.0019458	0	0	0
28.549	-0.0022428	0	0	0
28.547	-0.0026731	0	0	0
28.545	-0.0032281	0	0	0
28.544	-0.0038876	0	0	0
28.542	-0.0046201	0	0	0
28.54	-0.0053857	0	0	0
28.538	-0.0061385	0	0	0
28.536	-0.0068305	0	0	0
28.534	-0.007416	0	0	0
28.532	-0.0078551	0	0	0
28.53	-0.008117	0	0	0
28.528	-0.0081834	0	0	0
28.526	-0.0080491	0	0	0
28.524	-0.007723	0	0	0
28.522	-0.0072265	0	0	0
28.521	-0.0065919	0	0	0
28.519	-0.0058591	0	0	0
28.517	-0.0050719	0	0	0
28.515	-0.0042743	0	0	0
28.513	-0.0035065	0	0	0
28.511	-0.0028025	0	0	0
28.509	-0.0021872	0	0	0
28.507	-0.0016755	0	0	0
28.505	-0.001272	0	0	0
28.503	-0.00097266	0	0	0
28.501	-0.00076597	0	0	0
28.499	-0.00063603	0	0	0
28.498	-0.00056525	0	0	0
28.496	-0.00053718	0	0	0
28.494	-0.00053894	0	0	0
28.492	-0.00056286	0	0	0
28.49	-0.00060739	0	0	0
28.488	-0.00067683	0	0	0
28.486	-0.00078031	0	0	0
28.484	-0.00092983	0	0	0
28.482	-0.0011379	0	0	0
28.48	-0.0014147	0	0	0
28.478	-0.0017659	0	0	0
28.476	-0.0021901	0	0	0
28.475	-0.0026781	0	0	0
28.473	-0.0032117	0	0	0
28.471	-0.0037652	0	0	0
28.469	-0.0043063	0	0	0
28.467	-0.0047988	0	0	0
28.465	-0.0052061	0	0	0
28.463	-0.0054938	0	0	0
28.461	-0.0056337	0	0	0
28.459	-0.0056062	0	0	0
28.457	-0.0054029	0	0	0
28.455	-0.0050275	0	0	0
28.453	-0.0044962	0	0	0
28.452	-0.0038363	0	0	0
28.45	-0.0030847	0	0	0
28.448	-0.0022845	0	0	0
28.446	-0.0014818	0	0	0
28.444	-0.00072199	0	0	0
28.442	-4.598e-05	0	0	0
28.44	0.00051275	0	0	0
28.438	0.0009307	0	0	0
28.436	0.0011958	0	0	0
28.434	0.0013082	0	0	0
28.432	0.001279	0	0	0
28.431	0.0011296	0	0	0
28.429	0.00088885	0	0	0
28.427	0.00059034	0	0	0
28.425	0.00026941	0	0	0
28.423	-3.991e-05	0	0	0
28.421	-0.00030765	0	0	0
28.419	-0.00051004	0	0	0
28.417	-0.000631	0	0	0
28.415	-0.0006628	0	0	0
28.413	-0.00060591	0	0	0
28.411	-0.00046814	0	0	0
28.409	-0.00026319	0	0	0
28.408	-8.73e-06	0	0	0
28.406	0.00027568	0	0	0
28.404	0.00057066	0	0	0
28.402	0.00085892	0	0	0
28.4	0.0011267	0	0	0
28.398	0.0013648	0	0	0
28.396	0.0015688	0	0	0
28.394	0.0017392	0	0	0
28.392	0.0018805	0	0	0
28.39	0.0019999	0	0	0
28.388	0.0021062	0	0	0
28.386	0.0022081	0	0	0
28.385	0.0023126	0	0	0
28.383	0.0024236	0	0	0
28.381	0.0025415	0	0	0
28.379	0.0026618	0	0	0
28.377	0.0027759	0	0	0
28.375	0.0028713	0	0	0
28.373	0.0029325	0	0	0
28.371	0.0029426	0	0	0
28.369	0.0028847	0	0	0
28.367	0.002744	0	0	0
28.365	0.0025091	0	0	0
28.363	0.0021737	0	0	0
28.362	0.0017378	0	0	0
28.36	0.0012078	0	0	0
28.358	0.00059704	0	0	0
28.356	-7.51e-05	0	0	0
28.354	-0.00078425	0	0	0
28.352	-0.0015026	0	0	0
28.35	-0.0022011	0	0	0
28.348	-0.0028511	0	0	0
28.346	-0.0034271	0	0	0
28.344	-0.0039081	0	0	0
28.342	-0.0042793	0	0	0
28.34	-0.0045334	0	0	0
28.339	-0.0046704	0	0	0
28.337	-0.0046976	0	0	0
28.335	-0.004629	0	0	0
28.333	-0.0044831	0	0	0
28.331	-0.0042819	0	0	0
28.329	-0.004048	0	0	0
28.327	-0.0038031	0	0	0
28.325	-0.0035657	0	0	0
28.323	-0.00335	0	0	0
28.321	-0.0031642	0	0	0
28.319	-0.0030108	0	0	0
28.317	-0.0028862	0	0	0
28.316	-0.0027822	0	0	0
28.314	-0.0026867	0	0	0
28.312	-0.002586	0	0	0
28.31	-0.0024662	0	0	0
28.308	-0.0023154	0	0	0
28.306	-0.002125	0	0	0
28.304	-0.0018914	0	0	0
28.302	-0.0016162	0	0	0
28.3	-0.0013065	0	0	0
28.298	-0.00097433	0	0	0
28.296	-0.00063555	0	0	0
28.294	-0.00030837	0	0	0
28.293	-1.154e-05	0	0	0
28.291	0.00023752	0	0	0
28.289	0.00042446	0	0	0
28.287	0.00053947	0	0	0
28.285	0.00057823	0	0	0
28.283	0.00054237	0	0	0
28.281	0.00043935	0	0	0
28.279	0.00028171	0	0	0
28.277	8.584e-05	0	0	0
28.275	-0.00012955	0	0	0
28.273	-0.00034529	0	0	0
28.271	-0.00054351	0	0	0
28.27	-0.00070933	0	0	0
28.268	-0.00083225	0	0	0
28.266	-0.000907	0	0	0
28.264	-0.00093404	0	0	0
28.262	-0.00091937	0	0	0
28.26	-0.00087394	0	0	0
28.258	-0.00081258	0	0	0
28.256	-0.00075258	0	0	0
28.254	-0.00071211	0	0	0
28.252	-0.00070862	0	0	0
28.25	-0.00075724	0	0	0
28.248	-0.00086955	0	0	0
28.247	-0.0010526	0	0	0
28.245	-0.0013081	0	0	0
28.243	-0.0016329	0	0	0
28.241	-0.0020182	0	0	0
28.239	-0.0024512	0	0	0
28.237	-0.0029155	0	0	0
28.235	-0.0033922	0	0	0
28.233	-0.0038613	0	0	0
28.231	-0.0043029	0	0	0
28.229	-0.0046985	0	0	0
28.227	-0.0050319	0	0	0
28.225	-0.0052901	0	0	0
28.224	-0.0054637	0	0	0
28.222	-0.0055478	0	0	0
28.22	-0.0055413	0	0	0
28.218	-0.0054473	0	0	0
28.216	-0.0052727	0	0	0
28.214	-0.0050275	0	0	0
28.212	-0.0047241	0	0	0
28.21	-0.0043768	0	0	0
28.208	-0.0040011	0	0	0
28.206	-0.0036127	0	0	0
28.204	-0.003227	0	0	0
28.202	-0.0028582	0	0	0
28.201	-0.0025193	0	0	0
28.199	-0.002221	0	0	0
28.197	-0.001972	0	0	0
28.195	-0.001778	0	0	0
28.193	-0.0016424	0	0	0
28.191	-0.0015657	0	0	0
28.189	-0.0015459	0	0	0
28.187	-0.0015788	0	0	0
28.185	-0.0016579	0	0	0
28.183	-0.0017754	0	0	0
28.181	-0.0019221	0	0	0
28.179	-0.0020886	0	0	0
28.178	-0.0022652	0	0	0
28.176	-0.0024429	0	0	0
28.174	-0.0026141	0	0	0
28.172	-0.0027727	0	0	0
28.17	-0.0029146	0	0	0
28.168	-0.0030382	0	0	0
28.166	-0.0031443	0	0	0
28.164	-0.0032358	0	0	0
28.162	-0.0033177	0	0	0
28.16	-0.0033964	0	0	0
28.158	-0.0034791	0	0	0
28.156	-0.003573	0	0	0
28.155	-0.0036842	0	0	0
28.153	-0.0038173	0	0	0
28.151	-0.0039743	0	0	0
28.149	-0.0041541	0	0	0
28.147	-0.0043523	0	0	0
28.145	-0.0045612	0	0	0
28.143	-0.0047699	0	0	0
28.141	-0.004965	0	0	0
28.139	-0.0051319	0	0	0
28.137	-0.0052554	0	0	0
28.135	-0.0053214	0	0	0
28.133	-0.0053178	0	0	0
28.132	-0.0052358	0	0	0
28.13	-0.0050711	0	0	0
28.128	-0.0048237	0	0	0
28.126	-0.0044989	0	0	0
28.124	-0.0041062	0	0	0
28.122	-0.0036594	0	0	0
28.12	-0.0031748	0	0	0
28.118	-0.0026703	0	0	0
28.116	-0.0021639	0	0	0
28.114	-0.0016724	0	0	0
28.112	-0.0012101	0	0	0
28.11	-0.00078822	0	0	0
28.109	-0.00041424	0	0	0
28.107	-9.21e-05	0	0	0
28.105	0.00017732	0	0	0
28.103	0.00039538	0	0	0
28.101	0.00056448	0	0	0
28.099	0.00068691	0	0	0
28.097	0.00076369	0	0	0
28.095	0.00079371	0	0	0
28.093	0.00077328	0	0	0
28.091	0.00069614	0	0	0
28.089	0.00055403	0	0	0
28.087	0.00033778	0	0	0
28.086	3.873e-05	0	0	0
28.084	-0.00034953	0	0	0
28.082	-0.00082948	0	0	0
28.08	-0.0013981	0	0	0
28.078	-0.0020458	0	0	0
28.076	-0.0027559	0	0	0
28.074	-0.0035047	0	0	0
28.072	-0.0042626	0	0	0
28.07	-0.0049955	0	0	0
28.068	-0.0056672	0	0	0
28.066	-0.0062422	0	0	0
28.064	-0.0066879	0	0	0
28.063	-0.0069779	0	0	0
28.061	-0.0070939	0	0	0
28.059	-0.0070271	0	0	0
28.057	-0.0067797	0	0	0
28.055	-0.0063644	0	0	0
28.053	-0.0058034	0	0	0
28.051	-0.0051271	0	0	0
28.049	-0.0043717	0	0	0
28.047	-0.0035766	0	0	0
28.045	-0.0027815	0	0	0
28.043	-0.0020241	0	0	0
28.041	-0.0013376	0	0	0
28.04	-0.00074927	0	0	0
28.038	-0.0002791	0	0	0
28.036	6.029e-05	0	0	0
28.034	0.00026366	0	0	0
28.032	0.00033237	0	0	0
28.03	0.00027342	0	0	0
28.028	9.833e-05	0	0	0
28.026	-0.00017808	0	0	0
28.024	-0.00053873	0	0	0
28.022	-0.00096499	0	0	0
28.02	-0.001437	0	0	0
28.018	-0.0019343	0	0	0
28.017	-0.0024359	0	0	0
28.015	-0.0029207	0	0	0
28.013	-0.0033678	0	0	0
28.011	-0.0037572	0	0	0
28.009	-0.0040707	0	0	0
28.007	-0.0042927	0	0	0
28.005	-0.0044123	0	0	0
28.003	-0.004424	0	0	0
28.001	-0.0043293	0	0	0
27.999	-0.0041372	0	0	0
27.997	-0.0038651	0	0	0
27.995	-0.0035378	0	0	0
27.994	-0.0031867	0	0	0
27.992	-0.0028471	0	0	0
27.99	-0.002556	0	0	0
27.988	-0.0023485	0	0	0
27.986	-0.0022543	0	0	0
27.984	-0.0022942	0	0	0
27.982	-0.0024777	0	0	0
27.98	-0.0028007	0	0	0
27.978	-0.0032449	0	0	0
27.976	-0.0037788	0	0	0
27.974	-0.0043594	0	0	0
27.972	-0.0049358	0	0	0
27.971	-0.0054538	0	0	0
27.969	-0.0058606	0	0	0
27.967	-0.0061101	0	0	0
27.965	-0.0061678	0	0	0
27.963	-0.0060145	0	0	0
27.961	-0.0056486	0	0	0
27.959	-0.0050874	0	0	0
27.957	-0.0043653	0	0	0
27.955	-0.0035319	0	0	0
27.953	-0.0026473	0	0	0
27.951	-0.0017765	0	0	0
27.95	-0.00098409	0	0	0
27.948	-0.00032772	0	0	0
27.946	0.00014677	0	0	0
27.944	0.00040955	0	0	0
27.942	0.00044933	0	0	0
27.94	0.00027398	0	0	0
27.938	-9.077e-05	0	0	0
27.936	-0.0006043	0	0	0
27.934	-0.0012156	0	0	0
27.932	-0.0018684	0	0	0
27.93	-0.0025073	0	0	0
27.928	-0.0030831	0	0	0
27.927	-0.0035573	0	0	0
27.925	-0.0039057	0	0	0
27.923	-0.0041202	0	0	0
27.921	-0.0042088	0	0	0
27.919	-0.0041943	0	0	0
27.917	-0.0041106	0	0	0
27.915	-0.0039991	0	0	0
27.913	-0.0039037	0	0	0
27.911	-0.0038658	0	0	0
27.909	-0.0039204	0	0	0
27.907	-0.0040918	0	0	0
27.905	-0.0043921	0	0	0
27.904	-0.0048196	0	0	0
27.902	-0.0053599	0	0	0
27.9	-0.0059875	0	0	0
27.898	-0.0066685	0	0	0
27.896	-0.0073645	0	0	0
27.894	-0.0080361	0	0	0
27.892	-0.0086469	0	0	0
27.89	-0.0091665	0	0	0
27.888	-0.0095728	0	0	0
27.886	-0.0098535	0	0	0
27.884	-0.010007	0	0	0
27.882	-0.01004	0	0	0
27.881	-0.0099679	0	0	0
27.879	-0.009813	0	0	0
27.877	-0.0096	0	0	0
27.875	-0.0093551	0	0	0
27.873	-0.0091035	0	0	0
27.871	-0.0088674	0	0	0
27.869	-0.0086648	0	0	0
27.867	-0.0085087	0	0	0
27.865	-0.0084071	0	0	0
27.863	-0.0083628	0	0	0
27.861	-0.0083747	0	0	0
27.859	-0.0084384	0	0	0
27.858	-0.0085468	0	0	0
27.856	-0.0086913	0	0	0
27.854	-0.0088626	0	0	0
27.852	-0.0090508	0	0	0
27.85	-0.0092464	0	0	0
27.848	-0.0094397	0	0	0
27.846	-0.0096218	0	0	0
27.844	-0.0097841	0	0	0
27.842	-0.0099187	0	0	0
27.84	-0.010019	0	0	0
27.838	-0.010079	0	0	0
27.836	-0.010096	0	0	0
27.835	-0.010068	0	0	0
27.833	-0.0099952	0	0	0
27.831	-0.009883	0	0	0
27.829	-0.0097379	0	0	0
27.827	-0.0095694	0	0	0
27.825	-0.0093892	0	0	0
27.823	-0.0092101	0	0	0
27.821	-0.0090452	0	0	0
27.819	-0.0089063	0	0	0
27.817	-0.0088028	0	0	0
27.815	-0.0087409	0	0	0
27.813	-0.0087219	0	0	0
27.812	-0.0087425	0	0	0
27.81	-0.0087942	0	0	0
27.808	-0.0088641	0	0	0
27.806	-0.0089352	0	0	0
27.804	-0.0089885	0	0	0
27.802	-0.0090036	0	0	0
27.8	-0.0089616	0	0	0
27.798	-0.0088458	0	0	0
27.796	-0.0086438	0	0	0
27.794	-0.0083487	0	0	0
27.792	-0.0079596	0	0	0
27.79	-0.0074821	0	0	0
27.789	-0.0069279	0	0	0
27.787	-0.0063141	0	0	0
27.785	-0.0056619	0	0	0
27.783	-0.0049948	0	0	0
27.781	-0.0043372	0	0	0
27.779	-0.0037127	0	0	0
27.777	-0.0031419	0	0	0
27.775	-0.0026419	0	0	0
27.773	-0.0022246	0	0	0
27.771	-0.0018964	0	0	0
27.769	-0.0016585	0	0	0
27.767	-0.0015069	0	0	0
27.766	-0.0014333	0	0	0
27.764	-0.001426	0	0	0
27.762	-0.0014719	0	0	0
27.76	-0.0015569	0	0	0
27.758	-0.0016678	0	0	0
27.756	-0.0017933	0	0	0
27.754	-0.0019248	0	0	0
27.752	-0.0020567	0	0	0
27.75	-0.0021871	0	0	0
27.748	-0.0023171	0	0	0
27.746	-0.0024501	0	0	0
27.744	-0.0025917	0	0	0
27.743	-0.0027479	0	0	0
27.741	-0.0029246	0	0	0
27.739	-0.0031261	0	0	0
27.737	-0.0033548	0	0	0
27.735	-0.0036098	0	0	0
27.733	-0.0038873	0	0	0
27.731	-0.0041806	0	0	0
27.729	-0.0044801	0	0	0
27.727	-0.0047746	0	0	0
27.725	-0.0050525	0	0	0
27.723	-0.0053027	0	0	0
27.721	-0.0055162	0	0	0
27.72	-0.0056875	0	0	0
27.718	-0.0058153	0	0	0
27.716	-0.0059034	0	0	0
27.714	-0.0059608	0	0	0
27.712	-0.0060012	0	0	0
27.71	-0.006042	0	0	0
27.708	-0.0061027	0	0	0
27.706	-0.0062033	0	0	0
27.704	-0.0063619	0	0	0
27.702	-0.0065923	0	0	0
27.7	-0.0069025	0	0	0
27.698	-0.0072924	0	0	0
27.697	-0.0077533	0	0	0
27.695	-0.0082674	0	0	0
27.693	-0.0088083	0	0	0
27.691	-0.0093427	0	0	0
27.689	-0.0098322	0	0	0
27.687	-0.010236	0	0	0
27.685	-0.010516	0	0	0
27.683	-0.010637	0	0	0
27.681	-0.010572	0	0	0
27.679	-0.010305	0	0	0
27.677	-0.0098299	0	0	0
27.675	-0.0091566	0	0	0
27.674	-0.0083063	0	0	0
27.672	-0.0073121	0	0	0
27.67	-0.0062165	0	0	0
27.668	-0.0050683	0	0	0
27.666	-0.0039188	0	0	0
27.664	-0.0028181	0	0	0
27.662	-0.0018113	0	0	0
27.66	-0.00093529	0	0	0
27.658	-0.00021608	0	0	0
27.656	0.00033255	0	0	0
27.654	0.00070945	0	0	0
27.652	0.00092541	0	0	0
27.651	0.0010013	0	0	0
27.649	0.00096552	0	0	0
27.647	0.00085065	0	0	0
27.645	0.0006901	0	0	0
27.643	0.00051462	0	0	0
27.641	0.00034934	0	0	0
27.639	0.00021149	0	0	0
27.637	0.00010897	0	0	0
27.635	3.991e-05	0	0	0
27.633	-6.64e-06	0	0	0
27.631	-4.927e-05	0	0	0
27.629	-0.00011144	0	0	0
27.628	-0.0002191	0	0	0
27.626	-0.0003982	0	0	0
27.624	-0.0006712	0	0	0
27.622	-0.0010544	0	0	0
27.62	-0.0015561	0	0	0
27.618	-0.002175	0	0	0
27.616	-0.0028998	0	0	0
27.614	-0.0037099	0	0	0
27.612	-0.0045763	0	0	0
27.61	-0.0054636	0	0	0
27.608	-0.0063326	0	0	0
27.606	-0.0071428	0	0	0
27.605	-0.0078552	0	0	0
27.603	-0.0084355	0	0	0
27.601	-0.0088559	0	0	0
27.599	-0.0090974	0	0	0
27.597	-0.0091509	0	0	0
27.595	-0.0090178	0	0	0
27.593	-0.0087103	0	0	0
27.591	-0.0082502	0	0	0
27.589	-0.0076681	0	0	0
27.587	-0.0070008	0	0	0
27.585	-0.0062899	0	0	0
27.583	-0.0055786	0	0	0
27.582	-0.0049095	0	0	0
27.58	-0.0043216	0	0	0
27.578	-0.0038482	0	0	0
27.576	-0.0035149	0	0	0
27.574	-0.0033377	0	0	0
27.572	-0.0033222	0	0	0
27.57	-0.0034631	0	0	0
27.568	-0.0037446	0	0	0
27.566	-0.0041416	0	0	0
27.564	-0.0046211	0	0	0
27.562	-0.005145	0	0	0
27.56	-0.0056721	0	0	0
27.559	-0.0061617	0	0	0
27.557	-0.0065765	0	0	0
27.555	-0.0068852	0	0	0
27.553	-0.0070651	0	0	0
27.551	-0.0071042	0	0	0
27.549	-0.0070015	0	0	0
27.547	-0.0067679	0	0	0
27.545	-0.0064251	0	0	0
27.543	-0.0060038	0	0	0
27.541	-0.0055414	0	0	0
27.539	-0.0050789	0	0	0
27.537	-0.0046572	0	0	0
27.536	-0.0043142	0	0	0
27.534	-0.0040809	0	0	0
27.532	-0.0039792	0	0	0
27.53	-0.0040194	0	0	0
27.528	-0.0041999	0	0	0
27.526	-0.0045067	0	0	0
27.524	-0.0049145	0	0	0
27.522	-0.0053892	0	0	0
27.52	-0.0058905	0	0	0
27.518	-0.0063751	0	0	0
27.516	-0.0068008	0	0	0
27.514	-0.0071296	0	0	0
27.513	-0.0073311	0	0	0
27.511	-0.007385	0	0	0
27.509	-0.0072824	0	0	0
27.507	-0.0070269	0	0	0
27.505	-0.0066334	0	0	0
27.503	-0.0061275	0	0	0
27.501	-0.0055426	0	0	0
27.499	-0.0049173	0	0	0
27.497	-0.004292	0	0	0
27.495	-0.0037057	0	0	0
27.493	-0.0031932	0	0	0
27.492	-0.0027819	0	0	0
27.49	-0.0024904	0	0	0
27.488	-0.0023271	0	0	0
27.486	-0.0022901	0	0	0
27.484	-0.0023676	0	0	0
27.482	-0.0025393	0	0	0
27.48	-0.0027782	0	0	0
27.478	-0.0030531	0	0	0
27.476	-0.0033304	0	0	0
27.474	-0.0035774	0	0	0
27.472	-0.0037641	0	0	0
27.47	-0.003865	0	0	0
27.469	-0.0038608	0	0	0
27.467	-0.0037393	0	0	0
27.465	-0.0034959	0	0	0
27.463	-0.0031332	0	0	0
27.461	-0.0026611	0	0	0
27.459	-0.0020952	0	0	0
27.457	-0.0014561	0	0	0
27.455	-0.0007681	0	0	0
27.453	-5.715e-05	0	0	0
27.451	0.00065008	0	0	0
27.449	0.001328	0	0	0
27.447	0.0019536	0	0	0
27.446	0.0025075	0	0	0
27.444	0.0029751	0	0	0
27.442	0.0033477	0	0	0
27.44	0.0036226	0	0	0
27.438	0.0038037	0	0	0
27.436	0.0039012	0	0	0
27.434	0.003931	0	0	0
27.432	0.0039136	0	0	0
27.43	0.0038728	0	0	0
27.428	0.0038342	0	0	0
27.426	0.0038228	0	0	0
27.424	0.0038614	0	0	0
27.423	0.0039681	0	0	0
27.421	0.0041548	0	0	0
27.419	0.0044257	0	0	0
27.417	0.0047764	0	0	0
27.415	0.0051938	0	0	0
27.413	0.0056564	0	0	0
27.411	0.006136	0	0	0
27.409	0.0065995	0	0	0
27.407	0.0070114	0	0	0
27.405	0.0073372	0	0	0
27.403	0.0075464	0	0	0
27.401	0.0076151	0	0	0
27.4	0.0075292	0	0	0
27.398	0.0072858	0	0	0
27.396	0.0068943	0	0	0
27.394	0.0063765	0	0	0
27.392	0.0057653	0	0	0
27.39	0.0051024	0	0	0
27.388	0.0044355	0	0	0
27.386	0.0038145	0	0	0
27.384	0.0032876	0	0	0
27.382	0.0028971	0	0	0
27.38	0.0026762	0	0	0
27.378	0.0026457	0	0	0
27.377	0.0028126	0	0	0
27.375	0.003169	0	0	0
27.373	0.0036929	0	0	0
27.371	0.0043496	0	0	0
27.369	0.0050947	0	0	0
27.367	0.0058774	0	0	0
27.365	0.0066445	0	0	0
27.363	0.0073446	0	0	0
27.361	0.0079315	0	0	0
27.359	0.0083679	0	0	0
27.357	0.0086274	0	0	0
27.355	0.008696	0	0	0
27.354	0.0085722	0	0	0
27.352	0.0082666	0	0	0
27.35	0.0077995	0	0	0
27.348	0.0071992	0	0	0
27.346	0.0064986	0	0	0
27.344	0.0057327	0	0	0
27.342	0.0049355	0	0	0
27.34	0.0041376	0	0	0
27.338	0.0033646	0	0	0
27.336	0.0026359	0	0	0
27.334	0.0019643	0	0	0
27.332	0.0013563	0	0	0
27.331	0.00081316	0	0	0
27.329	0.00033192	0	0	0
27.327	-9.302e-05	0	0	0
27.325	-0.00046853	0	0	0
27.323	-0.00080153	0	0	0
27.321	-0.0010981	0	0	0
27.319	-0.0013628	0	0	0
27.317	-0.0015988	0	0	0
27.315	-0.0018079	0	0	0
27.313	-0.0019908	0	0	0
27.311	-0.0021481	0	0	0
27.309	-0.0022804	0	0	0
27.308	-0.0023889	0	0	0
27.306	-0.0024759	0	0	0
27.304	-0.0025441	0	0	0
27.302	-0.0025968	0	0	0
27.3	-0.0026371	0	0	0
27.298	-0.0026675	0	0	0
27.296	-0.0026891	0	0	0
27.294	-0.0027012	0	0	0
27.292	-0.002701	0	0	0
27.29	-0.0026841	0	0	0
27.288	-0.0026445	0	0	0
27.286	-0.0025756	0	0	0
27.285	-0.0024715	0	0	0
27.283	-0.0023281	0	0	0
27.281	-0.0021441	0	0	0
27.279	-0.0019223	0	0	0
27.277	-0.0016699	0	0	0
27.275	-0.0013987	0	0	0
27.273	-0.0011245	0	0	0
27.271	-0.00086588	0	0	0
27.269	-0.0006426	0	0	0
27.267	-0.00047336	0	0	0
27.265	-0.00037358	0	0	0
27.263	-0.00035314	0	0	0
27.262	-0.0004145	0	0	0
27.26	-0.00055141	0	0	0
27.258	-0.00074845	0	0	0
27.256	-0.0009814	0	0	0
27.254	-0.0012188	0	0	0
27.252	-0.0014241	0	0	0
27.25	-0.0015591	0	0	0
27.248	-0.0015871	0	0	0
27.246	-0.0014769	0	0	0
27.244	-0.0012062	0	0	0
27.242	-0.00076445	0	0	0
27.24	-0.00015496	0	0	0
27.239	0.00060439	0	0	0
27.237	0.0014823	0	0	0
27.235	0.002435	0	0	0
27.233	0.0034093	0	0	0
27.231	0.0043465	0	0	0
27.229	0.0051877	0	0	0
27.227	0.005878	0	0	0
27.225	0.0063719	0	0	0
27.223	0.0066367	0	0	0
27.221	0.0066556	0	0	0
27.219	0.0064292	0	0	0
27.217	0.0059756	0	0	0
27.216	0.0053287	0	0	0
27.214	0.0045355	0	0	0
27.212	0.0036517	0	0	0
27.21	0.0027375	0	0	0
27.208	0.0018518	0	0	0
27.206	0.0010478	0	0	0
27.204	0.00036833	0	0	0
27.202	-0.00015689	0	0	0
27.2	-0.0005136	0	0	0
27.198	-0.00070311	0	0	0
27.196	-0.0007412	0	0	0
27.194	-0.00065558	0	0	0
27.193	-0.00048233	0	0	0
27.191	-0.00026152	0	0	0
27.189	-3.267e-05	0	0	0
27.187	0.00016956	0	0	0
27.185	0.00031905	0	0	0
27.183	0.00040078	0	0	0
27.181	0.00041211	0	0	0
27.179	0.00036255	0	0	0
27.177	0.0002722	0	0	0
27.175	0.00016888	0	0	0
27.173	8.435e-05	0	0	0
27.171	5.002e-05	0	0	0
27.17	9.266e-05	0	0	0
27.168	0.00023049	0	0	0
27.166	0.00047017	0	0	0
27.164	0.00080502	0	0	0
27.162	0.0012147	0	0	0
27.16	0.0016664	0	0	0
27.158	0.0021176	0	0	0
27.156	0.0025198	0	0	0
27.154	0.0028231	0	0	0
27.152	0.0029818	0	0	0
27.15	0.0029589	0	0	0
27.148	0.0027304	0	0	0
27.147	0.002289	0	0	0
27.145	0.0016456	0	0	0
27.143	0.00082913	0	0	0
27.141	-0.00011453	0	0	0
27.139	-0.0011261	0	0	0
27.137	-0.0021376	0	0	0
27.135	-0.0030775	0	0	0
27.133	-0.0038772	0	0	0
27.131	-0.0044766	0	0	0
27.129	-0.0048295	0	0	0
27.127	-0.0049077	0	0	0
27.125	-0.0047035	0	0	0
27.124	-0.0042306	0	0	0
27.122	-0.0035231	0	0	0
27.12	-0.0026324	0	0	0
27.118	-0.0016232	0	0	0
27.116	-0.00056764	0	0	0
27.114	0.00046042	0	0	0
27.112	0.0013918	0	0	0
27.11	0.0021677	0	0	0
27.108	0.0027442	0	0	0
27.106	0.0030958	0	0	0
27.104	0.003217	0	0	0
27.102	0.0031217	0	0	0
27.101	0.002842	0	0	0
27.099	0.002424	0	0	0
27.097	0.0019236	0	0	0
27.095	0.0014007	0	0	0
27.093	0.00091388	0	0	0
27.091	0.00051504	0	0	0
27.089	0.00024466	0	0	0
27.087	0.00012866	0	0	0
27.085	0.00017657	0	0	0
27.083	0.00038132	0	0	0
27.081	0.00072071	0	0	0
27.079	0.0011603	0	0	0
27.078	0.0016575	0	0	0
27.076	0.0021664	0	0	0
27.074	0.0026425	0	0	0
27.072	0.0030479	0	0	0
27.07	0.0033551	0	0	0
27.068	0.0035502	0	0	0
27.066	0.0036342	0	0	0
27.064	0.0036228	0	0	0
27.062	0.0035455	0	0	0
27.06	0.0034419	0	0	0
27.058	0.0033579	0	0	0
27.056	0.0033405	0	0	0
27.055	0.0034332	0	0	0
27.053	0.0036705	0	0	0
27.051	0.0040741	0	0	0
27.049	0.0046496	0	0	0
27.047	0.0053849	0	0	0
27.045	0.0062505	0	0	0
27.043	0.0072011	0	0	0
27.041	0.0081788	0	0	0
27.039	0.0091177	0	0	0
27.037	0.0099497	0	0	0
27.035	0.01061	0	0	0
27.034	0.011044	0	0	0
27.032	0.01121	0	0	0
27.03	0.011085	0	0	0
27.028	0.010669	0	0	0
27.026	0.0099802	0	0	0
27.024	0.0090599	0	0	0
27.022	0.0079651	0	0	0
27.02	0.006766	0	0	0
27.018	0.0055396	0	0	0
27.016	0.0043632	0	0	0
27.014	0.0033081	0	0	0
27.012	0.0024335	0	0	0
27.011	0.0017813	0	0	0
27.009	0.0013727	0	0	0
27.007	0.0012069	0	0	0
27.005	0.0012608	0	0	0
27.003	0.0014919	0	0	0
27.001	0.001842	0	0	0
26.999	0.0022431	0	0	0
26.997	0.0026232	0	0	0
26.995	0.0029137	0	0	0
26.993	0.0030552	0	0	0
26.991	0.0030034	0	0	0
26.989	0.002733	0	0	0
26.988	0.00224	0	0	0
26.986	0.001542	0	0	0
26.984	0.00067687	0	0	0
26.982	-0.00030122	0	0	0
26.98	-0.0013264	0	0	0
26.978	-0.0023272	0	0	0
26.976	-0.0032329	0	0	0
26.974	-0.0039799	0	0	0
26.972	-0.0045167	0	0	0
26.97	-0.0048089	0	0	0
26.968	-0.0048412	0	0	0
26.966	-0.0046186	0	0	0
26.965	-0.004165	0	0	0
26.963	-0.0035213	0	0	0
26.961	-0.0027404	0	0	0
26.959	-0.0018829	0	0	0
26.957	-0.0010115	0	0	0
26.955	-0.00018569	0	0	0
26.953	0.00054316	0	0	0
26.951	0.0011353	0	0	0
26.949	0.0015653	0	0	0
26.947	0.0018228	0	0	0
26.945	0.0019122	0	0	0
26.943	0.001851	0	0	0
26.942	0.0016668	0	0	0
26.94	0.001394	0	0	0
26.938	0.0010701	0	0	0
26.936	0.00073168	0	0	0
26.934	0.00041167	0	0	0
26.932	0.00013656	0	0	0
26.93	-7.496e-05	0	0	0
26.928	-0.00021262	0	0	0
26.926	-0.00027415	0	0	0
26.924	-0.00026416	0	0	0
26.922	-0.0001924	0	0	0
26.92	-7.174e-05	0	0	0
26.919	8.382e-05	0	0	0
26.917	0.00026103	0	0	0
26.915	0.00044868	0	0	0
26.913	0.00063856	0	0	0
26.911	0.00082568	0	0	0
26.909	0.001008	0	0	0
26.907	0.001186	0	0	0
26.905	0.0013612	0	0	0
26.903	0.0015359	0	0	0
26.901	0.0017115	0	0	0
26.899	0.0018883	0	0	0
26.897	0.0020648	0	0	0
26.896	0.0022379	0	0	0
26.894	0.0024033	0	0	0
26.892	0.0025558	0	0	0
26.89	0.0026903	0	0	0
26.888	0.0028027	0	0	0
26.886	0.0028903	0	0	0
26.884	0.0029524	0	0	0
26.882	0.0029904	0	0	0
26.88	0.0030077	0	0	0
26.878	0.003009	0	0	0
26.876	0.0029996	0	0	0
26.874	0.0029842	0	0	0
26.873	0.0029665	0	0	0
26.871	0.0029478	0	0	0
26.869	0.0029268	0	0	0
26.867	0.0028993	0	0	0
26.865	0.0028584	0	0	0
26.863	0.0027953	0	0	0
26.861	0.0026997	0	0	0
26.859	0.0025614	0	0	0
26.857	0.0023715	0	0	0
26.855	0.0021232	0	0	0
26.853	0.0018129	0	0	0
26.851	0.0014411	0	0	0
26.85	0.001012	0	0	0
26.848	0.00053392	0	0	0
26.846	1.821e-05	0	0	0
26.844	-0.00052143	0	0	0
26.842	-0.0010701	0	0	0
26.84	-0.001613	0	0	0
26.838	-0.0021361	0	0	0
26.836	-0.0026277	0	0	0
26.834	-0.0030781	0	0	0
26.832	-0.0034805	0	0	0
26.83	-0.0038304	0	0	0
26.828	-0.0041253	0	0	0
26.827	-0.004364	0	0	0
26.825	-0.0045455	0	0	0
26.823	-0.0046688	0	0	0
26.821	-0.0047321	0	0	0
26.819	-0.0047323	0	0	0
26.817	-0.0046655	0	0	0
26.815	-0.0045273	0	0	0
26.813	-0.0043133	0	0	0
26.811	-0.0040203	0	0	0
26.809	-0.0036475	0	0	0
26.807	-0.003197	0	0	0
26.805	-0.0026749	0	0	0
26.804	-0.0020917	0	0	0
26.802	-0.001462	0	0	0
26.8	-0.00080434	0	0	0
26.798	-0.00013986	0	0	0
26.796	0.00050882	0	0	0
26.794	0.0011194	0	0	0
26.792	0.0016714	0	0	0
26.79	0.0021483	0	0	0
26.788	0.0025383	0	0	0
26.786	0.0028358	0	0	0
26.784	0.0030416	0	0	0
26.782	0.003163	0	0	0
26.781	0.0032127	0	0	0
26.779	0.0032081	0	0	0
26.777	0.0031691	0	0	0
26.775	0.0031171	0	0	0
26.773	0.0030722	0	0	0
26.771	0.0030522	0	0	0
26.769	0.0030711	0	0	0
26.767	0.0031377	0	0	0
26.765	0.0032557	0	0	0
26.763	0.0034233	0	0	0
26.761	0.0036342	0	0	0
26.759	0.0038781	0	0	0
26.758	0.004142	0	0	0
26.756	0.004412	0	0	0
26.754	0.004674	0	0	0
26.752	0.004915	0	0	0
26.75	0.0051245	0	0	0
26.748	0.0052942	0	0	0
26.746	0.0054191	0	0	0
26.744	0.0054968	0	0	0
26.742	0.0055274	0	0	0
26.74	0.0055129	0	0	0
26.738	0.0054567	0	0	0
26.736	0.0053628	0	0	0
26.735	0.0052355	0	0	0
26.733	0.0050788	0	0	0
26.731	0.0048965	0	0	0
26.729	0.0046922	0	0	0
26.727	0.0044691	0	0	0
26.725	0.0042307	0	0	0
26.723	0.0039808	0	0	0
26.721	0.0037238	0	0	0
26.719	0.0034645	0	0	0
26.717	0.0032089	0	0	0
26.715	0.0029629	0	0	0
26.713	0.002733	0	0	0
26.712	0.0025254	0	0	0
26.71	0.0023456	0	0	0
26.708	0.0021982	0	0	0
26.706	0.0020862	0	0	0
26.704	0.0020112	0	0	0
26.702	0.0019733	0	0	0
26.7	0.001971	0	0	0
26.698	0.002002	0	0	0
26.696	0.002063	0	0	0
26.694	0.0021506	0	0	0
26.692	0.0022618	0	0	0
26.69	0.0023938	0	0	0
26.689	0.0025448	0	0	0
26.687	0.0027135	0	0	0
26.685	0.0028991	0	0	0
26.683	0.0031009	0	0	0
26.681	0.0033174	0	0	0
26.679	0.0035464	0	0	0
26.677	0.0037835	0	0	0
26.675	0.0040224	0	0	0
26.673	0.0042543	0	0	0
26.671	0.0044681	0	0	0
26.669	0.0046505	0	0	0
26.667	0.0047869	0	0	0
26.666	0.0048622	0	0	0
26.664	0.0048619	0	0	0
26.662	0.0047734	0	0	0
26.66	0.0045869	0	0	0
26.658	0.0042966	0	0	0
26.656	0.0039014	0	0	0
26.654	0.0034051	0	0	0
26.652	0.002817	0	0	0
26.65	0.0021507	0	0	0
26.648	0.0014241	0	0	0
26.646	0.00065799	0	0	0
26.644	-0.00012519	0	0	0
26.643	-0.00090238	0	0	0
26.641	-0.0016513	0	0	0
26.639	-0.0023516	0	0	0
26.637	-0.0029855	0	0	0
26.635	-0.0035388	0	0	0
26.633	-0.0040004	0	0	0
26.631	-0.0043632	0	0	0
26.629	-0.004623	0	0	0
26.627	-0.0047788	0	0	0
26.625	-0.0048316	0	0	0
26.623	-0.0047844	0	0	0
26.621	-0.0046413	0	0	0
26.62	-0.0044075	0	0	0
26.618	-0.0040889	0	0	0
26.616	-0.003692	0	0	0
26.614	-0.0032239	0	0	0
26.612	-0.0026925	0	0	0
26.61	-0.0021063	0	0	0
26.608	-0.0014747	0	0	0
26.606	-0.00080737	0	0	0
26.604	-0.00011467	0	0	0
26.602	0.00059317	0	0	0
26.6	0.0013064	0	0	0
26.598	0.002016	0	0	0
26.597	0.0027147	0	0	0
26.595	0.0033966	0	0	0
26.593	0.0040577	0	0	0
26.591	0.0046959	0	0	0
26.589	0.0053104	0	0	0
26.587	0.0059011	0	0	0
26.585	0.0064679	0	0	0
26.583	0.00701	0	0	0
26.581	0.0075244	0	0	0
26.579	0.0080057	0	0	0
26.577	0.0084455	0	0	0
26.576	0.0088321	0	0	0
26.574	0.0091511	0	0	0
26.572	0.0093859	0	0	0
26.57	0.0095196	0	0	0
26.568	0.0095357	0	0	0
26.566	0.0094209	0	0	0
26.564	0.0091663	0	0	0
26.562	0.0087695	0	0	0
[truncated: 24,215 more rows]
