# Supplementary material for: Staggered structural dynamic-mediated selective adsorption of H2O/D2O on flexible graphene oxide nanosheets
Source: Nat Commun. 2024 Apr 27;15:3585. doi: 10.1038/s41467-024-47838-9 (PMC11055881; doi:10.1038/s41467-024-47838-9)
Supplement: Supplementary file 18 — Source Data [file 41467_2024_47838_MOESM18_ESM.zip › Source Data file/Fig6/153K.xlsx]

## Sheet: G680-120dC_se8512-b_spec4
X	Val
416857	-26.4269
416649	-34.6427
416441	-38.9901
416232	-39.8256
416024	-37.5396
415816	-32.5665
415607	-25.3881
415399	-16.5185
415191	-6.46885
414982	4.297
414774	15.4039
414566	26.5874
414357	37.1029
414149	46.2493
413941	53.904
413732	59.8802
413524	63.8705
413316	65.4267
413107	63.996
412899	59.0208
412691	50.0913
412482	37.1241
412274	20.5203
412066	1.25455
411857	-19.144
411649	-38.7383
411441	-55.4432
411232	-67.3554
411024	-73.088
410816	-72.0381
410607	-64.528
410399	-51.7843
410191	-35.7564
409982	-18.8064
409774	-3.3281
409566	8.63058
409357	15.6743
409149	17.2368
408941	13.5959
408732	5.72835
408524	-4.96314
408316	-16.9838
408107	-29.0637
407899	-40.3784
407691	-50.6227
407482	-59.9244
407274	-68.6366
407066	-77.078
406857	-85.312
406649	-93.0361
406441	-99.6189
406232	-104.27
406024	-106.286
405816	-105.283
405607	-101.348
405399	-95.0421
405191	-87.2621
404982	-79.0014
404774	-71.0769
404566	-63.9107
404357	-57.4288
404149	-51.1075
403941	-44.1552
403732	-35.7804
403524	-25.4761
403316	-13.2495
403107	0.256236
402899	13.7751
402691	25.5613
402482	33.634
402274	36.0813
402066	31.5093
401857	19.1602
401649	-1.0385
401441	-28.2655
401232	-60.8816
401024	-96.6411
400816	-133.008
400607	-167.524
400399	-198.154
400191	-223.547
399982	-243.148
399774	-257.151
399566	-266.308
399357	-271.652
399149	-274.193
398941	-274.679
398732	-273.462
398524	-270.5
398316	-265.493
398107	-258.091
397899	-248.128
397691	-235.789
397482	-221.671
397274	-206.691
397066	-191.879
396857	-178.098
396649	-165.786
396441	-154.797
396232	-144.41
396024	-133.503
395816	-120.863
395607	-105.55
395399	-87.201
395191	-66.2063
394982	-43.6926
394774	-21.3321
394566	-1.02308
394357	15.4709
394149	26.8316
393941	32.3808
393732	32.1281
393524	26.687
393316	17.1065
393107	4.67803
392899	-9.22827
392691	-23.2717
392482	-36.1944
392274	-46.8455
392066	-54.2113
391857	-57.4759
391649	-56.1198
391441	-50.0346
391232	-39.6212
391024	-25.8296
390816	-10.1149
390607	5.69644
390399	19.6109
390191	29.7072
389982	34.6319
389774	33.5437
389566	25.9759
389357	12.1535
389149	-7.01461
388941	-30.0084
388732	-54.8316
388524	-79.2041
388316	-100.802
388107	-117.526
387899	-127.767
387691	-130.635
387482	-126.089
387274	-114.962
387066	-98.8338
386857	-79.7745
386649	-59.9894
386441	-41.4292
386232	-25.4445
386024	-12.5624
385816	-2.44175
385607	5.97604
385399	14.1513
385191	23.54
384982	35.1952
384774	49.4716
384566	65.8984
384357	83.2398
384149	99.7133
383941	113.301
383732	122.079
383524	124.495
383316	119.565
383107	106.97
382899	87.0644
382691	60.8283
382482	29.7663
382274	-4.22371
382066	-39.0103
381857	-72.4036
381649	-102.333
381441	-127.01
381232	-145.048
381024	-155.546
380816	-158.115
380607	-152.878
380399	-140.436
380191	-121.844
379982	-98.561
379774	-72.3888
379566	-45.3698
379357	-19.6261
379149	2.858
378941	20.4902
378732	32.3186
378524	38.2122
378316	38.8845
378107	35.8243
377899	31.0698
377691	26.7973
377482	24.9028
377274	26.6374
377066	32.3773
376857	41.5806
376649	52.9359
376441	64.6654
376232	74.9065
376024	82.0885
375816	85.2252
375607	84.0713
375399	79.1258
375191	71.4989
374982	62.6831
374774	54.2808
374566	47.7348
374357	44.1018
374149	43.8898
373941	46.9746
373732	52.6033
373524	59.4869
373316	65.9799
373107	70.3326
372899	70.9828
372691	66.8378
372482	57.4878
372274	43.2985
372066	25.3517
371857	5.23916
371649	-15.2468
371441	-34.4546
371232	-51.1648
371024	-64.7635
370816	-75.2623
370607	-83.1707
370399	-89.2661
370191	-94.3318
369982	-98.9347
369774	-103.299
369566	-107.298
369357	-110.555
369149	-112.604
368941	-113.061
368732	-111.749
368524	-108.753
368316	-104.396
368107	-99.168
367899	-93.6268
367691	-88.317
367482	-83.7095
367274	-80.1636
367066	-77.8935
366857	-76.9264
366649	-77.0477
366441	-77.7524
366232	-78.2328
366024	-77.4371
365816	-74.2157
365607	-67.5437
365399	-56.7772
365191	-41.8749
364982	-23.5194
364774	-3.08757
364566	17.5369
364357	36.2737
364149	51.2093
363941	60.928
363732	64.7384
363524	62.7526
363316	55.8153
363107	45.3146
362899	32.9287
362691	20.3644
362482	9.13366
362274	0.392735
362066	-5.15106
361857	-7.27305
361649	-6.21887
361441	-2.65556
361232	2.41167
361024	7.76001
360816	12.1086
360607	14.3087
360399	13.5407
360191	9.47885
359982	2.38138
359774	-6.93005
359566	-17.2091
359357	-27.0187
359149	-35.0059
358941	-40.1491
358732	-41.9151
358524	-40.2915
358316	-35.6966
358107	-28.8062
357899	-20.3542
357691	-10.9663
357482	-1.06747
357274	9.12884
357066	19.5625
356857	30.2339
356649	41.1101
356441	52.0519
356232	62.7712
356024	72.8146
355816	81.5642
355607	88.2542
355399	92.0087
355191	91.9109
354982	87.1138
354774	76.9875
354566	61.2833
354357	40.279
354149	14.8636
353941	-13.4723
353732	-42.7585
353524	-70.7686
353316	-95.3127
353107	-114.546
352899	-127.235
352691	-132.927
352482	-131.988
352274	-125.495
352066	-115.013
351857	-102.296
351649	-88.9837
351441	-76.3455
351232	-65.1397
351024	-55.5875
350816	-47.4603
350607	-40.2418
350399	-33.3186
350191	-26.1562
349982	-18.4333
349774	-10.119
349566	-1.48809
349357	6.92307
349149	14.4186
348941	20.2892
348732	23.9885
348524	25.2959
348316	24.4147
348107	21.9671
347899	18.8634
347691	16.0601
347482	14.2637
347274	13.6663
347066	13.7987
346857	13.5618
346649	11.4427
346441	5.8641
346232	-4.42584
346024	-20.0298
345816	-40.7277
345607	-65.4853
345399	-92.626
345191	-120.098
344982	-145.761
344774	-167.629
344566	-184.029
344357	-193.696
344149	-195.814
343941	-190.028
343732	-176.461
343524	-155.714
343316	-128.832
343107	-97.2437
342899	-62.6438
342691	-26.8449
342482	8.38603
342274	41.4824
342066	71.2043
341857	96.7231
341649	117.656
341441	134.048
341232	146.295
341024	155.025
340816	160.931
340607	164.608
340399	166.407
340191	166.363
339982	164.201
339774	159.448
339566	151.605
339357	140.355
339149	125.741
338941	108.255
338732	88.8308
338524	68.7259
338316	49.3227
338107	31.9105
337899	17.4943
337691	6.67508
337482	-0.38353
337274	-3.91241
337066	-4.44613
336857	-2.71707
336649	0.44228
336441	4.18183
336232	7.7083
336024	10.3622
335816	11.7005
335607	11.5724
335399	10.1621
335191	7.97054
334982	5.71803
334774	4.17446
334566	3.94884
334357	5.2872
334149	7.93012
333941	11.0665
333732	13.396
333524	13.2884
333316	9.00951
333107	-1.02122
332899	-17.9753
332691	-42.3916
332482	-74.011
332274	-111.696
332066	-153.46
331857	-196.623
331649	-238.079
331441	-274.655
331232	-303.496
331024	-322.391
330816	-329.998
330607	-325.92
330399	-310.633
330191	-285.313
329982	-251.63
329774	-211.551
329566	-167.202
329357	-120.782
329149	-74.5126
328941	-30.574
328732	8.99562
328524	42.4526
328316	68.5309
328107	86.614
327899	96.8418
327691	100.109
327482	97.9374
327274	92.2279
327066	84.9575
326857	77.8741
326649	72.2668
326441	68.8591
326232	67.8337
326024	68.9626
325816	71.7867
325607	75.7834
325399	80.4775
325191	85.4808
324982	90.4775
324774	95.191
324566	99.3683
324357	102.8
324149	105.374
323941	107.126
323732	108.273
323524	109.187
323316	110.307
323107	112.022
322899	114.531
322691	117.751
322482	121.28
322274	124.44
322066	126.395
321857	126.322
321649	123.594
321441	117.946
321232	109.587
321024	99.2408
320816	88.1005
320607	77.7087
320399	69.7662
320191	65.8971
319982	67.3988
319774	75.0117
319566	88.7466
319357	107.804
319149	130.61
318941	154.969
318732	178.325
318524	198.08
318316	211.935
318107	218.186
317899	215.951
317691	205.284
317482	187.188
317274	163.507
317066	136.728
316857	109.69
316649	85.2194
316441	65.738
316232	52.8809
316024	47.1961
315816	47.9941
315607	53.4006
315399	60.6306
315191	66.4533
314982	67.7665
314774	62.1707
314566	48.4205
314357	26.6619
314149	-1.58994
313941	-33.7187
313732	-66.4511
313524	-96.3768
313316	-120.439
313107	-136.311
312899	-142.604
312691	-138.906
312482	-125.675
312274	-104.038
312066	-75.5411
311857	-41.9267
311649	-4.94593
311441	33.7511
311232	72.6567
311024	110.389
310816	145.647
310607	177.169
310399	203.724
310191	224.166
309982	237.535
309774	243.207
309566	241.032
309357	231.452
309149	215.523
308941	194.861
308732	171.482
308524	147.583
308316	125.281
308107	106.369
307899	92.1154
307691	83.1423
307482	79.3985
307274	80.2322
307066	84.5475
306857	91.0182
306649	98.3178
306441	105.323
306232	111.255
306024	115.726
305816	118.696
305607	120.345
305399	120.909
305191	120.5
304982	118.984
304774	115.927
304566	110.637
304357	102.302
304149	90.1883
303941	73.8703
303732	53.4303
303524	29.5917
303316	3.74364
303107	-22.1573
302899	-45.8004
302691	-64.8203
302482	-77.1376
302274	-81.2837
302066	-76.6556
301857	-63.6571
301649	-43.6987
301441	-19.0519
301232	7.41997
301024	32.6159
300816	53.5797
300607	67.8551
300399	73.7638
300191	70.5735
299982	58.5418
299774	38.8416
299566	13.3864
299357	-15.4193
299149	-44.9711
298941	-72.7669
298732	-96.6847
298524	-115.202
298316	-127.526
298107	-133.618
297899	-134.104
297691	-130.096
297482	-122.943
297274	-113.98
297066	-104.305
296857	-94.6237
296649	-85.1955
296441	-75.8635
296232	-66.1583
296024	-55.4384
295816	-43.0335
295607	-28.3605
295399	-10.9986
295191	9.27349
294982	32.4651
294774	58.3625
294566	86.5031
294357	116.131
294149	146.141
293941	175.047
293732	200.993
293524	221.862
293316	235.469
293107	239.866
292899	233.681
292691	216.455
292482	188.883
292274	152.885
292066	111.461
291857	68.3358
291649	27.4331
291441	-7.71103
291232	-34.4771
291024	-51.5143
290816	-58.8396
290607	-57.6695
290399	-50.0361
290191	-38.2918
289982	-24.6317
289774	-10.7413
289566	2.36076
289357	14.2828
289149	25.0711
288941	34.9577
288732	44.1349
288524	52.6212
288316	60.2451
288107	66.7279
287899	71.8166
287691	75.4081
287482	77.6183
287274	78.7774
287066	79.3621
286857	79.8978
286649	80.8654
286441	82.6379
286232	85.4456
286024	89.3548
285816	94.2379
285607	99.7283
285399	105.174
285191	109.628
284982	111.918
284774	110.82
284566	105.318
284357	94.9019
284149	79.8123
283941	61.1546
283732	40.8199
283524	21.2166
283316	4.86274
283107	-6.06672
282899	-10.1334
282691	-6.88482
282482	3.08493
282274	18.2584
282066	36.4605
281857	55.2012
281649	72.0289
281441	84.8375
281232	92.0907
281024	92.9449
280816	87.2682
280607	75.5706
280399	58.8654
280191	38.4977
279982	15.9705
279774	-7.19848
279566	-29.5734
279357	-49.8479
279149	-66.8573
278941	-79.5795
278732	-87.1444
278524	-88.8643
278316	-84.2818
278107	-73.2199
277899	-55.8172
277691	-32.5325
277482	-4.11821
277274	28.4403
277066	63.9776
276857	101.2
276649	138.754
276441	175.278
276232	209.469
276024	240.158
275816	266.392
275607	287.523
275399	303.275
275191	313.769
274982	319.503
274774	321.26
274566	319.974
274357	316.574
274149	311.827
273941	306.228
273732	299.965
273524	292.955
273316	284.944
273107	275.647
272899	264.875
272691	252.613
272482	239.039
272274	224.462
272066	209.224
271857	193.592
271649	177.667
271441	161.361
271232	144.426
271024	126.545
270816	107.453
270607	87.0552
270399	65.5233
270191	43.3447
269982	21.3155
269774	0.482234
269566	-17.9555
269357	-32.7674
269149	-42.8225
268941	-47.2136
268732	-45.3695
268524	-37.1437
268316	-22.8756
268107	-3.4082
267899	19.9469
267691	45.5096
267482	71.3924
267274	95.7025
267066	116.749
266857	133.21
266649	144.221
266441	149.376
266232	148.638
266024	142.224
265816	130.486
265607	113.839
265399	92.7414
265191	67.721
264982	39.4006
264774	8.50724
264566	-24.1571
264357	-57.7681
264149	-91.5303
263941	-124.696
263732	-156.536
263524	-186.282
263316	-213.051
263107	-235.816
262899	-253.44
262691	-264.789
262482	-268.898
262274	-265.162
262066	-253.491
261857	-234.394
261649	-208.963
261441	-178.764
261232	-145.65
261024	-111.55
260816	-78.2637
260607	-47.2922
260399	-19.74
260191	3.71965
259982	22.8173
259774	37.6175
259566	48.4273
259357	55.7076
259149	60.0038
258941	61.9083
258732	62.0557
258524	61.1384
258316	59.9262
258107	59.2655
257899	60.0404
257691	63.0885
257482	69.0785
257274	78.3742
257066	90.9179
256857	106.17
256649	123.129
256441	140.438
256232	156.57
256024	170.035
255816	179.584
255607	184.354
255399	183.914
255191	178.248
254982	167.667
254774	152.724
254566	134.161
254357	112.919
254149	90.1888
253941	67.4617
253732	46.522
253524	29.33
253316	17.7888
253107	13.4309
252899	17.1045
252691	28.7524
252482	47.3597
252274	71.1007
252066	97.6552
251857	124.618
251649	149.899
251441	172.017
251232	190.238
251024	204.527
250816	215.38
250607	223.569
250399	229.897
250191	234.997
249982	239.233
249774	242.673
249566	245.138
249357	246.298
249149	245.765
248941	243.196
248732	238.366
248524	231.218
248316	221.89
248107	210.704
247899	198.117
247691	184.645
247482	170.762
247274	156.8
247066	142.884
246857	128.91
246649	114.601
246441	99.617
246232	83.7127
246024	66.8951
245816	49.5411
245607	32.4361
245399	16.709
245191	3.66772
244982	-5.43769
244774	-9.67309
244566	-8.63871
244357	-2.59526
244149	7.53402
243941	20.2859
243732	33.8756
243524	46.4612
243316	56.4
243107	62.449
242899	63.88
242691	60.5
242482	52.5893
242274	40.7802
242066	25.913
241857	8.90415
241649	-9.34487
241441	-28.0324
241232	-46.3905
241024	-63.5961
240816	-78.7846
240607	-91.0493
240399	-99.4917
240191	-103.321
239982	-101.981
239774	-95.2671
239566	-83.4062
239357	-67.0802
239149	-47.3797
238941	-25.7047
238732	-3.62613
238524	17.2698
238316	35.5379
238107	50.0166
237899	59.9453
237691	65.0469
237482	65.5634
237274	62.2341
237066	56.2088
236857	48.8974
236649	41.7711
236441	36.1422
236232	32.9619
236024	32.6736
235816	35.1548
235607	39.7621
235399	45.4722
235191	51.0935
234982	55.5086
234774	57.8983
234566	57.9064
234357	55.7084
234149	51.97
233941	47.6995
233732	44.0212
233524	41.9175
233316	41.993
233107	44.317
232899	48.3788
232691	53.1685
232482	57.3646
232274	59.5884
232066	58.671
231857	53.8791
231649	45.0582
231441	32.6667
231232	17.6959
231024	1.49233
230816	-14.4862
230607	-28.9735
230399	-41.0722
230191	-50.3319
229982	-56.7913
229774	-60.8451
229566	-63.0141
229357	-63.6805
229149	-62.8637
228941	-60.1055
228732	-54.5016
228524	-44.8784
228316	-30.0767
228107	-9.27661
227899	17.7103
227691	50.2449
227482	86.8064
227274	125.098
227066	162.303
226857	195.453
226649	221.849
226441	239.465
226232	247.25
226024	245.273
225816	234.691
225607	217.532
225399	196.37
225191	173.95
224982	152.842
224774	135.183
224566	122.513
224357	115.71
224149	114.982
223941	119.908
223732	129.499
223524	142.31
223316	156.59
223107	170.497
222899	182.338
222691	190.817
222482	195.226
222274	195.534
222066	192.35
221857	186.762
221649	180.075
221441	173.521
221232	167.982
221024	163.807
220816	160.752
220607	158.062
220399	154.685
220191	149.565
219982	141.971
219774	131.767
219566	119.575
219357	106.77
219149	95.3167
218941	87.4511
218732	85.2783
218524	90.3642
218316	103.397
218107	123.986
217899	150.62
217691	180.805
217482	211.332
217274	238.653
217066	259.284
216857	270.222
216649	269.294
216441	255.42
216232	228.752
216024	190.675
215816	143.668
215607	91.0343
215399	36.5478
215191	-15.9523
214982	-62.9626
214774	-101.668
214566	-130.208
214357	-147.823
214149	-154.874
213941	-152.725
213732	-143.496
213524	-129.729
213316	-113.998
213107	-98.5396
212899	-84.9421
212691	-73.9684
212482	-65.5194
212274	-58.7463
212066	-52.2751
211857	-44.4978
211649	-33.8744
211441	-19.201
211232	0.187821
211024	24.2981
210816	52.443
210607	83.2956
210399	115.024
210191	145.498
209982	172.547
209774	194.234
209566	209.111
209357	216.395
209149	216.052
208941	208.748
208732	195.706
208524	178.479
208316	158.716
208107	137.946
207899	117.431
207691	98.0954
207482	80.5207
207274	64.988
207066	51.5374
206857	40.0305
206649	30.2065
206441	21.7366
206232	14.2835
206024	7.57022
205816	1.45133
205607	-4.02788
205399	-8.6058
205191	-11.8298
204982	-13.1381
204774	-11.9874
204566	-7.99705
204357	-1.07283
204149	8.52751
203941	20.2086
203732	33.1329
203524	46.3723
203316	59.0739
203107	70.5914
202899	80.545
202691	88.7936
202482	95.3338
202274	100.165
202066	103.168
201857	104.048
201649	102.356
201441	97.5934
201232	89.357
201024	77.4797
200816	62.1248
200607	43.801
200399	23.3002
200191	1.5794
199982	-20.3767
199774	-41.5955
199566	-61.2792
199357	-78.9042
199149	-94.112
198941	-106.649
198732	-116.297
198524	-122.815
198316	-125.917
198107	-125.302
197899	-120.739
197691	-112.201
197482	-100.012
197274	-84.966
197066	-68.3629
196857	-51.9195
196649	-37.555
196441	-27.0738
196232	-21.8166
196024	-22.3669
195816	-28.3961
195607	-38.6967
195399	-51.4076
195191	-64.3812
194982	-75.6079
194774	-83.5944
194566	-87.6098
194357	-87.7459
194149	-84.7866
193941	-79.9284
193732	-74.4289
193524	-69.2712
193316	-64.9286
193107	-61.2823
192899	-57.706
192691	-53.2895
192482	-47.1375
192274	-38.6633
192066	-27.8018
191857	-15.0895
191649	-1.60134
191441	11.2302
191232	21.855
191024	28.8403
190816	31.0478
190607	27.729
190399	18.6339
190191	3.91542
189982	-15.9743
189774	-40.1927
189566	-67.4711
189357	-96.0799
189149	-123.835
188941	-148.191
188732	-166.433
188524	-175.975
188316	-174.7
188107	-161.299
187899	-135.529
187691	-98.336
187482	-51.8126
187274	1.0072
187066	56.4841
186857	110.788
186649	160.325
186441	202.116
186232	234.073
186024	255.137
185816	265.274
185607	265.332
185399	256.799
185191	241.513
184982	221.375
184774	198.122
184566	173.184
184357	147.651
184149	122.316
183941	97.7743
183732	74.5216
183524	53.0195
183316	33.6946
183107	16.8785
182899	2.71189
182691	-8.94454
182482	-18.549
182274	-26.8422
182066	-34.7353
181857	-43.1492
181649	-52.8485
181441	-64.3123
181232	-77.6654
181024	-92.6696
180816	-108.756
180607	-125.07
180399	-140.517
180191	-153.811
179982	-163.553
179774	-168.365
179566	-167.088
179357	-159.026
179149	-144.179
178941	-123.399
178732	-98.3929
178524	-71.5461
178316	-45.586
178107	-23.1528
177899	-6.38219
177691	3.39958
177482	5.7967
177274	1.26722
177066	-9.10871
176857	-23.9312
176649	-41.7572
176441	-61.2762
176232	-81.3541
176024	-100.967
175816	-119.086
175607	-134.587
175399	-146.252
175191	-152.877
174982	-153.475
174774	-147.511
174566	-135.087
174357	-117.028
174149	-94.8161
173941	-70.4033
173732	-45.9215
173524	-23.3691
173316	-4.33036
173107	10.2242
172899	20.0298
172691	25.5072
172482	27.6426
172274	27.7898
172066	27.4221
171857	27.8707
171649	30.0883
171441	34.4798
171232	40.8375
171024	48.4015
170816	56.0417
170607	62.5282
170399	66.8333
170191	68.3929
169982	67.2623
169774	64.1224
169566	60.129
169357	56.6359
169149	54.8557
168941	55.537
168732	58.737
168524	63.7466
168316	69.1943
168107	73.3137
167899	74.3226
167691	70.834
167482	62.2045
167274	48.7373
167066	31.6843
166857	13.0402
166649	-4.82748
166441	-19.6265
166232	-29.5609
166024	-33.6276
165816	-31.7306
165607	-24.6034
165399	-13.5817
165191	-0.29979
164982	13.6098
164774	26.751
164566	38.1031
164357	47.0665
164149	53.4382
163941	57.3468
163732	59.1695
163524	59.4396
163316	58.7482
163107	57.6417
162899	56.5248
162691	55.5914
162482	54.8029
162274	53.9307
162066	52.6573
161857	50.7119
161649	47.9975
161441	44.6673
161232	41.1166
161024	37.8856
160816	35.4939
160607	34.254
160399	34.1178
160191	34.6085
159982	34.8635
159774	33.7883
159566	30.2888
159357	23.5283
159149	13.1475
158941	-0.606823
158732	-16.8748
158524	-34.2992
158316	-51.2354
158107	-66.0048
157899	-77.1402
157691	-83.5746
157482	-84.7529
157274	-80.6643
157066	-71.8116
156857	-59.1431
156649	-43.9627
156441	-27.828
156232	-12.4326
156024	0.534557
155816	9.55153
155607	13.4371
155399	11.5085
155191	3.68987
154982	-9.45973
154774	-26.8151
154566	-46.8451
154357	-67.8358
154149	-88.1314
153941	-106.344
153732	-121.496
153524	-133.069
153316	-140.969
153107	-145.428
152899	-146.874
152691	-145.796
152482	-142.64
152274	-137.744
152066	-131.316
151857	-123.454
151649	-114.188
151441	-103.54
151232	-91.5823
151024	-78.4711
150816	-64.4707
150607	-49.9537
150399	-35.3903
150191	-21.3308
149982	-8.38052
149774	2.83828
149566	11.7435
149357	17.8698
149149	20.9537
148941	21.0061
148732	18.3467
148524	13.584
148316	7.53885
148107	1.13045
147899	-4.744
147691	-9.30464
147482	-11.9378
147274	-12.1979
147066	-9.77907
146857	-4.48711
146649	3.76389
146441	14.9157
146232	28.6984
146024	44.5567
145816	61.6039
145607	78.6366
145399	94.2245
145191	106.871
144982	115.218
144774	118.247
144566	115.446
144357	106.894
144149	93.2562
143941	75.6998
143732	55.7443
143524	35.0892
143316	15.4428
143107	-1.62663
142899	-14.8144
142691	-23.1849
142482	-26.2685
142274	-24.1494
142066	-17.5263
141857	-7.71066
141649	3.46641
141441	13.8796
141232	21.441
141024	24.4679
140816	22.0201
140607	14.1065
140399	1.69266
140191	-13.5017
139982	-29.3708
139774	-43.8577
139566	-55.3428
139357	-62.8884
139149	-66.2911
138941	-65.9534
138732	-62.6338
138524	-57.1656
138316	-50.2238
138107	-42.1967
137899	-33.1719
137691	-23.0137
137482	-11.482
137274	1.65166
137066	16.5263
136857	33.1587
136649	51.4455
136441	71.1771
136232	92.0432
136024	113.619
135816	135.334
135607	156.446
135399	176.036
135191	193.05
134982	206.405
134774	215.156
134566	218.697
134357	216.955
134149	210.524
133941	200.673
133732	189.208
133524	178.194
133316	169.574
133107	164.788
132899	164.468
132691	168.302
132482	175.088
132274	182.985
132066	189.871
131857	193.746
131649	193.074
131441	186.998
131232	175.412
131024	158.88
130816	138.463
130607	115.497
130399	91.3865
130191	67.4455
129982	44.8051
129774	24.3798
129566	6.86764
129357	-7.24128
129149	-17.6672
128941	-24.3576
128732	-27.5058
128524	-27.5496
128316	-25.1293
128107	-20.9978
127899	-15.8954
127691	-10.4151
127482	-4.89938
127274	0.606081
127066	6.32447
126857	12.6589
126649	20.0704
126441	28.9604
126232	39.5864
126024	52.0237
125816	66.1641
125607	81.7319
125399	98.2962
125191	115.272
124982	131.919
124774	147.355
124566	160.608
124357	170.709
124149	176.805
123941	178.279
123732	174.818
123524	166.429
123316	153.389
123107	136.158
122899	115.291
122691	91.3945
122482	65.1325
122274	37.2886
122066	8.85096
121857	-18.9204
121649	-44.4835
121441	-66.0752
121232	-81.8727
121024	-90.2143
120816	-89.8248
120607	-80.0264
120399	-60.887
120191	-33.276
119982	1.18298
119774	40.2511
119566	81.2815
119357	121.458
119149	158.028
118941	188.512
118732	210.862
118524	223.583
118316	225.822
118107	217.429
117899	198.992
117691	171.827
117482	137.916
117274	99.755
117066	60.131
116857	21.8381
116649	-12.6238
116441	-41.3081
116232	-62.9834
116024	-77.1631
115816	-83.997
115607	-84.0584
115399	-78.0839
115191	-66.7418
114982	-50.4889
114774	-29.5538
114566	-4.03996
114357	25.8883
114149	59.8036
113941	96.8614
113732	135.748
113524	174.747
113316	211.918
113107	245.334
112899	273.339
112691	294.756
112482	309.017
112274	316.186
112066	316.893
111857	312.197
111649	303.412
111441	291.929
111232	279.069
111024	265.968
110816	253.523
110607	242.373
110399	232.931
110191	225.444
109982	220.081
109774	217.008
109566	216.445
109357	218.67
109149	223.962
108941	232.483
108732	244.14
108524	258.457
108316	274.526
108107	291.053
107899	306.519
107691	319.417
107482	328.524
107274	333.109
107066	333.042
106857	328.752
106649	321.049
106441	310.855
106232	298.914
106024	285.568
105816	270.654
105607	253.565
105399	233.456
105191	209.55
104982	181.46
104774	149.441
104566	114.515
104357	78.4151
104149	43.3655
103941	11.7446
103732	-14.2981
103524	-33.1898
103316	-44.177
103107	-47.4202
102899	-43.9341
102691	-35.3943
102482	-23.8631
102274	-11.4916
102066	-0.257107
101857	8.2285
101649	12.8233
101441	12.887
101232	8.26621
101024	-0.735406
100816	-13.3838
100607	-28.5385
100399	-44.6915
100191	-60.0438
99982.4	-72.6392
99774.1	-80.5544
99565.7	-82.1262
99357.4	-76.1789
99149.1	-62.2087
98940.7	-40.4869
98732.4	-12.0534
98524.1	5.31615
98315.7	10.941
98107.4	28.8579
97899.1	60.0138
97690.7	88.2897
97482.4	112.708
97274.1	132.971
97065.7	149.387
96857.4	162.685
96649.1	173.782
96440.7	183.551
96232.4	192.645
96024.1	201.403
95815.7	209.834
95607.4	217.685
95399.1	224.528
95190.7	229.878
94982.4	233.285
94774.1	234.417
94565.7	233.101
94357.4	229.333
94149.1	223.252
93940.7	215.079
93732.4	205.027
93524.1	193.218
93315.7	179.612
93107.4	163.993
92899.1	146.028
92690.7	125.391
92482.4	101.954
92274.1	75.9805
92065.7	48.281
91857.4	20.2752
91649.1	-6.08259
91440.7	-28.5157
91232.4	-44.7497
91024.1	-52.8854
90815.7	-51.7424
90607.4	-41.1548
90399.1	-21.9827
90190.7	4.05807
89982.4	34.6029
89774.1	67.0039
89565.7	98.7163
89357.4	127.63
89149.1	152.286
88940.7	171.961
88732.4	186.604
88524.1	196.683
88315.7	202.969
88107.4	206.314
87899.1	207.472
87690.7	206.992
87482.4	205.188
87274.1	202.198
87065.7	198.072
86857.4	192.891
86649.1	186.842
86440.7	180.242
86232.4	173.494
86024.1	166.985
85815.7	160.968
85607.4	155.459
85399.1	150.203
85190.7	144.72
84982.4	138.428
84774.1	130.829
84565.7	121.703
84357.4	111.269
84149.1	100.267
83940.7	89.9294
83732.4	81.8457
83524.1	77.7289
83315.7	79.1304
83107.4	87.1538
82899.1	102.227
82690.7	123.974
82482.4	151.223
82274.1	182.141
82065.7	214.478
81857.4	245.877
81649.1	274.197
81440.7	297.785
81232.4	315.67
81024.1	327.636
80815.7	334.179
80607.4	336.359
80399.1	335.565
80190.7	333.261
79982.4	330.734
79774.1	328.898
79565.7	328.186
79357.4	328.538
79149.1	329.496
78940.7	330.365
78732.4	330.425
78524.1	329.134
78315.7	326.288
78107.4	322.103
77899.1	317.192
77690.7	312.453
77482.4	308.882
77274.1	307.371
77065.7	308.521
76857.4	312.534
76649.1	319.188
76440.7	327.893
76232.4	337.816
76024.1	348.024
75815.7	357.622
75607.4	365.862
75399.1	372.224
75190.7	376.467
74982.4	378.652
74774.1	379.144
74565.7	378.579
74357.4	377.782
74149.1	377.633
73940.7	378.903
73732.4	382.07
73524.1	387.171
73315.7	393.72
73107.4	400.73
72899.1	406.832
72690.7	410.497
72482.4	410.305
72274.1	405.228
72065.7	394.863
71857.4	379.585
71649.1	360.576
71440.7	339.724
71232.4	319.411
71024.1	302.204
70815.7	290.513
70607.4	286.26
70399.1	290.624
70190.7	303.89
69982.4	325.423
69774.1	353.775
69565.7	386.883
69357.4	422.334
69149.1	457.667
68940.7	490.658
68732.4	519.586
68524.1	543.431
68315.7	561.99
68107.4	575.881
67899.1	586.409
67690.7	595.308
67482.4	604.372
67274.1	615.057
67065.7	628.107
66857.4	643.333
66649.1	659.573
66440.7	674.897
66232.4	687.001
66024.1	693.718
65815.7	693.53
65607.4	685.94
65399.1	671.62
65190.7	652.292
64982.4	630.369
64774.1	608.461
64565.7	588.875
64357.4	573.22
64149.1	562.218
63940.7	555.733
63732.4	552.974
63524.1	552.795
63315.7	553.982
63107.4	555.468
62899.1	556.435
62690.7	556.305
62482.4	554.685
62274.1	551.297
62065.7	545.941
61857.4	538.511
61649.1	529.039
61440.7	517.746
61232.4	505.066
61024.1	491.622
60815.7	478.165
60607.4	465.5
60399.1	454.423
60190.7	445.707
59982.4	440.125
59774.1	438.498
59565.7	441.721
59357.4	450.715
59149.1	466.298
58940.7	488.965
58732.4	518.637
58524.1	554.458
58315.7	594.685
58107.4	636.77
57899.1	677.591
57690.7	713.837
57482.4	742.44
57274.1	760.979
57065.7	767.973
56857.4	763.012
56649.1	746.713
56440.7	720.541
56232.4	686.518
56024.1	646.912
55815.7	603.933
55607.4	559.509
55399.1	515.146
55190.7	471.907
54982.4	430.489
54774.1	391.373
54565.7	355.014
54357.4	322.013
54149.1	293.226
53940.7	269.761
53732.4	252.864
53524.1	243.695
53315.7	243.05
53107.4	251.09
52899.1	267.172
52690.7	289.818
52482.4	316.876
52274.1	345.818
52065.7	374.142
51857.4	399.762
51649.1	421.291
51440.7	438.161
51232.4	450.543
51024.1	459.111
50815.7	464.716
50607.4	468.086
50399.1	469.616
50190.7	469.324
49982.4	466.976
49774.1	462.318
49565.7	455.359
49357.4	446.601
49149.1	437.142
48940.7	428.604
48732.4	422.913
48524.1	421.952
48315.7	427.191
48107.4	439.379
47899.1	458.364
47690.7	483.092
47482.4	511.764
47274.1	542.113
47065.7	571.724
46857.4	598.328
46649.1	620.014
46440.7	635.346
46232.4	643.397
46024.1	643.734
45815.7	636.389
45607.4	621.832
45399.1	600.953
45190.7	575.023
44982.4	545.614
44774.1	514.467
44565.7	483.321
44357.4	453.708
44149.1	426.796
43940.7	403.274
43732.4	383.35
43524.1	366.833
43315.7	353.289
43107.4	342.239
42899.1	333.337
42690.7	326.481
42482.4	321.844
42274.1	319.79
42065.7	320.722
41857.4	324.89
41649.1	332.239
41440.7	342.331
41232.4	354.398
41024.1	367.501
40815.7	380.756
40607.4	393.563
40399.1	405.748
40190.7	417.583
39982.4	429.669
39774.1	442.716
39565.7	457.291
39357.4	473.578
39149.1	491.233
38940.7	509.342
38732.4	526.494
38524.1	540.958
38315.7	550.936
38107.4	554.865
37899.1	551.712
37690.7	541.232
37482.4	524.112
37274.1	501.975
37065.7	477.223
36857.4	452.721
36649.1	431.411
36440.7	415.894
36232.4	408.104
36024.1	409.101
35815.7	419.029
35607.4	437.213
35399.1	462.34
35190.7	492.674
34982.4	526.246
34774.1	560.995
34565.7	594.869
34357.4	625.893
34149.1	652.249
33940.7	672.381
33732.4	685.114
33524.1	689.78
33315.7	686.314
33107.4	675.281
32899.1	657.823
32690.7	635.524
32482.4	610.214
32274.1	583.747
32065.7	557.806
31857.4	533.759
31649.1	512.588
31440.7	494.9
31232.4	480.989
31024.1	470.938
30815.7	464.703
30607.4	462.196
30399.1	463.325
30190.7	468.022
29982.4	476.252
29774.1	488.036
29565.7	503.473
29357.4	522.766
29149.1	546.22
28940.7	574.199
28732.4	607.029
28524.1	644.848
28315.7	687.439
28107.4	734.072
27899.1	783.421
27690.7	833.57
27482.4	882.129
27274.1	926.462
27065.7	963.976
26857.4	992.432
26649.1	1010.23
26440.7	1016.62
26232.4	1011.77
26024.1	996.729
25815.7	973.264
25607.4	943.552
25399.1	909.864
25190.7	874.256
24982.4	838.336
24774.1	803.157
24565.7	769.253
24357.4	736.781
24149.1	705.729
23940.7	676.122
23732.4	648.165
23524.1	622.315
23315.7	599.257
23107.4	579.823
22899.1	564.874
22690.7	555.166
22482.4	551.219
22274.1	553.19
22065.7	560.752
21857.4	573.027
21649.1	588.577
21440.7	605.511
21232.4	621.697
21024.1	635.086
20815.7	644.067
20607.4	647.785
20399.1	646.32
20190.7	640.697
19982.4	632.68
19774.1	624.419
19565.7	618.014
19357.4	615.102
19149.1	616.542
18940.7	622.273
18732.4	631.339
18524.1	642.076
18315.7	652.392
18107.4	660.11
17899.1	663.285
17690.7	660.485
17482.4	650.991
17274.1	634.915
17065.7	613.21
16857.4	587.591
16649.1	560.352
16440.7	534.102
16232.4	511.443
16024.1	494.647
15815.7	485.38
15607.4	484.526
15399.1	492.153
15190.7	507.605
14982.4	529.728
14774.1	557.13
14565.7	588.456
14357.4	622.584
14149.1	658.726
13940.7	696.414
13732.4	735.391
13524.1	775.449
13315.7	816.251
13107.4	857.207
12899.1	897.409
12690.7	935.671
12482.4	970.653
12274.1	1001.04
12065.7	1025.76
11857.4	1044.12
11649.1	1055.94
11440.7	1061.54
11232.4	1061.69
11024.1	1057.45
10815.7	1050.07
10607.4	1040.81
10399.1	1030.92
10190.7	1021.57
9982.4	1013.8
9774.07	1008.52
9565.73	1006.42
9357.4	1007.88
9149.07	1012.94
8940.73	1021.28
8732.4	1032.27
8524.07	1045.1
8315.73	1059.01
8107.4	1073.37
7899.07	1087.88
7690.73	1102.55
7482.4	1117.61
7274.07	1133.42
7065.73	1150.24
6857.4	1168.08
6649.07	1186.64
6440.73	1205.27
6232.4	1223.08
6024.07	1239.04
5815.73	1252.15
5607.4	1261.58
5399.07	1266.77
5190.73	1267.47
4982.4	1263.71
4774.07	1255.76
4565.73	1244.13
4357.4	1229.47
4149.07	1212.62
3940.73	1194.64
3732.4	1176.77
3524.07	1160.46
3315.73	1147.26
3107.4	1138.7
2899.07	1136.07
2690.73	1140.26
2482.4	1151.56
2274.07	1169.55
2065.73	1193.09
1857.4	1220.48
1649.07	1249.64
1440.73	1278.47
1232.4	1305.11
1024.07	1328.27
815.735	1347.36
607.402	1362.56
[truncated: 2,001 more rows]
