# Supplementary material for: Staggered structural dynamic-mediated selective adsorption of H2O/D2O on flexible graphene oxide nanosheets
Source: Nat Commun. 2024 Apr 27;15:3585. doi: 10.1038/s41467-024-47838-9 (PMC11055881; doi:10.1038/s41467-024-47838-9)
Supplement: Supplementary file 18 — Source Data [file 41467_2024_47838_MOESM18_ESM.zip › Source Data file/Fig6/173K.xlsx]

## Sheet: G680_-100dC_se_spec2 (3)
comp1:	base1	66.9212	peak1	0.107017	width1	22396.7	height1	2.11976e+07
comp2:	base1	0	peak1	0.0322245	width1	5400.77	height1	0
X	Real	Imaginary	comp1	comp2	sum	deruta
100191	-6.90207	156.593	74.3556	0	74.3556	6602.81
99982.4	9.12376	153.787	74.3862	0	74.3862	4259.19
99774.1	18.6696	149.225	74.417	0	74.417	3107.78
99565.7	23.7084	144.172	74.4481	0	74.4481	2574.51
99357.4	24.4415	139.359	74.4793	0	74.4793	2503.78
99149.1	20.9399	136.718	74.5106	0	74.5106	2869.83
98940.7	14.7356	138.509	74.5422	0	74.5422	3576.84
98732.4	8.49816	145.897	74.574	0	74.574	4366.02
98524.1	4.99033	158.88	74.606	0	74.606	4846.34
98315.7	7.08692	176.865	74.6382	0	74.6382	4563.17
98107.4	18.4813	198.096	74.6706	0	74.6706	3157.24
97899.1	43.0209	217.885	74.7032	0	74.7032	1003.76
97690.7	81.8163	227.886	74.736	0	74.736	50.1308
97482.4	130.051	218.451	74.769	0	74.769	3056.09
97274.1	176.429	183.283	74.8022	0	74.8022	10328
97065.7	206.229	123.524	74.8356	0	74.8356	17264.2
96857.4	206.398	48.9973	74.8692	0	74.8692	17299.9
96649.1	170.509	-23.7536	74.9031	0	74.9031	9140.54
96440.7	102.027	-76.0308	74.9371	0	74.9371	733.886
96232.4	14.497	-93.1652	74.9714	0	74.9714	3657.16
96024.1	-72.4385	-70.0787	75.0059	0	75.0059	21739.9
95815.7	-140.082	-13.0052	75.0407	0	75.0407	46277.9
95607.4	-176.931	64.0443	75.0756	0	75.0756	63507.2
95399.1	-180.39	145.532	75.1108	0	75.1108	65280.5
95190.7	-154.073	218.797	75.1462	0	75.1462	52541.6
94982.4	-104.505	274.558	75.1818	0	75.1818	32287.4
94774.1	-40.4619	305.907	75.2176	0	75.2176	13381.7
94565.7	26.165	309.525	75.2537	0	75.2537	2409.7
94357.4	82.1807	289.127	75.2901	0	75.2901	47.4811
94149.1	119.226	256.404	75.3266	0	75.3266	1927.14
93940.7	139.725	225.261	75.3634	0	75.3634	4142.44
93732.4	155.579	201.857	75.4005	0	75.4005	6428.64
93524.1	178.084	179.11	75.4377	0	75.4377	10536.3
93315.7	206.518	142.143	75.4753	0	75.4753	17172.1
93107.4	225.612	81.6217	75.513	0	75.513	22529.7
92899.1	215.155	4.36705	75.5511	0	75.5511	19489.3
92690.7	164.784	-67.6431	75.5894	0	75.5894	7955.75
92482.4	82.8218	-109.543	75.6279	0	75.6279	51.7526
92274.1	-7.28712	-108.34	75.6667	0	75.6667	6881.33
92065.7	-80.2515	-69.9175	75.7057	0	75.7057	24322.7
91857.4	-122.582	-13.9099	75.745	0	75.745	39333.7
91649.1	-137.569	39.2573	75.7846	0	75.7846	45519.8
91440.7	-139.299	79.8644	75.8244	0	75.8244	46278
91232.4	-141.107	111.82	75.8645	0	75.8645	47076.5
91024.1	-146.484	146.67	75.9049	0	75.9049	49456.8
90815.7	-147.264	193.681	75.9456	0	75.9456	49822.3
90607.4	-129.029	251.9	75.9865	0	75.9865	42031.5
90399.1	-80.4584	308.092	76.0277	0	76.0277	24487.9
90190.7	-1.81125	341.752	76.0692	0	76.0692	6065.36
89982.4	92.1575	334.971	76.1109	0	76.1109	257.494
89774.1	176.989	281.933	76.153	0	76.153	10167.9
89565.7	228.536	192.626	76.1953	0	76.1953	23207.8
89357.4	232.581	89.016	76.2379	0	76.2379	24443.1
89149.1	189.31	-3.50605	76.2808	0	76.2808	12775.6
88940.7	111.629	-64.6464	76.3241	0	76.3241	1246.44
88732.4	19.5366	-84.2935	76.3676	0	76.3676	3229.76
88524.1	-66.2576	-63.4456	76.4114	0	76.4114	20354.4
88315.7	-129.393	-12.1564	76.4555	0	76.4555	42373.5
88107.4	-160.993	54.0616	76.4999	0	76.4999	56403.1
87899.1	-160.853	118.563	76.5447	0	76.5447	56357.7
87690.7	-136.402	167.904	76.5897	0	76.5897	45365.4
87482.4	-99.5125	194.865	76.6351	0	76.6351	31028
87274.1	-62.4585	198.919	76.6807	0	76.6807	19359.7
87065.7	-35.0059	184.452	76.7267	0	76.7267	12484.2
86857.4	-23.5429	158.407	76.7731	0	76.7731	10063.3
86649.1	-31.4915	128.853	76.8197	0	76.8197	11731.3
86440.7	-59.659	104.664	76.8667	0	76.8667	18639.3
86232.4	-105.685	95.522	76.914	0	76.914	33342.5
86024.1	-162.58	111.04	76.9617	0	76.9617	57380.4
85815.7	-217.533	157.91	77.0097	0	77.0097	86755.1
85607.4	-253.232	235.447	77.058	0	77.058	109092
85399.1	-253.186	332.268	77.1067	0	77.1067	109093
85190.7	-209.271	427.788	77.1557	0	77.1557	82040
84982.4	-126.724	499.42	77.2051	0	77.2051	41587.2
84774.1	-22.4757	531.715	77.2548	0	77.2548	9946.18
84565.7	82.4641	521.422	77.3049	0	77.3049	26.6172
84357.4	171.064	475.566	77.3554	0	77.3554	8781.33
84149.1	233.403	405.431	77.4062	0	77.4062	24334.9
83940.7	264.617	322.258	77.4574	0	77.4574	35028.6
83732.4	262.224	237.281	77.509	0	77.509	34119.5
83524.1	226.632	163.396	77.561	0	77.561	22222.2
83315.7	163.868	114.407	77.6133	0	77.6133	7439.92
83107.4	86.8662	101.304	77.666	0	77.666	84.6428
82899.1	13.6073	128.19	77.7191	0	77.7191	4110.32
82690.7	-36.8574	189.953	77.7726	0	77.7726	13140
82482.4	-49.2666	272.067	77.8265	0	77.8265	16152.7
82274.1	-17.2304	352.997	77.8808	0	77.8808	9046.14
82065.7	53.1494	409.874	77.9355	0	77.9355	614.347
81857.4	143.795	426.284	77.9906	0	77.9906	4330.27
81649.1	230.389	398.624	78.0461	0	78.0461	23208.3
81440.7	291.255	337.56	78.102	0	78.102	45434
81232.4	315.41	263.479	78.1584	0	78.1584	56288.4
81024.1	305.965	197.723	78.2152	0	78.2152	51869.8
80815.7	276.853	153.637	78.2724	0	78.2724	39434.4
80607.4	244.306	132.446	78.33	0	78.33	27548
80399.1	218.353	126.661	78.3881	0	78.3881	19590.1
80190.7	200.429	128.259	78.4466	0	78.4466	14879.7
79982.4	188.373	134.573	78.5056	0	78.5056	12070.8
79774.1	183.328	146.817	78.565	0	78.565	10975.2
79565.7	191.25	163.399	78.6248	0	78.6248	12684.5
79357.4	217.279	175.481	78.6852	0	78.6852	19208.3
79149.1	258.561	169.898	78.746	0	78.746	32333.6
78940.7	302.581	137.166	78.8072	0	78.8072	50074.8
78732.4	332.471	77.7116	78.869	0	78.869	64314
78524.1	334.648	1.98781	78.9312	0	78.9312	65391.1
78315.7	303.623	-74.055	78.9939	0	78.9939	50458.5
78107.4	242.897	-134.276	79.0571	0	79.0571	26843.7
77899.1	163.575	-166.69	79.1208	0	79.1208	7132.47
77690.7	81.2682	-167.008	79.1849	0	79.1849	4.33981
77482.4	10.7733	-140.285	79.2496	0	79.2496	4689.01
77274.1	-39.9054	-98.3391	79.3148	0	79.3148	14213.5
77065.7	-72.0415	-53.085	79.3805	0	79.3805	22928.6
76857.4	-92.6512	-10.1649	79.4468	0	79.4468	29617.7
76649.1	-107.496	32.1844	79.5135	0	79.5135	34972.6
76440.7	-116.299	78.4944	79.5808	0	79.5808	38369
76232.4	-113.616	129.996	79.6486	0	79.6486	37351.2
76024.1	-93.7358	182.005	79.717	0	79.717	30085.9
75815.7	-55.1718	225.966	79.7859	0	79.7859	18213.6
75607.4	-1.74141	253.531	79.8554	0	79.8554	6658.04
75399.1	59.329	259.372	79.9254	0	79.9254	424.213
75190.7	119.861	241.525	79.996	0	79.996	1589.24
74982.4	171.78	200.313	80.0672	0	80.0672	8411.25
74774.1	206.542	137.851	80.1389	0	80.1389	15977.8
74565.7	214.534	59.4761	80.2113	0	80.2113	18042.5
74357.4	186.84	-23.6266	80.2842	0	80.2842	11354.1
74149.1	120.268	-93.7631	80.3577	0	80.3577	1592.83
73940.7	22.7549	-131.206	80.4318	0	80.4318	3326.63
73732.4	-86.1425	-122.97	80.5066	0	80.5066	27771.9
73524.1	-182.319	-70.0316	80.5819	0	80.5819	69116.9
73315.7	-247.906	13.1311	80.6579	0	80.6579	107954
73107.4	-278.04	106.908	80.7345	0	80.7345	128719
72899.1	-279.092	196.461	80.8117	0	80.8117	129531
72690.7	-261.021	276.166	80.8896	0	80.8896	116903
72482.4	-230.479	347.103	80.9682	0	80.9682	96999.4
72274.1	-188.886	411.577	81.0474	0	81.0474	72864.1
72065.7	-134.68	469.358	81.1272	0	81.1272	46572.6
71857.4	-66.4657	517.026	81.2078	0	81.2078	21807.5
71649.1	14.9042	549.109	81.289	0	81.289	4406.94
71440.7	105.301	559.746	81.3709	0	81.3709	572.644
71232.4	197.088	544.764	81.4535	0	81.4535	13371.3
71024.1	280.272	503.954	81.5368	0	81.5368	39495.7
70815.7	345.252	442.28	81.6208	0	81.6208	69501.6
70607.4	385.876	368.887	81.7056	0	81.7056	92520
70399.1	401.059	294.44	81.791	0	81.791	101932
70190.7	394.497	228.364	81.8772	0	81.8772	97731.2
69982.4	373.222	176.908	81.9642	0	81.9642	84831.1
69774.1	345.514	142.153	82.0519	0	82.0519	69412
69565.7	318.498	122.353	82.1404	0	82.1404	55865.1
69357.4	296.633	113.943	82.2296	0	82.2296	45969
69149.1	282.589	113.798	82.3196	0	82.3196	40107.9
68940.7	279.712	118.997	82.4104	0	82.4104	38928.1
68732.4	292.378	123.552	82.502	0	82.502	44047.9
68524.1	321.668	115.996	82.5945	0	82.5945	57156.2
68315.7	359.246	82.7545	82.6877	0	82.6877	76484.4
68107.4	386.077	17.0786	82.7817	0	82.7817	91987.8
67899.1	379.629	-72.9832	82.8766	0	82.8766	88062.2
67690.7	325.806	-164.654	82.9724	0	82.9724	58968.1
67482.4	227.442	-229.522	83.069	0	83.069	20843.7
67274.1	103.892	-245.792	83.1665	0	83.1665	429.55
67065.7	-17.0468	-206.285	83.2648	0	83.2648	10062.4
66857.4	-108.96	-119.102	83.364	0	83.364	36988.5
66649.1	-153.492	-3.32826	83.4642	0	83.4642	56148.1
66440.7	-143.257	116.28	83.5652	0	83.5652	51448.2
66232.4	-82.9104	214.202	83.6672	0	83.6672	27748.1
66024.1	11.0283	269.604	83.77	0	83.77	5291.36
65815.7	113.206	272.354	83.8739	0	83.8739	860.372
65607.4	196.32	227.08	83.9787	0	83.9787	12620.7
65399.1	239.945	152.319	84.0844	0	84.0844	24292.6
65190.7	237.445	74.2665	84.1911	0	84.1911	23486.8
64982.4	197.877	17.4412	84.2988	0	84.2988	12900.1
64774.1	142.017	-4.09595	84.4076	0	84.4076	3318.88
64565.7	93.8027	8.37376	84.5173	0	84.5173	86.2197
64357.4	70.1903	39.5254	84.628	0	84.628	208.447
64149.1	73.742	67.7288	84.7398	0	84.7398	120.953
63940.7	92.1185	76.2335	84.8527	0	84.8527	52.7917
63732.4	105.585	61.9146	84.9666	0	84.9666	425.124
63524.1	98.5619	36.2023	85.0816	0	85.0816	181.719
63315.7	68.1699	17.6454	85.1976	0	85.1976	289.943
63107.4	24.8161	21.1737	85.3148	0	85.3148	3660.1
62899.1	-14.4827	50.7864	85.4331	0	85.4331	9983.17
62690.7	-34.9258	99.106	85.5525	0	85.5525	14515
62482.4	-29.706	152.343	85.6731	0	85.6731	13312.4
62274.1	-0.820151	196.524	85.7949	0	85.7949	7502.16
62065.7	43.4881	221.639	85.9178	0	85.9178	1800.28
61857.4	91.9079	223.159	86.0419	0	86.0419	34.41
61649.1	132.598	202.251	86.1672	0	86.1672	2155.82
61440.7	155.586	165.539	86.2937	0	86.2937	4801.39
61232.4	155.304	123.761	86.4215	0	86.4215	4744.84
61024.1	132.152	88.9327	86.5505	0	86.5505	2079.49
60815.7	92.0342	71.1922	86.6808	0	86.6808	28.6587
60607.4	44.5109	76.8179	86.8124	0	86.8124	1789.42
60399.1	0.853425	107.44	86.9453	0	86.9453	7411.81
60190.7	-27.7949	159.685	87.0795	0	87.0795	13196.1
59982.4	-32.6629	225.387	87.2151	0	87.2151	14370.7
59774.1	-9.54913	293.171	87.352	0	87.352	9389.82
59565.7	40.2983	351.14	87.4902	0	87.4902	2227.08
59357.4	110.938	389.255	87.6299	0	87.6299	543.284
59149.1	193.04	400.647	87.771	0	87.771	11081.5
58940.7	274.917	382.609	87.9135	0	87.9135	34970.4
58732.4	344.113	338.036	88.0575	0	88.0575	65564.2
58524.1	390.758	276.246	88.2029	0	88.2029	91539.4
58315.7	411.957	210.844	88.3498	0	88.3498	104722
58107.4	413.875	153.93	88.4982	0	88.4982	105870
57899.1	408.493	109.645	88.6482	0	88.6482	102301
57690.7	405.872	72.0417	88.7997	0	88.7997	100535
57482.4	406.976	29.7912	88.9527	0	88.9527	101139
57274.1	402.446	-24.9916	89.1074	0	89.1074	98181.3
57065.7	378.474	-89.8485	89.2637	0	89.2637	83642.4
56857.4	325.847	-151.638	89.4216	0	89.4216	55897.1
56649.1	246.357	-192.746	89.5811	0	89.5811	24578.6
56440.7	152.901	-199.731	89.7424	0	89.7424	3989.03
56232.4	63.8096	-169.31	89.9053	0	89.9053	680.987
56024.1	-4.879	-108.718	90.07	0	90.07	9015.31
55815.7	-44.705	-31.0155	90.2364	0	90.2364	18209.2
55607.4	-55.1049	51.1794	90.4046	0	90.4046	21173
55399.1	-39.5593	129.476	90.5746	0	90.5746	16934.8
55190.7	-1.09554	199.009	90.7465	0	90.7465	8434.96
54982.4	59.1188	254.699	90.9202	0	90.9202	1011.33
54774.1	138.973	288.385	91.0957	0	91.0957	2292.2
54565.7	230.916	290.071	91.2732	0	91.2732	19500
54357.4	320.026	253.218	91.4526	0	91.4526	52246
54149.1	387.193	180.518	91.634	0	91.634	87355.1
53940.7	416.185	85.8944	91.8174	0	91.8174	105214
53732.4	400.627	-9.05216	92.0027	0	92.0027	95249
53524.1	347.003	-82.4854	92.1902	0	92.1902	64929.7
53315.7	272.248	-119.944	92.3797	0	92.3797	32352.6
53107.4	197.27	-118.676	92.5713	0	92.5713	10961.7
52899.1	139.439	-87.0278	92.765	0	92.765	2178.5
52690.7	107.397	-39.374	92.961	0	92.961	208.409
52482.4	100.668	10.8044	93.1591	0	93.1591	56.3871
52274.1	114.2	55.5742	93.3594	0	93.3594	434.344
52065.7	144.299	91.6303	93.5621	0	93.5621	2574.25
51857.4	190.418	114.833	93.767	0	93.767	9341.35
51649.1	250.381	116.195	93.9743	0	93.9743	24463
51440.7	313.501	85.1314	94.1839	0	94.1839	48100.2
51232.4	359.666	18.8572	94.3959	0	94.3959	70368.2
51024.1	367.781	-70.259	94.6104	0	94.6104	74622
50815.7	327.986	-156.941	94.8274	0	94.8274	54363.1
50607.4	248.141	-214.089	95.0469	0	95.0469	23437.8
50399.1	150.181	-224.582	95.2689	0	95.2689	3015.35
50190.7	60.3818	-186.295	95.4936	0	95.4936	1232.84
49982.4	0.855787	-109.697	95.7208	0	95.7208	8999.38
49774.1	-14.0769	-12.7873	95.9508	0	95.9508	12106.1
49565.7	21.4613	82.4513	96.1835	0	96.1835	5583.4
49357.4	103.877	152.326	96.4189	0	96.4189	55.6181
49149.1	218.413	175.257	96.6571	0	96.6571	14824.6
48940.7	339.801	138.095	96.8982	0	96.8982	59002
48732.4	437.756	42.0469	97.1422	0	97.1422	116018
48524.1	486.066	-96.0074	97.3891	0	97.3891	151069
48315.7	470.826	-248.458	97.639	0	97.639	139268
48107.4	393.672	-385.854	97.8919	0	97.8919	87485.8
47899.1	268.879	-485.271	98.1479	0	98.1479	29149.1
47690.7	116.555	-534.375	98.407	0	98.407	329.355
47482.4	-43.8831	-529.992	98.6693	0	98.6693	20321.2
47274.1	-196.053	-473.537	98.9349	0	98.9349	87017.6
47065.7	-324.171	-368.243	99.2037	0	99.2037	179246
46857.4	-410.137	-221.738	99.4759	0	99.4759	259706
46649.1	-436.112	-51.7059	99.7514	0	99.7514	287150
46440.7	-393.59	112.741	100.03	0	100.03	243661
46232.4	-292.097	239.098	100.313	0	100.313	153985
46024.1	-158.729	305.156	100.599	0	100.599	67250.9
45815.7	-27.068	308.208	100.889	0	100.889	16372.9
45607.4	76.528	263.104	101.182	0	101.182	607.818
45399.1	139.808	192.296	101.479	0	101.479	1469.11
45190.7	162.701	116.618	101.78	0	101.78	3711.35
44982.4	152.214	51.8217	102.085	0	102.085	2512.98
44774.1	119.583	8.5134	102.393	0	102.393	295.49
44565.7	79.0828	-9.00449	102.706	0	102.706	558.061
44357.4	44.6029	-4.86645	103.023	0	103.023	3412.89
44149.1	23.5047	9.59831	103.344	0	103.344	6374.25
43940.7	12.6655	22.759	103.669	0	103.669	8281.59
43732.4	1.73356	31.209	103.998	0	103.998	10458
43524.1	-17.3988	42.7606	104.332	0	104.332	14818.4
43315.7	-41.8732	70.5998	104.67	0	104.67	21474.9
43107.4	-56.7288	122.45	105.013	0	105.013	26160.3
42899.1	-42.3751	192.297	105.36	0	105.36	21825.6
42690.7	14.1338	259.862	105.712	0	105.712	8386.5
42482.4	110.259	297.819	106.068	0	106.068	17.5641
42274.1	225.575	283.289	106.43	0	106.43	14195.6
42065.7	327.146	209.13	106.796	0	106.796	48553.9
41857.4	381.809	90.1417	107.167	0	107.167	75428
41649.1	371.149	-40.3368	107.544	0	107.544	69487.9
41440.7	301.179	-144.269	107.925	0	107.925	37347
41232.4	199.369	-196.596	108.312	0	108.312	8291.39
41024.1	99.6205	-195.375	108.705	0	108.705	82.5199
40815.7	25.4848	-157.547	109.102	0	109.102	6991.88
40607.4	-16.6325	-105.052	109.505	0	109.505	15910.8
40399.1	-31.9216	-53.2875	109.914	0	109.914	20117.4
40190.7	-27.6105	-9.5675	110.329	0	110.329	19027.3
39982.4	-9.01267	21.5825	110.75	0	110.75	14343
39774.1	17.4543	35.117	111.176	0	111.176	8783.8
39565.7	40.9837	28.5858	111.609	0	111.609	4987.91
39357.4	49.1851	7.53565	112.048	0	112.048	3951.69
39149.1	35.8177	-14.2481	112.493	0	112.493	5879.07
38940.7	6.06187	-21.964	112.944	0	112.944	11423.9
38732.4	-26.3698	-8.90311	113.402	0	113.402	19536.3
38524.1	-48.2809	20.3903	113.867	0	113.867	26292
38315.7	-54.5506	55.2294	114.339	0	114.339	28523.7
38107.4	-48.3955	87.1271	114.817	0	114.817	26638.5
37899.1	-35.3354	114.2	115.303	0	115.303	22692
37690.7	-16.9264	138.673	115.796	0	115.796	17615.2
37482.4	10.2063	160.553	116.296	0	116.296	11255
37274.1	49.2466	173.456	116.804	0	116.804	4563.96
37065.7	96.2298	166.887	117.319	0	117.319	444.757
36857.4	137.46	134.275	117.842	0	117.842	384.85
36649.1	154.94	81.1328	118.373	0	118.373	1337.14
36440.7	137.581	26.3516	118.912	0	118.912	348.54
36232.4	90.6266	-6.38324	119.46	0	119.46	831.336
36024.1	35.4061	-2.69859	120.015	0	120.015	7158.7
35815.7	-2.33856	32.6318	120.58	0	120.58	15108.9
35607.4	-8.39528	78.3352	121.153	0	121.153	16782.7
35399.1	11.5441	111.128	121.735	0	121.735	12141.9
35190.7	38.1941	121.475	122.326	0	122.326	7078.12
34982.4	55.0223	117.901	122.926	0	122.926	4610.91
34774.1	60.9011	116.269	123.536	0	123.536	3923.1
34565.7	68.1904	123.792	124.155	0	124.155	3132.07
34357.4	88.7338	132.33	124.785	0	124.785	1299.67
34149.1	121.263	126.326	125.424	0	125.424	17.3131
33940.7	151.246	96.9317	126.074	0	126.074	633.649
33732.4	161.659	49.5353	126.734	0	126.734	1219.74
33524.1	144.238	-0.0249466	127.405	0	127.405	283.358
33315.7	103.117	-35.1275	128.087	0	128.087	623.455
33107.4	50.9426	-46.0575	128.779	0	128.779	6058.58
32899.1	2.39165	-32.3831	129.484	0	129.484	16152.4
32690.7	-30.9593	-1.36332	130.2	0	130.2	25972.2
32482.4	-43.5064	35.1586	130.928	0	130.928	30427.2
32274.1	-36.8666	64.1653	131.667	0	131.667	28403.7
32065.7	-19.8992	75.1306	132.42	0	132.42	23201.1
31857.4	-7.05663	63.9106	133.185	0	133.185	19667.6
31649.1	-14.3751	35.9281	133.963	0	133.963	22004.1
31440.7	-53.3101	6.82067	134.754	0	134.754	35368
31232.4	-124.278	-1.10977	135.558	0	135.558	67514.7
31024.1	-213.001	33.333	136.376	0	136.376	122064
30815.7	-292.469	120.594	137.209	0	137.209	184623
30607.4	-331.322	253.016	138.056	0	138.056	220315
30399.1	-306.307	404.133	138.917	0	138.917	198224
30190.7	-213.45	536.702	139.794	0	139.794	124781
29982.4	-71.6776	617.096	140.685	0	140.685	45098
29774.1	84.242	629.095	141.593	0	141.593	3289.13
29565.7	218.225	579.407	142.516	0	142.516	5731.79
29357.4	306.655	492.18	143.456	0	143.456	26633.7
29149.1	344.237	396.999	144.413	0	144.413	39929.5
28940.7	341.111	318.019	145.387	0	145.387	38308
28732.4	315.918	268.552	146.378	0	146.378	28743.8
28524.1	289.23	250.03	147.388	0	147.388	20119.1
28315.7	277.918	252.975	148.415	0	148.415	16770.9
28107.4	289.652	260.237	149.462	0	149.462	19653.4
27899.1	319.3	253.947	150.528	0	150.528	28484
27690.7	350.924	224.5	151.613	0	151.613	39724.9
27482.4	366.302	176.262	152.718	0	152.718	45617.9
27274.1	355.592	125.376	153.844	0	153.844	40702.2
27065.7	323.304	90.2776	154.991	0	154.991	28329.3
26857.4	285.48	80.7858	156.16	0	156.16	16723.9
26649.1	259.911	92.8132	157.35	0	157.35	10518.7
26440.7	255.969	111.956	158.563	0	158.563	9488.01
26232.4	270.865	122.958	159.799	0	159.799	12335.7
26024.1	294.126	117.846	161.059	0	161.059	17706.9
25815.7	315.586	97.0866	162.343	0	162.343	23483.4
25607.4	329.771	64.6635	163.652	0	163.652	27595.7
25399.1	334.019	23.342	164.986	0	164.986	28572.2
25190.7	324.464	-24.8885	166.346	0	166.346	25001.3
24982.4	295.868	-74.7927	167.732	0	167.732	16418.7
24774.1	246.244	-116.234	169.146	0	169.146	5944.15
24565.7	181.277	-138.239	170.588	0	170.588	114.254
24357.4	113.234	-135.838	172.058	0	172.058	3460.21
24149.1	54.2849	-113.567	173.557	0	173.557	14225.9
23940.7	9.26129	-82.2553	175.087	0	175.087	27498
23732.4	-26.4804	-51.2042	176.647	0	176.647	41260.6
23524.1	-62.3736	-21.4556	178.238	0	178.238	57894
23315.7	-104.407	15.0059	179.862	0	179.862	80808.7
23107.4	-149.078	69.5378	181.518	0	181.518	109294
22899.1	-183.556	148.527	183.209	0	183.209	134517
22690.7	-191.712	247.813	184.934	0	184.934	141862
22482.4	-162.101	352.845	186.694	0	186.694	121658
22274.1	-93.6223	443.887	188.491	0	188.491	79588
22065.7	3.42637	503.302	190.325	0	190.325	34931.2
21857.4	110.836	521.763	192.197	0	192.197	6619.73
21649.1	208.837	500.943	194.109	0	194.109	216.916
21440.7	282.42	451.748	196.06	0	196.06	7457.95
21232.4	324.658	389.424	198.053	0	198.053	16028.8
21024.1	336.145	328.77	200.087	0	200.087	18511.6
20815.7	322.627	281.887	202.165	0	202.165	14511.2
20607.4	293.629	257.782	204.287	0	204.287	7982.16
20399.1	262.307	261.248	206.454	0	206.454	3119.56
20190.7	244.062	290.176	208.667	0	208.667	1252.83
19982.4	252.147	333.659	210.928	0	210.928	1698.98
19774.1	291.825	373.978	213.238	0	213.238	6175.95
19565.7	356.923	392.758	215.597	0	215.597	19973
19357.4	431.359	378.344	218.008	0	218.008	45518.7
19149.1	495.155	330.589	220.471	0	220.471	75451.2
18940.7	532.101	260.867	222.988	0	222.988	95551.1
18732.4	535.756	187.443	225.559	0	225.559	96221.7
18524.1	511.341	128.278	228.187	0	228.187	80175.9
18315.7	472.933	94.3735	230.873	0	230.873	58593.1
18107.4	437.462	86.3593	233.618	0	233.618	41552.5
17899.1	418.26	95.3051	236.423	0	236.423	33064.9
17690.7	420.605	106.879	239.29	0	239.29	32875.4
17482.4	440.546	106.98	242.22	0	242.22	39333.2
17274.1	467.09	86.7206	245.215	0	245.215	49228.4
17065.7	486.561	44.9901	248.277	0	248.277	56779.4
16857.4	487.088	-11.9019	251.406	0	251.406	55546.1
16649.1	461.725	-72.4587	254.605	0	254.605	42899
16440.7	410.182	-122.852	257.874	0	257.874	23197.5
16232.4	339.627	-150.327	261.217	0	261.217	6148.15
16024.1	263.801	-147.52	264.633	0	264.633	0.692093
15815.7	198.903	-116.328	268.126	0	268.126	4791.7
15607.4	156.767	-68.1409	271.695	0	271.695	13208.4
15399.1	139.235	-18.5587	275.344	0	275.344	18525.6
15190.7	138.265	20.8129	279.073	0	279.073	19826.9
14982.4	142.314	47.6231	282.885	0	282.885	19760.1
14774.1	144.107	67.0303	286.78	0	286.78	20355.7
14565.7	143.416	84.8538	290.762	0	290.762	21710.8
14357.4	142.991	102.189	294.83	0	294.83	23054.9
14149.1	142.369	116.549	298.987	0	298.987	24529.3
13940.7	136.368	127.969	303.234	0	303.234	27844.4
13732.4	120.293	143.265	307.573	0	307.573	35073.8
13524.1	96.8204	173.352	312.006	0	312.006	46304.7
13315.7	77.685	225.434	316.533	0	316.533	57048.3
13107.4	78.2468	296.737	321.156	0	321.156	59005
12899.1	109.328	374.692	325.877	0	325.877	46893.6
12690.7	172.218	442.646	330.696	0	330.696	25115.5
12482.4	259.113	486.515	335.616	0	335.616	5852.69
12274.1	357.03	498.619	340.636	0	340.636	268.761
12065.7	451.98	478.194	345.757	0	345.757	11283.2
11857.4	531.704	430.234	350.982	0	350.982	32660.6
11649.1	587.374	364.255	356.31	0	356.31	53390.5
11440.7	615.429	292.944	361.741	0	361.741	64357.3
11232.4	619.5	229.332	367.277	0	367.277	63616.3
11024.1	610.406	181.952	372.917	0	372.917	56400.9
10815.7	602.046	150.023	378.661	0	378.661	49900.7
10607.4	603.647	122.62	384.509	0	384.509	48021.6
10399.1	612.551	84.4821	390.46	0	390.46	49324.2
10190.7	613.238	26.7401	396.514	0	396.514	46969.6
9982.4	585.495	-43.8533	402.669	0	402.669	33425.4
9774.07	518.289	-104.576	408.924	0	408.924	11960.8
9565.73	420.469	-127.78	415.277	0	415.277	26.9659
9357.4	319.787	-97.5158	421.725	0	421.725	10391.5
9149.07	249.272	-20.6546	428.267	0	428.267	32039.3
8940.73	229.331	75.6407	434.899	0	434.899	42258.1
8732.4	257.424	158.774	441.618	0	441.618	33927.4
8524.07	311.824	207.935	448.419	0	448.419	18658.1
8315.73	366.05	222.573	455.298	0	455.298	7965.16
8107.4	403.67	217.864	462.25	0	462.25	3431.63
7899.07	424.238	212.03	469.27	0	469.27	2027.89
7690.73	438.405	214.995	476.351	0	476.351	1439.94
7482.4	457.75	225.137	483.486	0	483.486	662.355
7274.07	487.123	234.074	490.668	0	490.668	12.5638
7065.73	523.675	234.089	497.888	0	497.888	664.947
6857.4	561.106	222.471	505.138	0	505.138	3132.4
6649.07	594.415	200.804	512.408	0	512.408	6725.14
6440.73	621.382	171.588	519.688	0	519.688	10341.7
6232.4	640.685	136.055	526.966	0	526.966	12932.1
6024.07	649.555	95.1378	534.231	0	534.231	13299.6
5815.73	643.903	52.2171	541.47	0	541.47	10492.4
5607.4	621.291	14.5228	548.67	0	548.67	5273.72
5399.07	584.286	-8.76536	555.818	0	555.818	810.424
5190.73	541.195	-10.7435	562.898	0	562.898	470.999
4982.4	503.296	9.70566	569.895	0	569.895	4435.35
4774.07	480.517	47.5332	576.793	0	576.793	9269.02
4565.73	478.52	94.0157	583.577	0	583.577	11037
4357.4	498.383	139.723	590.229	0	590.229	8435.67
4149.07	537.564	176.126	596.731	0	596.731	3500.73
3940.73	590.408	196.398	603.067	0	603.067	160.241
3732.4	648.599	196.891	609.218	0	609.218	1550.84
3524.07	703.262	178.763	615.166	0	615.166	7760.82
3315.73	748.416	147.359	620.894	0	620.894	16262
3107.4	782.713	108.713	626.382	0	626.382	24439.2
2899.07	807.438	66.2523	631.614	0	631.614	30914
2690.73	822.991	21.0171	636.572	0	636.572	34752.2
2482.4	827.865	-25.3165	641.238	0	641.238	34829.5
2274.07	821.018	-68.538	645.596	0	645.596	30772.8
2065.73	804.594	-103.349	649.631	0	649.631	24013.5
1857.4	784.002	-126.474	653.327	0	653.327	17076
1649.07	765.527	-138.501	656.67	0	656.67	11849.8
1440.73	753.545	-143.385	659.648	0	659.648	8816.58
1232.4	748.87	-146.31	662.249	0	662.249	7503.22
1024.07	748.871	-150.876	664.462	0	664.462	7124.89
815.735	749.761	-156.826	666.278	0	666.278	6969.48
607.402	750.477	-160.234	667.691	0	667.691	6853.54
399.068	755.444	-157.294	668.694	0	668.694	7525.56
190.735	773.068	-149.679	669.283	0	669.283	10771.3
-17.5984	809.805	-147.037	669.456	0	669.456	19697.8
-225.932	863.808	-163.744	669.212	0	669.212	37867.6
-434.265	922.921	-211.587	668.552	0	668.552	64703.6
-642.598	968.535	-293.003	667.479	0	667.479	90634.4
-850.932	983.006	-398.687	665.998	0	665.998	100494
-1059.27	956.832	-510.583	664.113	0	664.113	85684.6
-1267.6	892.197	-608.794	661.834	0	661.834	53067.4
-1475.93	801.09	-679.049	659.168	0	659.168	20141.8
-1684.27	699.032	-716.695	656.127	0	656.127	1840.83
-1892.6	598.405	-725.102	652.723	0	652.723	2950.42
-2100.93	505.654	-710.388	648.969	0	648.969	20539.1
-2309.27	423.306	-676.911	644.878	0	644.878	49094.2
-2517.6	353.879	-626.631	640.466	0	640.466	82132
-2725.93	301.962	-561.694	635.749	0	635.749	111414
-2934.27	273.058	-487.332	630.744	0	630.744	127939
-3142.6	270.407	-412.635	625.467	0	625.467	126067
-3350.93	292.017	-348.474	619.937	0	619.937	107531
-3559.27	329.949	-303.509	614.17	0	614.17	80781.6
-3767.6	372.843	-280.45	608.186	0	608.186	55386.5
-3975.93	410.671	-275.113	602.003	0	602.003	36607.9
-4184.27	438.84	-279.257	595.637	0	595.637	24585.2
-4392.6	458.906	-285.374	589.108	0	589.108	16952.5
-4600.93	475.804	-290.13	582.433	0	582.433	11369.7
-4809.27	494.092	-294.696	575.628	0	575.628	6648.11
-5017.6	515.553	-302.849	568.712	0	568.712	2825.92
-5225.93	538.584	-318.6	561.7	0	561.7	534.347
-5434.27	558.836	-344.129	554.607	0	554.607	17.8843
-5642.6	570.883	-378.325	547.45	0	547.45	549.128
-5850.93	570.665	-416.633	540.242	0	540.242	925.578
-6059.27	557.548	-452.697	532.997	0	532.997	602.745
-6267.6	534.681	-481.031	525.729	0	525.729	80.1346
-6475.93	507.441	-499.12	518.45	0	518.45	121.203
-6684.27	481.034	-507.817	511.172	0	511.172	908.259
-6892.6	458.812	-510.085	503.904	0	503.904	2033.36
-7100.93	442.153	-509.468	496.659	0	496.659	2970.87
-7309.27	431.014	-509.731	489.444	0	489.444	3414.07
-7517.6	423.241	-515.127	482.27	0	482.27	3484.36
-7725.93	412.76	-528.752	475.144	0	475.144	3891.76
-7934.27	390.099	-548.011	468.073	0	468.073	6079.88
-8142.6	348.394	-561.067	461.064	0	461.064	12694.5
-8350.93	292.25	-550.31	454.124	0	454.124	26203
-8559.27	241.378	-503.849	447.257	0	447.257	42386.2
-8767.6	222.81	-427.614	440.47	0	440.47	47375.8
-8975.93	254.718	-347.594	433.766	0	433.766	32058.1
-9184.27	332.921	-298.295	427.149	0	427.149	8878.78
-9392.6	430.189	-304.196	420.622	0	420.622	91.5211
-9600.93	509.271	-366.217	414.19	0	414.19	9040.47
-9809.27	541.439	-461.303	407.854	0	407.854	17845
-10017.6	519.836	-554.558	401.616	0	401.616	13976.1
-10225.9	461.03	-616.646	395.478	0	395.478	4297.11
-10434.3	394.729	-637.28	389.441	0	389.441	27.9618
-10642.6	347.574	-628.035	383.508	0	383.508	1291.23
-10850.9	329.964	-613.567	377.677	0	377.677	2276.54
-11059.3	332.942	-616.998	371.951	0	371.951	1521.73
-11267.6	335.495	-648.358	366.329	0	366.329	950.709
-11475.9	316.226	-701.624	360.811	0	360.811	1987.82
-11684.3	262.424	-759.289	355.397	0	355.397	8643.97
-11892.6	173.865	-799.809	350.087	0	350.087	31054.2
-12100.9	62.4925	-804.706	344.88	0	344.88	79742.5
-12309.3	-50.8206	-764.657	339.775	0	339.775	152565
-12517.6	-142.69	-683.677	334.772	0	334.772	227970
-12725.9	-195.986	-578.765	329.87	0	329.87	276525
-12934.3	-207.032	-473.352	325.068	0	325.068	283130
-13142.6	-186.481	-387.125	320.364	0	320.364	256891
-13350.9	-152.988	-328.146	315.757	0	315.757	219722
-13559.3	-123.821	-291.613	311.246	0	311.246	189283
-13767.6	-107.973	-264.679	306.829	0	306.829	172061
-13975.9	-104.276	-233.361	302.506	0	302.506	165471
-14184.3	-103.486	-188.21	298.274	0	298.274	161411
-14392.6	-92.4434	-127.646	294.132	0	294.132	149441
-14600.9	-59.1792	-58.7886	290.079	0	290.079	121981
-14809.3	2.11213	4.66162	286.112	0	286.112	80656.1
-15017.6	88.1611	47.3267	282.231	0	282.231	37663.2
-15225.9	187.474	57.8941	278.434	0	278.434	8273.58
-15434.3	284.526	32.7699	274.718	0	274.718	96.1932
-15642.6	364.68	-23.8724	271.083	0	271.083	8760.38
-15850.9	417.282	-102.541	267.527	0	267.527	22426.6
-16059.3	436.48	-191.053	264.047	0	264.047	29733
-16267.6	421.16	-276.172	260.643	0	260.643	25765.5
-16475.9	375.134	-344.865	257.314	0	257.314	13881.6
-16684.3	307.279	-386.133	254.056	0	254.056	2832.71
-16892.6	230.637	-393.289	250.869	0	250.869	409.354
-17100.9	160.216	-365.641	247.751	0	247.751	7662.42
-17309.3	110.256	-308.857	244.701	0	244.701	18075.6
-17517.6	91.7661	-234.237	241.717	0	241.717	22485.4
-17725.9	110.444	-157.401	238.798	0	238.798	16474.7
-17934.3	164.572	-96.2935	235.942	0	235.942	5093.6
-18142.6	243.248	-67.5451	233.147	0	233.147	102.04
-18350.9	326.828	-80.9056	230.412	0	230.412	9296.04
-18559.3	391.653	-133.786	227.737	0	227.737	26868.5
-18767.6	418.588	-209.813	225.118	0	225.118	37430.3
-18975.9	401.324	-283.88	222.556	0	222.556	31957.9
-19184.3	349.443	-331.98	220.049	0	220.049	16742.9
-19392.6	284.147	-340.747	217.595	0	217.595	4429.24
-19600.9	228.944	-311.685	215.193	0	215.193	189.097
-19809.3	200.369	-258.235	212.842	0	212.842	155.578
-20017.6	203.646	-197.96	210.54	0	210.54	47.5372
-20225.9	234.951	-145.053	208.287	0	208.287	710.963
-20434.3	287.289	-107.82	206.082	0	206.082	6594.56
-20642.6	354.482	-91.4009	203.923	0	203.923	22668
-20850.9	430.147	-101.325	201.808	0	201.808	52138.3
-21059.3	503.869	-143.035	199.738	0	199.738	92495.2
-21267.6	559.868	-216.929	197.711	0	197.711	131158
-21475.9	581.275	-313.249	195.726	0	195.726	148648
-21684.3	558.179	-411.815	193.781	0	193.781	132786
-21892.6	494.391	-488.313	191.876	0	191.876	91515.1
-22100.9	408.135	-524.509	190.011	0	190.011	47578.4
-22309.3	325.042	-516.825	188.183	0	188.183	18730.4
-22517.6	266.585	-477.713	186.393	0	186.393	6430.78
-22725.9	240.862	-428.296	184.638	0	184.638	3161.12
-22934.3	241.693	-387.019	182.919	0	182.919	3454.35
-23142.6	255.798	-362.147	181.234	0	181.234	5559.67
-23350.9	271.641	-352.329	179.583	0	179.583	8474.57
-23559.3	283.348	-352.371	177.965	0	177.965	11105.6
-23767.6	288.823	-357.819	176.379	0	176.379	12643.6
-23975.9	286.59	-364.95	174.824	0	174.824	12491.6
-24184.3	275.861	-368.404	173.3	0	173.3	10518.7
-24392.6	259.735	-361.059	171.806	0	171.806	7731.57
-24600.9	247.472	-338.108	170.341	0	170.341	5949.3
-24809.3	251.965	-302.705	168.904	0	168.904	6899.14
-25017.6	282.399	-268.173	167.495	0	167.495	13203.1
-25225.9	336.414	-253.352	166.113	0	166.113	29002.4
-25434.3	397.84	-272.297	164.757	0	164.757	54327.9
-25642.6	443.504	-324.552	163.427	0	163.427	78443.1
-25850.9	456.117	-393.546	162.123	0	162.123	86432.6
-26059.3	434.555	-455.817	160.843	0	160.843	74918.1
-26267.6	393.355	-495.242	159.587	0	159.587	54647.2
-26475.9	351.235	-511.533	158.355	0	158.355	37202.4
-26684.3	317.643	-516.233	157.146	0	157.146	25759.2
-26892.6	288.427	-519.795	155.959	0	155.959	17547.6
-27100.9	253.992	-521.132	154.795	0	154.795	9840.17
-27309.3	212.311	-508.86	153.651	0	153.651	3440.95
-27517.6	174.924	-472.923	152.529	0	152.529	501.56
-27725.9	160.644	-416.161	151.427	0	151.427	84.9452
-27934.3	182.545	-356.056	150.345	0	150.345	1036.81
-28142.6	238.818	-315.937	149.283	0	149.283	8016.49
-28350.9	313.332	-313.245	148.239	0	148.239	27255.6
-28559.3	383.373	-352.731	147.215	0	147.215	55770.5
-28767.6	428.123	-426.529	146.209	0	146.209	79475.7
-28975.9	434.055	-518.034	145.22	0	145.22	83425.8
-29184.3	397.448	-606.594	144.249	0	144.249	64109.7
-29392.6	325.066	-672.465	143.295	0	143.295	33040.6
-29600.9	232.531	-701.993	142.358	0	142.358	8131.2
-29809.3	139.858	-691.405	141.437	0	141.437	2.49368
-30017.6	65.6538	-647.359	140.533	0	140.533	5606.85
-30225.9	22.3737	-584.521	139.643	0	139.643	13752.2
-30434.3	13.3985	-521.742	138.77	0	138.77	15717.9
-30642.6	31.5384	-477.253	137.911	0	137.911	11315.1
-30850.9	60.0049	-462.537	137.066	0	137.066	5938.47
-31059.3	77.8175	-476.871	136.236	0	136.236	3412.77
-31267.6	68.5863	-506.742	135.42	0	135.42	4466.8
-31475.9	27.5034	-531.758	134.618	0	134.618	11473.6
-31684.3	-37.8109	-533.158	133.829	0	133.829	29460.4
-31892.6	-111.447	-499.559	133.054	0	133.054	59780.5
-32100.9	-173.981	-428.866	132.291	0	132.291	93802.3
-32309.3	-206.385	-328.99	131.541	0	131.541	114194
-32517.6	-195.193	-217.996	130.803	0	130.803	106273
-32725.9	-139.128	-120.375	130.077	0	130.077	72471.2
-32934.3	-52.3413	-57.6428	129.363	0	129.363	33016.6
-33142.6	40.7874	-37.9581	128.661	0	128.661	7721.75
-33350.9	117.579	-52.6439	127.97	0	127.97	107.961
-33559.3	167.636	-82.6309	127.29	0	127.29	1627.81
-33767.6	195.098	-109.92	126.621	0	126.621	4689.14
-33975.9	212.414	-126.13	125.963	0	125.963	7473.91
-34184.3	231.053	-133.572	125.315	0	125.315	11180.7
-34392.6	255.405	-139.774	124.677	0	124.677	17089.8
-34600.9	283.213	-150.301	124.049	0	124.049	25333
-34809.3	311.156	-165.569	123.431	0	123.431	35240.6
-35017.6	339.862	-184.217	122.823	0	122.823	47105.7
-35225.9	372.582	-209.302	122.225	0	122.225	62678.7
-35434.3	407.886	-249.724	121.635	0	121.635	81939.5
-35642.6	433.921	-313.1	121.055	0	121.055	97885.3
-35850.9	432.011	-395.264	120.483	0	120.483	97049.9
-36059.3	389.097	-476.589	119.92	0	119.92	72456.4
-36267.6	309.473	-530.541	119.366	0	119.366	36140.7
-36475.9	215.547	-539.223	118.82	0	118.82	9356.07
-36684.3	136.087	-504.167	118.282	0	118.282	317
-36892.6	90.7266	-444.43	117.753	0	117.753	730.408
-37100.9	81.8853	-384.551	117.231	0	117.231	1249.31
-37309.3	97.9689	-342.303	116.717	0	116.717	351.487
-37517.6	122.466	-323.931	116.211	0	116.211	39.1364
-37725.9	141.036	-326.583	115.712	0	115.712	641.31
-37934.3	143.578	-342.373	115.22	0	115.22	804.202
-38142.6	124.022	-360.098	114.736	0	114.736	86.2375
-38350.9	81.5269	-365.332	114.258	0	114.258	1071.34
-38559.3	23.6813	-342.272	113.788	0	113.788	8119.17
-38767.6	-31.2287	-279.449	113.324	0	113.324	20895.5
-38975.9	-56.9777	-177.978	112.867	0	112.867	28847.3
-39184.3	-29.2423	-57.2308	112.417	0	112.417	20067.3
-39392.6	60.7206	48.3329	111.973	0	111.973	2626.77
-39600.9	197.221	103.02	111.535	0	111.535	7342.04
-39809.3	344.141	87.6616	111.103	0	111.103	54306.5
-40017.6	461.132	9.61217	110.678	0	110.678	122818
-40225.9	521.907	-101.642	110.258	0	110.258	169454
-40434.3	523.743	-209.4	109.844	0	109.844	171312
-40642.6	484.839	-285.536	109.437	0	109.437	140927
-40850.9	433.494	-319.895	109.034	0	109.034	105274
-41059.3	395.06	-321.019	108.637	0	108.637	82037.7
-41267.6	381.754	-309.106	108.246	0	108.246	74806.6
-41475.9	389.479	-304.371	107.86	0	107.86	79309.3
-41684.3	403.337	-316.622	107.479	0	107.479	87531.4
-41892.6	408.475	-342.152	107.104	0	107.104	90824.4
-42100.9	398.961	-369.378	106.733	0	106.733	85397
-42309.3	378.957	-388.278	106.368	0	106.368	74304.8
-42517.6	356.776	-396.332	106.007	0	106.007	62884.9
-42725.9	337.66	-397.437	105.652	0	105.652	53828.1
-42934.3	320.875	-396.275	105.3	0	105.3	46472.3
-43142.6	302.184	-393.296	104.954	0	104.954	38899.6
-43350.9	278.826	-383.579	104.612	0	104.612	30350.4
-43559.3	253.63	-359.523	104.275	0	104.275	22307.1
-43767.6	236.413	-315.794	103.942	0	103.942	17548.6
-43975.9	241.644	-254.751	103.613	0	103.613	19052.5
-44184.3	282.058	-189.642	103.289	0	103.289	31958.2
-44392.6	360.306	-142.245	102.969	0	102.969	66222.7
-44600.9	463.86	-134.074	102.653	0	102.653	130470
-44809.3	567.907	-175.393	102.341	0	102.341	216752
-45017.6	645.799	-259.166	102.033	0	102.033	295682
-45225.9	680.832	-364.124	101.729	0	101.729	335361
-45434.3	672.411	-464.771	101.428	0	101.428	326021
-45642.6	634.002	-542.096	101.132	0	101.132	283950
-45850.9	585.415	-589.709	100.839	0	100.839	234814
-46059.3	543.985	-613.807	100.55	0	100.55	196634
-46267.6	518.189	-628.321	100.265	0	100.265	174661
-46475.9	505.587	-647.716	99.9827	0	99.9827	164515
-46684.3	495.484	-680.306	99.7043	0	99.7043	156642
-46892.6	475.039	-724.917	99.4294	0	99.4294	141082
-47100.9	435.746	-772.323	99.1578	0	99.1578	113292
-47309.3	377.033	-810.238	98.8895	0	98.8895	77363.9
-47517.6	305.768	-828.8	98.6245	0	98.6245	42908.5
-47725.9	232.943	-824.059	98.3628	0	98.3628	18111.9
-47934.3	169.529	-798.824	98.1042	0	98.1042	5101.54
-48142.6	122.81	-761.314	97.8487	0	97.8487	623.053
-48350.9	93.9449	-722.141	97.5963	0	97.5963	13.3323
-48559.3	77.4867	-690.225	97.3469	0	97.3469	394.428
-48767.6	63.4939	-668.737	97.1005	0	97.1005	1129.4
-48975.9	42.3218	-652.853	96.857	0	96.857	2974.09
-49184.3	10.6081	-631.442	96.6164	0	96.6164	7397.44
-49392.6	-25.1206	-593.376	96.3787	0	96.3787	14762.1
-49600.9	-50.9301	-535.41	96.1437	0	96.1437	21630.7
-49809.3	-53.8237	-465.788	95.9115	0	95.9115	22420.6
-50017.6	-30.3162	-399.861	95.682	0	95.682	15875.5
-50225.9	11.5393	-350.447	95.4552	0	95.4552	7041.88
-50434.3	58.3848	-320.264	95.231	0	95.231	1357.64
-50642.6	101.126	-302.082	95.0094	0	95.0094	37.4173
-50850.9	140.629	-286.024	94.7903	0	94.7903	2101.16
-51059.3	185.764	-268.311	94.5738	0	94.5738	8315.58
-51267.6	245.728	-255.362	94.3597	0	94.3597	22912.3
-51475.9	322.017	-260.988	94.1481	0	94.1481	51924.4
-51684.3	404.767	-298.88	93.9389	0	93.9389	96613.8
-51892.6	474.998	-374.609	93.732	0	93.732	145364
-52100.9	511.55	-480.747	93.5275	0	93.5275	174743
-52309.3	499.975	-597.277	93.3252	0	93.3252	165364
-52517.6	439.795	-697.843	93.1252	0	93.1252	120180
-52725.9	346.311	-759.914	92.9275	0	92.9275	64203
-52934.3	245.037	-774.253	92.7319	0	92.7319	23196.8
-53142.6	160.841	-748.436	92.5386	0	92.5386	4665.2
-53350.9	107.446	-701.997	92.3473	0	92.3473	227.957
-53559.3	83.2703	-655.865	92.1582	0	92.1582	78.9947
-53767.6	75.6896	-622.418	91.9711	0	91.9711	265.088
-53975.9	70.2864	-601.854	91.786	0	91.786	462.234
-54184.3	58.901	-585.817	91.603	0	91.603	1069.42
-54392.6	42.304	-564.509	91.422	0	91.422	2412.58
-54600.9	27.6471	-532.619	91.2429	0	91.2429	4044.43
-54809.3	23.4364	-491.623	91.0658	0	91.0658	4573.74
-55017.6	34.7732	-448.39	90.8905	0	90.8905	3149.15
-55225.9	60.9017	-411.156	90.7171	0	90.7171	888.958
-55434.3	96.3371	-385.028	90.5456	0	90.5456	33.5407
-55642.6	134.945	-369.903	90.3759	0	90.3759	1986.39
-55850.9	173.998	-362.327	90.208	0	90.208	7020.85
-56059.3	215.14	-359.667	90.0419	0	90.0419	15649.5
-56267.6	261.805	-363.327	89.8775	0	89.8775	29559.1
-56475.9	315.227	-378.916	89.7148	0	89.7148	50855.8
-56684.3	371.457	-413.532	89.5539	0	89.5539	79469.2
-56892.6	420.919	-471.488	89.3946	0	89.3946	109908
-57100.9	451.169	-550.37	89.237	0	89.237	130995
-57309.3	452.229	-639.81	89.081	0	89.081	131877
-57517.6	421.84	-724.585	88.9266	0	88.9266	110832
-57725.9	367.129	-790.91	88.7738	0	88.7738	77481.5
-57934.3	301.36	-832.129	88.6226	0	88.6226	45257
-58142.6	237.943	-850.544	88.4729	0	88.4729	22341.4
-58350.9	185.143	-855.083	88.3247	0	88.3247	9373.87
-58559.3	143.494	-856.576	88.1781	0	88.1781	3059.82
-58767.6	106.46	-862.459	88.0329	0	88.0329	339.549
-58975.9	64.5056	-872.718	87.8892	0	87.8892	546.791
-59184.3	11.5182	-879.653	87.7469	0	87.7469	5810.82
-59392.6	-50.1299	-872.992	87.6061	0	87.6061	18971.2
-59600.9	-110.473	-847.743	87.4666	0	87.4666	39179.9
-59809.3	-159.312	-808.36	87.3286	0	87.3286	60831.5
-60017.6	-194.12	-764.752	87.1919	0	87.1919	79136.7
-60225.9	-220.858	-723.222	87.0566	0	87.0566	94811.5
-60434.3	-246.468	-681.05	86.9226	0	86.9226	111149
-60642.6	-270.346	-630.29	86.79	0	86.79	127546
-60850.9	-283.247	-567.011	86.6586	0	86.6586	136830
-61059.3	-274.349	-497.004	86.5285	0	86.5285	130232
-61267.6	-239.369	-433.311	86.3997	0	86.3997	106125
-61475.9	-183.078	-389.246	86.2721	0	86.2721	72549.6
-61684.3	-116.377	-373.345	86.1458	0	86.1458	41015.4
-61892.6	-52.5667	-388.249	86.0207	0	86.0207	19206.5
-62100.9	-5.36565	-430.87	85.8968	0	85.8968	8328.83
-62309.3	13.0009	-491.694	85.7741	0	85.7741	5295.93
-62517.6	-4.35152	-554.83	85.6525	0	85.6525	8100.73
-62725.9	-54.6885	-601.612	85.5322	0	85.5322	19661.8
-62934.3	-124.842	-617.401	85.4129	0	85.4129	44207.2
-63142.6	-195.705	-597.59	85.2948	0	85.2948	78961
-63350.9	-249.61	-548.938	85.1778	0	85.1778	112083
-63559.3	-276.341	-486.062	85.0619	0	85.0619	130612
-63767.6	-275.583	-425.808	84.9471	0	84.9471	129982
-63975.9	-256.369	-381.794	84.8334	0	84.8334	116419
-64184.3	-234.187	-359.587	84.7207	0	84.7207	101702
-64392.6	-225.251	-353.408	84.6091	0	84.6091	96013.2
-64600.9	-238.466	-347.019	84.4986	0	84.4986	104306
-64809.3	-268.973	-320.735	84.389	0	84.389	124865
-65017.6	-298.28	-262.171	84.2805	0	84.2805	146352
-65225.9	-302.436	-174.432	84.1729	0	84.1729	149467
-65434.3	-263.994	-76.2491	84.0664	0	84.0664	121146
-65642.6	-180.614	6.17284	83.9608	0	83.9608	69999.7
-65850.9	-65.6376	50.361	83.8562	0	83.8562	22348.4
-66059.3	58.2925	45.2719	83.7525	0	83.7525	648.209
-66267.6	167.355	-7.27962	83.6498	0	83.6498	7006.52
-66475.9	242.119	-95.228	83.548	0	83.548	25144.9
-66684.3	270.467	-199.396	83.4471	0	83.4471	34976.4
-66892.6	249.986	-296.489	83.3471	0	83.3471	27768.6
-67100.9	190.093	-363.74	83.248	0	83.248	11415.9
-67309.3	111.35	-385.654	83.1498	0	83.1498	795.265
-67517.6	39.9959	-359.96	83.0525	0	83.0525	1853.87
-67725.9	-0.747789	-298.946	82.9561	0	82.9561	7006.33
-67934.3	1.59215	-225.03	82.8605	0	82.8605	6604.54
-68142.6	45.3524	-162.869	82.7657	0	82.7657	1399.75
-68350.9	116.34	-131.403	82.6718	0	82.6718	1133.54
-68559.3	193.256	-138.247	82.5787	0	82.5787	12249.5
-68767.6	255.326	-177.872	82.4864	0	82.4864	29873.7
-68975.9	289.914	-234.616	82.3949	0	82.3949	43064.3
-69184.3	296.802	-290.159	82.3043	0	82.3043	46009.3
-69392.6	286.273	-332.209	82.2144	0	82.2144	41640.1
-69600.9	271.604	-359.267	82.1253	0	82.1253	35902.2
-69809.3	260.797	-378.403	82.0369	0	82.0369	31955.1
-70017.6	253.084	-398.136	81.9493	0	81.9493	29287.1
-70225.9	241.684	-421.889	81.8625	0	81.8625	25542.9
-70434.3	219.597	-445.915	81.7764	0	81.7764	18994.6
-70642.6	184.424	-461.394	81.6911	0	81.6911	10554.1
-70850.9	140.679	-458.453	81.6065	0	81.6065	3489.58
-71059.3	99.6997	-430.79	81.5226	0	81.5226	330.408
-71267.6	76.7351	-380.093	81.4394	0	81.4394	22.13
-71475.9	84.9764	-318.151	81.3569	0	81.3569	13.101
-71684.3	128.724	-264.206	81.2751	0	81.2751	2251.4
-71892.6	199.713	-237.817	81.194	0	81.194	14046.6
-72100.9	279.106	-250.727	81.1136	0	81.1136	39201.1
-72309.3	344.248	-301.829	81.0338	0	81.0338	69281.6
-72517.6	377.013	-377.305	80.9548	0	80.9548	87650.3
-72725.9	370.399	-455.737	80.8763	0	80.8763	83823.6
-72934.3	330.701	-516.208	80.7986	0	80.7986	62451.1
-73142.6	274.111	-545.986	80.7214	0	80.7214	37399.6
-73350.9	219.322	-544.022	80.6449	0	80.6449	19231.2
-73559.3	180.242	-518.634	80.5691	0	80.5691	9934.73
-73767.6	162.951	-481.539	80.4938	0	80.4938	6799.25
-73975.9	167.677	-442.796	80.4192	0	80.4192	7614.01
-74184.3	192.688	-409.863	80.3452	0	80.3452	12620.9
-74392.6	235.814	-389.952	80.2717	0	80.2717	24193.4
-74600.9	292.14	-391.582	80.1989	0	80.1989	44918.9
-74809.3	350.912	-421.909	80.1267	0	80.1267	73324.5
-75017.6	396.595	-481.061	80.055	0	80.055	100198
-75225.9	415.457	-559.087	79.984	0	79.984	112542
-75434.3	402.844	-639.905	79.9135	0	79.9135	104284
-75642.6	364.329	-709.884	79.8435	0	79.8435	80932
-75850.9	309.522	-763.466	79.7742	0	79.7742	52783.9
-76059.3	244.774	-801.112	79.7053	0	79.7053	27247.6
-76267.6	171.747	-822.881	79.6371	0	79.6371	8484.23
-76475.9	91.9688	-824.958	79.5693	0	79.5693	153.747
-76684.3	11.373	-802.192	79.5021	0	79.5021	4641.57
-76892.6	-59.9399	-752.883	79.4355	0	79.4355	19425.5
-77100.9	-111.384	-680.729	79.3693	0	79.3693	36387
-77309.3	-134.523	-593.433	79.3037	0	79.3037	45722
-77517.6	-123.248	-501.593	79.2386	0	79.2386	41000.7
-77725.9	-74.6755	-419.694	79.174	0	79.174	23669.7
-77934.3	6.61058	-365.936	79.1099	0	79.1099	5256.15
-78142.6	104.031	-356.484	79.0463	0	79.0463	624.221
-78350.9	190.917	-395.35	78.9832	0	78.9832	12529.1
-78559.3	241.593	-467.795	78.9206	0	78.9206	26462.4
-78767.6	245.621	-544.81	78.8584	0	78.8584	27809.6
-78975.9	214.588	-597.919	78.7968	0	78.7968	18439.2
-79184.3	175.496	-614.815	78.7356	0	78.7356	9362.57
-79392.6	154.737	-605.155	78.6749	0	78.6749	5785.42
-79600.9	163.225	-593.084	78.6146	0	78.6146	7158.9
-79809.3	191.635	-602.012	78.5548	0	78.5548	12787.2
-80017.6	217.486	-641.207	78.4955	0	78.4955	19318.4
-80225.9	218.863	-701.461	78.4366	0	78.4366	19719.6
-80434.3	186.699	-761.286	78.3782	0	78.3782	11733.4
-80642.6	129.018	-799.457	78.3202	0	78.3202	2570.3
-80850.9	65.202	-806.423	78.2626	0	78.2626	170.579
-81059.3	14.3081	-787.8	78.2055	0	78.2055	4082.87
-81267.6	-14.5775	-758.426	78.1488	0	78.1488	8598.17
-81475.9	-23.803	-732.358	78.0925	0	78.0925	10382.7
-81684.3	-21.2202	-716.742	78.0366	0	78.0366	9851.92
-81892.6	-13.5649	-712.989	77.9812	0	77.9812	8380.68
-82100.9	-4.99739	-721.552	77.9262	0	77.9262	6876.31
-82309.3	-0.394359	-744.013	77.8715	0	77.8715	6125.55
-82517.6	-8.07004	-780.153	77.8173	0	77.8173	7376.64
-82725.9	-37.6553	-823.452	77.7635	0	77.7635	13321.5
-82934.3	-94.0256	-860.285	77.71	0	77.71	29493.1
-83142.6	-172.136	-874.846	77.657	0	77.657	62396.7
-83350.9	-257.273	-857.083	77.6044	0	77.6044	112143
-83559.3	-331.494	-808.341	77.5521	0	77.5521	167319
-83767.6	-382.619	-740.403	77.5002	0	77.5002	211709
-83975.9	-409.614	-667.838	77.4487	0	77.4487	237230
-84184.3	-419.974	-598.822	77.3976	0	77.3976	247378
-84392.6	-420.702	-531.782	77.3468	0	77.3468	248052
-84600.9	-410.322	-461.025	77.2964	0	77.2964	237772
-84809.3	-379.197	-386.855	77.2464	0	77.2464	208341
-85017.6	-318.582	-321.294	77.1967	0	77.1967	156641
-85225.9	-231.255	-283.799	77.1474	0	77.1474	95112
-85434.3	-134.809	-289.546	77.0984	0	77.0984	44904.7
-85642.6	-54.3599	-339.106	77.0498	0	77.0498	17268.5
-85850.9	-9.96855	-417.47	77.0015	0	77.0015	7563.79
-86059.3	-8.35007	-502.602	76.9536	0	76.9536	7276.71
-86267.6	-44.1814	-575.792	76.906	0	76.906	14662.1
-86475.9	-107.259	-625.637	76.8587	0	76.8587	33899.5
-86684.3	-187.213	-645.202	76.8118	0	76.8118	69709.2
-86892.6	-272.204	-629.04	76.7652	0	76.7652	121779
-87100.9	-346.084	-575.463	76.7189	0	76.7189	178762
-87309.3	-390.39	-492.016	76.673	0	76.673	218147
-87517.6	-391.96	-397.622	76.6273	0	76.6273	219574
-87725.9	-350.959	-317.553	76.582	0	76.582	182791
-87934.3	-283.378	-273.211	76.537	0	76.537	129539
-88142.6	-215.784	-272.169	76.4924	0	76.4924	85425.5
-88350.9	-174.278	-303.705	76.448	0	76.448	62863.6
-88559.3	-172.5	-342.644	76.4039	0	76.4039	61953.1
-88767.6	-204.604	-360.659	76.3602	0	76.3602	78940.9
-88975.9	-247.551	-340.024	76.3167	0	76.3167	104890
-89184.3	-272.4	-282.545	76.2735	0	76.2735	121573
-89392.6	-258.877	-208.368	76.2307	0	76.2307	112297
-89600.9	-205.079	-145.111	76.1881	0	76.1881	79111
-89809.3	-126.862	-113.569	76.1458	0	76.1458	41212
-90017.6	-47.6491	-118.377	76.1038	0	76.1038	15314.8
-90225.9	14.6727	-148.857	76.0621	0	76.0621	3768.66
-90434.3	55.3705	-188.553	76.0207	0	76.0207	426.427
-90642.6	80.7957	-226.098	75.9795	0	75.9795	23.196
-90850.9	99.7667	-259.781	75.9386	0	75.9386	567.776
-91059.3	115.988	-293.941	75.898	0	75.898	1607.22
-91267.6	126.915	-331.971	75.8577	0	75.8577	2606.88
-91475.9	128.181	-372.336	75.8176	0	75.8176	2741.89
-91684.3	118.334	-410.025	75.7779	0	75.7779	1810.99
-91892.6	99.7047	-440.5	75.7383	0	75.7383	574.386
-92100.9	75.9564	-461.616	75.6991	0	75.6991	0.0662425
-92309.3	50.3231	-472.275	75.6601	0	75.6601	641.961
-92517.6	27.0638	-471.069	75.6213	0	75.6213	2357.83
-92725.9	13.661	-458.621	75.5828	0	75.5828	3834.32
-92934.3	18.6603	-442.408	75.5446	0	75.5446	3235.82
-93142.6	44.0626	-437.742	75.5066	0	75.5066	988.726
-93350.9	78.5355	-460.33	75.4689	0	75.4689	9.40427
-93559.3	99.6855	-514.299	75.4314	0	75.4314	588.263
-93767.6	86.3041	-585.845	75.3941	0	75.3941	119.026
-93975.9	31.843	-649.067	75.3571	0	75.3571	1893.48
-94184.3	-51.2638	-680.113	75.3204	0	75.3204	16023.6
-94392.6	-138.982	-669.302	75.2839	0	75.2839	45910
-94600.9	-208.436	-623.775	75.2476	0	75.2476	80476.3
-94809.3	-247.525	-561.115	75.2115	0	75.2115	104159
-95017.6	-257.091	-499.621	75.1757	0	75.1757	110401
-95225.9	-246.655	-451.016	75.1401	0	75.1401	103552
-95434.3	-227.652	-418.363	75.1048	0	75.1048	91661.9
-95642.6	-208.152	-398.69	75.0696	0	75.0696	80214.6
-95850.9	-191.453	-387.624	75.0347	0	75.0347	71015.5
-96059.3	-178.303	-382.587	75.0001	0	75.0001	64162.5
-96267.6	-170.049	-382.561	74.9656	0	74.9656	60032.3
-96475.9	-169.505	-385.429	74.9313	0	74.9313	59748.9
-96684.3	-178.741	-386.124	74.8973	0	74.8973	64332.5
-96892.6	-196.117	-377.78	74.8635	0	74.8635	73430.6
-97100.9	-215.401	-354.997	74.8299	0	74.8299	84233.8
-97309.3	-227.498	-316.659	74.7965	0	74.7965	91381.7
-97517.6	-223.27	-266.993	74.7633	0	74.7633	88823.6
-97725.9	-196.386	-215.284	74.7304	0	74.7304	73504
-97934.3	-146.27	-174.293	74.6976	0	74.6976	48826.5
-98142.6	-80.4593	-156.473	74.6651	0	74.6651	24063.6
-98350.9	-14.0595	-168.096	74.6327	0	74.6327	7866.31
-98559.3	35.6649	-204.129	74.6006	0	74.6006	1515.99
-98767.6	58.3809	-248.17	74.5686	0	74.5686	262.041
-98975.9	58.4583	-280.054	74.5369	0	74.5369	258.519
-99184.3	54.8481	-288.64	74.5053	0	74.5053	386.404
-99392.6	69.9823	-281.704	74.4739	0	74.4739	20.175
-99600.9	112.983	-283.728	74.4428	0	74.4428	1485.33
-99809.3	169.56	-320.001	74.4118	0	74.4118	9053.21
-100018	208.38	-397.239	74.381	0	74.381	17955.9
						3.89389e+07

## Sheet: G680-100dC_se_spec2
X	Real	Imaginary
416857	-80.2604	349.028
416649	-13.7571	362.495
416441	53.5214	362.951
416232	122.419	350.317
416024	192.27	321.085
415816	258.243	270.77
415607	311.211	197.661
415399	340.427	105.754
415191	337.66	5.09534
414982	300.568	-90.7731
414774	233.532	-168.892
414566	145.68	-220.253
414357	47.5965	-240.701
414149	-50.8286	-229.427
413941	-140.005	-187.297
413732	-209.082	-117.651
413524	-246.753	-29.5989
413316	-246.612	60.0369
413107	-214.201	131.033
412899	-168.548	170.513
412691	-133.223	182.751
412482	-121.069	188.264
412274	-124.578	210.093
412066	-120.968	257.013
411857	-88.5751	317.149
411649	-21.4701	366.558
411441	68.2553	384.697
411232	159.747	364.704
411024	235.066	313.048
410816	285.107	242.265
410607	308.391	163.97
410399	306.703	86.3647
410191	282.091	15.6364
409982	236.891	-41.8225
409774	175.634	-78.916
409566	106.617	-89.6211
409357	41.4608	-71.8728
409149	-7.57312	-29.6188
408941	-31.2028	27.3695
408732	-25.8837	85.8397
408524	5.18498	132.31
408316	52.5184	156.291
408107	102.115	153.399
407899	139.212	127.843
407691	154.056	92.3307
407482	147.304	63.433
407274	131.023	53.248
407066	122.872	61.8228
406857	135.604	75.8649
406649	168.225	76.0412
406441	205.356	49.0864
406232	226.058	-3.34263
406024	216.346	-65.3599
405816	176.791	-116.345
405607	120.718	-142.245
405399	65.5516	-141.402
405191	23.7364	-122.607
404982	-1.64965	-98.3016
404774	-15.5673	-77.7172
404566	-26.097	-63.2676
404357	-38.9683	-51.1461
404149	-54.1933	-35.3231
403941	-66.6378	-12.7459
403732	-70.5459	13.6158
403524	-65.0531	36.6613
403316	-55.9226	51.2132
403107	-51.15	59.2177
402899	-53.7106	68.8814
402691	-58.0727	87.7902
402482	-54.0431	115.907
402274	-34.8014	144.641
402066	-2.38141	162.683
401857	33.5094	163.663
401649	61.8532	149.928
401441	76.9435	130.277
401232	80.9236	113.853
401024	81.0257	104.436
400816	83.6218	98.7685
400607	89.0262	89.9229
400399	90.5477	73.6353
400191	78.8669	53.5761
399982	49.551	41.6908
399774	9.02338	52.3062
399566	-25.6969	92.769
399357	-34.7347	156.592
399149	-6.47995	224.511
398941	55.2682	273.797
398732	133.347	290.028
398524	207.134	273.39
398316	263.249	235.675
398107	299.933	191.172
397899	323.545	148.582
397691	341.55	108.841
397482	357.562	68.1932
397274	370.505	22.5065
397066	376.304	-30.0456
396857	369.971	-88.1352
396649	347.329	-147.408
396441	306.37	-201.178
396232	248.179	-241.441
396024	177.704	-259.972
395816	104.738	-250.13
395607	43.9525	-210.424
395399	11.4823	-148.785
395191	17.5404	-83.5776
394982	59.1396	-38.0096
394774	118.861	-29.82
394566	171.637	-62.7252
394357	195.4	-125.011
394149	179.299	-195.202
393941	126.134	-250.547
393732	49.8422	-274.192
393524	-29.5671	-259.412
393316	-91.9549	-211.016
393107	-123.214	-143.951
392899	-120.52	-78.4561
392691	-94.0249	-31.8752
392482	-62.193	-10.1675
392274	-41.3333	-4.70301
392066	-35.164	1.76925
391857	-32.1864	22.5266
391649	-13.9028	56.1868
391441	31.3296	86.0042
391232	98.5888	90.0146
391024	167.53	54.9656
390816	213.166	-15.3141
390607	218.762	-101.888
390399	182.923	-180.582
390191	117.853	-232.825
389982	41.7154	-251.43
389774	-29.4046	-239.813
389566	-86.0596	-207.204
389357	-125.845	-163.212
389149	-150.692	-114.013
388941	-162.607	-61.5148
388732	-160.326	-6.14905
388524	-139.906	48.4487
388316	-99.7539	93.3008
388107	-45.9078	117.928
387899	8.43088	118.014
387691	50.4104	99.7857
387482	76.0218	75.9221
387274	91.4674	55.8476
387066	105.695	39.2426
386857	121.003	18.9051
386649	130.581	-9.79524
386441	125.323	-41.7756
386232	103.819	-64.1488
386024	76.6142	-65.939
385816	60.6375	-47.6668
385607	67.8174	-22.8125
385399	96.7268	-9.6702
385191	133.66	-19.8243
384982	161.9	-51.9524
384774	171.633	-94.8983
384566	163.357	-136.355
384357	143.773	-169.792
384149	119.15	-195.203
383941	91.7436	-215.175
383732	60.6598	-230.911
383524	24.6255	-241.01
383316	-16.0583	-242.457
383107	-58.9621	-232.074
382899	-99.6652	-207.714
382691	-132.334	-169.374
382482	-151.024	-120.023
382274	-151.489	-65.3948
382066	-132.391	-12.5133
381857	-95.0004	32.0152
381649	-41.9953	62.3893
381441	22.6307	72.6463
381232	91.6042	56.661
381024	152.681	11.3611
380816	191.084	-58.3973
380607	196.459	-138.429
380399	169.256	-210.549
380191	120.578	-261.48
379982	65.2307	-288.289
379774	13.8118	-296.521
379566	-30.2036	-293.894
379357	-67.8831	-285.484
379149	-101.01	-273.275
378941	-130.712	-257.981
378732	-158.116	-239.716
378524	-184.176	-217.047
378316	-207.599	-186.934
378107	-223.167	-147.428
377899	-223.357	-101.536
377691	-203.253	-58.5575
377482	-165.313	-30.7743
377274	-120.122	-27.2157
377066	-82.2413	-48.7132
376857	-63.9421	-87.4071
376649	-70.7261	-130.38
376441	-100.432	-164.546
376232	-144.945	-180.339
376024	-192.843	-173.793
375816	-232.53	-147.533
375607	-256.041	-110.182
375399	-262.338	-73.1238
375191	-257.672	-45.2615
374982	-251.948	-28.8024
374774	-253.231	-18.9146
374566	-263.895	-7.1517
374357	-280.247	13.9539
374149	-294.921	47.6071
373941	-300.418	91.7745
373732	-292.334	140.538
373524	-270.931	187.224
373316	-240.048	227.806
373107	-203.781	262.39
372899	-163.196	293.565
372691	-115.638	322.75
372482	-57.2463	347.464
372274	13.4251	361.672
372066	93.601	358.674
371857	177.303	333.847
371649	257.427	285.192
371441	326.389	212.41
371232	375.131	117.083
371024	393.068	5.16375
370816	371.428	-110.462
370607	308.975	-211.131
370399	215.775	-278.503
370191	111.24	-302.391
369982	16.8932	-285.104
369774	-51.6475	-239.602
369566	-88.9166	-183.29
369357	-98.9338	-131.644
369149	-91.7553	-94.3924
368941	-79.6855	-74.186
368732	-73.7401	-66.5624
368524	-79.8901	-61.2666
368316	-95.8083	-46.0356
368107	-110.551	-12.719
367899	-109.037	37.1468
367691	-79.8927	91.2695
367482	-22.2535	131.54
367274	52.603	142.46
367066	125.601	118.568
366857	177.966	67.3958
366649	199.629	6.67234
366441	194.24	-43.5759
366232	177.695	-70.9313
366024	169.839	-77.2276
365816	183.499	-77.4815
365607	217.406	-91.3774
365399	257.031	-132.445
365191	282.32	-200.956
364982	277.926	-283.755
364774	241.071	-360.858
364566	183.037	-416.046
364357	122.434	-446.048
364149	73.0978	-462.035
363941	34.4056	-480.977
363732	-8.26557	-511.958
363524	-72.1484	-547.51
363316	-162.627	-567.114
363107	-266.565	-551.057
362899	-358.907	-494.781
362691	-418.188	-413.037
362482	-439.622	-330.564
362274	-436.136	-266.358
362066	-427.198	-223.462
361857	-424.796	-191.366
361649	-427.417	-157.645
361441	-425.313	-118.709
361232	-411.279	-81.7075
361024	-387.988	-57.5958
360816	-367.072	-51.7293
360607	-361.676	-58.87
360399	-378.21	-65.352
360191	-412.488	-56.1867
359982	-451.866	-22.2955
359774	-481.173	36.0172
359566	-488.735	110.149
359357	-470.037	187.236
359149	-428.332	255.159
358941	-372.203	306.887
358732	-310.784	342.237
358524	-249.06	365.69
358316	-186.49	381.427
358107	-119.974	389.386
357899	-48.4781	385.318
357691	24.5158	364.244
357482	92.1294	324.026
357274	147.017	266.537
357066	183.516	196.494
356857	197.885	119.878
356649	187.592	43.6654
356441	151.671	-23.1287
356232	93.1491	-69.1406
356024	22.0064	-83.3807
355816	-44.787	-60.8325
355607	-88.3013	-7.3196
355399	-95.684	60.7732
355191	-65.9143	122.893
354982	-9.18076	162.929
354774	59.4566	174.398
354566	127.363	159.335
354357	187.563	122.803
354149	236.334	68.0451
353941	268.35	-3.332
353732	275.115	-86.3466
353524	249.94	-168.277
353316	196.026	-231.31
353107	129.459	-262.592
352899	71.8816	-264.048
352691	36.8928	-252.619
352482	20.898	-249.052
352274	6.23074	-263.402
352066	-25.6844	-288.373
351857	-81.2621	-305.08
351649	-151.057	-296.018
351441	-216.688	-255.297
351232	-261.711	-189.785
351024	-278.187	-112.673
350816	-265.92	-36.3139
350607	-227.964	30.2149
350399	-168.089	79.0755
350191	-92.4241	101.725
349982	-12.5079	90.8158
349774	54.7841	45.4083
349566	92.4796	-24.706
349357	91.6934	-99.9654
349149	57.5063	-158.507
348941	7.69514	-186.645
348732	-36.2551	-185.717
348524	-60.6583	-170.204
348316	-65.9899	-158.039
348107	-64.0806	-159.881
347899	-68.9873	-174.448
347691	-88.471	-191.864
347482	-121.311	-201.081
347274	-160.49	-195.574
347066	-198.188	-174.283
346857	-228.442	-139.22
346649	-246.745	-93.441
346441	-249.176	-41.2772
346232	-233.477	10.8269
346024	-201.073	55.6129
345816	-156.897	88.1875
345607	-106.17	107.672
345399	-51.2801	115.056
345191	7.68142	109.365
344982	69.0631	86.3533
344774	126.353	41.4016
344566	168.629	-25.7663
344357	184.652	-108.131
344149	168.078	-192.13
343941	121.052	-261.787
343732	54.4003	-304.371
343524	-15.8619	-315.014
343316	-74.0639	-298.046
343107	-109.63	-264.727
342899	-119.14	-229.277
342691	-106.107	-205.449
342482	-80.1028	-204.152
342274	-55.7986	-231.036
342066	-50.7127	-283.473
341857	-80.3132	-348.413
341649	-151.211	-403.824
341441	-255.701	-425.168
341232	-371.607	-395.186
341024	-469.071	-312.326
340816	-521.875	-192.947
340607	-517.767	-65.5347
340399	-462.602	40.2573
340191	-376.687	104.202
339982	-286.03	120.958
339774	-213.223	99.14
339566	-171.568	56.0952
339357	-163.304	11.5641
339149	-180.832	-17.7483
338941	-209.799	-22.1473
338732	-233.547	-1.22528
338524	-238.392	36.3435
338316	-218.096	76.0466
338107	-175.532	102.76
337899	-121.079	105.53
337691	-69.3115	80.2836
337482	-35.5676	30.9369
337274	-32.0538	-30.2667
337066	-62.7519	-84.4969
336857	-119.218	-112.29
336649	-181.657	-102.54
336441	-227.015	-58.9476
336232	-239.921	1.35596
336024	-219.326	56.6544
335816	-176.886	91.0852
335607	-129.093	100.3
335399	-88.8104	90.0267
335191	-61.0868	70.0242
334982	-44.3567	48.1453
334774	-34.4815	27.8067
334566	-28.2132	8.84186
334357	-24.606	-10.3426
334149	-24.9027	-30.8293
333941	-31.5004	-51.7382
333732	-46.0165	-69.6306
333524	-67.1507	-79.6572
333316	-90.0913	-78.2804
333107	-108.349	-65.585
332899	-116.557	-45.3356
332691	-112.024	-23.2766
332482	-94.6644	-5.66351
332274	-66.8283	1.18089
332066	-33.97	-8.5603
331857	-5.24612	-38.3063
331649	7.52411	-86.2523
331441	-6.78587	-143.174
331232	-53.4565	-192.649
331024	-126.791	-215.257
330816	-208.479	-196.841
330607	-272.98	-137.383
330399	-299.389	-53.9098
330191	-282.86	26.9424
329982	-236.809	83.2027
329774	-183.499	108.578
329566	-140.293	112.332
329357	-111.891	109.724
329149	-92.3745	111.879
328941	-72.2141	121.928
328732	-43.5213	136.781
328524	-1.70307	149.842
328316	53.8674	152.409
328107	118.414	135.455
327899	181.388	93.4916
327691	229.828	28.6384
327482	254.697	-49.1864
327274	255.461	-127.568
327066	238.534	-198.747
326857	210.448	-262.383
326649	171.965	-321.147
326441	119.186	-373.288
326232	51.1744	-410.024
326024	-23.3529	-421.622
325816	-87.971	-407.539
325607	-129.296	-381.041
325399	-148.205	-362.609
325191	-161.697	-365.892
324982	-192.513	-386.646
324774	-253.15	-403.597
324566	-335.684	-391.711
324357	-415.324	-339.089
324149	-465.849	-255.357
323941	-475.899	-165.259
323732	-454.251	-92.5306
323524	-421.289	-46.4856
323316	-394.765	-20.224
323107	-380.591	0.964158
322899	-372.865	29.152
322691	-359.907	67.684
322482	-331.373	110.561
322274	-283.635	145.779
322066	-222.049	161.011
321857	-159.129	149.474
321649	-109.415	113.068
321441	-84.0071	61.4572
321232	-87.3697	8.5967
321024	-116.406	-31.017
320816	-160.757	-46.0233
320607	-204.915	-32.2406
320399	-233.496	4.63371
320191	-238.147	51.0167
319982	-221.095	92.6596
319774	-191.651	122.285
319566	-158.094	141.304
319357	-121.999	154.335
319149	-79.7938	162
318941	-29.2844	158.713
318732	25.3406	136.814
318524	74.067	92.594
318316	105.651	29.2518
318107	112.155	-44.3014
317899	91.0092	-116.611
317691	44.9248	-176.562
317482	-19.0843	-215.319
317274	-90.8943	-227.744
317066	-158.906	-213.649
316857	-212.574	-178.489
316649	-245.61	-132.494
316441	-258.522	-87.5808
316232	-258.758	-52.7779
316024	-257.678	-30.1522
315816	-265.214	-13.4254
315607	-284.456	9.57139
315399	-308.82	51.1997
315191	-323.529	117.431
314982	-311.141	203.453
314774	-258.83	293.611
314566	-164.372	365.814
314357	-38.4602	398.741
314149	97.5792	379.164
313941	217.879	306.737
313732	299.825	194.53
313524	330.83	65.047
313316	311.578	-56.9128
313107	254.451	-151.766
312899	178.041	-209.845
312691	100.784	-231.638
312482	36.8321	-224.795
312274	-5.1346	-200.883
312066	-22.1078	-173.513
311857	-17.78	-156.647
311649	-3.4165	-160.976
311441	4.35614	-188.806
311232	-9.91322	-231.071
311024	-52.561	-270.165
310816	-116.893	-288.305
310607	-186.606	-276.472
310399	-244.482	-238.018
310191	-280.401	-185.049
309982	-293.854	-131.119
309774	-291.047	-85.576
309566	-280.399	-52.0435
309357	-269.591	-29.5017
309149	-264.203	-13.5091
308941	-266.379	2.82244
308732	-273.326	26.7752
308524	-277.351	62.4398
308316	-268.98	107.463
308107	-242.187	152.993
307899	-198.335	187.825
307691	-145.72	204.298
307482	-94.9424	201.788
307274	-53.6625	185.586
307066	-24.3853	162.79
306857	-5.92524	138.803
306649	3.81428	116.694
306441	6.59252	98.7433
306232	4.93036	87.5563
306024	3.64807	84.7549
305816	8.9858	88.1068
305607	24.637	90.4085
305399	47.6694	82.662
305191	68.5136	60.1037
304982	76.0834	26.3761
304774	64.4883	-7.7674
304566	36.3583	-30.2664
304357	0.877298	-33.589
304149	-31.0317	-16.8619
303941	-50.4551	15.6874
303732	-51.4938	57.1282
303524	-31.0305	98.7674
303316	10.3958	130.192
303107	66.4773	140.888
302899	124.516	124.618
302691	169.156	84.1635
302482	189.737	31.9051
302274	186.358	-15.9353
302066	169.556	-48.1861
301857	153.341	-64.4256
301649	146.612	-73.6196
301441	148.653	-87.4006
301232	150.53	-112.902
301024	140.236	-148.736
300816	108.739	-184.745
300607	55.3544	-205.099
300399	-9.09048	-194.605
300191	-63.8247	-146.939
299982	-85.8103	-70.7687
299774	-60.7779	11.0146
299566	8.68373	70.0383
299357	103.237	84.7152
299149	195.141	49.0225
298941	259.71	-26.7734
298732	283.347	-122.68
298524	264.7	-217.719
298316	210.625	-295.394
298107	131.844	-344.32
297899	41.6496	-357.079
297691	-43.6244	-331.117
297482	-106.23	-271.777
297274	-132.166	-193.753
297066	-117.02	-117.977
296857	-68.4713	-64.8492
296649	-3.94353	-47.3524
296441	55.1416	-66.9647
296232	90.2243	-113.362
296024	91.612	-167.749
295816	61.9544	-209.035
295607	15.8213	-221.279
295399	-25.0458	-200.005
295191	-39.7067	-154.868
294982	-16.5335	-107.045
294774	41.1578	-81.78
294566	114.89	-98.6774
294357	176.649	-163.331
294149	198.751	-263.471
293941	164.855	-371.639
293732	77.9116	-454.644
293524	-39.4273	-487.023
293316	-153.845	-462.406
293107	-236.48	-396
292899	-275.907	-315.696
292691	-280.951	-246.612
292482	-271.678	-198.83
292274	-265.152	-165.933
292066	-265.857	-133.973
291857	-266.331	-93.1848
291649	-255.452	-44.0162
291441	-226.857	5.22617
291232	-181.626	45.0954
291024	-125.197	69.8495
290816	-63.0527	77.4299
290607	0.525428	66.604
290399	60.31	35.5081
290191	107.881	-16.1875
289982	132.878	-83.1785
289774	128.355	-152.643
289566	96.93	-207.824
289357	52.4896	-236.318
289149	14.5702	-237.827
288941	-1.88563	-225.344
288732	5.49922	-218.307
288524	26.022	-232.511
288316	41.997	-273.315
288107	36.4432	-334.803
287899	-1.5394	-402.904
287691	-74.1787	-459.685
287482	-174.295	-487.782
287274	-286.319	-474.952
287066	-389.546	-418.131
286857	-463.626	-325.621
286649	-495.251	-215.804
286441	-483.495	-111.36
286232	-440.065	-30.3741
286024	-382.694	20.5815
285816	-325.428	45.9133
285607	-273.515	53.2131
285399	-227.034	45.4501
285191	-188.868	20.6178
284982	-168.373	-21.382
284774	-176.881	-72.1137
284566	-219.478	-114.844
284357	-290.311	-131.036
284149	-374.011	-107.354
283941	-450.103	-39.1612
283732	-496.834	68.4394
283524	-494.974	199.501
283316	-434.242	327.287
283107	-321.116	419.98
282899	-181.389	453.119
282691	-52.0546	422.18
282482	34.5266	345.963
282274	64.2961	257.84
282066	45.1597	190.99
281857	0.848951	166.464
281649	-39.3098	188.373
281441	-49.6708	245.098
281232	-14.8594	313.864
281024	66.3675	367.222
280816	180.43	380.781
280607	302.345	340.868
280399	403.36	249.578
280191	460.848	124.421
279982	466.359	-8.42936
279774	427.406	-124.878
279566	361.44	-211.959
279357	285.606	-269.825
279149	209.063	-306.005
278941	132.501	-326.951
278732	53.6043	-333.249
278524	-26.9059	-320.924
278316	-103.079	-286.318
278107	-165.985	-230.315
277899	-208.061	-159.252
277691	-226.464	-82.4197
277482	-223.496	-8.15593
277274	-204.225	58.8966
277066	-173.258	117.937
276857	-132.647	170.11
276649	-81.6075	215.994
276441	-17.8054	253.49
276232	60.0638	276.769
276024	148.945	277.266
275816	239.074	247.495
275607	315.199	186.592
275399	362.434	104.024
275191	374.099	17.6507
274982	356.133	-54.0563
274774	324.3	-101.051
274566	295.602	-125.942
274357	279.5	-140.821
274149	274.154	-159.192
273941	269.209	-188.012
273732	252.96	-223.942
273524	220.109	-255.463
273316	176.045	-269.95
273107	134.754	-262.162
272899	110.756	-238.832
272691	109.792	-215.705
272482	124.586	-208.323
272274	138.811	-222.474
272066	136.849	-250.407
271857	113.542	-275.191
271649	78.1939	-281.11
271441	49.6599	-264.532
271232	44.0585	-238.123
271024	62.4032	-223.94
270816	87.5556	-238.454
270607	94.2052	-279.935
270399	65.3216	-327.912
270191	3.17927	-355.143
269982	-72.1547	-343.058
269774	-134.087	-290.411
269566	-161.87	-211.642
269357	-147.266	-128.786
269149	-94.4644	-63.1221
268941	-16.3428	-30.0636
268732	69.7358	-37.2058
268524	145.492	-84.0305
268316	194.872	-162.582
268107	206.676	-259.2
267899	176.125	-357.057
267691	105.258	-438.701
267482	2.7609	-488.235
267274	-116.356	-493.561
267066	-231.763	-449.292
266857	-320.734	-360.02
266649	-363.841	-242.135
266441	-352.324	-121.51
266232	-293.317	-25.6695
266024	-208.448	26.889
265816	-124.93	34.0736
265607	-63.9556	9.40564
265399	-33.2186	-26.0142
265191	-26.6153	-53.3152
264982	-29.2375	-62.7776
264774	-24.5371	-56.6425
264566	-1.98173	-47.818
264357	36.7319	-53.7988
264149	76.7784	-86.6623
263941	97.4834	-144.314
263732	84.7299	-209.921
263524	39.841	-261.331
263316	-21.9944	-283.834
263107	-82.0069	-276.556
262899	-127.98	-248.769
262691	-156.921	-211.258
262482	-170.704	-170.621
262274	-170.629	-129.781
262066	-155.821	-91.9345
261857	-125.837	-63.2925
261649	-84.4474	-52.0522
261441	-41.116	-64.2781
261232	-8.51659	-99.7551
261024	2.46246	-151.075
260816	-13.4026	-206.688
260607	-55.4939	-255.193
260399	-119.78	-287.391
260191	-200.441	-295.605
259982	-289.117	-273.06
259774	-373.741	-215.575
259566	-439.657	-124.52
259357	-473.063	-8.32194
259149	-464.685	118.535
258941	-412.31	238.011
258732	-322.392	331.81
258524	-210.43	386.004
258316	-98.2246	396.641
258107	-6.688	373.282
257899	53.4477	336.473
257691	87.3363	308.432
257482	113.382	301.526
257274	152.831	311.7
257066	217.61	321.21
256857	303.691	309.101
256649	393.777	263.099
256441	467.448	185.895
256232	512.388	92.1995
256024	529.553	-1.18344
255816	529.201	-85.1971
255607	521.455	-161.429
255399	508.949	-236.933
255191	486.512	-316.161
254982	446.671	-396.326
254774	385.971	-468.547
254566	308.045	-522.799
254357	222.311	-553.183
254149	139.511	-560.619
253941	66.808	-551.566
253732	5.51804	-533.705
253524	-47.1632	-511.7
253316	-94.106	-486.079
253107	-135.318	-455.726
252899	-168.547	-421.457
252691	-192.713	-387.206
252482	-210.818	-357.458
252274	-229.28	-333.038
252066	-253.804	-309.011
251857	-284.947	-276.571
251649	-316.338	-227.507
251441	-336.077	-158.662
251232	-330.333	-74.9645
251024	-288.507	9.61165
250816	-209.16	74.3562
250607	-104.234	98.4123
250399	1.98755	70.042
250191	80.6504	-6.12381
249982	109.946	-108.718
249774	84.5459	-207.459
249566	17.4696	-275.552
249357	-66.8536	-300.022
249149	-144.221	-284.351
248941	-199.962	-242.694
248732	-230.931	-190.583
248524	-241.049	-138.68
248316	-235.713	-92.3024
248107	-219.468	-54.042
247899	-196.585	-25.2367
247691	-171.275	-5.34431
247482	-146.018	8.29567
247274	-120.003	18.3333
247066	-90.3154	24.2691
246857	-55.7568	21.4617
246649	-20.4137	3.87254
246441	6.07954	-30.8195
246232	12.6478	-77.0485
246024	-6.53759	-121.503
245816	-47.0117	-148.726
245607	-94.7916	-149.328
245399	-133.327	-125.118
245191	-151.884	-87.2489
244982	-149.322	-49.1084
244774	-131.37	-19.7746
244566	-104.982	-2.50796
244357	-74.9755	2.25946
244149	-45.0113	-6.30248
243941	-20.514	-29.2119
243732	-9.24779	-64.3193
243524	-17.7264	-103.827
243316	-46.3578	-136.435
243107	-88.4254	-153.229
242899	-134.65	-151.954
242691	-179.145	-135.333
242482	-220.67	-105.185
242274	-257.761	-58.7671
242066	-282.828	8.15412
241857	-281.805	93.6835
241649	-241.023	184.427
241441	-156.631	257.51
241232	-39.9297	289.286
241024	84.7645	265.539
240816	188.323	187.792
240607	246.956	73.1425
240399	249.991	-51.9165
240191	202.163	-160.866
239982	119.747	-235.492
239774	22.9084	-269.488
239566	-71.4467	-266.402
239357	-152.845	-234.354
239149	-216.047	-181.465
238941	-258.073	-114.528
238732	-276.711	-40.3208
238524	-271.567	33.3192
238316	-245.664	98.777
238107	-204.827	151.35
237899	-154.598	190.296
237691	-97.4994	216.567
237482	-33.637	229.112
237274	35.5478	223.434
237066	103.731	194.22
236857	159.737	140.209
236649	191.554	67.5737
236441	191.804	-10.6122
236232	161.536	-78.5345
236024	110.502	-123.318
235816	53.8968	-139.773
235607	6.73803	-132.314
235399	-22.0123	-113.011
235191	-33.0389	-96.158
234982	-35.9008	-91.4541
234774	-43.7238	-99.212
234566	-65.8182	-110.445
234357	-102.328	-112.151
234149	-144.178	-94.8637
233941	-178.416	-57.867
233732	-195.396	-8.79395
233524	-192.856	41.6722
233316	-174.477	85.4972
233107	-145.413	118.907
232899	-109.875	139.965
232691	-72.7672	146.75
232482	-41.606	139.705
232274	-23.6825	125.566
232066	-19.1422	116.379
231857	-17.241	121.17
231649	-2.13504	136.453
231441	34.2726	145.272
231232	82.9948	128.05
231024	121.17	77.5399
230816	126.202	5.59365
230607	89.4966	-63.6169
230399	19.4344	-107.403
230191	-66.27	-113.915
229982	-149.919	-81.9973
229774	-217.502	-16.1652
229566	-257.403	76.2779
229357	-259.474	184.217
229149	-217.483	291.241
228941	-133.421	377.275
228732	-20.1762	424.06
228524	100.404	422.334
228316	204.772	376.583
228107	277.193	303.312
227899	315.527	222.539
227691	328.871	147.6
227482	328.432	80.2491
227274	318.046	14.4643
227066	291.193	-53.6771
226857	237.219	-117.128
226649	153.123	-157.162
226441	52.4866	-153.005
226232	-36.2018	-96.2801
226024	-82.4473	-0.0855523
225816	-70.0072	104.443
225607	-5.89947	182.512
225399	83.3766	212.053
225191	165.453	192.481
224982	217.006	141.847
224774	231.955	85.6423
224566	220.172	44.5037
224357	199.57	26.8841
224149	186.853	28.5353
223941	190.9	37.0718
223732	210.473	38.7765
223524	236.371	24.9292
223316	256.856	-4.86471
223107	263.542	-43.7762
222899	254.571	-82.1721
222691	233.968	-112.236
222482	208.801	-130.418
222274	186.354	-137.725
222066	171.946	-139.008
221857	167.11	-141.535
221649	168.438	-152.479
221441	168.194	-175.64
221232	157.275	-209.003
221024	129.439	-244.866
220816	84.5159	-273.039
220607	28.4708	-285.483
220399	-29.8242	-279.556
220191	-82.8869	-257.896
219982	-127.144	-225.481
219774	-162.432	-186.282
219566	-189.429	-141.758
219357	-207.098	-91.9894
219149	-212.27	-38.5779
218941	-202.249	13.1892
218732	-178.748	55.5782
218524	-149.326	83.1629
218316	-123.902	97.3913
218107	-108.426	106.509
217899	-100.92	120.281
217691	-93.1196	143.654
217482	-76.1181	174.108
217274	-45.5701	204.018
217066	-3.18226	225.522
216857	45.6481	234.325
216649	95.6918	230.199
216441	144.17	214.49
216232	189.799	187.267
216024	229.884	147.063
215816	258.854	93.637
215607	270.266	30.7917
215399	260.458	-33.9665
215191	230.088	-92.6224
214982	182.378	-139.095
214774	120.988	-168.57
214566	50.7191	-175.715
214357	-19.8328	-155.568
214149	-77.7886	-107.663
213941	-109.962	-39.6111
213732	-108.91	33.7585
213524	-76.5641	95.5489
213316	-23.4122	132.701
213107	35.2792	139.667
212899	83.9715	119.542
212691	111.466	83.2066
212482	115.189	45.7629
212274	102.594	19.8134
212066	86.7148	8.74133
211857	77.3372	5.6089
211649	74.4317	-0.285627
211441	69.5395	-14.3081
211232	53.5599	-32.5694
211024	23.6844	-45.6451
210816	-15.7897	-45.2332
210607	-57.3641	-27.7156
210399	-93.9372	6.64175
210191	-119.475	55.6074
209982	-128.406	115.149
209774	-116.445	178.467
209566	-82.9741	236.494
209357	-32.4457	280.915
209149	27.4093	307.623
208941	89.6766	317.339
208732	150.967	312.487
208524	209.892	293.404
208316	262.771	258.287
208107	301.597	207.76
207899	317.846	149.754
207691	310.104	98.7938
207482	288.718	68.0533
207274	271.762	59.4554
207066	273.493	60.3485
206857	293.708	51.0533
206649	316.905	18.557
206441	322.541	-33.9983
206232	298.713	-89.064
206024	249.515	-125.673
205816	192.134	-131.451
205607	147.14	-108.427
205399	128.483	-70.8022
205191	138.102	-37.4492
204982	166.56	-23.6519
204774	198.092	-35.6658
204566	217.167	-69.5112
204357	214.076	-113.533
204149	187.919	-153.522
203941	145.817	-178.597
203732	98.3598	-185
203524	53.9581	-175.358
203316	16.238	-154.171
203107	-13.7561	-123.795
202899	-33.4335	-84.7645
202691	-37.4773	-39.8532
202482	-21.5381	2.76854
202274	12.3375	31.3831
202066	53.8507	36.9906
201857	88.501	19.0516
201649	104.642	-13.8656
201441	98.4303	-48.5642
201232	74.1826	-73.0847
201024	41.5074	-80.7061
200816	11.4144	-71.5563
200607	-7.82609	-52.2752
200399	-14.5581	-33.1795
200191	-15.1945	-22.6422
199982	-20.7527	-21.1496
199774	-39.1292	-19.6777
199566	-68.155	-5.08059
199357	-95.3535	30.3899
199149	-105.623	82.6326
198941	-91.2644	137.827
198732	-56.3227	181.586
198524	-12.0171	207.469
198316	32.0936	218.025
198107	73.1609	218.603
197899	112.407	210.722
197691	148.476	191.643
197482	174.314	160.353
197274	181.556	123.479
197066	168.679	94.2676
196857	144.85	84.498
196649	125.284	96.39
196441	122.164	121.631
196232	138.997	147.437
196024	171.74	163.279
195816	213.082	163.221
195607	254.906	144.893
195399	288.398	109.114
195191	304.986	61.3081
194982	299.737	11.9792
194774	275.025	-26.3054
194566	240.966	-44.5067
194357	211.524	-41.7803
194149	198.296	-26.3283
193941	205.171	-11.9849
193732	226.291	-12.1308
193524	248.292	-33.4853
193316	256.174	-72.5244
193107	240.421	-116.543
192899	201.838	-149.266
192691	151.558	-158.314
192482	106.345	-140.859
192274	81.5803	-105.224
192066	84.5438	-68.1411
191857	110.102	-48.2436
191649	141.204	-57.1473
191441	156.107	-91.9298
191232	140.346	-134.743
191024	96.1055	-162.242
190816	41.2016	-159.658
190607	-2.52898	-129.154
190399	-22.5563	-86.1853
190191	-20.6966	-47.8801
189982	-8.00402	-23.2939
189774	4.01217	-11.4847
189566	9.06741	-5.41659
189357	7.48865	3.16945
189149	5.37193	19.7145
188941	11.7526	43.1821
188732	32.6683	64.5837
188524	64.5415	71.3797
188316	93.4031	57.2223
188107	103.498	29.4297
187899	89.5981	6.09759
187691	62.1411	3.74439
187482	40.1944	25.7886
187274	38.5292	61.4617
187066	59.8672	94.7091
186857	97.1773	114
186649	141.053	115.135
186441	183.872	97.7213
186232	218.208	62.2962
186024	234.721	12.6257
185816	225.472	-40.3143
185607	191.338	-79.9259
185399	145.574	-92.9578
185191	107.884	-78.9198
184982	92.5468	-51.1422
184774	100.199	-28.0092
184566	119.478	-21.5177
184357	136.228	-31.8122
184149	142.526	-50.5386
183941	139.337	-68.9523
183732	132.289	-84.122
183524	125.057	-99.2229
183316	115.641	-118.994
183107	97.4515	-144.634
182899	63.2485	-171.421
182691	9.17165	-189.28
182482	-62.1727	-185.173
182274	-139.765	-147.11
182066	-204.726	-69.7987
181857	-235.124	40.1104
181649	-214.364	162.851
181441	-139.193	270.635
181232	-22.7636	337.327
181024	109.261	348.187
180816	227.993	305.114
180607	311.904	224.801
180399	353.595	130.475
180191	359.051	41.5381
179982	340.079	-32.5076
179774	305.908	-90.112
179566	260.848	-130.611
179357	209.344	-149.831
179149	162.07	-143.63
178941	134.994	-116.354
178732	139.902	-85.205
178524	173.625	-74.2569
178316	215.586	-100.765
178107	237.209	-163.444
177899	217.541	-241.475
177691	154.79	-305.276
177482	66.5945	-331.961
177274	-20.2697	-315.858
177066	-83.49	-268.729
176857	-114.188	-211.46
176649	-117.791	-163.389
176441	-108.663	-134.886
176232	-102.62	-125.16
176024	-110.489	-124.408
175816	-134.153	-118.685
175607	-165.869	-96.1625
175399	-191.569	-52.9433
175191	-197.668	4.35979
174982	-178.277	61.6427
174774	-138.111	104.925
174566	-88.6531	127.515
174357	-40.584	131.446
174149	1.34756	122.797
173941	37.5647	105.737
173732	69.1156	80.2609
173524	93.871	44.3363
173316	105.973	-2.17043
173107	98.3142	-54.4382
172899	66.7921	-102.075
172691	14.4826	-131.875
172482	-46.9494	-133.497
172274	-100.474	-105.201
172066	-130.343	-55.9994
171857	-128.547	-2.93203
171649	-98.1673	34.7549
171441	-53.1347	42.0814
171232	-14.8097	14.0788
171024	-5.42078	-40.4295
170816	-39.1041	-99.3855
170607	-113.986	-134.407
170399	-210.404	-122.476
170191	-297.81	-56.5584
169982	-347.227	51.151
169774	-342.191	174.981
169566	-282.669	286.237
169357	-181.891	362.047
169149	-60.263	389.347
168941	59.8165	365.14
168732	157.61	295.53
168524	217.192	194.105
168316	229.846	78.9838
168107	194.385	-30.7723
167899	115.763	-117.283
167691	4.5698	-164.224
167482	-121.532	-158.253
167274	-237.284	-93.7814
167066	-314.133	21.042
166857	-329.479	162.243
166649	-276.435	295.087
166441	-168.813	385.112
166232	-38.2695	410.952
166024	76.6463	373.68
165816	146.379	297.298
165607	163.779	217.607
165399	146.062	163.718
165191	122.351	143.554
164982	114.872	143.701
164774	127.641	142.968
164566	149.905	127.844
164357	168.552	97.8287
164149	177.308	59.4337
163941	176.368	17.6709
163732	166.563	-26.5755
163524	145.862	-73.2507
163316	110.827	-119.679
163107	59.543	-160.587
162899	-7.50791	-189.889
162691	-87.8539	-201.313
162482	-176.314	-188.37
162274	-263.58	-146.14
162066	-337.125	-74.8045
161857	-385.398	18.4858
161649	-402.207	121.895
161441	-387.569	223.389
161232	-345.334	313.398
161024	-281.057	384.435
160816	-202.274	430.289
160607	-119.455	447.33
160399	-44.8081	437.208
160191	11.5023	407.983
159982	45.4046	371.98
159774	60.623	341.094
159566	66.8125	321.811
159357	74.5388	312.448
159149	89.2174	304.634
158941	107.581	289.107
158732	119.638	262.738
158524	115.547	231.96
158316	92.992	209.864
158107	60.1025	208.778
157899	32.3087	233.057
157691	25.3354	275.977
157482	47.988	321.752
157274	97.5955	351.533
157066	159.867	351.286
156857	213.929	318.727
156649	241.437	265.789
156441	235.961	214.189
156232	207.385	185.026
156024	177.798	187.377
155816	170.028	212.527
155607	194.872	237.969
155399	244.655	239.517
155191	297.228	204.445
154982	327.815	137.819
154774	321.22	58.8292
154566	277.46	-9.4887
154357	209.029	-50.2175
154149	133.499	-57.0499
153941	66.9327	-33.0377
153732	20.8653	12.8539
153524	1.48577	68.2636
153316	8.60414	119.342
153107	34.7654	154.147
152899	67.2012	167.171
152691	93.2313	161.467
152482	105.632	145.991
152274	104.045	130.26
152066	92.4023	120.57
151857	75.5357	119.544
151649	57.3909	127.597
151441	40.8776	144.378
151232	28.4747	169.508
151024	23.0327	202.547
150816	28.2515	242.172
150607	48.1819	284.976
150399	85.6349	324.878
150191	140.28	353.9
149982	207.548	364.239
149774	279.069	350.802
149566	344.711	313.077
149357	395.487	255.305
149149	425.789	184.578
148941	433.353	108.108
148732	417.09	32.1492
148524	375.586	-36.0178
148316	309.35	-85.2938
148107	226.199	-101.781
147899	144.568	-75.658
147691	89.6397	-10.0953
147482	82.4999	74.78
147274	128.238	147.259
147066	210.39	177.253
146857	296.027	150.888
146649	350.234	78.4763
146441	353.121	-9.65877
146232	309.68	-78.599
146024	245.816	-107.181
145816	192.349	-97.9172
145607	167.266	-72.1923
145399	167.714	-54.6815
145191	175.812	-58.1246
144982	172.529	-77.9978
144774	149.664	-98.5584
144566	113.165	-104.444
144357	77.5705	-90.1259
144149	56.0879	-62.2453
143941	52.5119	-34.3023
143732	59.7083	-17.4241
143524	65.3607	-13.2853
143316	60.8413	-13.8313
143107	46.9971	-7.61681
142899	33.1876	12.0036
142691	30.8076	42.3452
142482	45.8539	73.0318
142274	75.1222	92.3621
142066	108.209	94.365
141857	134.075	82.0864
141649	147.838	64.7584
141441	152.796	50.7459
141232	155.968	41.8534
141024	161.056	33.9149
140816	165.405	23.0447
140607	164.015	11.3719
140399	156.789	6.31985
140191	151.885	13.6028
139982	161.553	30.0264
139774	193.411	42.2957
139566	243.507	33.0464
139357	295.812	-9.70028
139149	328.535	-85.1381
138941	324.066	-178.488
138732	277.207	-267.002
138524	196.941	-329.88
138316	101.081	-356.026
138107	8.3449	-345.51
137899	-66.7271	-306.357
137691	-115.277	-251.261
137482	-135.314	-195.684
137274	-133.733	-154.501
137066	-125.729	-135.821
136857	-128.625	-135.859
136649	-152.85	-140.058
136441	-196.388	-130.675
136232	-246.203	-95.7306
136024	-284.821	-34.1849
135816	-297.916	44.2767
135607	-279.779	123.641
135399	-234.995	188.038
135191	-175.903	227.724
134982	-117.042	241.977
134774	-69.5134	237.8
134566	-37.9422	225.879
134357	-20.5125	216.456
134149	-10.6526	216.567
133941	0.774631	228.384
133732	22.6746	248.389
133524	60.3445	268.205
133316	113.101	277.784
133107	174.855	269.482
132899	237.258	240.12
132691	292.412	190.009
132482	332.968	121.3
132274	351.15	38.6039
132066	340.202	-48.8285
131857	298.68	-127.34
131649	233.501	-183.644
131441	157.643	-210.858
131232	83.8014	-210.221
131024	19.7956	-187.057
130816	-30.2669	-145.562
130607	-61.2326	-88.0162
130399	-64.3873	-19.2268
130191	-30.8253	48.2736
129982	40.865	93.7434
129774	137.847	94.7377
129566	232.707	38.2396
129357	292.001	-69.6712
129149	290.711	-202.43
128941	224.723	-322.679
128732	113.277	-398.617
128524	-10.5912	-417.612
128316	-115.909	-389.504
128107	-187.026	-338.712
127899	-228	-290.289
127691	-256.866	-257.11
127482	-292.96	-234.332
127274	-343.839	-204.291
127066	-399.644	-149.597
126857	-439.184	-66.3666
126649	-444.109	31.6924
126441	-411.117	121.493
126232	-353.382	184.938
126024	-290.647	218.737
125816	-236.045	232.783
125607	-189.873	239.334
125399	-144.426	242.46
125191	-94.5994	236.24
124982	-44.7117	212.014
124774	-6.52353	167.314
124566	8.34137	109.187
124357	-5.17115	50.8657
124149	-43.9207	5.9353
123941	-98.7565	-16.0071
123732	-157.928	-11.0391
123524	-210.08	19.4485
123316	-246.03	70.2902
123107	-259.053	134.06
122899	-244.604	201.357
122691	-201.301	260.296
122482	-133.466	297.492
122274	-52.6734	301.988
122066	24.5132	270.016
121857	81.9862	206.718
121649	108.792	123.489
121441	100.17	33.7011
121232	55.9719	-49.7356
121024	-20.5194	-114.589
120816	-122.297	-149.503
120607	-238.355	-145.362
120399	-354.506	-96.7582
120191	-454.288	-2.65346
119982	-519.138	132.388
119774	-529.833	295.044
119566	-472.115	460.342
119357	-345.709	594.017
119149	-170.852	662.621
118941	13.9823	647.608
118732	164.389	555.45
118524	247.112	417.265
118316	253.411	276.941
118107	201.516	172.891
117899	126.152	122.656
117691	60.5943	118.967
117482	21.9337	139.27
117274	8.27624	161.555
117066	7.54235	175.301
116857	9.17125	181.638
116649	9.95704	186.073
116441	12.244	191.551
116232	18.8729	196.463
116024	29.6069	196.801
115816	40.4842	189.463
115607	45.3002	174.902
115399	38.5473	158.554
115191	19.4311	150.05
114982	-4.86183	158.96
114774	-20.11	187.933
114566	-12.0814	227.863
114357	23.7687	260.351
114149	77.3249	267.711
113941	128.434	243.942
113732	158.432	198.582
113524	160.627	150.91
113316	143.389	118.827
113107	125.012	108.984
112899	123.452	112.72
112691	145.405	109.646
112482	179.782	78.3993
112274	200.359	10.4826
112066	178.709	-80.538
111857	101.573	-161.95
111649	-18.2532	-197.576
111441	-145.843	-167.475
111232	-241.368	-78.9652
111024	-279.664	38.0407
110816	-260.032	147.438
110607	-201.805	223.964
110399	-130.677	261.079
110191	-65.4139	267.165
109982	-12.5141	254.927
109774	29.8832	232.18
109566	63.8718	199.877
109357	86.7077	157.039
109149	92.5184	106.802
108941	78.1766	57.6276
108732	47.2439	18.7515
108524	8.16921	-5.67055
108316	-31.6196	-18.3728
108107	-70.6063	-25.226
107899	-113.058	-29.1202
107691	-164.107	-26.4007
107482	-223.962	-8.49967
107274	-285.472	32.6972
107066	-336.329	99.6971
106857	-363.749	187.395
106649	-358.767	284.217
106441	-318.994	374.857
106232	-250.096	443.832
106024	-165.564	480.023
105816	-83.4351	481.15
105607	-20.0355	455.432
105399	16.2166	418.389
105191	27.0802	386.341
104982	21.9799	370.814
104774	13.6591	376.517
104566	15.0653	401.707
104357	37.2273	438.475
104149	86.1061	473.293
103941	159.016	490.377
103732	244.299	477.937
103524	326.141	433.075
103316	391.226	361.354
103107	432.078	272.166
102899	445.91	174.646
102691	432.137	76.7669
102482	391.432	-13.7531
102274	326.246	-88.9559
102066	241.556	-141.002
101857	145.548	-163.098
101649	50.0123	-151.35
101441	-30.78	-107.564
101232	-83.845	-41.3059
101024	-102.863	31.3749
100816	-91.7594	93.4692
100607	-63.139	134.181
100399	-31.6678	152.855
100191	-6.90207	156.593
99982.4	9.12376	153.787
99774.1	18.6696	149.225
99565.7	23.7084	144.172
99357.4	24.4415	139.359
99149.1	20.9399	136.718
98940.7	14.7356	138.509
98732.4	8.49816	145.897
98524.1	4.99033	158.88
98315.7	7.08692	176.865
98107.4	18.4813	198.096
97899.1	43.0209	217.885
97690.7	81.8163	227.886
97482.4	130.051	218.451
97274.1	176.429	183.283
97065.7	206.229	123.524
96857.4	206.398	48.9973
96649.1	170.509	-23.7536
96440.7	102.027	-76.0308
96232.4	14.497	-93.1652
96024.1	-72.4385	-70.0787
95815.7	-140.082	-13.0052
95607.4	-176.931	64.0443
95399.1	-180.39	145.532
95190.7	-154.073	218.797
94982.4	-104.505	274.558
94774.1	-40.4619	305.907
94565.7	26.165	309.525
94357.4	82.1807	289.127
94149.1	119.226	256.404
93940.7	139.725	225.261
93732.4	155.579	201.857
93524.1	178.084	179.11
93315.7	206.518	142.143
93107.4	225.612	81.6217
92899.1	215.155	4.36705
92690.7	164.784	-67.6431
92482.4	82.8218	-109.543
92274.1	-7.28712	-108.34
92065.7	-80.2515	-69.9175
91857.4	-122.582	-13.9099
91649.1	-137.569	39.2573
91440.7	-139.299	79.8644
91232.4	-141.107	111.82
91024.1	-146.484	146.67
90815.7	-147.264	193.681
90607.4	-129.029	251.9
90399.1	-80.4584	308.092
90190.7	-1.81125	341.752
89982.4	92.1575	334.971
89774.1	176.989	281.933
89565.7	228.536	192.626
89357.4	232.581	89.016
89149.1	189.31	-3.50605
88940.7	111.629	-64.6464
88732.4	19.5366	-84.2935
88524.1	-66.2576	-63.4456
88315.7	-129.393	-12.1564
88107.4	-160.993	54.0616
87899.1	-160.853	118.563
87690.7	-136.402	167.904
87482.4	-99.5125	194.865
87274.1	-62.4585	198.919
87065.7	-35.0059	184.452
86857.4	-23.5429	158.407
86649.1	-31.4915	128.853
86440.7	-59.659	104.664
86232.4	-105.685	95.522
86024.1	-162.58	111.04
85815.7	-217.533	157.91
85607.4	-253.232	235.447
85399.1	-253.186	332.268
85190.7	-209.271	427.788
84982.4	-126.724	499.42
84774.1	-22.4757	531.715
84565.7	82.4641	521.422
84357.4	171.064	475.566
84149.1	233.403	405.431
83940.7	264.617	322.258
83732.4	262.224	237.281
83524.1	226.632	163.396
83315.7	163.868	114.407
83107.4	86.8662	101.304
82899.1	13.6073	128.19
82690.7	-36.8574	189.953
82482.4	-49.2666	272.067
82274.1	-17.2304	352.997
82065.7	53.1494	409.874
81857.4	143.795	426.284
81649.1	230.389	398.624
81440.7	291.255	337.56
81232.4	315.41	263.479
81024.1	305.965	197.723
80815.7	276.853	153.637
80607.4	244.306	132.446
80399.1	218.353	126.661
80190.7	200.429	128.259
79982.4	188.373	134.573
79774.1	183.328	146.817
79565.7	191.25	163.399
79357.4	217.279	175.481
79149.1	258.561	169.898
78940.7	302.581	137.166
78732.4	332.471	77.7116
78524.1	334.648	1.98781
78315.7	303.623	-74.055
78107.4	242.897	-134.276
77899.1	163.575	-166.69
77690.7	81.2682	-167.008
77482.4	10.7733	-140.285
77274.1	-39.9054	-98.3391
77065.7	-72.0415	-53.085
76857.4	-92.6512	-10.1649
76649.1	-107.496	32.1844
76440.7	-116.299	78.4944
76232.4	-113.616	129.996
76024.1	-93.7358	182.005
75815.7	-55.1718	225.966
75607.4	-1.74141	253.531
75399.1	59.329	259.372
75190.7	119.861	241.525
74982.4	171.78	200.313
74774.1	206.542	137.851
74565.7	214.534	59.4761
74357.4	186.84	-23.6266
74149.1	120.268	-93.7631
73940.7	22.7549	-131.206
73732.4	-86.1425	-122.97
73524.1	-182.319	-70.0316
73315.7	-247.906	13.1311
73107.4	-278.04	106.908
72899.1	-279.092	196.461
72690.7	-261.021	276.166
72482.4	-230.479	347.103
72274.1	-188.886	411.577
72065.7	-134.68	469.358
71857.4	-66.4657	517.026
71649.1	14.9042	549.109
71440.7	105.301	559.746
71232.4	197.088	544.764
71024.1	280.272	503.954
70815.7	345.252	442.28
70607.4	385.876	368.887
70399.1	401.059	294.44
70190.7	394.497	228.364
69982.4	373.222	176.908
69774.1	345.514	142.153
69565.7	318.498	122.353
69357.4	296.633	113.943
69149.1	282.589	113.798
68940.7	279.712	118.997
68732.4	292.378	123.552
68524.1	321.668	115.996
68315.7	359.246	82.7545
68107.4	386.077	17.0786
67899.1	379.629	-72.9832
67690.7	325.806	-164.654
67482.4	227.442	-229.522
67274.1	103.892	-245.792
67065.7	-17.0468	-206.285
66857.4	-108.96	-119.102
66649.1	-153.492	-3.32826
66440.7	-143.257	116.28
66232.4	-82.9104	214.202
66024.1	11.0283	269.604
65815.7	113.206	272.354
65607.4	196.32	227.08
65399.1	239.945	152.319
65190.7	237.445	74.2665
64982.4	197.877	17.4412
64774.1	142.017	-4.09595
64565.7	93.8027	8.37376
64357.4	70.1903	39.5254
64149.1	73.742	67.7288
63940.7	92.1185	76.2335
63732.4	105.585	61.9146
63524.1	98.5619	36.2023
63315.7	68.1699	17.6454
63107.4	24.8161	21.1737
62899.1	-14.4827	50.7864
62690.7	-34.9258	99.106
62482.4	-29.706	152.343
62274.1	-0.820151	196.524
62065.7	43.4881	221.639
61857.4	91.9079	223.159
61649.1	132.598	202.251
61440.7	155.586	165.539
61232.4	155.304	123.761
61024.1	132.152	88.9327
60815.7	92.0342	71.1922
60607.4	44.5109	76.8179
60399.1	0.853425	107.44
60190.7	-27.7949	159.685
59982.4	-32.6629	225.387
59774.1	-9.54913	293.171
59565.7	40.2983	351.14
59357.4	110.938	389.255
59149.1	193.04	400.647
58940.7	274.917	382.609
58732.4	344.113	338.036
58524.1	390.758	276.246
58315.7	411.957	210.844
58107.4	413.875	153.93
57899.1	408.493	109.645
57690.7	405.872	72.0417
57482.4	406.976	29.7912
57274.1	402.446	-24.9916
57065.7	378.474	-89.8485
56857.4	325.847	-151.638
56649.1	246.357	-192.746
56440.7	152.901	-199.731
56232.4	63.8096	-169.31
56024.1	-4.879	-108.718
55815.7	-44.705	-31.0155
55607.4	-55.1049	51.1794
55399.1	-39.5593	129.476
55190.7	-1.09554	199.009
54982.4	59.1188	254.699
54774.1	138.973	288.385
54565.7	230.916	290.071
54357.4	320.026	253.218
54149.1	387.193	180.518
53940.7	416.185	85.8944
53732.4	400.627	-9.05216
53524.1	347.003	-82.4854
53315.7	272.248	-119.944
53107.4	197.27	-118.676
52899.1	139.439	-87.0278
52690.7	107.397	-39.374
52482.4	100.668	10.8044
52274.1	114.2	55.5742
52065.7	144.299	91.6303
51857.4	190.418	114.833
51649.1	250.381	116.195
51440.7	313.501	85.1314
51232.4	359.666	18.8572
51024.1	367.781	-70.259
50815.7	327.986	-156.941
50607.4	248.141	-214.089
50399.1	150.181	-224.582
50190.7	60.3818	-186.295
49982.4	0.855787	-109.697
49774.1	-14.0769	-12.7873
49565.7	21.4613	82.4513
49357.4	103.877	152.326
49149.1	218.413	175.257
48940.7	339.801	138.095
48732.4	437.756	42.0469
48524.1	486.066	-96.0074
48315.7	470.826	-248.458
48107.4	393.672	-385.854
47899.1	268.879	-485.271
47690.7	116.555	-534.375
47482.4	-43.8831	-529.992
47274.1	-196.053	-473.537
47065.7	-324.171	-368.243
46857.4	-410.137	-221.738
46649.1	-436.112	-51.7059
46440.7	-393.59	112.741
46232.4	-292.097	239.098
46024.1	-158.729	305.156
45815.7	-27.068	308.208
45607.4	76.528	263.104
45399.1	139.808	192.296
45190.7	162.701	116.618
44982.4	152.214	51.8217
44774.1	119.583	8.5134
44565.7	79.0828	-9.00449
44357.4	44.6029	-4.86645
44149.1	23.5047	9.59831
43940.7	12.6655	22.759
43732.4	1.73356	31.209
43524.1	-17.3988	42.7606
43315.7	-41.8732	70.5998
43107.4	-56.7288	122.45
42899.1	-42.3751	192.297
42690.7	14.1338	259.862
42482.4	110.259	297.819
42274.1	225.575	283.289
42065.7	327.146	209.13
41857.4	381.809	90.1417
41649.1	371.149	-40.3368
41440.7	301.179	-144.269
41232.4	199.369	-196.596
41024.1	99.6205	-195.375
40815.7	25.4848	-157.547
40607.4	-16.6325	-105.052
40399.1	-31.9216	-53.2875
40190.7	-27.6105	-9.5675
39982.4	-9.01267	21.5825
39774.1	17.4543	35.117
39565.7	40.9837	28.5858
39357.4	49.1851	7.53565
39149.1	35.8177	-14.2481
38940.7	6.06187	-21.964
38732.4	-26.3698	-8.90311
38524.1	-48.2809	20.3903
38315.7	-54.5506	55.2294
38107.4	-48.3955	87.1271
37899.1	-35.3354	114.2
37690.7	-16.9264	138.673
37482.4	10.2063	160.553
37274.1	49.2466	173.456
37065.7	96.2298	166.887
36857.4	137.46	134.275
36649.1	154.94	81.1328
36440.7	137.581	26.3516
36232.4	90.6266	-6.38324
36024.1	35.4061	-2.69859
35815.7	-2.33856	32.6318
35607.4	-8.39528	78.3352
35399.1	11.5441	111.128
35190.7	38.1941	121.475
34982.4	55.0223	117.901
34774.1	60.9011	116.269
34565.7	68.1904	123.792
34357.4	88.7338	132.33
34149.1	121.263	126.326
33940.7	151.246	96.9317
33732.4	161.659	49.5353
33524.1	144.238	-0.0249466
33315.7	103.117	-35.1275
33107.4	50.9426	-46.0575
32899.1	2.39165	-32.3831
32690.7	-30.9593	-1.36332
32482.4	-43.5064	35.1586
32274.1	-36.8666	64.1653
32065.7	-19.8992	75.1306
31857.4	-7.05663	63.9106
31649.1	-14.3751	35.9281
31440.7	-53.3101	6.82067
31232.4	-124.278	-1.10977
31024.1	-213.001	33.333
30815.7	-292.469	120.594
30607.4	-331.322	253.016
30399.1	-306.307	404.133
30190.7	-213.45	536.702
29982.4	-71.6776	617.096
29774.1	84.242	629.095
29565.7	218.225	579.407
29357.4	306.655	492.18
29149.1	344.237	396.999
28940.7	341.111	318.019
28732.4	315.918	268.552
28524.1	289.23	250.03
28315.7	277.918	252.975
28107.4	289.652	260.237
27899.1	319.3	253.947
27690.7	350.924	224.5
27482.4	366.302	176.262
27274.1	355.592	125.376
27065.7	323.304	90.2776
26857.4	285.48	80.7858
26649.1	259.911	92.8132
26440.7	255.969	111.956
26232.4	270.865	122.958
26024.1	294.126	117.846
25815.7	315.586	97.0866
25607.4	329.771	64.6635
25399.1	334.019	23.342
25190.7	324.464	-24.8885
24982.4	295.868	-74.7927
24774.1	246.244	-116.234
24565.7	181.277	-138.239
24357.4	113.234	-135.838
24149.1	54.2849	-113.567
23940.7	9.26129	-82.2553
23732.4	-26.4804	-51.2042
23524.1	-62.3736	-21.4556
23315.7	-104.407	15.0059
23107.4	-149.078	69.5378
22899.1	-183.556	148.527
22690.7	-191.712	247.813
22482.4	-162.101	352.845
22274.1	-93.6223	443.887
22065.7	3.42637	503.302
21857.4	110.836	521.763
21649.1	208.837	500.943
21440.7	282.42	451.748
21232.4	324.658	389.424
21024.1	336.145	328.77
20815.7	322.627	281.887
20607.4	293.629	257.782
20399.1	262.307	261.248
20190.7	244.062	290.176
19982.4	252.147	333.659
19774.1	291.825	373.978
19565.7	356.923	392.758
19357.4	431.359	378.344
19149.1	495.155	330.589
18940.7	532.101	260.867
18732.4	535.756	187.443
18524.1	511.341	128.278
18315.7	472.933	94.3735
18107.4	437.462	86.3593
17899.1	418.26	95.3051
17690.7	420.605	106.879
17482.4	440.546	106.98
17274.1	467.09	86.7206
17065.7	486.561	44.9901
16857.4	487.088	-11.9019
16649.1	461.725	-72.4587
16440.7	410.182	-122.852
16232.4	339.627	-150.327
16024.1	263.801	-147.52
15815.7	198.903	-116.328
15607.4	156.767	-68.1409
15399.1	139.235	-18.5587
15190.7	138.265	20.8129
14982.4	142.314	47.6231
14774.1	144.107	67.0303
14565.7	143.416	84.8538
14357.4	142.991	102.189
14149.1	142.369	116.549
13940.7	136.368	127.969
13732.4	120.293	143.265
13524.1	96.8204	173.352
13315.7	77.685	225.434
13107.4	78.2468	296.737
12899.1	109.328	374.692
12690.7	172.218	442.646
12482.4	259.113	486.515
12274.1	357.03	498.619
12065.7	451.98	478.194
11857.4	531.704	430.234
11649.1	587.374	364.255
11440.7	615.429	292.944
11232.4	619.5	229.332
11024.1	610.406	181.952
10815.7	602.046	150.023
10607.4	603.647	122.62
10399.1	612.551	84.4821
10190.7	613.238	26.7401
9982.4	585.495	-43.8533
9774.07	518.289	-104.576
9565.73	420.469	-127.78
9357.4	319.787	-97.5158
9149.07	249.272	-20.6546
8940.73	229.331	75.6407
8732.4	257.424	158.774
8524.07	311.824	207.935
8315.73	366.05	222.573
8107.4	403.67	217.864
7899.07	424.238	212.03
7690.73	438.405	214.995
7482.4	457.75	225.137
7274.07	487.123	234.074
7065.73	523.675	234.089
6857.4	561.106	222.471
6649.07	594.415	200.804
6440.73	621.382	171.588
6232.4	640.685	136.055
6024.07	649.555	95.1378
5815.73	643.903	52.2171
5607.4	621.291	14.5228
5399.07	584.286	-8.76536
5190.73	541.195	-10.7435
4982.4	503.296	9.70566
4774.07	480.517	47.5332
4565.73	478.52	94.0157
4357.4	498.383	139.723
4149.07	537.564	176.126
3940.73	590.408	196.398
3732.4	648.599	196.891
3524.07	703.262	178.763
3315.73	748.416	147.359
3107.4	782.713	108.713
2899.07	807.438	66.2523
2690.73	822.991	21.0171
2482.4	827.865	-25.3165
2274.07	821.018	-68.538
2065.73	804.594	-103.349
1857.4	784.002	-126.474
1649.07	765.527	-138.501
1440.73	753.545	-143.385
1232.4	748.87	-146.31
1024.07	748.871	-150.876
815.735	749.761	-156.826
607.402	750.477	-160.234
[truncated: 2,001 more rows]
