# Supplementary material for: Staggered structural dynamic-mediated selective adsorption of H2O/D2O on flexible graphene oxide nanosheets
Source: Nat Commun. 2024 Apr 27;15:3585. doi: 10.1038/s41467-024-47838-9 (PMC11055881; doi:10.1038/s41467-024-47838-9)
Supplement: Supplementary file 18 — Source Data [file 41467_2024_47838_MOESM18_ESM.zip › Source Data file/Fig6/193K.xlsx]

## Sheet: G680_-80dC_se_spec3 (3)
comp1:	base1	27.189	peak1	0.00237614	width1	8442.87	height1	1.30444e+07
comp2:	base1	0	peak1	0.0186288	width1	3122.16	height1	0
X	Real	Imaginary	comp1	comp2	sum	deruta
50190.7	86.3357	173.224	34.0982	0	34.0982	2728.76
49982.4	110.505	122.598	34.1555	0	34.1555	5829.2
49774.1	95.0994	78.5836	34.2135	0	34.2135	3707.09
49565.7	64.3524	58.6682	34.2722	0	34.2722	904.813
49357.4	33.8288	56.7711	34.3317	0	34.3317	0.252918
49149.1	7.51852	69.7394	34.392	0	34.392	722.182
48940.7	-4.41945	94.6267	34.453	0	34.453	1511.06
48732.4	2.64621	113.821	34.5147	0	34.5147	1015.6
48524.1	9.62067	114.707	34.5773	0	34.5773	622.834
48315.7	-2.34459	115.285	34.6407	0	34.6407	1367.91
48107.4	-17.5466	140.23	34.7049	0	34.7049	2730.22
47899.1	-5.70648	179.208	34.7699	0	34.7699	1638.34
47690.7	32.3294	199.838	34.8357	0	34.8357	6.28167
47482.4	68.9699	192.719	34.9025	0	34.9025	1160.59
47274.1	89.4792	175.029	34.9701	0	34.9701	2971.25
47065.7	100.755	159.566	35.0385	0	35.0385	4318.61
46857.4	109.606	144.781	35.1079	0	35.1079	5549.95
46649.1	115.312	129.048	35.1783	0	35.1783	6421.4
46440.7	119.335	113.112	35.2495	0	35.2495	7070.36
46232.4	121.694	92.1634	35.3217	0	35.3217	7460.22
46024.1	112.682	65.4301	35.3949	0	35.3949	5973.33
45815.7	87.1009	46.3868	35.4691	0	35.4691	2665.85
45607.4	57.2356	46.327	35.5442	0	35.5442	470.515
45399.1	37.1742	59.0637	35.6204	0	35.6204	2.41421
45190.7	27.0319	73.6772	35.6977	0	35.6977	75.0957
44982.4	22.3707	88.3898	35.776	0	35.776	179.702
44774.1	24.8053	103.176	35.8554	0	35.8554	122.104
44565.7	34.9306	111.826	35.9359	0	35.9359	1.01047
44357.4	44.9867	109.263	36.0175	0	36.0175	80.446
44149.1	45.1205	100.14	36.1002	0	36.1002	81.3643
43940.7	33.2906	96.2322	36.1842	0	36.1842	8.37251
43732.4	18.645	107.4	36.2693	0	36.2693	310.617
43524.1	16.7384	131.751	36.3556	0	36.3556	384.835
43315.7	35.3526	153.607	36.4432	0	36.4432	1.18943
43107.4	65.7878	157.95	36.532	0	36.532	855.9
42899.1	93.5379	142.301	36.6221	0	36.6221	3239.41
42690.7	107.685	111.433	36.7135	0	36.7135	5037
42482.4	98.9216	75.5974	36.8062	0	36.8062	3858.32
42274.1	67.2312	54.0649	36.9003	0	36.9003	919.963
42065.7	31.9805	60.6188	36.9958	0	36.9958	25.1533
41857.4	16.4951	84.6582	37.0926	0	37.0926	424.261
41649.1	22.1174	101.139	37.191	0	37.191	227.212
41440.7	28.4854	98.5106	37.2907	0	37.2907	77.5332
41232.4	17.1034	88.6858	37.392	0	37.392	411.627
41024.1	-11.364	93.3937	37.4948	0	37.4948	2387.18
40815.7	-37.7344	124.937	37.5992	0	37.5992	5675.15
40607.4	-39.2596	174.281	37.7051	0	37.7051	5923.57
40399.1	-10.0842	216.579	37.8127	0	37.8127	2294.12
40190.7	32.625	233.99	37.9219	0	37.9219	28.0573
39982.4	67.973	232.24	38.0328	0	38.0328	896.417
39774.1	94.9683	228.112	38.1454	0	38.1454	3228.83
39565.7	126.886	221.897	38.2598	0	38.2598	7854.51
39357.4	161.048	197.74	38.376	0	38.376	15048.5
39149.1	175.003	156.936	38.494	0	38.494	18634.6
38940.7	163.24	126.381	38.6139	0	38.6139	15531.7
38732.4	151.768	119.593	38.7357	0	38.7357	12776.4
38524.1	159.705	114.885	38.8594	0	38.8594	14603.6
38315.7	170.397	89.5957	38.9851	0	38.9851	17269
38107.4	158.089	54.2137	39.1129	0	39.1129	14155.2
37899.1	123.944	35.9397	39.2428	0	39.2428	7174.29
37690.7	91.2857	45.3729	39.3747	0	39.3747	2694.75
37482.4	80.1717	70.2671	39.5089	0	39.5089	1653.47
37274.1	93.6855	88.7946	39.6452	0	39.6452	2920.35
37065.7	117.599	84.7393	39.7838	0	39.7838	6055.23
36857.4	130.642	58.8475	39.9248	0	39.9248	8229.67
36649.1	120.87	27.5724	40.0681	0	40.0681	6528.9
36440.7	93.3704	8.65151	40.2138	0	40.2138	2825.62
36232.4	62.6793	8.27402	40.362	0	40.362	498.062
36024.1	40.0727	20.9404	40.5127	0	40.5127	0.193612
35815.7	28.5465	38.3937	40.6661	0	40.6661	146.883
35607.4	27.8436	55.1088	40.822	0	40.822	168.439
35399.1	37.1965	63.9476	40.9807	0	40.9807	14.32
35190.7	47.0188	56.3562	41.1422	0	41.1422	34.5351
34982.4	39.109	38.2466	41.3065	0	41.3065	4.82902
34774.1	10.9645	34.5037	41.4737	0	41.4737	930.811
34565.7	-10.3985	58.5463	41.6438	0	41.6438	2708.4
34357.4	-0.186693	86.3884	41.8171	0	41.8171	1764.31
34149.1	26.2976	83.5555	41.9934	0	41.9934	246.358
33940.7	29.842	51.0356	42.1729	0	42.1729	152.051
33732.4	-6.06131	23.65	42.3557	0	42.3557	2344.21
33524.1	-62.4424	32.2849	42.5418	0	42.5418	11021.7
33315.7	-105.186	81.8242	42.7314	0	42.7314	21879.6
33107.4	-107.404	150.006	42.9245	0	42.9245	22598.6
32899.1	-69.308	200.559	43.1212	0	43.1212	12640.3
32690.7	-20.2256	213.173	43.3216	0	43.3216	4038.24
32482.4	10.9245	200.351	43.5257	0	43.5257	1062.84
32274.1	21.4838	185.856	43.7337	0	43.7337	495.062
32065.7	22.9859	177.615	43.9457	0	43.9457	439.313
31857.4	18.2404	174.201	44.1618	0	44.1618	671.92
31649.1	8.0336	182.768	44.3821	0	44.3821	1321.21
31440.7	7.12759	208.503	44.6067	0	44.6067	1404.68
31232.4	30.5427	236.676	44.8356	0	44.8356	204.288
31024.1	72.1432	245.486	45.0691	0	45.0691	733.007
30815.7	112.499	228.659	45.3072	0	45.3072	4514.76
30607.4	137.809	193.273	45.5501	0	45.5501	8511.7
30399.1	139.43	148.751	45.7978	0	45.7978	8766.94
30190.7	111.118	112.385	46.0506	0	46.0506	4233.77
29982.4	65.179	108.476	46.3085	0	46.3085	356.097
29774.1	35.4927	140.695	46.5717	0	46.5717	122.744
29565.7	42.8905	178.857	46.8404	0	46.8404	15.6012
29357.4	70.0477	193.062	47.1146	0	47.1146	525.926
29149.1	88.4558	187.151	47.3946	0	47.3946	1686.03
28940.7	93.72	182.211	47.6804	0	47.6804	2119.64
28732.4	99.2415	185.621	47.9724	0	47.9724	2628.53
28524.1	113.325	189.685	48.2705	0	48.2705	4232.05
28315.7	133.11	185.412	48.5751	0	48.5751	7146.19
28107.4	149.884	170.78	48.8863	0	48.8863	10200.5
27899.1	157.767	152.687	49.2043	0	49.2043	11785.8
27690.7	161.862	138.948	49.5292	0	49.5292	12618.7
27482.4	171.681	124.609	49.8614	0	49.8614	14840.1
27274.1	182.307	96.2142	50.201	0	50.201	17451.9
27065.7	175.101	55.0949	50.5481	0	50.5481	15513.5
26857.4	143.726	21.3449	50.9032	0	50.9032	8616.09
26649.1	102.761	7.78037	51.2663	0	51.2663	2651.76
26440.7	64.0182	8.44923	51.6377	0	51.6377	153.277
26232.4	24.839	19.5602	52.0178	0	52.0178	738.684
26024.1	-11.8843	49.9253	52.4067	0	52.4067	4133.33
25815.7	-27.2786	99.4628	52.8047	0	52.8047	6413.33
25607.4	-9.91978	145.526	53.2121	0	53.2121	3985.63
25399.1	24.6518	165.8	53.6292	0	53.6292	839.691
25190.7	52.4239	163.187	54.0564	0	54.0564	2.66498
24982.4	67.5025	154.282	54.4938	0	54.4938	169.224
24774.1	77.2664	145.766	54.942	0	54.942	498.378
24565.7	84.9425	134.952	55.4012	0	55.4012	872.688
24357.4	88.4155	120.202	55.8717	0	55.8717	1059.1
24149.1	84.3154	102.26	56.354	0	56.354	781.841
23940.7	68.4713	85.4335	56.8484	0	56.8484	135.092
23732.4	41.0032	79.3556	57.3554	0	57.3554	267.394
23524.1	11.8575	92.3075	57.8753	0	57.8753	2117.64
23315.7	-4.04962	121.46	58.4087	0	58.4087	3901.04
23107.4	0.993139	152.661	58.9559	0	58.9559	3359.68
22899.1	21.0365	171.412	59.5175	0	59.5175	1480.78
22690.7	42.8984	173.689	60.0939	0	60.0939	295.684
22482.4	57.3483	165.026	60.6857	0	60.6857	11.1383
22274.1	61.7109	152.87	61.2934	0	61.2934	0.17434
22065.7	57.6775	144.023	61.9176	0	61.9176	17.978
21857.4	51.8562	141.833	62.5588	0	62.5588	114.547
21649.1	49.8569	141.271	63.2178	0	63.2178	178.512
21440.7	47.393	135.745	63.8951	0	63.8951	272.318
21232.4	35.9767	128.679	64.5914	0	64.5914	818.801
21024.1	15.3164	130.862	65.3075	0	65.3075	2499.11
20815.7	-4.62587	149.976	66.044	0	66.044	4994.24
20607.4	-8.39164	183.299	66.8018	0	66.8018	5654.06
20399.1	14.0903	212.815	67.5817	0	67.5817	2861.33
20190.7	50.8156	215.857	68.3845	0	68.3845	308.665
19982.4	73.7083	192.282	69.211	0	69.211	20.225
19774.1	71.6486	165.601	70.0624	0	70.0624	2.51605
19565.7	57.7077	149.81	70.9394	0	70.9394	175.079
19357.4	39.656	140.019	71.8432	0	71.8432	1036.02
19149.1	12.8647	137.892	72.7749	0	72.7749	3589.24
18940.7	-16.2276	154.317	73.7355	0	73.7355	8093.36
18732.4	-30.7981	186	74.7263	0	74.7263	11135.4
18524.1	-26.6502	216.452	75.7485	0	75.7485	10485.5
18315.7	-13.6007	236.131	76.8034	0	76.8034	8172.89
18107.4	-0.735028	246.82	77.8924	0	77.8924	6182.28
17899.1	9.60419	252.621	79.0171	0	79.0171	4818.15
17690.7	15.8901	254.059	80.1788	0	80.1788	4133.04
17482.4	12.1304	255.378	81.3793	0	81.3793	4795.41
17274.1	0.239016	270.553	82.6202	0	82.6202	6786.65
17065.7	-0.965091	305.114	83.9033	0	83.9033	7202.64
16857.4	23.0709	342.919	85.2305	0	85.2305	3863.82
16649.1	66.6171	365.73	86.6039	0	86.6039	399.471
16440.7	118.322	367.895	88.0255	0	88.0255	917.895
16232.4	170.05	346.33	89.4976	0	89.4976	6488.64
16024.1	207.982	299.192	91.0224	0	91.0224	13679.6
15815.7	215.843	237.366	92.6026	0	92.6026	15188.2
15607.4	189.456	182.817	94.2408	0	94.2408	9066
15399.1	142.175	154.651	95.9397	0	95.9397	2137.72
15190.7	97.0375	154.908	97.7023	0	97.7023	0.44191
14982.4	66.0676	166.645	99.5317	0	99.5317	1119.84
14774.1	38.3506	177.258	101.431	0	101.431	3979.16
14565.7	2.96821	198.549	103.404	0	103.404	10087.4
14357.4	-24.4267	246.162	105.455	0	105.455	16869.3
14149.1	-17.3488	307.18	107.587	0	107.587	15609
13940.7	24.5854	347.213	109.805	0	109.805	7262.32
13732.4	70.3225	348.2	112.112	0	112.112	1746.38
13524.1	90.2874	327.058	114.515	0	114.515	586.966
13315.7	84.7376	312.825	117.017	0	117.017	1041.97
13107.4	72.6457	315.51	119.625	0	119.625	2207.05
12899.1	64.6581	328.035	122.344	0	122.344	3327.63
12690.7	60.6821	345.152	125.18	0	125.18	4159.94
12482.4	60.2049	366.178	128.139	0	128.139	4615.1
12274.1	63.7797	391.743	131.23	0	131.23	4549.53
12065.7	75.2096	423.233	134.459	0	134.459	3510.44
11857.4	101.547	456.296	137.833	0	137.833	1316.69
11649.1	143.705	479.645	141.363	0	141.363	5.48381
11440.7	192.902	484.736	145.056	0	145.056	2289.21
11232.4	237.213	472.088	148.923	0	148.923	7795.13
11024.1	269.788	450.711	152.973	0	152.973	13645.6
10815.7	295.466	429.351	157.219	0	157.219	19112.3
10607.4	322.423	402.918	161.672	0	161.672	25841
10399.1	342.308	359.831	166.344	0	166.344	30963.5
10190.7	335.33	307.31	171.25	0	171.25	26922.2
9982.4	299.038	270.919	176.404	0	176.404	15039.2
9774.07	254.773	266.131	181.822	0	181.822	5321.85
9565.73	224.629	284.85	187.521	0	187.521	1376.98
9357.4	213.844	309.082	193.519	0	193.519	413.118
9149.07	214.424	328.098	199.836	0	199.836	212.831
8940.73	218.203	342.066	206.491	0	206.491	137.162
8732.4	223.372	353.941	213.509	0	213.509	97.2777
8524.07	229.465	363.506	220.912	0	220.912	73.1435
8315.73	233.108	372.296	228.727	0	228.727	19.2003
8107.4	235.296	387.332	236.98	0	236.98	2.8337
7899.07	247.421	410.638	245.701	0	245.701	2.95775
7690.73	278.654	427.463	254.922	0	254.922	563.213
7482.4	315.58	417.997	264.675	0	264.675	2591.3
7274.07	328.54	387.021	274.997	0	274.997	2866.78
7065.73	307.793	367.351	285.925	0	285.925	478.186
6857.4	278.84	383.348	297.499	0	297.499	348.166
6649.07	273.231	425.958	309.761	0	309.761	1334.43
6440.73	300.702	468.873	322.755	0	322.755	486.329
6232.4	351.422	490.379	336.527	0	336.527	221.863
6024.07	404.801	480.375	351.124	0	351.124	2881.15
5815.73	437.768	445.999	366.597	0	366.597	5065.35
5607.4	439.555	409.42	382.993	0	382.993	3199.33
5399.07	418.463	393.407	400.362	0	400.362	327.622
5190.73	396.839	408.314	418.754	0	418.754	480.268
4982.4	398.228	443.456	438.215	0	438.215	1598.94
4774.07	427.292	473.445	458.786	0	458.786	991.862
4565.73	466.548	482.826	480.505	0	480.505	194.808
4357.4	497.582	477.97	503.4	0	503.4	33.8478
4149.07	518.014	475.05	527.488	0	527.488	89.7549
3940.73	540.967	481.962	552.771	0	552.771	139.336
3732.4	578.828	488.047	579.233	0	579.233	0.16352
3524.07	624.834	476.563	606.831	0	606.831	324.108
3315.73	660.479	447.195	635.496	0	635.496	624.181
3107.4	677.062	414.226	665.121	0	665.121	142.571
2899.07	678.318	391.074	695.561	0	695.561	297.331
2690.73	674.406	386.436	726.62	0	726.62	2726.29
2482.4	681.303	401.072	758.05	0	758.05	5890.12
2274.07	712.443	421.752	789.55	0	789.55	5945.41
2065.73	765.914	428.656	820.756	0	820.756	3007.66
1857.4	825.952	411.232	851.249	0	851.249	639.925
1649.07	876.123	373.89	880.557	0	880.557	19.6601
1440.73	909.473	330.33	908.166	0	908.166	1.70818
1232.4	931.966	294.084	933.535	0	933.535	2.46252
1024.07	958.963	268.246	956.115	0	956.115	8.10686
815.735	1003.44	239.643	975.376	0	975.376	787.817
607.402	1060.5	185.464	990.831	0	990.831	4853.99
399.068	1103.06	95.0683	1002.07	0	1002.07	10198.2
190.735	1103.4	-12.3716	1008.78	0	1008.78	8953.66
-17.5984	1061.54	-101.6	1010.76	0	1010.76	2578.33
-225.932	1004.57	-152.882	1007.97	0	1007.97	11.5638
-434.265	960.929	-174.954	1000.48	0	1000.48	1564.35
-642.598	938.211	-191.834	988.506	0	988.506	2529.55
-850.932	922.124	-217.672	972.376	0	972.376	2525.28
-1059.27	899.987	-244.241	952.519	0	952.519	2759.65
-1267.6	880.5	-261.687	929.429	0	929.429	2394.12
-1475.93	874.161	-282.992	903.643	0	903.643	869.202
-1684.27	863.989	-323.85	875.71	0	875.71	137.367
-1892.6	825.577	-367.027	846.166	0	846.166	423.914
-2100.93	769.527	-378.507	815.521	0	815.521	2115.45
-2309.27	735.179	-353.788	784.237	0	784.237	2406.74
-2517.6	747.318	-326.721	752.726	0	752.726	29.2437
-2725.93	791.168	-338.195	721.338	0	721.338	4876.18
-2934.27	824.508	-400.035	690.368	0	690.368	17993.5
-3142.6	815.004	-486.413	660.054	0	660.054	24009.5
-3350.93	763.962	-562.37	630.582	0	630.582	17790.5
-3559.27	691.777	-612.837	602.091	0	602.091	8043.72
-3767.6	612.476	-640.546	574.68	0	574.68	1428.55
-3975.93	528.708	-647.624	548.416	0	548.416	388.416
-4184.27	444.905	-627.715	523.334	0	523.334	6151.16
-4392.6	377.789	-576.792	499.448	0	499.448	14801
-4600.93	348.408	-508.468	476.753	0	476.753	16472.5
-4809.27	361.793	-453.552	455.23	0	455.23	8730.61
-5017.6	394.597	-439.449	434.85	0	434.85	1620.28
-5225.93	407.36	-463.828	415.573	0	415.573	67.4507
-5434.27	379.806	-490.797	397.357	0	397.357	308.022
-5642.6	333.096	-486.042	380.155	0	380.155	2214.59
-5850.93	303.591	-453.111	363.919	0	363.919	3639.4
-6059.27	301.297	-420.602	348.598	0	348.598	2237.34
-6267.6	310.016	-404.313	334.143	0	334.143	582.129
-6475.93	315.611	-399.071	320.506	0	320.506	23.9649
-6684.27	317.417	-395.608	307.639	0	307.639	95.6021
-6892.6	321.795	-391.338	295.496	0	295.496	691.593
-7100.93	334.583	-392.637	284.035	0	284.035	2555.14
-7309.27	351.566	-413.156	273.212	0	273.212	6139.44
-7517.6	350.782	-459.176	262.988	0	262.988	7707.63
-7725.93	307.861	-509.192	253.327	0	253.327	2973.89
-7934.27	229.579	-523.08	244.193	0	244.193	213.57
-8142.6	157.65	-484.195	235.553	0	235.553	6068.93
-8350.93	126.806	-418.797	227.376	0	227.376	10114.3
-8559.27	133.371	-363.171	219.633	0	219.633	7441.2
-8767.6	154.798	-328.418	212.297	0	212.297	3306.11
-8975.93	180.549	-308.681	205.342	0	205.342	614.715
-9184.27	209.196	-303.939	198.745	0	198.745	109.216
-9392.6	232.388	-317.01	192.484	0	192.484	1592.35
-9600.93	239.881	-340.803	186.538	0	186.538	2845.54
-9809.27	230.834	-364.398	180.887	0	180.887	2494.67
-10017.6	207.599	-381.769	175.515	0	175.515	1029.4
-10225.9	171.706	-383.887	170.404	0	170.404	1.69619
-10434.3	137.051	-359.36	165.538	0	165.538	811.55
-10642.6	128.433	-315.77	160.904	0	160.904	1054.4
-10850.9	152.714	-283.55	156.487	0	156.487	14.2382
-11059.3	184.499	-284.338	152.275	0	152.275	1038.38
-11267.6	193.823	-305.06	148.257	0	148.257	2076.26
-11475.9	180.218	-315.907	144.42	0	144.42	1281.46
-11684.3	166.954	-306.21	140.755	0	140.755	686.36
-11892.6	169.758	-289.642	137.253	0	137.253	1056.6
-12100.9	184.666	-281.485	133.903	0	133.903	2576.87
-12309.3	201.863	-284.607	130.698	0	130.698	5064.48
-12517.6	217.331	-297.173	127.63	0	127.63	8046.21
-12725.9	227.156	-319.876	124.692	0	124.692	10498.9
-12934.3	224.233	-349.034	121.876	0	121.876	10476.8
-13142.6	207.207	-375.191	119.177	0	119.177	7749.34
-13350.9	181.959	-392.568	116.587	0	116.587	4273.46
-13559.3	154.237	-401.393	114.102	0	114.102	1610.78
-13767.6	126.82	-404.92	111.716	0	111.716	228.147
-13975.9	96.5856	-406.811	109.424	0	109.424	164.816
-14184.3	56.0296	-401.193	107.221	0	107.221	2620.55
-14392.6	10.6969	-371.467	105.103	0	105.103	8912.51
-14600.9	-14.1196	-313.911	103.066	0	103.066	13732.4
-14809.3	1.14611	-252.752	101.105	0	101.105	9991.81
-15017.6	46.3048	-219.515	99.2177	0	99.2177	2799.77
-15225.9	91.2131	-223.469	97.3998	0	97.3998	38.2761
-15434.3	114.202	-248.99	95.6482	0	95.6482	344.244
-15642.6	112.623	-276.248	93.9598	0	93.9598	348.305
-15850.9	92.8883	-290.923	92.3316	0	92.3316	0.309855
-16059.3	70.1419	-282.794	90.761	0	90.761	425.145
-16267.6	67.3593	-258.976	89.2452	0	89.2452	478.993
-16475.9	90.3973	-248.243	87.7818	0	87.7818	6.84064
-16684.3	112.582	-271.234	86.3685	0	86.3685	687.141
-16892.6	100.2	-311.822	85.0031	0	85.0031	230.958
-17100.9	51.7501	-330.211	83.6834	0	83.6834	1019.74
-17309.3	1.36141	-305.928	82.4076	0	82.4076	6568.48
-17517.6	-19.0701	-256.196	81.1736	0	81.1736	10048.8
-17725.9	-6.28195	-210.482	79.9798	0	79.9798	7441.1
-17934.3	24.8249	-185.604	78.8245	0	78.8245	2915.95
-18142.6	56.4973	-184.204	77.706	0	77.706	449.809
-18350.9	75.2706	-196.945	76.6228	0	76.6228	1.82842
-18559.3	81.5091	-209.123	75.5735	0	75.5735	35.2317
-18767.6	86.7553	-217.914	74.5567	0	74.5567	148.807
-18975.9	92.549	-234.635	73.5711	0	73.5711	360.161
-19184.3	82.693	-261.864	72.6155	0	72.6155	101.557
-19392.6	46.1745	-278.429	71.6886	0	71.6886	650.968
-19600.9	1.89141	-259.563	70.7894	0	70.7894	4746.93
-19809.3	-14.35	-212.001	69.9167	0	69.9167	7100.88
-20017.6	7.81971	-172.369	69.0697	0	69.0697	3751.56
-20225.9	42.158	-164.173	68.2472	0	68.2472	680.643
-20434.3	62.1485	-176.695	67.4483	0	67.4483	28.0877
-20642.6	66.0373	-189.81	66.6723	0	66.6723	0.403231
-20850.9	64.3248	-196.818	65.9181	0	65.9181	2.5388
-21059.3	62.5521	-201.866	65.1851	0	65.1851	6.93287
-21267.6	57.1201	-208.214	64.4724	0	64.4724	54.056
-21475.9	43.7305	-209.149	63.7793	0	63.7793	401.955
-21684.3	31.3103	-194.803	63.1052	0	63.1052	1010.91
-21892.6	37.3997	-171.367	62.4493	0	62.4493	627.481
-22100.9	64.7927	-161.318	61.8109	0	61.8109	8.89098
-22309.3	93.777	-179.912	61.1896	0	61.1896	1061.94
-22517.6	99.6341	-219.82	60.5846	0	60.5846	1524.87
-22725.9	71.47	-256.966	59.9954	0	59.9954	131.666
-22934.3	19.9288	-265.27	59.4216	0	59.4216	1559.67
-23142.6	-25.7199	-234.211	58.8624	0	58.8624	7154.18
-23350.9	-36.7741	-181.744	58.3176	0	58.3176	9042.43
-23559.3	-11.8678	-142.42	57.7865	0	57.7865	4851.73
-23767.6	22.21	-133.689	57.2688	0	57.2688	1229.12
-23975.9	42.9948	-142.677	56.764	0	56.764	189.591
-24184.3	53.3266	-151.909	56.2717	0	56.2717	8.67334
-24392.6	63.9185	-162.677	55.7914	0	55.7914	66.0493
-24600.9	70.6121	-185.041	55.3228	0	55.3228	233.763
-24809.3	57.4039	-216.026	54.8655	0	54.8655	6.44328
-25017.6	17.4268	-234.465	54.4192	0	54.4192	1368.44
-25225.9	-32.192	-219.215	53.9835	0	53.9835	7426.22
-25434.3	-61.5806	-172.878	53.558	0	53.558	13256.9
-25642.6	-56.0489	-121.54	53.1426	0	53.1426	11922.8
-25850.9	-27.6604	-89.7136	52.7368	0	52.7368	6463.7
-26059.3	0.832561	-80.398	52.3403	0	52.3403	2653.05
-26267.6	18.181	-79.8252	51.9529	0	51.9529	1140.54
-26475.9	29.3173	-76.2205	51.5744	0	51.5744	495.377
-26684.3	42.9405	-69.6895	51.2043	0	51.2043	68.291
-26892.6	60.3933	-65.9525	50.8426	0	50.8426	91.2162
-27100.9	77.7444	-66.1379	50.4889	0	50.4889	742.861
-27309.3	94.8288	-66.5576	50.1431	0	50.1431	1996.82
-27517.6	117.239	-67.2939	49.8048	0	49.8048	4547.37
-27725.9	147.719	-76.816	49.4738	0	49.4738	9652.15
-27934.3	177.732	-103.892	49.1501	0	49.1501	16533.3
-28142.6	193.614	-145.346	48.8333	0	48.8333	20961.6
-28350.9	190.494	-188.964	48.5232	0	48.5232	20155.7
-28559.3	172.76	-225.268	48.2197	0	48.2197	15510.3
-28767.6	148.403	-249.97	47.9226	0	47.9226	10096.3
-28975.9	126.854	-267.093	47.6317	0	47.6317	6276.17
-29184.3	106.24	-289.445	47.3468	0	47.3468	3468.38
-29392.6	68.0792	-317.135	47.0679	0	47.0679	441.477
-29600.9	4.78509	-325.14	46.7946	0	46.7946	1764.8
-29809.3	-58.8108	-291.979	46.5269	0	46.5269	11096
-30017.6	-88.7724	-230.313	46.2646	0	46.2646	18235
-30225.9	-78.217	-175.189	46.0075	0	46.0075	15431.7
-30434.3	-49.9798	-148.972	45.7556	0	45.7556	9165.28
-30642.6	-29.7555	-146.526	45.5087	0	45.5087	5664.7
-30850.9	-25.4712	-149.629	45.2666	0	45.2666	5003.85
-31059.3	-29.5479	-146.338	45.0293	0	45.0293	5561.76
-31267.6	-32.6095	-137.266	44.7966	0	44.7966	5991.71
-31475.9	-34.2463	-127.911	44.5684	0	44.5684	6211.76
-31684.3	-39.042	-115.52	44.3446	0	44.3446	6953.32
-31892.6	-40.8474	-91.8281	44.125	0	44.125	7220.31
-32100.9	-24.9784	-62.3663	43.9096	0	43.9096	4745.56
-32309.3	9.44248	-45.8441	43.6983	0	43.6983	1173.46
-32517.6	47.3659	-52.1474	43.4909	0	43.4909	15.015
-32725.9	74.255	-78.1652	43.2874	0	43.2874	958.989
-32934.3	79.0123	-114.35	43.0877	0	43.0877	1290.58
-33142.6	57.912	-141.707	42.8916	0	42.8916	225.611
-33350.9	27.1345	-142.269	42.6991	0	42.6991	242.258
-33559.3	12.4752	-121.634	42.5102	0	42.5102	902.095
-33767.6	19.51	-105.044	42.3246	0	42.3246	520.503
-33975.9	28.1017	-104.411	42.1424	0	42.1424	197.141
-34184.3	25.0785	-103.83	41.9634	0	41.9634	285.098
-34392.6	25.415	-90.2011	41.7876	0	41.7876	268.063
-34600.9	44.5598	-78.9003	41.6149	0	41.6149	8.67286
-34809.3	69.5786	-90.5264	41.4452	0	41.4452	791.487
-35017.6	75.3979	-119.989	41.2785	0	41.2785	1164.13
-35225.9	55.6248	-143.054	41.1147	0	41.1147	210.543
-35434.3	26.6207	-143.66	40.9537	0	40.9537	205.435
-35642.6	7.23215	-126.639	40.7955	0	40.7955	1126.5
-35850.9	1.603	-106.562	40.64	0	40.64	1523.88
-36059.3	1.31639	-90.4534	40.4871	0	40.4871	1534.34
-36267.6	-0.086572	-72.3966	40.3368	0	40.3368	1634.05
-36475.9	4.31038	-43.9374	40.189	0	40.189	1287.28
-36684.3	29.654	-10.3372	40.0437	0	40.0437	107.945
-36892.6	80.2651	7.47062	39.9008	0	39.9008	1629.28
-37100.9	138.945	-9.44452	39.7602	0	39.7602	9837.59
-37309.3	177.469	-59.4364	39.622	0	39.622	19001.7
-37517.6	178.224	-119.05	39.486	0	39.486	19248.1
-37725.9	147.13	-160.221	39.3523	0	39.3523	11616.1
-37934.3	107.328	-169.262	39.2207	0	39.2207	4638.62
-38142.6	82.8112	-153.162	39.0912	0	39.0912	1911.44
-38350.9	83.4586	-132.96	38.9638	0	38.9638	1979.79
-38559.3	100.003	-127.357	38.8384	0	38.8384	3741.13
-38767.6	115.234	-139.776	38.715	0	38.715	5855.2
-38975.9	118.048	-161.249	38.5935	0	38.5935	6312.97
-39184.3	108.13	-179.466	38.4739	0	38.4739	4852.03
-39392.6	94.9051	-188.028	38.3562	0	38.3562	3197.77
-39600.9	86.8789	-192.949	38.2404	0	38.2404	2365.71
-39809.3	80.1647	-202.781	38.1263	0	38.1263	1767.23
-40017.6	66.5764	-215.33	38.014	0	38.014	815.816
-40225.9	45.9229	-223.893	37.9033	0	37.9033	64.3133
-40434.3	20.8422	-226.714	37.7944	0	37.7944	287.377
-40642.6	-9.40248	-221.283	37.6871	0	37.6871	2217.43
-40850.9	-41.0431	-200.037	37.5814	0	37.5814	6181.81
-41059.3	-60.7652	-160.579	37.4773	0	37.4773	9651.6
-41267.6	-55.8398	-113.784	37.3748	0	37.3748	8688.96
-41475.9	-25.2084	-78.0708	37.2738	0	37.2738	3904.02
-41684.3	18.294	-68.6261	37.1742	0	37.1742	356.465
-41892.6	53.3517	-87.3915	37.0762	0	37.0762	264.894
-42100.9	63.4044	-119.404	36.9795	0	36.9795	698.276
-42309.3	49.0345	-142.598	36.8843	0	36.8843	147.626
-42517.6	26.4311	-144.211	36.7904	0	36.7904	107.317
-42725.9	13.7	-127.706	36.6979	0	36.6979	528.905
-42934.3	19.8996	-107.042	36.6068	0	36.6068	279.129
-43142.6	41.5849	-98.1633	36.5169	0	36.5169	25.685
-43350.9	63.6087	-109.4	36.4283	0	36.4283	738.774
-43559.3	69.3457	-132.796	36.3409	0	36.3409	1089.31
-43767.6	56.7614	-149.623	36.2548	0	36.2548	420.519
-43975.9	40.5822	-149.218	36.1699	0	36.1699	19.4679
-44184.3	35.816	-138.607	36.0862	0	36.0862	0.0729899
-44392.6	43.4965	-132.057	36.0036	0	36.0036	56.143
-44600.9	54.0609	-135.948	35.9222	0	35.9222	329.013
-44809.3	60.5773	-146.787	35.8419	0	35.8419	611.843
-45017.6	62.7004	-162.109	35.7627	0	35.7627	725.643
-45225.9	56.0578	-183.205	35.6846	0	35.6846	415.071
-45434.3	31.7512	-201.634	35.6075	0	35.6075	14.8707
-45642.6	-5.21934	-198.769	35.5315	0	35.5315	1660.63
-45850.9	-31.1087	-168.16	35.4565	0	35.4565	4430.92
-46059.3	-25.1971	-128.811	35.3825	0	35.3825	3669.88
-46267.6	7.77723	-110.405	35.3094	0	35.3094	758.023
-46475.9	40.1938	-125.502	35.2374	0	35.2374	24.5662
-46684.3	48.0649	-158.745	35.1663	0	35.1663	166.373
-46892.6	31.6522	-186.164	35.0962	0	35.0962	11.8608
-47100.9	5.16663	-199.351	35.0269	0	35.0269	891.636
-47309.3	-25.4106	-201.118	34.9586	0	34.9586	3644.44
-47517.6	-58.4318	-187.473	34.8911	0	34.8911	8709.17
-47725.9	-81.4561	-155.298	34.8246	0	34.8246	13521.2
-47934.3	-83.2239	-116.878	34.7588	0	34.7588	13919.9
-48142.6	-68.0547	-86.3015	34.694	0	34.694	10557.3
-48350.9	-43.767	-67.6226	34.6299	0	34.6299	6146.08
-48559.3	-16.3068	-64.4533	34.5667	0	34.5667	2588.11
-48767.6	1.3428	-76.1039	34.5042	0	34.5042	1099.68
-48975.9	2.07918	-86.2624	34.4426	0	34.4426	1047.39
-49184.3	0.67884	-82.0058	34.3817	0	34.3817	1135.89
-49392.6	12.8784	-74.6963	34.3216	0	34.3216	459.81
-49600.9	31.3412	-80.8299	34.2623	0	34.2623	8.5328
-49809.3	40.931	-97.8228	34.2036	0	34.2036	45.2577
-50017.6	39.8572	-115.219	34.1457	0	34.1457	32.6211
						1.82788e+06

## Sheet: G680-80dC_se_spec3
X	Real	Imaginary
416857	-22.0202	52.8026
416649	-3.6638	25.2628
416441	-20.8135	-0.706206
416232	-53.0578	5.91094
416024	-63.5643	42.2106
415816	-37.0714	74.8885
415607	5.24704	75.3335
415399	30.5489	48.5799
415191	30.3337	22.3551
414982	22.0194	11.2997
414774	18.5004	7.91849
414566	18.0607	6.10629
414357	22.7641	7.22253
414149	38.9112	3.17643
413941	58.2684	-20.8726
413732	58.5167	-65.0222
413524	24.8478	-107.046
413316	-31.2729	-118.974
413107	-78.8799	-95.8294
412899	-101.446	-60.0877
412691	-109.62	-27.9712
412482	-110.966	6.20061
412274	-95.8062	43.5342
412066	-60.5922	69.347
411857	-16.7075	72.9396
411649	23.9096	53.7837
411441	49.9157	13.4271
411232	46.4829	-37.4327
411024	11.2406	-73.7779
410816	-34.6224	-77.0965
410607	-64.6547	-53.4813
410399	-68.4803	-24.9479
410191	-55.9827	-11.2822
409982	-47.8749	-14.4404
409774	-52.9684	-16.9321
409566	-56.2711	-7.26679
409357	-44.0791	-0.0409539
409149	-30.4107	-13.2638
408941	-38.9516	-36.7708
408732	-67.4554	-42.7817
408524	-87.8134	-23.8212
408316	-84.0169	-5.21432
408107	-77.7882	-9.65483
407899	-98.4623	-19.3767
407691	-135.373	2.19941
407482	-147.794	57.2266
407274	-117.871	109.738
407066	-66.6988	131.718
406857	-19.8189	126.432
406649	16.0404	106.057
406441	38.961	74.4346
406232	42.2037	38.3975
406024	26.8501	12.6379
405816	6.47815	5.66202
405607	-5.14359	12.5696
405399	-2.87961	22.1585
405191	10.8972	23.4847
404982	26.3599	7.68751
404774	25.373	-23.6393
404566	-3.51162	-49.3551
404357	-44.9733	-45.4192
404149	-69.3105	-14.4291
403941	-66.1692	18.5195
403732	-48.8385	37.1625
403524	-30.1787	43.4699
403316	-12.6347	42.0609
403107	2.65886	32.5498
402899	10.5129	15.1544
402691	5.35782	-4.14874
402482	-11.9609	-14.6589
402274	-30.6974	-9.25851
402066	-37.9437	6.49037
401857	-32.344	18.9708
401649	-23.9938	21.9884
401441	-20.5667	20.8744
401232	-20.6095	22.7092
401024	-18.2002	29.1838
400816	-8.17124	36.3776
400607	9.84357	35.7154
400399	26.2244	20.258
400191	28.1028	-3.47938
399982	16.2177	-21.3651
399774	-0.0399487	-30.2233
399566	-19.461	-31.9491
399357	-39.3268	-20.0953
399149	-44.4838	4.45179
398941	-28.7778	22.3923
398732	-8.58625	20.1899
398524	-0.32394	6.27615
398316	-3.64378	-6.27437
398107	-12.8358	-14.1835
397899	-27.1525	-16.4613
397691	-44.0816	-7.42368
397482	-52.7499	15.5362
397274	-41.9008	42.4458
397066	-13.775	56.055
396857	15.8631	48.8208
396649	34.8458	28.3937
396441	42.6856	2.71492
396232	37.8693	-26.7256
396024	14.5382	-52.3058
395816	-23.2138	-59.0193
395607	-58.5977	-39.7063
395399	-74.5937	-1.83511
395191	-63.6706	37.9591
394982	-30.7499	61.8852
394774	7.7762	59.3655
394566	31.8542	35.5811
394357	33.9394	9.58347
394149	24.7586	-4.50318
393941	16.9704	-8.45694
393732	13.6559	-8.72554
393524	14.8139	-8.50236
393316	20.0238	-11.6373
393107	25.006	-20.9747
392899	25.2632	-34.4299
392691	20.4224	-48.3897
392482	12.3905	-62.4098
392274	-0.52607	-79.7774
392066	-28.0804	-99.0176
391857	-76.5232	-102.963
391649	-128.757	-71.2165
391441	-152.954	-8.89753
391232	-136.329	53.2399
391024	-95.7273	91.0899
390816	-52.4819	105.356
390607	-12.4686	105.168
390399	23.5509	91.282
390191	47.5831	64.7093
389982	53.7699	36.809
389774	49.4257	20.1205
389566	49.3544	14.867
389357	61.0671	7.902
389149	75.6965	-14.3731
388941	75.41	-50.1431
388732	52.8085	-81.3404
388524	20.9364	-92.4731
388316	-1.24691	-88.5284
388107	-11.4426	-87.1801
387899	-23.7265	-95.9605
387691	-50.1871	-105.914
387482	-90.4159	-101.384
387274	-130.297	-70.676
387066	-147.895	-17.792
386857	-131.739	34.4689
386649	-94.321	62.8656
386441	-60.0571	65.1832
386232	-40.9839	57.9588
386024	-29.9927	54.5598
385816	-17.368	53.1874
385607	-3.4375	47.7389
385399	7.86639	37.6094
385191	14.0279	24.3336
384982	12.8115	12.1479
384774	8.53732	7.65491
384566	11.499	8.41128
384357	23.0641	2.03227
384149	31.8797	-18.3904
383941	25.8387	-47.7287
383732	-1.1773	-73.5043
383524	-44.7284	-78.149
383316	-82.7977	-51.5477
383107	-91.794	-9.52214
382899	-74.2065	19.7505
382691	-51.8932	26.1705
382482	-40.7732	18.8524
382274	-44.4148	12.1007
382066	-54.446	18.1485
381857	-54.5581	35.5355
381649	-40.1022	47.4212
381441	-26.0583	44.3824
381232	-25.3409	37.9456
381024	-31.2764	43.4182
380816	-27.7387	60.7254
380607	-6.82227	76.1237
380399	24.7241	74.9785
380191	50.9797	53.9428
379982	60.6358	22.6343
379774	52.525	-7.50434
379566	29.2214	-27.2877
379357	-1.05334	-26.6363
379149	-20.1321	-3.43897
378941	-12.125	26.4465
378732	19.3506	38.3908
378524	51.8886	20.4928
378316	64.1543	-17.6279
378107	49.7933	-57.9971
377899	11.4813	-85.8886
377691	-42.5044	-86.1461
377482	-89.3111	-48.2549
377274	-99.1863	14.2688
377066	-63.9433	65.4168
376857	-7.61465	76.3349
376649	34.043	47.3254
376441	38.9693	3.39376
376232	9.78705	-23.5363
376024	-27.9308	-13.0349
375816	-40.0406	28.0266
375607	-11.0989	66.4808
375399	40.2716	71.0981
375191	80.8055	40.0613
374982	93.3007	-5.05094
374774	81.9181	-44.3395
374566	57.5451	-69.4461
374357	30.7128	-78.7341
374149	11.0052	-77.3769
373941	-0.527841	-76.3871
373732	-13.1302	-79.9721
373524	-31.6296	-80.5689
373316	-49.5996	-73.6835
373107	-63.879	-64.8058
372899	-80.3898	-54.5775
372691	-98.0195	-34.096
372482	-104.042	-2.8541
372274	-93.4676	25.5036
372066	-76.5802	42.6969
371857	-60.5762	54.5381
371649	-40.967	64.2787
371441	-16.9672	65.1942
371232	2.42747	55.5725
371024	13.5538	43.9583
370816	22.9881	34.0337
370607	32.9642	19.8774
370399	36.7725	-0.672732
370191	30.1327	-21.5028
369982	15.5099	-36.7768
369774	-3.04585	-44.5021
369566	-21.9403	-44.6587
369357	-38.6589	-39.0144
369149	-52.8288	-28.9465
368941	-62.9463	-14.512
368732	-67.1191	1.01994
368524	-69.3224	14.8297
368316	-72.0008	32.9968
368107	-64.9143	59.174
367899	-39.4851	80.129
367691	-6.85544	80.8325
367482	14.9026	65.409
367274	22.6797	48.9749
367066	25.0903	37.233
366857	25.0613	26.6289
366649	19.585	19.1438
366441	13.8946	21.1905
366232	19.2313	27.7576
366024	34.2474	23.7979
365816	43.0697	4.45572
365607	33.877	-18.2539
365399	9.46569	-27.8027
365191	-14.6008	-14.1317
364982	-16.0928	15.5609
364774	11.9197	32.7472
364566	43.8558	15.5059
364357	48.1117	-22.2853
364149	22.6858	-49.0959
363941	-10.9337	-49.519
363732	-31.6875	-29.3635
363524	-30.4757	-6.33698
363316	-15.3035	1.26922
363107	-6.22505	-10.4842
362899	-17.9459	-26.559
362691	-45.6976	-25.2858
362482	-67.1074	1.62995
362274	-62.2918	38.7551
362066	-33.9515	61.2592
361857	-2.36269	58.9186
361649	15.6702	40.0724
361441	15.4722	18.4591
361232	-0.0118771	6.1044
361024	-20.6245	12.8241
360816	-28.3693	38.5443
360607	-9.99448	66.1678
360399	27.6746	73.0083
360191	62.4778	51.213
359982	76.013	11.5767
359774	63.2035	-27.9596
359566	31.0386	-52.0857
359357	-6.7821	-54.977
359149	-39.8625	-40.2815
358941	-63.8144	-12.1351
358732	-73.3364	27.0135
358524	-61.268	70.0972
358316	-25.3434	103.246
358107	25.25	111.46
357899	70.9653	89.965
357691	94.5635	50.227
357482	93.2323	11.3886
357274	78.052	-13.5316
357066	63.9303	-25.4697
356857	56.2025	-36.8189
356649	44.2869	-56.5883
356441	13.8594	-76.0607
356232	-33.3493	-74.6705
356024	-76.5178	-40.8485
355816	-91.6449	15.74
355607	-69.7217	69.5355
355399	-24.2837	96.9439
355191	19.814	94.0181
354982	47.5889	74.7469
354774	59.6161	53.1223
354566	60.6752	35.6472
354357	56.1424	27.3916
354149	57.1054	28.7587
353941	70.8816	26.4669
353732	84.6464	6.1159
353524	76.9679	-22.6831
353316	51.123	-33.0723
353107	35.6385	-20.1564
352899	42.7591	-9.71658
352691	52.5246	-18.3782
352482	47.5546	-33.0185
352274	34.908	-38.8414
352066	24.2577	-39.2656
351857	11.991	-38.1175
351649	-2.04493	-27.7975
351441	-4.91576	-7.27762
351232	9.54938	7.57375
351024	27.3277	4.46086
350816	33.2182	-8.37635
350607	29.2483	-18.3516
350399	20.9363	-24.6899
350191	6.67911	-25.2128
349982	-7.40461	-12.2563
349774	-8.03023	10.0815
349566	6.98835	27.5626
349357	28.3291	32.122
349149	46.5892	25.3229
348941	57.666	13.1056
348732	62.794	0.452419
348524	64.6493	-11.6983
348316	63.3708	-24.3275
348107	57.0608	-36.6576
347899	44.689	-44.8236
347691	29.9802	-43.4014
347482	22.3941	-32.4665
347274	27.1769	-22.1211
347066	37.5032	-20.9051
346857	46.3139	-26.6553
346649	53.6585	-38.1546
346441	54.2769	-58.3956
346232	38.295	-79.7437
346024	9.42532	-85.9188
345816	-14.5894	-72.7936
345607	-23.1118	-53.8541
345399	-23.2358	-41.146
345191	-23.973	-31.4848
344982	-21.9682	-19.5946
344774	-13.6063	-11.0174
344566	-6.07152	-9.33679
344357	-2.7047	-6.21335
344149	7.58306	1.44681
343941	30.5933	-2.31137
343732	46.6967	-31.4179
343524	30.2335	-68.7916
343316	-12.4404	-79.5086
343107	-45.4853	-54.7712
342899	-47.5186	-22.0175
342691	-32.6624	-7.65841
342482	-24.7602	-9.9779
342274	-30.3224	-12.1064
342066	-40.9088	-3.94735
341857	-47.33	14.1679
341649	-44.3386	38.2034
341441	-29.001	62.611
341232	-1.83283	80.8717
341024	34.3118	88.2325
340816	76.0496	79.299
340607	113.545	48.1604
340399	131.02	-0.868974
340191	120.538	-51.4205
339982	87.1689	-87.1561
339774	43.5866	-97.5723
339566	9.16677	-81.0251
339357	1.6634	-53.8828
339149	16.5516	-43.544
338941	25.7801	-59.72
338732	7.61703	-80.8955
338524	-27.7582	-77.6588
338316	-49.3132	-46.0664
338107	-39.4893	-11.1219
337899	-10.4889	1.42814
337691	12.8798	-10.8982
337482	18.2603	-32.3605
337274	10.0136	-49.2531
337066	-3.04486	-58.6201
336857	-16.3276	-64.3467
336649	-32.818	-71.3193
336441	-61.8371	-75.9529
336232	-104.552	-60.6178
336024	-138.674	-10.6811
335816	-133.181	58.674
335607	-84.6396	108.715
335399	-23.5438	116.3
335191	18.6829	91.9245
334982	33.3536	59.6035
334774	28.2788	35.6061
334566	14.338	25.5107
334357	0.341774	29.5774
334149	-5.58064	44.9949
333941	2.35217	63.5118
333732	21.5642	74.9049
333524	43.8366	76.1127
333316	65.4729	70.1777
333107	87.1571	56.3334
332899	103.652	29.8384
332691	102.013	-5.75483
332482	76.1931	-31.8843
332274	42.0633	-29.6625
332066	26.8273	-4.08654
331857	38.4581	18.8238
331649	60.2285	23.5912
331441	78.2426	16.0863
331232	92.8611	2.2987
331024	102.898	-20.3206
330816	99.789	-50.2958
330607	77.8503	-76.3602
330399	42.9855	-83.8196
330191	13.2409	-66.736
329982	5.93385	-37.235
329774	21.1643	-16.2921
329566	44.6622	-15.1537
329357	62.1516	-33.2103
329149	60.9591	-64.0703
328941	31.4641	-89.7135
328732	-15.0804	-83.6716
328524	-43.2388	-40.0166
328316	-27.1533	10.4312
328107	19.4363	29.3783
327899	60.3583	9.31232
327691	73.9282	-29.5532
327482	59.1349	-66.1266
327274	22.2285	-84.5003
327066	-20.2126	-70.306
326857	-38.895	-26.8653
326649	-18.0216	15.0781
326441	23.4416	25.4541
326232	52.7434	5.64228
326024	56.9998	-19.7626
325816	48.0662	-31.8913
325607	43.4532	-31.6068
325399	48.9231	-31.449
325191	57.8331	-39.7941
324982	62.7589	-55.6633
324774	61.0147	-76.1812
324566	49.1729	-99.7161
324357	22.6437	-119.456
324149	-15.1244	-123.983
323941	-52.075	-108.749
323732	-78.9182	-78.1761
323524	-90.3893	-36.493
323316	-77.9294	8.91521
323107	-39.7864	38.9559
322899	5.72346	37.9109
322691	35.1413	12.1757
322482	40.8387	-19.1891
322274	29.1884	-42.1771
322066	10.323	-51.6346
321857	-7.22992	-48.9502
321649	-19.1397	-37.9813
321441	-22.2347	-21.4048
321232	-11.5168	-5.35998
321024	11.165	-3.36083
320816	28.5595	-23.8741
320607	20.482	-53.9434
320399	-11.8617	-66.0622
320191	-42.3522	-46.57
319982	-45.7095	-10.9214
319774	-21.294	12.5901
319566	9.63523	8.32558
319357	23.2024	-16.1657
319149	12.6529	-37.2095
318941	-4.34257	-38.0779
318732	-6.61249	-28.701
318524	3.32591	-30.6752
318316	6.59193	-48.8978
318107	-8.7486	-71.6203
317899	-43.1821	-83.9042
317691	-87.4775	-71.8228
317482	-120.985	-30.2787
317274	-123.161	25.5887
317066	-94.439	68.5751
316857	-56.2012	85.327
316649	-26.0614	84.6514
316441	-5.19788	78.7824
316232	10.2996	71.8712
316024	23.2888	65.4942
315816	37.9315	57.7839
315607	52.369	41.9236
315399	56.6472	18.0293
315191	46.4057	-3.62278
314982	26.8905	-14.9343
314774	4.47384	-13.3222
314566	-13.9916	2.46973
314357	-19.1035	29.1506
314149	-5.03998	55.4023
313941	23.0703	68.0296
313732	52.4623	62.9093
313524	74.5531	44.9756
313316	85.5319	18.3385
313107	78.8719	-10.6869
312899	54.8144	-25.8747
312691	32.4344	-16.3879
312482	32.4818	3.83317
312274	51.0102	9.95555
312066	66.3268	-4.34568
311857	65.3825	-26.4272
311649	48.8148	-42.369
311441	25.0786	-41.7416
311232	10.8292	-23.0191
311024	18.0108	-2.01201
310816	37.6535	3.35497
310607	53.3397	-6.26274
310399	61.8	-22.3679
310191	62.5763	-45.74
309982	44.5354	-72.7984
309774	4.80941	-82.5071
309566	-33.9247	-58.6045
309357	-42.993	-13.7334
309149	-17.0091	20.1909
308941	21.226	20.3186
308732	40.2168	-8.50405
308524	25.8491	-38.609
308316	-8.32552	-43.9819
308107	-36.2343	-20.4533
307899	-40.68	17.0953
307691	-20.1124	49.1987
307482	14.9409	61.209
307274	46.3092	49.0341
307066	57.3754	24.3855
306857	47.9459	9.19174
306649	37.4064	15.5429
306441	46.1395	32.5642
306232	75.4235	37.4367
306024	107.801	16.4054
305816	122.08	-26.1689
305607	106.6	-71.7581
305399	67.3622	-98.1563
305191	25.8314	-96.3499
304982	-0.988456	-78.0666
304774	-14.9513	-57.551
304566	-21.7574	-35.3151
304357	-16.8348	-11.4313
304149	0.9841	3.76998
303941	21.5103	4.14417
303732	36.8907	-6.5295
303524	44.1499	-26.0607
303316	35.0131	-51.44
303107	3.51221	-66.6986
302899	-36.4546	-52.7166
302691	-57.5195	-10.6667
302482	-44.0901	35.7103
302274	-4.86132	59.9517
302066	35.0055	52.2003
301857	53.3962	25.8694
301649	49.5416	4.10321
301441	38.9839	-3.95584
301232	30.3073	-4.83181
301024	20.9999	-0.623502
300816	15.2706	14.0262
300607	25.2275	33.7773
300399	50.7469	41.05
300191	74.1135	27.1524
299982	78.7595	3.82345
299774	66.7194	-9.00267
299566	55.7435	-3.61086
299357	60.3096	8.7655
299149	77.7436	11.4234
298941	93.832	-1.14268
298732	97.3359	-21.0568
298524	87.5167	-35.2004
298316	74.8438	-33.8778
298107	76.0049	-20.3853
297899	98.1839	-13.5759
297691	127.616	-30.8898
297482	142.32	-70.2017
297274	131.864	-114.582
297066	100.749	-147.931
296857	60.375	-163.179
296649	20.7104	-161.314
296441	-11.8917	-146.152
296232	-32.9107	-123.656
296024	-43.2478	-102.184
295816	-50.2261	-84.6242
295607	-57.3617	-65.4803
295399	-59.7656	-41.0126
295191	-52.0511	-14.2898
294982	-31.9836	9.06863
294774	0.148018	20.9337
294566	36.1553	11.4564
294357	57.9858	-20.1026
294149	51.285	-56.3863
293941	23.0916	-73.4436
293732	-3.22604	-64.6898
293524	-12.6141	-43.4936
293316	-5.64908	-23.4707
293107	13.6965	-11.7724
292899	39.7724	-15.4339
292691	60.7321	-37.3497
292482	65.1991	-70.0417
292274	51.1326	-100.31
292066	26.4048	-119.127
291857	0.183491	-127.661
291649	-26.405	-131.157
291441	-56.3973	-129.073
291232	-89.0397	-117.643
291024	-122.035	-93.7448
290816	-149.272	-51.387
290607	-153.137	8.97879
290399	-118.807	65.0288
290191	-59.1398	86.1369
289982	-9.17872	64.9076
289774	4.30793	24.8426
289566	-16.8032	0.576827
289357	-44.2198	11.0299
289149	-47.6763	43.5635
288941	-22.8865	68.9505
288732	11.9723	72.0154
288524	41.1434	56.0549
288316	57.0388	27.6598
288107	53.2401	-4.4703
287899	29.8483	-25.5411
287691	-0.26832	-23.6588
287482	-18.1585	-0.539186
287274	-12.0673	27.331
287066	11.5784	40.2197
286857	34.3103	33.4445
286649	45.9607	17.0506
286441	47.0939	-1.79422
286232	35.8426	-19.4511
286024	12.0334	-25.3511
285816	-11.8659	-10.3499
285607	-19.5815	20.0206
285399	-5.42693	50.4686
285191	24.7108	68.1837
284982	60.7384	67.8613
284774	92.9641	48.8417
284566	109.926	14.8997
284357	103.389	-19.1105
284149	82.9418	-34.5984
283941	71.1026	-31.6734
283732	76.4998	-30.8793
283524	83.7615	-47.1257
283316	73.8197	-72.3041
283107	45.1399	-86.1566
282899	13.9356	-76.613
282691	-0.671741	-50.335
282482	5.43098	-26.156
282274	19.8268	-13.7415
282066	35.2987	-6.80063
281857	58.4596	-4.4399
281649	87.641	-19.95
281441	103.002	-56.7999
281232	91.7109	-95.3329
281024	65.9644	-116.287
280816	44.6513	-122.193
280607	32.3643	-126.524
280399	22.8622	-137.836
280191	6.00949	-158.391
279982	-30.3825	-180.931
279774	-89.4255	-186.014
279566	-154.49	-155.437
279357	-197.855	-90.6847
279149	-202.342	-14.1684
278941	-172.541	48.6987
278732	-125.807	85.6197
278524	-78.2659	97.834
278316	-38.7565	92.7005
278107	-9.94609	76.6432
277899	5.54865	53.1747
277691	2.36993	29.5988
277482	-17.8752	21.7878
277274	-36.1399	41.5229
277066	-27.785	77.4803
276857	10.9345	100.794
276649	58.6753	93.7852
276441	93.3691	62.8143
276232	108.524	22.5006
276024	105.747	-17.8795
275816	87.5196	-51.3177
275607	60.405	-72.2479
275399	31.5443	-82.4966
275191	-0.436516	-84.996
274982	-36.2862	-71.7175
274774	-60.2637	-36.0646
274566	-54.3641	5.95253
274357	-25.0403	27.8724
274149	2.21781	22.3327
273941	9.90212	4.95417
273732	0.342733	-4.41373
273524	-11.3391	3.30989
273316	-9.19168	22.0608
273107	11.4824	34.5857
272899	38.1387	26.6303
272691	51.8066	1.17944
272482	44.9082	-25.4593
272274	24.7913	-39.0518
272066	5.99538	-36.1893
271857	-0.0311151	-27.0099
271649	2.1203	-26.8098
271441	-3.59432	-35.4788
271232	-20.1297	-38.2987
271024	-35.9772	-31.2478
270816	-49.5572	-22.1207
270607	-68.0158	-6.77695
270399	-82.6039	26.8895
270191	-73.6594	72.4997
269982	-37.3689	108.215
269774	13.4448	119.354
269566	62.353	101.625
269357	90.3922	60.6551
269149	86.047	18.4563
268941	62.0175	-0.120467
268732	46.6764	7.47232
268524	56.6404	18.7731
268316	81.64	8.32106
268107	94.9269	-28.9742
267899	77.3623	-74.5009
267691	31.5682	-103.359
267482	-25.1329	-102.568
267274	-75.8251	-72.3896
267066	-107.319	-17.6803
266857	-105.374	50.8854
266649	-62.4098	109.309
266441	6.82667	130.081
266232	69.4015	105.54
266024	98.2347	54.9664
265816	89.6461	9.22909
265607	62.5396	-10.2808
265399	42.7362	-4.23736
265191	44.2665	8.93704
264982	62.0785	8.51467
264774	77.2612	-14.6191
264566	70.0965	-51.3367
264357	34.3737	-80.0022
264149	-18.7004	-80.392
263941	-65.7938	-44.0328
263732	-80.7499	18.3581
263524	-52.1919	77.3622
263316	4.70204	104.545
263107	60.9647	93.383
262899	96.1908	58.2252
262691	107.819	18.0152
262482	104.127	-17.9237
262274	90.2443	-50.7922
262066	62.1549	-81.0302
261857	14.5158	-98.3096
261649	-44.5493	-84.2973
261441	-87.9648	-32.1393
261232	-90.4979	37.3587
261024	-54.0826	91.9917
260816	-0.711371	116.472
260607	51.3837	114.706
260399	95.6747	94.786
260191	130.555	59.3941
259982	149.032	7.30523
259774	136.021	-53.6686
259566	85.1982	-97.2288
259357	18.7431	-96.5628
259149	-25.0912	-54.4045
258941	-26.4775	-2.71235
258732	2.28981	26.5454
258524	32.1264	24.8051
258316	42.2854	8.68443
258107	36.2196	0.389534
257899	30.6632	4.57303
257691	32.045	12.1401
257482	37.7162	20.2929
257274	52.3397	28.9988
257066	79.1126	25.1864
256857	100.185	-3.54692
256649	91.7074	-42.3793
256441	57.2377	-60.2363
256232	25.536	-45.8159
256024	18.9494	-15.5599
255816	38.2627	6.7322
255607	68.4898	6.03014
255399	89.542	-16.9018
255191	90.0726	-47.0901
254982	74.3946	-68.8576
254774	54.2056	-77.3999
254566	36.9369	-76.5198
254357	24.6989	-69.718
254149	20.4657	-59.5035
253941	26.3182	-52.888
253732	36.5839	-57.8175
253524	40.7388	-74.6597
253316	31.7301	-96.2211
253107	8.99711	-113.174
252899	-22.4377	-118.002
252691	-53.9959	-107.989
252482	-78.0925	-86.5771
252274	-91.9134	-59.5313
252066	-94.8902	-31.3964
251857	-87.8946	-8.00037
251649	-77.7264	6.38776
251441	-71.3899	16.8028
251232	-65.155	30.5095
251024	-51.5965	43.8041
250816	-34.0696	48.0604
250607	-22.4051	44.8582
250399	-17.5699	44.2192
250191	-10.0207	49.748
249982	7.18686	52.8725
249774	28.4328	42.3853
249566	39.7333	17.6168
249357	32.954	-9.85638
249149	11.6633	-28.9588
248941	-18.9327	-35.0318
248732	-53.4232	-21.0107
248524	-74.7981	17.4114
248316	-64.0262	64.0034
248107	-24.9405	90.3831
247899	17.3273	84.1896
247691	41.056	56.3518
247482	41.207	25.7756
247274	25.3678	5.64619
247066	4.15306	-1.07318
246857	-17.0113	3.0643
246649	-35.3795	18.2248
246441	-43.3809	43.3715
246232	-35.8553	67.8903
246024	-21.2775	81.5321
245816	-11.143	89.3047
245607	-1.94278	102.099
245399	17.7347	116.723
245191	46.5844	120.482
244982	72.9468	111.159
244774	93.0042	95.9982
244566	109.788	75.6492
244357	118.214	46.0651
244149	107.16	14.5415
243941	78.323	0.394164
243732	53.8367	13.6576
243524	55.4364	37.2706
243316	75.9741	43.3869
243107	88.2506	29.9271
242899	85.3325	19.6719
242691	85.8092	20.2544
242482	96.8168	15.2151
242274	103.244	-3.52385
242066	94.8144	-23.9552
241857	78.0279	-35.1085
241649	60.8068	-38.3136
241441	42.6605	-36.2257
241232	23.3139	-23.9445
241024	12.8797	3.69139
240816	27.491	37.6509
240607	69.2016	51.9974
240399	111.691	27.3168
240191	121.109	-21.696
239982	93.9726	-57.6338
239774	59.4288	-61.7097
239566	42.1751	-48.9685
239357	39.516	-40.5848
239149	38.9467	-40.357
238941	36.103	-45.3794
238732	25.8341	-55.434
238524	0.634767	-61.0955
238316	-32.2128	-46.1934
238107	-51.9589	-9.05655
237899	-45.5751	33.3115
237691	-19.1553	61.0361
237482	8.48167	68.6576
237274	25.6633	69.2012
237066	40.7064	75.1931
236857	66.2841	79.8365
236649	96.9292	67.8771
236441	114.24	40.2465
236232	112.127	15.0086
236024	103.48	3.76484
235816	100.84	1.14977
235607	105.091	-1.89675
235399	112.763	-8.94427
235191	121.708	-21.3364
234982	129.354	-41.1935
234774	129.928	-69.6681
234566	116.012	-102.109
234357	85.7498	-128.355
234149	43.8151	-140.299
233941	-3.89782	-131.519
233732	-44.0368	-94.6317
233524	-52.3329	-36.8526
233316	-17.4669	9.73069
233107	37.2297	13.7881
232899	71.7889	-22.6512
232691	66.6876	-67.3527
232482	35.7409	-90.0724
232274	6.46703	-86.3212
232066	-6.23839	-72.9306
231857	-8.13385	-66.2769
231649	-11.497	-67.6702
231441	-19.9041	-71.0658
231232	-33.4573	-75.204
231024	-57.3962	-76.5015
230816	-90.4943	-61.684
230607	-115.709	-23.2945
230399	-115.787	27.2436
230191	-88.4264	70.1652
229982	-44.3365	89.7274
229774	-3.50878	80.5085
229566	15.1035	55.9008
229357	13.7927	39.4931
229149	13.6677	37.1683
228941	24.3403	31.2718
228732	29.5375	8.7109
228524	9.41202	-16.5268
228316	-29.9019	-16.8419
228107	-58.4084	15.0216
227899	-56.0255	55.9297
227691	-32.6746	80.6543
227482	-9.13012	87.0773
227274	7.48961	86.4402
227066	20.4061	83.6808
226857	29.339	78.5023
226649	32.3592	75.2886
226441	34.9963	79.9392
226232	47.5886	89.1155
226024	72.3343	89.4803
225816	96.9504	71.218
225607	105.648	39.7913
225399	93.1407	10.6881
225191	66.6669	-1.52244
224982	43.3921	8.66473
224774	39.7237	29.1348
224566	52.5281	38.9389
224357	62.6699	33.3129
224149	61.2588	26.4641
223941	57.6536	28.0677
223732	60.7056	32.4069
223524	67.667	32.0325
223316	73.1959	26.7655
223107	74.4445	18.7339
222899	69.4811	12.4244
222691	62.9797	13.6803
222482	63.5717	18.6225
222274	68.1377	17.0852
222066	65.3855	12.0735
221857	58.3161	16.6566
221649	62.5716	29.2096
221441	80.548	32.0671
221232	95.3532	16.4677
221024	91.8773	-5.81384
220816	73.1837	-16.6579
220607	55.0951	-10.0434
220399	49.3708	4.56359
220191	53.0804	14.2325
219982	54.1222	18.4347
219774	50.9179	30.4464
219566	60.8886	54.8193
219357	97.0473	71.2748
219149	143.981	54.7445
218941	168.323	5.52237
218732	149.808	-45.9988
218524	102.857	-63.1968
218316	67.9195	-37.1184
218107	75.1637	2.83697
217899	116.895	16.0717
217691	157.137	-13.5183
217482	163.563	-67.9916
217274	130.153	-113.418
217066	77.0623	-124.713
216857	34.5802	-99.7588
216649	24.2452	-58.2539
216441	46.3648	-28.9296
216232	79.43	-30.7968
216024	95.7651	-58.5123
215816	84.7261	-88.1766
215607	58.1975	-100.82
215399	33.5408	-95.7719
215191	17.7758	-82.3561
214982	9.15567	-65.5988
214774	9.4398	-44.8275
214566	26.0745	-26.4847
214357	55.6735	-28.2786
214149	74.0767	-58.0619
213941	59.2778	-94.4
213732	21.0224	-105.822
213524	-9.39659	-87.0652
213316	-15.5935	-60.3831
213107	-7.41375	-45.3722
212899	-0.989863	-42.0013
212691	-1.09267	-39.7843
212482	-1.42138	-32.3641
212274	5.96197	-23.521
212066	20.537	-24.0143
211857	29.1958	-39.4039
211649	17.8699	-57.6534
211441	-7.67193	-56.4811
211232	-20.6893	-30.741
211024	-3.13354	-5.17612
210816	29.7097	-8.60872
210607	45.0495	-41.0835
210399	26.4607	-75.994
210191	-15.0515	-86.4513
209982	-53.4131	-64.6639
209774	-67.9601	-25.2467
209566	-58.6569	10.1513
209357	-38.219	33.0351
209149	-13.321	45.7455
208941	14.4328	46.9948
208732	37.5953	34.9749
208524	49.0877	17.1761
208316	52.6308	2.24664
208107	54.2879	-10.9527
207899	52.2874	-25.2414
207691	45.2761	-36.8948
207482	38.3772	-45.1209
207274	31.4876	-56.9453
207066	13.4834	-72.929
206857	-21.9157	-77.7557
206649	-60.942	-54.812
206441	-78.9011	-7.11728
206232	-63.513	42.9529
206024	-23.5218	73.9141
205816	23.8239	78.4786
205607	64.3115	59.4934
205399	87.4113	25.2265
205191	89.3836	-10.1739
204982	79.2639	-34.7356
204774	70.1539	-51.303
204566	61.5272	-71.4993
204357	40.9255	-95.6428
204149	3.70033	-109.405
203941	-38.345	-100.386
203732	-67.5086	-71.528
203524	-76.5065	-38.5012
203316	-73.4643	-13.2978
203107	-67.8844	5.46128
202899	-60.4625	21.8061
202691	-51.2313	35.4044
202482	-41.482	48.7731
202274	-25.7263	64.0755
202066	1.47204	72.7277
201857	31.6415	63.1975
201649	47.8186	38.5361
201441	44.5068	16.5007
201232	35.1769	9.96367
201024	36.7126	12.2812
200816	50.0273	5.35194
200607	58.4257	-20.2147
200399	43.8427	-53.673
200191	5.46278	-72.1321
199982	-37.5597	-61.2001
199774	-62.3267	-27.7767
199566	-61.2168	6.33852
199357	-47.6288	24.1345
199149	-40.5737	29.9197
198941	-41.1003	40.8543
198732	-33.5875	60.5517
198524	-11.4982	74.4395
198316	13.92	72.3386
198107	31.3445	58.8959
197899	38.7142	41.2284
197691	34.8235	23.4437
197482	19.1229	14.4897
197274	3.34878	24.1229
197066	6.83668	44.0665
196857	29.6121	48.5017
196649	44.5514	26.5928
196441	30.2257	0.228477
196232	-3.4957	-2.55697
196024	-30.1971	24.4239
195816	-30.0383	66.2331
195607	-0.730621	98.8365
195399	41.0814	105.916
195191	76.1063	90.8799
194982	98.73	64.5991
194774	107.94	30.9557
194566	97.3323	-3.59441
194357	68.3439	-22.5031
194149	39.7354	-15.9908
193941	30.6335	4.18602
193732	40.7959	16.9079
193524	54.6487	12.5078
193316	58.0249	-3.07526
193107	47.445	-17.4178
192899	28.6967	-21.5831
192691	9.69287	-13.0446
192482	-1.73764	7.78312
192274	4.14499	34.9371
192066	30.7677	52.5396
191857	65.6293	45.4557
191649	87.9771	13.7209
191441	83.9733	-27.989
191232	53.2036	-60.9688
191024	5.28362	-71.4241
190816	-45.5593	-51.8682
190607	-80.388	-2.06901
190399	-80.3157	63.7666
190191	-41.0204	119.619
189982	23.4471	143.42
189774	89.1429	125.802
189566	128.931	73.8171
189357	126.03	13.886
189149	88.8633	-23.5527
188941	41.7285	-25.2536
188732	7.55537	6.36417
188524	7.37531	57.9021
188316	51.2742	98.1732
188107	117.723	93.7726
187899	164.389	42.5262
187691	165.861	-23.9529
187482	130.71	-71.124
187274	85.2519	-86.835
187066	49.0842	-80.6876
186857	24.9041	-67.0263
186649	6.5401	-50.4118
186441	-6.65152	-26.9293
186232	-7.21047	3.2304
186024	10.3071	30.6974
185816	42.1981	43.1501
185607	75.9266	33.2106
185399	95.8547	4.67779
185191	93.66	-27.7414
184982	74.9713	-48.1986
184774	55.1749	-51.6259
184566	46.2008	-47.7419
184357	44.7845	-51.1876
184149	35.0906	-64.8727
183941	6.20612	-72.875
183732	-30.5495	-54.034
183524	-46.4508	-6.94522
183316	-21.8101	42.5249
183107	34.1213	60.2966
182899	86.8149	31.4317
182691	102.57	-25.1144
182482	77.6643	-72.8112
182274	35.8586	-91.9794
182066	-1.99724	-89.0216
181857	-32.9695	-74.9475
181649	-58.7688	-50.046
181441	-71.9773	-12.6324
181232	-63.0235	27.3116
181024	-35.6418	53.1782
180816	-5.87121	59.0413
180607	15.165	54.4642
180399	32.1646	49.2713
180191	52.5462	36.9567
179982	63.9145	6.9379
179774	46.1185	-25.9913
179566	7.64123	-31.9134
179357	-19.5064	-6.29525
179149	-18.6225	27.2665
178941	1.1936	47.5872
178732	22.8097	51.0472
178524	36.6405	47.2313
178316	47.0426	46.0792
178107	63.294	44.7226
177899	83.3344	33.152
177691	97.2073	10.7053
177482	101.604	-16.5377
177274	96.5184	-47.1614
177066	76.4851	-79.1967
176857	36.994	-101.817
176649	-15.3517	-99.5309
176441	-59.6086	-64.3107
176232	-71.4248	-10.3118
176024	-49.3288	30.8694
175816	-19.8453	43.5832
175607	-3.69984	42.9721
175399	4.81151	46.1582
175191	15.6875	51.4108
174982	26.6961	55.7468
174774	40.8038	65.5244
174566	72.5764	74.9168
174357	120.64	59.3421
174149	155.848	7.03164
173941	151.073	-60.7581
173732	108.663	-110.45
173524	53.864	-125.303
173316	11.3666	-112.806
173107	-10.7539	-92.3516
172899	-20.6975	-78.0178
172691	-30.6094	-70.2757
172482	-44.7242	-60.8865
172274	-57.3539	-44.0817
172066	-61.0396	-23.5899
171857	-56.7565	-8.47887
171649	-54.3362	-1.06369
171441	-59.441	8.91518
171232	-61.3568	31.3644
171024	-44.3836	56.6721
170816	-13.353	63.7151
170607	9.22121	49.4198
170399	12.9404	31.9782
170191	8.27282	25.1006
169982	8.30895	25.5728
169774	15.0944	22.2211
169566	19.3314	8.41791
169357	9.77036	-9.94074
169149	-14.0821	-19.4686
168941	-42.6562	-12.8664
168732	-67.2457	9.24728
168524	-81.154	45.263
168316	-74.8519	90.2644
168107	-41.8219	129.076
167899	8.78835	142.137
167691	52.7296	124.003
167482	71.0492	91.9043
167274	67.3734	69.3758
167066	60.1494	65.118
166857	64.8234	71.2084
166649	85.5008	71.0944
166441	109.512	48.8955
166232	111.382	7.92624
166024	80.2498	-22.7899
165816	39.1157	-17.8962
165607	21.1317	14.241
165399	34.6635	43.9774
165191	63.1176	52.3559
164982	87.4968	40.5982
164774	99.0408	19.1785
164566	97.2428	-2.00039
164357	85.9519	-14.5943
164149	75.8505	-13.092
163941	81.8901	-5.09647
163732	104.408	-12.7065
163524	119.231	-47.944
163316	102.276	-92.1815
163107	59.5903	-114.24
162899	20.7885	-105.579
162691	4.5992	-86.9233
162482	1.23979	-79.7122
162274	-7.46245	-82.3422
162066	-23.5348	-82.6656
161857	-41.1899	-79.5406
161649	-64.3283	-74.2971
161441	-94.5738	-55.7396
161232	-115.852	-16.1452
161024	-112.302	30.4436
160816	-89.8253	64.6443
160607	-63.6627	84.6375
160399	-37.0599	97.9956
160191	-6.78169	104.059
159982	23.5043	98.6432
159774	47.9503	83.5574
159566	64.2594	61.9813
159357	69.1052	36.9987
159149	60.9971	17.1908
158941	48.5821	10.935
158732	45.2484	14.2324
158524	53.4664	12.2384
158316	60.1135	-3.69317
158107	51.7431	-25.0603
157899	29.5656	-36.6067
157691	5.7597	-31.5776
157482	-8.10262	-14.4328
157274	-7.69241	4.35219
157066	2.49395	15.1805
156857	13.0298	15.811
156649	17.881	12.0254
156441	19.2629	10.0733
156232	21.9564	9.14472
156024	24.613	5.57436
155816	23.4976	2.03927
155607	22.4735	3.68839
155399	29.5488	6.68563
155191	43.7897	-0.476063
154982	52.3635	-23.4899
154774	41.6141	-53.9697
154566	9.00318	-74.7046
154357	-34.3062	-70.5145
154149	-66.8644	-37.3156
153941	-67.2765	9.02447
153732	-35.6809	37.0784
153524	-1.17275	29.0046
153316	6.72079	1.3591
153107	-11.1529	-14.8367
152899	-30.393	-8.45938
152691	-34.6823	5.32038
152482	-32.4359	10.3269
152274	-38.2781	12.6342
152066	-45.6741	27.301
151857	-36.4918	47.8392
151649	-14.4051	52.4924
151441	-2.58383	39.6245
151232	-8.51602	30.2858
151024	-16.4749	36.5008
150816	-12.5283	50.2196
150607	4.02683	59.849
150399	29.6559	58.0029
150191	57.3821	36.0224
149982	68.9	-9.51704
149774	44.7388	-61.534
149566	-12.1569	-89.9507
149357	-75.8391	-79.3
149149	-121.709	-38.5028
148941	-141.506	14.3786
148732	-138.155	66.1666
148524	-116.788	109.815
148316	-81.9688	140.174
148107	-40.5556	152.038
147899	-3.95626	144.555
147691	17.8431	126.314
147482	25.3133	110.275
147274	27.5909	102.058
147066	30.4328	98.3857
146857	33.6509	98.2266
146649	42.3082	103.527
146441	64.6482	105.475
146232	93.6936	87.4065
146024	106.997	47.6622
145816	90.5941	6.6831
145607	54.0069	-12.5367
145399	20.2117	-4.99271
145191	4.11291	14.711
144982	0.95832	30.7314
144774	-0.0178393	43.4079
144566	3.59838	59.1194
144357	18.3591	71.6108
144149	37.4192	71.5391
143941	50.6707	62.7062
143732	59.1568	51.9999
143524	65.3665	37.2462
143316	62.6747	16.8781
143107	44.9723	1.10702
142899	21.2563	3.78352
142691	12.1459	22.6512
142482	25.6467	34.2063
142274	40.1962	19.1094
142066	26.1401	-8.17772
141857	-14.3664	-11.5789
141649	-46.4932	22.1167
141441	-44.1221	68.7307
141232	-14.9875	97.7324
141024	15.6915	102.464
140816	34.954	98.6354
140607	52.4582	98.3865
140399	78.8563	91.9104
140191	102.126	65.6658
139982	102.68	30.0685
139774	84.1305	8.67443
139566	68.7513	6.17162
139357	67.0741	5.25862
139149	67.2429	-7.5428
138941	54.1271	-25.3745
138732	29.003	-32.7664
138524	4.4399	-25.3393
138316	-12.6627	-9.2437
138107	-22.1929	11.7789
137899	-20.9589	36.458
137691	-5.07883	56.4134
137482	17.7988	60.4401
137274	32.7887	50.5047
137066	36.1946	39.135
136857	34.8731	31.2474
136649	30.2612	23.7212
136441	17.4927	19.2119
136232	-1.67456	28.7043
136024	-11.6525	59.2659
135816	8.1989	99.5738
135607	62.6376	119.858
135399	126.87	93.4667
135191	159.592	24.2891
134982	137.801	-49.9676
134774	77.9614	-89.3761
134566	16.9585	-84.6076
134357	-21.4119	-53.3545
134149	-33.5839	-15.9241
133941	-24.836	13.6778
133732	-6.08434	26.7697
133524	9.65648	24.6902
133316	16.9918	15.5859
133107	16.7075	4.26301
132899	7.98379	-6.88842
132691	-9.61972	-12.296
132482	-31.0418	-6.3961
132274	-49.0503	10.6766
132066	-60.0126	35.8811
131857	-60.7766	68.1779
131649	-44.3393	103.326
131441	-7.76131	128.213
131232	38.8299	129.57
131024	78.1397	106.236
130816	98.5948	68.6856
130607	98.6068	28.7126
130399	79.6106	-5.93724
130191	43.146	-25.1232
129982	1.23118	-16.1083
129774	-22.5805	20.0006
129566	-12.8127	61.7194
129357	24.3129	82.8941
129149	65.4839	69.8402
128941	83.6239	30.6742
128732	67.8449	-7.13832
128524	34.7865	-19.844
128316	10.011	-10.0188
128107	0.276886	3.37461
127899	-5.34097	11.2079
127691	-15.4508	19.7735
127482	-26.232	39.5228
127274	-22.6184	71.9289
127066	7.28584	99.8146
126857	52.2142	99.9604
126649	84.505	70.245
126441	88.4283	31.6706
126232	70.8017	5.67227
126024	48.6054	-1.50778
125816	33.2405	2.69338
125607	24.142	9.67321
125399	17.7612	20.023
125191	19.6055	36.2623
124982	37.1241	48.9948
124774	62.8817	43.4549
124566	78.4122	19.3844
124357	75	-8.1921
124149	59.0499	-27.1702
123941	39.1157	-36.1904
123732	18.2678	-37.0194
123524	-1.36369	-28.2917
123316	-12.6863	-9.83311
123107	-9.19931	9.6396
122899	4.12795	18.7544
122691	16.32	17.0289
122482	24.7688	10.9525
122274	32.4122	0.244526
122066	34.424	-19.7031
121857	19.7994	-43.4226
121649	-12.0616	-53.9718
121441	-44.3808	-40.5812
121232	-58.14	-12.2398
121024	-50.4306	10.535
120816	-35.8539	14.4574
120607	-32.2767	3.74638
120399	-45.9249	-6.47898
120191	-70.5535	-3.87912
119982	-95.2471	16.2452
119774	-108.519	51.7604
119566	-101.604	93.5254
119357	-73.0896	127.771
119149	-31.3138	142.006
118941	8.55429	132.337
118732	33.2068	105.677
118524	36.6983	74.1299
118316	19.6423	51.0073
118107	-8.78031	49.5304
117899	-28.5891	74.0854
117691	-20.4309	109.657
117482	14.9967	129.057
117274	53.9858	116.607
117066	70.2671	83.171
116857	58.9706	55.4687
116649	38.0147	49.7064
116441	25.9958	60.9104
116232	28.4079	77.0764
116024	44.5557	89.9537
115816	72.5633	91.0689
115607	103.256	70.5596
115399	117.491	28.043
115191	100.165	-17.8337
114982	58.4888	-41.6924
114774	16.2563	-35.2004
114566	-8.77886	-9.36178
114357	-12.0362	20.702
114149	3.48361	41.7462
113941	26.9109	43.5614
113732	41.3788	26.8488
113524	36.4075	6.38672
113316	18.8432	-0.240506
113107	8.17734	9.65251
112899	15.8046	18.5262
112691	28.8971	7.56688
112482	22.9516	-17.8746
112274	-6.64022	-30.8533
112066	-35.1697	-16.2139
111857	-38.9937	7.79629
111649	-27.8345	12.3728
111441	-33.0121	-1.63669
111232	-62.9472	-2.30516
111024	-88.0562	28.8673
110816	-80.439	69.5455
110607	-50.1005	86.5387
110399	-28.5317	75.3172
110191	-32.5878	58.5977
109982	-52.6834	59.8839
109774	-65.5238	83.0499
109566	-57.2539	110.625
109357	-37.042	124.421
109149	-22.3462	126.254
108941	-16.4472	130.415
108732	-9.07548	144.511
108524	12.2059	164.876
108316	55.4983	176.501
108107	111.249	156.524
107899	147.393	98.9809
107691	139.429	31.0589
107482	96.137	-13.7415
107274	42.8713	-23.5932
107066	0.649011	-3.03273
106857	-14.743	34.355
106649	0.903037	64.5507
106441	29.9439	66.923
106232	45.5607	44.3691
106024	37.1153	17.9499
105816	12.8692	3.19283
105607	-17.3131	3.37748
105399	-46.9877	20.306
105191	-65.1433	54.0775
104982	-61.2396	93.3668
104774	-38.8446	121.769
104566	-11.8836	134.181
104357	11.3295	137.652
104149	33.2512	138.796
103941	59.5923	135.775
103732	90.0759	119.912
103524	113.462	84.1168
103316	112.029	34.5048
103107	77.719	-6.55949
102899	24.4031	-15.9789
102691	-20.5561	11.1492
102482	-34.9799	58.8508
102274	-14.2854	100.728
102066	26.404	115.437
101857	62.5403	99.2622
101649	75.7399	66.2317
101441	63.9213	38.0843
101232	42.1004	29.0518
101024	28.3518	34.16
100816	25.0431	37.5042
100607	19.5216	33.1675
100399	3.38595	31.8199
100191	-15.063	45.2604
99982.4	-21.4055	70.2702
99774.1	-12.0725	93.9974
99565.7	6.45944	108.562
99357.4	27.4945	113.091
99149.1	46.6564	109.234
98940.7	61.3632	99.9266
98732.4	71.2634	88.3137
98524.1	77.6076	76.7295
98315.7	83.5509	65.8477
98107.4	91.8421	51.1332
97899.1	96.7819	25.7172
97690.7	86.1088	-7.13509
97482.4	56.0924	-33.3679
97274.1	15.1344	-42.7542
97065.7	-27.586	-33.9278
96857.4	-65.8743	-6.93365
96649.1	-91.1696	37.4414
96440.7	-94.3287	92.1686
96232.4	-71.2662	145.855
96024.1	-22.2855	185.696
95815.7	45.2427	196.116
95607.4	110.78	166.342
95399.1	147.583	103.617
95190.7	140.498	33.9044
94982.4	97.8348	-13.8632
94774.1	43.8458	-28.1444
94565.7	-3.53941	-16.8173
94357.4	-40.3676	11.5674
94149.1	-62.2427	55.9401
93940.7	-57.327	109.765
93732.4	-20.2032	152.225
93524.1	33.1296	161.529
93315.7	72.9499	137.193
93107.4	80.9782	103.077
92899.1	65.5738	87.5792
92690.7	55.3039	99.9449
92482.4	74.1252	119.136
92274.1	113.835	111.588
92065.7	138.573	69.2947
91857.4	124.737	20.7555
91649.1	84.6793	-1.84845
91440.7	47.2993	7.89205
91232.4	31.8482	35.0366
91024.1	40.9436	58.5154
90815.7	61.2789	62.632
90607.4	72.6143	49.1907
90399.1	67.0846	35.3816
90190.7	54.4931	34.3397
89982.4	48.5628	45.1698
89774.1	56.7421	58.1136
89565.7	77.4039	60.5081
89357.4	98.731	43.9731
89149.1	105.327	12.5912
88940.7	90.3384	-19.0807
88732.4	59.143	-37.1149
88524.1	23.4977	-35.0475
88315.7	-3.89168	-14.3197
88107.4	-13.2957	16.1026
87899.1	-2.94541	42.2836
87690.7	18.3818	52.3244
87482.4	35.3015	44.3834
87274.1	35.8265	29.8945
87065.7	22.9327	27.0899
86857.4	16.8229	43.1074
86649.1	35.03	59.9389
86440.7	66.6795	51.1109
86232.4	81.368	15.7093
86024.1	65.5142	-20.244
85815.7	33.3009	-35.6747
85607.4	4.54172	-31.3358
85399.1	-13.2275	-19.3414
85190.7	-24.2677	-8.10046
84982.4	-33.6729	3.44558
84774.1	-38.9396	17.6952
84565.7	-37.6081	29.2037
84357.4	-37.0301	33.6423
84149.1	-43.6383	38.7999
83940.7	-50.3287	52.7699
83732.4	-48.2785	70.2114
83524.1	-40.4562	83.4655
83315.7	-31.1036	94.1325
83107.4	-17.4237	102.257
82899.1	-1.89026	101.615
82690.7	5.74286	94.282
82482.4	5.04041	91.7283
82274.1	6.92619	97.487
82065.7	17.6268	103.191
81857.4	33.2701	101.259
81649.1	47.8341	89.9714
81440.7	55.8634	70.0978
81232.4	51.7368	45.3216
81024.1	31.6661	23.1548
80815.7	-3.48131	14.9993
80607.4	-42.27	32.5259
80399.1	-63.2421	74.5172
80190.7	-52.9711	119.889
79982.4	-22.8442	145.559
79774.1	3.45038	152.004
79565.7	21.0272	159.241
79357.4	49.3328	173.635
79149.1	99.8419	172.478
78940.7	150.225	131.99
78732.4	163.417	63.2372
78524.1	130.555	6.80182
78315.7	81.5554	-10.9422
78107.4	47.8994	-1.6331
77899.1	32.6849	10.8654
77690.7	24.4889	18.146
77482.4	16.6271	21.935
77274.1	5.3817	25.4284
77065.7	-9.35933	36.0398
76857.4	-17.089	58.6706
76649.1	-5.55516	82.3236
76440.7	18.6669	86.9143
76232.4	30.7471	70.0035
76024.1	17.2191	55.9714
75815.7	-3.23492	68.6897
75607.4	1.12397	99.8521
75399.1	36.3728	114.678
75190.7	72.5077	90.9873
74982.4	74.6837	44.7187
74774.1	38.609	13.7153
74565.7	-7.34318	20.7383
74357.4	-32.2385	55.4188
74149.1	-29.0167	92.2602
73940.7	-8.43838	115.741
73732.4	16.7583	121.18
73524.1	32.5426	111.404
73315.7	30.7882	102.025
73107.4	22.7642	109.331
72899.1	28.8345	130.247
72690.7	56.4296	145.337
72482.4	93.0577	137.073
72274.1	115.758	106.01
72065.7	112.521	72.8484
71857.4	95.2304	57.4305
71649.1	84.4025	58.6484
71440.7	87.3727	60.7747
71232.4	95.3385	51.737
71024.1	94.4987	33.385
70815.7	80.437	18.8383
70607.4	63.2871	17.2536
70399.1	54.14	22.824
70190.7	50.555	25.5197
69982.4	44.5123	27.3287
69774.1	39.8767	36.368
69565.7	48.1726	47.7791
69357.4	67.6227	45.7709
69149.1	82.0391	25.1652
68940.7	79.9497	-4.28311
68732.4	60.1051	-31.2394
68524.1	25.3933	-45.5674
68315.7	-13.1766	-37.8132
68107.4	-37.3318	-11.8679
67899.1	-41.6252	12.8783
67690.7	-40.9294	25.4937
67482.4	-46.4555	35.9643
67274.1	-50.3078	53.695
67065.7	-43.5227	70.9693
66857.4	-32.8155	77.0842
66649.1	-31.33	75.0345
66440.7	-42.7684	78.7674
66232.4	-56.4296	100.118
66024.1	-54.647	136.815
65815.7	-28.6033	172.188
65607.4	13.9796	190.003
65399.1	58.5628	186.225
65190.7	94.5481	165.749
64982.4	116.559	137.154
64774.1	126.771	110.54
64565.7	135.186	88.3458
64357.4	146.27	60.8901
64149.1	150.173	20.2115
63940.7	132.91	-28.0416
63732.4	88.596	-67.5347
63524.1	25.05	-79.5556
63315.7	-36.2291	-54.4304
63107.4	-71.0514	-1.56489
62899.1	-70.0049	54.473
62690.7	-44.7582	92.8433
62482.4	-13.5737	110.993
62274.1	16.3669	116.924
62065.7	46.4145	113.072
61857.4	73.8183	96.8745
61649.1	92.6361	70.2228
61440.7	100.679	37.4238
61232.4	96.1414	0.628614
61024.1	75.2607	-35.1706
60815.7	38.6389	-61.2716
60607.4	-8.69112	-71.1207
60399.1	-60.019	-58.6123
60190.7	-100.564	-19.7867
59982.4	-111.963	33.1695
59774.1	-93.9102	75.2719
59565.7	-65.2229	94.0577
59357.4	-40.7774	94.992
59149.1	-25.3559	84.9427
58940.7	-23.3238	69.8834
58732.4	-34.5279	60.7271
58524.1	-48.7807	63.6692
58315.7	-57.8986	73.424
58107.4	-62.8722	84.3677
57899.1	-65.3656	96.2347
57690.7	-64.7447	108.326
57482.4	-61.8666	119.193
57274.1	-57.6848	128.959
57065.7	-52.3181	137.12
56857.4	-47.8214	143.123
56649.1	-46.1687	150.105
56440.7	-43.9904	161.882
56232.4	-35.983	175.997
56024.1	-23.0001	187.1
55815.7	-8.82641	195.107
55607.4	6.9764	202.11
55399.1	26.2681	206.846
55190.7	48.5564	206.87
54982.4	72.4123	200.642
54774.1	96.091	186.209
54565.7	114.783	161.451
54357.4	120.534	129.829
54149.1	111.548	102.224
53940.7	96.4984	84.8846
53732.4	81.1385	73.2844
53524.1	61.8311	66.0465
53315.7	40.3354	70.8095
53107.4	29.8965	87.7587
52899.1	36.967	100.891
52690.7	47.2677	96.8268
52482.4	42.7128	84.9865
52274.1	26.4834	85.2794
52065.7	17.5887	101.599
51857.4	27.7158	119.143
51649.1	50.6753	119.057
51440.7	64.1748	94.5012
51232.4	46.4963	63.7969
51024.1	2.70247	59.9902
50815.7	-32.8403	98.1864
50607.4	-25.3325	156.521
50399.1	27.0573	190.566
50190.7	86.3357	173.224
49982.4	110.505	122.598
49774.1	95.0994	78.5836
49565.7	64.3524	58.6682
49357.4	33.8288	56.7711
49149.1	7.51852	69.7394
48940.7	-4.41945	94.6267
48732.4	2.64621	113.821
48524.1	9.62067	114.707
48315.7	-2.34459	115.285
48107.4	-17.5466	140.23
47899.1	-5.70648	179.208
47690.7	32.3294	199.838
47482.4	68.9699	192.719
47274.1	89.4792	175.029
47065.7	100.755	159.566
46857.4	109.606	144.781
46649.1	115.312	129.048
46440.7	119.335	113.112
46232.4	121.694	92.1634
46024.1	112.682	65.4301
45815.7	87.1009	46.3868
45607.4	57.2356	46.327
45399.1	37.1742	59.0637
45190.7	27.0319	73.6772
44982.4	22.3707	88.3898
44774.1	24.8053	103.176
44565.7	34.9306	111.826
44357.4	44.9867	109.263
44149.1	45.1205	100.14
43940.7	33.2906	96.2322
43732.4	18.645	107.4
43524.1	16.7384	131.751
43315.7	35.3526	153.607
43107.4	65.7878	157.95
42899.1	93.5379	142.301
42690.7	107.685	111.433
42482.4	98.9216	75.5974
42274.1	67.2312	54.0649
42065.7	31.9805	60.6188
41857.4	16.4951	84.6582
41649.1	22.1174	101.139
41440.7	28.4854	98.5106
41232.4	17.1034	88.6858
41024.1	-11.364	93.3937
40815.7	-37.7344	124.937
40607.4	-39.2596	174.281
40399.1	-10.0842	216.579
40190.7	32.625	233.99
39982.4	67.973	232.24
39774.1	94.9683	228.112
39565.7	126.886	221.897
39357.4	161.048	197.74
39149.1	175.003	156.936
38940.7	163.24	126.381
38732.4	151.768	119.593
38524.1	159.705	114.885
38315.7	170.397	89.5957
38107.4	158.089	54.2137
37899.1	123.944	35.9397
37690.7	91.2857	45.3729
37482.4	80.1717	70.2671
37274.1	93.6855	88.7946
37065.7	117.599	84.7393
36857.4	130.642	58.8475
36649.1	120.87	27.5724
36440.7	93.3704	8.65151
36232.4	62.6793	8.27402
36024.1	40.0727	20.9404
35815.7	28.5465	38.3937
35607.4	27.8436	55.1088
35399.1	37.1965	63.9476
35190.7	47.0188	56.3562
34982.4	39.109	38.2466
34774.1	10.9645	34.5037
34565.7	-10.3985	58.5463
34357.4	-0.186693	86.3884
34149.1	26.2976	83.5555
33940.7	29.842	51.0356
33732.4	-6.06131	23.65
33524.1	-62.4424	32.2849
33315.7	-105.186	81.8242
33107.4	-107.404	150.006
32899.1	-69.308	200.559
32690.7	-20.2256	213.173
32482.4	10.9245	200.351
32274.1	21.4838	185.856
32065.7	22.9859	177.615
31857.4	18.2404	174.201
31649.1	8.0336	182.768
31440.7	7.12759	208.503
31232.4	30.5427	236.676
31024.1	72.1432	245.486
30815.7	112.499	228.659
30607.4	137.809	193.273
30399.1	139.43	148.751
30190.7	111.118	112.385
29982.4	65.179	108.476
29774.1	35.4927	140.695
29565.7	42.8905	178.857
29357.4	70.0477	193.062
29149.1	88.4558	187.151
28940.7	93.72	182.211
28732.4	99.2415	185.621
28524.1	113.325	189.685
28315.7	133.11	185.412
28107.4	149.884	170.78
27899.1	157.767	152.687
27690.7	161.862	138.948
27482.4	171.681	124.609
27274.1	182.307	96.2142
27065.7	175.101	55.0949
26857.4	143.726	21.3449
26649.1	102.761	7.78037
26440.7	64.0182	8.44923
26232.4	24.839	19.5602
26024.1	-11.8843	49.9253
25815.7	-27.2786	99.4628
25607.4	-9.91978	145.526
25399.1	24.6518	165.8
25190.7	52.4239	163.187
24982.4	67.5025	154.282
24774.1	77.2664	145.766
24565.7	84.9425	134.952
24357.4	88.4155	120.202
24149.1	84.3154	102.26
23940.7	68.4713	85.4335
23732.4	41.0032	79.3556
23524.1	11.8575	92.3075
23315.7	-4.04962	121.46
23107.4	0.993139	152.661
22899.1	21.0365	171.412
22690.7	42.8984	173.689
22482.4	57.3483	165.026
22274.1	61.7109	152.87
22065.7	57.6775	144.023
21857.4	51.8562	141.833
21649.1	49.8569	141.271
21440.7	47.393	135.745
21232.4	35.9767	128.679
21024.1	15.3164	130.862
20815.7	-4.62587	149.976
20607.4	-8.39164	183.299
20399.1	14.0903	212.815
20190.7	50.8156	215.857
19982.4	73.7083	192.282
19774.1	71.6486	165.601
19565.7	57.7077	149.81
19357.4	39.656	140.019
19149.1	12.8647	137.892
18940.7	-16.2276	154.317
18732.4	-30.7981	186
18524.1	-26.6502	216.452
18315.7	-13.6007	236.131
18107.4	-0.735028	246.82
17899.1	9.60419	252.621
17690.7	15.8901	254.059
17482.4	12.1304	255.378
17274.1	0.239016	270.553
17065.7	-0.965091	305.114
16857.4	23.0709	342.919
16649.1	66.6171	365.73
16440.7	118.322	367.895
16232.4	170.05	346.33
16024.1	207.982	299.192
15815.7	215.843	237.366
15607.4	189.456	182.817
15399.1	142.175	154.651
15190.7	97.0375	154.908
14982.4	66.0676	166.645
14774.1	38.3506	177.258
14565.7	2.96821	198.549
14357.4	-24.4267	246.162
14149.1	-17.3488	307.18
13940.7	24.5854	347.213
13732.4	70.3225	348.2
13524.1	90.2874	327.058
13315.7	84.7376	312.825
13107.4	72.6457	315.51
12899.1	64.6581	328.035
12690.7	60.6821	345.152
12482.4	60.2049	366.178
12274.1	63.7797	391.743
12065.7	75.2096	423.233
11857.4	101.547	456.296
11649.1	143.705	479.645
11440.7	192.902	484.736
11232.4	237.213	472.088
11024.1	269.788	450.711
10815.7	295.466	429.351
10607.4	322.423	402.918
10399.1	342.308	359.831
10190.7	335.33	307.31
9982.4	299.038	270.919
9774.07	254.773	266.131
9565.73	224.629	284.85
9357.4	213.844	309.082
9149.07	214.424	328.098
8940.73	218.203	342.066
8732.4	223.372	353.941
8524.07	229.465	363.506
8315.73	233.108	372.296
8107.4	235.296	387.332
7899.07	247.421	410.638
7690.73	278.654	427.463
7482.4	315.58	417.997
7274.07	328.54	387.021
7065.73	307.793	367.351
6857.4	278.84	383.348
6649.07	273.231	425.958
6440.73	300.702	468.873
6232.4	351.422	490.379
6024.07	404.801	480.375
5815.73	437.768	445.999
5607.4	439.555	409.42
5399.07	418.463	393.407
5190.73	396.839	408.314
4982.4	398.228	443.456
4774.07	427.292	473.445
4565.73	466.548	482.826
4357.4	497.582	477.97
4149.07	518.014	475.05
3940.73	540.967	481.962
3732.4	578.828	488.047
3524.07	624.834	476.563
3315.73	660.479	447.195
3107.4	677.062	414.226
2899.07	678.318	391.074
2690.73	674.406	386.436
2482.4	681.303	401.072
2274.07	712.443	421.752
2065.73	765.914	428.656
1857.4	825.952	411.232
1649.07	876.123	373.89
1440.73	909.473	330.33
1232.4	931.966	294.084
1024.07	958.963	268.246
815.735	1003.44	239.643
607.402	1060.5	185.464
[truncated: 2,001 more rows]
