# Supplementary material for: Staggered structural dynamic-mediated selective adsorption of H2O/D2O on flexible graphene oxide nanosheets
Source: Nat Commun. 2024 Apr 27;15:3585. doi: 10.1038/s41467-024-47838-9 (PMC11055881; doi:10.1038/s41467-024-47838-9)
Supplement: Supplementary file 18 — Source Data [file 41467_2024_47838_MOESM18_ESM.zip › Source Data file/Fig6/213K.xlsx]

## Sheet: G680_-60dC_se_spec2 (3)
comp1:	base1	0	peak1	0.0020654	width1	4589.34	height1	6.72086e+07
comp2:	base1	0	peak1	0.00206268	width1	345.702	height1	0
X	Val		comp1	comp2	sum	deruta
50190.7	247.847		19.4465	0	19.4465	52166.6
49982.4	106.419		19.6086	0	19.6086	7536.07
49774.1	-334.441		19.7727	0	19.7727	125467
49565.7	49.7682		19.9389	0	19.9389	889.785
49357.4	39.9192		20.1072	0	20.1072	392.514
49149.1	-386.128		20.2777	0	20.2777	165166
48940.7	-120.563		20.4503	0	20.4503	19884.7
48732.4	-565.645		20.6252	0	20.6252	343713
48524.1	-121.542		20.8023	0	20.8023	20261.9
48315.7	-374.825		20.9816	0	20.9816	156663
48107.4	17.8185		21.1633	0	21.1633	11.1881
47899.1	-236.834		21.3474	0	21.3474	66657.4
47690.7	297.491		21.5339	0	21.5339	76152.5
47482.4	286.63		21.7228	0	21.7228	70175.6
47274.1	51.149		21.9143	0	21.9143	854.668
47065.7	-60.6169		22.1082	0	22.1082	6843.45
46857.4	-106.839		22.3048	0	22.3048	16678
46649.1	-94.1264		22.504	0	22.504	13602.6
46440.7	-47.8616		22.7058	0	22.7058	4979.76
46232.4	40.4895		22.9104	0	22.9104	309.022
46024.1	-1.48647		23.1178	0	23.1178	605.37
45815.7	-351.126		23.328	0	23.328	140216
45607.4	-139.757		23.5411	0	23.5411	26666.1
45399.1	194.616		23.7571	0	23.7571	29192.7
45190.7	88.6536		23.9761	0	23.9761	4183.18
44982.4	359.089		24.1981	0	24.1981	112152
44774.1	-270.592		24.4232	0	24.4232	87034
44565.7	-105.888		24.6515	0	24.6515	17040.7
44357.4	-31.9179		24.883	0	24.883	3226.34
44149.1	-353.097		25.1177	0	25.1177	143046
43940.7	-55.9995		25.3558	0	25.3558	6618.69
43732.4	-239.392		25.5973	0	25.5973	70219.1
43524.1	59.9371		25.8423	0	25.8423	1162.46
43315.7	33.7975		26.0907	0	26.0907	59.3945
43107.4	-151.943		26.3428	0	26.3428	31786
42899.1	-55.1684		26.5986	0	26.5986	6685.84
42690.7	-59.492		26.8581	0	26.8581	7456.33
42482.4	-312.513		27.1214	0	27.1214	115352
42274.1	-285.425		27.3886	0	27.3886	97852.3
42065.7	-202.251		27.6597	0	27.6597	52858.8
41857.4	-400.439		27.9349	0	27.9349	183504
41649.1	149.288		28.2142	0	28.2142	14658.8
41440.7	8.83436		28.4977	0	28.4977	386.649
41232.4	47.3334		28.7856	0	28.7856	344.023
41024.1	-237.091		29.0778	0	29.0778	70846
40815.7	-108.615		29.3744	0	29.3744	19041.2
40607.4	-253.952		29.6756	0	29.6756	80444.7
40399.1	-55.9369		29.9815	0	29.9815	7381.97
40190.7	154.506		30.2921	0	30.2921	15429.1
39982.4	-178.655		30.6076	0	30.6076	43790.8
39774.1	-91.435		30.928	0	30.928	14972.7
39565.7	341.35		31.2535	0	31.2535	96160
39357.4	47.9553		31.5841	0	31.5841	268.016
39149.1	-63.1758		31.92	0	31.92	9043.2
38940.7	-126.991		32.2612	0	32.2612	25361.3
38732.4	-208.021		32.608	0	32.608	57902.2
38524.1	-423.574		32.9604	0	32.9604	208424
38315.7	125.595		33.3185	0	33.3185	8515
38107.4	-52.6013		33.6825	0	33.6825	7444.9
37899.1	108.913		34.0525	0	34.0525	5604.16
37690.7	-160.781		34.4286	0	34.4286	38106.8
37482.4	-114.739		34.8109	0	34.8109	22365.1
37274.1	-78.3735		35.1997	0	35.1997	12898.9
37065.7	-98.5875		35.5949	0	35.5949	18004.9
36857.4	-92.4791		35.9969	0	35.9969	16506.1
36649.1	-50.8534		36.4057	0	36.4057	7614.16
36440.7	-127.247		36.8215	0	36.8215	26918.5
36232.4	-123.783		37.2445	0	37.2445	25929.7
36024.1	-367.452		37.6748	0	37.6748	164127
35815.7	518.116		38.1126	0	38.1126	230403
35607.4	157.968		38.558	0	38.558	14258.9
35399.1	-175.924		39.0113	0	39.0113	46197.2
35190.7	65.4198		39.4726	0	39.4726	673.26
34982.4	-354.486		39.9421	0	39.9421	155573
34774.1	-64.789		40.4201	0	40.4201	11068.9
34565.7	-35.8872		40.9066	0	40.9066	5897.29
34357.4	-121.798		41.402	0	41.402	26634.1
34149.1	-170.172		41.9064	0	41.9064	44977.4
33940.7	-149.765		42.4201	0	42.4201	36935.2
33732.4	-95.5558		42.9433	0	42.9433	19182
33524.1	40.2924		43.4762	0	43.4762	10.1365
33315.7	119.723		44.0191	0	44.0191	5731.12
33107.4	-78.0544		44.5721	0	44.5721	15037.3
32899.1	-218.782		45.1357	0	45.1357	69652.8
32690.7	-298.867		45.71	0	45.71	118733
32482.4	-216.909		46.2953	0	46.2953	69276.7
32274.1	366.13		46.8919	0	46.8919	101913
32065.7	-405.742		47.5001	0	47.5001	205428
31857.4	14.3117		48.1201	0	48.1201	1143.01
31649.1	229.063		48.7524	0	48.7524	32512
31440.7	109.93		49.3972	0	49.3972	3664.2
31232.4	-13.7362		50.0548	0	50.0548	4069.29
31024.1	-180.541		50.7257	0	50.7257	53484.1
30815.7	66.5238		51.4101	0	51.4101	228.423
30607.4	-185.428		52.1084	0	52.1084	56423.8
30399.1	-20.1316		52.821	0	52.821	5322.09
30190.7	309.987		53.5483	0	53.5483	65760.9
29982.4	-246.599		54.2907	0	54.2907	90534.4
29774.1	-110.78		55.0486	0	55.0486	27499.3
29565.7	-191.221		55.8225	0	55.8225	61030.4
29357.4	70.4897		56.6128	0	56.6128	192.568
29149.1	-157.71		57.4199	0	57.4199	46281
28940.7	173.412		58.2444	0	58.2444	13263.6
28732.4	161.089		59.0867	0	59.0867	10404.5
28524.1	74.1461		59.9474	0	59.9474	201.603
28315.7	-438.374		60.827	0	60.827	249201
28107.4	-158.21		61.7261	0	61.7261	48371.9
27899.1	-46.7424		62.6452	0	62.6452	11965.6
27690.7	152.766		63.5849	0	63.5849	7953.24
27482.4	316.596		64.5459	0	64.5459	63529.2
27274.1	-342.937		65.5287	0	65.5287	166844
27065.7	-289.003		66.5342	0	66.5342	126407
26857.4	46.5963		67.5629	0	67.5629	439.6
26649.1	-8.64543		68.6156	0	68.6156	5969.26
26440.7	88.6092		69.693	0	69.693	357.824
26232.4	-274.111		70.7959	0	70.7959	118961
26024.1	-27.1194		71.9252	0	71.9252	9809.83
25815.7	241.823		73.0816	0	73.0816	28473.8
25607.4	-112.262		74.2661	0	74.2661	34792.8
25399.1	391.329		75.4795	0	75.4795	99760.8
25190.7	23.4138		76.7228	0	76.7228	2841.85
24982.4	-95.4532		77.997	0	77.997	30085
24774.1	154.106		79.3031	0	79.3031	5595.42
24565.7	-47.8631		80.6422	0	80.6422	16513.6
24357.4	-152.201		82.0154	0	82.0154	54857.4
24149.1	39.7165		83.4239	0	83.4239	1910.34
23940.7	290.347		84.8689	0	84.8689	42221.2
23732.4	135.842		86.3516	0	86.3516	2449.27
23524.1	303.896		87.8734	0	87.8734	46665.6
23315.7	-44.7138		89.4356	0	89.4356	17996.1
23107.4	59.3377		91.0397	0	91.0397	1005.02
22899.1	464.792		92.6873	0	92.6873	138462
22690.7	19.1463		94.3798	0	94.3798	5660.08
22482.4	-84.9535		96.1189	0	96.1189	32787.2
22274.1	-355.67		97.9064	0	97.9064	205732
22065.7	280.569		99.744	0	99.744	32697.5
21857.4	116.57		101.634	0	101.634	223.086
21649.1	-145.396		103.577	0	103.577	61987.7
21440.7	-323.031		105.577	0	105.577	183705
21232.4	-275.301		107.635	0	107.635	146640
21024.1	-363.992		109.754	0	109.754	224435
20815.7	213.32		111.935	0	111.935	10279
20607.4	-51.6276		114.182	0	114.182	27492.7
20399.1	334.82		116.497	0	116.497	47665.2
20190.7	-322.241		118.882	0	118.882	194590
19982.4	15.8255		121.342	0	121.342	11133.7
19774.1	-31.2462		123.878	0	123.878	24063.5
19565.7	-323.48		126.494	0	126.494	202476
19357.4	81.0432		129.193	0	129.193	2318.45
19149.1	230.254		131.98	0	131.98	9657.77
18940.7	5.38379		134.857	0	134.857	16763.3
18732.4	81.4154		137.829	0	137.829	3182.46
18524.1	71.3345		140.899	0	140.899	4839.24
18315.7	-173.353		144.073	0	144.073	100759
18107.4	-402.206		147.355	0	147.355	302016
17899.1	342.772		150.749	0	150.749	36872.7
17690.7	281.477		154.261	0	154.261	16183.8
17482.4	247.629		157.897	0	157.897	8051.85
17274.1	-199.773		161.662	0	161.662	130635
17065.7	-3.24296		165.563	0	165.563	28495.4
16857.4	211.095		169.606	0	169.606	1721.38
16649.1	-48.3172		173.797	0	173.797	49334.8
16440.7	369.117		178.145	0	178.145	36470.3
16232.4	265.97		182.657	0	182.657	6941.12
16024.1	-125.479		187.341	0	187.341	97856.3
15815.7	153.81		192.207	0	192.207	1474.31
15607.4	191.977		197.263	0	197.263	27.9429
15399.1	133.466		202.52	0	202.52	4768.52
15190.7	300.328		207.988	0	207.988	8526.71
14982.4	8.16946		213.679	0	213.679	42234.3
14774.1	169.486		219.605	0	219.605	2511.89
14565.7	504.2		225.779	0	225.779	77518.5
14357.4	80.4444		232.214	0	232.214	23034.1
14149.1	119.351		238.926	0	238.926	14298.2
13940.7	42.5904		245.931	0	245.931	41347.5
13732.4	-209.169		253.246	0	253.246	213827
13524.1	307.777		260.888	0	260.888	2198.57
13315.7	155.007		268.878	0	268.878	12966.7
13107.4	286.258		277.237	0	277.237	81.3851
12899.1	-192.872		285.988	0	285.988	229307
12690.7	348.576		295.155	0	295.155	2853.81
12482.4	150.032		304.765	0	304.765	23942.2
12274.1	138.748		314.846	0	314.846	31010.6
12065.7	368.433		325.43	0	325.43	1849.3
11857.4	514.319		336.549	0	336.549	31602.1
11649.1	386.708		348.241	0	348.241	1479.74
11440.7	-70.7495		360.544	0	360.544	186014
11232.4	23.4518		373.502	0	373.502	122535
11024.1	164.126		387.16	0	387.16	49744.1
10815.7	113.671		401.57	0	401.57	82886.2
10607.4	282.832		416.787	0	416.787	17944.1
10399.1	445.563		432.871	0	432.871	161.081
10190.7	84.5092		449.888	0	449.888	133502
9982.4	256.226		467.91	0	467.91	44810
9774.07	406.655		487.016	0	487.016	6457.86
9565.73	713.092		507.294	0	507.294	42352.7
9357.4	257.023		528.839	0	528.839	73883.6
9149.07	314.194		551.756	0	551.756	56435.5
8940.73	119.125		576.161	0	576.161	208883
8732.4	225.912		602.184	0	602.184	141580
8524.07	309.457		629.966	0	629.966	102726
8315.73	442.096		659.665	0	659.665	47336.1
8107.4	351.618		691.456	0	691.456	115490
7899.07	525.83		725.535	0	725.535	39881.9
7690.73	826.482		762.118	0	762.118	4142.67
7482.4	937.285		801.449	0	801.449	18451.3
7274.07	1233.58		843.8	0	843.8	151932
7065.73	526.237		889.475	0	889.475	131942
6857.4	537.431		938.817	0	938.817	161111
6649.07	819.964		992.211	0	992.211	29669
6440.73	631.374		1050.09	0	1050.09	175323
6232.4	723.318		1112.95	0	1112.95	151811
6024.07	1152.5		1181.33	0	1181.33	831.469
5815.73	1009.25		1255.88	0	1255.88	60825.7
5607.4	1256.52		1337.3	0	1337.3	6525.32
5399.07	1516.48		1426.4	0	1426.4	8113.78
5190.73	1003.81		1524.1	0	1524.1	270704
4982.4	1650.9		1631.46	0	1631.46	377.877
4774.07	1924.06		1749.65	0	1749.65	30420.4
4565.73	1617.32		1880.03	0	1880.03	69014.3
4357.4	1746.91		2024.14	0	2024.14	76852.8
4149.07	1942.8		2183.7	0	2183.7	58034.7
3940.73	2368.62		2360.69	0	2360.69	62.8752
3732.4	2483.69		2557.27	0	2557.27	5414.06
3524.07	3231.92		2775.88	0	2775.88	207967
3315.73	3069.72		3019.16	0	3019.16	2557.14
3107.4	3554.78		3289.91	0	3289.91	70154
2899.07	3930.93		3591.07	0	3591.07	115507
2690.73	4673.64		3925.48	0	3925.48	559746
2482.4	4374.93		4295.68	0	4295.68	6279.82
2274.07	4688.64		4703.53	0	4703.53	221.727
2065.73	5520.01		5149.64	0	5149.64	137175
1857.4	6318		5632.56	0	5632.56	469828
1649.07	6492.23		6147.86	0	6147.86	118590
1440.73	6854.17		6686.94	0	6686.94	27968.5
1232.4	7283.26		7235.84	0	7235.84	2248.43
1024.07	7852.5		7774.56	0	7774.56	6074.9
815.735	7928.21		8277	0	8277	121651
607.402	8833.94		8712.53	0	8712.53	14738.2
399.068	8782.75		9049.3	0	9049.3	71048.5
190.735	9335.43		9259.02	0	9259.02	5839.18
-17.5984	9162.56		9322.44	0	9322.44	25562.2
-225.932	8909.61		9233.48	0	9233.48	104890
-434.265	8910.19		9000.63	0	9000.63	8179.25
-642.598	8465.26		8645.02	0	8645.02	32316.2
-850.932	7743.64		8195.92	0	8195.92	204558
-1059.27	7695.15		7685.3	0	7685.3	97.0971
-1267.6	7302.57		7143.19	0	7143.19	25401.7
-1475.93	6717.62		6594.71	0	6594.71	15108.8
-1684.27	6224.47		6058.83	0	6058.83	27436.1
-1892.6	6047.52		5548.52	0	5548.52	248998
-2100.93	5166.22		5071.6	0	5071.6	8952.28
-2309.27	4349.86		4631.93	0	4631.93	79566.7
-2517.6	4700.14		4230.52	0	4230.52	220542
-2725.93	4323.08		3866.52	0	3866.52	208447
-2934.27	3895		3537.92	0	3537.92	127506
-3142.6	3199.31		3242.11	0	3242.11	1831.97
-3350.93	3145.19		2976.2	0	2976.2	28556.9
-3559.27	2829.8		2737.29	0	2737.29	8557.57
-3767.6	2658.21		2522.58	0	2522.58	18395.7
-3975.93	2348.52		2329.47	0	2329.47	362.94
-4184.27	1624.37		2155.58	0	2155.58	282181
-4392.6	1941.33		1998.75	0	1998.75	3297.47
-4600.93	1477.26		1857.08	0	1857.08	144264
-4809.27	1639.53		1728.86	0	1728.86	7979.22
-5017.6	1591.7		1612.59	0	1612.59	436.64
-5225.93	1354.55		1506.95	0	1506.95	23224.4
-5434.27	967.778		1410.77	0	1410.77	196242
-5642.6	1261.5		1323.03	0	1323.03	3785.27
-5850.93	1346.91		1242.82	0	1242.82	10833.2
-6059.27	1360.28		1169.37	0	1169.37	36446.8
-6267.6	591.23		1101.95	0	1101.95	260839
-6475.93	521.548		1039.98	0	1039.98	268767
-6684.27	790.239		982.887	0	982.887	37113.1
-6892.6	897.093		930.207	0	930.207	1096.51
-7100.93	755.937		881.51	0	881.51	15768.6
-7309.27	766.003		836.42	0	836.42	4958.55
-7517.6	174.557		794.599	0	794.599	384453
-7725.93	866.62		755.751	0	755.751	12292.1
-7934.27	512.627		719.607	0	719.607	42840.4
-8142.6	1015.31		685.929	0	685.929	108491
-8350.93	417.028		654.505	0	654.505	56395.1
-8559.27	770.374		625.141	0	625.141	21092.6
-8767.6	687.484		597.667	0	597.667	8067.01
-8975.93	527.467		571.928	0	571.928	1976.76
-9184.27	532.981		547.782	0	547.782	219.085
-9392.6	695.483		525.105	0	525.105	29028.5
-9600.93	432.656		503.782	0	503.782	5058.87
-9809.27	420.851		483.708	0	483.708	3951.08
-10017.6	353.174		464.791	0	464.791	12458.4
-10225.9	361.738		446.944	0	446.944	7260.07
-10434.3	520.127		430.09	0	430.09	8106.76
-10642.6	352.766		414.157	0	414.157	3768.82
-10850.9	156.717		399.081	0	399.081	58739.9
-11059.3	303.774		384.801	0	384.801	6565.37
-11267.6	296.193		371.265	0	371.265	5635.75
-11475.9	299.9		358.421	0	358.421	3424.69
-11684.3	52.2927		346.224	0	346.224	86395.4
-11892.6	415.84		334.631	0	334.631	6594.92
-12100.9	24.6438		323.605	0	323.605	89377.6
-12309.3	245.522		313.108	0	313.108	4567.82
-12517.6	-136.852		303.109	0	303.109	193565
-12725.9	428.21		293.576	0	293.576	18126.4
-12934.3	316.295		284.481	0	284.481	1012.16
-13142.6	73.455		275.798	0	275.798	40942.6
-13350.9	284.413		267.503	0	267.503	285.949
-13559.3	470.54		259.573	0	259.573	44507.1
-13767.6	-10.9811		251.987	0	251.987	69152.3
-13975.9	286.02		244.726	0	244.726	1705.13
-14184.3	360.913		237.772	0	237.772	15163.6
-14392.6	133.278		231.108	0	231.108	9570.7
-14600.9	-56.6066		224.718	0	224.718	79143.4
-14809.3	-11.623		218.587	0	218.587	52996.6
-15017.6	108.872		212.702	0	212.702	10780.6
-15225.9	-199.838		207.049	0	207.049	165557
-15434.3	160.211		201.617	0	201.617	1714.5
-15642.6	-142.366		196.395	0	196.395	114759
-15850.9	200.67		191.372	0	191.372	86.4633
-16059.3	602.414		186.537	0	186.537	172953
-16267.6	45.0234		181.883	0	181.883	18730.5
-16475.9	16.2606		177.399	0	177.399	25965.6
-16684.3	-216.145		173.078	0	173.078	151495
-16892.6	307.961		168.912	0	168.912	19334.4
-17100.9	-79.4952		164.894	0	164.894	59726.1
-17309.3	408.11		161.017	0	161.017	61055
-17517.6	236.91		157.274	0	157.274	6341.95
-17725.9	-277.465		153.659	0	153.659	185868
-17934.3	-13.0946		150.167	0	150.167	26654.4
-18142.6	-15.8672		146.792	0	146.792	26458.1
-18350.9	-221.334		143.529	0	143.529	133125
-18559.3	-116.863		140.373	0	140.373	66170.6
-18767.6	524.461		137.32	0	137.32	149878
-18975.9	10.3252		134.364	0	134.364	15385.7
-19184.3	325.368		131.503	0	131.503	37583.8
-19392.6	294.153		128.731	0	128.731	27364.4
-19600.9	-72.1973		126.046	0	126.046	39300.5
-19809.3	-118.001		123.444	0	123.444	58295.7
-20017.6	106.771		120.921	0	120.921	200.231
-20225.9	322.701		118.474	0	118.474	41708.6
-20434.3	-72.9756		116.101	0	116.101	35749.8
-20642.6	-180.825		113.797	0	113.797	86802.3
-20850.9	179.591		111.562	0	111.562	4627.95
-21059.3	-350.83		109.391	0	109.391	211803
-21267.6	232.618		107.283	0	107.283	15708.9
-21475.9	-345.057		105.235	0	105.235	202763
-21684.3	31.4976		103.245	0	103.245	5147.69
-21892.6	-174.83		101.311	0	101.311	76253.4
-22100.9	196.154		99.4299	0	99.4299	9355.51
-22309.3	94.5131		97.6009	0	97.6009	9.53439
-22517.6	-56.8262		95.8217	0	95.8217	23301.4
-22725.9	430.875		94.0906	0	94.0906	113423
-22934.3	-218.209		92.4058	0	92.4058	96481.5
-23142.6	-157.252		90.7657	0	90.7657	61512.6
-23350.9	-19.4366		89.1687	0	89.1687	11795.1
-23559.3	266.254		87.6134	0	87.6134	31912.3
-23767.6	-215.721		86.0983	0	86.0983	91094.6
-23975.9	8.79381		84.6221	0	84.6221	5749.93
-24184.3	-36.9045		83.1834	0	83.1834	14421.1
-24392.6	-408.49		81.781	0	81.781	240366
-24600.9	66.4272		80.4136	0	80.4136	195.619
-24809.3	-70.0626		79.0801	0	79.0801	22243.6
-25017.6	15.9875		77.7795	0	77.7795	3818.25
-25225.9	246.534		76.5106	0	76.5106	28907.8
-25434.3	251.849		75.2724	0	75.2724	31179.3
-25642.6	-344.384		74.0639	0	74.0639	175099
-25850.9	182.007		72.8843	0	72.8843	11907.8
-26059.3	194.094		71.7325	0	71.7325	14972.2
-26267.6	-394.511		70.6078	0	70.6078	216336
-26475.9	-69.8236		69.5092	0	69.5092	19413.6
-26684.3	-22.5794		68.436	0	68.436	8283.81
-26892.6	125.996		67.3874	0	67.3874	3435.01
-27100.9	156.9		66.3627	0	66.3627	8196.95
-27309.3	-82.2903		65.3611	0	65.3611	21800.9
-27517.6	327.297		64.382	0	64.382	69124.5
-27725.9	-111.086		63.4246	0	63.4246	30453.8
-27934.3	-50.2198		62.4884	0	62.4884	12703.2
-28142.6	-456.016		61.5728	0	61.5728	267898
-28350.9	-9.22234		60.677	0	60.677	4885.92
-28559.3	-183.174		59.8007	0	59.8007	59036.6
-28767.6	170.423		58.9431	0	58.9431	12427.7
-28975.9	-23.3028		58.1038	0	58.1038	6627.05
-29184.3	43.2598		57.2823	0	57.2823	196.631
-29392.6	115.494		56.4781	0	56.4781	3482.83
-29600.9	58.8775		55.6906	0	55.6906	10.1565
-29809.3	21.8057		54.9195	0	54.9195	1096.52
-30017.6	131.795		54.1642	0	54.1642	6026.55
-30225.9	83.283		53.4244	0	53.4244	891.535
-30434.3	-65.8044		52.6996	0	52.6996	14043.2
-30642.6	206.528		51.9894	0	51.9894	23882.1
-30850.9	517.101		51.2935	0	51.2935	216977
-31059.3	-18.3183		50.6114	0	50.6114	4751.3
-31267.6	-267.658		49.9428	0	49.9428	100870
-31475.9	-378.739		49.2874	0	49.2874	183207
-31684.3	214.734		48.6447	0	48.6447	27585.7
-31892.6	-14.0279		48.0145	0	48.0145	3849.26
-32100.9	196.614		47.3965	0	47.3965	22265.9
-32309.3	146.822		46.7903	0	46.7903	10006.4
-32517.6	6.08804		46.1956	0	46.1956	1608.62
-32725.9	-200.918		45.6122	0	45.6122	60777.2
-32934.3	238.27		45.0397	0	45.0397	37338
-33142.6	-209.237		44.478	0	44.478	64371.5
-33350.9	-295.179		43.9266	0	43.9266	114992
-33559.3	-118.558		43.3855	0	43.3855	26225.6
-33767.6	-134.805		42.8542	0	42.8542	31562.7
-33975.9	74.9744		42.3327	0	42.3327	1065.48
-34184.3	-162.823		41.8206	0	41.8206	41878.9
-34392.6	197.805		41.3177	0	41.3177	24488.1
-34600.9	-17.7672		40.8238	0	40.8238	3432.91
-34809.3	-32.5404		40.3387	0	40.3387	5311.36
-35017.6	236.417		39.8622	0	39.8622	38633.9
-35225.9	-118.581		39.3941	0	39.3941	24956
-35434.3	131.505		38.9341	0	38.9341	8569.32
-35642.6	-63.9188		38.4822	0	38.4822	10486
-35850.9	597.894		38.0381	0	38.0381	313438
-36059.3	-327.42		37.6016	0	37.6016	133241
-36267.6	-246.787		37.1725	0	37.1725	80632.9
-36475.9	145.652		36.7508	0	36.7508	11859.4
-36684.3	56.6003		36.3362	0	36.3362	410.635
-36892.6	-93.2209		35.9285	0	35.9285	16679.6
-37100.9	159.19		35.5277	0	35.5277	15292.3
-37309.3	21.4048		35.1335	0	35.1335	188.478
-37517.6	-308.267		34.7459	0	34.7459	117658
-37725.9	-174.702		34.3646	0	34.3646	43709
-37934.3	45.9531		33.9895	0	33.9895	143.127
-38142.6	95.2737		33.6206	0	33.6206	3801.1
-38350.9	42.7104		33.2576	0	33.2576	89.3547
-38559.3	-200.644		32.9005	0	32.9005	54543.2
-38767.6	-293.845		32.549	0	32.549	106533
-38975.9	-119.29		32.2032	0	32.2032	22950.1
-39184.3	-63.2337		31.8628	0	31.8628	9043.35
-39392.6	439.72		31.5279	0	31.5279	166621
-39600.9	16.0727		31.1981	0	31.1981	228.777
-39809.3	-461.047		30.8735	0	30.8735	241986
-40017.6	-194.596		30.5539	0	30.5539	50692.3
-40225.9	87.908		30.2393	0	30.2393	3325.68
-40434.3	-147.356		29.9295	0	29.9295	31430.2
-40642.6	-265.372		29.6244	0	29.6244	87023
-40850.9	0.727292		29.324	0	29.324	817.77
-41059.3	-248.824		29.0281	0	29.0281	77201.6
-41267.6	-93.6768		28.7366	0	28.7366	14985.1
-41475.9	-394.588		28.4495	0	28.4495	178961
-41684.3	7.11716		28.1667	0	28.1667	443.084
-41892.6	-31.1976		27.8881	0	27.8881	3491.13
-42100.9	562.753		27.6136	0	27.6136	286374
-42309.3	-74.3594		27.3431	0	27.3431	10343.4
-42517.6	-97.9875		27.0766	0	27.0766	15641
-42725.9	205.334		26.814	0	26.814	31869.3
-42934.3	-577.513		26.5551	0	26.5551	364898
-43142.6	-120.087		26.3	0	26.3	21429.1
-43350.9	-61.8715		26.0485	0	26.0485	7729.93
-43559.3	181.987		25.8006	0	25.8006	24394
-43767.6	-54.5595		25.5563	0	25.5563	6418.53
-43975.9	-394.234		25.3153	0	25.3153	176022
-44184.3	-66.6881		25.0778	0	25.0778	8420.98
-44392.6	76.7268		24.8436	0	24.8436	2691.87
-44600.9	-223.538		24.6127	0	24.6127	61578.8
-44809.3	181.063		24.3849	0	24.3849	24547.9
-45017.6	-99.6487		24.1604	0	24.1604	15328.7
-45225.9	-50.5873		23.9388	0	23.9388	5554.14
-45434.3	71.909		23.7204	0	23.7204	2322.15
-45642.6	-604.723		23.5049	0	23.5049	394670
-45850.9	-192.861		23.2923	0	23.2923	46722.3
-46059.3	-118.679		23.0826	0	23.0826	20096.5
-46267.6	-115.406		22.8757	0	22.8757	19121.8
-46475.9	-27.9486		22.6715	0	22.6715	2562.4
-46684.3	-354.523		22.4701	0	22.4701	142124
-46892.6	-299.544		22.2714	0	22.2714	103565
-47100.9	21.6715		22.0753	0	22.0753	0.163013
-47309.3	-145.1		21.8817	0	21.8817	27882.9
-47517.6	120.486		21.6907	0	21.6907	9760.47
-47725.9	-374.469		21.5022	0	21.5022	156793
-47934.3	241.713		21.3161	0	21.3161	48574.8
-48142.6	226.05		21.1325	0	21.1325	41991
-48350.9	-350.252		20.9512	0	20.9512	137792
-48559.3	92.8879		20.7722	0	20.7722	5200.67
-48767.6	110.683		20.5955	0	20.5955	8115.76
-48975.9	-106.575		20.421	0	20.421	16128
-49184.3	-4.6658		20.2487	0	20.2487	620.735
-49392.6	173.975		20.0787	0	20.0787	23684.1
-49600.9	48.3292		19.9107	0	19.9107	807.612
-49809.3	-317.919		19.7448	0	19.7448	114017
-50017.6	-422.089		19.5811	0	19.5811	195072
						2.77914e+07

## Sheet: G680-60dC_se_spec2
X	Val
416857	-200.434
416649	282.474
416441	183.102
416232	253.224
416024	519.854
415816	237.954
415607	-75.1119
415399	-449.962
415191	-265.737
414982	-98.9925
414774	403.823
414566	-9.34738
414357	17.6901
414149	147.795
413941	377.244
413732	-125.582
413524	346.259
413316	127.193
413107	-159.266
412899	343.029
412691	-85.0748
412482	259.755
412274	-270.067
412066	107.679
411857	41.5181
411649	-344.786
411441	354.502
411232	614.542
411024	214.56
410816	214.979
410607	-320.94
410399	424.55
410191	-121.75
409982	127.837
409774	207.811
409566	233.63
409357	23.2036
409149	182.033
408941	435.713
408732	-41.0159
408524	-121.621
408316	96.6839
408107	167.084
407899	215.019
407691	-197.85
407482	222.577
407274	-17.0219
407066	352.287
406857	117.567
406649	183.813
406441	6.62518
406232	-190.227
406024	-217.484
405816	198.742
405607	158.595
405399	284.905
405191	71.4992
404982	353.621
404774	183.827
404566	70.1073
404357	-200.217
404149	159.709
403941	199.9
403732	130.326
403524	49.9032
403316	-69.0591
403107	262.576
402899	-265.06
402691	-54.7758
402482	-136.453
402274	-460.445
402066	-23.728
401857	421.075
401649	39.1315
401441	323.46
401232	105.488
401024	-0.741149
400816	-61.2168
400607	264.223
400399	261.125
400191	-118.953
399982	-107.674
399774	216.72
399566	1.77944
399357	101.453
399149	-235.37
398941	495.912
398732	-225.748
398524	-59.2099
398316	368.384
398107	5.68232
397899	-21.176
397691	272.961
397482	-290.575
397274	-213.665
397066	-126.529
396857	-366.257
396649	-67.3585
396441	250.479
396232	318.687
396024	37.1689
395816	326.666
395607	29.2423
395399	88.3926
395191	72.7778
394982	-69.987
394774	51.7072
394566	137.854
394357	-110.113
394149	-47.9794
393941	212.193
393732	199.962
393524	264.645
393316	137.073
393107	-140.854
392899	-6.5636
392691	42.5506
392482	-52.9447
392274	-244.007
392066	73.5977
391857	-156.177
391649	178.988
391441	419.509
391232	-50.3054
391024	134.452
390816	16.5212
390607	-266.395
390399	-87.9737
390191	-252.434
389982	114.867
389774	429.676
389566	126.197
389357	-21.7476
389149	187.492
388941	-73.9337
388732	177.743
388524	235.849
388316	-79.0989
388107	341.029
387899	-17.8192
387691	288.224
387482	184.348
387274	386.383
387066	318.135
386857	-13.4688
386649	159.906
386441	278.704
386232	77.942
386024	43.7897
385816	-190.833
385607	-134.12
385399	123.647
385191	-88.1033
384982	-73.8417
384774	166.095
384566	1.51754
384357	403.31
384149	166.6
383941	205.215
383732	154.488
383524	387.907
383316	18.4128
383107	-10.2307
382899	-73.0183
382691	49.5397
382482	253.107
382274	132.134
382066	-32.9928
381857	80.0154
381649	326.618
381441	-24.6102
381232	357.835
381024	-272.672
380816	21.9233
380607	127.885
380399	31.8222
380191	-6.34396
379982	-108.795
379774	-192.261
379566	347.329
379357	-77.182
379149	32.9571
378941	106.53
378732	158.101
378524	73.8415
378316	263.598
378107	81.989
377899	-502.282
377691	179.076
377482	55.5387
377274	-35.0768
377066	-174.731
376857	-20.9239
376649	-423.224
376441	195.211
376232	78.0425
376024	251.636
375816	173.671
375607	249.257
375399	-135.949
375191	206.598
374982	-332.427
374774	-296.669
374566	343.845
374357	31.7482
374149	-134.637
373941	-102.116
373732	-50.2566
373524	435.741
373316	-124.966
373107	-43.7202
372899	-53.9252
372691	-14.1073
372482	122.621
372274	216.981
372066	36.7981
371857	-182.624
371649	101.058
371441	38.8989
371232	258.473
371024	222.805
370816	114.731
370607	65.4043
370399	-35.1546
370191	-22.3249
369982	43.1974
369774	-176.394
369566	-135.457
369357	240.579
369149	229.155
368941	306.89
368732	-139.843
368524	488.612
368316	490.667
368107	103.767
367899	21.3415
367691	-289.533
367482	192.164
367274	106.852
367066	-63.0371
366857	38.9812
366649	208.242
366441	223.481
366232	185.109
366024	38.4362
365816	390.817
365607	441.224
365399	-61.1445
365191	-37.1565
364982	14.9007
364774	286.859
364566	165.65
364357	-185.178
364149	138.057
363941	154.022
363732	-196.237
363524	-124.017
363316	-40.7864
363107	132.048
362899	339.354
362691	-230.546
362482	327.975
362274	-16.7646
362066	235.142
361857	72.206
361649	-328.936
361441	-0.670776
361232	468.532
361024	187.368
360816	195.704
360607	220.351
360399	106.213
360191	-177.66
359982	80.0343
359774	16.9487
359566	400.173
359357	50.1057
359149	120.311
358941	35.5777
358732	185.226
358524	-34.3022
358316	75.0243
358107	205.555
357899	258.559
357691	14.4381
357482	204.209
357274	166.43
357066	169.769
356857	-58.5992
356649	-203.719
356441	158.361
356232	55.7589
356024	53.3673
355816	163.677
355607	-52.6895
355399	98.854
355191	-23.6377
354982	184.688
354774	-91.6034
354566	148.192
354357	24.0223
354149	6.16529
353941	54.0715
353732	-261.18
353524	127.081
353316	106.257
353107	27.1151
352899	195.487
352691	194.181
352482	40.9187
352274	92.0355
352066	-167.247
351857	180.159
351649	119.25
351441	111.487
351232	201.333
351024	-79.7968
350816	-70.0711
350607	-274.756
350399	175.707
350191	94.8525
349982	98.9343
349774	83.5964
349566	20.7549
349357	116.647
349149	113.609
348941	262.539
348732	384.171
348524	-175.806
348316	109.56
348107	86.6664
347899	26.8135
347691	-35.7848
347482	160.742
347274	189.65
347066	227.499
346857	139.802
346649	60.7564
346441	181.098
346232	-299.86
346024	3.80882
345816	-15.7913
345607	121.678
345399	-205.542
345191	-219.665
344982	197.973
344774	-174.092
344566	-33.1716
344357	8.09806
344149	-34.2616
343941	-37.7602
343732	244.32
343524	233.579
343316	-78.2068
343107	-58.0496
342899	-136.709
342691	-34.1482
342482	63.9562
342274	68.5801
342066	192.359
341857	-65.8432
341649	68.7336
341441	0.506107
341232	27.6529
341024	208.077
340816	-69.6675
340607	-144.175
340399	-238.88
340191	-83.8144
339982	181.082
339774	65.9701
339566	-30.004
339357	-342.855
339149	197.34
338941	-335.008
338732	93.8417
338524	-21.7798
338316	47.1681
338107	174.507
337899	420.979
337691	65.3084
337482	140.991
337274	33.6079
337066	136.752
336857	476.206
336649	-90.7549
336441	-191.102
336232	-9.1779
336024	235.044
335816	13.6716
335607	191.288
335399	-350.087
335191	256.507
334982	184.074
334774	-214.561
334566	221.844
334357	-57.36
334149	98.5335
333941	21.3151
333732	412.838
333524	-10.9092
333316	-66.4394
333107	-606.437
332899	157.64
332691	414.059
332482	-75.776
332274	-52.8411
332066	71.8337
331857	212.472
331649	237.16
331441	-121.906
331232	-41.0765
331024	-71.7373
330816	18.9144
330607	168.433
330399	229.709
330191	388.019
329982	444.349
329774	31.8016
329566	-32.2607
329357	123.59
329149	278.222
328941	95.4554
328732	27.5564
328524	65.0594
328316	-193.551
328107	-181.743
327899	447.393
327691	50.8323
327482	-223.223
327274	-16.9472
327066	150.433
326857	-115.277
326649	-61.0055
326441	-3.57369
326232	283.753
326024	379.51
325816	128.129
325607	-119.669
325399	-511.378
325191	-149.319
324982	-96.726
324774	-67.0342
324566	-143.659
324357	-139.618
324149	-436.297
323941	-204.038
323732	28.3179
323524	172.811
323316	278.693
323107	-289.096
322899	-241.519
322691	166.631
322482	173.975
322274	96.459
322066	-168.381
321857	32.7905
321649	224.719
321441	-215.341
321232	-31.2568
321024	390.539
320816	269.228
320607	64.3443
320399	28.1481
320191	7.81851
319982	83.5027
319774	-164.831
319566	-163.124
319357	127.951
319149	-214.617
318941	181.732
318732	285.695
318524	-21.005
318316	33.5
318107	362.422
317899	-7.82781
317691	-132.274
317482	217.044
317274	-76.8442
317066	181.277
316857	-113.893
316649	-281.542
316441	16.3634
316232	-28.4
316024	-90.1307
315816	-45.6685
315607	50.4306
315399	85.3261
315191	-157.658
314982	158.852
314774	-29.72
314566	186.156
314357	-56.4686
314149	-324.289
313941	-291.478
313732	-78.8302
313524	-150.763
313316	199.487
313107	120.128
312899	-151.151
312691	296.138
312482	10.8304
312274	131.489
312066	-41.0407
311857	-1.72126
311649	173.503
311441	69.515
311232	59.7583
311024	-126.249
310816	-86.788
310607	146.57
310399	-48.9206
310191	-234.949
309982	71.8573
309774	110.557
309566	235.159
309357	288.526
309149	375.209
308941	-16.3568
308732	-21.4184
308524	366.728
308316	262.419
308107	-196.887
307899	61.9758
307691	-129.705
307482	61.3051
307274	216.807
307066	-168.896
306857	129.843
306649	-46.1024
306441	-63.7948
306232	-221.29
306024	-174.55
305816	8.92649
305607	-160.15
305399	-0.102979
305191	49.7222
304982	82.2398
304774	202.93
304566	62.2443
304357	-170.902
304149	192.286
303941	-119.378
303732	-69.4049
303524	241.776
303316	-73.3437
303107	-11.2371
302899	126.682
302691	-529.187
302482	111.614
302274	77.7242
302066	-220.473
301857	-29.86
301649	38.2867
301441	219.224
301232	311.938
301024	20.3507
300816	4.30454
300607	-379.881
300399	193.603
300191	72.2229
299982	-94.7187
299774	125.276
299566	481.228
299357	156.15
299149	-64.8367
298941	-91.0863
298732	0.942835
298524	169.678
298316	-38.737
298107	215.869
297899	-109.656
297691	243.662
297482	218.581
297274	-71.0316
297066	156.524
296857	122.606
296649	-204.302
296441	354.541
296232	160.621
296024	-74.4056
295816	-9.6866
295607	-252.655
295399	-302.258
295191	221.964
294982	-46.9368
294774	232.372
294566	29.4336
294357	-266.707
294149	33.7198
293941	101.558
293732	107.93
293524	230.142
293316	101.653
293107	91.5174
292899	101.479
292691	80.0377
292482	111.672
292274	65.9786
292066	49.633
291857	-30.1936
291649	-95.5358
291441	70.3846
291232	221.546
291024	36.0843
290816	116.94
290607	310.23
290399	-22.9148
290191	-42.1301
289982	-230.422
289774	-393.772
289566	-286.672
289357	241.281
289149	-18.3088
288941	-180.477
288732	247.554
288524	51.2584
288316	-67.4155
288107	-26.424
287899	154.074
287691	187.775
287482	24.5252
287274	304.735
287066	117.603
286857	223.136
286649	-84.9322
286441	-98.5504
286232	-191.323
286024	-124.222
285816	2.58459
285607	80.6957
285399	-155.585
285191	-17.0868
284982	-34.2797
284774	-82.0625
284566	-50.0103
284357	-139.685
284149	129.775
283941	105.498
283732	325.827
283524	-97.1457
283316	58.1659
283107	300.437
282899	-212.52
282691	-128.765
282482	-23.9201
282274	-130.364
282066	-52.8482
281857	430.952
281649	145.811
281441	38.3647
281232	66.7915
281024	-601.805
280816	377.575
280607	185.667
280399	116.432
280191	-249.228
279982	-114.398
279774	-285.887
279566	339.6
279357	-88.2304
279149	-47.8578
278941	170.272
278732	50.3414
278524	-232.661
278316	-146.714
278107	-89.6836
277899	435.951
277691	-129.324
277482	8.5495
277274	-127.548
277066	428.125
276857	-97.1211
276649	165.015
276441	-85.6751
276232	78.4368
276024	333.893
275816	176.593
275607	-27.2913
275399	293.288
275191	-268.739
274982	58.1129
274774	72.2891
274566	93.4209
274357	351.36
274149	-478.243
273941	386.35
273732	-102.022
273524	18.3047
273316	424.139
273107	213.687
272899	91.5161
272691	36.4744
272482	-9.03644
272274	360.61
272066	331.338
271857	-274.763
271649	277.121
271441	195.78
271232	98.3853
271024	47.5357
270816	97.618
270607	160.613
270399	435.351
270191	-231.153
269982	210.292
269774	-240.462
269566	100.62
269357	259.519
269149	-178.362
268941	133.849
268732	-110.068
268524	188.146
268316	-149.135
268107	226.943
267899	-141.039
267691	-134.981
267482	-58.6666
267274	-236.506
267066	20.3809
266857	-44.0297
266649	39.4557
266441	77.0641
266232	-8.34558
266024	-231.087
265816	-5.9204
265607	-188.708
265399	-55.1702
265191	236.865
264982	225.257
264774	66.6556
264566	-376.5
264357	-127.636
264149	197.03
263941	132.674
263732	-8.73233
263524	547.118
263316	-66.2182
263107	-240.027
262899	-52.0917
262691	110.006
262482	237.235
262274	145.275
262066	133.047
261857	194.833
261649	154.357
261441	152.695
261232	289.248
261024	100.245
260816	-80.5295
260607	-224.384
260399	-129.11
260191	-155.945
259982	-1.18248
259774	19.5769
259566	341.348
259357	-107.59
259149	-284.108
258941	-129.663
258732	-35.6078
258524	-60.8351
258316	354.585
258107	167.159
257899	56.1703
257691	134.572
257482	-255.545
257274	-87.8466
257066	-324.307
256857	175.572
256649	30.6138
256441	196.923
256232	151.033
256024	-73.581
255816	-30.2045
255607	-100.649
255399	330.264
255191	-15.7543
254982	-92.1206
254774	47.1829
254566	269.478
254357	197.816
254149	364.509
253941	287.317
253732	-291.848
253524	-388.455
253316	93.9263
253107	-43.8702
252899	2.23778
252691	12.2877
252482	-79.7524
252274	-130.377
252066	24.5209
251857	-35.6525
251649	89.8484
251441	-118.49
251232	-359.023
251024	-90.1608
250816	-137.22
250607	45.2666
250399	-285.152
250191	58.595
249982	-207
249774	54.6575
249566	-330.711
249357	-198.125
249149	217.851
248941	106.263
248732	26.2562
248524	197.59
248316	227.46
248107	-111.721
247899	-90.0681
247691	-188.6
247482	-72.991
247274	-297.128
247066	117.883
246857	220.514
246649	92.2037
246441	-79.0011
246232	121.953
246024	-154.1
245816	152.701
245607	-83.2406
245399	-59.3424
245191	164.922
244982	59.0924
244774	82.8737
244566	-194.827
244357	14.4819
244149	-112.361
243941	255.744
243732	303.377
243524	-100.852
243316	-51.9878
243107	307.357
242899	347.98
242691	-129.312
242482	115.766
242274	-42.6585
242066	-54.7061
241857	-34.5446
241649	-7.85804
241441	239.164
241232	5.47348
241024	293.843
240816	-37.3939
240607	69.2129
240399	38.5137
240191	-247.339
239982	277.573
239774	196.292
239566	-35.1896
239357	187.287
239149	96.4724
238941	63.3212
238732	34.0707
238524	-6.93081
238316	288.32
238107	68.8444
237899	-321.147
237691	-133.522
237482	231.883
237274	189.214
237066	471.752
236857	182.638
236649	-210.528
236441	9.14796
236232	-99.8112
236024	14.6332
235816	9.76906
235607	-42.1765
235399	-137.46
235191	1.17376
234982	329.765
234774	-268.485
234566	-129.93
234357	167.61
234149	86.3832
233941	288.778
233732	147.137
233524	224.016
233316	92.7171
233107	288.636
232899	-142.423
232691	-1.73895
232482	-191.472
232274	67.7343
232066	-169.127
231857	-291.189
231649	-77.478
231441	210.818
231232	-129.078
231024	-74.4908
230816	4.8276
230607	-255.853
230399	156.921
230191	139.527
229982	-393.265
229774	235.179
229566	69.2058
229357	-180.466
229149	-226.605
228941	-395.269
228732	-121.786
228524	-252.993
228316	-3.65854
228107	34.0045
227899	21.3087
227691	69.2085
227482	48.2643
227274	88.6206
227066	-67.5802
226857	152.836
226649	39.6892
226441	-12.1505
226232	-41.3507
226024	-140.196
225816	-330.493
225607	200.418
225399	-261.919
225191	-173.095
224982	289.096
224774	133.374
224566	1.9405
224357	141.157
224149	3.56743
223941	-227.696
223732	-144.717
223524	41.2198
223316	-65.7974
223107	-342.076
222899	100.525
222691	37.7271
222482	60.0415
222274	77.8773
222066	-138.206
221857	-291.699
221649	-98.3488
221441	90.6087
221232	129.488
221024	-50.437
220816	164.814
220607	180.333
220399	224.867
220191	-182.5
219982	-126.121
219774	661.195
219566	-113.274
219357	-123.576
219149	-58.7292
218941	-296.794
218732	486.954
218524	134.771
218316	-353.212
218107	-44.161
217899	1.71383
217691	35.3934
217482	-81.2087
217274	-77.185
217066	-127.293
216857	219.208
216649	91.6759
216441	13.5799
216232	-108.422
216024	-249.251
215816	-124.25
215607	-285.747
215399	-218.856
215191	15.1767
214982	-331.802
214774	94.4279
214566	-89.7168
214357	-73.036
214149	-132.015
213941	-150.758
213732	9.80715
213524	208.19
213316	172.269
213107	129.536
212899	270.699
212691	-227.821
212482	-103.515
212274	212.313
212066	132.149
211857	111.456
211649	75.1969
211441	-29.55
211232	63.2557
211024	-132.928
210816	-76.5699
210607	34.613
210399	-218.894
210191	-31.4279
209982	29.7528
209774	-18.5687
209566	-99.856
209357	176.051
209149	-361.907
208941	226.306
208732	287.395
208524	81.3422
208316	164.865
208107	-230.963
207899	6.40252
207691	121.571
207482	-388.462
207274	-255.24
207066	-14.4875
206857	-32.801
206649	-45.5682
206441	-135.817
206232	-12.9061
206024	4.75135
205816	-193.135
205607	-323.036
205399	-375.707
205191	-188.481
204982	-236.07
204774	-72.6532
204566	-45.3845
204357	-210.534
204149	-304.353
203941	185.473
203732	15.7081
203524	195.774
203316	317.148
203107	-448.424
202899	-134.164
202691	-67.1156
202482	24.4396
202274	-96.2271
202066	-65.6452
201857	216.412
201649	62.7838
201441	-196.201
201232	316.512
201024	-14.1169
200816	-512.085
200607	268.225
200399	-80.2988
200191	40.4546
199982	-11.8558
199774	-14.8117
199566	44.5711
199357	11.0457
199149	98.6499
198941	87.6158
198732	-31.0362
198524	-42.6991
198316	-39.4922
198107	-130.692
197899	172.483
197691	-191.11
197482	-91.7085
197274	-69.9081
197066	-249.476
196857	-132.887
196649	90.3126
196441	65.2051
196232	-251.439
196024	-78.1892
195816	63.7497
195607	2.56656
195399	-265.382
195191	2.07239
194982	-23.8682
194774	-37.2752
194566	-131.987
194357	-17.521
194149	-257.894
193941	-12.0143
193732	62.4608
193524	-30.5343
193316	95.8299
193107	-0.816038
192899	102.717
192691	-287.337
192482	-237.926
192274	-34.2047
192066	-67.1428
191857	32.4929
191649	-209.998
191441	122.437
191232	-428.51
191024	-20.4898
190816	184.245
190607	-369.798
190399	-39.9072
190191	3.19071
189982	-362.227
189774	-137.742
189566	-179.942
189357	-25.1696
189149	408.859
188941	-8.6153
188732	58.4916
188524	-38.5553
188316	59.5311
188107	5.76301
187899	408.905
187691	-83.9395
187482	45.5653
187274	37.5884
187066	-74.8262
186857	46.0486
186649	-302.455
186441	-196.484
186232	80.6291
186024	-158.414
185816	-88.4378
185607	69.1302
185399	11.5746
185191	123.276
184982	-177.335
184774	-61.2187
184566	-81.9974
184357	8.16084
184149	-129.548
183941	-80.3307
183732	320.352
183524	311.543
183316	-280.738
183107	-39.095
182899	-25.685
182691	-148.221
182482	-109.065
182274	83.9284
182066	141.213
181857	106.532
181649	-199.72
181441	20.0944
181232	-104.377
181024	-403.99
180816	-330.041
180607	-331.129
180399	-2.20813
180191	-48.1654
179982	-418.784
179774	335.163
179566	44.5093
179357	-85.64
179149	129.325
178941	-173.734
178732	-321.275
178524	111.925
178316	-246.873
178107	-335.455
177899	325.191
177691	-167.382
177482	-116.411
177274	-423.941
177066	-83.4922
176857	-125.257
176649	56.843
176441	86.2855
176232	55.8441
176024	-54.7162
175816	-27.2882
175607	68.5773
175399	-155.336
175191	73.871
174982	207.273
174774	-2.32694
174566	-58.8502
174357	-62.9851
174149	61.8219
173941	-210.041
173732	3.72257
173524	59.0351
173316	89.9703
173107	-109.141
172899	-31.9856
172691	48.4489
172482	-15.0501
172274	182.423
172066	4.20098
171857	127.082
171649	69.6372
171441	55.5773
171232	3.874
171024	251.172
170816	110.39
170607	106.262
170399	79.4174
170191	-100.723
169982	-75.7259
169774	-47.465
169566	-266.071
169357	-38.8494
169149	-173.412
168941	-65.8932
168732	18.2371
168524	-17.8857
168316	-130.178
168107	125.431
167899	-150.787
167691	-162.868
167482	97.9241
167274	-196.467
167066	164.709
166857	-191.771
166649	-136.188
166441	38.4208
166232	-35.9455
166024	-60.5112
165816	62.574
165607	-56.3371
165399	-151.291
165191	-60.0727
164982	-127.93
164774	-76.9088
164566	-47.684
164357	253.923
164149	-5.46255
163941	22.8531
163732	169.667
163524	-288.332
163316	-152.358
163107	-322.657
162899	-217.578
162691	0.858316
162482	266.126
162274	-363.722
162066	-115.456
161857	187.406
161649	115.704
161441	-105.104
161232	37.7362
161024	81.4467
160816	96.3655
160607	-7.42751
160399	-132.439
160191	7.22502
159982	-52.2433
159774	49.6083
159566	-80.6518
159357	-244.233
159149	-94.0133
158941	11.7622
158732	242.097
158524	-124.639
158316	-7.06156
158107	-33.9432
157899	70.5996
157691	-20.8335
157482	268.785
157274	-203.645
157066	-13.6686
156857	216.11
156649	15.9981
156441	-471.731
156232	149.676
156024	239.595
155816	-78.485
155607	13.1856
155399	33.5416
155191	-207.229
154982	-71.7464
154774	-18.0224
154566	292.443
154357	-58.6367
154149	-368.235
153941	228.365
153732	448.259
153524	66.0639
153316	-101.373
153107	-232.618
152899	459.089
152691	-106.606
152482	-93.5752
152274	-10.7854
152066	-17.3762
151857	137.983
151649	-49.941
151441	-94.2251
151232	21.2882
151024	59.1357
150816	-75.018
150607	-119.02
150399	-80.7328
150191	-202.22
149982	-66.7218
149774	351.503
149566	218.629
149357	-222.908
149149	2.21422
148941	-51.7477
148732	-60.6811
148524	-10.0403
148316	174.376
148107	265.719
147899	160.298
147691	212.818
147482	76.3367
147274	-162.309
147066	-106.561
146857	-42.3852
146649	-523.689
146441	-223.822
146232	-75.0614
146024	-183.039
145816	-198.357
145607	-9.47936
145399	-136.666
145191	29.8813
144982	-99.4981
144774	-104.193
144566	-32.4067
144357	-273.624
144149	-142.117
143941	-359.083
143732	-3.74556
143524	93.2662
143316	-293.879
143107	96.6876
142899	74.2612
142691	-238.946
142482	110.42
142274	50.8621
142066	17.2755
141857	-83.9751
141649	165.245
141441	354.692
141232	246.692
141024	-372.109
140816	-284.016
140607	-108.752
140399	-205.705
140191	219.959
139982	-208.089
139774	-236.174
139566	124.691
139357	94.7624
139149	-134.151
138941	-6.33302
138732	-21.0285
138524	-294.815
138316	-145.266
138107	-48.4071
137899	5.595
137691	-156.087
137482	-183.334
137274	-532.828
137066	186.287
136857	-56.6894
136649	-11.2746
136441	335.282
136232	-537.334
136024	-71.6451
135816	-49.9137
135607	-164.315
135399	-438.934
135191	-79.6302
134982	-135.678
134774	-80.504
134566	-411.982
134357	79.9776
134149	-87.1258
133941	33.9727
133732	-180.338
133524	184.611
133316	-263.54
133107	-392.707
132899	2.22764
132691	-33.234
132482	-87.7127
132274	169.754
132066	-181.28
131857	-67.2643
131649	143.542
131441	-337.316
131232	-125.88
131024	-223.334
130816	-58.7515
130607	-52.3723
130399	-422.513
130191	245.162
129982	-66.7254
129774	191.084
129566	39.3559
129357	-139.908
129149	-11.1418
128941	-52.1322
128732	122.027
128524	-437.026
128316	-95.0425
128107	-67.9354
127899	25.1435
127691	259.686
127482	-200.859
127274	-146.209
127066	-66.5132
126857	-162.116
126649	-393.499
126441	19.1237
126232	232.142
126024	235.611
125816	-132.913
125607	21.9335
125399	35.1363
125191	152.577
124982	18.381
124774	119.4
124566	107.795
124357	367.056
124149	-491.495
123941	-74.0648
123732	-41.6434
123524	-452.224
123316	-204.112
123107	-481.166
122899	-114.983
122691	149.557
122482	-424.885
122274	-188.139
122066	-134.648
121857	-82.786
121649	-79.8389
121441	-64.2604
121232	-24.4154
121024	201.799
120816	387.423
120607	-229.25
120399	-201.17
120191	200.928
119982	-172.186
119774	-205.937
119566	-295.827
119357	-252.832
119149	-342.083
118941	-441.851
118732	25.6363
118524	-30.6396
118316	193.909
118107	-251.439
117899	-46.8248
117691	114.242
117482	-250.161
117274	-187.358
117066	102.256
116857	2.56041
116649	300.339
116441	-215.924
116232	33.7957
116024	5.25387
115816	-72.361
115607	-14.1184
115399	164.552
115191	-179.021
114982	-153.938
114774	132.32
114566	-171.309
114357	-109.39
114149	251.437
113941	-181.445
113732	-205.39
113524	-299.498
113316	147.204
113107	105.548
112899	5.83873
112691	47.5379
112482	7.83344
112274	-265.862
112066	-119.818
111857	205.549
111649	-59.1588
111441	340.752
111232	103.003
111024	-216.191
110816	-41.8394
110607	-19.2701
110399	-524.166
110191	-164.633
109982	-146.887
109774	-274.373
109566	-85.2886
109357	-20.1262
109149	-327.945
108941	32.3547
108732	-80.0485
108524	-70.0383
108316	-198.864
108107	-68.449
107899	-156.953
107691	-62.724
107482	-87.3676
107274	120.973
107066	-215.614
106857	-140.573
106649	174.212
106441	-289.432
106232	-39.713
106024	-156.311
105816	-308.31
105607	89.4851
105399	-167.603
105191	83.9484
104982	-177.905
104774	-195.2
104566	-27.2408
104357	-109.223
104149	-10.248
103941	-63.7117
103732	-184.275
103524	-338.9
103316	-75.3934
103107	-151.646
102899	-175.661
102691	-283.202
102482	79.7313
102274	175.82
102066	72.8898
101857	-96.6468
101649	-90.0297
101441	203.258
101232	15.4923
101024	-21.3719
100816	7.15069
100607	-273.474
100399	196.927
100191	-105.4
99982.4	-96.201
99774.1	-53.8933
99565.7	136.092
99357.4	-155.486
99149.1	188.76
98940.7	-121.251
98732.4	-330.225
98524.1	-79.9692
98315.7	-33.4279
98107.4	-100.44
97899.1	-305.403
97690.7	136.59
97482.4	288.765
97274.1	167.012
97065.7	-307.909
96857.4	-570.811
96649.1	-200.182
96440.7	-226.755
96232.4	4.11499
96024.1	62.7732
95815.7	-171.001
95607.4	126.154
95399.1	-11.4369
95190.7	312.364
94982.4	-26.8364
94774.1	578.633
94565.7	-290.446
94357.4	-48.7209
94149.1	22.7675
93940.7	40.0301
93732.4	94.1878
93524.1	158.448
93315.7	25.8507
93107.4	11.0309
92899.1	-80.4261
92690.7	-51.2899
92482.4	198.576
92274.1	-227.001
92065.7	-278.514
91857.4	-247.285
91649.1	337.261
91440.7	-436.698
91232.4	-333.932
91024.1	75.7355
90815.7	-215.345
90607.4	97.5199
90399.1	70.7371
90190.7	-56.057
89982.4	-384.695
89774.1	175.356
89565.7	-361.07
89357.4	46.9676
89149.1	-311.703
88940.7	17.7264
88732.4	-241.181
88524.1	-28.1703
88315.7	-76.8829
88107.4	-110.31
87899.1	-51.6599
87690.7	99.3122
87482.4	-128.835
87274.1	-179.948
87065.7	-68.3529
86857.4	345.341
86649.1	45.7142
86440.7	-62.5243
86232.4	-17.6673
86024.1	-59.1452
85815.7	67.865
85607.4	-249.371
85399.1	-49.2744
85190.7	-189.735
84982.4	-39.4865
84774.1	-238.693
84565.7	-139.971
84357.4	50.6246
84149.1	-19.6288
83940.7	279.464
83732.4	452.335
83524.1	-227.205
83315.7	-88.4872
83107.4	-166.302
82899.1	-16.9112
82690.7	236.468
82482.4	2.67948
82274.1	209.521
82065.7	243.336
81857.4	-88.9189
81649.1	-317.19
81440.7	-65.207
81232.4	95.2392
81024.1	-163.475
80815.7	-83.7586
80607.4	-146.965
80399.1	36.6628
80190.7	-224.873
79982.4	238.858
79774.1	-261.722
79565.7	117.683
79357.4	365.517
79149.1	-218.766
78940.7	129.675
78732.4	-306.065
78524.1	-16.1099
78315.7	-35.2261
78107.4	-203.954
77899.1	371.241
77690.7	-188.841
77482.4	-414.028
77274.1	2.76228
77065.7	434.434
76857.4	-91.824
76649.1	-50.3242
76440.7	-164.74
76232.4	-16.6472
76024.1	293.174
75815.7	70.0504
75607.4	76.8293
75399.1	-385.359
75190.7	-210.115
74982.4	-108.082
74774.1	-153.537
74565.7	259.269
74357.4	186.775
74149.1	187.299
73940.7	77.7955
73732.4	-117.364
73524.1	-298.885
73315.7	38.9123
73107.4	-130.529
72899.1	112.734
72690.7	63.8146
72482.4	-56.8049
72274.1	-129.72
72065.7	483.798
71857.4	56.6984
71649.1	342.66
71440.7	-325.999
71232.4	34.748
71024.1	83.0862
70815.7	-22.3227
70607.4	-378.817
70399.1	-173.055
70190.7	-237.704
69982.4	11.2915
69774.1	240.497
69565.7	-5.77606
69357.4	30.317
69149.1	178.054
68940.7	341.497
68732.4	-36.2121
68524.1	-41.444
68315.7	-167.113
68107.4	5.95235
67899.1	157.173
67690.7	-239.29
67482.4	136.447
67274.1	134.559
67065.7	167.683
66857.4	-50.4172
66649.1	-180.431
66440.7	-106.099
66232.4	176.292
66024.1	-649.781
65815.7	-189.438
65607.4	-272.743
65399.1	-222.615
65190.7	-510.55
64982.4	-245.486
64774.1	190.992
64565.7	-67.6054
64357.4	-38.103
64149.1	61.9784
63940.7	-194.904
63732.4	-212.255
63524.1	-174.194
63315.7	-21.3355
63107.4	71.6132
62899.1	-21.7725
62690.7	-106.597
62482.4	-254.035
62274.1	-331.662
62065.7	113.643
61857.4	-199.251
61649.1	-358.287
61440.7	-176.186
61232.4	-52.5125
61024.1	-124.773
60815.7	353.099
60607.4	-136.418
60399.1	-190.661
60190.7	-187.062
59982.4	-80.9922
59774.1	295.875
59565.7	82.8798
59357.4	-181.072
59149.1	117.136
58940.7	-198.792
58732.4	86.2286
58524.1	36.8665
58315.7	311.837
58107.4	-332.327
57899.1	-124.431
57690.7	-145.186
57482.4	-368.519
57274.1	-353.935
57065.7	-175.506
56857.4	260.766
56649.1	-28.6818
56440.7	-98.7769
56232.4	-216.161
56024.1	-24.0848
55815.7	-208.137
55607.4	-246.891
55399.1	-132.134
55190.7	239.078
54982.4	-315.696
54774.1	-209.679
54565.7	-108.232
54357.4	-137.376
54149.1	-64.8069
53940.7	101.176
53732.4	32.572
53524.1	-334.096
53315.7	170.532
53107.4	24.3315
52899.1	-63.7053
52690.7	121.674
52482.4	55.4136
52274.1	223.399
52065.7	-382.569
51857.4	-96.9291
51649.1	179.607
51440.7	293.611
51232.4	497.421
51024.1	-358.558
50815.7	-78.3575
50607.4	70.6787
50399.1	-55.1868
50190.7	247.847
49982.4	106.419
49774.1	-334.441
49565.7	49.7682
49357.4	39.9192
49149.1	-386.128
48940.7	-120.563
48732.4	-565.645
48524.1	-121.542
48315.7	-374.825
48107.4	17.8185
47899.1	-236.834
47690.7	297.491
47482.4	286.63
47274.1	51.149
47065.7	-60.6169
46857.4	-106.839
46649.1	-94.1264
46440.7	-47.8616
46232.4	40.4895
46024.1	-1.48647
45815.7	-351.126
45607.4	-139.757
45399.1	194.616
45190.7	88.6536
44982.4	359.089
44774.1	-270.592
44565.7	-105.888
44357.4	-31.9179
44149.1	-353.097
43940.7	-55.9995
43732.4	-239.392
43524.1	59.9371
43315.7	33.7975
43107.4	-151.943
42899.1	-55.1684
42690.7	-59.492
42482.4	-312.513
42274.1	-285.425
42065.7	-202.251
41857.4	-400.439
41649.1	149.288
41440.7	8.83436
41232.4	47.3334
41024.1	-237.091
40815.7	-108.615
40607.4	-253.952
40399.1	-55.9369
40190.7	154.506
39982.4	-178.655
39774.1	-91.435
39565.7	341.35
39357.4	47.9553
39149.1	-63.1758
38940.7	-126.991
38732.4	-208.021
38524.1	-423.574
38315.7	125.595
38107.4	-52.6013
37899.1	108.913
37690.7	-160.781
37482.4	-114.739
37274.1	-78.3735
37065.7	-98.5875
36857.4	-92.4791
36649.1	-50.8534
36440.7	-127.247
36232.4	-123.783
36024.1	-367.452
35815.7	518.116
35607.4	157.968
35399.1	-175.924
35190.7	65.4198
34982.4	-354.486
34774.1	-64.789
34565.7	-35.8872
34357.4	-121.798
34149.1	-170.172
33940.7	-149.765
33732.4	-95.5558
33524.1	40.2924
33315.7	119.723
33107.4	-78.0544
32899.1	-218.782
32690.7	-298.867
32482.4	-216.909
32274.1	366.13
32065.7	-405.742
31857.4	14.3117
31649.1	229.063
31440.7	109.93
31232.4	-13.7362
31024.1	-180.541
30815.7	66.5238
30607.4	-185.428
30399.1	-20.1316
30190.7	309.987
29982.4	-246.599
29774.1	-110.78
29565.7	-191.221
29357.4	70.4897
29149.1	-157.71
28940.7	173.412
28732.4	161.089
28524.1	74.1461
28315.7	-438.374
28107.4	-158.21
27899.1	-46.7424
27690.7	152.766
27482.4	316.596
27274.1	-342.937
27065.7	-289.003
26857.4	46.5963
26649.1	-8.64543
26440.7	88.6092
26232.4	-274.111
26024.1	-27.1194
25815.7	241.823
25607.4	-112.262
25399.1	391.329
25190.7	23.4138
24982.4	-95.4532
24774.1	154.106
24565.7	-47.8631
24357.4	-152.201
24149.1	39.7165
23940.7	290.347
23732.4	135.842
23524.1	303.896
23315.7	-44.7138
23107.4	59.3377
22899.1	464.792
22690.7	19.1463
22482.4	-84.9535
22274.1	-355.67
22065.7	280.569
21857.4	116.57
21649.1	-145.396
21440.7	-323.031
21232.4	-275.301
21024.1	-363.992
20815.7	213.32
20607.4	-51.6276
20399.1	334.82
20190.7	-322.241
19982.4	15.8255
19774.1	-31.2462
19565.7	-323.48
19357.4	81.0432
19149.1	230.254
18940.7	5.38379
18732.4	81.4154
18524.1	71.3345
18315.7	-173.353
18107.4	-402.206
17899.1	342.772
17690.7	281.477
17482.4	247.629
17274.1	-199.773
17065.7	-3.24296
16857.4	211.095
16649.1	-48.3172
16440.7	369.117
16232.4	265.97
16024.1	-125.479
15815.7	153.81
15607.4	191.977
15399.1	133.466
15190.7	300.328
14982.4	8.16946
14774.1	169.486
14565.7	504.2
14357.4	80.4444
14149.1	119.351
13940.7	42.5904
13732.4	-209.169
13524.1	307.777
13315.7	155.007
13107.4	286.258
12899.1	-192.872
12690.7	348.576
12482.4	150.032
12274.1	138.748
12065.7	368.433
11857.4	514.319
11649.1	386.708
11440.7	-70.7495
11232.4	23.4518
11024.1	164.126
10815.7	113.671
10607.4	282.832
10399.1	445.563
10190.7	84.5092
9982.4	256.226
9774.07	406.655
9565.73	713.092
9357.4	257.023
9149.07	314.194
8940.73	119.125
8732.4	225.912
8524.07	309.457
8315.73	442.096
8107.4	351.618
7899.07	525.83
7690.73	826.482
7482.4	937.285
7274.07	1233.58
7065.73	526.237
6857.4	537.431
6649.07	819.964
6440.73	631.374
6232.4	723.318
6024.07	1152.5
5815.73	1009.25
5607.4	1256.52
5399.07	1516.48
5190.73	1003.81
4982.4	1650.9
4774.07	1924.06
4565.73	1617.32
4357.4	1746.91
4149.07	1942.8
3940.73	2368.62
3732.4	2483.69
3524.07	3231.92
3315.73	3069.72
3107.4	3554.78
2899.07	3930.93
2690.73	4673.64
2482.4	4374.93
2274.07	4688.64
2065.73	5520.01
1857.4	6318
1649.07	6492.23
1440.73	6854.17
1232.4	7283.26
1024.07	7852.5
815.735	7928.21
607.402	8833.94
[truncated: 2,001 more rows]
