# Supplementary material for: Staggered structural dynamic-mediated selective adsorption of H2O/D2O on flexible graphene oxide nanosheets
Source: Nat Commun. 2024 Apr 27;15:3585. doi: 10.1038/s41467-024-47838-9 (PMC11055881; doi:10.1038/s41467-024-47838-9)
Supplement: Supplementary file 18 — Source Data [file 41467_2024_47838_MOESM18_ESM.zip › Source Data file/Fig6/233K.xlsx]

## Sheet: G680_-40dC_se_spec2 (3)
comp1:	base1	0	peak1	0.0020654	width1	4093.7	height1	8.03625e+07
comp2:	base1	0	peak1	0.00206268	width1	345.702	height1	0
X	Real	Imaginary	comp1	comp2	sum	deruta
50190.7	104.667	621.633	20.7501	0	20.7501	7041.98
49982.4	-75.9466	490.447	20.9232	0	20.9232	9383.76
49774.1	-242.82	571.448	21.0984	0	21.0984	69652.8
49565.7	307.035	693.342	21.2758	0	21.2758	81658.3
49357.4	-230.056	780.978	21.4555	0	21.4555	63257.9
49149.1	14.1393	323.352	21.6375	0	21.6375	56.2226
48940.7	-65.6613	642.958	21.8217	0	21.8217	7653.29
48732.4	22.5013	577.901	22.0084	0	22.0084	0.242939
48524.1	0.803525	325.656	22.1974	0	22.1974	457.7
48315.7	-632.401	273.306	22.3889	0	22.3889	428750
48107.4	-272.766	510.12	22.5829	0	22.5829	87231.1
47899.1	41.5438	246.116	22.7794	0	22.7794	352.101
47690.7	-38.2379	621.48	22.9785	0	22.9785	3747.45
47482.4	79.9993	377.998	23.1802	0	23.1802	3228.4
47274.1	-428.638	404.15	23.3846	0	23.3846	204324
47065.7	-364.448	211.756	23.5917	0	23.5917	150575
46857.4	239.484	952.304	23.8015	0	23.8015	46518.9
46649.1	-162.445	565.107	24.0142	0	24.0142	34767.2
46440.7	-40.1188	48.9888	24.2297	0	24.2297	4140.73
46232.4	-161.984	687.617	24.4482	0	24.4482	34756.8
46024.1	113.941	568.895	24.6695	0	24.6695	7969.31
45815.7	-88.3422	486.143	24.894	0	24.894	12822.4
45607.4	50.8956	720.361	25.1215	0	25.1215	664.308
45399.1	-83.3587	1053.96	25.3521	0	25.3521	11818
45190.7	665.429	794.944	25.5859	0	25.5859	409400
44982.4	-201.611	359.309	25.8229	0	25.8229	51726.3
44774.1	179.547	686.035	26.0633	0	26.0633	23557.3
44565.7	-125.735	574.679	26.307	0	26.307	23116.9
44357.4	-264.046	128.205	26.5542	0	26.5542	84448.2
44149.1	-233.348	878.778	26.8049	0	26.8049	67679.4
43940.7	-498.189	375.939	27.0591	0	27.0591	275886
43732.4	-174.332	507.313	27.317	0	27.317	40662.5
43524.1	242.602	386.929	27.5785	0	27.5785	46235.3
43315.7	-120.387	821.604	27.8439	0	27.8439	21972.5
43107.4	173.414	199.159	28.113	0	28.113	21112.5
42899.1	10.7716	552.146	28.3861	0	28.3861	310.271
42690.7	149.642	521.522	28.6632	0	28.6632	14635.8
42482.4	-129.537	549.264	28.9444	0	28.9444	25116.5
42274.1	220.596	794.724	29.2297	0	29.2297	36621.2
42065.7	330.88	411.168	29.5193	0	29.5193	90818.1
41857.4	-126.824	712.318	29.8131	0	29.8131	24535.2
41649.1	321.039	-1.36799	30.1114	0	30.1114	84638.9
41440.7	5.20972	656.873	30.4142	0	30.4142	635.265
41232.4	-28.7712	581.138	30.7216	0	30.7216	3539.39
41024.1	-468.576	591.595	31.0336	0	31.0336	249609
40815.7	-32.2305	350.453	31.3504	0	31.3504	4042.53
40607.4	-99.0257	283.887	31.6721	0	31.6721	17081.9
40399.1	-98.3881	572.011	31.9988	0	31.9988	17000.7
40190.7	-40.9024	554.033	32.3305	0	32.3305	5363.06
39982.4	-81.5921	881.949	32.6674	0	32.6674	13055.2
39774.1	-309.774	273.073	33.0096	0	33.0096	117501
39565.7	-171.454	836.13	33.3572	0	33.3572	41947.8
39357.4	-413.972	782.356	33.7104	0	33.7104	200420
39149.1	-17.1636	765.855	34.0691	0	34.0691	2624.79
38940.7	-4.17691	680.604	34.4336	0	34.4336	1490.77
38732.4	-281.27	324.957	34.804	0	34.804	99902.7
38524.1	-273.87	750.895	35.1804	0	35.1804	95512.1
38315.7	-89.0108	544.793	35.5629	0	35.5629	15518.6
38107.4	-102.341	746.343	35.9517	0	35.9517	19124.8
37899.1	-347.058	651.191	36.3469	0	36.3469	146999
37690.7	-59.4194	932.742	36.7486	0	36.7486	9248.29
37482.4	-242.23	569.256	37.1571	0	37.1571	78057.1
37274.1	27.4158	714.797	37.5723	0	37.5723	103.155
37065.7	-82.314	494.183	37.9946	0	37.9946	14474.2
36857.4	-97.7321	843.528	38.424	0	38.424	18538.5
36649.1	-113.664	1016.88	38.8607	0	38.8607	23263.7
36440.7	-206.965	252.685	39.3049	0	39.3049	60649
36232.4	-147.389	770.813	39.7568	0	39.7568	35023.7
36024.1	-85.7302	493.648	40.2165	0	40.2165	15862.6
35815.7	-204.675	704.591	40.6842	0	40.6842	60201.1
35607.4	32.5321	727.052	41.1601	0	41.1601	74.4422
35399.1	-164.806	795.16	41.6444	0	41.6444	42621.5
35190.7	-176.089	438.034	42.1372	0	42.1372	47622.7
34982.4	-255.781	1054.68	42.6389	0	42.6389	89054.2
34774.1	-212.004	768.651	43.1495	0	43.1495	65103.6
34565.7	-289.71	555.405	43.6694	0	43.6694	111142
34357.4	-37.5523	739.367	44.1988	0	44.1988	6683.23
34149.1	42.407	1018.03	44.7378	0	44.7378	5.43225
33940.7	36.7704	780.823	45.2867	0	45.2867	72.5275
33732.4	209.64	640.99	45.8457	0	45.8457	26828.6
33524.1	12.09	973.795	46.4152	0	46.4152	1178.22
33315.7	-341.821	685.185	46.9953	0	46.9953	151178
33107.4	443.208	767.859	47.5863	0	47.5863	156516
32899.1	-157.956	592.821	48.1886	0	48.1886	42495.6
32690.7	-194.085	594.135	48.8024	0	48.8024	58994.4
32482.4	105.015	749.542	49.4279	0	49.4279	3089.9
32274.1	275.191	777.885	50.0655	0	50.0655	50681.4
32065.7	473.51	952.054	50.7155	0	50.7155	178755
31857.4	-59.3248	919.33	51.3783	0	51.3783	12255.2
31649.1	44.0273	823.798	52.0541	0	52.0541	64.4287
31440.7	-6.14511	907.376	52.7433	0	52.7433	3467.84
31232.4	116.354	734.12	53.4463	0	53.4463	3957.4
31024.1	-4.38362	936.17	54.1634	0	54.1634	3427.75
30815.7	318.941	823.645	54.895	0	54.895	69720.3
30607.4	173.942	708.483	55.6415	0	55.6415	13995.1
30399.1	-217.783	755.747	56.4033	0	56.4033	75178.1
30190.7	79.7638	722.416	57.1808	0	57.1808	509.99
29982.4	-236.48	823.38	57.9745	0	57.9745	86703.3
29774.1	-82.9751	875.032	58.7848	0	58.7848	20095.9
29565.7	80.0612	741.807	59.6122	0	59.6122	418.16
29357.4	-30.3741	969.806	60.4572	0	60.4572	8250.33
29149.1	-399.914	845.275	61.3202	0	61.3202	212737
28940.7	-261.008	836.885	62.2018	0	62.2018	104464
28732.4	302.079	584.738	63.1026	0	63.1026	57109.8
28524.1	-2.89939	1187.26	64.023	0	64.023	4478.6
28315.7	92.4549	924.527	64.9636	0	64.9636	755.771
28107.4	82.802	864.663	65.9251	0	65.9251	284.829
27899.1	-78.4018	1238.03	66.9081	0	66.9081	21115
27690.7	-96.0141	753.767	67.9132	0	67.9132	26872.1
27482.4	39.3643	744.138	68.941	0	68.941	874.779
27274.1	-100.837	1149.41	69.9923	0	69.9923	29182.7
27065.7	119.539	942.902	71.0678	0	71.0678	2349.44
26857.4	192.99	1269.29	72.1683	0	72.1683	14597.9
26649.1	36.5316	579.31	73.2944	0	73.2944	1351.51
26440.7	67.2396	692.031	74.447	0	74.447	51.9476
26232.4	139.687	653.784	75.6271	0	75.6271	4103.73
26024.1	-228.041	738.345	76.8353	0	76.8353	92949.7
25815.7	258.203	1029.57	78.0726	0	78.0726	32447.1
25607.4	207.999	903.379	79.34	0	79.34	16553.2
25399.1	227.055	763.209	80.6385	0	80.6385	21437.9
25190.7	271.477	729.213	81.969	0	81.969	35913.1
24982.4	56.338	582.91	83.3327	0	83.3327	728.713
24774.1	-24.4138	897.165	84.7306	0	84.7306	11912.5
24565.7	122.283	1097.76	86.1639	0	86.1639	1304.59
24357.4	114.466	937.471	87.6337	0	87.6337	719.986
24149.1	-46.6274	982.346	89.1415	0	89.1415	18433.2
23940.7	-261.037	929.957	90.6883	0	90.6883	123711
23732.4	-7.64069	661.373	92.2757	0	92.2757	9983.29
23524.1	-176.406	842.037	93.905	0	93.905	73068.2
23315.7	205.555	1371.08	95.5778	0	95.5778	12094.9
23107.4	161.643	894.957	97.2955	0	97.2955	4140.59
22899.1	-280.208	943.126	99.0598	0	99.0598	143844
22690.7	3.00811	1102.79	100.872	0	100.872	9577.43
22482.4	45.4036	1140.26	102.735	0	102.735	3286.91
22274.1	-365.857	474.463	104.65	0	104.65	221377
22065.7	-430.195	1379.66	106.618	0	106.618	288169
21857.4	-7.86997	1285.31	108.643	0	108.643	13575.2
21649.1	-216.741	1429.8	110.725	0	110.725	107234
21440.7	-9.50068	1159.11	112.868	0	112.868	14974
21232.4	12.7834	989.716	115.073	0	115.073	10463.2
21024.1	-94.9489	884.586	117.343	0	117.343	45068
20815.7	140.238	1671.51	119.681	0	119.681	422.559
20607.4	-183.253	1326.84	122.09	0	122.09	93234
20399.1	146.18	1107.14	124.571	0	124.571	466.945
20190.7	-294.556	1016.68	127.129	0	127.129	177818
19982.4	126.023	1200.66	129.766	0	129.766	14.0081
19774.1	-56.5881	991.471	132.486	0	132.486	35748.9
19565.7	-83.4931	1816	135.291	0	135.291	47866.6
19357.4	-5.23152	1224.8	138.187	0	138.187	20568.8
19149.1	-182.018	1500.8	141.176	0	141.176	104454
18940.7	-60.8161	1205.34	144.262	0	144.262	42057.2
18732.4	-225.464	1448.4	147.451	0	147.451	139066
18524.1	105.87	1160.34	150.746	0	150.746	2013.87
18315.7	-137.408	1233.74	154.152	0	154.152	85007.3
18107.4	167.478	1614.7	157.675	0	157.675	96.0949
17899.1	-59.1212	1261.86	161.319	0	161.319	48594
17690.7	-251.094	1333.67	165.091	0	165.091	173209
17482.4	328.042	1132.79	168.995	0	168.995	25296
17274.1	280.65	1557.65	173.039	0	173.039	11580
17065.7	352.78	1442.97	177.23	0	177.23	30817.7
16857.4	309.957	1236.85	181.573	0	181.573	16482.5
16649.1	122.514	1457.72	186.078	0	186.078	4040.4
16440.7	-171.942	1933.24	190.751	0	190.751	131546
16232.4	-422.499	1675.22	195.602	0	195.602	382049
16024.1	163.161	1410.82	200.639	0	200.639	1404.56
15815.7	241.383	1205.59	205.872	0	205.872	1261.05
15607.4	144.521	1683.9	211.311	0	211.311	4460.95
15399.1	15.6795	1144.99	216.967	0	216.967	40516.8
15190.7	96.0476	1644.6	222.853	0	222.853	16079.5
14982.4	156.484	1575.53	228.979	0	228.979	5255.47
14774.1	39.0861	1841.24	235.36	0	235.36	38523.4
14565.7	104.303	1661.8	242.009	0	242.009	18963
14357.4	23.5131	1911.01	248.943	0	248.943	50818.5
14149.1	437.756	1674.51	256.176	0	256.176	32971.2
13940.7	-23.8604	1761.38	263.727	0	263.727	82706.7
13732.4	-240.412	1724.88	271.615	0	271.615	262172
13524.1	349.574	2210.11	279.859	0	279.859	4860.27
13315.7	107.741	1633.38	288.481	0	288.481	32666.7
13107.4	-88.6227	1792.76	297.504	0	297.504	149094
12899.1	-10.1828	1953.23	306.954	0	306.954	100575
12690.7	-167.217	2074.41	316.857	0	316.857	234327
12482.4	211.715	1482.89	327.242	0	327.242	13346.6
12274.1	340.127	2012.13	338.142	0	338.142	3.93725
12065.7	202.381	2501.25	349.591	0	349.591	21670.6
11857.4	148.478	1742.04	361.625	0	361.625	45431.4
11649.1	390.38	2166.36	374.284	0	374.284	259.071
11440.7	161.061	2333.73	387.613	0	387.613	51325.6
11232.4	218.042	2254.96	401.659	0	401.659	33715
11024.1	-41.0051	2373.62	416.472	0	416.472	209286
10815.7	383.811	2536.51	432.111	0	432.111	2332.9
10607.4	510.017	2789.36	448.636	0	448.636	3767.63
10399.1	211.378	2178.87	466.115	0	466.115	64890.7
10190.7	654.015	2624.89	484.621	0	484.621	28694.4
9982.4	314.076	2595.75	504.236	0	504.236	36160.7
9774.07	683.54	2611.36	525.047	0	525.047	25120
9565.73	-108.432	2621.88	547.154	0	547.154	429793
9357.4	449.534	2548.66	570.664	0	570.664	14672.5
9149.07	446.962	3128.13	595.697	0	595.697	22121.9
8940.73	221.724	2619.55	622.383	0	622.383	160528
8732.4	564.336	3121.81	650.869	0	650.869	7487.91
8524.07	490.688	2741.45	681.317	0	681.317	36339.5
8315.73	497.953	3042.63	713.908	0	713.908	46636.7
8107.4	607.531	3386.52	748.843	0	748.843	19969.2
7899.07	608.294	2923.71	786.347	0	786.347	31702.7
7690.73	634.934	3156.68	826.67	0	826.67	36762.8
7482.4	238.206	3204.94	870.095	0	870.095	399284
7274.07	724.87	3575.04	916.94	0	916.94	36890.7
7065.73	709.127	3750.95	967.561	0	967.561	66787.9
6857.4	839.886	3775.95	1022.36	0	1022.36	33297.4
6649.07	650.429	3198.09	1081.8	0	1081.8	186080
6440.73	816.818	3964.34	1146.39	0	1146.39	108619
6232.4	1002	3522.51	1216.73	0	1216.73	46110.6
6024.07	1047.46	3872.2	1293.48	0	1293.48	60525.3
5815.73	953.874	3719.01	1377.41	0	1377.41	179386
5607.4	1266.06	4445.9	1469.41	0	1469.41	41349.7
5399.07	1283.29	4421.23	1570.47	0	1570.47	82471.2
5190.73	1524.15	4614.15	1681.76	0	1681.76	24841.8
4982.4	1528.97	4997.85	1804.61	0	1804.61	75975
4774.07	1985.46	4663.83	1940.56	0	1940.56	2016.2
4565.73	2175.08	4782.7	2091.38	0	2091.38	7006.35
4357.4	2243.26	5011.83	2259.13	0	2259.13	251.744
4149.07	2598.42	5052.91	2446.17	0	2446.17	23178.7
3940.73	2181.76	5395.46	2655.25	0	2655.25	224190
3732.4	2892.57	5742.47	2889.49	0	2889.49	9.47378
3524.07	3263.22	5960.71	3152.5	0	3152.5	12257.5
3315.73	3560.32	5950.08	3448.36	0	3448.36	12534.4
3107.4	3916.59	6227.52	3781.64	0	3781.64	18212
2899.07	3961.8	6367.74	4157.38	0	4157.38	38252.3
2690.73	5251.6	6369.04	4580.97	0	4580.97	449750
2482.4	5247.01	6617.66	5057.89	0	5057.89	35765.5
2274.07	6024.61	6256.67	5593.31	0	5593.31	186019
2065.73	6628.83	6657.43	6191.29	0	6191.29	191440
1857.4	7011.93	6333.57	6853.67	0	6853.67	25047.7
1649.07	7973.75	5709.58	7578.33	0	7578.33	156358
1440.73	9079.64	5954.29	8356.94	0	8356.94	522294
1232.4	9434.45	5514.69	9172.23	0	9172.23	68754.8
1024.07	9979.97	4579.89	9995.37	0	9995.37	237.335
815.735	10693.9	4370.74	10784.5	0	10784.5	8211.8
607.402	11551.7	2715.03	11485.9	0	11485.9	4326.15
399.068	12108.5	1922.48	12039.7	0	12039.7	4730.57
190.735	12226.6	866.801	12389.8	0	12389.8	26626.4
-17.5984	11990.1	-48.1072	12496.4	0	12496.4	256416
-225.932	11759.4	-1625.85	12346.9	0	12346.9	345149
-434.265	11421.2	-2146.11	11959	0	11959	289278
-642.598	11265.1	-3343.06	11376.1	0	11376.1	12316.6
-850.932	10747.1	-4226.38	10655.7	0	10655.7	8348.77
-1059.27	10105.6	-4278.04	9857.37	0	9857.37	61614.9
-1267.6	9332.54	-5622.21	9032.98	0	9032.98	89739.5
-1475.93	8491.68	-5488.44	8222.21	0	8222.21	72618.2
-1684.27	7921.93	-5854.87	7451.78	0	7451.78	221045
-1892.6	7036.76	-5927.05	6737.26	0	6737.26	89704.3
-2100.93	6817.09	-5889.42	6085.74	0	6085.74	534869
-2309.27	5711.37	-6586.51	5498.54	0	5498.54	45297
-2517.6	5053.93	-6297.68	4973.33	0	4973.33	6495.47
-2725.93	4267.86	-6546.27	4505.8	0	4505.8	56615.7
-2934.27	4399.93	-6228.13	4090.68	0	4090.68	95631.8
-3142.6	3565.92	-6080.19	3722.49	0	3722.49	24513.4
-3350.93	3088.71	-5878.97	3395.87	0	3395.87	94348.6
-3559.27	2687.3	-5643.84	3105.88	0	3105.88	175204
-3767.6	2977.76	-5141.36	2848	0	2848	16837.4
-3975.93	2172.48	-5293.98	2618.25	0	2618.25	198704
-4184.27	2145.27	-5419.45	2413.1	0	2413.1	71733.1
-4392.6	2092.82	-4889.82	2229.5	0	2229.5	18681.5
-4600.93	2168.22	-5118.65	2064.77	0	2064.77	10701.8
-4809.27	2048.11	-4675.11	1916.59	0	1916.59	17297
-5017.6	1632.38	-4511.03	1782.98	0	1782.98	22678.8
-5225.93	1433.69	-3878.05	1662.18	0	1662.18	52211.8
-5434.27	1939.49	-4058.87	1552.71	0	1552.71	149599
-5642.6	1000.11	-3911.42	1453.26	0	1453.26	205345
-5850.93	926.603	-3874.7	1362.69	0	1362.69	190174
-6059.27	1405.84	-3434.84	1280.03	0	1280.03	15828
-6267.6	1017.19	-3719.29	1204.41	0	1204.41	35053.4
-6475.93	864.686	-3398.69	1135.09	0	1135.09	73119.7
-6684.27	656.325	-3646.57	1071.41	0	1071.41	172295
-6892.6	923.724	-3948.7	1012.79	0	1012.79	7932.82
-7100.93	828.73	-3501.51	958.726	0	958.726	16899.1
-7309.27	855.713	-3153.57	908.77	0	908.77	2815.03
-7517.6	600.5	-2762.15	862.527	0	862.527	68658.3
-7725.93	686.392	-2839.68	819.647	0	819.647	17756.8
-7934.27	788.431	-3380.66	779.819	0	779.819	74.1726
-8142.6	294.676	-3180.4	742.767	0	742.767	200785
-8350.93	324.652	-2717.77	708.243	0	708.243	147142
-8559.27	447.964	-2676.79	676.027	0	676.027	52013.1
-8767.6	499.526	-2955.02	645.923	0	645.923	21431.9
-8975.93	522.326	-2715.4	617.752	0	617.752	9106
-9184.27	256.652	-2518.39	591.355	0	591.355	112026
-9392.6	339.025	-2600.2	566.589	0	566.589	51785
-9600.93	397.825	-2565	543.324	0	543.324	21169.8
-9809.27	986.215	-2161.11	521.443	0	521.443	216013
-10017.6	588.136	-2045.52	500.84	0	500.84	7620.69
-10225.9	464.789	-2430.01	481.419	0	481.419	276.54
-10434.3	69.0246	-2372.04	463.091	0	463.091	155289
-10642.6	286.648	-2183.86	445.779	0	445.779	25322.6
-10850.9	765.377	-2115.68	429.408	0	429.408	112875
-11059.3	33.4992	-2192.94	413.913	0	413.913	144715
-11267.6	175.423	-2578.29	399.233	0	399.233	50091
-11475.9	207.807	-2271.51	385.312	0	385.312	31508.1
-11684.3	250.01	-2052.62	372.1	0	372.1	14905.7
-11892.6	166.049	-2197.43	359.549	0	359.549	37442.3
-12100.9	181.864	-1686.38	347.616	0	347.616	27474
-12309.3	631.2	-1437.51	336.263	0	336.263	86987.4
-12517.6	217.669	-2149.36	325.452	0	325.452	11617.4
-12725.9	27.1117	-2316.79	315.15	0	315.15	82966.2
-12934.3	167.671	-1621.9	305.326	0	305.326	18948.8
-13142.6	82.2688	-1673.1	295.95	0	295.95	45659.7
-13350.9	308.062	-1898.62	286.996	0	286.996	443.769
-13559.3	-188.605	-1772.5	278.44	0	278.44	218131
-13767.6	85.3317	-1675.42	270.258	0	270.258	34197.6
-13975.9	398.076	-1710.26	262.428	0	262.428	18400.2
-14184.3	557.872	-1394.73	254.932	0	254.932	91772.8
-14392.6	246.712	-1818.27	247.751	0	247.751	1.07859
-14600.9	197.18	-1847.73	240.866	0	240.866	1908.51
-14809.3	-99.5291	-1663.67	234.263	0	234.263	111417
-15017.6	152.817	-1775.89	227.926	0	227.926	5641.34
-15225.9	-10.9525	-1476.78	221.842	0	221.842	54193.1
-15434.3	230.239	-1662.79	215.996	0	215.996	202.866
-15642.6	64.5483	-1366.92	210.377	0	210.377	21266
-15850.9	38.3731	-1319.77	204.973	0	204.973	27755.6
-16059.3	-32.9947	-1133.03	199.774	0	199.774	54181.4
-16267.6	255.263	-1767.03	194.769	0	194.769	3659.47
-16475.9	-91.9814	-1345.29	189.949	0	189.949	79484.9
-16684.3	859.945	-1222.57	185.305	0	185.305	455139
-16892.6	196.33	-1369.06	180.828	0	180.828	240.292
-17100.9	20.7495	-1462.75	176.511	0	176.511	24261.7
-17309.3	-170.043	-1209.67	172.346	0	172.346	117230
-17517.6	136.721	-1124.1	168.326	0	168.326	998.853
-17725.9	390.585	-1090.81	164.444	0	164.444	51139.7
-17934.3	35.4717	-1196.6	160.695	0	160.695	15680.8
-18142.6	211.855	-1221.11	157.071	0	157.071	3001.2
-18350.9	99.5501	-961.314	153.569	0	153.569	2918.03
-18559.3	397.714	-1815.76	150.182	0	150.182	61272.1
-18767.6	-268.177	-1496.23	146.905	0	146.905	172293
-18975.9	-213.798	-1218.62	143.734	0	143.734	127829
-19184.3	-180.5	-1170.17	140.664	0	140.664	103147
-19392.6	101.141	-1589.6	137.691	0	137.691	1335.91
-19600.9	-278.334	-1334.77	134.811	0	134.811	170688
-19809.3	-164.716	-1129.52	132.02	0	132.02	88052.2
-20017.6	143.939	-1536.43	129.315	0	129.315	213.855
-20225.9	55.5982	-1188.69	126.691	0	126.691	5054.24
-20434.3	17.3342	-1600.39	124.147	0	124.147	11408.9
-20642.6	-333.746	-1051.89	121.678	0	121.678	207411
-20850.9	-69.4265	-1086.6	119.282	0	119.282	35610.7
-21059.3	151.265	-1197.91	116.955	0	116.955	1177.19
-21267.6	336.521	-1112.21	114.696	0	114.696	49206.4
-21475.9	167.151	-1040.95	112.501	0	112.501	2986.54
-21684.3	-47.3545	-1230.2	110.369	0	110.369	24876.7
-21892.6	-249.582	-1076.09	108.297	0	108.297	128077
-22100.9	-0.855884	-921.605	106.282	0	106.282	11478.5
-22309.3	277.585	-993.774	104.323	0	104.323	30020
-22517.6	70.2812	-1228.39	102.417	0	102.417	1032.7
-22725.9	-141.894	-1011.88	100.563	0	100.563	58785.4
-22934.3	103.176	-873.586	98.7584	0	98.7584	19.5126
-23142.6	-192.613	-1012.61	97.0021	0	97.0021	83877.1
-23350.9	-470.238	-1066.34	95.292	0	95.292	319824
-23559.3	-18.3975	-957.652	93.6267	0	93.6267	12549.4
-23767.6	-186.763	-865.616	92.0046	0	92.0046	77711.1
-23975.9	196.157	-1098.33	90.4242	0	90.4242	11179.4
-24184.3	184.306	-866.308	88.884	0	88.884	9105.31
-24392.6	378.42	-1181.69	87.3828	0	87.3828	84702.8
-24600.9	-357.333	-757.398	85.9192	0	85.9192	196473
-24809.3	-26.0436	-1167.2	84.4919	0	84.4919	12218.1
-25017.6	-230.865	-869.007	83.0999	0	83.0999	98573.9
-25225.9	-33.8823	-1262.69	81.7419	0	81.7419	13368.9
-25434.3	-122.16	-1019.1	80.4169	0	80.4169	41037.2
-25642.6	-27.4999	-1075.67	79.1237	0	79.1237	11368.6
-25850.9	-14.6335	-660.757	77.8615	0	77.8615	8555.32
-26059.3	-46.3772	-853.221	76.6291	0	76.6291	15130.6
-26267.6	380.054	-959.318	75.4257	0	75.4257	92798.1
-26475.9	75.2751	-1116.96	74.2504	0	74.2504	1.05007
-26684.3	90.0998	-1097.91	73.1023	0	73.1023	288.916
-26892.6	160.131	-989.021	71.9805	0	71.9805	7770.56
-27100.9	-72.7836	-1054.84	70.8844	0	70.8844	20640.5
-27309.3	81.4836	-1032.1	69.813	0	69.813	136.202
-27517.6	-201.123	-840.609	68.7657	0	68.7657	72840
-27725.9	70.5695	-1049.55	67.7418	0	67.7418	7.99633
-27934.3	196.452	-1021.91	66.7405	0	66.7405	16825.2
-28142.6	160.443	-877.801	65.7612	0	65.7612	8964.73
-28350.9	-129.327	-790.742	64.8032	0	64.8032	37686.6
-28559.3	-103.602	-793.638	63.8661	0	63.8661	28045.4
-28767.6	57.8786	-652.706	62.949	0	62.949	25.7091
-28975.9	-182.345	-939.912	62.0516	0	62.0516	59729.7
-29184.3	-76.6276	-1035.81	61.1731	0	61.1731	18989
-29392.6	164.858	-919.952	60.3132	0	60.3132	10929.6
-29600.9	-168.442	-590.442	59.4712	0	59.4712	51944.3
-29809.3	50.5236	-1128.54	58.6467	0	58.6467	65.9847
-30017.6	164.684	-703.807	57.8393	0	57.8393	11415.8
-30225.9	8.05954	-805.112	57.0483	0	57.0483	2399.9
-30434.3	-306.932	-1133.22	56.2735	0	56.2735	131918
-30642.6	-74.9291	-701.478	55.5143	0	55.5143	17015.5
-30850.9	-0.0576432	-1112.27	54.7703	0	54.7703	3006.1
-31059.3	31.1579	-645.107	54.0412	0	54.0412	523.646
-31267.6	-202.426	-542.775	53.3265	0	53.3265	65409.2
-31475.9	-277.665	-405.428	52.6259	0	52.6259	109092
-31684.3	-69.517	-944.803	51.939	0	51.939	14751.5
-31892.6	-330.267	-684.728	51.2654	0	51.2654	145567
-32100.9	82.2513	-734.049	50.6048	0	50.6048	1001.5
-32309.3	39.6659	-880.342	49.9569	0	49.9569	105.905
-32517.6	-51.8088	-770.796	49.3214	0	49.3214	10227.3
-32725.9	118.91	-757.66	48.6978	0	48.6978	4929.8
-32934.3	165.339	-1229.4	48.086	0	48.086	13748.3
-33142.6	-353.426	-896.595	47.4857	0	47.4857	160730
-33350.9	-286.946	-453.548	46.8965	0	46.8965	111451
-33559.3	-101.392	-893.701	46.3182	0	46.3182	21818.5
-33767.6	-306.249	-848.674	45.7505	0	45.7505	123904
-33975.9	167.002	-1068.14	45.1932	0	45.1932	14837.5
-34184.3	-10.699	-830.711	44.646	0	44.646	3063.07
-34392.6	-28.8394	-823.291	44.1086	0	44.1086	5321.42
-34600.9	-437.052	-883.418	43.5809	0	43.5809	231008
-34809.3	-478.562	-698.066	43.0626	0	43.0626	272092
-35017.6	37.1099	-926.312	42.5535	0	42.5535	29.6325
-35225.9	-487.387	-320.546	42.0533	0	42.0533	280307
-35434.3	-152.447	-648.574	41.5619	0	41.5619	37639.5
-35642.6	250.358	-352.021	41.0791	0	41.0791	43797.7
-35850.9	-261.664	-650.079	40.6046	0	40.6046	91366.2
-36059.3	-285.558	-1073.71	40.1382	0	40.1382	106078
-36267.6	129.016	-384.34	39.6799	0	39.6799	7980.99
-36475.9	54.7162	-701.772	39.2293	0	39.2293	239.843
-36684.3	-293.038	-563.679	38.7864	0	38.7864	110107
-36892.6	-312.245	-640.243	38.3509	0	38.3509	122917
-37100.9	274.448	-296.483	37.9227	0	37.9227	55944.1
-37309.3	259.691	-786.825	37.5017	0	37.5017	49367.9
-37517.6	-444.029	-505.619	37.0876	0	37.0876	231473
-37725.9	187.217	-580.918	36.6803	0	36.6803	22661.3
-37934.3	-269.608	-707.157	36.2797	0	36.2797	93567.3
-38142.6	-61.606	-324.617	35.8856	0	35.8856	9504.6
-38350.9	-280.522	-994.31	35.4979	0	35.4979	99868.3
-38559.3	-98.3908	-408.951	35.1164	0	35.1164	17824.2
-38767.6	230.765	-459.043	34.741	0	34.741	38425.5
-38975.9	180.76	-109.331	34.3716	0	34.3716	21429.5
-39184.3	153.536	-322.322	34.0081	0	34.0081	14286.8
-39392.6	201.549	-638.888	33.6503	0	33.6503	28190
-39600.9	430.801	-796.374	33.2981	0	33.2981	158008
-39809.3	176.487	-837.884	32.9514	0	32.9514	20602.5
-40017.6	-355.935	-259.056	32.6101	0	32.6101	150968
-40225.9	86.6595	-719.614	32.2741	0	32.2741	2957.77
-40434.3	-18.3334	-984.065	31.9432	0	31.9432	2527.74
-40642.6	-27.3403	-567.722	31.6174	0	31.6174	3476.01
-40850.9	27.7733	-637.807	31.2965	0	31.2965	12.4135
-41059.3	14.7299	-699.444	30.9805	0	30.9805	264.085
-41267.6	-277.572	-560.403	30.6693	0	30.6693	95012.9
-41475.9	-312.955	-713.482	30.3627	0	30.3627	117867
-41684.3	-348.165	-294.339	30.0607	0	30.0607	143055
-41892.6	43.7773	-961.519	29.7632	0	29.7632	196.397
-42100.9	333.66	-667.974	29.47	0	29.47	92531.7
-42309.3	-42.7395	-833.552	29.1812	0	29.1812	5172.58
-42517.6	104.73	-575.058	28.8966	0	28.8966	5750.78
-42725.9	-499.325	-524.327	28.6161	0	28.6161	278721
-42934.3	-41.7996	-470.696	28.3397	0	28.3397	4919.52
-43142.6	241.738	-460.565	28.0673	0	28.0673	45655.2
-43350.9	-234.917	-394.867	27.7988	0	27.7988	69019.8
-43559.3	79.2688	-542.89	27.5341	0	27.5341	2676.48
-43767.6	-146.623	-235.058	27.2731	0	27.2731	30239.9
-43975.9	-508.536	-447.419	27.0159	0	27.0159	286816
-44184.3	147.57	-763.179	26.7623	0	26.7623	14594.5
-44392.6	683.312	-491.996	26.5122	0	26.5122	431385
-44600.9	385.911	-264.459	26.2656	0	26.2656	129345
-44809.3	-416.186	-919.796	26.0225	0	26.0225	195549
-45017.6	-565.007	-704.536	25.7827	0	25.7827	349032
-45225.9	171.392	-906.843	25.5462	0	25.5462	21271.1
-45434.3	-115.998	-473.746	25.3129	0	25.3129	19968.8
-45642.6	-284.867	-440.829	25.0828	0	25.0828	96069.1
-45850.9	443.658	-641.397	24.8558	0	24.8558	175395
-46059.3	-153.505	-657.287	24.6319	0	24.6319	31732.7
-46267.6	-130.663	-726.328	24.411	0	24.411	24047.8
-46475.9	-93.9313	-81.9126	24.1931	0	24.1931	13953.4
-46684.3	-271.757	-442.413	23.9781	0	23.9781	87459.4
-46892.6	-25.1812	-827.727	23.7659	0	23.7659	2395.81
-47100.9	-30.9314	-865.451	23.5565	0	23.5565	2968.93
-47309.3	-123.473	-337.95	23.3499	0	23.3499	21557
-47517.6	180.544	-548.373	23.146	0	23.146	24774.2
-47725.9	-121.944	-425.536	22.9447	0	22.9447	20992.7
-47934.3	-332.563	-528.477	22.746	0	22.746	126244
-48142.6	-15.4813	-163.962	22.55	0	22.55	1446.38
-48350.9	189.03	-893.992	22.3564	0	22.3564	27780.2
-48559.3	405.912	-538.848	22.1653	0	22.1653	147262
-48767.6	5.28147	-233.671	21.9767	0	21.9767	278.73
-48975.9	81.472	-489.381	21.7904	0	21.7904	3561.88
-49184.3	167.165	-486.39	21.6065	0	21.6065	21187.4
-49392.6	105.033	-270.409	21.425	0	21.425	6990.31
-49600.9	-509.202	-647.846	21.2457	0	21.2457	281375
-49809.3	-145.728	-391.177	21.0686	0	21.0686	27821.1
-50017.6	59.3277	-508.861	20.8938	0	20.8938	1477.17
						3.08738e+07

## Sheet: G680-40dC_se_spec2
X	Real	Imaginary
416857	-152.79	-242.449
416649	-287.9	269.44
416441	-81.7851	-14.2044
416232	-160.984	-67.821
416024	69.4571	-218.112
415816	230.12	265.56
415607	-179.32	206.485
415399	476.548	227.044
415191	188.471	107.584
414982	81.2671	-176.241
414774	201.796	-345.554
414566	499.625	149.02
414357	-55.3193	57.4247
414149	90.9899	177.991
413941	30.701	-86.9142
413732	130.632	99.687
413524	243.459	374.344
413316	-369.422	130.552
413107	276.904	-220.825
412899	-29.9986	-174.867
412691	386.338	-225.441
412482	74.9127	-70.1917
412274	49.0099	319.447
412066	240.542	3.60838
411857	-57.4671	-118.053
411649	79.1959	67.1703
411441	-35.3485	-243.594
411232	339.121	-85.2155
411024	12.7175	505.312
410816	203.71	-394.691
410607	147.339	-77.1848
410399	432.446	109.11
410191	70.1496	39.3517
409982	-139.772	-162.708
409774	-68.5614	-121.71
409566	-207.338	-27.6347
409357	34.0313	-32.0344
409149	-160.222	244.996
408941	-442.431	93.3831
408732	493.732	32.6796
408524	279.732	219.895
408316	188.439	559.43
408107	278.589	-91.1663
407899	-73.111	-153.54
407691	55.0411	81.682
407482	-14.4015	-213.785
407274	-87.3231	-174.989
407066	-39.391	426.169
406857	-41.0548	397.928
406649	-22.4185	316.155
406441	291.627	-35.4799
406232	-136.978	-9.77468
406024	-117.001	-218.183
405816	-66.4331	255.771
405607	94.7601	-580.141
405399	108.379	124.29
405191	-297.11	74.1519
404982	-403.048	374.405
404774	-36.5087	-365.189
404566	129.777	174.327
404357	41.5814	116.894
404149	73.5227	-89.3191
403941	19.4482	163.525
403732	491.357	-30.1593
403524	-43.0779	-50.2552
403316	137.113	85.9026
403107	-211.011	-339.172
402899	-31.4729	380.842
402691	-333.711	68.931
402482	-92.2019	192.524
402274	401.096	42.8545
402066	-4.52135	-379.347
401857	-62.5121	-491.824
401649	-305.675	-13.4173
401441	-240.597	-655.022
401232	-172.119	-65.7321
401024	55.536	-316.761
400816	-79.5348	296.863
400607	-163.088	-77.7158
400399	-368.887	-130.666
400191	-200.181	-11.2994
399982	53.1141	-303.939
399774	-98.3035	-146.903
399566	-333.92	-110.745
399357	-208.506	-224.293
399149	72.4691	98.5773
398941	-138.898	-218.083
398732	-78.745	-415.784
398524	-87.0743	200.169
398316	170.734	-126.058
398107	8.08646	-292.653
397899	392.312	-230.506
397691	16.5533	-123.544
397482	8.47949	-26.7353
397274	19.0135	-268.25
397066	-57.8702	-45.8589
396857	-523.765	-150.364
396649	26.1896	213.113
396441	158.758	-240.264
396232	256.832	337.644
396024	103.604	-130.869
395816	-91.3058	573.588
395607	-304.541	-46.6181
395399	124.595	-278.575
395191	-8.79262	37.0286
394982	-232.664	82.877
394774	3.82954	190.688
394566	65.6616	227.367
394357	64.9736	204.397
394149	-108.745	-128.388
393941	-144.563	149.226
393732	-10.1401	-99.897
393524	-196.219	266.738
393316	281.739	-64.034
393107	-221.711	-120.57
392899	-186.788	-42.9645
392691	119.369	33.7492
392482	-180.383	-14.4748
392274	-105.862	-108.186
392066	44.6072	245.845
391857	187.251	-96.8449
391649	258.578	55.0056
391441	6.36818	151.069
391232	-186.69	-8.95322
391024	-190.539	122.204
390816	-125.249	-50.2452
390607	-73.1516	-261.138
390399	165.755	-61.972
390191	285.841	72.3423
389982	-148.925	-98.9083
389774	267.357	-298.406
389566	323.059	73.5065
389357	-42.4458	192.426
389149	50.6798	214.729
388941	209.445	20.4972
388732	-139.09	251.649
388524	-9.19814	16.7946
388316	-38.8136	-27.3707
388107	180.24	-171.658
387899	-73.3899	-228.267
387691	205.327	-37.2074
387482	-167.837	159.895
387274	-243.992	-101.699
387066	23.8601	39.6629
386857	-9.64654	57.2701
386649	-161.01	53.5439
386441	8.54741	-230.442
386232	-171.98	15.0107
386024	17.245	-174.556
385816	19.191	156.802
385607	-237.459	236.538
385399	-340.036	-306.158
385191	21.2387	-138.995
384982	135.653	-20.031
384774	17.5969	228.199
384566	-87.4758	-3.23473
384357	-84.1615	58.9307
384149	429.228	50.4802
383941	141.964	-45.3423
383732	-89.5313	-74.7704
383524	-46.5554	337.393
383316	461.078	59.9324
383107	213.733	349.256
382899	28.4153	67.8949
382691	258.138	-101.256
382482	43.3853	67.8743
382274	28.2868	-149.009
382066	407.097	143.675
381857	154.912	-51.152
381649	12.6588	-44.5505
381441	98.9405	0.675424
381232	42.1728	-24.3064
381024	151.459	79.5539
380816	108.618	196.47
380607	63.5375	-45.9038
380399	-95.0281	31.0302
380191	-323.103	-12.6244
379982	-190.533	32.9057
379774	-31.9517	138.869
379566	119.504	-17.9718
379357	-126.718	-86.4746
379149	191.493	214.221
378941	73.2665	94.6974
378732	109.1	-122.169
378524	261.412	-163.551
378316	0.492449	-83.8889
378107	85.9715	-120.54
377899	-201.449	-189.468
377691	-118.285	-186.187
377482	-326.797	307.716
377274	-372.037	167.27
377066	-191.079	-232.742
376857	-156.935	185.459
376649	-167.91	-136.884
376441	-137.423	-137.916
376232	-67.2117	-36.6001
376024	-110.769	589.265
375816	403.791	-37.9249
375607	43.3038	321.415
375399	49.5264	127.55
375191	46.1505	-211.844
374982	180.784	249.193
374774	157.264	-148.462
374566	-208.595	-134.839
374357	-176.511	-126.816
374149	125.811	-39.0688
373941	-123.888	-49.6076
373732	-324.429	-89.1663
373524	-14.7605	-267.329
373316	-284.218	-68.1032
373107	-67.6694	151.998
372899	-271.829	-80.6618
372691	56.2615	-337.539
372482	-354.795	291.624
372274	365.925	-234.635
372066	223.999	17.3925
371857	314.159	-223.454
371649	241.665	-89.351
371441	-214.661	-189.664
371232	-553.537	370.811
371024	-146.379	74.5264
370816	96.101	32.5091
370607	-361.272	279.667
370399	261.315	204.652
370191	110.074	-17.3911
369982	-115.785	-402.092
369774	383.673	-0.391323
369566	36.4413	-98.993
369357	-120.317	-120.371
369149	101.536	344.08
368941	-201.62	-179.163
368732	-63.1837	137.83
368524	-51.5385	-59.654
368316	40.2513	-116.069
368107	326.582	314.757
367899	-242.541	-26.0793
367691	35.9992	-224.97
367482	0.280006	105.764
367274	-126.996	63.0859
367066	137.087	-150.021
366857	-188.997	-28.1712
366649	145.72	-24.4985
366441	489.087	208.756
366232	36.168	631.241
366024	-82.3147	1.40673
365816	144.924	-84.1889
365607	354.625	-365.404
365399	-392.557	14.7257
365191	-45.4384	75.3828
364982	293.252	180.479
364774	36.3905	4.04619
364566	-395.142	147.381
364357	-125.084	28.8844
364149	-15.5604	-170.925
363941	126.126	106.301
363732	-217.156	210.403
363524	112.914	18.2676
363316	-171.396	280.031
363107	325.454	64.0268
362899	127.947	129.079
362691	14.6889	142.327
362482	169.388	-180.035
362274	197.764	106.655
362066	-223.205	-88.8281
361857	-85.5184	55.1767
361649	-169.479	262.357
361441	-4.46792	-74.4566
361232	-277.764	384.433
361024	-304.839	54.8533
360816	-50.9337	228.814
360607	74.9401	78.532
360399	-122.246	24.7772
360191	19.2185	-32.3734
359982	262.064	-27.1709
359774	-109.681	47.1361
359566	-104.433	-71.8656
359357	-232.902	-256.795
359149	231.686	164.452
358941	125.535	-147.561
358732	12.7243	-208.48
358524	-234.783	-336.806
358316	-127.797	-78.7143
358107	0.664329	-76.2515
357899	231.185	-10.3922
357691	-83.3741	205.312
357482	131.211	-254.567
357274	36.581	373.183
357066	-239.886	-262.595
356857	159.241	-161.319
356649	24.5997	-42.2336
356441	-122.151	-57.807
356232	89.8562	18.3567
356024	128.512	-56.5643
355816	-227.287	-368.155
355607	-3.8406	188.28
355399	-317.06	-105.246
355191	131.659	-219.269
354982	-312.665	192.5
354774	117.264	-128.726
354566	-46.7335	-115.698
354357	-85.8155	-184.425
354149	-118.408	254.195
353941	-139.726	4.23483
353732	275.61	-201.728
353524	-6.14892	-40.5748
353316	44.8448	-4.10616
353107	-208.744	47.1227
352899	-111.037	125.528
352691	-343.956	313.073
352482	-481.185	-197.301
352274	-60.0051	-22.7494
352066	-16.2138	-103.202
351857	-86.4258	111.953
351649	-91.7591	59.3969
351441	-109.253	145.735
351232	-6.88832	-181.373
351024	48.929	-128.683
350816	-88.6531	288.697
350607	134.837	256.893
350399	-360.378	-106.291
350191	-154.178	-206.952
349982	-106.405	-22.6751
349774	187.198	-120.575
349566	-257.17	-60.1897
349357	42.5842	-28.0383
349149	178.201	112.72
348941	290.53	16.3537
348732	306.146	114.231
348524	-393.823	-17.7458
348316	133.119	-377.408
348107	-181.108	54.478
347899	98.2326	123.589
347691	124.461	8.44165
347482	36.6737	219.059
347274	-24.6909	-73.5091
347066	-532.948	99.9726
346857	68.554	-240.873
346649	-166.027	79.3608
346441	-392.797	-67.308
346232	38.0348	68.9278
346024	-216.757	-65.5425
345816	93.5461	143.13
345607	245.554	-219.514
345399	-233.252	-8.34954
345191	112.166	82.2219
344982	-180.459	293.298
344774	78.9767	251.235
344566	-329.294	101.527
344357	46.5045	-393.757
344149	273.465	339.172
343941	298.967	199.68
343732	35.0522	245.996
343524	309.803	-217.459
343316	146.109	550.615
343107	99.7663	21.8548
342899	-59.0778	-291.635
342691	-204.962	36.6061
342482	-135.12	31.8206
342274	12.4371	-68.1129
342066	-49.0258	37.2722
341857	245.985	-40.1646
341649	-107.052	-299.556
341441	-206.567	137.745
341232	127.398	-129.229
341024	307.81	-307.979
340816	126.189	106.689
340607	-366.245	187.027
340399	-119.541	171.155
340191	-258.94	-166.655
339982	-58.4719	-197.208
339774	-223.434	-245.223
339566	-50.7111	-138.413
339357	-284.246	34.9534
339149	-7.54757	202.249
338941	-321.362	326.775
338732	-259.857	148.666
338524	12.87	-66.2711
338316	-71.9211	286.888
338107	96.7477	125.441
337899	192.029	0.79558
337691	-15.9761	-348.803
337482	92.1073	38.9145
337274	-86.7347	14.8692
337066	-64.2339	-324.092
336857	-232.916	12.7392
336649	-62.3909	-67.5596
336441	-308.925	236.09
336232	68.9836	404.175
336024	88.6977	119.225
335816	195.242	22.4953
335607	311.301	-169.172
335399	-38.6746	-2.64587
335191	78.1849	-376.752
334982	-316.531	212.593
334774	471.1	90.284
334566	-149.942	207.574
334357	27.432	-192.569
334149	302.89	252.617
333941	129.711	-175.199
333732	-111.934	-68.1722
333524	-175.825	-40.6354
333316	280.963	52.4301
333107	207.577	355.542
332899	185.597	100.842
332691	104.098	58.0721
332482	59.9262	220.788
332274	-158.713	37.746
332066	23.5707	-59.1069
331857	68.8887	-194.791
331649	-64.6403	134.895
331441	-103.604	27.2704
331232	206.518	-343.62
331024	-336.163	-375.762
330816	-406.002	11.0048
330607	-217.828	185.734
330399	-45.7891	-69.9584
330191	96.6671	124.175
329982	-143.571	44.6206
329774	-434.295	-65.4728
329566	34.3008	39.5915
329357	92.9911	-22.0428
329149	-113.074	-8.89915
328941	53.6425	-449.318
328732	151.944	223.124
328524	-481.285	-2.53601
328316	-288.565	308.762
328107	-121.225	-202.858
327899	-515.019	37.1943
327691	-276.016	55.7563
327482	-345.926	-40.8829
327274	-116.4	140.258
327066	-21.2723	46.1733
326857	-10.7844	90.6436
326649	-54.5525	-85.702
326441	-349.81	331.965
326232	49.3116	-79.7256
326024	-86.923	199.737
325816	-149.499	-11.7928
325607	357.562	57.5948
325399	-240.949	177.694
325191	298.586	322.511
324982	-81.537	142.413
324774	-50.641	28.9783
324566	-322.274	-127.816
324357	-223.519	119.587
324149	106.563	66.964
323941	200.676	107.107
323732	-219.822	268.577
323524	37.6422	178.908
323316	-196.741	-445.944
323107	64.3084	295.024
322899	-10.1061	250.369
322691	102.833	223.043
322482	312.087	-121.204
322274	-392.626	-295.499
322066	168.231	0.890137
321857	286.164	66.2191
321649	151.578	145.586
321441	225.179	276.248
321232	-9.372	-5.808
321024	139.467	56.007
320816	208.39	192.001
320607	-266.607	-55.5751
320399	19.7725	-106.67
320191	-109.149	-32.233
319982	104.573	-292.545
319774	-288.654	-289.312
319566	-113.634	-330.278
319357	-84.1462	231.924
319149	98.6887	172.549
318941	3.98608	22.1255
318732	-47.9046	91.9183
318524	26.6067	245.961
318316	214.328	-30.6479
318107	298.895	-159.733
317899	-103.471	-149.941
317691	-7.67848	252.551
317482	109.865	72.5516
317274	204.835	-63.3477
317066	-221.954	239.466
316857	-25.0745	265.154
316649	-148.987	2.50323
316441	-162.465	-62.5724
316232	-90.5496	286.602
316024	-266.656	135.608
315816	-112.309	-93.8083
315607	-182.26	-262.929
315399	9.31167	-171.465
315191	-79.5855	58.2846
314982	-314.176	-314.775
314774	-15.133	0.0143966
314566	-397.616	436.939
314357	-127.215	32.5882
314149	89.9972	133.633
313941	145.725	337.334
313732	-313.564	-214.601
313524	48.0433	19.0363
313316	72.6741	253.637
313107	229.084	230.229
312899	259.818	-2.54502
312691	148.094	-252.199
312482	74.9453	425.316
312274	-176.043	-207.613
312066	138.224	75.6889
311857	-273.753	24.0447
311649	79.1492	94.3303
311441	137.095	49.5483
311232	19.7791	-143.173
311024	-69.6895	-137.254
310816	-224.674	53.835
310607	-144.777	503.894
310399	294.462	108.755
310191	-57.9471	-151.304
309982	281.422	-3.78839
309774	-150.274	-4.01556
309566	-241.323	307.658
309357	-140.915	-61.7601
309149	18.4603	11.2755
308941	-168.003	-338.721
308732	348.725	-81.0472
308524	69.9891	72.6323
308316	-319.799	688.646
308107	62.2952	211.309
307899	-449.717	93.6636
307691	58.7735	35.6848
307482	346.61	10.9506
307274	-175.257	-202.014
307066	-44.1401	-77.0702
306857	222.921	-148.72
306649	-28.6754	-136.813
306441	66.7865	186.269
306232	-69.2381	-33.1559
306024	-158.562	37.031
305816	-125.539	-75.7069
305607	-415.31	347.116
305399	285.948	29.0051
305191	-313.965	-31.2233
304982	-199.851	308.921
304774	-54.9284	-209.816
304566	5.43041	-445.619
304357	-365.355	301.505
304149	-187.703	34.8845
303941	110.312	64.1472
303732	-98.1411	124.927
303524	161.164	-32.6324
303316	210.379	-99.3456
303107	-151.816	-175.882
302899	-31.9004	-381.403
302691	-52.0222	221.938
302482	260.76	338.91
302274	-47.5136	-135.793
302066	-81.9583	-93.5027
301857	-263.376	346.687
301649	-287.115	-132.613
301441	79.9512	177.865
301232	61.8586	152.055
301024	4.21623	-204.857
300816	117.991	-138.361
300607	-387.036	40.6281
300399	-254.855	-68.5723
300191	-104.06	211.359
299982	-141.82	-141.106
299774	32.7971	-50.297
299566	-301.944	-199.677
299357	-39.1593	211.417
299149	-49.0076	95.5687
298941	-18.5625	432.574
298732	-44.0702	199.725
298524	93.5443	-39.1943
298316	-55.7394	382.063
298107	198.764	335.663
297899	-114.746	-547.174
297691	-59.6072	-287.092
297482	277.685	232.276
297274	-268.1	197.579
297066	-127.481	98.9211
296857	-90.7058	276.264
296649	-162.454	296.059
296441	230.557	5.33181
296232	-418.086	202.802
296024	28.8285	1.9378
295816	132.085	-27.1478
295607	-21.7959	1.53892
295399	-26.0907	58.7951
295191	-608.999	69.4558
294982	45.4098	94.4408
294774	-381.319	280.639
294566	-23.0921	-110.969
294357	-265.797	120.251
294149	-215.771	-22.6396
293941	-297.946	548.016
293732	59.6035	-48.5135
293524	-30.0439	-25.1514
293316	69.6915	-162.882
293107	-80.1385	24.2056
292899	-113.48	167.457
292691	20.6083	349.161
292482	-252.493	-26.1779
292274	-85.458	-185.009
292066	252.142	-324.802
291857	-27.3135	-1.24888
291649	183.999	87.5755
291441	8.53847	-4.57904
291232	270.121	419.184
291024	-111.922	217.612
290816	-67.7382	-59.3647
290607	141.805	536.05
290399	99.9089	112.757
290191	56.3906	42.256
289982	293.451	-33.1675
289774	-70.8459	180.703
289566	286.652	95.5067
289357	341.647	-55.7487
289149	-257.702	-144.438
288941	198.092	-135.338
288732	-2.93518	437.285
288524	-112.059	31.3481
288316	-2.05864	124.052
288107	34.3079	-112.384
287899	-43.7695	-51.9363
287691	30.082	-75.8249
287482	381.894	163.236
287274	-548.179	-16.6779
287066	-156.759	333.275
286857	168.665	-180.697
286649	201.782	84.9133
286441	-247.23	138.103
286232	49.342	-60.7028
286024	-251.899	20.0341
285816	1.72438	108.008
285607	378.423	193.323
285399	177.554	15.5045
285191	-325.921	15.6964
284982	131.098	133.025
284774	-353.168	-100.343
284566	-107.707	-195.537
284357	-310.811	35.4748
284149	-46.4737	208.637
283941	-322.585	257.741
283732	15.8249	21.1613
283524	85.9958	301.036
283316	221.069	-319.649
283107	-229.175	50.1787
282899	-174.031	249.123
282691	-484.027	-38.3843
282482	131.697	138.223
282274	41.7725	69.4369
282066	12.5838	49.5368
281857	-129.137	112.902
281649	81.5092	130.622
281441	66.0108	-136.187
281232	228.95	87.0347
281024	-95.3107	20.1719
280816	-135.246	-371.145
280607	60.8938	64.7989
280399	-266.708	136.476
280191	-118.716	43.2002
279982	26.1959	17.3697
279774	155.138	197.565
279566	-254.726	-110.288
279357	-61.9229	-136.876
279149	-57.6667	282.282
278941	26.2504	46.452
278732	-145.867	10.5727
278524	31.5222	395.469
278316	-267.693	-92.3527
278107	-302.389	-86.5568
277899	-297.298	-43.171
277691	41.7617	143.679
277482	-164.935	114.366
277274	37.8745	80.6753
277066	-291.07	-73.7758
276857	-98.1554	216.083
276649	307.685	80.0258
276441	-267.788	99.1222
276232	-46.7499	312.269
276024	-8.23746	484.834
275816	-102.197	-129.816
275607	26.8402	-178.672
275399	-143.68	6.97399
275191	60.4264	-24.8178
274982	137.154	162.157
274774	-110.034	109.954
274566	-241.807	24.794
274357	-84.1054	267.021
274149	124.254	13.7912
273941	156.039	-285.204
273732	401.041	213.797
273524	346.81	-224.13
273316	84.1322	28.7166
273107	296.689	-43.067
272899	207.665	115.591
272691	159.48	-248.623
272482	-242.696	-47.8032
272274	196.521	44.4391
272066	-89.5758	21.5802
271857	123.602	314.632
271649	54.8982	96.6398
271441	53.7453	131.58
271232	-82.6985	157.036
271024	-473.108	23.3446
270816	39.8007	-178.489
270607	5.6097	-236.706
270399	247.022	-1.52317
270191	-242.282	-199.138
269982	-451.824	13.4161
269774	-45.3511	-105.383
269566	-192.604	186.989
269357	-69.6274	-18.8694
269149	-68.2366	-103.425
268941	273.627	-91.5574
268732	79.3184	245.437
268524	270.578	-120.418
268316	-79.4999	216.933
268107	29.8735	92.0274
267899	221.65	391.914
267691	-55.647	307.758
267482	57.0545	-550.162
267274	90.0534	131.238
267066	28.9888	-10.3555
266857	-19.0398	-300.749
266649	-456.041	-117.859
266441	-397.516	488.992
266232	0.731041	-322.368
266024	83.6032	41.429
265816	61.6712	-24.1031
265607	-210.477	-38.6935
265399	-289.249	-109.468
265191	-157.156	79.1556
264982	-253.857	-214.408
264774	158.697	244.298
264566	58.7268	-2.57626
264357	-30.4395	-41.9227
264149	315.688	90.863
263941	46.0339	-34.3749
263732	6.90939	286.812
263524	9.42802	130.557
263316	588.733	296.864
263107	212.871	250.515
262899	74.2	297.125
262691	-206.525	-131.207
262482	-9.1854	-491.982
262274	102.851	116.903
262066	3.23641	-228.286
261857	-93.4582	-387.548
261649	-250.366	-107.748
261441	-130.451	157.568
261232	46.8683	-9.46611
261024	-95.4018	27.6077
260816	84.6814	240.823
260607	-262.795	200.969
260399	-122.271	-362.907
260191	-526.436	67.3434
259982	180.15	-18.7143
259774	344.233	143.474
259566	-138.921	-79.8926
259357	81.3652	21.0318
259149	-233.095	338.939
258941	-252.391	-86.5847
258732	-131.927	-14.2292
258524	-115.776	-201.544
258316	-214.306	423.751
258107	-82.7879	513.002
257899	-160.501	-286.079
257691	8.57598	137.312
257482	-124.07	39.8008
257274	-252.72	42.1427
257066	-241.052	-228.629
256857	-74.7509	-24.894
256649	-103.82	128.85
256441	-183.345	187.481
256232	-86.2595	185.214
256024	-57.671	164.152
255816	-105.086	173.343
255607	78.034	124.654
255399	-483.484	262.769
255191	-89.9142	142.356
254982	-88.1946	-582.458
254774	136.339	-412.38
254566	-224.194	-69.6452
254357	5.23033	89.5771
254149	-235.539	168.313
253941	28.4409	-72.9424
253732	-364.468	86.4844
253524	-260.578	296.949
253316	-61.956	66.5571
253107	-185.533	128.823
252899	98.9103	291.992
252691	-70.4294	138.926
252482	-32.0057	79.7401
252274	-156.974	113.242
252066	30.8725	-109.416
251857	-383.878	14.7491
251649	149.325	8.67641
251441	7.83607	-211.585
251232	38.1362	212.349
251024	-102.148	206.011
250816	70.1624	384.998
250607	124.458	127.307
250399	-228.811	-12.8669
250191	67.8501	-130.739
249982	55.131	11.3094
249774	17.3533	-88.4484
249566	-133.293	-66.7999
249357	117.297	162.989
249149	-115.327	-95.2747
248941	63.2552	374.179
248732	-163.287	-233.839
248524	-159.003	237.388
248316	-14.1718	195.71
248107	118.833	-109.548
247899	-190.766	-93.7344
247691	225.062	-306.113
247482	297.681	142.158
247274	-320.518	343.786
247066	-324.38	116.635
246857	-87.9316	44.7572
246649	41.1054	54.811
246441	-41.3737	-10.8806
246232	-291.042	-63.5346
246024	225.837	97.5003
245816	301.024	74.5311
245607	-147.931	261.99
245399	-4.58136	-242.001
245191	-45.7539	-30.8354
244982	-113.263	96.9656
244774	-63.3825	106.368
244566	-383.167	178.466
244357	26.4219	120.452
244149	-57.0202	-2.69281
243941	208.544	46.1435
243732	304.324	70.3867
243524	-44.0696	73.7785
243316	134.379	-425.148
243107	338.655	-205.166
242899	-161.564	-68.657
242691	-400.859	-1.80771
242482	84.4294	38.4353
242274	-11.7878	-78.7195
242066	-291.824	-167.577
241857	-15.5685	-92.0664
241649	79.8542	242.936
241441	289.909	96.516
241232	73.827	-25.5912
241024	264.346	286.134
240816	-2.02595	396.132
240607	-63.517	5.7975
240399	-195.123	249.478
240191	1.84716	-9.19233
239982	406.803	-133.846
239774	-186.093	32.2398
239566	-28.2201	188.63
239357	-73.4705	228.891
239149	15.7382	347.269
238941	-164.883	309.057
238732	389.641	-342.963
238524	-185.503	-109.152
238316	-372.412	-154.715
238107	79.8164	-228.556
237899	-272.101	181.605
237691	49.2988	167.619
237482	-74.2565	-13.5321
237274	49.4924	413.677
237066	-332.855	98.8461
236857	-42.4058	178.603
236649	-282.09	406.804
236441	-553.159	409.668
236232	70.636	181.612
236024	-190.23	27.117
235816	-153.562	73.219
235607	68.115	-85.1701
235399	-70.2359	166.173
235191	94.4193	442.428
234982	259.512	120.51
234774	-135.5	538.255
234566	-259.095	362.413
234357	-200.303	60.6443
234149	160.273	-157.898
233941	-261.51	-115.524
233732	-218.344	12.3311
233524	-190.025	445.44
233316	-71.1686	144.941
233107	104.799	-67.0676
232899	124.225	134.118
232691	-194.53	-224.588
232482	-187.541	-98.76
232274	-307.874	-234.023
232066	-30.8324	250.3
231857	180.949	-183.129
231649	-4.25899	420.589
231441	162.731	393.811
231232	217.329	413.579
231024	-309.442	-176.624
230816	51.6514	104.669
230607	53.4869	-55.2645
230399	-119.6	50.9465
230191	327.219	-11.885
229982	-1.86806	-222.667
229774	-356.741	53.5315
229566	-465.054	105.59
229357	-8.31432	-49.4115
229149	-208.003	113.787
228941	-429.938	-53.2437
228732	15.7557	294.818
228524	-86.4939	-140.385
228316	104.011	-63.3566
228107	-124.974	337.641
227899	165.122	26.4488
227691	13.8552	-158.604
227482	-402.07	204.753
227274	-114.685	-167.348
227066	45.7357	78.0164
226857	68.4049	191.788
226649	-286.628	117.503
226441	15.5513	-89.4644
226232	-318.393	-140.94
226024	153.049	-47.4206
225816	154.271	77.7658
225607	-42.2148	181.493
225399	-20.1208	-126.047
225191	-330.438	164.928
224982	154.704	-238.595
224774	227.25	54.8881
224566	143.166	176.249
224357	167.175	309.227
224149	0.599019	-31.82
223941	160.092	103.432
223732	312.552	137.177
223524	113.964	14.6351
223316	-78.5357	-191.498
223107	-144.302	139.981
222899	301.349	3.01144
222691	12.7653	-187.81
222482	-119.8	-6.30152
222274	-466.877	-62.4534
222066	-321.702	90.6749
221857	-94.3211	-24.8917
221649	-53.0256	200.665
221441	138.177	317.608
221232	408.116	120.666
221024	-257.204	316.699
220816	32.3378	302.111
220607	64.2301	-111.03
220399	-55.2682	-97.7704
220191	-304.015	133.431
219982	-53.9749	-92.4027
219774	-178.664	104.319
219566	72.6323	-21.8161
219357	71.311	-9.79251
219149	-8.52241	-92.0562
218941	60.0904	260.829
218732	-405.649	34.1818
218524	26.5875	173.612
218316	20.9563	97.2713
218107	162.721	188.943
217899	220.395	-73.3957
217691	-63.7159	327.214
217482	-23.1353	230.909
217274	-42.4428	373.424
217066	-130.153	128.278
216857	-351.593	-134.277
216649	-64.9398	-4.39217
216441	152.584	188.992
216232	198.809	164.783
216024	237.625	477.314
215816	-14.6271	-43.6629
215607	-138.452	227.052
215399	-47.0716	142.654
215191	176.786	29.3924
214982	-84.2685	-243.649
214774	5.60465	54.9978
214566	-415.833	344.358
214357	-80.5703	148.163
214149	-227.307	-131.371
213941	-113.258	20.8752
213732	-391.54	-109.499
213524	88.1349	15.067
213316	-141.229	232.978
213107	34.8135	47.2514
212899	40.4393	55.5481
212691	247.711	247.742
212482	-223.785	121.625
212274	53.6625	-179.822
212066	92.5056	271.987
211857	81.2096	126.857
211649	170.354	-81.5551
211441	-67.0565	159.183
211232	49.5535	292.308
211024	-69.4328	-294.404
210816	-121.323	28.2897
210607	247.088	79.7516
210399	210.765	-539.22
210191	-139.276	114.894
209982	-19.7921	-54.4739
209774	39.045	166.349
209566	-284.027	68.8987
209357	-185.324	265.28
209149	-122.556	313.078
208941	-51.9397	25.8213
208732	-177.283	-12.194
208524	143.844	230.031
208316	-401.479	-30.622
208107	33.9554	288.665
207899	461.7	-228.868
207691	244.124	264.377
207482	216.884	-204.705
207274	-19.9732	216.84
207066	128.842	302.403
206857	442.109	-223.574
206649	-270.072	190.496
206441	-144.218	102.317
206232	-283.998	-299.779
206024	-334.221	193.269
205816	142.751	55.5969
205607	37.7867	-283.503
205399	169.678	153.294
205191	232.127	180
204982	-515.861	-438.886
204774	-120.807	-39.0418
204566	-52.1244	-135.271
204357	-219.054	573.116
204149	-46.8477	108.358
203941	-224.758	88.7592
203732	-165.061	141.663
203524	27.9612	-186.55
203316	-213.768	94.6793
203107	-386.613	503.562
202899	23.873	315.942
202691	-142.808	12.4286
202482	-103.153	20.6548
202274	-72.9961	-11.4684
202066	98.3973	-316.115
201857	-42.9196	461.334
201649	313.188	65.8399
201441	148.356	-229.571
201232	-145.951	350.943
201024	-133.291	-346.35
200816	-298.982	-116.385
200607	-85.5395	309.754
200399	-128.062	5.29881
200191	75.3278	182.926
199982	-64.2971	6.45574
199774	230.426	-215.885
199566	107.02	86.2293
199357	-12.6875	67.5818
199149	81.9226	138.174
198941	225.38	268.727
198732	76.0899	184.667
198524	-42.7021	463.152
198316	-33.5527	-158.723
198107	-120.19	-59.7071
197899	-132.761	739.21
197691	-257.723	300.44
197482	-104.925	195.264
197274	-101.781	4.70002
197066	-320.74	249.309
196857	-234.387	152.854
196649	349.225	182.507
196441	45.8934	-173.976
196232	214.046	286.386
196024	-77.4569	105.841
195816	-110.905	166.534
195607	32.9345	29.8053
195399	-126.14	-242.016
195191	-135.853	307.621
194982	-366.248	237.188
194774	-210.375	407.14
194566	31.3361	59.4255
194357	60.687	146.064
194149	-162.543	-205.534
193941	-453.303	-43.7535
193732	355.479	213.694
193524	-302.267	90.2221
193316	-109.113	102.057
193107	204.404	164.875
192899	-313.837	-386.091
192691	-81.2214	66.7377
192482	175.519	-332.838
192274	60.5378	58.4779
192066	32.6	12.365
191857	-64.1659	-14.1394
191649	-64.1046	264.809
191441	76.3038	-5.15518
191232	6.44833	349.696
191024	273.17	24.846
190816	-142.147	8.63568
190607	-52.8141	98.2012
190399	52.3896	277.71
190191	-20.4586	60.078
189982	-20.963	-3.68924
189774	-237.382	-141.146
189566	162.221	111.096
189357	198.219	215.172
189149	87.7926	33.3468
188941	-260.336	-81.0529
188732	-131.604	131.482
188524	-11.9903	173.423
188316	-6.27528	142.507
188107	-98.1339	468.458
187899	74.0043	139.286
187691	67.7263	-99.6551
187482	31.7856	-57.4755
187274	-120.979	55.7243
187066	-177.866	106.97
186857	-170.005	-167.267
186649	-212.159	247.022
186441	346.543	148.993
186232	-5.40829	-58.6299
186024	-348.096	-148.259
185816	-266.184	162.02
185607	65.4976	-24.9396
185399	241.603	-171.406
185191	178.717	51.7977
184982	-138.473	116.91
184774	-186.047	242.576
184566	-196.316	46.2094
184357	-129.172	250.003
184149	-41.8602	328.803
183941	-22.6597	-78.9366
183732	282.409	231.686
183524	-301.525	109.611
183316	-365.322	-26.3171
183107	-257.334	233.229
182899	144.711	166.684
182691	-70.0877	356.191
182482	387.876	117.062
182274	-231.453	100.287
182066	211.519	13.5258
181857	73.0793	201.436
181649	-8.38159	165.82
181441	-132.045	143.616
181232	-19.9187	47.6543
181024	87.6482	-439.839
180816	-15.0112	46.3414
180607	-431.043	-68.7536
180399	263.744	111.55
180191	-364.217	6.38277
179982	16.1923	-18.1237
179774	-322.289	123.116
179566	-150.977	20.4366
179357	-64.527	151.027
179149	-1.82834	508.162
178941	-313.606	3.25144
178732	-484.076	370.275
178524	-195.708	119.221
178316	-3.21488	79.5958
178107	-140.686	355.232
177899	-297.274	-120.16
177691	-15.8382	138.791
177482	39.9245	-66.0405
177274	-27.1971	176.393
177066	-44.983	-98.5172
176857	21.1249	325.007
176649	-53.6841	201.743
176441	-272.498	145.253
176232	-171.797	-186.474
176024	54.4894	22.7895
175816	-212.93	-407.775
175607	-211.952	-307.562
175399	-240.453	-104.086
175191	-78.0645	254.224
174982	-108.353	315.623
174774	117.337	101.045
174566	231.585	243.128
174357	253.672	152.19
174149	81.7502	-173.018
173941	-33.9277	489.589
173732	420.398	380.869
173524	55.5603	93.3656
173316	-116.326	181.043
173107	-30.2192	-54.4026
172899	-266.991	18.0003
172691	-170.858	424.775
172482	61.8613	-1.24691
172274	-39.8988	-131.886
172066	44.772	256.398
171857	-480.264	294.77
171649	-152.864	538.42
171441	-67.7517	-176.33
171232	202.366	-164.071
171024	-114.336	-199.635
170816	-260.283	105.941
170607	157.042	204.39
170399	91.0293	191.862
170191	-177.296	117.274
169982	-93.6099	-87.661
169774	-224.174	-257.249
169566	179.706	57.3631
169357	-107.059	124.862
169149	-100.502	255.63
168941	-68.9649	281.04
168732	-200.207	122.475
168524	62.7374	59.9201
168316	-162.293	361.014
168107	135.489	8.93555
167899	-394.742	41.2998
167691	27.5316	232.758
167482	-129.477	55.2639
167274	-220.726	190.304
167066	-231.444	-177.516
166857	26.2291	80.9819
166649	251.369	305.624
166441	-431.233	249.35
166232	248.963	-257.196
166024	-67.0212	-176.346
165816	28.8381	-241.763
165607	-301.402	96.7219
165399	136.147	372.217
165191	-123.662	-69.3917
164982	-168.684	32.5561
164774	87.7018	241.209
164566	330.708	591.41
164357	-337.933	300.347
164149	228.309	110.757
163941	-424.473	-16.4017
163732	-188.243	346.012
163524	208.696	232.414
163316	114.777	224.567
163107	63.8142	83.6875
162899	-125.299	426.697
162691	-214.783	28.4364
162482	-62.8434	-128.995
162274	-52.474	237.225
162066	-168.418	-61.2072
161857	-6.03263	292.899
161649	-479.841	-303.793
161441	-215.474	87.4895
161232	21.3948	119.445
161024	53.4154	216.968
160816	-385.67	-1.76927
160607	-192.77	114.023
160399	-217.854	576.69
160191	-245.544	417.535
159982	-119.895	293.233
159774	-213.214	148.099
159566	-298.563	91.2441
159357	166.204	121.329
159149	-146.035	-150.272
158941	337.164	68.5747
158732	-379.662	218.715
158524	48.8938	59.5061
158316	-424.852	143.681
158107	112.692	341.181
157899	-136.997	195.1
157691	-279.874	226.482
157482	-29.0086	150.42
157274	-51.9784	0.908308
157066	-279.519	-105.054
156857	182.153	290.95
156649	2.5004	249.14
156441	-106.644	-363.338
156232	22.5745	-87.006
156024	-232.497	271.292
155816	18.9392	244.599
155607	-265.117	-172.415
155399	-206.551	478.809
155191	518.538	-321.806
154982	149.393	491.648
154774	-185.974	-86.6455
154566	-51.1785	100.431
154357	321.283	351.064
154149	-93.1895	-125.114
153941	-73.8437	129.852
153732	-312.623	-31.9003
153524	-176.338	306.122
153316	38.2999	600.338
153107	-46.5378	267.77
152899	-90.0816	-1.39846
152691	-171.975	-159.675
152482	189.535	30.7679
152274	42.7946	-27.7271
152066	-478.54	-7.0275
151857	-172.93	195.003
151649	96.1645	74.485
151441	266.147	37.2617
151232	-163.745	65.8582
151024	5.13604	91.513
150816	111.078	-89.0233
150607	-115.581	-43.8241
150399	-70.9724	432.529
150191	51.9759	210.303
149982	128.276	64.5899
149774	-339.136	189.629
149566	21.396	210.889
149357	-119.867	357.376
149149	56.9483	502.736
148941	-148.519	-3.05792
148732	116.169	48.1531
148524	6.44219	217.493
148316	-49.8988	211.361
148107	-181.269	-110.252
147899	-371.677	489.481
147691	-51.3258	207.168
147482	-105.646	-159.067
147274	159.854	-180.419
147066	107.414	139.607
146857	-423.394	299.923
146649	-244.454	209.291
146441	-15.4253	61.0531
146232	37.447	208.28
146024	58.2172	185.511
145816	410.26	149.441
145607	57.6216	235.07
145399	32.8878	188.933
145191	206.076	318.147
144982	139.037	43.6945
144774	-0.126661	99.0217
144566	-35.0146	186.592
144357	-47.2856	-20.6313
144149	-79.7257	91.5609
143941	-378.424	16.8815
143732	-167.19	95.7488
143524	-166.027	263.075
143316	-445.121	165.762
143107	-146.144	208.845
142899	109.461	319.893
142691	285.111	340.877
142482	-136.274	-202.387
142274	44.5132	-31.328
142066	-292.519	238.966
141857	40.2576	36.7054
141649	59.316	205.435
141441	203.492	350.686
141232	-390.119	48.0735
141024	-96.8101	194.594
140816	343.795	233.709
140607	-169.189	468.585
140399	-172.991	50.6776
140191	-143.311	-87.4602
139982	-138.664	162.284
139774	-376.02	-13.5936
139566	-449.55	60.6315
139357	174.198	468.892
139149	-384.312	-210.514
138941	-23.2717	-154.541
138732	-103.558	459.616
138524	-335.08	45.6393
138316	-76.9606	-51.2435
138107	-556.872	187.942
137899	-283.887	-194.18
137691	-254.584	41.8511
137482	39.1499	-263.735
137274	74.0738	-168.052
137066	-430.675	424.658
136857	24.4807	632.646
136649	66.2106	200.637
136441	-362.295	146.997
136232	-121.27	49.9225
136024	136.962	-4.0985
135816	-94.6209	555.818
135607	-340.546	254.078
135399	-114.469	381.6
135191	62.0217	298.201
134982	-158.713	216.496
134774	-150.893	242.166
134566	24.9222	92.7552
134357	-577.482	583.489
134149	214.891	-3.09161
133941	2.61365	33.2387
133732	28.3516	-192.884
133524	88.4099	138.813
133316	304.058	-5.66565
133107	-60.944	351.697
132899	116.3	323.073
132691	-167.962	-349.543
132482	105.276	374.026
132274	1.6403	656.766
132066	-123.022	-155.499
131857	150.193	598.722
131649	-99.6166	157.62
131441	-78.8984	18.3316
131232	-190.758	535.773
131024	337.164	10.1276
130816	-501.502	167.254
130607	-264.091	176.834
130399	-220.979	241.7
130191	-143.117	231.832
129982	43.5737	-36.2639
129774	-460.582	583.956
129566	95.0068	223.137
129357	5.5908	285.674
129149	-98.2027	239.054
128941	-184.81	106.911
128732	73.4468	309.657
128524	154.487	-8.1321
128316	131.197	389.176
128107	178.699	170.422
127899	94.3545	227.662
127691	-243.185	169.732
127482	-17.2843	237.042
127274	-73.3786	301.5
127066	248.326	222.71
126857	-208.615	94.608
126649	143.051	666.382
126441	-122.031	-320.803
126232	26.3353	137.076
126024	-361.733	202.08
125816	36.7976	-51.7853
125607	-389.78	211.092
125399	-112.224	124.025
125191	-89.8674	305.905
124982	-102.494	-25.8223
124774	81.8422	142.262
124566	372.807	-252.502
124357	-58.8415	330.454
124149	-206.67	29.4641
123941	114.697	232.723
123732	200.758	277.972
123524	-393.301	508.335
123316	-128.547	252.997
123107	143.187	205.067
122899	-96.5639	-21.5688
122691	156.318	154.52
122482	103.752	148.038
122274	-471.132	57.0444
122066	-146.388	-155.591
121857	-67.9997	91.7428
121649	-211.1	5.83082
121441	49.0628	92.7114
121232	-176.836	179.595
121024	-82.1476	107.858
120816	27.8948	59.4664
120607	-18.976	327.373
120399	-289.118	122.252
120191	-130.394	10.299
119982	166.825	257.448
119774	-46.0935	216.93
119566	-238.593	335.479
119357	-146.058	209.71
119149	-395.085	512.291
118941	-92.095	465.326
118732	71.8997	284.344
118524	-291.635	252.877
118316	144.128	86.6004
118107	-127.93	215.828
117899	-321.101	-107.847
117691	149.682	193.185
117482	92.6345	141.576
117274	-407.111	50.0437
117066	193.237	19.852
116857	100.843	163.396
116649	0.714206	11.1749
116441	-18.7709	323.839
116232	-321.612	450.28
116024	-75.1087	-13.4594
115816	-341.214	350.374
115607	12.1058	134.182
115399	-55.4008	97.5429
115191	-332.04	-111.936
114982	-350.895	291.269
114774	-353.268	-73.9432
114566	-34.248	-25.9855
114357	-247.995	221.444
114149	496.182	133.469
113941	-221.475	-77.946
113732	-156.85	414.823
113524	-399.232	71.5477
113316	-43.7981	116.597
113107	-203.725	621.911
112899	-235.361	109.304
112691	-20.4742	14.1965
112482	146.842	402.531
112274	-7.21237	190.469
112066	-47.405	114.9
111857	53.529	410.408
111649	-48.6889	104.329
111441	6.24892	207.547
111232	107.456	127.539
111024	-16.9584	181.431
110816	28.1991	289.732
110607	-8.02151	496.24
110399	-324.851	535.54
110191	-111.919	31.0969
109982	-218.274	573.574
109774	-29.7618	647.604
109566	-278.759	208.629
109357	-107.047	174.594
109149	-196.888	158.481
108941	-6.26683	336.908
108732	29.247	80.393
108524	-119.359	254.856
108316	482.33	141.821
108107	-339.248	392.478
107899	29.8101	283.935
107691	-116.366	269.574
107482	-65.9253	340.702
107274	-25.0955	268.092
107066	-235.126	173.469
106857	-235.419	276.012
106649	-141.669	19.5805
106441	-193.329	157.206
106232	33.9299	95.8547
106024	-417.738	36.056
105816	-17.2	-55.8923
105607	-109.153	-24.4127
105399	-90.3187	434.376
105191	108.579	301.769
104982	-201.014	-99.3078
104774	-63.6828	94.195
104566	-58.5213	346.878
104357	-171.775	-119.673
104149	-343.625	165.684
103941	-299.668	355.805
103732	-296.058	287.968
103524	-224.476	561.737
103316	-388.045	0.434145
103107	-63.1429	279.972
102899	-211.306	473.986
102691	128.696	323.604
102482	-108.564	9.176
102274	-192.565	-137.225
102066	-177.667	79.0432
101857	-92.5932	720.25
101649	-78.293	282.832
101441	-255.349	308.411
101232	-145.355	471.785
101024	-222.767	725.224
100816	-305.112	-440.423
100607	-307.114	31.1735
100399	-67.3576	351.556
100191	-217.03	243.588
99982.4	56.1744	119.399
99774.1	50.7913	248.566
99565.7	-16.3624	169.241
99357.4	135.514	620.087
99149.1	169.786	349.244
98940.7	-94.4435	117.459
98732.4	-83.4624	296.258
98524.1	197.356	421.546
98315.7	-194.691	216.703
98107.4	132.753	328.641
97899.1	6.23373	-73.9174
97690.7	-44.1497	312.477
97482.4	15.4237	425.439
97274.1	35.0443	191.759
97065.7	349.779	175.015
96857.4	174.117	-74.0576
96649.1	-108.651	202.206
96440.7	-177.96	193.485
96232.4	-41.9843	95.4661
96024.1	-201.473	180.059
95815.7	-131.402	268.538
95607.4	99.1066	218.373
95399.1	71.735	488.89
95190.7	-124.631	395.047
94982.4	-48.1005	-29.9943
94774.1	-93.6617	341.81
94565.7	-85.4394	96.3969
94357.4	498.911	-7.48235
94149.1	-420.345	619.668
93940.7	-12.7784	331.06
93732.4	-255.672	-154.569
93524.1	-82.9909	-278.121
93315.7	-138.612	351.386
93107.4	-213.007	18.8738
92899.1	67.601	128.34
92690.7	-318.365	494.769
92482.4	24.6093	-25.3063
92274.1	-38.9583	352.917
92065.7	-3.35881	235.794
91857.4	-19.7558	368.775
91649.1	-222.351	481.701
91440.7	-100.397	195.719
91232.4	57.5951	-66.0031
91024.1	240.177	246.462
90815.7	-223.776	351.791
90607.4	-139.665	161.645
90399.1	-151.206	297.638
90190.7	160.418	360.931
89982.4	338.828	473.886
89774.1	42.2719	536.644
89565.7	187.962	114.075
89357.4	56.2673	329.924
89149.1	119.398	416.993
88940.7	-99.1609	5.51917
88732.4	-326.148	518.303
88524.1	-348.465	142.578
88315.7	300.63	100.893
88107.4	-78.1723	106.05
87899.1	-37.3702	379.668
87690.7	-240.696	558.958
87482.4	-490.083	204.703
87274.1	-107.211	259.221
87065.7	-20.4453	-216.105
86857.4	13.8224	19.174
86649.1	106.875	307.169
86440.7	51.565	391.833
86232.4	-60.032	435.537
86024.1	-310.092	91.2133
85815.7	-299.449	211.057
85607.4	-283.359	385.946
85399.1	-217.424	325.462
85190.7	32.9488	322.676
84982.4	-183.298	803.265
84774.1	-68.3011	288.566
84565.7	-105.422	503.174
84357.4	40.7053	363.325
84149.1	103.937	404.55
83940.7	-15.0865	219.655
83732.4	-488.702	265.776
83524.1	-137.699	74.7848
83315.7	-56.4946	40.8382
83107.4	-269.542	526.49
82899.1	418.603	150.067
82690.7	5.29514	89.1577
82482.4	-151.114	281.568
82274.1	70.3334	347.875
82065.7	-4.34062	200.049
81857.4	194.773	127.279
81649.1	173.402	388.752
81440.7	55.8359	370.273
81232.4	-109.233	263.521
81024.1	-203.309	2.85408
80815.7	-1.16929	346.747
80607.4	-145.312	327.01
80399.1	-45.2546	559.582
80190.7	69.5042	254.806
79982.4	-96.1403	369.623
79774.1	149.79	520.541
79565.7	-436.688	370.505
79357.4	45.2694	307.653
79149.1	-298.434	913.813
78940.7	205.436	152.732
78732.4	-297.003	256.648
78524.1	83.9406	164.903
78315.7	-147.027	87.645
78107.4	-586.289	233.115
77899.1	-249.534	141.392
77690.7	-20.0011	280.391
77482.4	-196.8	297.703
77274.1	-46.2572	270.129
77065.7	10.456	159.471
76857.4	49.7095	117.084
76649.1	-151.331	412.985
76440.7	-125.398	373.162
76232.4	-434.933	507.166
76024.1	-272.412	-460.484
75815.7	-58.3304	101.898
75607.4	-138.176	549.107
75399.1	-272.47	491.456
75190.7	-265.37	486.846
74982.4	98.1705	395.732
74774.1	10.591	312.499
74565.7	-9.71614	412.307
74357.4	-355.19	89.9482
74149.1	-169.648	-70.0016
73940.7	-363.143	-77.8885
73732.4	-247.576	366.824
73524.1	-106.822	427.283
73315.7	-169.34	336.721
73107.4	206.114	610.967
72899.1	-99.2743	76.8142
72690.7	128.732	193.145
72482.4	272.565	261.298
72274.1	-224.507	3.808
72065.7	42.769	406.453
71857.4	24.7052	538.677
71649.1	-24.4939	281.613
71440.7	-257.364	605.218
71232.4	-301.479	353.292
71024.1	54.5081	228.662
70815.7	117.93	107.368
70607.4	-252	211.829
70399.1	-78.6435	171.82
70190.7	-228.202	386.126
69982.4	-71.4868	411.951
69774.1	-33.679	-228.407
69565.7	-53.0484	163.444
69357.4	-140.635	836.801
69149.1	335.289	38.3434
68940.7	-173.667	308.332
68732.4	-5.97206	366.86
68524.1	276.974	447.117
68315.7	-323.907	322.665
68107.4	-446.855	377.527
67899.1	103.213	738.982
67690.7	-345.738	224.605
67482.4	-29.8385	404.2
67274.1	-0.114231	879.086
67065.7	20.5982	540.302
66857.4	463.609	440.432
66649.1	-93.7417	343.412
66440.7	356.228	227.386
66232.4	-151.905	265.518
66024.1	-169.04	544.051
65815.7	-93.4834	116.725
65607.4	217.559	640.447
65399.1	44.9207	350.336
65190.7	-142.724	326.602
64982.4	7.60976	634.238
64774.1	-164.004	174.567
64565.7	-38.4593	206.465
64357.4	-297.702	425.579
64149.1	55.4243	298.152
63940.7	-83.2943	768.727
63732.4	256.779	293.052
63524.1	176.693	429.881
63315.7	-244.67	677.899
63107.4	-136.869	248.512
62899.1	75.4008	588.049
62690.7	-77.1127	137.852
62482.4	-139.067	639.608
62274.1	56.0398	388.785
62065.7	24.8559	69.492
61857.4	-312.871	692.036
61649.1	-461.168	695.787
61440.7	47.1611	371.271
61232.4	220.707	492.098
61024.1	37.9264	287.461
60815.7	-107.794	260.315
60607.4	-363.046	802.79
60399.1	-72.7372	278.913
60190.7	-661.934	509.113
59982.4	37.8526	556.124
59774.1	-486.49	370.148
59565.7	-82.7555	473.022
59357.4	31.5503	184.676
59149.1	-7.00347	619.322
58940.7	95.908	560.767
58732.4	-481.724	376.649
58524.1	-58.0948	215.351
58315.7	-349.188	346.797
58107.4	-263.584	238.361
57899.1	-368.841	451.753
57690.7	-208.443	323.597
57482.4	333.492	828.035
57274.1	8.14764	494.319
57065.7	-60.9407	742.625
56857.4	158.304	655.924
56649.1	-250.822	471.805
56440.7	0.905591	367.229
56232.4	-98.7735	582.819
56024.1	-211.372	512.777
55815.7	-140.755	296.913
55607.4	-57.7047	295.926
55399.1	215.966	149.366
55190.7	-295.473	578.699
54982.4	-19.8454	291.092
54774.1	-169.322	404.904
54565.7	14.0104	218.91
54357.4	-295.086	619.986
54149.1	101.461	683.344
53940.7	-241.483	457.179
53732.4	143.877	365.028
53524.1	-102.409	651.459
53315.7	-290.224	657.581
53107.4	415.66	785.579
52899.1	-202.529	336.832
52690.7	77.79	183.536
52482.4	-185.067	465.504
52274.1	-112.721	444.781
52065.7	-14.1048	727.629
51857.4	190.457	519.765
51649.1	65.3902	773.385
51440.7	66.473	8.01935
51232.4	-200.94	392.04
51024.1	-31.9425	430.11
50815.7	110.305	445.986
50607.4	-121.119	487.18
50399.1	-32.0957	404.106
50190.7	104.667	621.633
49982.4	-75.9466	490.447
49774.1	-242.82	571.448
49565.7	307.035	693.342
49357.4	-230.056	780.978
49149.1	14.1393	323.352
48940.7	-65.6613	642.958
48732.4	22.5013	577.901
48524.1	0.803525	325.656
48315.7	-632.401	273.306
48107.4	-272.766	510.12
47899.1	41.5438	246.116
47690.7	-38.2379	621.48
47482.4	79.9993	377.998
47274.1	-428.638	404.15
47065.7	-364.448	211.756
46857.4	239.484	952.304
46649.1	-162.445	565.107
46440.7	-40.1188	48.9888
46232.4	-161.984	687.617
46024.1	113.941	568.895
45815.7	-88.3422	486.143
45607.4	50.8956	720.361
45399.1	-83.3587	1053.96
45190.7	665.429	794.944
44982.4	-201.611	359.309
44774.1	179.547	686.035
44565.7	-125.735	574.679
44357.4	-264.046	128.205
44149.1	-233.348	878.778
43940.7	-498.189	375.939
43732.4	-174.332	507.313
43524.1	242.602	386.929
43315.7	-120.387	821.604
43107.4	173.414	199.159
42899.1	10.7716	552.146
42690.7	149.642	521.522
42482.4	-129.537	549.264
42274.1	220.596	794.724
42065.7	330.88	411.168
41857.4	-126.824	712.318
41649.1	321.039	-1.36799
41440.7	5.20972	656.873
41232.4	-28.7712	581.138
41024.1	-468.576	591.595
40815.7	-32.2305	350.453
40607.4	-99.0257	283.887
40399.1	-98.3881	572.011
40190.7	-40.9024	554.033
39982.4	-81.5921	881.949
39774.1	-309.774	273.073
39565.7	-171.454	836.13
39357.4	-413.972	782.356
39149.1	-17.1636	765.855
38940.7	-4.17691	680.604
38732.4	-281.27	324.957
38524.1	-273.87	750.895
38315.7	-89.0108	544.793
38107.4	-102.341	746.343
37899.1	-347.058	651.191
37690.7	-59.4194	932.742
37482.4	-242.23	569.256
37274.1	27.4158	714.797
37065.7	-82.314	494.183
36857.4	-97.7321	843.528
36649.1	-113.664	1016.88
36440.7	-206.965	252.685
36232.4	-147.389	770.813
36024.1	-85.7302	493.648
35815.7	-204.675	704.591
35607.4	32.5321	727.052
35399.1	-164.806	795.16
35190.7	-176.089	438.034
34982.4	-255.781	1054.68
34774.1	-212.004	768.651
34565.7	-289.71	555.405
34357.4	-37.5523	739.367
34149.1	42.407	1018.03
33940.7	36.7704	780.823
33732.4	209.64	640.99
33524.1	12.09	973.795
33315.7	-341.821	685.185
33107.4	443.208	767.859
32899.1	-157.956	592.821
32690.7	-194.085	594.135
32482.4	105.015	749.542
32274.1	275.191	777.885
32065.7	473.51	952.054
31857.4	-59.3248	919.33
31649.1	44.0273	823.798
31440.7	-6.14511	907.376
31232.4	116.354	734.12
31024.1	-4.38362	936.17
30815.7	318.941	823.645
30607.4	173.942	708.483
30399.1	-217.783	755.747
30190.7	79.7638	722.416
29982.4	-236.48	823.38
29774.1	-82.9751	875.032
29565.7	80.0612	741.807
29357.4	-30.3741	969.806
29149.1	-399.914	845.275
28940.7	-261.008	836.885
28732.4	302.079	584.738
28524.1	-2.89939	1187.26
28315.7	92.4549	924.527
28107.4	82.802	864.663
27899.1	-78.4018	1238.03
27690.7	-96.0141	753.767
27482.4	39.3643	744.138
27274.1	-100.837	1149.41
27065.7	119.539	942.902
26857.4	192.99	1269.29
26649.1	36.5316	579.31
26440.7	67.2396	692.031
26232.4	139.687	653.784
26024.1	-228.041	738.345
25815.7	258.203	1029.57
25607.4	207.999	903.379
25399.1	227.055	763.209
25190.7	271.477	729.213
24982.4	56.338	582.91
24774.1	-24.4138	897.165
24565.7	122.283	1097.76
24357.4	114.466	937.471
24149.1	-46.6274	982.346
23940.7	-261.037	929.957
23732.4	-7.64069	661.373
23524.1	-176.406	842.037
23315.7	205.555	1371.08
23107.4	161.643	894.957
22899.1	-280.208	943.126
22690.7	3.00811	1102.79
22482.4	45.4036	1140.26
22274.1	-365.857	474.463
22065.7	-430.195	1379.66
21857.4	-7.86997	1285.31
21649.1	-216.741	1429.8
21440.7	-9.50068	1159.11
21232.4	12.7834	989.716
21024.1	-94.9489	884.586
20815.7	140.238	1671.51
20607.4	-183.253	1326.84
20399.1	146.18	1107.14
20190.7	-294.556	1016.68
19982.4	126.023	1200.66
19774.1	-56.5881	991.471
19565.7	-83.4931	1816
19357.4	-5.23152	1224.8
19149.1	-182.018	1500.8
18940.7	-60.8161	1205.34
18732.4	-225.464	1448.4
18524.1	105.87	1160.34
18315.7	-137.408	1233.74
18107.4	167.478	1614.7
17899.1	-59.1212	1261.86
17690.7	-251.094	1333.67
17482.4	328.042	1132.79
17274.1	280.65	1557.65
17065.7	352.78	1442.97
16857.4	309.957	1236.85
16649.1	122.514	1457.72
16440.7	-171.942	1933.24
16232.4	-422.499	1675.22
16024.1	163.161	1410.82
15815.7	241.383	1205.59
15607.4	144.521	1683.9
15399.1	15.6795	1144.99
15190.7	96.0476	1644.6
14982.4	156.484	1575.53
14774.1	39.0861	1841.24
14565.7	104.303	1661.8
14357.4	23.5131	1911.01
14149.1	437.756	1674.51
13940.7	-23.8604	1761.38
13732.4	-240.412	1724.88
13524.1	349.574	2210.11
13315.7	107.741	1633.38
13107.4	-88.6227	1792.76
12899.1	-10.1828	1953.23
12690.7	-167.217	2074.41
12482.4	211.715	1482.89
12274.1	340.127	2012.13
12065.7	202.381	2501.25
11857.4	148.478	1742.04
11649.1	390.38	2166.36
11440.7	161.061	2333.73
11232.4	218.042	2254.96
11024.1	-41.0051	2373.62
10815.7	383.811	2536.51
10607.4	510.017	2789.36
10399.1	211.378	2178.87
10190.7	654.015	2624.89
9982.4	314.076	2595.75
9774.07	683.54	2611.36
9565.73	-108.432	2621.88
9357.4	449.534	2548.66
9149.07	446.962	3128.13
8940.73	221.724	2619.55
8732.4	564.336	3121.81
8524.07	490.688	2741.45
8315.73	497.953	3042.63
8107.4	607.531	3386.52
7899.07	608.294	2923.71
7690.73	634.934	3156.68
7482.4	238.206	3204.94
7274.07	724.87	3575.04
7065.73	709.127	3750.95
6857.4	839.886	3775.95
6649.07	650.429	3198.09
6440.73	816.818	3964.34
6232.4	1002	3522.51
6024.07	1047.46	3872.2
5815.73	953.874	3719.01
5607.4	1266.06	4445.9
5399.07	1283.29	4421.23
5190.73	1524.15	4614.15
4982.4	1528.97	4997.85
4774.07	1985.46	4663.83
4565.73	2175.08	4782.7
4357.4	2243.26	5011.83
4149.07	2598.42	5052.91
3940.73	2181.76	5395.46
3732.4	2892.57	5742.47
3524.07	3263.22	5960.71
3315.73	3560.32	5950.08
3107.4	3916.59	6227.52
2899.07	3961.8	6367.74
2690.73	5251.6	6369.04
2482.4	5247.01	6617.66
2274.07	6024.61	6256.67
2065.73	6628.83	6657.43
1857.4	7011.93	6333.57
1649.07	7973.75	5709.58
1440.73	9079.64	5954.29
1232.4	9434.45	5514.69
1024.07	9979.97	4579.89
815.735	10693.9	4370.74
607.402	11551.7	2715.03
[truncated: 2,001 more rows]
