# Supplementary material for: Staggered structural dynamic-mediated selective adsorption of H2O/D2O on flexible graphene oxide nanosheets
Source: Nat Commun. 2024 Apr 27;15:3585. doi: 10.1038/s41467-024-47838-9 (PMC11055881; doi:10.1038/s41467-024-47838-9)
Supplement: Supplementary file 18 — Source Data [file 41467_2024_47838_MOESM18_ESM.zip › Source Data file/Fig6/253K.xlsx]

## Sheet: G680_-20dC_se_spec2 (3)
comp1:	base1	0	peak1	0.00206538	width1	3224.19	height1	9.35842e+07
comp2:	base1	0	peak1	0.00206278	width1	423.93	height1	5.83398e+06
X	Real	Imaginary	comp1	comp2	sum	deruta
52065.7	135.138	849.322	17.698	0.1452	17.8432	13758.2
51857.4	154.941	313.984	17.8403	0.146369	17.9867	18756.5
51649.1	215.367	1009.04	17.9844	0.147553	18.132	38901.5
51440.7	246.525	560.959	18.1302	0.14875	18.279	52096.2
51232.4	325.342	218.669	18.2778	0.149962	18.4278	94196.2
51024.1	-175.121	902.306	18.4272	0.151189	18.5784	37519.5
50815.7	-106.734	1076.01	18.5785	0.152432	18.7309	15741.5
50607.4	-143.48	363.783	18.7316	0.153689	18.8853	26362.5
50399.1	-209.225	235.615	18.8866	0.154962	19.0416	52105.4
50190.7	102.577	676.865	19.0436	0.156252	19.1998	6951.67
49982.4	-266.713	135.811	19.2025	0.157557	19.3601	81837.6
49774.1	27.8548	567.281	19.3634	0.158878	19.5223	69.4304
49565.7	532.204	616.301	19.5264	0.160217	19.6866	262674
49357.4	-103.522	693.97	19.6914	0.161572	19.853	15221.3
49149.1	77.6884	449.67	19.8585	0.162945	20.0214	3325.48
48940.7	274.889	458.418	20.0277	0.164335	20.1921	64870.3
48732.4	-252.13	773.652	20.1992	0.165743	20.3649	74253.4
48524.1	-112.809	528.611	20.3728	0.167169	20.54	17781.8
48315.7	-153.852	462.945	20.5487	0.168614	20.7173	30474.3
48107.4	-208.311	474.174	20.7268	0.170078	20.8969	52536.4
47899.1	-318.824	693.821	20.9073	0.17156	21.0789	115534
47690.7	179.742	495.112	21.0902	0.173062	21.2632	25115.5
47482.4	79.6023	411.769	21.2754	0.174584	21.45	3381.68
47274.1	-188.964	451.94	21.4631	0.176126	21.6393	44353.6
47065.7	168.936	896.987	21.6533	0.177689	21.831	21640
46857.4	86.6807	559.444	21.8461	0.179273	22.0254	4180.31
46649.1	33.2586	390.676	22.0414	0.180877	22.2223	121.801
46440.7	-158.46	639.289	22.2394	0.182504	22.4219	32718.3
46232.4	26.4031	422.186	22.44	0.184152	22.6242	14.2802
46024.1	-11.1228	-71.8672	22.6434	0.185823	22.8292	1152.74
45815.7	-195.733	488.448	22.8495	0.187517	23.037	47860.2
45607.4	-497.972	668.696	23.0585	0.189234	23.2477	271670
45399.1	-221.109	759.032	23.2703	0.190975	23.4613	59814.7
45190.7	-287.102	1142.73	23.4851	0.19274	23.6779	96584.1
44982.4	-321.238	433.462	23.7029	0.194529	23.8974	119118
44774.1	98.1052	704.085	23.9237	0.196343	24.12	5473.8
44565.7	-93.4271	411.293	24.1476	0.198183	24.3458	13870.4
44357.4	-398.303	657.764	24.3746	0.200049	24.5747	178826
44149.1	142.672	664.597	24.6049	0.201942	24.8069	13892.3
43940.7	64.031	432.5	24.8385	0.203861	25.0423	1520.12
43732.4	-315.632	697.56	25.0754	0.205808	25.2812	116222
43524.1	-408.129	360.201	25.3157	0.207783	25.5235	188054
43315.7	-11.2453	1182.96	25.5594	0.209786	25.7692	1370.07
43107.4	-244.549	929.581	25.8067	0.211819	26.0186	73206.7
42899.1	-144.912	1113.57	26.0576	0.213881	26.2715	29303.8
42690.7	-203.097	400.223	26.3122	0.215974	26.5282	52727.7
42482.4	12.5812	476.496	26.5706	0.218097	26.7887	201.851
42274.1	-516.791	945.178	26.8327	0.220252	27.053	295766
42065.7	384.527	752.685	27.0988	0.222439	27.3212	127596
41857.4	246.893	526.506	27.3688	0.224659	27.5934	48092.2
41649.1	339.995	673.593	27.6429	0.226912	27.8698	97422.3
41440.7	-276.487	328.189	27.9211	0.229199	28.1503	92803.8
41232.4	-247.255	830.809	28.2035	0.231521	28.435	76004.9
41024.1	-95.5051	1139.8	28.4902	0.233878	28.7241	15432.9
40815.7	-666.689	932.914	28.7814	0.236272	29.0177	484007
40607.4	37.5936	445.731	29.077	0.238702	29.3157	68.5231
40399.1	-301.062	664.936	29.3772	0.241171	29.6184	109349
40190.7	-108.949	671.972	29.682	0.243677	29.9257	19286.2
39982.4	-259.507	901.759	29.9917	0.246223	30.2379	83952
39774.1	-615.611	897.464	30.3062	0.248809	30.555	417531
39565.7	-50.422	913.418	30.6256	0.251436	30.8771	6609.54
39357.4	-151.671	630.667	30.9502	0.254105	31.2043	33443.2
39149.1	-223.117	810.705	31.2799	0.256817	31.5367	64848.5
38940.7	68.5177	788.055	31.6149	0.259572	31.8745	1342.73
38732.4	-163.55	493.363	31.9553	0.262372	32.2177	38325.1
38524.1	-159.59	868.457	32.3013	0.265217	32.5665	36924.1
38315.7	-437.214	880.575	32.6529	0.268109	32.921	221027
38107.4	-210.637	481.543	33.0102	0.271049	33.2813	59496.1
37899.1	77.0483	884.89	33.3735	0.274037	33.6475	1883.63
37690.7	-128.249	525.324	33.7428	0.277074	34.0199	26331.3
37482.4	-443.136	1065.8	34.1182	0.280163	34.3984	228039
37274.1	-150.053	669.778	34.5	0.283303	34.7833	34164.5
37065.7	-375.567	429.395	34.8881	0.286497	35.1746	168709
36857.4	-45.2585	681.294	35.2829	0.289745	35.5727	6533.67
36649.1	-7.03379	372.598	35.6844	0.293048	35.9775	1849.97
36440.7	-323.24	682.404	36.0928	0.296408	36.3892	129333
36232.4	-341.089	862.587	36.5082	0.299827	36.808	142806
36024.1	109.403	772.796	36.9309	0.303304	37.2342	5208.41
35815.7	-63.654	953.868	37.3609	0.306843	37.6677	10266.1
35607.4	-493.822	813.901	37.7984	0.310444	38.1089	282951
35399.1	70.2378	891.924	38.2437	0.314109	38.5579	1003.62
35190.7	-64.9865	1156	38.6969	0.317839	39.0148	10816.3
34982.4	-514.318	1267.9	39.1583	0.321636	39.4799	306692
34774.1	-341.586	924.047	39.6278	0.325501	39.9533	145573
34565.7	-56.4189	773.762	40.1059	0.329436	40.4354	9380.74
34357.4	-537.013	601.509	40.5927	0.333443	40.9262	334013
34149.1	13.701	837.527	41.0884	0.337524	41.4259	768.673
33940.7	175.192	658.997	41.5932	0.34168	41.9349	17757.5
33732.4	-24.9968	1029.09	42.1074	0.345913	42.4533	4549.52
33524.1	-266.764	1037.71	42.6312	0.350226	42.9814	95942.2
33315.7	-232.041	1137.59	43.1648	0.35462	43.5194	75933.4
33107.4	-169.174	898.027	43.7084	0.359097	44.0675	45471.9
32899.1	-144.078	759.589	44.2624	0.363659	44.6261	35609.2
32690.7	-135.361	1081.86	44.827	0.368308	45.1953	32600.5
32482.4	-76.2969	624.056	45.4024	0.373048	45.7755	14901.7
32274.1	-126.215	984.328	45.989	0.377879	46.3669	29784.5
32065.7	62.2979	942.941	46.587	0.382805	46.9698	234.948
31857.4	-190.66	822.947	47.1968	0.387828	47.5846	56760.5
31649.1	-347.78	1027.07	47.8186	0.39295	48.2115	156809
31440.7	-6.79186	1265.41	48.4527	0.398175	48.8509	3096.12
31232.4	268.396	931.086	49.0996	0.403505	49.5031	47914.2
31024.1	-357.681	987.504	49.7594	0.408942	50.1684	166341
30815.7	-243.381	1106.28	50.4327	0.41449	50.8471	86570.1
30607.4	-132.37	1305.93	51.1196	0.420151	51.5398	33823
30399.1	-229.084	1157.01	51.8207	0.425929	52.2467	79147.2
30190.7	-109.705	846.187	52.5364	0.431828	52.9682	26462.4
29982.4	0.166628	1204.75	53.2669	0.437849	53.7047	2866.33
29774.1	329.49	1326.64	54.0127	0.443998	54.4567	75643.2
29565.7	-157.509	1020.47	54.7743	0.450277	55.2246	45255.8
29357.4	-231.167	882.77	55.5522	0.45669	56.0089	82470.2
29149.1	-106.028	922.694	56.3467	0.463241	56.8099	26516.1
28940.7	184.019	1186.25	57.1583	0.469934	57.6282	15974.7
28732.4	-330.559	1074.4	57.9876	0.476773	58.4643	151339
28524.1	-68.716	888.735	58.835	0.483763	59.3188	16392.9
28315.7	-45.9822	812.917	59.7012	0.490907	60.1921	11273
28107.4	-111.443	905.206	60.5865	0.498211	61.0847	29765.8
27899.1	-15.3763	955.134	61.4917	0.505679	61.9974	5986.69
27690.7	276.106	1228.86	62.4174	0.513316	62.9307	45443.7
27482.4	78.2826	976.209	63.364	0.521127	63.8851	207.287
27274.1	25.7136	767.862	64.3323	0.529119	64.8615	1532.55
27065.7	-166.597	1135.49	65.323	0.537295	65.8603	54036.5
26857.4	-138.356	1025.38	66.3367	0.545663	66.8824	42123
26649.1	91.1721	1650.93	67.3742	0.554227	67.9284	540.269
26440.7	327.806	1198.99	68.4361	0.562995	68.9991	66980.9
26232.4	-265.128	1410.38	69.5233	0.571972	70.0953	112374
26024.1	-192.138	998.698	70.6367	0.581166	71.2178	69356.5
25815.7	-320.179	1165.79	71.7769	0.590583	72.3675	154093
25607.4	215.405	1415.91	72.9449	0.600231	73.5451	20124.3
25399.1	-165.144	1217.93	74.1416	0.610117	74.7518	57549.8
25190.7	-655.854	1526.81	75.368	0.62025	75.9883	535593
24982.4	-144.345	1668.8	76.6251	0.630637	77.2557	49106.7
24774.1	-218.076	1230.49	77.9138	0.641287	78.555	87989.8
24565.7	171.845	890.655	79.2352	0.65221	79.8874	8456.25
24357.4	-85.4987	1425.52	80.5905	0.663414	81.2539	27806.4
24149.1	-177.187	733.303	81.9808	0.674909	82.6557	67518.5
23940.7	-11.6945	1509.71	83.4073	0.686705	84.094	9175.44
23732.4	188.726	1388.24	84.8714	0.698813	85.5702	10641.1
23524.1	-620.779	1431.57	86.3742	0.711245	87.0855	501073
23315.7	270.285	1003.27	87.9173	0.724011	88.6413	32994.5
23107.4	-681.785	1022.74	89.502	0.737124	90.2392	596021
22899.1	2.76062	1091.14	91.1299	0.750596	91.8805	7942.36
22690.7	-145.541	1070.6	92.8026	0.764441	93.567	57172.6
22482.4	263.572	1539.61	94.5216	0.778673	95.3003	28315.4
22274.1	8.31733	1550.97	96.2888	0.793306	97.0821	7879.19
22065.7	-108.096	1567.77	98.1059	0.808355	98.9143	42853.4
21857.4	47.6932	1573.97	99.9748	0.823837	100.799	2820.19
21649.1	73.1618	1637.78	101.898	0.839768	102.737	874.716
21440.7	-272.308	1140.52	103.876	0.856165	104.732	142159
21232.4	303.396	1417.68	105.913	0.873047	106.786	38655.5
21024.1	-211.444	1084.08	108.01	0.890434	108.901	102621
20815.7	252.725	1308.1	110.17	0.908345	111.078	20063.9
20607.4	-63.3367	1370.36	112.395	0.926802	113.322	31208.3
20399.1	-38.9273	1688.02	114.688	0.945827	115.634	23889.2
20190.7	-356.241	1554.08	117.052	0.965444	118.018	224922
19982.4	79.2441	1522.04	119.49	0.985678	120.476	1700.03
19774.1	-84.0903	1801.83	122.004	1.00655	123.011	42890.9
19565.7	-485.172	1902.46	124.599	1.0281	125.627	373075
19357.4	-295.81	972.813	127.276	1.05035	128.327	179892
19149.1	50.2654	1548.89	130.041	1.07332	131.115	6536.59
18940.7	-60.5144	1523.77	132.897	1.09706	133.994	37833.6
18732.4	92.1548	1499.64	135.848	1.1216	136.969	2008.34
18524.1	249.65	1772.54	138.897	1.14696	140.044	12013.5
18315.7	30.9731	1721.63	142.051	1.1732	143.224	12600.3
18107.4	569.917	2046.78	145.312	1.20035	146.513	179271
17899.1	-284.466	1816.34	148.687	1.22845	149.916	188687
17690.7	51.7075	2039.92	152.181	1.25755	153.439	10349.2
17482.4	-75.9466	1865.11	155.799	1.2877	157.087	54304.5
17274.1	-186.418	2077.57	159.547	1.31894	160.866	120606
17065.7	-373.065	1258.62	163.431	1.35133	164.783	289280
16857.4	-18.0009	1835.36	167.459	1.38493	168.844	34911
16649.1	22.709	1610.17	171.637	1.41981	173.057	22604.5
16440.7	-690.039	1734.55	175.973	1.45601	177.429	752500
16232.4	-473.835	1887.58	180.474	1.49362	181.968	430077
16024.1	-402.455	1933.43	185.15	1.5327	186.683	347084
15815.7	-451.763	1883.05	190.01	1.57334	191.583	413894
15607.4	-375.047	1625.35	195.062	1.61562	196.678	326869
15399.1	160.612	1888.59	200.319	1.65962	201.978	1711.15
15190.7	-101.781	2215.37	205.789	1.70544	207.495	95651.3
14982.4	-373.427	1722.82	211.486	1.75319	213.239	344177
14774.1	-4.46247	1864.7	217.422	1.80297	219.225	50036
14565.7	-174.89	2013.3	223.61	1.85491	225.465	160284
14357.4	-135.955	2232.96	230.065	1.90912	231.974	135372
14149.1	24.1789	2119.52	236.803	1.96574	238.768	46048.7
13940.7	453.584	2291.65	243.839	2.02492	245.864	43147.7
13732.4	131.684	2008.52	251.192	2.08681	253.279	14785.4
13524.1	225.276	2359.87	258.882	2.15158	261.033	1278.62
13315.7	211.925	2146.95	266.928	2.21942	269.148	3274.45
13107.4	53.1525	1898.58	275.353	2.29051	277.644	50396.4
12899.1	114.882	2306.9	284.182	2.36508	286.547	29468.9
12690.7	75.4848	2478.91	293.439	2.44334	295.883	48575.2
12482.4	308.353	2579.74	303.154	2.52556	305.68	7.145
12274.1	26.7385	2441.83	313.357	2.612	315.969	83654.1
12065.7	585.859	2602.78	324.08	2.70295	326.783	67120.7
11857.4	403.939	2460.82	335.359	2.79873	338.158	4327.15
11649.1	118.695	2965.26	347.234	2.8997	350.134	53564
11440.7	-108.384	2532.7	359.747	3.00623	362.754	221971
11232.4	178.017	2939.93	372.944	3.11874	376.063	39222.2
11024.1	354.534	2717.16	386.875	3.23769	390.113	1265.84
10815.7	217.169	2770.58	401.596	3.36357	404.959	35265.2
10607.4	-57.6239	2985.62	417.166	3.49694	420.663	228758
10399.1	77.0812	3275.33	433.652	3.6384	437.291	129751
10190.7	226.575	2960.82	451.127	3.78861	454.915	52139.2
9982.4	390.439	2772.47	469.67	3.94833	473.618	6918.77
9774.07	-147.167	3165.98	489.369	4.11836	493.487	410438
9565.73	335.256	3274.91	510.322	4.29961	514.622	32172.2
9357.4	343.581	3465.45	532.636	4.4931	537.13	37461
9149.07	66.7851	3821.93	556.431	4.69994	561.131	244378
8940.73	348.612	2979.9	581.839	4.9214	586.76	56714.7
8732.4	216.739	3924.53	609.007	5.15889	614.165	157947
8524.07	387.76	3800.84	638.099	5.41398	643.513	65409.5
8315.73	512.907	3911.26	669.299	5.68848	674.988	26270.2
8107.4	729.606	3756.98	702.813	5.98438	708.798	432.983
7899.07	501.857	3665.52	738.873	6.30398	745.177	59204.8
7690.73	565.812	4133.07	777.738	6.64988	784.388	47775.6
7482.4	282.907	4389.97	819.702	7.02504	826.727	295741
7274.07	322.298	4334.08	865.098	7.43286	872.531	302757
7065.73	820.076	4439.33	914.304	7.87724	922.181	10425.5
6857.4	996.874	4352.84	967.749	8.36268	976.111	431.083
6649.07	534.703	4635.86	1025.92	8.8944	1034.82	250115
6440.73	879.821	4734.16	1089.39	9.47847	1098.87	47982.1
6232.4	390.87	4746.14	1158.8	10.122	1168.92	605357
6024.07	1031.62	4914.4	1234.88	10.8333	1245.72	45838.1
5815.73	1307.58	5380.71	1318.51	11.6223	1330.14	508.784
5607.4	1235.22	5066.38	1410.69	12.5007	1423.19	35332.4
5399.07	896.061	5412.65	1512.57	13.4826	1526.06	396896
5190.73	1133.64	6187.03	1625.53	14.5847	1640.12	256521
4982.4	1262.38	5809.65	1751.16	15.8277	1766.99	254627
4774.07	1118.81	6382.04	1891.35	17.2364	1908.58	623749
4565.73	1584.7	6752.51	2048.32	18.8418	2067.16	232773
4357.4	2182.84	6734.24	2224.72	20.6823	2245.4	3914.49
4149.07	1983.54	6927.98	2423.71	22.8059	2446.51	214342
3940.73	2563.1	7170.6	2649.04	25.2738	2674.31	12368
3732.4	2265.02	7359.04	2905.23	28.1647	2933.39	446717
3524.07	2978.02	7509.26	3197.68	31.5808	3229.26	63121.1
3315.73	3334	8337.71	3532.89	35.6573	3568.55	55015.6
3107.4	3198.43	8322.87	3918.66	40.576	3959.24	578833
2899.07	4522.34	8837.7	4364.31	46.5851	4410.89	12421.2
2690.73	5175.77	8940.95	4880.87	54.032	4934.9	58015.5
2482.4	5554.79	9698.99	5481.28	63.4134	5544.69	101.858
2274.07	6432.61	9701.4	6180.3	75.4599	6255.76	31275
2065.73	7130.01	10338.6	6994.12	91.2814	7085.4	1990.34
1857.4	8522.68	10487.5	7939.17	112.629	8051.8	221731
1649.07	9632.82	10403.1	9029.69	142.392	9172.08	212282
1440.73	10589.4	10484.6	10273.1	185.615	10458.7	17063
1232.4	11690.9	10523.3	11662.5	251.719	11914.2	49885.2
1024.07	13753.9	10127	13165.6	359.919	13525.5	52151.9
815.735	15079.7	9589.07	14711.5	554.124	15265.6	34559
607.402	16717.8	9210.48	16181.2	951.091	17132.3	171821
399.068	19110.2	8474.02	17411.3	1927.79	19339.1	52406.3
190.735	25203.7	8790.4	18223.2	4841.11	23064.3	4.5771e+06
-17.5984	26891.9	-4403.93	18476.1	8700.94	27177	81286.9
-225.932	20711.4	-6907.2	18122.3	4101.28	22223.6	2.2867e+06
-434.265	18277.4	-7395.15	17228.1	1685.62	18913.7	404968
-642.598	16584.1	-8077.36	15944.8	859.69	16804.5	48583.5
-850.932	14996.2	-8840.41	14451.8	511.85	14963.6	1059.27
-1059.27	13536.6	-9767.56	12906.1	337.301	13243.4	85964.3
-1267.6	11951.4	-9634.7	11418.5	238.307	11656.8	86776.6
-1475.93	10891.5	-9874.84	10052.3	177.043	10229.4	438425
-1684.27	9420.96	-10054.1	8834.77	136.594	8971.36	202135
-1892.6	8301.98	-9785.54	7769.62	108.529	7878.15	179635
-2100.93	7181.21	-10219.5	6847.84	88.2787	6936.12	60071.9
-2309.27	6663.74	-9188.71	6054.59	73.196	6127.78	287245
-2517.6	5647.18	-9275.53	5373.33	61.6649	5435	45022.3
-2725.93	4839.32	-8974.34	4788.08	52.6539	4840.73	1.98802
-2934.27	4758.35	-8942.11	4284.35	45.4799	4329.83	183628
-3142.6	4117.03	-7813.91	3849.55	39.6761	3889.23	51893.5
-3350.93	3716.37	-8011.43	3472.93	34.9151	3507.85	43482.6
-3559.27	3566.74	-7666.74	3145.45	30.9614	3176.41	152351
-3767.6	3014.9	-7366.86	2859.55	27.6425	2887.2	16309.6
-3975.93	3074.13	-7369.56	2608.93	24.8295	2633.76	193925
-4184.27	2543.65	-6608.09	2388.35	22.4247	2410.77	17657.1
-4392.6	2580.26	-6594.22	2193.42	20.3529	2213.78	134308
-4600.93	2197.2	-6267.83	2020.51	18.5552	2039.07	25007.8
-4809.27	1708.69	-5954.26	1866.55	16.9855	1883.53	30571.8
-5017.6	1532.95	-6013.68	1728.97	15.6068	1744.58	44783.1
-5225.93	1519.96	-5575.22	1605.6	14.3892	1619.99	10007.2
-5434.27	1834.69	-5497.62	1494.62	13.3087	1507.93	106770
-5642.6	1156.49	-5160.31	1394.47	12.3455	1406.81	62660.8
-5850.93	927.891	-5132.83	1303.81	11.4831	1315.3	150082
-6059.27	1409.17	-4988.23	1221.52	10.708	1232.23	31306.4
-6267.6	736.377	-4639.52	1146.62	10.0088	1156.63	176612
-6475.93	1081.8	-4774.11	1078.27	9.37582	1087.64	34.1178
-6684.27	1111.53	-4690.74	1015.74	8.80106	1024.54	7566.86
-6892.6	677.932	-4625.26	958.401	8.27756	966.678	83374.2
-7100.93	822.295	-3959.9	905.705	7.7994	913.504	8319.18
-7309.27	962.312	-4078.14	857.172	7.3615	864.533	9560.64
-7517.6	270.142	-4014.76	812.381	6.95946	819.34	301618
-7725.93	606.719	-3744.32	770.962	6.58947	777.552	29183.8
-7934.27	581.396	-4018.38	732.591	6.24821	738.839	24788.4
-8142.6	525.263	-3887.07	696.979	5.93279	702.911	31559
-8350.93	536.828	-3366.94	663.871	5.64065	669.511	17605
-8559.27	489.839	-3842.77	633.04	5.36957	638.41	22073.3
-8767.6	592.292	-3570.1	604.286	5.11757	609.403	292.799
-8975.93	527.626	-3405.71	577.426	4.8829	582.309	2990.26
-9184.27	19.9267	-3745.99	552.301	4.664	556.965	288410
-9392.6	482.589	-3206.45	528.766	4.4595	533.225	2563.99
-9600.93	557.844	-3378.36	506.689	4.26816	510.958	2198.35
-9809.27	563.394	-2940.75	485.955	4.08887	490.044	5380.15
-10017.6	816.689	-3258.25	466.458	3.92064	470.379	119931
-10225.9	482.495	-2918.82	448.101	3.76259	451.864	938.252
-10434.3	426.743	-2813.78	430.799	3.6139	434.413	58.8336
-10642.6	714.423	-2714.19	414.473	3.47385	417.947	87898.2
-10850.9	284.289	-2601.22	399.051	3.34179	402.392	13948.3
-11059.3	458.461	-2877.85	384.467	3.21712	387.685	5009.24
-11267.6	70.4485	-2620.38	370.664	3.09929	373.763	92000
-11475.9	209.727	-2512.49	357.586	2.98782	360.574	22754.9
-11684.3	326.38	-2492.22	345.184	2.88226	348.067	470.327
-11892.6	667.944	-2476.61	333.413	2.78219	336.195	110057
-12100.9	219.747	-2251.7	322.23	2.68725	324.917	11060.7
-12309.3	345.156	-2565.02	311.597	2.59708	314.194	958.657
-12517.6	225.017	-2493.39	301.479	2.51138	303.991	6236.83
-12725.9	434.488	-2683.71	291.844	2.42985	294.274	19660
-12934.3	122.262	-2570.64	282.661	2.35222	285.013	26487.8
-13142.6	-13.0955	-2310.01	273.902	2.27826	276.18	83680.6
-13350.9	516.342	-2315.05	265.543	2.20773	267.75	61797.8
-13559.3	119.482	-2281.76	257.558	2.14043	259.699	19660.8
-13767.6	500.9	-2167.03	249.927	2.07615	252.003	61949.9
-13975.9	-201.34	-2478.57	242.629	2.01473	244.643	198901
-14184.3	236.729	-2171.11	235.644	1.956	237.6	0.758259
-14392.6	157.147	-2271.24	228.955	1.89979	230.855	5432.83
-14600.9	408.309	-2752.97	222.546	1.84598	224.392	33825.2
-14809.3	-159.424	-2282.77	216.402	1.79442	218.196	142597
-15017.6	-105.936	-2169.83	210.507	1.74498	212.252	101244
-15225.9	42.4166	-1873.54	204.849	1.69757	206.547	26938.8
-15434.3	-227.053	-2152.81	199.416	1.65206	201.068	183288
-15642.6	113.977	-2411.54	194.195	1.60835	195.803	6695.59
-15850.9	386.458	-1809.77	189.176	1.56636	190.742	38304.8
-16059.3	-159.571	-1949.77	184.348	1.52599	185.874	119332
-16267.6	227.145	-2183.82	179.702	1.48716	181.189	2111.97
-16475.9	148.578	-1731.83	175.229	1.4498	176.679	789.656
-16684.3	93.5409	-1919.45	170.92	1.41382	172.334	6208.38
-16892.6	74.239	-1661.96	166.768	1.37917	168.147	8818.79
-17100.9	-45.2138	-1817.43	162.765	1.34578	164.111	43816.9
-17309.3	-42.8779	-1629.91	158.904	1.31358	160.218	41247.9
-17517.6	476.897	-1692.61	155.179	1.28253	156.461	102679
-17725.9	163.739	-1616.11	151.582	1.25256	152.835	118.91
-17934.3	-311.915	-1809.77	148.109	1.22363	149.333	212749
-18142.6	6.41952	-1774.68	144.754	1.1957	145.949	19468.5
-18350.9	-291.541	-1851.72	141.511	1.1687	142.679	188547
-18559.3	-185.528	-1985.79	138.375	1.14262	139.518	105655
-18767.6	-88.7451	-1992	135.342	1.11739	136.46	50717.2
-18975.9	55.7156	-1861.25	132.408	1.093	133.501	6050.57
-19184.3	717.115	-1349.53	129.568	1.06939	130.637	343956
-19392.6	266.759	-1937.12	126.818	1.04654	127.865	19291.8
-19600.9	-99.2674	-1657.36	124.154	1.02441	125.179	50376.1
-19809.3	-50.7509	-1414.88	121.574	1.00298	122.577	30042.5
-20017.6	-197.858	-1548.6	119.073	0.982215	120.055	101068
-20225.9	137.794	-1680.79	116.648	0.962087	117.61	407.381
-20434.3	-307.472	-1663.99	114.296	0.942571	115.239	178684
-20642.6	-411.917	-1675.59	112.015	0.923644	112.938	275473
-20850.9	-267.06	-1681.24	109.801	0.905281	110.706	142707
-21059.3	-207.18	-1481.76	107.651	0.88746	108.539	99678.5
-21267.6	140.584	-1610.46	105.565	0.87016	106.435	1166.17
-21475.9	-282.626	-1529.69	103.538	0.853361	104.391	149783
-21684.3	-74.6646	-1661.13	101.569	0.837044	102.406	31354
-21892.6	-50.9007	-1502.83	99.6553	0.82119	100.477	22915.1
-22100.9	-155.152	-1509.55	97.7953	0.805783	98.6011	64390.6
-22309.3	-491.594	-1514.21	95.9868	0.790805	96.7776	346181
-22517.6	-447.899	-1098.13	94.2278	0.776241	95.0041	294744
-22725.9	211.406	-1840.07	92.5168	0.762075	93.2788	13954
-22934.3	-28.173	-1355.51	90.8518	0.748294	91.6001	14345.6
-23142.6	-91.4869	-700.108	89.2313	0.734883	89.9662	32925.2
-23350.9	149.218	-1550.29	87.6537	0.72183	88.3755	3701.85
-23559.3	151.129	-1172.06	86.1175	0.709121	86.8266	4134.78
-23767.6	-233.832	-1402.1	84.6213	0.696745	85.318	101857
-23975.9	-342.031	-1439.54	83.1637	0.68469	83.8484	181374
-24184.3	143.84	-1423.19	81.7434	0.672946	82.4163	3772.85
-24392.6	-160.756	-909.079	80.359	0.6615	81.0205	58455.7
-24600.9	441.417	-1339.52	79.0096	0.650345	79.6599	130868
-24809.3	-36.4707	-1147.51	77.6937	0.639469	78.3332	13179.9
-25017.6	-97.7198	-1164.97	76.4105	0.628864	77.0393	30540.8
-25225.9	301.917	-1580.81	75.1587	0.61852	75.7772	51139.3
-25434.3	42.2323	-1414.36	73.9374	0.60843	74.5458	1044.17
-25642.6	74.5678	-1265.7	72.7456	0.598584	73.3442	1.49727
-25850.9	179.67	-1112.89	71.5823	0.588976	72.1713	11556
-26059.3	48.7509	-1106.29	70.4467	0.579597	71.0263	496.194
-26267.6	-166	-1311.42	69.3378	0.57044	69.9083	55652.5
-26475.9	105.674	-699.036	68.2549	0.561499	68.8164	1358.49
-26684.3	-92.9363	-1110.33	67.1972	0.552766	67.7499	25820.1
-26892.6	-115.829	-1319.94	66.1638	0.544235	66.708	33319.8
-27100.9	-117.085	-951.062	65.154	0.5359	65.6899	33406.5
-27309.3	51.8365	-1051.29	64.1672	0.527756	64.6949	165.339
-27517.6	-148.663	-684.723	63.2026	0.519795	63.7224	45107.6
-27725.9	-174.679	-983.063	62.2595	0.512013	62.7715	56383
-27934.3	53.894	-1251.63	61.3374	0.504405	61.8418	63.1669
-28142.6	-510.4	-1129.75	60.4356	0.496965	60.9325	326421
-28350.9	-329.294	-1229.95	59.5535	0.489689	60.0432	151584
-28559.3	310.952	-883.596	58.6905	0.482571	59.1731	63392.5
-28767.6	-64.0547	-939.267	57.8462	0.475607	58.3218	14976
-28975.9	-42.6623	-874.02	57.0199	0.468793	57.4887	10030.2
-29184.3	-95.0677	-1326.92	56.2112	0.462124	56.6733	23025.3
-29392.6	-400.167	-917.304	55.4196	0.455597	55.8752	207974
-29600.9	-274.69	-753.868	54.6445	0.449206	55.0937	108757
-29809.3	102.109	-1161.68	53.8856	0.44295	54.3286	2282.99
-30017.6	-586.905	-1068.3	53.1424	0.436823	53.5792	410219
-30225.9	82.2495	-1312.34	52.4144	0.430822	52.8452	864.612
-30434.3	-226.027	-1302.83	51.7013	0.424945	52.1262	77369.4
-30642.6	-15.6297	-1050.49	51.0026	0.419186	51.4218	4495.9
-30850.9	-428.196	-1114.59	50.3179	0.413544	50.7315	229372
-31059.3	-125.518	-992.612	49.647	0.408015	50.055	30826
-31267.6	81.7307	-861.488	48.9894	0.402597	49.392	1045.8
-31475.9	301.967	-773.401	48.3447	0.397285	48.742	64122.9
-31684.3	-123.693	-1164.81	47.7127	0.392078	48.1047	29514.5
-31892.6	452.557	-1174.45	47.0929	0.386972	47.4799	164087
-32100.9	-285.733	-1027.76	46.4852	0.381966	46.8671	110623
-32309.3	-353.089	-936.163	45.8891	0.377056	46.2662	159484
-32517.6	39.758	-1000.37	45.3044	0.372241	45.6767	35.0304
-32725.9	264.021	-1152.06	44.7308	0.367516	45.0984	47927.3
-32934.3	105.515	-788.815	44.1681	0.362882	44.531	3719.09
-33142.6	-302.561	-1045.39	43.6158	0.358334	43.9742	120086
-33350.9	-29.339	-964.483	43.0739	0.353871	43.4278	5295.01
-33559.3	-176.207	-1110.72	42.542	0.349492	42.8915	48004
-33767.6	-2.03448	-1158.17	42.0199	0.345193	42.3651	1971.32
-33975.9	13.5043	-1168.7	41.5073	0.340973	41.8483	803.38
-34184.3	-72.1476	-769.52	41.004	0.336829	41.3408	12879.6
-34392.6	-237.515	-895.89	40.5098	0.332761	40.8426	77483.1
-34600.9	215.561	-991.725	40.0245	0.328766	40.3533	30697.9
-34809.3	17.4522	-715.629	39.5479	0.324843	39.8728	502.679
-35017.6	28.6536	-1201.85	39.0797	0.320989	39.4007	115.502
-35225.9	-349.825	-1391.59	38.6198	0.317204	38.937	151136
-35434.3	-158.737	-1091.14	38.168	0.313485	38.4814	38895.2
-35642.6	-73.6525	-1002.87	37.724	0.309831	38.0338	12473.8
-35850.9	-217.63	-880.586	37.2877	0.306241	37.5939	65139.4
-36059.3	229.548	-606.671	36.8589	0.302712	37.1617	37012.5
-36267.6	-63.1927	-676.306	36.4375	0.299245	36.7368	9985.9
-36475.9	96.9122	-400.76	36.0233	0.295836	36.3191	3671.52
-36684.3	-16.8675	-795.123	35.6161	0.292486	35.9086	2785.32
-36892.6	-336.762	-847.835	35.2157	0.289192	35.5049	138582
-37100.9	-173.736	-669.31	34.8221	0.285953	35.108	43615.7
-37309.3	-50.7292	-774.725	34.435	0.282769	34.7178	7301.19
-37517.6	-281.186	-914.475	34.0543	0.279637	34.334	99552.7
-37725.9	-371.882	-893.064	33.68	0.276557	33.9565	164705
-37934.3	-199.292	-650.276	33.3117	0.273528	33.5852	54231.9
-38142.6	160.339	-677.764	32.9494	0.270548	33.22	16159.2
-38350.9	347.072	-792.783	32.5931	0.267617	32.8607	98728.6
-38559.3	-286.584	-804.39	32.2424	0.264733	32.5072	101819
-38767.6	4.29181	-621.609	31.8974	0.261896	32.1593	776.598
-38975.9	181.603	-473.074	31.5579	0.259103	31.817	22435.7
-39184.3	405.736	-1125.75	31.2238	0.256356	31.4802	140068
-39392.6	-81.5277	-343.097	30.895	0.253651	31.1486	12695.9
-39600.9	-353.952	-1012.77	30.5713	0.25099	30.8223	148052
-39809.3	-72.0029	-1067.7	30.2527	0.24837	30.501	10507.1
-40017.6	268.776	-811.833	29.939	0.24579	30.1848	56925.5
-40225.9	-316.977	-1105.41	29.6302	0.243251	29.8734	120305
-40434.3	-531.959	-1008.4	29.3261	0.240751	29.5669	315311
-40642.6	-67.1322	-592.797	29.0267	0.238289	29.265	9292.43
-40850.9	102.374	-1087.68	28.7319	0.235865	28.9677	5388.42
-41059.3	-273.572	-879.805	28.4415	0.233478	28.675	91353.5
-41267.6	148.611	-441.099	28.1555	0.231126	28.3866	14453.8
-41475.9	-396.903	-608.548	27.8738	0.22881	28.1026	180630
-41684.3	-205.915	-627	27.5963	0.226529	27.8228	54633.2
-41892.6	-110.81	-662.04	27.3229	0.224281	27.5472	19142.8
-42100.9	83.7808	-294.244	27.0535	0.222067	27.2756	3192.84
-42309.3	35.4864	-695.775	26.7881	0.219886	27.008	71.8821
-42517.6	-170.766	-487.734	26.5266	0.217736	26.7444	39010.2
-42725.9	-491.96	-903.539	26.269	0.215618	26.4846	268785
-42934.3	-172.938	-636.885	26.015	0.213531	26.2285	39667.3
-43142.6	158.098	-1016.32	25.7647	0.211474	25.9762	17456.2
-43350.9	331.026	-468.019	25.518	0.209446	25.7274	93206.9
-43559.3	99.3296	-1084.8	25.2748	0.207447	25.4823	5453.42
-43767.6	-50.636	-666.814	25.0351	0.205477	25.2406	5757.26
-43975.9	52.3647	-892.223	24.7988	0.203535	25.0023	748.702
-44184.3	-76.0213	-342.399	24.5658	0.20162	24.7674	10158.4
-44392.6	-91.2627	-674.564	24.3361	0.199732	24.5358	13409.3
-44600.9	253.987	-684.836	24.1095	0.197871	24.3074	52752.9
-44809.3	104.786	-560.737	23.8862	0.196035	24.0822	6513.08
-45017.6	-127.689	-633.595	23.6659	0.194225	23.8601	22967.2
-45225.9	89.6564	-1016.1	23.4486	0.19244	23.6411	4358.03
-45434.3	84.5805	-835.427	23.2343	0.190679	23.425	3739.99
-45642.6	-177.675	-1091.41	23.023	0.188942	23.2119	40355.6
-45850.9	-34.9384	-496.739	22.8145	0.187229	23.0017	3357.06
-46059.3	250.147	-647.734	22.6088	0.185539	22.7944	51689
-46267.6	195.38	-710.638	22.4059	0.183872	22.5898	29856.3
-46475.9	115.624	-613.282	22.2057	0.182227	22.388	8692.95
-46684.3	-285.968	-456.789	22.0082	0.180605	22.1888	94960.4
-46892.6	-225.623	-880.895	21.8133	0.179004	21.9923	61313.3
-47100.9	-27.8805	-540.679	21.621	0.177424	21.7984	2468
-47309.3	-670.041	-925.841	21.4312	0.175864	21.6071	478376
-47517.6	34.938	-554.27	21.2439	0.174326	21.4183	182.783
-47725.9	-128.964	-746.154	21.0591	0.172807	21.2319	22558.7
-47934.3	-397.467	-825.996	20.8766	0.171308	21.048	175155
-48142.6	-814.184	-469.433	20.6966	0.169829	20.8664	697310
-48350.9	3.52283	-805.738	20.5188	0.168369	20.6871	294.614
-48559.3	-221.072	-193.2	20.3433	0.166927	20.5102	58362.1
-48767.6	-416.731	-302.275	20.17	0.165504	20.3355	191027
-48975.9	-19.8408	-591.846	19.999	0.164099	20.1631	1600.31
-49184.3	-355.609	-132.235	19.8301	0.162712	19.9928	141077
-49392.6	-497.406	-534.164	19.6634	0.161342	19.8247	267528
-49600.9	-365.519	-248.114	19.4987	0.15999	19.6587	148362
-49809.3	241.893	-883.95	19.3361	0.158654	19.4947	49460.8
-50017.6	-128.697	-307.957	19.1755	0.157335	19.3329	21912.9
						4.84044e+07

## Sheet: G680-20dC_se_spec2
X	Real	Imaginary
416857	-197.753	129.277
416649	-109.849	469.068
416441	158.824	-600.356
416232	187.998	-99.3028
416024	90.032	-244.176
415816	30.0948	-87.8467
415607	-42.9211	109.239
415399	-6.87063	156.76
415191	21.074	-271.214
414982	-25.8197	154.069
414774	-229.034	273.569
414566	515.814	-317.093
414357	20.8049	-89.2175
414149	-8.66017	64.8959
413941	-216.314	-443.624
413732	-245.039	31.054
413524	-63.3436	481.684
413316	218.205	95.2831
413107	-153.248	355.668
412899	258.309	287.693
412691	166.627	-280.659
412482	-113.867	-68.1459
412274	438.736	74.2877
412066	-355.692	-364.477
411857	194.032	304.776
411649	210.83	-78.8889
411441	472.312	-52.4016
411232	-243.103	314.568
411024	-317.578	115.019
410816	-28.3393	181.325
410607	291.865	-23.8242
410399	409.35	-175.689
410191	-21.9537	239.057
409982	-138.346	-15.596
409774	104.343	35.3595
409566	-7.02406	271.962
409357	-53.2073	43.5602
409149	65.0955	171.658
408941	62.5482	-254.224
408732	4.09965	-217.84
408524	141.499	397.574
408316	-251.278	137.311
408107	96.597	-21.6197
407899	76.3885	-364.237
407691	-282.588	-13.3654
407482	-285.799	-141.51
407274	-95.7525	491.722
407066	-100.078	56.6217
406857	-72.8214	123.107
406649	101.718	-128.6
406441	21.4877	32.2684
406232	298.348	-112.93
406024	-216.183	20.3675
405816	-70.4788	51.5137
405607	28.1601	-60.0509
405399	410.082	-130.941
405191	-310.644	-246.375
404982	128.171	-38.5504
404774	-114.274	4.55286
404566	-65.2781	6.3329
404357	35.1395	184.21
404149	-10.4517	201.838
403941	-156.133	162.014
403732	117.019	581.598
403524	-323.157	8.41135
403316	422.672	574.196
403107	-314.305	29.6919
402899	34.9835	51.4057
402691	229.251	210.378
402482	408.28	-345.957
402274	-182.177	37.128
402066	-498.47	78.1118
401857	-79.5424	215.648
401649	-238.23	-27.1122
401441	-141.14	181.704
401232	256.252	273.661
401024	-45.2331	155.032
400816	-22.4138	-83.972
400607	76.4479	-89.8315
400399	-149.85	0.140271
400191	-105.594	-313.251
399982	-246.973	221.328
399774	304.659	62.8756
399566	302.593	165.1
399357	-146.063	-85.7389
399149	-9.58844	321.783
398941	-204.994	-102.127
398732	188.507	37.5867
398524	-22.2275	-15.3103
398316	240.88	344.331
398107	-128.014	-133.623
397899	171.236	-344.228
397691	594.567	-55.349
397482	57.1168	159.054
397274	322.3	-55.0663
397066	-172.376	-200.11
396857	89.262	-74.3151
396649	-197.411	88.4149
396441	31.0501	-78.2539
396232	-20.7448	97.719
396024	20.0583	-173.957
395816	296.605	-8.85372
395607	-189.154	131.693
395399	279.01	225.758
395191	-144.882	-118.769
394982	-266.124	38.0961
394774	-5.78683	-141.65
394566	-225.237	-217.546
394357	358.158	14.5694
394149	115.106	4.70151
393941	189.551	-409.282
393732	100.559	-225.289
393524	-52.7717	-93.0279
393316	-347.702	287.48
393107	328.055	348.907
392899	-40.7422	-602.718
392691	-385.114	-29.1085
392482	-76.4389	-110.754
392274	-20.3235	-78.8325
392066	-33.9233	-91.0508
391857	246.161	267.12
391649	89.4645	281.871
391441	-378.592	350.854
391232	-62.8435	-96.2128
391024	-90.4636	332.901
390816	62.8579	88.2037
390607	184.075	227.015
390399	27.8336	14.5261
390191	-162.826	-272.64
389982	-56.7883	13.7927
389774	-335.684	-11.0819
389566	84.4397	-253.877
389357	-160.988	-149.565
389149	-169.347	90.7667
388941	213.192	446.781
388732	389.529	-196.213
388524	-44.8103	-21.3364
388316	-299.851	33.5676
388107	222.904	219.874
387899	-33.9515	7.77293
387691	59.6852	-399.959
387482	83.9035	-16.8702
387274	66.55	-220.159
387066	-205.982	-212.164
386857	191.104	324.556
386649	-373.374	1.68894
386441	-203.353	-192.338
386232	142.685	-163.035
386024	278.52	-104.317
385816	256.717	-211.619
385607	-188.819	-47.0139
385399	-21.3381	-135.623
385191	441.259	-340.187
384982	371.687	286.956
384774	17.7959	296.752
384566	-342.642	-35.9626
384357	-26.9493	-241.012
384149	25.8222	-30.2273
383941	-128.622	221.651
383732	-135.202	139.468
383524	136.535	228.773
383316	-85.353	415.478
383107	-138.803	-77.8192
382899	-226.886	54.0417
382691	-175.781	-30.9793
382482	52.7859	-358.129
382274	136.121	-22.3378
382066	141.204	-110.774
381857	-74.147	320.337
381649	348.551	-59.4241
381441	397.549	242.988
381232	-310.266	367.725
381024	-6.15528	462.279
380816	-44.3285	-176.817
380607	-128.491	-34.9302
380399	-171.116	-80.0979
380191	36.6769	122.907
379982	-147.914	113.567
379774	65.5425	34.9246
379566	12.0594	-266.637
379357	-16.1974	123.185
379149	-131.102	81.8041
378941	225.44	112.982
378732	-339.223	-401.021
378524	0.789793	344.095
378316	-151.892	-7.73947
378107	-134.878	-362.167
377899	246.387	-5.45727
377691	-338.555	22.5013
377482	79.6839	9.30308
377274	-158.31	-38.0319
377066	105.508	-120.046
376857	245.372	-66.9735
376649	-31.6601	27.4331
376441	-39.4032	-62.1968
376232	-3.33798	78.2558
376024	-247.154	-31.6765
375816	1.97163	-384.232
375607	-375.48	-395.173
375399	-7.11192	195.299
375191	172.256	-57.6273
374982	249.973	10.3051
374774	-448.532	-171.901
374566	262.352	137.462
374357	1.05219	-53.2203
374149	62.7885	247.114
373941	34.7154	22.9419
373732	30.7742	-38.3324
373524	332.777	-82.1216
373316	-87.5028	-163.481
373107	13.9964	54.016
372899	-15.6566	243.98
372691	-173.929	-14.903
372482	-211.534	97.6248
372274	-282.221	-13.1008
372066	107.522	218.1
371857	47.1482	-7.12755
371649	-243.605	-275.361
371441	-102.157	-52.4299
371232	-498.299	335.233
371024	-144.585	-223.713
370816	-57.0936	-230.875
370607	-256.467	104.855
370399	-155.906	151.769
370191	156.001	357.113
369982	-21.4946	-169.267
369774	-33.9666	-74.8334
369566	265.226	-60.3491
369357	-49.2784	313.7
369149	-61.9508	205.597
368941	-180.506	184.236
368732	131.425	198.098
368524	-268.37	-269.272
368316	242.364	-68.3658
368107	293.258	-36.1982
367899	-28.1706	-168.899
367691	-334.718	241.687
367482	50.7787	-331.581
367274	64.6556	-68.039
367066	81.8773	265.339
366857	122.773	-94.7935
366649	208.45	-197.267
366441	90.3384	-99.3889
366232	-289.236	-159.197
366024	101.757	135.602
365816	2.15198	263.368
365607	71.1412	-15.604
365399	186.723	-0.350621
365191	-201.781	370.283
364982	-381.32	99.6849
364774	346.061	61.6826
364566	-161.723	34.1868
364357	-61.3924	-18.3902
364149	494.649	-297.889
363941	-215.227	385.566
363732	204.1	270.029
363524	-220.918	454.468
363316	260.682	-120.12
363107	-97.9211	-310.624
362899	-406.338	-20.666
362691	58.2891	-76.7848
362482	345.77	-293.25
362274	-25.2323	355.453
362066	229.892	72.7598
361857	387.893	-120.279
361649	-168.652	-43.3834
361441	98.0323	298.783
361232	50.2723	185.868
361024	127.108	-566.335
360816	-87.4484	465.403
360607	269.307	-455.831
360399	245.516	57.2257
360191	89.0646	45.8598
359982	-31.737	189.068
359774	239.703	53.4783
359566	-71.8476	24.9034
359357	61.4442	91.7171
359149	269.06	-359.545
358941	-65.7059	70.4206
358732	-129.5	-440.075
358524	90.0189	-186.226
358316	162.229	146.447
358107	101.726	-33.0058
357899	76.7446	-280.985
357691	228.419	-100.933
357482	166.093	14.1314
357274	-93.4717	-250.104
357066	-149.896	-118.55
356857	5.39357	-83.8113
356649	416.726	-489.654
356441	131.562	-117.146
356232	233.266	25.5653
356024	-36.8658	-30.9589
355816	89.6977	-148.814
355607	54.7127	170.659
355399	-82.547	-180.642
355191	407.986	252.493
354982	-62.7789	-57.9506
354774	-81.9583	-141.371
354566	-154.233	-175.866
354357	48.2473	254.574
354149	-14.0403	-229.681
353941	-9.49197	-78.5875
353732	115.746	-203.412
353524	-63.1413	-218.137
353316	78.6868	-333.628
353107	76.3428	313.104
352899	-157.948	162.634
352691	-115.01	-99.5819
352482	-121.025	-274.369
352274	72.0422	110.582
352066	-125.201	71.455
351857	-243.667	282.58
351649	-260.225	314.895
351441	-280.908	-102.214
351232	-5.01253	-82.2219
351024	-193.752	-225.135
350816	48.3897	-446.382
350607	-222.542	-46.0272
350399	139.623	-200.416
350191	-293.52	-32.3386
349982	-150.696	-156.747
349774	14.6965	-97.0952
349566	196.192	142.574
349357	31.4618	-186.386
349149	264.846	431.212
348941	221.472	-197.018
348732	-137.587	-71.8419
348524	145.571	-330.864
348316	-180.18	45.7137
348107	2.11588	-498.004
347899	77.4619	112.065
347691	3.2448	-331.971
347482	337.247	-64.5319
347274	-85.196	-12.5845
347066	11.9351	-91.4784
346857	-8.72373	-29.3576
346649	57.8727	361.28
346441	-18.5982	-16.9642
346232	-2.26683	133.379
346024	-189.957	-175.337
345816	-468.091	146.538
345607	-212.917	5.18985
345399	92.4069	-15.0797
345191	-163.008	300.714
344982	3.27431	196.764
344774	-219.434	-258.119
344566	409.328	-112.515
344357	-31.1025	216.354
344149	192.96	-302.465
343941	-162.731	11.8059
343732	417.632	-304.966
343524	296.046	-119.06
343316	111.056	-100.731
343107	-14.0771	190.861
342899	-248.078	-29.9131
342691	-177.139	61.9635
342482	-142.84	-18.6244
342274	11.9377	-191.895
342066	-317.632	-347.564
341857	-87.6518	222.782
341649	185.514	30.2616
341441	123.567	159.338
341232	123.863	-222.597
341024	-89.6735	-226.517
340816	-296.07	-257.623
340607	58.7688	-145.308
340399	652.114	-81.1674
340191	-121.979	-12.0778
339982	-138.591	193.929
339774	-14.8218	125.574
339566	74.8544	-177.209
339357	-39.6054	77.6341
339149	-53.351	-271.189
338941	22.2839	-217.543
338732	-28.7766	47.8799
338524	52.3559	180.328
338316	-272.24	-127.187
338107	-307.072	122.621
337899	-255.357	-34.1132
337691	24.6545	120.767
337482	-228.87	-83.2496
337274	-142.879	137.125
337066	432.746	-181.759
336857	-267.021	11.6189
336649	-106.698	-114.521
336441	-355.847	-197.486
336232	-256.361	-302.617
336024	-27.4113	-6.88103
335816	-542.031	-34.8796
335607	2.89525	117.292
335399	-256.253	243.695
335191	-45.169	-69.2318
334982	-266.526	282.699
334774	323.401	-19.7876
334566	295.696	119.973
334357	-42.0151	4.55641
334149	-220.172	-128.277
333941	4.50961	77.9979
333732	-40.5624	-101.307
333524	237.776	-167.603
333316	123.664	-128.994
333107	95.9274	163.84
332899	-93.0952	16.6651
332691	348.312	-75.4162
332482	257.596	133.685
332274	38.2385	346.093
332066	-196.896	47.7936
331857	219.456	-96.8764
331649	-216.698	-102.547
331441	173.383	-477.882
331232	-90.0677	58.2179
331024	-348.151	-363.726
330816	350.529	39.1996
330607	-353.753	249.002
330399	238.526	3.52286
330191	321.305	-94.0269
329982	-284.177	-27.3858
329774	192.552	-66.7013
329566	223.479	198.127
329357	-350.452	310.875
329149	-40.4045	124.437
328941	-259.627	-183.036
328732	71.409	69.3959
328524	-173.86	101.72
328316	-378.286	-315.681
328107	-526.713	-297.884
327899	-346.539	181.303
327691	-72.2538	21.7942
327482	-330.737	166.94
327274	114.493	150.394
327066	-402.276	-55.2014
326857	71.4075	-48.0737
326649	-65.7284	29.0572
326441	133.37	-442.667
326232	-124.386	-57.1199
326024	195.865	61.7355
325816	185.88	96.8162
325607	-178.536	9.64684
325399	-398.31	134.178
325191	-132.448	-63.4174
324982	-84.0626	-123.016
324774	99.9515	-369.546
324566	-61.9688	-86.0365
324357	-150.974	-250.833
324149	-82.2299	290.217
323941	-47.5715	108.604
323732	181.911	94.7043
323524	-196.936	220.496
323316	16.6045	428.302
323107	74.8281	128.284
322899	-142.982	-19.5317
322691	-266.381	120.137
322482	-133.198	144.34
322274	46.368	-20.2722
322066	-95.7651	71.5725
321857	-220.394	47.0056
321649	-168.919	-32.2723
321441	-317.299	265.681
321232	-141.612	56.9903
321024	-18.3731	268.701
320816	-260.433	19.0417
320607	78.3388	-72.8546
320399	54.6919	-146.622
320191	6.54129	47.2974
319982	-222.294	-385.346
319774	119.277	280.192
319566	425.407	89.6512
319357	33.0788	-204.319
319149	85.575	-88.3049
318941	-188.702	314.263
318732	-14.4945	194.315
318524	233.624	5.97291
318316	1.18452	275.481
318107	-297.804	-57.9761
317899	192.136	-141.629
317691	-181.454	-95.8477
317482	22.9673	110.389
317274	196.106	160.14
317066	-95.5175	93.2373
316857	310.204	65.0042
316649	-206.863	-121.749
316441	55.578	354.402
316232	-138.843	-310.337
316024	-92.371	-299.404
315816	-68.1139	-292.706
315607	68.311	-57.7334
315399	155.023	-8.46971
315191	143.709	353.598
314982	-230.829	300.896
314774	-200.156	101.836
314566	183.031	-137.178
314357	-294.199	286.034
314149	-156.691	-165.612
313941	-447.666	-154.377
313732	-426.44	78.3323
313524	227.966	122.475
313316	88.7789	248.348
313107	109.422	-174.666
312899	604.792	-314.86
312691	237.927	-57.2123
312482	73.6438	258.188
312274	-116.22	-69.0723
312066	-15.3358	-86.7017
311857	-72.1483	-154.069
311649	215.514	234.594
311441	419.752	198.616
311232	114.673	-157.062
311024	-16.4007	-92.5296
310816	86.7747	25.7629
310607	-93.0536	-523.645
310399	146.132	-278.838
310191	-19.1382	-107.338
309982	-144.493	-574.836
309774	-86.3446	-466.561
309566	-204.048	191.267
309357	150.524	71.0683
309149	96.4626	545.504
308941	-123.054	-70.2728
308732	-271.409	443.459
308524	177.502	138.639
308316	-424.899	32.5322
308107	-7.07816	-288.494
307899	-262.11	467.883
307691	-32.1034	-341.973
307482	248.949	-299.409
307274	103.623	372.248
307066	121.726	122.398
306857	299.675	-100.65
306649	-264.873	-90.2198
306441	90.0312	-60.8711
306232	-281.617	-170.367
306024	46.9931	-84.5599
305816	120.706	6.49169
305607	329.507	333.38
305399	228.216	442.559
305191	-150.218	-21.6181
304982	-13.095	-75.6366
304774	162.536	91.5652
304566	60.0772	-207.163
304357	149.225	292.652
304149	323.952	285.111
303941	42.8335	-38.4648
303732	110.002	46.4262
303524	36.7704	-298.64
303316	-315.315	-137.009
303107	-143.149	-110.703
302899	-120.145	67.0145
302691	-465.128	-102.276
302482	289.666	-46.9075
302274	-403.888	-239.959
302066	-146.975	43.3213
301857	-348.521	102.454
301649	-7.52219	-213.805
301441	284.46	-122.408
301232	-23.3853	-0.824388
301024	-325.493	-109.787
300816	-98.4256	-8.18207
300607	-95.1797	-176.15
300399	201.47	-87.5143
300191	19.7425	-46.8693
299982	-101.55	-50.875
299774	407.405	435.514
299566	-7.51112	67.069
299357	45.56	8.78532
299149	-37.8161	-17.9394
298941	-154.099	75.5809
298732	-21.8581	52.953
298524	-120.644	70.283
298316	282.604	-305.434
298107	-11.0707	35.7066
297899	-180.293	41.6318
297691	-225.804	299.774
297482	-157.901	226.297
297274	-247.702	-112.073
297066	-213.31	-4.44746
296857	-43.5349	-345.023
296649	205.864	56.6295
296441	76.4818	135.93
296232	-120.154	466.591
296024	-191.405	-166.839
295816	210.489	166.518
295607	78.4584	288.641
295399	433.617	-67.0984
295191	-232.376	238.914
294982	54.5328	-264.998
294774	308.357	31.6776
294566	5.36814	86.0129
294357	234.944	-163.381
294149	-292.58	112.735
293941	210.147	427.186
293732	-193.267	35.5471
293524	45.2201	61.5795
293316	-159.903	80.7963
293107	73.3352	144.97
292899	97.6	103.131
292691	-246.57	-269.043
292482	-189.837	-84.8414
292274	-22.7513	-126.04
292066	-443.406	216.383
291857	-570.192	-134.03
291649	-41.4161	196.586
291441	55.7308	-165.599
291232	142.515	-48.0627
291024	179.321	242.779
290816	52.0251	218.868
290607	126.207	60.3719
290399	-17.6123	278.202
290191	-285.538	181.257
289982	-142.964	33.3117
289774	-553.509	64.0243
289566	35.0877	113.491
289357	-143.573	49.3253
289149	-8.53719	-109.398
288941	-224.616	421.094
288732	-397.777	-7.72285
288524	264.943	7.2807
288316	-83.3422	-172.664
288107	-335.266	-382.264
287899	-184.387	-84.1782
287691	-103.015	185.352
287482	203.721	-136.472
287274	194.174	425.834
287066	2.48389	13.0844
286857	-476.146	-20.5795
286649	-97.9789	-36.6049
286441	17.5544	230.858
286232	153.425	-61.9457
286024	14.612	-96.2116
285816	-36.4669	231.413
285607	-41.1415	-5.40572
285399	-124.825	251.614
285191	-216.28	-275.782
284982	-284.183	-324.105
284774	46.8542	17.037
284566	-236.052	11.4156
284357	150.202	274.532
284149	-57.2544	266.496
283941	-335.223	-127.055
283732	293.424	-280.068
283524	-434.964	204.331
283316	-215.76	213.423
283107	106.729	12.2695
282899	-25.5185	69.2938
282691	-98.9164	-113.712
282482	-96.508	96.4337
282274	-84.9485	-54.2272
282066	168.387	344.099
281857	-372.356	-153.169
281649	-134.747	135.183
281441	-50.612	333.675
281232	89.137	277.126
281024	9.56997	-259.294
280816	212.79	-223.971
280607	-370.434	-275.156
280399	-213.367	16.19
280191	-173.643	-193.578
279982	296.709	107.156
279774	-50.5528	-11.1829
279566	77.5671	-316.608
279357	237.368	125.062
279149	93.0165	-350.96
278941	-88.2651	-236.543
278732	95.8404	-225.353
278524	220.376	-179.08
278316	89.4009	587.691
278107	-409.658	371.954
277899	-256.191	166.515
277691	318.1	-161.196
277482	346.15	473.603
277274	349.788	17.3708
277066	297.899	387.278
276857	-311.047	22.5148
276649	-92.3868	187.106
276441	-21.9022	152.797
276232	-157.028	320.579
276024	-76.8801	255.398
275816	-16.9622	114.914
275607	41.0501	182.962
275399	65.9906	56.883
275191	-53.7813	-102.15
274982	-160.154	62.6358
274774	-340.411	28.2093
274566	-229.621	-110.282
274357	209.274	-30.9726
274149	-254.658	-19.7774
273941	164.25	-384.4
273732	252.154	65.6025
273524	117.905	498.031
273316	100.974	-14.5749
273107	-439.5	3.5135
272899	41.3298	436.598
272691	167.559	-200.305
272482	-590.176	374.921
272274	194.086	300.585
272066	-60.818	58.0124
271857	-478.984	256.473
271649	-245.516	-5.75889
271441	78.7744	102.346
271232	58.6384	-377.293
271024	-16.6141	411.115
270816	99.0955	51.0123
270607	151.439	-40.6412
270399	51.8346	-263.365
270191	-18.6798	-11.6834
269982	-221.392	-94.974
269774	15.3038	50.8634
269566	-158.387	55.5256
269357	-53.4795	7.99317
269149	-427.816	-100.211
268941	-165.683	361.668
268732	-387.152	-44.104
268524	-77.3129	-23.042
268316	2.73439	322.795
268107	-59.554	302.761
267899	255.636	-303.043
267691	64.9724	170.304
267482	-270.608	229.227
267274	-55.1238	-389.237
267066	-236.176	-82.8981
266857	-155.026	152.785
266649	3.5248	-85.7509
266441	-268.366	7.07111
266232	-5.37775	-130.781
266024	-179.671	193.41
265816	-76.4181	277.609
265607	48.244	-166.195
265399	-56.1838	332.829
265191	-68.4751	-226.522
264982	51.6775	155.956
264774	-213.104	-589.138
264566	-165.532	218.185
264357	-154.892	197.716
264149	-11.4564	8.85275
263941	-118.352	-146.924
263732	-39.0029	41.9537
263524	1.82911	-418.313
263316	-11.9349	124.398
263107	94.5781	2.70752
262899	157.57	75.9767
262691	-95.8918	168.228
262482	-294.939	80.4617
262274	443.415	-413.817
262066	-30.2659	-26.3712
261857	-147.049	-234.615
261649	-116.726	352.408
261441	-15.5675	-265.906
261232	-35.2039	221.365
261024	-200.248	-45.7338
260816	-82.4704	143.386
260607	-171.21	-16.5916
260399	486.973	395.238
260191	-126.728	153.725
259982	-66.9665	129.685
259774	13.7216	214.926
259566	-116.953	-217.419
259357	121.919	-51.4686
259149	88.3791	-114.052
258941	8.1461	97.851
258732	-70.1499	269.772
258524	119.23	78.4433
258316	-152.177	196.304
258107	-213.48	-134.881
257899	269.066	346.195
257691	-270.526	71.7749
257482	62.39	-414.182
257274	-163.179	-118.93
257066	-351.788	32.4929
256857	272.224	-112.688
256649	-301.15	219.132
256441	-94.8664	69.4124
256232	-69.5786	-32.522
256024	-162.149	-34.7924
255816	28.6036	341.989
255607	-251.378	31.7075
255399	-177.284	106.791
255191	-218.746	357.139
254982	-67.7836	-184.619
254774	-445.997	-191.608
254566	289.629	88.6302
254357	52.8433	24.8527
254149	-277.137	126.224
253941	291.999	42.3121
253732	43.3231	369.616
253524	-448.176	-202.863
253316	194.247	57.4608
253107	27.4991	71.3992
252899	53.3323	-23.2796
252691	-225.169	364.493
252482	74.2701	79.5072
252274	-85.4372	205.265
252066	-31.6667	-104.614
251857	-220.226	191.205
251649	-192.009	-6.87339
251441	5.27371	39.0418
251232	183.06	-73.0697
251024	-47.6403	91.8356
250816	-118.164	151.298
250607	54.412	177.448
250399	-16.9029	124.531
250191	16.8151	316.702
249982	-252.273	435.692
249774	-206.095	-124.399
249566	66.0944	259.915
249357	-153.485	-296.696
249149	-147.257	160.8
248941	-1.77119	-320.603
248732	118.527	-319.994
248524	-148.778	-302.033
248316	-167.594	153.614
248107	35.5571	36.0003
247899	-246.173	13.0448
247691	-65.6053	23.9227
247482	-432.519	177.937
247274	-30.9637	1.73286
247066	-69.9405	198.011
246857	-476.942	-564.254
246649	-52.4438	198.298
246441	388.66	-46.6005
246232	-215.82	-87.24
246024	-183.934	44.4176
245816	-84.6479	-218.595
245607	332.838	134.825
245399	-80.2373	-90.4045
245191	-124.778	93.6919
244982	-337.432	-243.794
244774	-187.047	-117.468
244566	40.245	74.5726
244357	-266.906	-206.964
244149	-366.926	321.33
243941	-42.0845	-202.805
243732	-8.63775	-79.3305
243524	-158.443	352.328
243316	-82.2958	9.14161
243107	-365.207	-131.925
242899	201.901	-48.8005
242691	-23.0304	2.35192
242482	90.4321	140.649
242274	-297.916	-99.9234
242066	-488.786	136.224
241857	-105.612	7.66352
241649	-171.51	412.548
241441	-119.461	313.627
241232	120.372	-236.576
241024	-278.458	-229.724
240816	-153.199	87.5998
240607	-20.0134	36.1816
240399	-413.586	-53.3882
240191	-55.1259	103.564
239982	223.178	56.3204
239774	-85.1678	53.1417
239566	280.028	48.561
239357	-56.7968	23.5654
239149	-151.237	-45.6428
238941	172.154	206.807
238732	-44.6885	251.587
238524	-113.209	-260.003
238316	-280.218	-220.208
238107	-97.0271	246.511
237899	74.0149	111.707
237691	274.261	-111.998
237482	135.847	214.363
237274	-264.645	414.55
237066	-258.379	477.958
236857	134.645	-210.085
236649	18.2567	-157.786
236441	-163.497	123.41
236232	-117.011	-358.144
236024	68.1633	439.446
235816	-573.532	-68.9563
235607	-123.559	-246.904
235399	-427.517	-351.578
235191	40.9038	-91.9056
234982	27.85	429.1
234774	-92.3662	-77.5602
234566	-12.7549	45.8652
234357	-265.833	-74.6011
234149	175.033	-201.402
233941	43.3201	165.695
233732	-38.0112	127.49
233524	96.0404	-107.613
233316	28.2995	4.75057
233107	-11.7135	-361.436
232899	-226.046	-248.268
232691	-282.468	-247.469
232482	-19.0784	273.253
232274	224.602	-8.08154
232066	-48.5458	-109.685
231857	-207.976	55.5825
231649	45.2314	-288.011
231441	-219.902	-153.075
231232	-131.368	-236.53
231024	-362.524	-4.56278
230816	129.848	-142.522
230607	-415.396	-100.535
230399	-203.743	100.537
230191	-436.521	84.6805
229982	-474.193	-62.4358
229774	-391.379	-159.681
229566	92.3678	-220.161
229357	-79.2182	159.694
229149	-70.1158	-208.504
228941	-338.307	-331.842
228732	49.7325	58.7246
228524	31.5677	-145.202
228316	-81.373	-462.939
228107	-60.7337	104.361
227899	89.5313	-63.4011
227691	-81.945	-20.8897
227482	-51.8693	330.37
227274	169.16	6.81058
227066	-328.601	54.7139
226857	55.4133	145.913
226649	36.341	316.124
226441	-181.398	12.39
226232	117.844	208.412
226024	64.5163	334.671
225816	-77.9653	62.8506
225607	-622.199	368.701
225399	-110.956	17.8984
225191	106.256	-170.784
224982	-271.722	-192.249
224774	-172.55	-185.11
224566	-243.663	-83.8481
224357	-20.343	-91.8017
224149	2.20456	45.0063
223941	-118.316	-46.2322
223732	-9.52189	-386.664
223524	301.926	262.787
223316	-250.985	-136.071
223107	266.077	204.322
222899	29.1856	-263.656
222691	-257.755	-136.307
222482	-166.523	-73.1919
222274	-271.62	-102.832
222066	203.758	138.555
221857	138.062	-3.85393
221649	60.4136	-166.243
221441	-124.613	-71.4666
221232	216.612	69.3567
221024	-236.473	32.5402
220816	51.0892	-5.2739
220607	-290.673	7.96648
220399	-157.782	178.203
220191	43.2232	177.577
219982	264.276	-1.17746
219774	-469.057	-130.777
219566	-389.217	-160.978
219357	-167.95	68.5572
219149	-226.297	-56.7467
218941	-82.0065	296.074
218732	95.1476	-0.564523
218524	-293.75	175.141
218316	-105.687	91.5988
218107	-253.463	409.064
217899	-126.187	82.4421
217691	-156.128	10.9783
217482	-75.6312	104.907
217274	-214.679	251.252
217066	39.9449	-193.952
216857	-408.038	96.0406
216649	39.4316	20.6294
216441	-122.691	11.0974
216232	-118.455	-454.282
216024	227.592	47.5126
215816	149.271	326.928
215607	263.494	47.0226
215399	-428.836	-459.791
215191	-3.36995	186.206
214982	-433.309	68.0039
214774	183.291	129.916
214566	-144.921	235.305
214357	-28.7051	22.3404
214149	191.394	251.692
213941	279.75	154.946
213732	51.0026	-109.483
213524	-34.0072	176.468
213316	13.6667	-151.77
213107	238.367	212.213
212899	-53.5006	326.449
212691	247.269	47.8426
212482	280.478	-149.69
212274	266.868	249.881
212066	-292.818	-360.848
211857	227.077	-30.6948
211649	-6.1083	598.527
211441	-32.2114	-256.748
211232	-267.678	107.13
211024	43.4177	-16.892
210816	-215.215	330.675
210607	-179.95	301.753
210399	-110.023	208.882
210191	-129.447	-211.211
209982	-72.269	228.566
209774	17.8953	573.758
209566	-92.7417	286.11
209357	-145.577	-192.865
209149	108.384	-6.93385
208941	-195.904	-34.6858
208732	-221.739	-96.6085
208524	-248.763	248.135
208316	-242.541	184.449
208107	74.9405	122.969
207899	-493.435	388.854
207691	-51.778	-15.3231
207482	-67.78	486.2
207274	-10.0172	2.5503
207066	-213.959	-187.23
206857	4.47254	359.63
206649	-103.511	-218.047
206441	-195.014	-15.5214
206232	-218.394	-24.2408
206024	-100.351	-31.4875
205816	34.8261	232.025
205607	120.587	373.918
205399	-247.925	147.487
205191	244.073	-359.948
204982	196.169	-269.028
204774	-226.102	160.6
204566	24.4829	7.64223
204357	142.032	361.628
204149	-11.5223	284.98
203941	-241.628	23.9738
203732	-321.774	172.062
203524	77.5107	45.8521
203316	-340.04	75.2167
203107	324.476	483.611
202899	-59.6807	113.426
202691	-263.667	144.459
202482	106.476	50.095
202274	-142.688	-309.459
202066	-108.741	267.062
201857	-178.13	-242.71
201649	-219.38	387.782
201441	44.3291	272.193
201232	-98.2797	70.179
201024	149.06	152.049
200816	22.1968	286.169
200607	161.443	153.434
200399	-223.225	397.68
200191	-137.646	-28.5613
199982	-195.513	85.8418
199774	-161.074	137.621
199566	127.98	180.621
199357	-122.647	131.88
199149	94.8776	-58.3408
198941	-117.464	23.068
198732	-227.124	-232.083
198524	-277.081	51.6188
198316	25.0823	-182.554
198107	67.5168	55.4465
197899	-182.752	83.1894
197691	-129.376	-55.5319
197482	-119.719	223.216
197274	-37.964	105.285
197066	184.214	253.559
196857	114.89	36.2891
196649	11.6511	-36.9653
196441	275.602	84.4652
196232	-220.33	20.563
196024	-23.3236	98.768
195816	-380.682	-131.504
195607	-116.097	134.796
195399	-71.4585	151.574
195191	-198.347	26.9164
194982	189.584	-58.7296
194774	-315.333	69.9952
194566	178.453	-194.061
194357	-199.636	-168.215
194149	-18.259	387.374
193941	-268.289	154.758
193732	182.634	480.378
193524	-256.172	440.809
193316	-14.3888	-376.905
193107	-201.745	49.331
192899	-13.1077	-38.8984
192691	-371.682	63.6602
192482	-61.4448	407.521
192274	181.111	254.87
192066	-426.072	264.225
191857	-45.3331	10.7244
191649	162.883	-7.80574
191441	85.3199	164.764
191232	-170.654	238.276
191024	-217.473	75.7608
190816	58.2334	-47.8159
190607	-18.3293	112.402
190399	-141.184	611.287
190191	-96.4378	80.3584
189982	-217.511	456.951
189774	456.589	361.306
189566	-48.5149	-83.9133
189357	-368.145	132.913
189149	-58.9664	-90.1442
188941	185.719	-39.4328
188732	154.945	80.9037
188524	-55.4371	-41.2217
188316	-84.813	78.8762
188107	-138.896	96.757
187899	-108.309	18.2567
187691	-202.46	17.8473
187482	-402.742	58.4008
187274	100.43	62.1376
187066	-342.299	108.083
186857	-293.834	89.6098
186649	-45.865	162.139
186441	280.421	-63.5152
186232	-54.0532	183.697
186024	84.5972	-474.476
185816	-129.158	398.797
185607	-54.1136	-78.1907
185399	-191.482	14.9253
185191	-111.612	106.485
184982	-120.196	-21.164
184774	196.329	26.921
184566	-15.9985	221.893
184357	-212.281	-52.4824
184149	-34.5408	312.821
183941	180.284	38.3844
183732	-48.2805	286.118
183524	80.3113	-94.6394
183316	338.52	116.189
183107	-5.90246	157.03
182899	39.876	49.2028
182691	-107.593	204.705
182482	245.983	-153.381
182274	-8.15015	159.12
182066	0.401363	16.4426
181857	-322.287	352.6
181649	-127.466	-8.3074
181441	20.0848	-52.2603
181232	-227.835	-5.12279
181024	-39.2342	-349.856
180816	-347.093	81.4462
180607	218.114	102.961
180399	28.0281	85.8597
180191	82.3716	162.215
179982	-292.473	216.654
179774	-264.331	125.096
179566	-13.836	200.151
179357	-613.095	42.5425
179149	-44.7842	-45.8138
178941	-178.748	-196.713
178732	-34.2942	-238.569
178524	43.5257	61.2468
178316	-283.907	-106.134
178107	-66.2497	83.8655
177899	26.1743	179.323
177691	302.929	-288.883
177482	43.624	61.2598
177274	-123.452	115.264
177066	33.2363	-387.083
176857	-17.3886	-148.5
176649	120.677	333.972
176441	222.575	143.049
176232	215.874	176.322
176024	-21.3731	117.137
175816	130.429	18.4255
175607	169.747	227.155
175399	-258.807	-104.72
175191	154.604	306.539
174982	-120.037	224.981
174774	-126.177	-56.599
174566	-56.4346	222.225
174357	7.81833	372.247
174149	114.102	-5.62552
173941	2.13192	320.776
173732	-516.247	31.5268
173524	-112.808	-242.873
173316	-251.974	271.962
173107	276.958	198.603
172899	-187.302	-217.184
172691	-33.0382	6.51608
172482	12.2628	-102.101
172274	-145.481	-34.216
172066	-155.018	299.861
171857	185.635	221.82
171649	-469.493	154.078
171441	292.489	-169.106
171232	53.7951	-286.087
171024	140.414	424.195
170816	-447.651	18.4204
170607	35.3823	28.5851
170399	-232.285	162.646
170191	311.441	-190.916
169982	-546.977	-87.0326
169774	-131.639	4.06224
169566	-99.7493	322.545
169357	210.592	439.372
169149	-161.944	25.6236
168941	134.637	-129.346
168732	-430.121	11.0975
168524	-120.726	113.139
168316	-426.474	212.662
168107	-303.671	190.398
167899	-111.061	53.3074
167691	-262.913	-212.142
167482	141.328	265.747
167274	-501.026	-22.0009
167066	-237.911	161.439
166857	-473.018	435.627
166649	-184.28	-32.9575
166441	-191.475	139.916
166232	-255.452	230.966
166024	105.721	265.182
165816	223.85	-130.705
165607	21.955	68.4393
165399	74.9234	200.443
165191	182.679	51.0319
164982	-117.059	260.126
164774	-187.677	107.426
164566	55.05	183.403
164357	7.32076	-91.0161
164149	-153.836	113.369
163941	215.868	-57.1332
163732	-504.043	106.391
163524	-42.7185	65.7354
163316	-135.826	98.4629
163107	-437.626	77.6735
162899	-1.72677	-186.753
162691	172.298	12.5984
162482	66.3431	-33.5567
162274	-117.721	212.305
162066	-264.158	37.4108
161857	95.3495	42.3623
161649	42.8919	-315.979
161441	-54.4057	366.329
161232	-185.809	166.677
161024	190.057	175.294
160816	-276.512	265.405
160607	-538.32	-211.645
160399	4.47666	222.069
160191	-163.243	249.943
159982	-133.989	-65.9435
159774	-377.56	92.6108
159566	16.8578	273.191
159357	182.559	161.424
159149	11.2486	300.22
158941	-376.751	-74.0394
158732	-5.36961	-133.367
158524	117.964	-72.7761
158316	-347.64	364.405
158107	113.661	-267.365
157899	-260.04	73.9116
157691	280.322	296.266
157482	-376.035	37.1398
157274	-46.4504	294.191
157066	-95.5666	75.5186
156857	-182.367	-103.914
156649	-176.159	-186.156
156441	-100.716	-137.304
156232	142.086	327.548
156024	85.1964	183.414
155816	-69.4372	-79.5123
155607	-189.787	172.581
155399	-381.138	214.559
155191	-379.436	267.322
154982	-72.6086	200.324
154774	-316.354	152.218
154566	79.2432	201.525
154357	62.7902	168.376
154149	-64.922	367.022
153941	-187.672	255.434
153732	-228.534	-138.065
153524	115.439	135.243
153316	-283.463	154.109
153107	231.409	-54.583
152899	-29.7585	-9.12501
152691	-29.3928	329.222
152482	-362.531	238.585
152274	-518.298	-24.9715
152066	2.18299	164.146
151857	34.787	-129.602
151649	-26.1387	223.544
151441	23.4024	-20.2151
151232	-7.37794	109.324
151024	-244.878	-90.2343
150816	-225.778	-163.347
150607	-113.277	66.8121
150399	-88.0442	-108.913
150191	118.431	370.798
149982	-81.5913	74.2257
149774	-126.097	276.289
149566	-189.891	-61.1561
149357	-64.6862	89.6347
149149	-181.851	176.119
148941	270.764	144.141
148732	-50.228	305.669
148524	212.477	-3.44173
148316	-507.602	1.45394
148107	26.4492	315.337
147899	184.93	328.464
147691	-14.1909	141.287
147482	16.9401	252.537
147274	-23.8587	667.48
147066	69.4365	-335.049
146857	-225.424	207.374
146649	-212.677	49.869
146441	-241.809	137.411
146232	-106.73	231.292
146024	-385.952	-2.82356
145816	28.6698	57.5387
145607	-347.367	410.526
145399	-262.119	299.497
145191	-382.244	242.529
144982	255.677	134.489
144774	254.697	-469.9
144566	-197.756	341.408
144357	-245.192	0.470699
144149	271.429	-240.393
143941	-532.347	-288.13
143732	-50.9144	-105.579
143524	-186.64	193.335
143316	-429.091	-35.8694
143107	-190.303	187.876
142899	134.867	-296.857
142691	-112.129	183.582
142482	-189.778	-154.025
142274	-187.261	116.791
142066	-54.6831	250.485
141857	-141.427	48.4453
141649	-428.581	190.028
141441	215.662	172.871
141232	-294.967	43.7204
141024	-298.603	97.6705
140816	-153.803	137.823
140607	-374.023	69.8988
140399	76.9092	383.337
140191	-159.145	174.046
139982	-322.325	141.142
139774	-139.578	-311.827
139566	-607.036	80.1191
139357	30.4766	-350.879
139149	-89.365	723.511
138941	-189.828	432.423
138732	-318.433	206.479
138524	-174.873	229.117
138316	0.20079	11.8406
138107	468.281	632.794
137899	-45.5899	5.93698
137691	-216.385	396.246
137482	-364.506	-116.397
137274	312.746	56.4906
137066	-273.499	-148.848
136857	9.92887	-346.716
136649	62.3354	136.855
136441	-127.476	642.369
136232	94.9355	176.553
136024	-62.5454	-40.7718
135816	83.5522	102.63
135607	-287.795	-107.041
135399	189.321	134.218
135191	-26.4412	160.572
134982	-206.54	314.817
134774	143.484	14.0561
134566	-170.403	171.81
134357	-188.34	-108.882
134149	-71.2147	72.0096
133941	-363.374	-96.5162
133732	191.738	78.5302
133524	104.651	42.1718
133316	-227.344	13.6556
133107	-3.062	385.404
132899	-120.802	155.528
132691	-0.618786	235.075
132482	-425.421	271.694
132274	-72.088	-100.572
132066	-187.055	94.7323
131857	244.885	-436.459
131649	-40.8322	61.7386
131441	66.5361	-48.5843
131232	-320.616	216.321
131024	-241.239	128.123
130816	-37.1672	180.304
130607	-368.079	363.688
130399	-323.102	239.128
130191	-122.811	463.065
129982	-527.147	298.511
129774	32.5056	-70.7534
129566	74.383	-315.507
129357	-78.4404	154.558
129149	-484.533	173.983
128941	241.865	-107.784
128732	131.865	35.5404
128524	141.204	180.622
128316	-167.748	448.362
128107	-95.5578	-28.0151
127899	-64.8674	185.984
127691	-352.634	-199.23
127482	-240.437	294.107
127274	3.15368	665.025
127066	0.231843	-10.6025
126857	-254.115	310.765
126649	-499.4	-296.58
126441	-199.334	365.195
126232	-240.762	275.354
126024	386.153	298.895
125816	394.313	80.3535
125607	306.961	201.92
125399	48.0214	285.201
125191	-179.357	-204.745
124982	87.0469	-5.17578
124774	-51.44	75.5369
124566	-60.0304	480.994
124357	-173.822	339.969
124149	-201.55	34.7945
123941	294.749	-411.757
123732	-249.522	399.478
123524	-175.904	326.355
123316	-255.132	168.734
123107	152.264	164.377
122899	-17.5547	167.504
122691	-114.059	315.788
122482	170.426	73.0274
122274	-402.637	345.378
122066	12.38	126.932
121857	-82.1721	173.626
121649	-101.833	453.622
121441	-135.309	-156.106
121232	82.3699	75.7263
121024	-105.604	-374.587
120816	-48.4914	59.5004
120607	390.02	-72.1214
120399	-354.853	341.674
120191	191.216	-76.2411
119982	-342.241	399.035
119774	208.766	144.376
119566	-20.0499	-107.492
119357	-104.79	-48.0669
119149	-164.245	199.692
118941	-277.792	422.739
118732	-34.0643	636.077
118524	-120.827	228.283
118316	-136.816	163.583
118107	-73.3206	-337.099
117899	-154.22	-166.771
117691	8.80282	192.793
117482	-145.616	502.255
117274	215.084	200.486
117066	-91.6904	-20.0405
116857	-199.517	431.369
116649	41.5796	75.4956
116441	-2.88841	-76.5205
116232	-107.464	286.177
116024	-130.724	497.101
115816	19.8958	88.3111
115607	325.676	90.6368
115399	-644.07	111.098
115191	35.9779	410.274
114982	-186.318	401.172
114774	21.7624	191.296
114566	-11.9782	84.5008
114357	-110.524	2.67211
114149	-744.02	526.613
113941	-248.308	746.773
113732	45.3449	295.836
113524	-247.712	61.6644
113316	-624.063	119.256
113107	105.064	45.9626
112899	-284.371	174.869
112691	-122.044	-20.3528
112482	-13.7298	362.643
112274	209.45	501.91
112066	-461.242	-154.764
111857	-68.4232	259.308
111649	-647.281	122.675
111441	-238.161	102.408
111232	-148.304	564.119
111024	-189.606	223.735
110816	-278.56	-11.0727
110607	-155.552	-143.16
110399	-74.1527	368.381
110191	247.745	-18.8151
109982	-297.081	143.24
109774	-219.99	-85.2042
109566	-221.483	252.359
109357	-42.1841	223.608
109149	99.7299	280.815
108941	-194.309	223.911
108732	112.653	302.659
108524	-439.296	290.765
108316	-170.924	74.6927
108107	-23.7233	167.714
107899	255.659	130.672
107691	-176.168	394.67
107482	108.951	303.726
107274	-121.798	523.423
107066	-182.858	254.452
106857	86.1692	381.812
106649	-51.4744	567.785
106441	-194.889	207.94
106232	106.66	376.106
106024	-401.691	90.1576
105816	-125.644	142.065
105607	35.3419	483.997
105399	-319.07	233.325
105191	-235.851	73.2595
104982	184.148	387.519
104774	-208.615	355.509
104566	42.5113	-68.1453
104357	-13.5184	193.152
104149	-423.525	257.907
103941	91.6582	160.743
103732	96.4696	476.399
103524	-60.3291	233.283
103316	-357.889	271.523
103107	13.5528	600.187
102899	-89.1192	488.38
102691	-394.564	-208.836
102482	146.606	28.9032
102274	-143.245	341.919
102066	534.987	233.618
101857	-255.742	87.4859
101649	89.8728	237.42
101441	-347.993	41.5413
101232	-340.957	643.669
101024	108.089	481.477
100816	-387.29	73.1682
100607	-139.049	125.791
100399	-279.534	126.221
100191	136.207	260.295
99982.4	-67.0774	17.5253
99774.1	90.6482	298.768
99565.7	-226.2	59.286
99357.4	-385.431	387.501
99149.1	-406.511	418.221
98940.7	-113.769	129.127
98732.4	11.9901	-77.9636
98524.1	-194.254	141.777
98315.7	330.72	235.121
98107.4	117.377	428.217
97899.1	-312.298	336.049
97690.7	-122.228	429.733
97482.4	18.9803	427.38
97274.1	-439.839	69.5217
97065.7	33.9153	697.214
96857.4	66.6486	290.714
96649.1	-439.812	658.746
96440.7	-219.034	96.7871
96232.4	157.967	46.5694
96024.1	-9.01585	360.856
95815.7	-272.163	643.433
95607.4	-87.5916	237.821
95399.1	-153.078	321.613
95190.7	-71.1675	628.962
94982.4	-39.715	239.221
94774.1	-343.169	262.661
94565.7	64.5082	516.716
94357.4	63.6298	163.817
94149.1	-292.129	372.529
93940.7	-350.154	281.564
93732.4	1.67998	260.697
93524.1	340.381	806.843
93315.7	25.1563	512.183
93107.4	220.138	305.219
92899.1	-392.566	439.771
92690.7	-248.141	565.723
92482.4	-281.539	375.138
92274.1	-252.321	446.906
92065.7	-272.763	362.05
91857.4	-45.819	112.663
91649.1	-457.379	184.137
91440.7	120.185	464.014
91232.4	-252.921	328.719
91024.1	-222.628	139.407
90815.7	-108.002	59.4031
90607.4	-160.373	207.887
90399.1	-192.767	395.502
90190.7	-44.3659	213.603
89982.4	-448.343	195.914
89774.1	-259.828	286.724
89565.7	-201.826	77.7002
89357.4	-67.6003	145.993
89149.1	-105.33	200.622
88940.7	-127.115	36.7193
88732.4	-111.604	30.3379
88524.1	415.141	636.243
88315.7	-97.4471	399.615
88107.4	-250.62	514.972
87899.1	-96.0974	788.036
87690.7	-510.455	263.911
87482.4	76.3789	477.577
87274.1	-360.341	545.13
87065.7	-122.708	412.148
86857.4	159.823	-103.279
86649.1	-539.977	114.006
86440.7	-395.328	127.442
86232.4	-145.908	118.193
86024.1	-225.82	-5.0918
85815.7	64.8886	225.516
85607.4	-354.757	668.51
85399.1	101.609	286.618
85190.7	-280.623	671.816
84982.4	-66.1503	545.609
84774.1	-178.948	182.567
84565.7	235.971	470.174
84357.4	-238.387	429.445
84149.1	-77.0617	329.068
83940.7	242.789	466.918
83732.4	-154.721	103.639
83524.1	-277.903	-57.2617
83315.7	127.075	405.345
83107.4	-86.1585	342.054
82899.1	-159.988	242.356
82690.7	102.019	86.4084
82482.4	-545.016	126.971
82274.1	-115.629	347.027
82065.7	-180.3	121.805
81857.4	-38.5112	336.436
81649.1	-208.844	310.999
81440.7	168.093	186.686
81232.4	-203.614	568.756
81024.1	27.6003	301.892
80815.7	-266.995	252.592
80607.4	-58.5475	528.969
80399.1	27.4652	400.3
80190.7	-247.07	123.005
79982.4	-257.056	384.693
79774.1	251.182	269.309
79565.7	-472.978	-31.7096
79357.4	-69.6973	351.073
79149.1	-113.094	324.853
78940.7	-560.32	643.32
78732.4	213.912	600.204
78524.1	357.199	638.852
78315.7	-28.3172	576.771
78107.4	257.142	338.013
77899.1	15.7986	456.805
77690.7	366.964	448.778
77482.4	-176.083	136.22
77274.1	-209.242	312.678
77065.7	-122.199	-88.2688
76857.4	-340.266	487.597
76649.1	-46.3453	580.729
76440.7	54.3018	234.619
76232.4	212.703	47.8693
76024.1	-85.7413	648.239
75815.7	60.5714	142.468
75607.4	-368.558	276.556
75399.1	-194.968	652.649
75190.7	214.621	120.293
74982.4	324.953	711.303
74774.1	-401.942	723.637
74565.7	345.739	266.937
74357.4	-21.7015	136.649
74149.1	57.9212	298.645
73940.7	-92.9784	182.242
73732.4	-238.173	595.502
73524.1	-328.121	263.691
73315.7	-383.389	686.192
73107.4	-45.2447	529.574
72899.1	-179.276	446.656
72690.7	-519.851	461.702
72482.4	72.5421	298.701
72274.1	-184.263	649.164
72065.7	-203.517	814.223
71857.4	12.0082	249.321
71649.1	-1.15338	432.295
71440.7	54.072	390.823
71232.4	208.459	698.712
71024.1	-404.41	349.131
70815.7	253.431	304.959
70607.4	-135.672	664.83
70399.1	-225.362	148.545
70190.7	-261.799	767.067
69982.4	-280.225	587.178
69774.1	-220.579	148.265
69565.7	53.0274	367.187
69357.4	260.638	598.598
69149.1	177.639	282.901
68940.7	25.3387	554.674
68732.4	-619.909	494.983
68524.1	23.8768	266.709
68315.7	137.071	446.62
68107.4	-310.43	309.884
67899.1	84.6424	471.158
67690.7	-91.7119	509.166
67482.4	75.3537	222.45
67274.1	-532.058	744.354
67065.7	10.5098	225.607
66857.4	-198.535	404.348
66649.1	60.0453	46.2569
66440.7	-205.05	383.303
66232.4	-318.959	709.962
66024.1	-543.809	661.883
65815.7	-118.596	386.022
65607.4	-20.5211	488.822
65399.1	-272.271	-85.4026
65190.7	35.6293	452.704
64982.4	61.2312	317.813
64774.1	-211.621	601.759
64565.7	-266.104	196.675
64357.4	-75.1016	290.416
64149.1	-159.25	801.285
63940.7	-44.2797	499.394
63732.4	-247.766	164.073
63524.1	345.436	504.384
63315.7	193.978	348.432
63107.4	-228.009	383.654
62899.1	-181.436	779.276
62690.7	118.114	232.053
62482.4	-128.129	521.902
62274.1	-446.125	363.868
62065.7	84.6814	229.572
61857.4	-121.08	546.012
61649.1	-102.156	563.386
61440.7	-7.34046	199.642
61232.4	78.7826	490.808
61024.1	-198.022	824.419
60815.7	112.228	659.66
60607.4	-535.571	596.58
60399.1	-690.594	294.499
60190.7	-223.173	664.558
59982.4	-384.3	391.34
59774.1	-95.6253	408.942
59565.7	-342.368	553.211
59357.4	164.739	138.563
59149.1	-427.027	361.792
58940.7	-524.507	108.613
58732.4	-128.309	513.165
58524.1	-290.17	442.881
58315.7	-204.571	811.244
58107.4	-187.512	-7.23724
57899.1	-114.317	104.611
57690.7	-116.48	1044.62
57482.4	-39.0622	450.867
57274.1	-378.294	467.574
57065.7	-310.767	222.202
56857.4	-168.294	232.265
56649.1	-414.657	684.835
56440.7	12.7834	642.751
56232.4	-87.3708	378.416
56024.1	-137.635	487.212
55815.7	-169.645	792.554
55607.4	-115.564	151.588
55399.1	-217.432	224.211
55190.7	-187.402	528.388
54982.4	-54.3542	530.364
54774.1	-42.8557	540.382
54565.7	160.246	534.814
54357.4	-296.232	524.106
54149.1	-424.68	403.797
53940.7	-354.893	614.655
53732.4	-67.425	717.301
53524.1	72.5534	423.586
53315.7	-176.182	471.951
53107.4	-71.9263	617.888
52899.1	-320.76	297.567
52690.7	-205.565	894.768
52482.4	311.058	996.885
52274.1	-175.871	705.161
52065.7	135.138	849.322
51857.4	154.941	313.984
51649.1	215.367	1009.04
51440.7	246.525	560.959
51232.4	325.342	218.669
51024.1	-175.121	902.306
50815.7	-106.734	1076.01
50607.4	-143.48	363.783
50399.1	-209.225	235.615
50190.7	102.577	676.865
49982.4	-266.713	135.811
49774.1	27.8548	567.281
49565.7	532.204	616.301
49357.4	-103.522	693.97
49149.1	77.6884	449.67
48940.7	274.889	458.418
48732.4	-252.13	773.652
48524.1	-112.809	528.611
48315.7	-153.852	462.945
48107.4	-208.311	474.174
47899.1	-318.824	693.821
47690.7	179.742	495.112
47482.4	79.6023	411.769
47274.1	-188.964	451.94
47065.7	168.936	896.987
46857.4	86.6807	559.444
46649.1	33.2586	390.676
46440.7	-158.46	639.289
46232.4	26.4031	422.186
46024.1	-11.1228	-71.8672
45815.7	-195.733	488.448
45607.4	-497.972	668.696
45399.1	-221.109	759.032
45190.7	-287.102	1142.73
44982.4	-321.238	433.462
44774.1	98.1052	704.085
44565.7	-93.4271	411.293
44357.4	-398.303	657.764
44149.1	142.672	664.597
43940.7	64.031	432.5
43732.4	-315.632	697.56
43524.1	-408.129	360.201
43315.7	-11.2453	1182.96
43107.4	-244.549	929.581
42899.1	-144.912	1113.57
42690.7	-203.097	400.223
42482.4	12.5812	476.496
42274.1	-516.791	945.178
42065.7	384.527	752.685
41857.4	246.893	526.506
41649.1	339.995	673.593
41440.7	-276.487	328.189
41232.4	-247.255	830.809
41024.1	-95.5051	1139.8
40815.7	-666.689	932.914
40607.4	37.5936	445.731
40399.1	-301.062	664.936
40190.7	-108.949	671.972
39982.4	-259.507	901.759
39774.1	-615.611	897.464
39565.7	-50.422	913.418
39357.4	-151.671	630.667
39149.1	-223.117	810.705
38940.7	68.5177	788.055
38732.4	-163.55	493.363
38524.1	-159.59	868.457
38315.7	-437.214	880.575
38107.4	-210.637	481.543
37899.1	77.0483	884.89
37690.7	-128.249	525.324
37482.4	-443.136	1065.8
37274.1	-150.053	669.778
37065.7	-375.567	429.395
36857.4	-45.2585	681.294
36649.1	-7.03379	372.598
36440.7	-323.24	682.404
36232.4	-341.089	862.587
36024.1	109.403	772.796
35815.7	-63.654	953.868
35607.4	-493.822	813.901
35399.1	70.2378	891.924
35190.7	-64.9865	1156
34982.4	-514.318	1267.9
34774.1	-341.586	924.047
34565.7	-56.4189	773.762
34357.4	-537.013	601.509
34149.1	13.701	837.527
33940.7	175.192	658.997
33732.4	-24.9968	1029.09
33524.1	-266.764	1037.71
33315.7	-232.041	1137.59
33107.4	-169.174	898.027
32899.1	-144.078	759.589
32690.7	-135.361	1081.86
32482.4	-76.2969	624.056
32274.1	-126.215	984.328
32065.7	62.2979	942.941
31857.4	-190.66	822.947
31649.1	-347.78	1027.07
31440.7	-6.79186	1265.41
31232.4	268.396	931.086
31024.1	-357.681	987.504
30815.7	-243.381	1106.28
30607.4	-132.37	1305.93
30399.1	-229.084	1157.01
30190.7	-109.705	846.187
29982.4	0.166628	1204.75
29774.1	329.49	1326.64
29565.7	-157.509	1020.47
29357.4	-231.167	882.77
29149.1	-106.028	922.694
28940.7	184.019	1186.25
28732.4	-330.559	1074.4
28524.1	-68.716	888.735
28315.7	-45.9822	812.917
28107.4	-111.443	905.206
27899.1	-15.3763	955.134
27690.7	276.106	1228.86
27482.4	78.2826	976.209
27274.1	25.7136	767.862
27065.7	-166.597	1135.49
26857.4	-138.356	1025.38
26649.1	91.1721	1650.93
26440.7	327.806	1198.99
26232.4	-265.128	1410.38
26024.1	-192.138	998.698
25815.7	-320.179	1165.79
25607.4	215.405	1415.91
25399.1	-165.144	1217.93
25190.7	-655.854	1526.81
24982.4	-144.345	1668.8
24774.1	-218.076	1230.49
24565.7	171.845	890.655
24357.4	-85.4987	1425.52
24149.1	-177.187	733.303
23940.7	-11.6945	1509.71
23732.4	188.726	1388.24
23524.1	-620.779	1431.57
23315.7	270.285	1003.27
23107.4	-681.785	1022.74
22899.1	2.76062	1091.14
22690.7	-145.541	1070.6
22482.4	263.572	1539.61
22274.1	8.31733	1550.97
22065.7	-108.096	1567.77
21857.4	47.6932	1573.97
21649.1	73.1618	1637.78
21440.7	-272.308	1140.52
21232.4	303.396	1417.68
21024.1	-211.444	1084.08
20815.7	252.725	1308.1
20607.4	-63.3367	1370.36
20399.1	-38.9273	1688.02
20190.7	-356.241	1554.08
19982.4	79.2441	1522.04
19774.1	-84.0903	1801.83
19565.7	-485.172	1902.46
19357.4	-295.81	972.813
19149.1	50.2654	1548.89
18940.7	-60.5144	1523.77
18732.4	92.1548	1499.64
18524.1	249.65	1772.54
18315.7	30.9731	1721.63
18107.4	569.917	2046.78
17899.1	-284.466	1816.34
17690.7	51.7075	2039.92
17482.4	-75.9466	1865.11
17274.1	-186.418	2077.57
17065.7	-373.065	1258.62
16857.4	-18.0009	1835.36
16649.1	22.709	1610.17
16440.7	-690.039	1734.55
16232.4	-473.835	1887.58
16024.1	-402.455	1933.43
15815.7	-451.763	1883.05
15607.4	-375.047	1625.35
15399.1	160.612	1888.59
15190.7	-101.781	2215.37
14982.4	-373.427	1722.82
14774.1	-4.46247	1864.7
14565.7	-174.89	2013.3
14357.4	-135.955	2232.96
14149.1	24.1789	2119.52
13940.7	453.584	2291.65
13732.4	131.684	2008.52
13524.1	225.276	2359.87
13315.7	211.925	2146.95
13107.4	53.1525	1898.58
12899.1	114.882	2306.9
12690.7	75.4848	2478.91
12482.4	308.353	2579.74
12274.1	26.7385	2441.83
12065.7	585.859	2602.78
11857.4	403.939	2460.82
11649.1	118.695	2965.26
11440.7	-108.384	2532.7
11232.4	178.017	2939.93
11024.1	354.534	2717.16
10815.7	217.169	2770.58
10607.4	-57.6239	2985.62
10399.1	77.0812	3275.33
10190.7	226.575	2960.82
9982.4	390.439	2772.47
9774.07	-147.167	3165.98
9565.73	335.256	3274.91
9357.4	343.581	3465.45
9149.07	66.7851	3821.93
8940.73	348.612	2979.9
8732.4	216.739	3924.53
8524.07	387.76	3800.84
8315.73	512.907	3911.26
8107.4	729.606	3756.98
7899.07	501.857	3665.52
7690.73	565.812	4133.07
7482.4	282.907	4389.97
7274.07	322.298	4334.08
7065.73	820.076	4439.33
6857.4	996.874	4352.84
6649.07	534.703	4635.86
6440.73	879.821	4734.16
6232.4	390.87	4746.14
6024.07	1031.62	4914.4
5815.73	1307.58	5380.71
5607.4	1235.22	5066.38
5399.07	896.061	5412.65
5190.73	1133.64	6187.03
4982.4	1262.38	5809.65
4774.07	1118.81	6382.04
4565.73	1584.7	6752.51
4357.4	2182.84	6734.24
4149.07	1983.54	6927.98
3940.73	2563.1	7170.6
3732.4	2265.02	7359.04
3524.07	2978.02	7509.26
3315.73	3334	8337.71
3107.4	3198.43	8322.87
2899.07	4522.34	8837.7
2690.73	5175.77	8940.95
2482.4	5554.79	9698.99
2274.07	6432.61	9701.4
2065.73	7130.01	10338.6
1857.4	8522.68	10487.5
1649.07	9632.82	10403.1
1440.73	10589.4	10484.6
1232.4	11690.9	10523.3
1024.07	13753.9	10127
815.735	15079.7	9589.07
607.402	16717.8	9210.48
[truncated: 2,001 more rows]
