# Supplementary material for: Staggered structural dynamic-mediated selective adsorption of H2O/D2O on flexible graphene oxide nanosheets
Source: Nat Commun. 2024 Apr 27;15:3585. doi: 10.1038/s41467-024-47838-9 (PMC11055881; doi:10.1038/s41467-024-47838-9)
Supplement: Supplementary file 18 — Source Data [file 41467_2024_47838_MOESM18_ESM.zip › Source Data file/Fig6/273K.xlsx]

## Sheet: G680_0dC_se_spec2 (3)
comp1:	base1	0	peak1	2.88489	width1	3491.12	height1	8.82467e+07
comp2:	base1	0	peak1	62.1647	width1	330.653	height1	1.87415e+06
X	Real	Imaginary	comp1	comp2	sum	deruta
50190.7	357.138	919.166	19.4429	0.0392483	19.4821	114012
49982.4	-77.6053	420.811	19.6051	0.0395766	19.6447	9457.56
49774.1	-237.462	678.496	19.7694	0.039909	19.8093	66188.7
49565.7	-61.6422	590.083	19.9357	0.0402456	19.976	6661.53
49357.4	-94.8948	619.397	20.1042	0.0405865	20.1448	13234.1
49149.1	125.734	165.093	20.2748	0.0409317	20.3157	11113
48940.7	-367.675	413.068	20.4475	0.0412814	20.4888	150671
48732.4	415.989	1009.84	20.6225	0.0416355	20.6642	156282
48524.1	73.3869	968.577	20.7998	0.0419943	20.8418	2760.99
48315.7	128.662	343.499	20.9793	0.0423577	21.0217	11586.5
48107.4	341.707	559.549	21.1612	0.0427258	21.2039	102722
47899.1	370.74	764.615	21.3454	0.0430988	21.3885	122046
47690.7	-4.36259	685.301	21.5321	0.0434766	21.5756	672.788
47482.4	187.348	460.434	21.7212	0.0438595	21.7651	27417.7
47274.1	51.9994	112.874	21.9128	0.0442474	21.9571	902.539
47065.7	498.569	797.31	22.107	0.0446405	22.1516	226973
46857.4	-228.718	504.068	22.3038	0.0450389	22.3488	63034.7
46649.1	126.174	750.624	22.5031	0.0454426	22.5486	10738.2
46440.7	134.026	918.117	22.7052	0.0458517	22.7511	12382.1
46232.4	205.796	481.025	22.91	0.0462665	22.9563	33430.5
46024.1	-115.612	108.601	23.1176	0.0466868	23.1643	19258.7
45815.7	373.784	787.65	23.3281	0.047113	23.3752	122786
45607.4	-7.15662	253.77	23.5414	0.0475449	23.5889	945.288
45399.1	81.8049	506.84	23.7576	0.0479829	23.8056	3363.91
45190.7	170.635	1119.21	23.9769	0.0484269	24.0253	21494.4
44982.4	-110.217	397.759	24.1991	0.0488772	24.248	18080.8
44774.1	-82.2092	497.758	24.4245	0.0493337	24.4739	11381.3
44565.7	123.807	603.107	24.6531	0.0497967	24.7029	9821.68
44357.4	-70.4413	519.324	24.8849	0.0502662	24.9351	9096.66
44149.1	271.485	502.824	25.1199	0.0507424	25.1707	60670.6
43940.7	222.175	532.987	25.3583	0.0512254	25.4096	38716.8
43732.4	-46.4466	764.914	25.6001	0.0517153	25.6519	5198.19
43524.1	114.576	936.65	25.8454	0.0522122	25.8976	7863.81
43315.7	201.102	748.977	26.0943	0.0527164	26.147	30609.1
43107.4	233.036	624.807	26.3467	0.0532279	26.3999	42698.6
42899.1	46.7869	555.901	26.6028	0.0537469	26.6565	405.23
42690.7	-3.8676	568.157	26.8627	0.0542735	26.9169	947.688
42482.4	174.164	816.631	27.1263	0.0548079	27.1812	21604
42274.1	263.826	660.332	27.3939	0.0553502	27.4493	55874
42065.7	300.053	717.894	27.6655	0.0559007	27.7214	74164.7
41857.4	-104.864	1026.79	27.9411	0.0564593	27.9976	17652.3
41649.1	-40.3119	647.044	28.2209	0.0570264	28.2779	4704.56
41440.7	-128.254	978.913	28.5049	0.0576021	28.5625	24591.3
41232.4	-212.613	695.274	28.7931	0.0581865	28.8513	58305
41024.1	30.6002	275.08	29.0858	0.0587799	29.1446	2.11887
40815.7	-183.899	1027.91	29.383	0.0593824	29.4423	45514.7
40607.4	148.775	588.794	29.6847	0.0599942	29.7447	14168.3
40399.1	-8.89229	463.071	29.9911	0.0606155	30.0517	1516.64
40190.7	-198.609	799.668	30.3023	0.0612465	30.3635	52428.6
39982.4	-73.7156	761.332	30.6183	0.0618874	30.6802	10898.5
39774.1	324.85	766.415	30.9393	0.0625384	31.0018	86346.8
39565.7	94.016	643.86	31.2654	0.0631998	31.3286	3929.71
39357.4	-15.3514	379.312	31.5966	0.0638717	31.6605	2210.11
39149.1	-153.433	901.99	31.9331	0.0645544	31.9977	34384.4
38940.7	435.73	662.308	32.2751	0.0652481	32.3403	162723
38732.4	-313.613	1084.57	32.6225	0.065953	32.6885	119925
38524.1	-83.6125	640.145	32.9756	0.0666694	33.0423	13608.3
38315.7	206.416	555.457	33.3345	0.0673975	33.4019	29933.7
38107.4	16.4609	529.209	33.6992	0.0681377	33.7674	299.514
37899.1	36.9934	889.265	34.07	0.0688901	34.1389	8.14862
37690.7	-19.2285	642.991	34.4469	0.069655	34.5165	2888.53
37482.4	163.415	1017.39	34.8301	0.0704327	34.9005	16516
37274.1	75.0074	726.131	35.2197	0.0712236	35.2909	1577.4
37065.7	-148.99	746.315	35.6158	0.0720278	35.6879	34105.9
36857.4	-208.032	688.234	36.0187	0.0728457	36.0916	59596.2
36649.1	173.718	988.124	36.4285	0.0736777	36.5022	18828.2
36440.7	-285.061	710.564	36.8453	0.0745239	36.9198	103672
36232.4	-89.0798	813.046	37.2693	0.0753849	37.3447	15983.2
36024.1	-47.5888	860.863	37.7006	0.0762608	37.7769	7287.3
35815.7	-464.32	697.248	38.1395	0.0771521	38.2166	252543
35607.4	442.82	606.535	38.5861	0.0780592	38.6641	163342
35399.1	-146.016	643.054	39.0405	0.0789823	39.1195	34275.3
35190.7	374.091	561.806	39.503	0.0799218	39.5829	111895
34982.4	145.416	721.673	39.9738	0.0808783	40.0547	11101
34774.1	403.867	1036.71	40.453	0.081852	40.5349	132010
34565.7	182.695	727.626	40.9409	0.0828434	41.0238	20070.8
34357.4	393.927	696.228	41.4377	0.0838529	41.5216	124190
34149.1	447.073	907.012	41.9436	0.084881	42.0285	164061
33940.7	28.1208	833.722	42.4587	0.0859282	42.5447	208.048
33732.4	271.514	518.13	42.9835	0.0869948	43.0705	52186.3
33524.1	204.661	582.123	43.518	0.0880814	43.606	25938.6
33315.7	-377.766	516.14	44.0625	0.0891885	44.1517	178015
33107.4	-18.8376	943.784	44.6173	0.0903166	44.7076	4037.98
32899.1	99.8446	484.47	45.1826	0.0914662	45.274	2977.94
32690.7	-182.722	504.641	45.7587	0.0926379	45.8513	52245.7
32482.4	446.678	805.586	46.3459	0.0938323	46.4397	160190
32274.1	-266.441	1169.1	46.9445	0.0950499	47.0395	98270.3
32065.7	279.749	1090.92	47.5547	0.0962914	47.651	53869.5
31857.4	51.3758	583.618	48.1769	0.0975574	48.2745	9.61809
31649.1	166.294	654.061	48.8114	0.0988485	48.9102	13779
31440.7	247.697	469.844	49.4585	0.100165	49.5586	39258.6
31232.4	-88.4955	884.398	50.1185	0.101509	50.22	19242
31024.1	-146.088	984.748	50.7918	0.102879	50.8947	38802.2
30815.7	-142.901	825.122	51.4787	0.104278	51.583	37824.1
30607.4	262.311	947.298	52.1797	0.105705	52.2854	44110.9
30399.1	-5.88617	1005.55	52.8951	0.107162	53.0022	3467.84
30190.7	-493.652	1300.97	53.6252	0.108649	53.7339	299632
29982.4	69.6421	1166.74	54.3706	0.110167	54.4808	229.866
29774.1	-54.6513	899.477	55.1316	0.111718	55.2433	12076.8
29565.7	336.24	947.56	55.9087	0.113301	56.022	78522.1
29357.4	-51.9581	991.833	56.7023	0.114918	56.8172	11832.1
29149.1	-0.0236494	798.373	57.5128	0.11657	57.6294	3323.88
28940.7	254.067	979.533	58.3409	0.118258	58.4592	38262.4
28732.4	52.9516	707.81	59.187	0.119983	59.307	40.3905
28524.1	199.45	813.518	60.0516	0.121746	60.1733	19398
28315.7	188.153	871.084	60.9352	0.123548	61.0588	16153
28107.4	373.361	1048.36	61.8385	0.12539	61.9639	96968.1
27899.1	-307.952	929.844	62.762	0.127274	62.8892	137523
27690.7	287.45	828.84	63.7062	0.1292	63.8354	50003.7
27482.4	-130.793	991.046	64.672	0.131171	64.8031	38257.9
27274.1	-99.2481	762.008	65.6598	0.133187	65.793	27238.6
27065.7	275.185	837.681	66.6704	0.13525	66.8057	43422
26857.4	454.559	827.978	67.7045	0.137361	67.8418	149550
26649.1	-89.99	1201.81	68.7628	0.139522	68.9023	25246.8
26440.7	-121.055	863.946	69.846	0.141735	69.9878	36497.5
26232.4	165.362	1164.03	70.9551	0.144	71.0991	8885.51
26024.1	102.238	1084.11	72.0907	0.146321	72.237	900.08
25815.7	-164.866	1174.1	73.2537	0.148697	73.4024	56771.7
25607.4	-433.78	1315.14	74.4451	0.151133	74.5963	258446
25399.1	-106.199	1131.87	75.6658	0.153628	75.8194	33130.6
25190.7	192.353	1096.04	76.9166	0.156186	77.0728	13289.5
24982.4	15.6389	984.638	78.1987	0.158808	78.3575	3933.63
24774.1	-223.453	1414.01	79.5131	0.161497	79.6746	91886.1
24565.7	157.452	1114.9	80.8608	0.164255	81.025	5841.03
24357.4	513.617	1592.14	82.243	0.167084	82.4101	185939
24149.1	434.592	1301.19	83.6609	0.169986	83.8309	123033
23940.7	151.216	1526.06	85.1157	0.172965	85.2887	4346.45
23732.4	109.142	1239.2	86.6087	0.176023	86.7848	499.865
23524.1	51.1506	820.396	88.1413	0.179163	88.3205	1381.6
23315.7	309.057	1018.82	89.7149	0.182387	89.8973	48031.2
23107.4	302.136	1176.45	91.3309	0.1857	91.5166	44360.7
22899.1	-138.156	1174.34	92.9908	0.189103	93.1799	53516.3
22690.7	-482.568	1056	94.6964	0.192601	94.889	333457
22482.4	210.384	1142.56	96.4492	0.196197	96.6454	12936.5
22274.1	-34.563	1454.6	98.251	0.199894	98.4509	17692.7
22065.7	353.083	969.504	100.104	0.203697	100.307	63895.3
21857.4	154.484	999.877	102.009	0.20761	102.217	2731.86
21649.1	186.259	1129.63	103.969	0.211636	104.181	6736.88
21440.7	-251.653	1583.4	105.987	0.215781	106.202	128060
21232.4	-23.8459	1173.23	108.063	0.220048	108.283	17458
21024.1	-256.705	1381.25	110.201	0.224444	110.425	134784
20815.7	-64.9125	1165.32	112.402	0.228972	112.631	31521.9
20607.4	-164.795	1549.88	114.671	0.233639	114.904	78231.9
20399.1	18.26	1791.77	117.008	0.23845	117.247	9798.34
20190.7	543.885	1241.95	119.418	0.243411	119.661	179966
19982.4	-20.2816	1628.16	121.902	0.248529	122.151	20286.9
19774.1	282.211	1465.76	124.465	0.25381	124.718	24803.9
19565.7	-58.4517	1544.91	127.109	0.259261	127.368	34528.9
19357.4	361.634	1701.06	129.838	0.264889	130.102	53606.8
19149.1	-5.24736	1371.74	132.655	0.270703	132.926	19091.8
18940.7	195.375	1239.59	135.565	0.27671	135.842	3544.25
18732.4	174.995	1477.73	138.572	0.282919	138.854	1306.13
18524.1	64.6783	1505.36	141.679	0.28934	141.968	5973.73
18315.7	12.6791	1252.2	144.892	0.295982	145.188	17558.5
18107.4	-118.336	1169.72	148.215	0.302855	148.517	71210.6
17899.1	-60.5663	1664.08	151.653	0.30997	151.963	45168.6
17690.7	241.813	1832.9	155.212	0.317339	155.529	7444.96
17482.4	305.745	1331.86	158.897	0.324974	159.222	21469.2
17274.1	359.654	1147.52	162.714	0.332888	163.047	38654.1
17065.7	-186.387	1494.84	166.67	0.341095	167.011	124890
16857.4	134.99	1770.74	170.772	0.349608	171.122	1305.51
16649.1	401.563	1656.41	175.027	0.358445	175.385	51156.5
16440.7	268.659	1912.93	179.442	0.367621	179.809	7894.34
16232.4	12.467	2031.82	184.025	0.377153	184.402	29561.7
16024.1	323.189	1638.52	188.786	0.387062	189.173	17960.4
15815.7	8.03174	1566.9	193.733	0.397366	194.13	34632.5
15607.4	406.33	1758.3	198.876	0.408087	199.284	42868.1
15399.1	200.685	1683.64	204.226	0.419247	204.645	15.683
15190.7	127.654	1852.07	209.793	0.430872	210.224	6817.86
14982.4	-53.7681	1646.84	215.591	0.442987	216.034	72793
14774.1	186.754	1575.36	221.631	0.455621	222.086	1248.38
14565.7	120.928	2416.31	227.927	0.468802	228.395	11549.3
14357.4	-218.285	1978.4	234.494	0.482564	234.976	205446
14149.1	-117.486	1989.76	241.347	0.496941	241.844	129118
13940.7	338.551	1888.89	248.504	0.511971	249.016	8016.53
13732.4	471.507	2148.6	255.982	0.527692	256.509	46224.2
13524.1	-301.086	1939.95	263.8	0.544149	264.344	319711
13315.7	268.525	1931.21	271.981	0.561387	272.542	16.1409
13107.4	210.194	2197.81	280.545	0.579459	281.125	5031.18
12899.1	-66.8026	2259.01	289.518	0.598416	290.117	127391
12690.7	201.173	1986.58	298.926	0.61832	299.544	9676.85
12482.4	-181.516	1934.26	308.797	0.639233	309.436	241034
12274.1	-135.672	2456.08	319.161	0.661226	319.823	207476
12065.7	294.431	2568.33	330.053	0.684373	330.737	1318.12
11857.4	411.651	2442.1	341.507	0.708757	342.216	4821.23
11649.1	-238.826	2351.76	353.564	0.734468	354.298	351796
11440.7	318.838	2451.23	366.265	0.761604	367.027	2322.18
11232.4	163.256	2671.78	379.658	0.790271	380.448	47172.3
11024.1	425.708	2512.09	393.792	0.820588	394.613	966.952
10815.7	-62.6999	2502.24	408.724	0.852684	409.576	223045
10607.4	295.963	2907.6	424.513	0.8867	425.4	16753.7
10399.1	246.676	2247.92	441.226	0.922792	442.149	38209.6
10190.7	762.177	2391.19	458.936	0.961134	459.897	91372.8
9982.4	129.876	2921.31	477.723	1.00192	478.725	121695
9774.07	624.029	2922.82	497.675	1.04535	498.72	15702.3
9565.73	832.109	2804.8	518.888	1.09167	519.98	97424.5
9357.4	386.194	3208.15	541.472	1.14114	542.613	24466.9
9149.07	400.297	3032.86	565.543	1.19404	566.737	27702.4
8940.73	-401.194	2952.05	591.235	1.25072	592.486	987401
8732.4	674.187	3032.27	618.694	1.31152	620.006	2935.59
8524.07	472.296	3382.2	648.084	1.37687	649.46	31387.1
8315.73	490.205	3499.23	679.586	1.44723	681.033	36415.3
8107.4	443.082	3460.13	713.404	1.52312	714.928	73899.9
7899.07	1107.82	3363.02	749.769	1.60514	751.374	127054
7690.73	877.746	3594.89	788.936	1.69397	790.63	7589.12
7482.4	741.766	3493.14	831.197	1.79038	832.987	8321.18
7274.07	1179.95	4038.72	876.877	1.89526	878.772	90708.7
7065.73	708.267	4026.07	926.349	2.00963	928.358	48440.3
6857.4	944.002	3882.12	980.033	2.13467	982.168	1456.62
6649.07	1008.81	4320.9	1038.41	2.27175	1040.68	1015.76
6440.73	1071.94	4454.81	1102.03	2.42247	1104.45	1057.04
6232.4	760.441	4107.14	1171.51	2.58869	1174.1	171117
6024.07	1429.99	4394.54	1247.59	2.77263	1250.36	32263.7
5815.73	786.978	4433.22	1331.09	2.97689	1334.07	299310
5607.4	1620.4	4733.07	1422.98	3.20457	1426.18	37720.7
5399.07	1362.51	4984.24	1524.37	3.4594	1527.83	27328.8
5190.73	1601.53	4834.92	1636.55	3.74587	1640.3	1503.14
4982.4	1293.07	4969.66	1761.06	4.06943	1765.13	222843
4774.07	1845.28	5621.58	1899.66	4.43679	1904.1	3459.8
4565.73	1885.26	6014.03	2054.44	4.85621	2059.29	30289.3
4357.4	2197.8	5465.81	2227.86	5.338	2233.19	1252.92
4149.07	2700.44	6029.37	2422.81	5.89518	2428.71	73841
3940.73	2785.44	6726.95	2642.74	6.54432	2649.28	18538.6
3732.4	2825.61	6749.12	2891.7	7.30681	2899	5386.03
3524.07	3070.13	6829.21	3174.5	8.21064	3182.71	12674.8
3315.73	3589.79	6751.43	3496.83	9.293	3506.13	7000.6
3107.4	3626.91	7070.6	3865.39	10.6041	3875.99	62039
2899.07	4278.16	7374.43	4287.98	12.2133	4300.19	485.485
2690.73	4811.07	7795.38	4773.63	14.2181	4787.85	539.355
2482.4	5645.26	7905.5	5332.52	16.7594	5349.28	87605.1
2274.07	6332.74	8303.67	5975.74	20.0468	5995.78	113539
2065.73	6973.36	8699.1	6714.63	24.4028	6739.03	54911
1857.4	7732.64	8170.18	7559.49	30.3448	7589.83	20394.6
1649.07	8968.13	8513.08	8517.16	38.7442	8555.91	169924
1440.73	9809.33	8040.51	9587.15	51.1607	9638.31	29248
1232.4	10815.7	7950.46	10755.8	70.6099	10826.4	116.019
1024.07	11811.7	6945.11	11989	103.536	12092.5	78874.2
815.735	13630.7	7147.98	13224.5	165.704	13390.2	57867.4
607.402	14692.9	6115.51	14368.8	303.827	14672.7	411.202
399.068	16041.3	4989.17	15303.8	700.293	16004.1	1380.55
190.735	18128.1	2792.22	15907.9	2248.52	18156.4	803.791
-17.5984	19027.4	-1317.34	16089.9	2927.05	19017	109.043
-225.932	16772.6	-3706.36	15820.3	893.908	16714.2	3410.63
-434.265	15518.7	-4673.57	15142.5	360.248	15502.7	257.294
-642.598	13942.2	-6114.04	14156.4	188.211	14344.6	161938
-850.932	12834.1	-6872.76	12985.4	114.539	13099.9	70636
-1059.27	11723.6	-7849.22	11743.9	76.7563	11820.7	9419.64
-1267.6	10609	-7867.47	10519.5	54.927	10574.4	1197.29
-1475.93	9420.78	-8505.34	9368.28	41.2135	9409.5	127.27
-1684.27	8524.74	-8376.26	8319.81	32.0493	8351.86	29885.3
-1892.6	7690.64	-8243.33	7384.59	25.6279	7410.21	78637
-2100.93	6291.63	-8341.19	6561.26	20.9563	6582.21	84441.8
-2309.27	5995.95	-8727.48	5842.05	17.453	5859.5	18618.4
-2517.6	5473.04	-8076.32	5216.32	14.759	5231.08	58545.3
-2725.93	4751.02	-7763.53	4672.68	12.6432	4685.33	4315.62
-2934.27	4533.01	-7424.43	4200.2	10.9514	4211.15	103594
-3142.6	3799.03	-7425.04	3788.91	9.57745	3798.49	0.295999
-3350.93	3439.61	-7316.02	3430.02	8.44658	3438.47	1.30714
-3559.27	3274.57	-6407.01	3115.96	7.50467	3123.47	22832.3
-3767.6	2548.6	-6611.94	2840.23	6.71187	2846.94	89006.4
-3975.93	2788.4	-6422.48	2597.34	6.03831	2603.37	34235.4
-4184.27	2264.69	-5532.09	2382.62	5.46123	2388.08	15225.5
-4392.6	2071.02	-5542.74	2192.15	4.96305	2197.11	15898.7
-4600.93	2054.42	-5385.54	2022.61	4.53004	2027.14	744.132
-4809.27	1573.94	-5424.23	1871.2	4.15129	1875.35	90849.3
-5017.6	1664.94	-5437.48	1735.52	3.81812	1739.34	5535.72
-5225.93	1389.65	-4754.96	1613.57	3.52349	1617.1	51731.5
-5434.27	1407.05	-5212.66	1503.62	3.26168	1506.88	9965.39
-5642.6	1379.02	-4542.14	1404.2	3.028	1407.23	795.311
-5850.93	1257.49	-4425.97	1314.04	2.81856	1316.86	3524.99
-6059.27	1529.85	-4486.6	1232.07	2.63011	1234.7	87110.4
-6267.6	979.958	-4540.95	1157.35	2.45994	1159.81	32348.2
-6475.93	689.321	-4129.15	1089.08	2.30577	1091.38	161653
-6684.27	1057.39	-4026.17	1026.54	2.16565	1028.7	823.012
-6892.6	1036.01	-3957.77	969.122	2.03791	971.16	4205.57
-7100.93	912.74	-3595.58	916.302	1.92116	918.223	30.0632
-7309.27	724.532	-3774.58	867.607	1.81415	869.421	20993
-7517.6	819.762	-3703.84	822.627	1.71585	824.343	20.9868
-7725.93	547.881	-3398.57	781	1.62532	782.625	55104.7
-7934.27	698.163	-3435.01	742.405	1.54176	743.947	2096.17
-8142.6	529.404	-3274.96	706.561	1.46449	708.025	31905.7
-8350.93	277.93	-3200.96	673.215	1.39289	674.608	157353
-8559.27	492.06	-3088.21	642.144	1.32641	643.47	22924.9
-8767.6	467.732	-3117.24	613.148	1.26458	614.412	21515
-8975.93	610.535	-3545.54	586.048	1.20697	587.255	541.945
-9184.27	416.475	-3162.78	560.686	1.15321	561.839	21130.9
-9392.6	370.072	-2965	536.917	1.10297	538.02	28206.6
-9600.93	341.991	-3150.76	514.612	1.05593	515.668	30163.8
-9809.27	251.732	-2967.2	493.655	1.01185	494.667	59017.2
-10017.6	570.68	-2887.74	473.94	0.970462	474.91	9171.78
-10225.9	460.714	-3017.25	455.371	0.931566	456.303	19.4558
-10434.3	578.628	-2802.86	437.863	0.894963	438.758	19563.4
-10642.6	580.515	-2376.94	421.337	0.860475	422.198	25064.5
-10850.9	423.44	-2537.11	405.722	0.827943	406.55	285.269
-11059.3	85.2536	-2794.59	390.951	0.797221	391.749	93939.2
-11267.6	488.319	-2394.34	376.967	0.768178	377.735	12228.8
-11475.9	404.491	-2343.8	363.714	0.740694	364.455	1602.87
-11684.3	252.978	-2477.52	351.143	0.714658	351.858	9777.24
-11892.6	245.611	-2256.26	339.208	0.689971	339.898	8890.15
-12100.9	20.8467	-2161.2	327.868	0.666542	328.534	94671.6
-12309.3	570.402	-2446.25	317.083	0.644286	317.727	63844.8
-12517.6	529.632	-2068.1	306.818	0.623126	307.441	49368.8
-12725.9	372.126	-2087.21	297.041	0.602992	297.644	5547.65
-12934.3	248.402	-2035.1	287.72	0.583818	288.304	1592.15
-13142.6	213.573	-2148.45	278.83	0.565544	279.395	4332.59
-13350.9	201.843	-2011.77	270.343	0.548115	270.891	4767.63
-13559.3	790.018	-2574.61	262.235	0.53148	262.766	277994
-13767.6	15.3231	-2110.36	254.485	0.51559	255	57445.2
-13975.9	381.448	-1802.31	247.072	0.500402	247.572	17922.8
-14184.3	-17.4482	-1816.58	239.976	0.485876	240.462	66517.6
-14392.6	305.975	-2057.42	233.18	0.471973	233.652	5230.66
-14600.9	325.408	-1595.62	226.668	0.458658	227.126	9659.33
-14809.3	203.688	-1915.14	220.423	0.445899	220.869	295.198
-15017.6	414.874	-1889.56	214.432	0.433665	214.866	40003.6
-15225.9	-21.1538	-1765.32	208.681	0.421928	209.103	53018
-15434.3	458.052	-1674.95	203.157	0.410661	203.567	64762.5
-15642.6	67.6904	-1420.52	197.848	0.399839	198.248	17045.4
-15850.9	10.4531	-1474.68	192.745	0.389439	193.134	33372.3
-16059.3	-88.437	-1919.43	187.835	0.37944	188.215	76536.1
-16267.6	224.153	-1047.41	183.11	0.369821	183.48	1654.34
-16475.9	254.529	-1595.72	178.56	0.360563	178.921	5716.57
-16684.3	-178.587	-1849.34	174.178	0.351649	174.529	124691
-16892.6	319.886	-1538.5	169.954	0.343061	170.297	22377
-17100.9	166.528	-1637.79	165.881	0.334784	166.216	0.0973811
-17309.3	48.2838	-1769.33	161.953	0.326803	162.28	12995
-17517.6	-270.472	-1525.29	158.162	0.319104	158.481	184000
-17725.9	132.437	-1663.84	154.502	0.311673	154.814	500.717
-17934.3	207.865	-1511.84	150.967	0.3045	151.272	3202.85
-18142.6	236.991	-1410.5	147.552	0.297571	147.85	7946.15
-18350.9	59.1831	-1550.93	144.251	0.290876	144.542	7286.18
-18559.3	249.643	-1185.52	141.06	0.284404	141.344	11728.7
-18767.6	193.636	-1522.27	137.973	0.278146	138.251	3067.56
-18975.9	7.59238	-1553.14	134.985	0.272092	135.257	16298.4
-19184.3	-125.646	-2059.63	132.094	0.266234	132.36	66567.2
-19392.6	560.71	-1415.96	129.294	0.260563	129.555	185895
-19600.9	37.1967	-1439.88	126.582	0.255071	126.837	8035.41
-19809.3	100.1	-979.839	123.954	0.249751	124.204	581.014
-20017.6	223.927	-1307.73	121.407	0.244596	121.652	10460.3
-20225.9	-216.182	-1188.88	118.938	0.239599	119.178	112466
-20434.3	45.5246	-1225.64	116.543	0.234753	116.778	5077
-20642.6	-301.378	-1394.3	114.219	0.230053	114.449	172912
-20850.9	8.8893	-1449.97	111.964	0.225493	112.19	10671
-21059.3	398.717	-1152.8	109.775	0.221066	109.996	83359.3
-21267.6	-105.318	-1133.31	107.65	0.216769	107.867	45447.8
-21475.9	222.802	-1122.42	105.585	0.212596	105.798	13689.9
-21684.3	-208.451	-1246.98	103.579	0.208543	103.788	97493.1
-21892.6	342.082	-1496.45	101.63	0.204604	101.835	57718.8
-22100.9	286.381	-1034.85	99.7352	0.200776	99.936	34761.7
-22309.3	-348.904	-1469.88	97.8927	0.197054	98.0898	199803
-22517.6	-208.528	-906.644	96.1007	0.193435	96.2941	92916.8
-22725.9	458.173	-1117.98	94.3573	0.189914	94.5472	132224
-22934.3	28.1533	-1183.03	92.6609	0.186489	92.8473	4185.32
-23142.6	129.465	-1114.76	91.0097	0.183155	91.1928	1464.78
-23350.9	-60.173	-1426.98	89.4021	0.179911	89.5821	22426.6
-23559.3	474.537	-1242.14	87.8368	0.176751	88.0135	149401
-23767.6	94.0701	-992.402	86.3121	0.173674	86.4857	57.5232
-23975.9	-35.7399	-1193.56	84.8267	0.170677	84.9973	14577.5
-24184.3	124.416	-1525.25	83.3792	0.167757	83.547	1670.31
-24392.6	241.969	-1288.46	81.9684	0.164911	82.1333	25547.6
-24600.9	197.597	-1044.79	80.5931	0.162137	80.7552	13651.9
-24809.3	-0.205641	-1313.94	79.252	0.159432	79.4114	6338.88
-25017.6	35.0149	-1180.87	77.9441	0.156794	78.1009	1856.4
-25225.9	-390.112	-1263.42	76.6682	0.154222	76.8224	218027
-25434.3	-4.1966	-1347.21	75.4234	0.151712	75.5751	6363.52
-25642.6	255.886	-655.346	74.2086	0.149263	74.3578	32952.3
-25850.9	264.697	-941.702	73.0228	0.146872	73.1697	36682.6
-26059.3	-207.628	-1049.74	71.8652	0.144539	72.0098	78197.2
-26267.6	-2.13847	-714.162	70.7349	0.142261	70.8772	5331.29
-26475.9	177.438	-1008.94	69.631	0.140036	69.7711	11592.1
-26684.3	224.593	-1496.47	68.5527	0.137863	68.6906	24305.7
-26892.6	-165.066	-1141	67.4993	0.13574	67.635	54149.9
-27100.9	-58.6874	-873.321	66.4698	0.133666	66.6035	15697.8
-27309.3	385.81	-879.349	65.4638	0.131639	65.5954	102538
-27517.6	176.456	-763.261	64.4803	0.129658	64.61	12509.4
-27725.9	81.7993	-1003.42	63.5189	0.127721	63.6466	329.52
-27934.3	-345.168	-1498.31	62.5787	0.125828	62.7046	166360
-28142.6	-315.937	-934.348	61.6593	0.123976	61.7833	142672
-28350.9	-591.25	-836.93	60.7599	0.122164	60.8821	425277
-28559.3	4.44571	-959.274	59.8801	0.120392	60.0005	3086.33
-28767.6	28.8344	-1203.65	59.0192	0.118659	59.1378	918.296
-28975.9	116.468	-922.033	58.1767	0.116962	58.2936	3384.27
-29184.3	417.608	-1394.67	57.3521	0.115302	57.4674	129701
-29392.6	1.07843	-859.375	56.5449	0.113677	56.6586	3089.15
-29600.9	8.46003	-995.13	55.7546	0.112086	55.8667	2247.39
-29809.3	-13.8202	-1023.27	54.9807	0.110528	55.0912	4748.79
-30017.6	188.367	-976.801	54.2228	0.109002	54.3318	17965.4
-30225.9	-147.234	-874.147	53.4805	0.107508	53.588	40329.3
-30434.3	575.635	-1064.98	52.7532	0.106044	52.8593	273294
-30642.6	108.774	-902.034	52.0407	0.10461	52.1454	3206.82
-30850.9	-223.636	-798.724	51.3426	0.103204	51.4458	75670.3
-31059.3	54.2789	-1491.18	50.6583	0.101827	50.7602	12.3817
-31267.6	-4.12414	-1407.25	49.9877	0.100478	50.0881	2938.97
-31475.9	442.306	-611.113	49.3302	0.0991547	49.4294	154352
-31684.3	28.5315	-968.726	48.6856	0.0978576	48.7835	410.141
-31892.6	717.216	-721.477	48.0536	0.0965858	48.1502	447649
-32100.9	-364.788	-884.821	47.4338	0.0953386	47.5291	170005
-32309.3	-400.82	-1029.65	46.8259	0.0941155	46.92	200471
-32517.6	586.142	-553.63	46.2296	0.0929157	46.3225	291406
-32725.9	124.72	-1359.87	45.6446	0.0917387	45.7363	6238.4
-32934.3	-178.72	-393.914	45.0706	0.0905839	45.1612	50122.6
-33142.6	183.845	-669.436	44.5073	0.0894509	44.5968	19390.1
-33350.9	-202.298	-648.72	43.9546	0.0883389	44.0429	60683.7
-33559.3	164.664	-900.761	43.4121	0.0872475	43.4993	14681
-33767.6	127.104	-880.405	42.8795	0.0861763	42.9657	7079.21
-33975.9	228.498	-886.199	42.3567	0.0851246	42.4418	34617
-34184.3	224.823	-665.315	41.8434	0.0840921	41.9275	33450.7
-34392.6	230.413	-791.84	41.3393	0.0830783	41.4224	35717.3
-34600.9	-172.635	-1315.2	40.8443	0.0820827	40.9264	45608.5
-34809.3	-210.483	-815.158	40.3581	0.0811048	40.4392	62962
-35017.6	48.2979	-954.288	39.8806	0.0801444	39.9607	69.5085
-35225.9	-96.9847	-1041.83	39.4114	0.0792009	39.4906	18625.5
-35434.3	-190.185	-1058.93	38.9505	0.078274	39.0288	52538.9
-35642.6	409.283	-741.429	38.4976	0.0773632	38.575	137424
-35850.9	-56.0146	-891.378	38.0526	0.0764682	38.1291	8863.02
-36059.3	-16.8938	-902.232	37.6152	0.0755887	37.6908	2979.48
-36267.6	-26.387	-731.2	37.1853	0.0747243	37.2601	4050.94
-36475.9	-173.097	-957.387	36.7628	0.0738746	36.8367	44072.3
-36684.3	31.7125	-707.862	36.3474	0.0730394	36.4204	22.1647
-36892.6	-283.015	-430.721	35.939	0.0722182	36.0112	101778
-37100.9	-91.9224	-472.631	35.5374	0.0714108	35.6088	16264.2
-37309.3	-313.67	-905.417	35.1425	0.0706168	35.2132	121720
-37517.6	380.016	-861.16	34.7542	0.069836	34.824	119157
-37725.9	429.856	-898.449	34.3723	0.0690681	34.4413	156353
-37934.3	-184.016	-875.531	33.9966	0.0683128	34.0649	47559.5
-38142.6	287.547	-444.624	33.627	0.0675698	33.6946	64441
-38350.9	-11.7567	-1045.79	33.2635	0.0668389	33.3303	2032.83
-38559.3	198.524	-1115.43	32.9057	0.0661198	32.9719	27407.6
-38767.6	-62.3346	-598.342	32.5538	0.0654122	32.6192	9016.21
-38975.9	-63.8029	-762.216	32.2074	0.0647159	32.2721	9230.41
-39184.3	181.429	-545.242	31.8665	0.0640307	31.9306	22349.8
-39392.6	124.536	-1063.89	31.5311	0.0633563	31.5944	8638.14
-39600.9	170.59	-435.154	31.2008	0.0626925	31.2635	19411.9
-39809.3	137.671	-488.809	30.8758	0.062039	30.9378	11392
-40017.6	-191.301	-221.257	30.5558	0.0613958	30.6172	49247.6
-40225.9	19.7753	-600.976	30.2407	0.0607624	30.3015	110.8
-40434.3	221.076	-718.42	29.9305	0.0601389	29.9906	36513.4
-40642.6	12.7071	-828.752	29.625	0.0595249	29.6845	288.234
-40850.9	71.5255	-765.195	29.3242	0.0589202	29.3831	1775.98
-41059.3	-14.4024	-673.349	29.0279	0.0583247	29.0862	1891.26
-41267.6	-179.15	-162.676	28.7361	0.0577382	28.7938	43240.7
-41475.9	251.259	-1058.11	28.4487	0.0571605	28.5058	49619
-41684.3	16.5467	-454.317	28.1655	0.0565914	28.2221	136.316
-41892.6	-19.1469	-673.28	27.8866	0.0560308	27.9426	2217.43
-42100.9	123.083	-630.356	27.6118	0.0554785	27.6673	9104.09
-42309.3	65.3721	-861.674	27.341	0.0549342	27.3959	1442.19
-42517.6	8.07209	-767.043	27.0742	0.054398	27.1286	363.15
-42725.9	-21.2349	-428.101	26.8113	0.0538696	26.8651	2313.61
-42934.3	-628.461	-776.663	26.5521	0.0533488	26.6055	429113
-43142.6	59.0614	-898.006	26.2968	0.0528356	26.3496	1070.06
-43350.9	-429.231	-633.979	26.045	0.0523297	26.0974	207324
-43559.3	-94.1937	-720.52	25.7969	0.051831	25.8487	14410.2
-43767.6	348.254	-469.334	25.5523	0.0513395	25.6037	104103
-43975.9	21.9529	-592.234	25.3112	0.0508549	25.362	11.622
-44184.3	75.8347	-155.307	25.0734	0.0503771	25.1238	2571.59
-44392.6	-485.671	-1055.61	24.839	0.0499061	24.8889	260672
-44600.9	113.314	-318.377	24.6079	0.0494416	24.6573	7859.98
-44809.3	-123.8	-478.217	24.38	0.0489836	24.429	21971.9
-45017.6	260.728	-746.635	24.1552	0.0485319	24.2037	55943.8
-45225.9	96.4437	-777.374	23.9335	0.0480864	23.9816	5250.76
-45434.3	146.364	-601.885	23.7149	0.047647	23.7625	15031.2
-45642.6	-133.474	-630.438	23.4992	0.0472136	23.5464	24655.5
-45850.9	-100.191	-668.619	23.2865	0.0467861	23.3332	15258.3
-46059.3	-133.755	-392.55	23.0766	0.0463644	23.1229	24610.7
-46267.6	628.448	-544.94	22.8695	0.0459484	22.9155	366670
-46475.9	-130.334	-859.054	22.6653	0.0455379	22.7108	23422.8
-46684.3	-248.056	-106.648	22.4637	0.0451329	22.5089	73205.5
-46892.6	-462.709	-688.676	22.2649	0.0447333	22.3096	235243
-47100.9	-252.38	-532.603	22.0686	0.044339	22.1129	75346.5
-47309.3	-8.53977	-151.102	21.8749	0.0439499	21.9189	927.731
-47517.6	65.8491	-909.108	21.6838	0.0435659	21.7274	1946.73
-47725.9	-480.347	-437.794	21.4952	0.0431868	21.5384	251889
-47934.3	171.051	-832.347	21.309	0.0428127	21.3518	22409.8
-48142.6	108.124	-837.919	21.1252	0.0424435	21.1677	7561.43
-48350.9	-167.089	-306.994	20.9438	0.042079	20.9859	35372
-48559.3	19.912	-877.518	20.7647	0.0417192	20.8065	0.800123
-48767.6	-191.388	-547.05	20.5879	0.0413639	20.6293	44951.3
-48975.9	-26.719	-1216.95	20.4134	0.0410132	20.4544	2225.33
-49184.3	-367.366	-152.914	20.2411	0.040667	20.2817	150271
-49392.6	124.679	-510.072	20.0709	0.0403251	20.1112	10934.5
-49600.9	412.173	-247.81	19.9029	0.0399874	19.9428	153845
-49809.3	80.9945	2.20316	19.7369	0.0396541	19.7766	3747.64
-50017.6	-70.7258	-434.307	19.5731	0.0393248	19.6124	8160.99
						2.58759e+07

## Sheet: G680_0dC_se_spec2
X	Real	Imaginary
416857	-31.6936	226.764
416649	-87.6908	-429.966
416441	-35.3024	54.0562
416232	475.559	-83.1789
416024	-144.856	21.3488
415816	-108.855	-420.924
415607	426.745	-52.8065
415399	18.9956	-205.421
415191	-50.6118	-343.443
414982	167.624	344.695
414774	-42.6565	50.171
414566	278.816	141.296
414357	112.899	66.9524
414149	185.666	275.489
413941	214.089	151.763
413732	205.306	488.253
413524	257.876	50.161
413316	-256.094	226.361
413107	478.853	-21.323
412899	-141.808	-134.962
412691	167.013	94.6558
412482	-198.623	-45.7511
412274	127.246	-256.417
412066	156.729	-121.111
411857	-48.196	-260.127
411649	-87.6533	-280.619
411441	150.321	73.5491
411232	496.324	108.683
411024	-509.811	-32.4537
410816	198.881	255.629
410607	-299.6	-332.719
410399	-341.375	-40.503
410191	21.4648	-196.351
409982	131.753	-177.389
409774	-39.8751	-198.735
409566	40.4889	-375.659
409357	267.603	-38.6557
409149	310.587	238.918
408941	-149.244	378.421
408732	-321.322	-107.082
408524	256.431	-49.109
408316	-22.0405	308.83
408107	160.732	56.3015
407899	234.029	-60.0692
407691	-364.938	356.575
407482	20.4522	-166.668
407274	-120.437	21.541
407066	139.771	-59.8462
406857	-99.0422	-43.5009
406649	120.423	-366.61
406441	-407.589	186.268
406232	-197.614	-36.8566
406024	-76.66	-137.533
405816	294.624	-216.272
405607	-35.8691	-120.216
405399	35.4664	-179.449
405191	-107.954	167.779
404982	-102.117	-265.792
404774	15.8817	318.351
404566	193.906	-104.561
404357	12.8045	214.476
404149	-31.6461	136.531
403941	-365.628	252.853
403732	-303.527	-180.34
403524	124.191	-60.1997
403316	-287.884	31.2072
403107	-167.333	-148.018
402899	55.1386	363.812
402691	-31.4561	-38.179
402482	73.2232	525.492
402274	-130.017	168.518
402066	239.91	-376.593
401857	-283.164	38.2946
401649	138.845	298.618
401441	-48.4307	180.011
401232	-184.394	285.713
401024	-210.764	23.3978
400816	-157.437	-54.7162
400607	6.51509	120.907
400399	26.8557	-162.368
400191	147.402	33.6408
399982	68.2587	-52.9369
399774	361.879	126.196
399566	70.2548	202.046
399357	38.3527	-47.4185
399149	-201.85	-137.456
398941	-122.3	199.351
398732	-149.038	-291.779
398524	59.5248	-25.124
398316	-27.1362	-287.742
398107	60.1147	25.0543
397899	-149.835	-267.659
397691	-65.5228	2.88241
397482	-272.532	-177.578
397274	-10.2381	1.97007
397066	33.3006	242.698
396857	-183.216	218.487
396649	-356.266	445.411
396441	-347.229	28.9128
396232	-96.3673	191.09
396024	153.466	108.518
395816	14.4125	-133.105
395607	196.457	98.1995
395399	-231.539	-58.7122
395191	-83.6424	178.013
394982	-16.3475	50.4475
394774	44.5246	-43.9278
394566	48.9276	-222.025
394357	-77.5818	-76.7393
394149	29.5427	-155.143
393941	-221.73	69.438
393732	107.803	-79.6549
393524	22.8545	-208.707
393316	-231.017	226.448
393107	-355.27	-151.795
392899	-115.882	-317.799
392691	-242.405	-140.718
392482	14.0425	169.873
392274	-49.6074	126.991
392066	339.617	51.4323
391857	90.3332	-49.9441
391649	34.0521	-108.076
391441	5.54039	-180.737
391232	41.6126	-71.6476
391024	-36.8301	8.18079
390816	148.548	-367.175
390607	292.22	38.2519
390399	-592.869	95.3207
390191	160.604	-19.5891
389982	114.825	183.927
389774	-22.88	339.28
389566	-147.375	196.117
389357	185.585	-177.133
389149	144.897	-30.0917
388941	-147.692	-16.5083
388732	-105.785	538.449
388524	74.853	-23.6422
388316	-148.871	-104.432
388107	-280.53	144.232
387899	212.192	-227.798
387691	0.805467	136.102
387482	-71.6069	-172.235
387274	294.779	-104.848
387066	-285.467	305.502
386857	180.155	-80.8748
386649	-438.558	205.852
386441	250.476	204.491
386232	-246.966	-196.195
386024	139.731	22.5932
385816	257.988	-188.81
385607	-225.411	-433.102
385399	319.566	150.445
385191	85.6572	211.058
384982	-346.209	78.2371
384774	-409.504	177.241
384566	-184.765	70.0038
384357	35.1696	56.5461
384149	-66.337	103.809
383941	410.506	37.4941
383732	4.05881	333.643
383524	-257.114	122.656
383316	-272.098	-194.942
383107	365.242	-224.212
382899	1.98804	-203.678
382691	-462.46	100.475
382482	-112.296	-118.355
382274	110.995	189.846
382066	-93.2198	197.784
381857	133.779	-16.6813
381649	-102.768	-39.2459
381441	-99.4401	112.252
381232	-213.21	-345.988
381024	138.98	-54.2224
380816	-19.2075	179.511
380607	57.2845	-19.2267
380399	-489.216	-41.3231
380191	153.688	-129.472
379982	58.2538	-193.098
379774	6.98731	-58.9475
379566	268.874	-107.146
379357	21.6105	-72.4946
379149	-50.2004	119.08
378941	-29.5494	3.16909
378732	335.766	-0.353032
378524	-43.576	-146.821
378316	-364.554	215.488
378107	-384.429	22.1602
377899	25.8943	-210.769
377691	235.912	9.0718
377482	-57.8388	79.0383
377274	-83.5802	85.1443
377066	57.645	-142.129
376857	54.0679	-63.2206
376649	-289.004	-124.728
376441	98.3088	121.501
376232	-193.333	-197.261
376024	-325.17	-79.1039
375816	-91.2668	-27.989
375607	-126.117	312.577
375399	-323.026	-112.539
375191	54.1235	182.362
374982	-1.38327	42.6983
374774	-203.026	-147.38
374566	-35.6409	302.183
374357	-56.4954	-75.9151
374149	-111.925	-174.814
373941	62.9603	17.3083
373732	-12.7263	70.7015
373524	29.0044	268.463
373316	-143.835	-230.63
373107	-133.95	234.561
372899	430.072	-141.29
372691	2.49555	344.914
372482	47.0457	15.2823
372274	-166.204	6.95414
372066	208.706	-353.867
371857	-4.07253	57.0836
371649	154.596	2.86732
371441	-208.042	10.6064
371232	-164.784	117.453
371024	-125.813	145.441
370816	-144.19	213.043
370607	-176.768	120.285
370399	-193.336	5.66247
370191	116.622	-577.249
369982	69.5856	-15.1526
369774	263.318	48.323
369566	-148.956	-269.59
369357	-309.415	-69.7475
369149	15.3731	-69.4542
368941	-3.84871	207.092
368732	-206.211	416.988
368524	355.227	-395.902
368316	-35.1185	-24.0179
368107	-43.2667	-134.046
367899	361.107	-250.949
367691	78.2944	-40.4975
367482	211.019	-106.054
367274	112.272	-33.7996
367066	134.204	72.6528
366857	-356.531	-116.38
366649	-228.043	-122.395
366441	-91.5223	319.035
366232	-100.041	194.171
366024	110.775	6.32492
365816	3.84381	-79.5379
365607	137.369	-127.434
365399	113.886	-673.043
365191	-136.653	101.626
364982	-167.823	-256.362
364774	-16.2557	-313.413
364566	0.663888	14.6414
364357	-477.019	51.5554
364149	336.657	217.868
363941	88.6272	-292.861
363732	188.918	49.7341
363524	82.8522	339.249
363316	-266.854	-98.7025
363107	-211.238	236.778
362899	-281.74	64.039
362691	-56.1654	-49.5627
362482	-122.074	-509.973
362274	-53.6046	121.068
362066	-64.0503	252.998
361857	163.687	42.9721
361649	83.6513	-218.452
361441	-7.57699	52.7958
361232	-161.53	191.148
361024	-232.733	-271.729
360816	182.799	-106.537
360607	13.1284	18.8736
360399	84.5393	-130.301
360191	223.458	-73.4176
359982	57.3156	15.0786
359774	77.1715	-365.745
359566	-93.4292	172.156
359357	-139.555	-63.8006
359149	-172.504	274.478
358941	-297.619	135.55
358732	-3.85636	215.83
358524	-208.738	-352.796
358316	-44.1922	83.4355
358107	44.8118	90.4336
357899	-163.793	-83.5031
357691	427.621	-157.788
357482	-483.71	145.073
357274	-96.5592	-485.92
357066	-52.0031	27.4832
356857	-131.559	-152.131
356649	-507.55	-136.739
356441	24.4133	208.45
356232	-91.6558	48.818
356024	-58.6908	-86.0434
355816	-56.9457	5.19474
355607	-183.727	-174.933
355399	-231.291	-49.2042
355191	240.902	-455.508
354982	-71.982	52.9249
354774	263.215	102.209
354566	115.334	61.499
354357	155.178	-214.236
354149	218.147	463.03
353941	-200.677	-72.212
353732	-116.806	107.8
353524	179.96	422.197
353316	-274.945	90.092
353107	94.9238	-104.084
352899	10.0937	-216.095
352691	-165.324	-94.1776
352482	-494.396	-166.638
352274	264.366	288.154
352066	146.404	68.047
351857	-338.794	-153.52
351649	263.881	45.5465
351441	-169.719	126.511
351232	-461.524	-139.231
351024	-84.9655	-129.997
350816	-49.9456	-173.446
350607	32.3676	367.54
350399	-436.582	138.142
350191	-285.936	163.824
349982	-106.55	-164.367
349774	-36.013	3.20157
349566	228.676	-5.75375
349357	128.397	153.475
349149	-448.558	-25.2448
348941	-293.712	-195.375
348732	119.879	-96.2454
348524	-137.446	279.921
348316	9.26205	219.012
348107	-47.3491	-251.222
347899	433.307	55.6963
347691	208.605	458.732
347482	-31.796	272.462
347274	-21.9253	3.37498
347066	-345.452	125.398
346857	93.8669	-26.9469
346649	-173.806	249.063
346441	-51.4237	200.552
346232	290.191	179.258
346024	218.463	141.242
345816	-262.959	29.9899
345607	132.786	-205.49
345399	-102.484	12.6465
345191	-90.8532	151.516
344982	397.724	206.112
344774	-99.1778	-96.7487
344566	158.063	89.3331
344357	-80.0678	34.1036
344149	-267.059	-69.5094
343941	-111.94	-25.8077
343732	-232.397	68.2906
343524	10.329	133.902
343316	68.1281	170.239
343107	44.4763	34.9705
342899	-114.151	-44.3334
342691	303.276	-18.6366
342482	-95.4527	-401.842
342274	82.7694	199.357
342066	252.688	-32.1398
341857	-100.636	254.877
341649	-42.0302	85.4516
341441	-241.122	163.89
341232	159.113	206.085
341024	-31.6684	-191.322
340816	49.0145	-170.731
340607	78.6768	-32.2837
340399	149.865	176.267
340191	290.829	-24.9065
339982	188.729	-399.564
339774	-362.695	-234.147
339566	226.684	105.853
339357	-264.817	70.321
339149	-146.53	72.4931
338941	279.927	-445.522
338732	120.715	106.779
338524	298.708	25.7789
338316	-28.4432	287.679
338107	75.234	74.5687
337899	49.8002	-84.3801
337691	-94.0243	-100.852
337482	-264.531	-443.347
337274	-196.44	-107.357
337066	-142.731	-59.1608
336857	-247.006	416.167
336649	-46.2649	-506.151
336441	42.9427	104.257
336232	-53.7693	-70.0942
336024	-136.248	-231.85
335816	-94.179	372.706
335607	162.425	74.3324
335399	259.419	-70.6598
335191	-365.089	346.471
334982	394.851	450.657
334774	-402.966	-277.89
334566	185.768	-130.438
334357	8.59305	48.8207
334149	-94.112	85.303
333941	-157.799	75.1061
333732	16.7023	-49.5528
333524	-218.998	-309.235
333316	205.81	425.206
333107	239.545	156.88
332899	-198.255	243.67
332691	-29.3572	-577.739
332482	-367.285	-117.706
332274	-110.214	18.9138
332066	-141.244	-611.692
331857	-125.231	-123.836
331649	-243.882	580.326
331441	-169.104	-263.796
331232	-146.383	131.125
331024	-151.361	-133.839
330816	-61.7805	294.117
330607	64.9738	-45.8855
330399	-89.4165	226.54
330191	-33.0642	-49.4675
329982	249.517	-33.9579
329774	393.73	-43.853
329566	-32.4008	-442.005
329357	-243.064	-160.568
329149	-330.207	68.9469
328941	-50.642	-56.6768
328732	87.7479	291.797
328524	-252.17	248.494
328316	-188.563	-407.142
328107	127.959	-330.437
327899	128.779	195.597
327691	239.329	103.153
327482	-327.839	178.184
327274	10.5622	175.844
327066	-246.86	-19.7594
326857	405.013	155.933
326649	-101.339	131.834
326441	-124.477	-480.103
326232	185.029	-53.563
326024	-49.4927	-44.3313
325816	-380.88	156.075
325607	158.018	-209.272
325399	-146.343	-171.169
325191	209.665	154.941
324982	67.2655	-64.8185
324774	221.387	-242.874
324566	-265.904	-301.267
324357	-224.184	250.076
324149	-302.063	206.344
323941	388.184	-260.258
323732	356.344	486.621
323524	-160.403	100.828
323316	150.22	-2.91255
323107	116.411	71.7663
322899	-100.076	341.516
322691	-262.742	386.052
322482	-473.143	-148.254
322274	-132.116	317.492
322066	-42.5812	289.876
321857	-300.178	-422.595
321649	400.581	-138.946
321441	15.5865	-435.547
321232	14.7966	-63.2677
321024	7.77809	242.602
320816	231.139	-213.553
320607	-157.398	-389.896
320399	-292.669	-93.777
320191	-229.652	112.546
319982	223.925	-66.9994
319774	-9.62842	-69.8497
319566	71.4113	-33.1824
319357	144.209	178.928
319149	103.071	-8.53697
318941	243.509	-386.548
318732	-212.755	-130.046
318524	22.5525	-295.073
318316	278.311	-121.187
318107	-173.089	124.838
317899	-207.799	143.094
317691	-64.621	-307.059
317482	175.922	-185.876
317274	10.46	116.204
317066	-66.6183	-1.58721
316857	-13.2222	158.636
316649	629.069	-90.8179
316441	-179.12	210.942
316232	-294.342	-206.634
316024	-47.8863	-32.8182
315816	-214.957	-56.1973
315607	35.1854	-23.8427
315399	232.346	178.199
315191	-65.4943	286.886
314982	317.968	-203.331
314774	50.9098	668.321
314566	-122.063	-24.3314
314357	-177.057	45.295
314149	153.495	-56.2429
313941	93.8027	91.3471
313732	-265.586	-141.612
313524	-363.638	280.912
313316	-149.349	-11.4331
313107	-129.144	-93.3605
312899	0.493822	152.254
312691	-18.469	4.79971
312482	-227.892	-340.743
312274	176.246	1.93864
312066	84.1405	249.87
311857	-488.704	269.429
311649	295.924	21.3941
311441	213.858	393.376
311232	-287.668	-156.12
311024	95.5371	171.78
310816	-296.324	323.124
310607	-104.067	-101.078
310399	114.239	145.268
310191	-191.534	331.188
309982	141.413	56.6046
309774	21.6063	132.051
309566	-276.462	294.071
309357	47.5427	120.02
309149	-42.9501	4.53162
308941	312.48	123.955
308732	-47.379	-281.119
308524	194.742	-98.4783
308316	-236.838	-197.131
308107	-293.473	190.463
307899	-103.602	-157.192
307691	226.775	-43.8197
307482	-333.458	350.933
307274	358.63	-198.41
307066	0.91268	-55.5877
306857	121.711	34.978
306649	-112.872	412.787
306441	-375.582	393.261
306232	-147.469	259.096
306024	-69.1368	-3.00542
305816	300.191	-23.6728
305607	-28.1677	222.135
305399	53.2052	13.653
305191	-123.289	-31.1399
304982	67.9913	220.133
304774	-313.816	61.293
304566	236.378	-84.0258
304357	180.541	82.3498
304149	-10.3785	279.894
303941	136.211	323.087
303732	-324.847	21.8129
303524	-183.41	-159.987
303316	-115.113	-77.0366
303107	-170.748	222.688
302899	56.4076	294.803
302691	-38.8058	-139.301
302482	11.8336	320.33
302274	-87.8338	232.462
302066	-132.58	68.4906
301857	159.532	207.07
301649	-572.49	61.7403
301441	129.563	57.0342
301232	206.682	200.51
301024	35.5185	-286.396
300816	-148.376	-179.8
300607	-99.0378	304.908
300399	-162.98	-187.131
300191	-476.599	394.84
299982	-119.575	-195.796
299774	6.52435	-140.246
299566	185.944	207.062
299357	-375.164	-0.484373
299149	-338.664	159.302
298941	328.016	-260.267
298732	-700.859	-175.415
298524	-105.48	-42.2852
298316	-241.554	30.3429
298107	346.098	-298.317
297899	-453.783	-149.916
297691	394.014	8.06054
297482	158.82	262.506
297274	138.617	332.626
297066	388.339	-73.0716
296857	-55.8964	283.979
296649	450.714	-58.9528
296441	-313.098	-7.23568
296232	68.4009	-256.151
296024	-38.0027	-145.496
295816	-280.971	62.1035
295607	-274.115	238.113
295399	-123.254	-317.856
295191	-62.3833	-471.576
294982	-61.4677	-92.2697
294774	-28.9549	-33.1237
294566	189.013	264.665
294357	111.472	87.5566
294149	-59.8192	-107.447
293941	134.929	112.597
293732	-252.215	-370.38
293524	-2.40646	-20.5865
293316	-74.9973	27.7464
293107	35.9008	192.512
292899	-117.028	124.259
292691	19.4756	-174.822
292482	180.626	81.6434
292274	-95.249	388.828
292066	-179.36	95.5322
291857	-77.5212	383.603
291649	-79.5048	148.554
291441	126.783	-234.986
291232	-391.754	303.187
291024	251.029	167.052
290816	-288.779	167.45
290607	-175.277	-416.382
290399	141.233	69.2514
290191	141.829	-80.9093
289982	-338.203	-109.865
289774	-96.7669	-11.4103
289566	326.235	-240.682
289357	181.507	19.3544
289149	214.794	82.2731
288941	-163.926	270.015
288732	-19.1478	205.468
288524	-281.777	-110.303
288316	-334.275	41.6729
288107	-13.8246	206.457
287899	80.2874	444.6
287691	48.08	-48.4717
287482	-108.149	161.527
287274	174.646	-172.872
287066	-170.156	-140.459
286857	-154.961	257.828
286649	-17.0726	57.5531
286441	569.354	186.816
286232	86.7594	-78.6738
286024	-498.791	308.971
285816	-174.086	-160.951
285607	152.268	439.388
285399	-54.6802	263.314
285191	-363.856	-523.18
284982	-127.325	248.901
284774	6.17534	-436.162
284566	-193.057	91.8772
284357	-61.8026	-386.488
284149	172.757	80.4241
283941	86.4458	-91.6013
283732	-91.8257	369.965
283524	180.552	441.419
283316	50.2439	-62.8826
283107	277.367	-82.2828
282899	-126.461	-56.0326
282691	-337.995	237.899
282482	-122.086	-23.29
282274	99.1106	-141.67
282066	265.763	-108.773
281857	-104.424	172.21
281649	-136.287	124.92
281441	2.06188	-84.3958
281232	20.1387	71.1496
281024	176.218	6.88296
280816	178.535	-99.9789
280607	-346.73	-288.18
280399	80.4339	213.49
280191	45.1457	157.276
279982	10.1895	-205.148
279774	211.664	118.636
279566	-141.51	-4.15534
279357	5.28732	-125.841
279149	-179.163	-153.464
278941	197.648	-202.189
278732	509.381	-66.3869
278524	148.439	227.613
278316	-146.471	-61.3511
278107	-55.5237	186.86
277899	-151.386	305.819
277691	-40.8964	242.75
277482	201.285	40.0057
277274	38.7271	-114.306
277066	-313.491	-313.544
276857	-154.071	289.672
276649	3.46233	127.203
276441	-98.0245	314.304
276232	68.742	-325.972
276024	217.951	18.9444
275816	-388.282	108.787
275607	-158.959	167.306
275399	-145.832	-177.053
275191	126.389	67.272
274982	-24.282	272.315
274774	-87.5156	-5.4404
274566	252.454	-83.5394
274357	-78.6836	123.508
274149	33.7447	-294.079
273941	-76.2744	-296.232
273732	-37.9708	565.429
273524	-345.169	65.1753
273316	-295.461	-113.981
273107	318.122	-93.5591
272899	7.74613	48.8216
272691	238.683	67.8409
272482	-20.1098	-68.347
272274	51.4852	246.741
272066	-125.438	77.7874
271857	-440.446	-286.503
271649	-137.943	62.3255
271441	177.379	-68.5619
271232	-106.739	-254.198
271024	-254.841	113.049
270816	-112.182	244.204
270607	-3.15007	167.064
270399	186.946	-328.071
270191	102.77	-222.692
269982	-149.302	20.1359
269774	45.6076	83.1559
269566	-356.821	127.436
269357	399.535	-32.8214
269149	164.008	376.7
268941	-103.09	212.632
268732	17.1395	60.5391
268524	111.139	-243.63
268316	-38.2407	-252.1
268107	305.797	-155.981
267899	30.8131	-82.0907
267691	155.332	-265.048
267482	132.956	-98.6885
267274	-135.834	-150.658
267066	-56.0322	-201.582
266857	-366.99	352.539
266649	114.948	93.639
266441	-102.625	406.58
266232	-48.6315	-254.048
266024	17.1471	5.78157
265816	-193.786	85.3008
265607	-72.57	-93.0894
265399	-24.0139	239.914
265191	95.2721	-44.9871
264982	330.416	436.835
264774	202.829	377.123
264566	261.196	216.244
264357	57.1195	81.1608
264149	-266.174	187.562
263941	5.20345	444.19
263732	-296.069	78.2447
263524	257.887	-339.114
263316	-106.072	-45.4855
263107	-165.897	-48.6111
262899	-133.603	172.67
262691	-177.884	-113.59
262482	-40.4175	-242.582
262274	-567.657	494.573
262066	-43.1761	217.366
261857	190.743	-332.672
261649	-202.336	-280.566
261441	226.237	183.966
261232	-146.27	64.6802
261024	188.137	115.995
260816	-160.24	154.885
260607	68.4619	-118.12
260399	-100.112	256.706
260191	156.884	-36.8823
259982	185.912	-6.73893
259774	-47.3746	-230.664
259566	-147.097	735.481
259357	-137.364	359.236
259149	398.838	200.061
258941	4.25219	110.634
258732	-106.139	265.49
258524	-63.5714	453.248
258316	-143.167	111.049
258107	282.482	-97.8262
257899	-218.478	-8.34085
257691	-140.89	-416.786
257482	47.1401	-84.692
257274	-257.496	-278.082
257066	244.567	-275.709
256857	191.228	-98.7653
256649	278.805	-170.847
256441	312.971	-89.0579
256232	-103.123	-393.994
256024	79.1348	-236.462
255816	85.1095	-211.388
255607	163.385	204.873
255399	109.785	-109.201
255191	-324.927	169.133
254982	-444.293	28.9497
254774	-464.2	128.995
254566	-357.767	-49.736
254357	-163.722	204.564
254149	-433.209	-86.5329
253941	-67.7112	-235.699
253732	172.21	183.597
253524	177.763	-40.5012
253316	-139.224	88.2562
253107	-12.3092	346.652
252899	1.1039	-47.0845
252691	119.429	161.899
252482	207.759	-13.2492
252274	112.181	211.632
252066	228.831	112.859
251857	129.663	70.8687
251649	-8.54287	10.7977
251441	102.855	-244.893
251232	383.625	45.1774
251024	-95.6171	-228.949
250816	-432.946	-117.249
250607	166.675	257.029
250399	-67.4922	51.135
250191	-617.618	-126.774
249982	-121.815	68.9893
249774	134.782	60.9287
249566	-390.026	-263.074
249357	-321.644	48.8766
249149	-75.0594	-287.707
248941	66.2652	-158.449
248732	157.454	-35.1248
248524	2.4215	315.267
248316	-91.0441	85.7563
248107	-754.5	196.321
247899	-157.703	154.655
247691	-429.783	-19.4617
247482	-392.626	186.773
247274	454.864	275.227
247066	126.849	76.9801
246857	-36.8852	53.6028
246649	292.552	-170.335
246441	-13.9909	269.953
246232	-213.925	107.83
246024	-79.915	252.902
245816	-24.7245	33.921
245607	183.075	-108.193
245399	-16.6051	-27.6508
245191	345.212	113.413
244982	41.9547	144.686
244774	-28.8302	-35.7284
244566	-166.663	57.8893
244357	206.802	-69.5934
244149	-252.759	-333.212
243941	-5.41925	-260.145
243732	-285.737	-387.264
243524	-82.1435	-80.3401
243316	-178.539	153.712
243107	70.7895	132.947
242899	-184.849	-345.601
242691	-122.083	-308.404
242482	242.078	2.61283
242274	-42.9932	101.131
242066	112.917	-13.2474
241857	-487.326	110.277
241649	113.24	134.727
241441	216.251	-280.228
241232	214.555	-73.2897
241024	-135.832	-215.666
240816	-186.948	-24.8989
240607	150.327	168.214
240399	107.305	-258.692
240191	-174.745	511.316
239982	-197.915	110.237
239774	251.325	-325.395
239566	-139.886	345.017
239357	290.792	46.1231
239149	184.662	320.706
238941	-58.0491	-92.2314
238732	-235.65	2.30265
238524	36.6151	-164.858
238316	-129.25	549.996
238107	-184.058	122.361
237899	101.1	49.1138
237691	108.144	267.003
237482	178.868	9.28007
237274	-191.932	92.931
237066	-28.2535	-154.805
236857	-134.855	-299.107
236649	-321.918	-131.237
236441	-65.6859	427.083
236232	-121.931	303.064
236024	338.01	34.1546
235816	329.292	42.7861
235607	-45.4446	15.068
235399	193.198	88.5286
235191	-141.376	242.843
234982	45.9165	237.66
234774	149.118	-155.14
234566	-126.104	39.6567
234357	-180.334	184.216
234149	-570.763	155.279
233941	-71.4979	148.335
233732	-295.607	-284.173
233524	-235.193	232.512
233316	201.939	7.1984
233107	338.551	33.3393
232899	155.591	67.1316
232691	249.139	-248.761
232482	143.824	154.23
232274	-191.702	212.499
232066	308.413	112.468
231857	23.6177	-272.027
231649	258.744	22.6674
231441	-21.0148	179.178
231232	-315.579	136.087
231024	-64.7504	-40.6683
230816	577.677	145.926
230607	-282.794	-78.6969
230399	-19.3985	-479.306
230191	352.013	124.557
229982	100.713	256.933
229774	88.0346	58.0359
229566	-214.339	-160.506
229357	-214.95	147.731
229149	-238.185	243.219
228941	320.789	-115.978
228732	46.6522	-26.8686
228524	-23.7694	216.442
228316	328.299	306.957
228107	111.705	175.149
227899	238.71	204.607
227691	-249.393	-20.0777
227482	317.414	49.5264
227274	-93.1909	57.8444
227066	-150.19	7.7741
226857	124.755	-42.8078
226649	262.499	109.511
226441	-110.944	-151.059
226232	315.847	220.121
226024	319.151	120.427
225816	-90.6035	113.54
225607	28.6071	-213.082
225399	42.2708	74.6231
225191	-71.9356	169.144
224982	-55.6365	294.693
224774	-249.338	69.4916
224566	80.8523	-71.6766
224357	3.62968	-210.662
224149	223.67	-277.961
223941	-303.886	164.522
223732	-302.344	224.214
223524	-239.058	-263.224
223316	-223.259	-13.1419
223107	32.9699	-52.8821
222899	185.967	134.734
222691	-229.689	56.3215
222482	435.66	-260.476
222274	117.003	-162.724
222066	-62.9482	144.185
221857	198.391	-445.568
221649	225.308	106.36
221441	90.0899	-65.8019
221232	-286.68	173.259
221024	63.5572	224.71
220816	82.2023	344.172
220607	-205.288	-71.0158
220399	85.4053	83.4371
220191	-25.1419	217.582
219982	201.181	54.9506
219774	-567.424	-179.595
219566	-175.338	64.315
219357	-362.658	-56.0727
219149	-228.816	46.0416
218941	-382.964	394.548
218732	216.736	-262.522
218524	-73.8363	114.029
218316	-159.153	202.268
218107	2.67823	46.5039
217899	-227.023	334.107
217691	112.297	-59.9001
217482	-48.2114	-289.041
217274	-18.477	100.015
217066	111.9	-202.798
216857	-100.955	246.402
216649	-351.51	108.943
216441	-256.607	91.8377
216232	122.04	186.523
216024	53.8079	354.924
215816	-129.301	210.964
215607	-141.804	-48.1972
215399	-285.932	165.766
215191	427.965	150.963
214982	-66.6643	358.936
214774	-64.9342	47.7347
214566	81.2876	325.902
214357	149.841	-174.018
214149	-240.935	33.6484
213941	64.2332	386.876
213732	-10.2154	-52.4727
213524	70.5586	31.6257
213316	250.249	-165.376
213107	296.225	188.104
212899	-127.964	88.5038
212691	42.4658	182.498
212482	175.483	-52.5025
212274	402.61	543.27
212066	-185.154	-63.3221
211857	-108.323	176.168
211649	17.7294	215.4
211441	253.413	315.287
211232	59.1345	147.437
211024	30.3958	132.512
210816	-227.001	-5.06503
210607	30.7771	558.106
210399	-306.751	-165.436
210191	-185.563	-227.712
209982	-202.63	266.17
209774	86.4356	235.855
209566	51.3273	-52.5492
209357	311.029	260.722
209149	30.5214	44.8256
208941	184.686	152.561
208732	-106.545	512.778
208524	-314.141	97.6088
208316	53.273	-136.459
208107	138.052	57.5798
207899	-192.685	201.699
207691	320.98	56.3873
207482	233.001	-274.618
207274	207.348	158.513
207066	-182.06	-77.5252
206857	-43.0546	477.456
206649	111.516	126.414
206441	-379.973	73.865
206232	-492.533	-172.594
206024	99.0771	449.698
205816	-151.626	-305.211
205607	-218.692	119.828
205399	-161.77	-2.38448
205191	244.895	205.419
204982	84.731	-215.949
204774	-369.725	85.4732
204566	385.185	177.304
204357	236.32	-47.6463
204149	34.63	-313.84
203941	-144.231	-390.024
203732	-12.069	-222.257
203524	-132.63	-250.709
203316	65.9914	153.871
203107	140.448	104.517
202899	258.875	181.512
202691	-353.513	-248.616
202482	-250.769	345.274
202274	-310.233	486.569
202066	225.859	-72.424
201857	-120.552	-97.3811
201649	-315.254	-272.675
201441	-307.642	232.206
201232	25.4002	-120.361
201024	19.1797	-104.02
200816	10.1949	463.89
200607	97.3561	40.9042
200399	-141.276	148.893
200191	348.119	-378.278
199982	207.041	12.5051
199774	85.2683	100.638
199566	-74.675	-154.895
199357	-130.791	67.2816
199149	-74.628	186.793
198941	60.9773	-200.276
198732	256.927	-289.243
198524	201.452	82.6445
198316	206.59	231.775
198107	74.2897	124.716
197899	184.304	-15.2043
197691	-197.855	105.311
197482	-280.512	45.1671
197274	328.768	-22.6194
197066	3.9312	53.7435
196857	-288.947	-292.311
196649	4.35197	133.041
196441	224.113	-124.684
196232	363.566	181.521
196024	-208.975	-213.071
195816	-389.45	-40.94
195607	109.864	228.219
195399	-381.124	92.0192
195191	411.924	2.81121
194982	-189.488	-211.041
194774	427.991	-172.673
194566	279.743	110.607
194357	13.4603	-155.503
194149	-146.711	-46.586
193941	88.8663	-68.2613
193732	-43.7873	147.225
193524	-117.593	386.194
193316	-30.6003	-12.8516
193107	-16.7836	73.1358
192899	-1.36178	124.897
192691	245.632	48.8886
192482	-181.828	781.748
192274	276.001	166.616
192066	-313.719	461.646
191857	-92.1546	270.793
191649	107.45	-160.486
191441	138.699	136.805
191232	-47.8651	93.6621
191024	-212.14	383.775
190816	156.054	-29.7989
190607	-489.589	-262.551
190399	-155.012	107.304
190191	-229.732	91.2221
189982	251.63	556.329
189774	-32.0632	-60.1007
189566	44.3073	292.154
189357	-319.535	-126.45
189149	46.9662	-64.0864
188941	141.701	-124.467
188732	-22.99	99.962
188524	-314.271	62.3716
188316	-523.122	-381.957
188107	-551.371	-80.2417
187899	-235.269	170.876
187691	75.8114	-232.749
187482	90.9499	112.417
187274	-212.4	125.355
187066	-22.1977	322.577
186857	466.073	27.8854
186649	-248.643	-235.488
186441	-147.874	17.0625
186232	272.305	114.461
186024	-231.689	-184.883
185816	-128.775	-198.948
185607	220.532	334.737
185399	100.797	70.2056
185191	-328.058	187.729
184982	126.848	146.902
184774	5.53869	68.4487
184566	44.8683	-48.3083
184357	-135.466	309.014
184149	-85.4298	-162.133
183941	-24.1016	-142.273
183732	126.022	-180.796
183524	-287.145	198.282
183316	-314.275	294.7
183107	-447.047	-262.032
182899	156.915	-81.8116
182691	-303.66	313.408
182482	27.3066	56.5624
182274	389.595	-370.939
182066	280.925	176.053
181857	159.587	-48.4757
181649	-149.756	101.018
181441	27.7647	273.797
181232	-366.138	270.246
181024	-232.997	261.601
180816	130.474	-98.8591
180607	-68.2019	229.437
180399	-91.911	-159.889
180191	-159.081	236.776
179982	-230.808	-145.989
179774	342.114	177.81
179566	-30.7767	187.607
179357	-198.019	62.7419
179149	11.5886	253.322
178941	15.0031	179.452
178732	241.816	141.567
178524	-34.1133	-172.293
178316	-330.125	-45.7388
178107	-274.185	-67.6128
177899	-123.757	-132.709
177691	-70.8711	90.5988
177482	134.574	63.4954
177274	-128.899	91.5571
177066	342.246	381.87
176857	39.3592	635.802
176649	-151.497	350.67
176441	-299.308	-173.978
176232	-424.401	209.845
176024	156.385	34.3605
175816	249.714	619.542
175607	-8.02957	3.86445
175399	65.7416	149.41
175191	-466.246	166.148
174982	-148.556	286.42
174774	566.603	-324.122
174566	-339.694	17.2656
174357	92.8947	133.788
174149	172.638	378.264
173941	-110.862	-224.988
173732	-189.811	142.832
173524	-14.9497	25.0544
173316	-239.119	-105.306
173107	39.141	-40.3204
172899	-178.429	193.142
172691	-55.7191	180.796
172482	-155.569	-65.1801
172274	-162.97	186.821
172066	-202.545	-41.2874
171857	-200.872	274.774
171649	-38.8517	341.475
171441	145.785	176.722
171232	-105.246	184.634
171024	-241.12	167.69
170816	-257.724	196.22
170607	280.226	545.09
170399	279.334	682.866
170191	172.34	189.375
169982	-7.32588	-69.437
169774	307.785	11.7428
169566	124.254	-3.70012
169357	401.097	-331.953
169149	145.729	553.074
168941	218.416	247.253
168732	-231.154	-57.7396
168524	86.5779	479.893
168316	-73.5317	292.939
168107	-243.346	-206.446
167899	-132.385	-234.876
167691	-117.758	108.892
167482	-384.227	171.99
167274	-134.337	108.753
167066	279.945	190.181
166857	-308.752	-18.2764
166649	-548.519	198.458
166441	98.8616	-150.906
166232	-115.446	-64.1247
166024	-215.498	228.259
165816	4.35969	621.813
165607	105.815	174.484
165399	91.9595	147.938
165191	-21.7885	-102.675
164982	-253.28	-117.037
164774	171.517	221.314
164566	111.776	228.34
164357	271.654	275.107
164149	-198.582	273.899
163941	-422.794	102.987
163732	346.846	-11.5464
163524	145.505	82.1391
163316	12.2852	-22.5731
163107	-127.451	381.496
162899	-7.09035	156.455
162691	77.3006	-36.9227
162482	-3.68243	30.4489
162274	102.573	189.226
162066	552.977	288.958
161857	178.182	221.425
161649	90.0127	283.167
161441	-75.7757	180.348
161232	-98.2664	204.633
161024	134.041	-59.6106
160816	14.482	454.938
160607	-8.94282	13.6888
160399	155.438	137.282
160191	211.784	221.401
159982	-125.52	-288.073
159774	-19.7521	244.842
159566	-333.794	-64.0718
159357	342.332	67.7709
159149	-170.848	174.266
158941	-142.066	17.3925
158732	-35.5602	157.814
158524	147.753	769.833
158316	-261.171	247.84
158107	-26.4799	218.914
157899	173.335	-162.765
157691	-333.833	-106.452
157482	-206.483	-96.8169
157274	351.285	384.309
157066	172.215	159.447
156857	5.88101	-110.661
156649	265.07	-185.443
156441	-400.795	404.349
156232	43.8554	212.278
156024	15.6958	-202.036
155816	177.992	186.695
155607	45.6077	634.152
155399	172.014	130.437
155191	-360.585	-33.6475
154982	-348.666	-14.8433
154774	-330.599	134.037
154566	-284.886	42.3316
154357	198.03	247.059
154149	-27.3234	-141.095
153941	-366.385	-172.658
153732	189.839	-136.492
153524	-175.032	120.929
153316	-43.2688	480.818
153107	-22.6071	603.153
152899	251.745	257.51
152691	-75.8755	270.607
152482	-369.861	253.873
152274	-82.5664	312.933
152066	-241.181	320.044
151857	77.9415	312.626
151649	-153.078	-193.012
151441	-304.29	133.089
151232	128.271	53.1835
151024	225.651	-201.623
150816	11.797	-217.455
150607	-108.079	-158.852
150399	-143.66	69.9276
150191	146.981	87.4273
149982	-167.726	376.217
149774	-450.434	62.7699
149566	-68.9752	-29.7831
149357	-415.08	255.726
149149	-625.267	316.729
148941	187.91	249.044
148732	130.839	-269.577
148524	52.3312	-26.254
148316	-160.52	59.202
148107	-189.989	377.938
147899	-123.739	145.779
147691	44.8369	391.19
147482	177.321	550.844
147274	-118.734	123.354
147066	326.983	53.8712
146857	100.611	269.473
146649	139.277	73.2342
146441	232.56	164.46
146232	-31.1708	436.285
146024	104.962	382.495
145816	-246.258	291.481
145607	112.032	-144.848
145399	-170.228	-46.1728
145191	469.529	150.376
144982	-90.5765	338.395
144774	-96.4507	317.501
144566	-259.479	-174.984
144357	-198.694	327.082
144149	-113.94	19.7774
143941	-372.134	68.2868
143732	129.955	290.041
143524	166.347	-60.4736
143316	-340.301	153.828
143107	-90.5888	267.532
142899	167.209	-120.295
142691	266.274	203.964
142482	-89.8122	79.276
142274	-59.9639	286.356
142066	-332.189	-59.5914
141857	-122.598	178.683
141649	1.42949	83.6072
141441	383.789	-62.7612
141232	129.54	42.6784
141024	-265.031	-186.226
140816	-175.586	262.923
140607	-133.048	229.578
140399	229.6	566.917
140191	-35.6161	449.362
139982	-123.915	204.312
139774	140.321	48.4754
139566	-284.842	344.739
139357	-73.8295	292.671
139149	195.65	130.428
138941	24.2023	259.173
138732	-1.40887	613.711
138524	291.015	-269.743
138316	210.592	-140.128
138107	-132.82	195.908
137899	-140.594	1.59884
137691	131.943	261.397
137482	115.101	230.789
137274	-355.77	57.0474
137066	-129.014	147.67
136857	169.864	129.028
136649	-308.82	309.147
136441	60.0455	204.346
136232	-294.119	269.949
136024	99.7038	244.01
135816	223.385	-72.6895
135607	-277.895	-0.358705
135399	292.707	4.34251
135191	-81.2852	-186.007
134982	242.59	183.444
134774	-164.192	296.751
134566	196.955	-160.861
134357	-42.9117	253.761
134149	-145.184	44.3284
133941	-380.844	53.6996
133732	84.519	-99.3617
133524	-11.0074	150.328
133316	119.918	39.51
133107	93.8832	198.299
132899	90.1584	534.7
132691	-272.779	176.42
132482	-284.681	344.225
132274	172.137	570.455
132066	-73.1026	399.86
131857	222.975	150.369
131649	-328.023	330.151
131441	-101.117	121.506
131232	279.08	-333.044
131024	-103.491	27.3585
130816	-93.1173	-6.49029
130607	-341.391	434.748
130399	-0.323064	177.167
130191	41.854	17.4062
129982	-305.558	171.915
129774	133.03	414.079
129566	-90.5912	535.237
129357	-76.4365	309.179
129149	-50.0576	384.775
128941	32.8053	213.747
128732	-12.0746	-226.563
128524	24.4939	296.222
128316	470.978	138.909
128107	-91.1108	506.144
127899	58.4105	158.913
127691	-142.4	251.607
127482	-188.555	442.833
127274	620.496	432.48
127066	140.611	385.857
126857	249.318	-42.1428
126649	9.30035	37.5607
126441	-227.468	42.3911
126232	104.647	152.608
126024	141.576	384.504
125816	115.712	526.104
125607	-162.307	340.986
125399	74.8408	359.6
125191	167.123	431.335
124982	-442.42	755.443
124774	65.0536	307.627
124566	-209.63	-90.342
124357	-208.727	181.285
124149	110.086	197.877
123941	154.897	314.304
123732	-183.881	-403.095
123524	442.878	254.691
123316	71.2545	77.5398
123107	-144.668	309.582
122899	-8.63231	126.244
122691	26.5086	356.391
122482	-180.482	458.404
122274	-42.4865	283.74
122066	-22.0725	471.882
121857	-430.071	13.9412
121649	358.555	117.289
121441	273.712	-87.3155
121232	91.1813	-21.742
121024	316.179	354.32
120816	-233.939	130.526
120607	10.8356	-55.3997
120399	-47.8759	-139.945
120191	-216.922	303.226
119982	375.7	10.0609
119774	-129.996	215.683
119566	-68.9047	169.278
119357	182.804	184.836
119149	335.175	278.837
118941	-274.735	3.78299
118732	-238.501	217.182
118524	-340.072	624.429
118316	119.424	301.361
118107	-281.523	76.6457
117899	-179.441	162.492
117691	12.2382	-50.2603
117482	23.617	106
117274	-111.707	-59.4525
117066	240.197	334.565
116857	281.646	379.627
116649	26.0103	630.692
116441	-317.864	120.043
116232	99.112	241.131
116024	-19.4196	12.019
115816	252.462	44.1884
115607	157.366	234.933
115399	-5.22068	-257.243
115191	272.274	230.485
114982	344.045	131.928
114774	-6.22832	-66.6411
114566	-178.579	262.097
114357	39.518	156.751
114149	-88.5442	85.6321
113941	-23.3659	15.8656
113732	129.758	-11.2668
113524	-63.3618	-79.996
113316	74.1612	295.922
113107	341.601	-189.111
112899	-138.062	-168.917
112691	151.062	28.5457
112482	-373.594	71.6013
112274	223.092	186.978
112066	-345.727	-107.855
111857	293.182	300.747
111649	353.68	87.5386
111441	55.7777	-54.7116
111232	5.92115	234.251
111024	-18.9791	149.839
110816	-266.807	226.83
110607	527.588	462.108
110399	-278.167	464.189
110191	31.3279	433.631
109982	-217.441	-96.6853
109774	239.924	259.853
109566	-333.292	225.699
109357	-49.1394	171.013
109149	102.296	197.386
108941	-384.78	321.363
108732	102.822	-56.2713
108524	43.5943	189.261
108316	18.3523	364.356
108107	63.2348	707.134
107899	126.459	698.152
107691	-166.849	390.554
107482	-1.69269	111.52
107274	82.5137	163.915
107066	-312.748	-52.2008
106857	34.687	226.852
106649	-61.5248	-198.918
106441	-205.149	407.753
106232	-174.754	216.703
106024	64.8979	168.909
105816	-24.1125	-3.12758
105607	-27.1651	-7.19105
105399	11.1759	219.894
105191	-99.2012	102.043
104982	-327.043	196.414
104774	-211.499	200.455
104566	350.127	264.533
104357	-238.567	253.176
104149	155.112	523.625
103941	-261.199	233.909
103732	-57.6026	143.383
103524	-32.4511	243.732
103316	-373.467	449.244
103107	121.429	40.5089
102899	105.38	-124.137
102691	30.7556	769.074
102482	28.0103	298.598
102274	122.959	2.95017
102066	-34.8503	271.815
101857	52.1398	-68.6145
101649	-82.6894	407.513
101441	-267.097	218.703
101232	-58.6611	269.779
101024	-518.388	135.412
100816	319.217	129.583
100607	-74.9746	72.8629
100399	129.369	74.0249
100191	-38.2652	-24.2554
99982.4	-271.288	148.251
99774.1	317.327	125.289
99565.7	-175.805	128.634
99357.4	-5.09462	377.895
99149.1	-114.366	226.006
98940.7	117.976	49.2831
98732.4	-40.9401	445.204
98524.1	114.485	268.426
98315.7	159.591	679.756
98107.4	234.439	288.554
97899.1	245.503	312.297
97690.7	49.6135	105.488
97482.4	-207.671	96.9874
97274.1	31.7766	565.756
97065.7	-241.151	255.012
96857.4	-56.3387	49.0091
96649.1	-90.4312	306.086
96440.7	-373.03	450.402
96232.4	162.669	47.9563
96024.1	-54.2408	689.765
95815.7	-150.519	893.217
95607.4	-4.71449	62.568
95399.1	-59.4661	216.291
95190.7	-202.759	124.239
94982.4	186.261	226.31
94774.1	-245.535	158.641
94565.7	216.754	165.201
94357.4	-215.939	299.245
94149.1	-306.669	402.062
93940.7	-193.958	116.692
93732.4	72.3364	347.28
93524.1	282.042	75.8822
93315.7	-175.458	360.656
93107.4	177.814	106.917
92899.1	326.026	391.109
92690.7	-10.7331	337.124
92482.4	-109.596	495.264
92274.1	82.7327	64.6263
92065.7	-136.994	25.6247
91857.4	185.528	288.486
91649.1	34.6962	459.53
91440.7	168.206	93.2427
91232.4	-276.234	195.884
91024.1	-63.7457	-79.089
90815.7	166.958	84.3965
90607.4	-210.913	-53.1432
90399.1	-10.2519	344.164
90190.7	69.1422	656.519
89982.4	196.297	211.695
89774.1	223.323	633.512
89565.7	-171.594	212.48
89357.4	125.328	192.302
89149.1	-229.289	212.272
88940.7	52.6449	459.514
88732.4	-387.178	316.297
88524.1	-37.967	544.831
88315.7	125.882	363.048
88107.4	-117.778	549.048
87899.1	-147.37	216.617
87690.7	206.625	487.337
87482.4	264.465	491.737
87274.1	157.214	305.968
87065.7	-265.101	201.898
86857.4	-30.9426	-193.531
86649.1	8.39662	416.64
86440.7	-76.2645	796.887
86232.4	-41.1757	155.074
86024.1	-598.247	275.973
85815.7	-117.454	-224.379
85607.4	-88.7778	287.999
85399.1	-90.1047	191.934
85190.7	-58.4034	149.941
84982.4	-62.3696	374.845
84774.1	436.035	102.629
84565.7	4.09807	-50.6484
84357.4	-6.80614	489.855
84149.1	-26.8317	46.7241
83940.7	-98.2891	330.33
83732.4	-125.861	-200.574
83524.1	-127.897	307.28
83315.7	32.3623	381.337
83107.4	93.9597	157.36
82899.1	334.973	254.814
82690.7	-498.196	71.2708
82482.4	26.1445	392.174
82274.1	219.51	220.289
82065.7	-66.4902	97.5798
81857.4	-85.9751	507.819
81649.1	-27.5777	146.393
81440.7	123.676	71.4882
81232.4	231.756	39.2034
81024.1	252.798	-25.6403
80815.7	115.709	630.203
80607.4	-36.8844	295.17
80399.1	452.036	449.466
80190.7	108.302	596.234
79982.4	91.2761	-232.829
79774.1	72.3211	6.75596
79565.7	-330.578	240
79357.4	126.994	372.146
79149.1	34.8362	198.578
78940.7	-438.391	195.84
78732.4	-122.923	57.6842
78524.1	2.45686	418.078
78315.7	-394.326	163.825
78107.4	-154.622	195.725
77899.1	100.428	350.978
77690.7	-71.7196	545.566
77482.4	246.736	469.208
77274.1	-222.002	24.8155
77065.7	-383.395	455.499
76857.4	324.754	417.243
76649.1	164.188	345.724
76440.7	52.0867	344.276
76232.4	242.715	520.382
76024.1	-142.673	32.292
75815.7	261.77	346.793
75607.4	350.057	239.965
75399.1	74.5857	236.373
75190.7	-297.618	370.854
74982.4	-238.046	624.251
74774.1	113.878	325.255
74565.7	-131.379	734.137
74357.4	-200.533	589.132
74149.1	-417.927	38.0352
73940.7	-15.9695	351.67
73732.4	-65.0928	581.567
73524.1	-147.915	696.649
73315.7	220.964	199.746
73107.4	-14.92	137.874
72899.1	-650.817	290.817
72690.7	38.3823	320.711
72482.4	298.495	231.057
72274.1	-124.38	347.346
72065.7	-139.515	571.79
71857.4	204.92	220.395
71649.1	-277.593	-90.6583
71440.7	281.984	78.2821
71232.4	54.5059	269.583
71024.1	64.6207	-316.156
70815.7	-123.864	559.343
70607.4	330.416	111.541
70399.1	1.92272	516.533
70190.7	-71.2538	571.549
69982.4	-35.594	538.787
69774.1	285.138	727.211
69565.7	-40.9543	431.65
69357.4	-34.0799	373.334
69149.1	216.372	242.831
68940.7	-37.1897	522.031
68732.4	-17.0349	288.915
68524.1	0.982742	284.069
68315.7	-120.725	216.342
68107.4	-201.579	457.068
67899.1	-92.0863	43.0956
67690.7	-45.6997	359.214
67482.4	-131.728	-52.0549
67274.1	530.157	377.915
67065.7	-4.18297	305.965
66857.4	-176.639	217.222
66649.1	188.102	545.369
66440.7	247.226	451.904
66232.4	-426.595	322.911
66024.1	42.2503	345.784
65815.7	-144.315	611.093
65607.4	-218.849	256.963
65399.1	-21.7396	510.426
65190.7	151.033	393.46
64982.4	218.069	493.598
64774.1	178.849	515.019
64565.7	-91.9282	490.068
64357.4	-398.657	139.921
64149.1	121.252	680.965
63940.7	8.97852	555.771
63732.4	-175.466	299.354
63524.1	1.67706	808.038
63315.7	-273.335	183.316
63107.4	-191.935	540.545
62899.1	-237.824	633.669
62690.7	219.127	455.279
62482.4	-171.776	294.869
62274.1	-174.075	182.613
62065.7	-293.296	94.576
61857.4	114.759	167.826
61649.1	-14.2866	356.24
61440.7	-448.371	191.637
61232.4	66.1145	497.039
61024.1	-169.251	508.886
60815.7	-94.0088	335.208
60607.4	-180.47	173.194
60399.1	131.683	720.925
60190.7	137.738	317.198
59982.4	-428.947	466.618
59774.1	93.1788	318.953
59565.7	-80.7299	430.372
59357.4	185.085	294.492
59149.1	410.46	571.571
58940.7	20.8193	556.119
58732.4	-34.4189	68.4655
58524.1	-121.691	423.528
58315.7	83.2276	632.322
58107.4	-100.681	469.382
57899.1	-128.526	344.546
57690.7	-29.6055	466.852
57482.4	-365.779	463.656
57274.1	370.854	692.329
57065.7	42.1062	441.957
56857.4	68.7601	964.062
56649.1	-109.06	449.952
56440.7	117.162	344.383
56232.4	-87.2085	331.619
56024.1	-475.583	564.674
55815.7	155.171	769.685
55607.4	145.214	650.824
55399.1	-591.011	339.159
55190.7	35.6229	460.77
54982.4	230.173	208.491
54774.1	1.96713	461.798
54565.7	126.01	318.298
54357.4	-294.778	273.058
54149.1	73.966	614.158
53940.7	307.126	529.322
53732.4	-451.754	393.876
53524.1	-399.872	547.026
53315.7	153.948	422.574
53107.4	61.0234	72.5673
52899.1	-33.6596	1056.63
52690.7	132.062	803.449
52482.4	-33.7842	482.343
52274.1	-166.567	365.546
52065.7	-553.312	379.522
51857.4	-119.673	659.762
51649.1	-191.261	242.645
51440.7	-300.742	564.793
51232.4	-3.49251	820.599
51024.1	-31.7728	230.788
50815.7	-259.329	530.062
50607.4	-90.13	655.914
50399.1	-299.3	884.834
50190.7	357.138	919.166
49982.4	-77.6053	420.811
49774.1	-237.462	678.496
49565.7	-61.6422	590.083
49357.4	-94.8948	619.397
49149.1	125.734	165.093
48940.7	-367.675	413.068
48732.4	415.989	1009.84
48524.1	73.3869	968.577
48315.7	128.662	343.499
48107.4	341.707	559.549
47899.1	370.74	764.615
47690.7	-4.36259	685.301
47482.4	187.348	460.434
47274.1	51.9994	112.874
47065.7	498.569	797.31
46857.4	-228.718	504.068
46649.1	126.174	750.624
46440.7	134.026	918.117
46232.4	205.796	481.025
46024.1	-115.612	108.601
45815.7	373.784	787.65
45607.4	-7.15662	253.77
45399.1	81.8049	506.84
45190.7	170.635	1119.21
44982.4	-110.217	397.759
44774.1	-82.2092	497.758
44565.7	123.807	603.107
44357.4	-70.4413	519.324
44149.1	271.485	502.824
43940.7	222.175	532.987
43732.4	-46.4466	764.914
43524.1	114.576	936.65
43315.7	201.102	748.977
43107.4	233.036	624.807
42899.1	46.7869	555.901
42690.7	-3.8676	568.157
42482.4	174.164	816.631
42274.1	263.826	660.332
42065.7	300.053	717.894
41857.4	-104.864	1026.79
41649.1	-40.3119	647.044
41440.7	-128.254	978.913
41232.4	-212.613	695.274
41024.1	30.6002	275.08
40815.7	-183.899	1027.91
40607.4	148.775	588.794
40399.1	-8.89229	463.071
40190.7	-198.609	799.668
39982.4	-73.7156	761.332
39774.1	324.85	766.415
39565.7	94.016	643.86
39357.4	-15.3514	379.312
39149.1	-153.433	901.99
38940.7	435.73	662.308
38732.4	-313.613	1084.57
38524.1	-83.6125	640.145
38315.7	206.416	555.457
38107.4	16.4609	529.209
37899.1	36.9934	889.265
37690.7	-19.2285	642.991
37482.4	163.415	1017.39
37274.1	75.0074	726.131
37065.7	-148.99	746.315
36857.4	-208.032	688.234
36649.1	173.718	988.124
36440.7	-285.061	710.564
36232.4	-89.0798	813.046
36024.1	-47.5888	860.863
35815.7	-464.32	697.248
35607.4	442.82	606.535
35399.1	-146.016	643.054
35190.7	374.091	561.806
34982.4	145.416	721.673
34774.1	403.867	1036.71
34565.7	182.695	727.626
34357.4	393.927	696.228
34149.1	447.073	907.012
33940.7	28.1208	833.722
33732.4	271.514	518.13
33524.1	204.661	582.123
33315.7	-377.766	516.14
33107.4	-18.8376	943.784
32899.1	99.8446	484.47
32690.7	-182.722	504.641
32482.4	446.678	805.586
32274.1	-266.441	1169.1
32065.7	279.749	1090.92
31857.4	51.3758	583.618
31649.1	166.294	654.061
31440.7	247.697	469.844
31232.4	-88.4955	884.398
31024.1	-146.088	984.748
30815.7	-142.901	825.122
30607.4	262.311	947.298
30399.1	-5.88617	1005.55
30190.7	-493.652	1300.97
29982.4	69.6421	1166.74
29774.1	-54.6513	899.477
29565.7	336.24	947.56
29357.4	-51.9581	991.833
29149.1	-0.0236494	798.373
28940.7	254.067	979.533
28732.4	52.9516	707.81
28524.1	199.45	813.518
28315.7	188.153	871.084
28107.4	373.361	1048.36
27899.1	-307.952	929.844
27690.7	287.45	828.84
27482.4	-130.793	991.046
27274.1	-99.2481	762.008
27065.7	275.185	837.681
26857.4	454.559	827.978
26649.1	-89.99	1201.81
26440.7	-121.055	863.946
26232.4	165.362	1164.03
26024.1	102.238	1084.11
25815.7	-164.866	1174.1
25607.4	-433.78	1315.14
25399.1	-106.199	1131.87
25190.7	192.353	1096.04
24982.4	15.6389	984.638
24774.1	-223.453	1414.01
24565.7	157.452	1114.9
24357.4	513.617	1592.14
24149.1	434.592	1301.19
23940.7	151.216	1526.06
23732.4	109.142	1239.2
23524.1	51.1506	820.396
23315.7	309.057	1018.82
23107.4	302.136	1176.45
22899.1	-138.156	1174.34
22690.7	-482.568	1056
22482.4	210.384	1142.56
22274.1	-34.563	1454.6
22065.7	353.083	969.504
21857.4	154.484	999.877
21649.1	186.259	1129.63
21440.7	-251.653	1583.4
21232.4	-23.8459	1173.23
21024.1	-256.705	1381.25
20815.7	-64.9125	1165.32
20607.4	-164.795	1549.88
20399.1	18.26	1791.77
20190.7	543.885	1241.95
19982.4	-20.2816	1628.16
19774.1	282.211	1465.76
19565.7	-58.4517	1544.91
19357.4	361.634	1701.06
19149.1	-5.24736	1371.74
18940.7	195.375	1239.59
18732.4	174.995	1477.73
18524.1	64.6783	1505.36
18315.7	12.6791	1252.2
18107.4	-118.336	1169.72
17899.1	-60.5663	1664.08
17690.7	241.813	1832.9
17482.4	305.745	1331.86
17274.1	359.654	1147.52
17065.7	-186.387	1494.84
16857.4	134.99	1770.74
16649.1	401.563	1656.41
16440.7	268.659	1912.93
16232.4	12.467	2031.82
16024.1	323.189	1638.52
15815.7	8.03174	1566.9
15607.4	406.33	1758.3
15399.1	200.685	1683.64
15190.7	127.654	1852.07
14982.4	-53.7681	1646.84
14774.1	186.754	1575.36
14565.7	120.928	2416.31
14357.4	-218.285	1978.4
14149.1	-117.486	1989.76
13940.7	338.551	1888.89
13732.4	471.507	2148.6
13524.1	-301.086	1939.95
13315.7	268.525	1931.21
13107.4	210.194	2197.81
12899.1	-66.8026	2259.01
12690.7	201.173	1986.58
12482.4	-181.516	1934.26
12274.1	-135.672	2456.08
12065.7	294.431	2568.33
11857.4	411.651	2442.1
11649.1	-238.826	2351.76
11440.7	318.838	2451.23
11232.4	163.256	2671.78
11024.1	425.708	2512.09
10815.7	-62.6999	2502.24
10607.4	295.963	2907.6
10399.1	246.676	2247.92
10190.7	762.177	2391.19
9982.4	129.876	2921.31
9774.07	624.029	2922.82
9565.73	832.109	2804.8
9357.4	386.194	3208.15
9149.07	400.297	3032.86
8940.73	-401.194	2952.05
8732.4	674.187	3032.27
8524.07	472.296	3382.2
8315.73	490.205	3499.23
8107.4	443.082	3460.13
7899.07	1107.82	3363.02
7690.73	877.746	3594.89
7482.4	741.766	3493.14
7274.07	1179.95	4038.72
7065.73	708.267	4026.07
6857.4	944.002	3882.12
6649.07	1008.81	4320.9
6440.73	1071.94	4454.81
6232.4	760.441	4107.14
6024.07	1429.99	4394.54
5815.73	786.978	4433.22
5607.4	1620.4	4733.07
5399.07	1362.51	4984.24
5190.73	1601.53	4834.92
4982.4	1293.07	4969.66
4774.07	1845.28	5621.58
4565.73	1885.26	6014.03
4357.4	2197.8	5465.81
4149.07	2700.44	6029.37
3940.73	2785.44	6726.95
3732.4	2825.61	6749.12
3524.07	3070.13	6829.21
3315.73	3589.79	6751.43
3107.4	3626.91	7070.6
2899.07	4278.16	7374.43
2690.73	4811.07	7795.38
2482.4	5645.26	7905.5
2274.07	6332.74	8303.67
2065.73	6973.36	8699.1
1857.4	7732.64	8170.18
1649.07	8968.13	8513.08
1440.73	9809.33	8040.51
1232.4	10815.7	7950.46
1024.07	11811.7	6945.11
815.735	13630.7	7147.98
607.402	14692.9	6115.51
[truncated: 2,001 more rows]
