# Supplementary material for: Staggered structural dynamic-mediated selective adsorption of H2O/D2O on flexible graphene oxide nanosheets
Source: Nat Commun. 2024 Apr 27;15:3585. doi: 10.1038/s41467-024-47838-9 (PMC11055881; doi:10.1038/s41467-024-47838-9)
Supplement: Supplementary file 18 — Source Data [file 41467_2024_47838_MOESM18_ESM.zip › Source Data file/Fig6/293K.xlsx]

## Sheet: G680_20dC_se_spec2 (3)
comp1:	base1	0	peak1	0	width1	3726.08	height1	8.24262e+07
comp2:	base2	0	peak2	0.00354426	width2	8.04786	height2	266502
X	Real	Imaginary	comp1	comp2	SUM	deruta
50399.1	-121.629	814.79	19.2176	0.000134387	19.2178	19837.9
50190.7	-487.122	414.511	19.3773	0.000135505	19.3774	256542
49982.4	-47.6578	410.29	19.5389	0.000136637	19.5391	4515.42
49774.1	-277.225	235.131	19.7026	0.000137783	19.7027	88165.9
49565.7	132.994	515.162	19.8683	0.000138944	19.8685	12797.5
49357.4	86.7158	359.217	20.0362	0.000140119	20.0363	4446.15
49149.1	-494.944	591.177	20.2062	0.000141309	20.2063	265380
48940.7	-44.6844	337.75	20.3783	0.000142515	20.3784	4233.17
48732.4	136.687	-169.605	20.5527	0.000143736	20.5528	13487.1
48524.1	397.769	647.632	20.7293	0.000144973	20.7294	142159
48315.7	-119.905	425.397	20.9081	0.000146226	20.9083	19828.3
48107.4	54.4264	270.818	21.0893	0.000147495	21.0895	1111.35
47899.1	-9.13625	226.108	21.2729	0.000148781	21.2731	924.727
47690.7	-122.085	779.559	21.4589	0.000150084	21.4591	20604.9
47482.4	-326.64	428.256	21.6473	0.000151404	21.6475	121304
47274.1	-46.5676	322.843	21.8383	0.000152741	21.8384	4679.38
47065.7	-269.368	434.781	22.0317	0.000154096	22.0319	84914
46857.4	103.817	693.269	22.2277	0.000155469	22.2279	6656.78
46649.1	189.945	130.763	22.4264	0.000156861	22.4266	28062.5
46440.7	-68.549	551.306	22.6277	0.000158272	22.6279	8313.23
46232.4	-455.213	386.26	22.8318	0.000159701	22.832	228527
46024.1	-60.2026	676.047	23.0386	0.00016115	23.0388	6929.14
45815.7	-112.746	172.503	23.2483	0.000162619	23.2484	18494.4
45607.4	94.4516	864.373	23.4608	0.000164108	23.461	5039.67
45399.1	-22.2463	553.93	23.6763	0.000165618	23.6764	2108.9
45190.7	271.132	748.388	23.8947	0.000167149	23.8949	61126.1
44982.4	-77.6864	1236.57	24.1162	0.0001687	24.1163	10363.8
44774.1	84.9735	287.468	24.3407	0.000170274	24.3409	3676.32
44565.7	150.967	499.439	24.5684	0.00017187	24.5686	15976.5
44357.4	82.6492	830.222	24.7993	0.000173488	24.7995	3346.59
44149.1	74.2126	307.049	25.0335	0.000175129	25.0337	2418.56
43940.7	-54.918	496.079	25.271	0.000176794	25.2712	6430.31
43732.4	-274.34	442.499	25.512	0.000178482	25.5121	89911.5
43524.1	-378.927	109.774	25.7563	0.000180195	25.7565	163769
43315.7	-166.12	327.368	26.0042	0.000181932	26.0044	36911.8
43107.4	-251.877	453.444	26.2557	0.000183695	26.2559	77357.7
42899.1	-373.09	947.44	26.5109	0.000185484	26.511	159681
42690.7	-81.488	581.681	26.7697	0.000187298	26.7699	11719.8
42482.4	-216.722	674.96	27.0324	0.00018914	27.0326	59416.2
42274.1	7.01889	737.617	27.299	0.000191009	27.2992	411.291
42065.7	92.1007	721.032	27.5696	0.000192905	27.5698	4164.24
41857.4	-701.475	470.882	27.8441	0.000194831	27.8443	531907
41649.1	144.853	713.821	28.1228	0.000196785	28.123	13625.8
41440.7	-424.459	517.011	28.4057	0.000198768	28.4059	205087
41232.4	-3.66006	358.804	28.6929	0.000200782	28.6931	1046.73
41024.1	296.954	604.336	28.9845	0.000202826	28.9847	71807.8
40815.7	-104.174	235.009	29.2805	0.000204902	29.2807	17810.3
40607.4	157.646	587.823	29.5811	0.00020701	29.5813	16400.5
40399.1	38.0295	639.736	29.8863	0.00020915	29.8865	66.3084
40190.7	-119.531	746.628	30.1963	0.000211324	30.1965	22418.4
39982.4	-19.3341	520.704	30.5111	0.000213532	30.5113	2484.57
39774.1	-231.154	596.846	30.8309	0.000215775	30.8311	68636.1
39565.7	-336.015	230.667	31.1557	0.000218054	31.1559	134815
39357.4	-234.453	721.679	31.4857	0.000220368	31.4859	70723.4
39149.1	17.9764	658.942	31.8209	0.00022272	31.8211	191.676
38940.7	-364.908	512.468	32.1615	0.000225109	32.1617	157664
38732.4	40.12	553.539	32.5076	0.000227537	32.5079	57.9454
38524.1	-643.848	556.897	32.8594	0.000230005	32.8596	457933
38315.7	84.9833	877.508	33.2168	0.000232513	33.217	2679.74
38107.4	-124.121	994.002	33.5801	0.000235062	33.5804	24869.9
37899.1	-461.893	750.519	33.9494	0.000237654	33.9497	245860
37690.7	52.0016	634.709	34.3249	0.000240288	34.3251	312.46
37482.4	36.8411	552.438	34.7065	0.000242967	34.7068	4.55518
37274.1	-179.727	667.758	35.0946	0.00024569	35.0949	46148.2
37065.7	-77.6346	478.205	35.4892	0.00024846	35.4895	12797.1
36857.4	297.88	471.458	35.8906	0.000251277	35.8908	68638.2
36649.1	-431.508	1149.89	36.2987	0.000254142	36.299	218844
36440.7	299.719	617.269	36.7138	0.000257056	36.7141	69171.8
36232.4	236.329	713.299	37.1361	0.00026002	37.1364	39677.6
36024.1	-66.4732	1021.95	37.5658	0.000263037	37.566	10824.2
35815.7	110.049	587.229	38.0029	0.000266105	38.0031	5190.61
35607.4	-160.561	690.123	38.4477	0.000269228	38.4479	39604.4
35399.1	28.746	620.897	38.9003	0.000272407	38.9006	103.114
35190.7	-131.599	710.364	39.361	0.000275642	39.3612	29227.6
34982.4	98.747	408.934	39.8298	0.000278935	39.8301	3471.2
34774.1	240.181	140.427	40.3071	0.000282287	40.3074	39949.4
34565.7	-75.336	897.699	40.7931	0.0002857	40.7934	13486
34357.4	-188.907	934.512	41.2878	0.000289175	41.2881	52989.8
34149.1	-194.475	726.179	41.7916	0.000292714	41.7919	55822.3
33940.7	65.6609	280.086	42.3047	0.000296319	42.305	545.498
33732.4	49.4143	696.158	42.8273	0.00029999	42.8276	43.3852
33524.1	-310.274	509.491	43.3596	0.00030373	43.3599	125057
33315.7	162.614	744.733	43.9019	0.000307541	43.9022	14092.5
33107.4	250.949	779.317	44.4544	0.000311423	44.4547	42639.9
32899.1	2.96107	1075.56	45.0174	0.00031538	45.0177	1768.76
32690.7	38.9827	885.291	45.5911	0.000319413	45.5914	43.6751
32482.4	141.454	892.101	46.1759	0.000323523	46.1762	9077.93
32274.1	-89.1553	393.274	46.772	0.000327713	46.7723	18476.3
32065.7	-326.05	967.762	47.3796	0.000331986	47.38	139450
31857.4	199.263	829.15	47.9992	0.000336342	47.9996	22880.5
31649.1	367.743	1038.7	48.631	0.000340784	48.6314	101832
31440.7	120.455	903.307	49.2754	0.000345316	49.2757	5066.49
31232.4	179.454	950.003	49.9326	0.000349938	49.933	16775.6
31024.1	-123.652	685.871	50.6031	0.000354653	50.6034	30364.9
30815.7	311.435	1173.12	51.2871	0.000359465	51.2875	67676.5
30607.4	135.727	540.492	51.9851	0.000364375	51.9854	7012.58
30399.1	-294.249	577.23	52.6974	0.000369387	52.6978	120372
30190.7	503.249	909.577	53.4244	0.000374502	53.4248	202341
29982.4	-215.185	1012.47	54.1666	0.000379725	54.1669	72550.3
29774.1	39.2454	1031.38	54.9243	0.000385057	54.9247	245.838
29565.7	-181.334	843.611	55.698	0.000390503	55.6984	56184.2
29357.4	45.4601	1125.62	56.4881	0.000396065	56.4885	121.626
29149.1	-173.799	871.237	57.2952	0.000401747	57.2956	53404.6
28940.7	-152.966	814.662	58.1196	0.000407551	58.12	44557.4
28732.4	253.018	712.723	58.9619	0.000413483	58.9624	37657.6
28524.1	-31.4582	425.934	59.8227	0.000419545	59.8231	8332.29
28315.7	-57.9858	850.66	60.7024	0.000425741	60.7029	14087
28107.4	587.585	650.909	61.6017	0.000432076	61.6021	276658
27899.1	372.659	936.018	62.521	0.000438553	62.5215	96185
27690.7	182.478	935.373	63.4611	0.000445177	63.4615	14164.9
27482.4	215.672	938.806	64.4224	0.000451952	64.4229	22876.3
27274.1	-66.4521	813.524	65.4058	0.000458883	65.4063	17386.6
27065.7	41.9634	1016.54	66.4118	0.000465974	66.4123	597.745
26857.4	242.098	1115.4	67.4412	0.000473231	67.4416	30504.9
26649.1	260.101	849.969	68.4946	0.000480659	68.4951	36712.7
26440.7	-175.825	940.141	69.5729	0.000488264	69.5734	60220.3
26232.4	-55.1023	1138.02	70.6768	0.00049605	70.6773	15820.5
26024.1	-165.987	918.046	71.8071	0.000504024	71.8076	56546.3
25815.7	139.944	1294.1	72.9647	0.000512192	72.9652	4486.18
25607.4	251.997	971.279	74.1505	0.00052056	74.151	31629.4
25399.1	216.859	745.542	75.3654	0.000529134	75.3659	20020.4
25190.7	-27.1389	895.914	76.6103	0.000537923	76.6108	10764
24982.4	-73.8371	1255.27	77.8863	0.000546932	77.8868	23020.1
24774.1	185.632	1513.5	79.1943	0.000556169	79.1949	11328.9
24565.7	-337.611	1325.71	80.5355	0.000565643	80.5361	174847
24357.4	-56.4707	1523.58	81.9111	0.00057536	81.9116	19149.7
24149.1	80.9022	1202.64	83.322	0.00058533	83.3226	5.85859
23940.7	-166.022	868.405	84.7697	0.000595562	84.7703	62896.8
23732.4	-40.6314	819.824	86.2554	0.000606064	86.256	16100.4
23524.1	201.105	1038.41	87.7804	0.000616846	87.781	12842.3
23315.7	532.368	1102.53	89.3461	0.000627919	89.3467	196268
23107.4	-18.7959	1074.24	90.954	0.000639292	90.9546	12045.2
22899.1	443.008	1208.26	92.6055	0.000650977	92.6062	122781
22690.7	-50.0356	846.205	94.3024	0.000662986	94.3031	20833.6
22482.4	508.03	768.246	96.0462	0.00067533	96.0469	169730
22274.1	-383.457	1278.5	97.8388	0.000688022	97.8395	231646
22065.7	-250.077	1215.68	99.6818	0.000701076	99.6825	122332
21857.4	-187.133	1377.73	101.577	0.000714504	101.578	83354.1
21649.1	-98.2367	968.955	103.527	0.000728322	103.528	40709
21440.7	-171.866	1403.43	105.534	0.000742544	105.535	76951.2
21232.4	-237.251	1112.91	107.599	0.000757187	107.6	118922
21024.1	175.057	1020.03	109.725	0.000772268	109.726	4268.12
20815.7	0.19565	1986.6	111.915	0.000787804	111.916	12481.4
20607.4	191.425	1045.1	114.171	0.000803813	114.172	5967.97
20399.1	-87.9131	1195.42	116.496	0.000820316	116.496	41783.3
20190.7	265.225	1088.51	118.892	0.000837331	118.893	21413.3
19982.4	127.645	1474.1	121.362	0.000854882	121.363	39.4627
19774.1	130.689	1460	123.91	0.000872991	123.911	45.9362
19565.7	60.9715	1525.78	126.539	0.000891681	126.54	4299.26
19357.4	-148.695	962.501	129.253	0.000910977	129.254	77255.1
19149.1	6.89267	823.362	132.054	0.000930907	132.055	15665.5
18940.7	-210.201	1686.31	134.947	0.000951498	134.948	119127
18732.4	-191.778	1707.12	137.936	0.00097278	137.937	108711
18524.1	32.8688	1574.81	141.024	0.000994784	141.025	11697.8
18315.7	354.485	1423	144.218	0.00101754	144.219	44212
18107.4	-78.1663	1349.83	147.52	0.00104109	147.521	50935
17899.1	215.509	1295.3	150.937	0.00106547	150.939	4169.36
17690.7	142.871	1130.99	154.474	0.00109071	154.475	134.666
17482.4	-143.612	1187.96	158.136	0.00111686	158.137	91052.5
17274.1	4.50931	1603.21	161.929	0.00114396	161.931	24781.5
17065.7	194.199	1402.48	165.86	0.00117206	165.862	803.033
16857.4	144.273	1529.88	169.935	0.00120121	169.937	658.622
16649.1	213.936	1418.21	174.162	0.00123146	174.163	1581.85
16440.7	48.7071	1480.57	178.548	0.00126287	178.549	16858.9
16232.4	351.607	1598.48	183.1	0.0012955	183.101	28394.2
16024.1	39.1794	1280.08	187.828	0.0013294	187.83	22096.9
15815.7	-75.4558	1182.94	192.741	0.00136466	192.742	71930.3
15607.4	436.097	1555.69	197.848	0.00140133	197.85	56761.6
15399.1	341.441	1707.1	203.16	0.0014395	203.161	19121.2
15190.7	-491.025	1453.59	208.688	0.00147926	208.689	489600
14982.4	285.292	1857.04	214.443	0.00152068	214.444	5019.4
14774.1	222.959	1870.93	220.438	0.00156387	220.439	6.34657
14565.7	479.104	1767.38	226.686	0.00160893	226.688	63713.7
14357.4	451.78	2121.92	233.203	0.00165596	233.205	47775.2
14149.1	263.507	1546.92	240.003	0.00170508	240.005	552.336
13940.7	6.26378	1633.89	247.103	0.00175643	247.105	58004.5
13732.4	-93.1075	1824.61	254.521	0.00181013	254.523	120847
13524.1	391.03	1801.24	262.276	0.00186632	262.278	16577
13315.7	291.947	1861.99	270.388	0.00192518	270.39	464.707
13107.4	307.116	2194.94	278.88	0.00198687	278.882	797.155
12899.1	73.7321	2131.69	287.776	0.00205156	287.778	45815.7
12690.7	405.542	1890.07	297.101	0.00211947	297.103	11759
12482.4	168.26	2418.49	306.883	0.00219081	306.885	19217
12274.1	96.34	1928.43	317.153	0.00226582	317.155	48759.3
12065.7	351.598	2167.11	327.942	0.00234474	327.945	559.496
11857.4	360.224	1699.18	339.287	0.00242785	339.29	438.235
11649.1	482.241	1776.16	351.226	0.00251547	351.229	17164.2
11440.7	-62.2488	1724.4	363.801	0.00260792	363.803	181520
11232.4	544.558	1841.56	377.056	0.00270556	377.059	28056
11024.1	138.241	2048.31	391.043	0.00280878	391.046	63910.3
10815.7	87.2094	2737.43	405.814	0.00291803	405.817	101511
10607.4	301.174	2209.72	421.43	0.00303378	421.433	14462.3
10399.1	225.296	2608.82	437.954	0.00315655	437.957	45224.7
10190.7	107.333	2435.17	455.459	0.00328693	455.462	121194
9982.4	511.578	2121.65	474.021	0.00342556	474.025	1410.23
9774.07	284.744	2680.85	493.728	0.00357315	493.732	43675.7
9565.73	467.09	2312.15	514.674	0.00373048	514.678	2264.61
9357.4	386.285	2766.02	536.963	0.00389844	536.967	22705
9149.07	892.434	2620.51	560.711	0.00407801	560.715	110038
8940.73	1096.65	2783.83	586.046	0.00427027	586.05	260712
8732.4	507.447	2830.85	613.111	0.00447646	613.115	11165.9
8524.07	828.185	2745.81	642.064	0.00469794	642.068	34639.5
8315.73	700.282	3210.33	673.081	0.00493629	673.086	739.616
8107.4	721.836	3060.67	706.36	0.00519324	706.365	239.351
7899.07	318.167	3287.78	742.122	0.00547079	742.127	179742
7690.73	587.789	3096.96	780.614	0.0057712	780.62	37183.8
7482.4	687.063	3160.89	822.116	0.00609705	822.122	18240.8
7274.07	482.096	3257.19	866.941	0.0064513	866.948	148111
7065.73	838.576	3423.69	915.446	0.00683734	915.453	5910.11
6857.4	757.343	3566.58	968.034	0.0072591	968.041	44393.7
6649.07	1115.27	3821.49	1025.16	0.00772112	1025.17	8117.84
6440.73	764.279	3819.97	1087.35	0.00822869	1087.36	104381
6232.4	1059.89	3860.94	1155.2	0.00878802	1155.21	9084.82
6024.07	989.081	3671.88	1229.38	0.00940637	1229.39	57750.4
5815.73	1377.98	4299.3	1310.7	0.0100924	1310.71	4525.34
5607.4	1107.94	4249.36	1400.04	0.0108562	1400.05	85327.3
5399.07	1521.36	4530.44	1498.45	0.0117102	1498.46	524.175
5190.73	1413.15	4606.08	1607.14	0.0126691	1607.16	37639.3
4982.4	1394.26	4871.98	1727.52	0.0137507	1727.54	111071
4774.07	1567.46	4850.39	1861.23	0.014977	1861.24	86308.9
4565.73	1536.53	5666.16	2010.16	0.016375	2010.17	224338
4357.4	2444.94	5579.16	2176.55	0.0179782	2176.57	72024
4149.07	2289.99	5445.17	2363.02	0.019829	2363.04	5337.12
3940.73	2718.72	5691.82	2572.63	0.021981	2572.65	21336.8
3732.4	2719.77	5904.38	2808.96	0.0245033	2808.98	7958.07
3524.07	3320.81	5606.58	3076.2	0.0274861	3076.23	59819
3315.73	3253.21	6368.04	3379.24	0.0310486	3379.27	15891.6
3107.4	3824.68	6601.48	3723.72	0.0353514	3723.75	10186.3
2899.07	4379.29	7055.61	4116.09	0.0406148	4116.13	69252
2690.73	4862.85	6651.44	4563.61	0.0471476	4563.66	89513.7
2482.4	5501.6	6864.04	5074.17	0.0553933	5074.23	182648
2274.07	5782.28	7507.75	5655.98	0.0660077	5656.05	15934.6
2065.73	7096.28	7388.38	6316.82	0.079993	6316.9	607429
1857.4	7241.65	7449.62	7062.81	0.098944	7062.91	31947.7
1649.07	7901.83	7294.64	7896.28	0.125523	7896.41	29.3756
1440.73	8668.25	6867.08	8812.68	0.164449	8812.84	20906.9
1232.4	10195.3	6390.59	9796.26	0.224747	9796.48	159024
1024.07	10865.4	5337.88	10815.2	0.325492	10815.5	2486.02
815.735	11631.7	4682.73	11817.4	0.512975	11817.9	34662.8
607.402	12687.3	3894.43	12729.8	0.9252	12730.7	1884.67
399.068	13397.6	3442.54	13465.1	2.14324	13467.2	4857.97
190.735	14010.9	1990.68	13936.8	9.37916	13946.2	4183.97
-17.5984	15132.8	-481.598	14081.7	1047.02	15128.7	17.0453
-225.932	13554.4	-1963.47	13878.8	6.68491	13885.5	109595
-434.265	13243.4	-3543.54	13357.2	1.80987	13359	13368.6
-642.598	12207.8	-4245.38	12585.6	0.826609	12586.4	143361
-850.932	11594.1	-5419.7	11652.1	0.47141	11652.6	3416.56
-1059.27	10931	-6161.44	10642.5	0.304217	10642.8	83037.1
-1267.6	9986.78	-6580.97	9626.5	0.212438	9626.71	129652
-1475.93	8830.6	-6917.73	8652.53	0.156698	8652.69	31652.2
-1684.27	7583.54	-7249.32	7749.41	0.120331	7749.53	27554.6
-1892.6	7181.11	-7267.25	6930.63	0.0952974	6930.73	62692.4
-2100.93	6250.84	-7489.81	6199.33	0.0773347	6199.41	2644.62
-2309.27	5975.62	-7462.77	5552.34	0.0640105	5552.4	179110
-2517.6	4941.19	-7089.94	4983.14	0.053855	4983.19	1764.22
-2725.93	4673.68	-6868.56	4483.8	0.0459377	4483.85	36035.5
-2934.27	4037.62	-6123.14	4046.14	0.0396461	4046.18	73.2804
-3142.6	3938.51	-6404.45	3662.34	0.0345638	3662.38	76249.5
-3350.93	3279.23	-6319.14	3325.3	0.0303997	3325.33	2124.5
-3559.27	2925.92	-5817.63	3028.68	0.0269451	3028.71	10565.3
-3767.6	2457.12	-5834.88	2766.98	0.0240476	2767.01	96029.1
-3975.93	2252.56	-5612.18	2535.45	0.0215935	2535.47	80033.7
-4184.27	2195.73	-5372.39	2329.98	0.0194967	2330	18030
-4392.6	1796.33	-4775.5	2147.11	0.0176912	2147.13	123058
-4600.93	1611.9	-4592.8	1983.84	0.0161253	1983.85	138349
-4809.27	1599.02	-5228.29	1837.63	0.0147585	1837.64	56938.4
-5017.6	1624.49	-4770.82	1706.3	0.0135584	1706.31	6695.83
-5225.93	1563.68	-4664.53	1588	0.0124989	1588.01	592.105
-5434.27	1419.73	-4639.86	1481.14	0.011559	1481.15	3772.91
-5642.6	1181.48	-4339.44	1384.34	0.0107212	1384.35	41154.1
-5850.93	1265.68	-4093.47	1296.42	0.00997127	1296.43	945.78
-6059.27	1123.91	-4292.14	1216.37	0.00929739	1216.38	8551.7
-6267.6	1034.8	-3903.21	1143.31	0.00868957	1143.32	11776.4
-6475.93	1075.65	-3587.83	1076.46	0.00813947	1076.47	0.668889
-6684.27	938.513	-3067.82	1015.17	0.00764	1015.18	5877.37
-6892.6	480.676	-3935.22	958.844	0.00718513	958.851	228652
-7100.93	823.717	-3549.72	906.977	0.00676971	906.983	6933.28
-7309.27	662.533	-3071.87	859.12	0.0063893	859.127	38649
-7517.6	224.129	-3276.72	814.88	0.00604008	814.886	348994
-7725.93	639.938	-2553.86	773.908	0.00571873	773.913	17949.3
-7934.27	831.999	-3011.69	735.895	0.00542235	735.901	9234.8
-8142.6	598.411	-2936.03	700.57	0.00514843	700.575	10437.5
-8350.93	637.704	-3323.05	667.688	0.00489476	667.693	899.316
-8559.27	271.309	-2757.42	637.033	0.00465938	637.037	133757
-8767.6	790.051	-2302.15	608.411	0.00444058	608.415	32991.5
-8975.93	297.368	-2698.26	581.649	0.00423684	581.653	80817.8
-9184.27	881.918	-2916.22	556.591	0.0040468	556.595	105835
-9392.6	193.987	-2537.51	533.098	0.00386927	533.102	114999
-9600.93	270.348	-2498.04	511.044	0.00370318	511.048	57936.4
-9809.27	304.823	-2878.33	490.315	0.00354755	490.318	34408.5
-10017.6	245.503	-2468.75	470.807	0.00340153	470.811	50763.7
-10225.9	361.864	-2717.3	452.429	0.00326434	452.433	8202.68
-10434.3	444.87	-2007.97	435.096	0.00313529	435.099	95.479
-10642.6	256.924	-2455.15	418.73	0.00301374	418.733	26182
-10850.9	438.49	-2258.7	403.261	0.00289913	403.264	1240.84
-11059.3	308.982	-2441.88	388.626	0.00279093	388.629	6343.7
-11267.6	214.776	-2259.98	374.767	0.00268868	374.77	25598
-11475.9	157.897	-2411.94	361.63	0.00259194	361.632	41508.1
-11684.3	144.967	-2486.2	349.166	0.00250034	349.168	41698.3
-11892.6	469.27	-2255.59	337.33	0.0024135	337.332	17407.4
-12100.9	83.305	-2264.92	326.081	0.00233111	326.084	58941.6
-12309.3	237.111	-1930.87	315.382	0.00225287	315.384	6126.67
-12517.6	-103.429	-1748.57	305.197	0.00217851	305.199	166977
-12725.9	-269.927	-1644.25	295.494	0.00210776	295.496	319703
-12934.3	486.915	-1764.2	286.244	0.00204041	286.246	40267.9
-13142.6	-97.7247	-2208.52	277.418	0.00197624	277.42	140734
-13350.9	127.797	-1619.88	268.992	0.00191504	268.994	19936.5
-13559.3	351.098	-2069.87	260.941	0.00185665	260.943	8127.92
-13767.6	-3.97769	-2099.5	253.245	0.00180088	253.247	66164.4
-13975.9	-343.585	-1810.25	245.882	0.00174759	245.884	347473
-14184.3	-32.8136	-2115.52	238.834	0.00169663	238.835	73793.2
-14392.6	401.541	-1738.66	232.083	0.00164787	232.084	28715.5
-14600.9	-92.9406	-1601.77	225.612	0.00160118	225.614	101477
-14809.3	-36.8277	-2051.83	219.407	0.00155645	219.409	65657.2
-15017.6	100.144	-1516.71	213.454	0.00151356	213.455	12839.4
-15225.9	8.76799	-1708.03	207.738	0.00147243	207.739	39589.7
-15434.3	384.054	-1758.34	202.248	0.00143294	202.249	33053
-15642.6	88.2592	-1947.25	196.971	0.00139503	196.973	11818.6
-15850.9	494.83	-1046.14	191.898	0.0013586	191.899	91767.4
-16059.3	-113.444	-1475.42	187.017	0.00132358	187.018	90277.4
-16267.6	15.1784	-1892.48	182.319	0.0012899	182.32	27936.4
-16475.9	-184.989	-1501.68	177.795	0.00125748	177.796	131613
-16684.3	435.298	-1226.5	173.437	0.00122627	173.438	68570.5
-16892.6	180.333	-1158.68	169.237	0.00119621	169.238	123.111
-17100.9	24.4109	-1133.47	165.186	0.00116724	165.187	19818
-17309.3	26.7465	-1673.59	161.279	0.00113932	161.28	18099.3
-17517.6	138.096	-1518.37	157.508	0.00111238	157.51	376.897
-17725.9	525.618	-1534.83	153.868	0.00108638	153.869	138197
-17934.3	-162.149	-1446.55	150.352	0.00106129	150.353	97657.5
-18142.6	-339.198	-1329.71	146.955	0.00103706	146.956	236346
-18350.9	11.2614	-1034.78	143.671	0.00101364	143.672	17532.5
-18559.3	-114.062	-1318.17	140.495	0.000991014	140.496	64799.7
-18767.6	39.0062	-1340.93	137.424	0.000969134	137.425	9686.2
-18975.9	466.681	-1400.49	134.451	0.000947971	134.452	110376
-19184.3	290.53	-1453.74	131.574	0.000927494	131.575	25266.7
-19392.6	-292.051	-765.323	128.788	0.000907673	128.789	177106
-19600.9	51.1906	-1199.06	126.089	0.00088848	126.09	5609.96
-19809.3	433.191	-1282.51	123.474	0.00086989	123.475	95923.8
-20017.6	300.576	-1677.04	120.939	0.000851878	120.94	32269
-20225.9	59.7839	-770.195	118.482	0.000834419	118.483	3445.54
-20434.3	-49.3624	-1028.44	116.098	0.000817492	116.099	27377.4
-20642.6	346.163	-1164.8	113.785	0.000801074	113.786	53999
-20850.9	78	-1264.8	111.541	0.000785146	111.541	1125.03
-21059.3	-25.9419	-1333.1	109.362	0.000769688	109.363	18307.3
-21267.6	88.3195	-854.337	107.246	0.000754683	107.247	358.239
-21475.9	-99.0595	-1122.33	105.191	0.000740112	105.192	41718.5
-21684.3	108.41	-1245.29	103.194	0.000725959	103.195	27.2029
-21892.6	-40.1503	-1317.19	101.253	0.000712208	101.254	19995.2
-22100.9	-223.423	-1233.48	99.3668	0.000698844	99.3675	104194
-22309.3	-208.997	-1436.94	97.5324	0.000685853	97.5331	93960.8
-22517.6	71.1882	-1604.76	95.7482	0.00067322	95.7489	603.23
-22725.9	-119.158	-1303.64	94.0125	0.000660934	94.0131	45441.7
-22934.3	-19.8609	-1499.46	92.3234	0.000648981	92.324	12585.4
-23142.6	-260.595	-1366.39	90.6793	0.000637349	90.6799	123394
-23350.9	374.962	-1188.09	89.0786	0.000626027	89.0793	81728.9
-23559.3	334.872	-1368.57	87.5199	0.000615004	87.5205	61182.5
-23767.6	-249.826	-1317.09	86.0017	0.00060427	86.0023	112781
-23975.9	94.4441	-830.731	84.5225	0.000593814	84.5231	98.4269
-24184.3	-46.1436	-1158	83.0811	0.000583627	83.0817	16699.2
-24392.6	131.605	-1343.47	81.6762	0.0005737	81.6768	2492.81
-24600.9	-219.712	-931.468	80.3066	0.000564025	80.3071	90011.7
-24809.3	-57.182	-1162.75	78.971	0.000554592	78.9716	18537.8
-25017.6	-92.4691	-1369.98	77.6685	0.000545394	77.669	28947
-25225.9	303.733	-510.729	76.3978	0.000536422	76.3984	51681.1
-25434.3	-2.89576	-665.907	75.158	0.000527671	75.1586	6092.48
-25642.6	-306.901	-996.992	73.9481	0.000519131	73.9487	145046
-25850.9	132.099	-1200.05	72.7672	0.000510798	72.7677	3520.21
-26059.3	-213.215	-874.201	71.6142	0.000502663	71.6147	81128.1
-26267.6	-158.193	-1035.74	70.4884	0.000494721	70.4889	52295.5
-26475.9	236.157	-864.497	69.3889	0.000486966	69.3894	27811.3
-26684.3	-148.714	-1312.48	68.3149	0.000479392	68.3154	47101.9
-26892.6	-246.572	-731.445	67.2656	0.000471993	67.2661	98494.4
-27100.9	-187.652	-1061.44	66.2402	0.000464764	66.2407	64461.5
-27309.3	-250.595	-1095.46	65.2381	0.0004577	65.2385	99750.8
-27517.6	330.614	-1028.19	64.2585	0.000450796	64.2589	70944.8
-27725.9	123.9	-711.677	63.3008	0.000444047	63.3012	3672.22
-27934.3	499.696	-893.958	62.3643	0.000437448	62.3647	191259
-28142.6	73.902	-829.304	61.4484	0.000430996	61.4488	155.084
-28350.9	-181.868	-1025.8	60.5525	0.000424685	60.5529	58768
-28559.3	-236.916	-1010.32	59.676	0.000418511	59.6764	87966.9
-28767.6	-30.1131	-1423.87	58.8184	0.000412472	58.8188	7908.88
-28975.9	12.0269	-518.428	57.9791	0.000406562	57.9795	2111.64
-29184.3	-215.184	-941.378	57.1576	0.000400778	57.158	74170.2
-29392.6	174.782	-876.82	56.3534	0.000395117	56.3538	14025.3
-29600.9	256.629	-397.111	55.5661	0.000389575	55.5665	40426.2
-29809.3	-152.324	-221.136	54.7952	0.000384148	54.7955	42898.7
-30017.6	-331.794	-526.532	54.0401	0.000378834	54.0405	148869
-30225.9	370.264	-1288.86	53.3005	0.00037363	53.3009	100466
-30434.3	-50.5473	-1217.75	52.576	0.000368532	52.5764	10634.5
-30642.6	-237.785	-1031.14	51.8662	0.000363538	51.8665	83898.2
-30850.9	406.136	-597.722	51.1706	0.000358645	51.1709	126000
-31059.3	321.911	-720.438	50.4889	0.00035385	50.4892	73669.7
-31267.6	-213.494	-598.246	49.8207	0.00034915	49.821	69334.6
-31475.9	-14.8656	-948.241	49.1656	0.000344544	49.166	4100.05
-31684.3	-210.469	-987.548	48.5234	0.000340028	48.5238	67077.3
-31892.6	210.405	-1166.32	47.8937	0.0003356	47.894	26409.9
-32100.9	-6.28312	-725.34	47.2762	0.000331258	47.2765	2868.63
-32309.3	8.13451	-573.977	46.6705	0.000327	46.6708	1485.04
-32517.6	82.0419	-507.782	46.0763	0.000322823	46.0766	1293.5
-32725.9	26.6854	-1162.61	45.4934	0.000318726	45.4937	353.754
-32934.3	-602.155	-912.872	44.9215	0.000314706	44.9218	418709
-33142.6	-187.039	-919.305	44.3603	0.000310762	44.3606	53545.7
-33350.9	-243.734	-647.221	43.8095	0.000306892	43.8098	82681.4
-33559.3	112.379	-967.156	43.269	0.000303093	43.2693	4776.09
-33767.6	246.312	-729.889	42.7383	0.000299365	42.7386	41442.2
-33975.9	-93.9642	-607.55	42.2174	0.000295705	42.2177	18545.5
-34184.3	344.123	-921.498	41.7059	0.000292112	41.7062	91455.9
-34392.6	-150.876	-557.988	41.2036	0.000288583	41.2039	36894.5
-34600.9	416.078	-343.811	40.7104	0.000285119	40.7106	140900
-34809.3	-63.2361	-628.398	40.2259	0.000281716	40.2262	10704.4
-35017.6	338.85	-449.954	39.75	0.000278374	39.7503	89460.7
-35225.9	-102.105	-949.871	39.2826	0.000275091	39.2828	19990.5
-35434.3	28.5431	-880.568	38.8233	0.000271866	38.8235	105.687
-35642.6	-60.868	-575.592	38.372	0.000268697	38.3722	9848.63
-35850.9	367.971	-884.484	37.9285	0.000265583	37.9288	108928
-36059.3	395.333	-805.705	37.4927	0.000262523	37.4929	128049
-36267.6	174.068	-1393.72	37.0643	0.000259516	37.0645	18770.1
-36475.9	478.465	-615.767	36.6432	0.00025656	36.6435	195207
-36684.3	126.524	-783.834	36.2293	0.000253654	36.2295	8153.09
-36892.6	64.9227	-498.532	35.8223	0.000250797	35.8225	846.82
-37100.9	-49.1906	-1122.16	35.4221	0.000247989	35.4224	7159.35
-37309.3	-312.337	-299.118	35.0286	0.000245227	35.0288	120663
-37517.6	-40.1911	-562.76	34.6416	0.000242511	34.6419	5599.97
-37725.9	-98.2136	-863.457	34.261	0.00023984	34.2612	17549.6
-37934.3	-11.3422	-762.739	33.8866	0.000237213	33.8869	2045.67
-38142.6	-127.428	-447.32	33.5183	0.000234629	33.5186	25903.9
-38350.9	45.6908	-354.765	33.156	0.000232086	33.1562	157.116
-38559.3	-464.042	-416.96	32.7995	0.000229585	32.7998	246852
-38767.6	-52.1559	-464.061	32.4488	0.000227124	32.449	7157.98
-38975.9	-263.96	-485.03	32.1036	0.000224703	32.1038	87654
-39184.3	-78.1814	-610.089	31.7639	0.00022232	31.7641	12088
-39392.6	-275.876	-380.832	31.4296	0.000219974	31.4298	94436.9
-39600.9	-192.338	-500.998	31.1005	0.000217666	31.1007	49924.8
-39809.3	22.7443	-678.463	30.7765	0.000215394	30.7767	64.5195
-40017.6	-67.3268	-546.337	30.4576	0.000213157	30.4578	9561.82
-40225.9	57.3724	-543.701	30.1436	0.000210955	30.1438	741.398
-40434.3	379.894	-746.498	29.8344	0.000208786	29.8346	122542
-40642.6	210.838	-563.886	29.53	0.000206651	29.5302	32872.4
-40850.9	188.595	-319.479	29.2302	0.000204549	29.2304	25397.2
-41059.3	315.662	-805.368	28.9349	0.000202479	28.9351	82212.2
-41267.6	68.6565	-1079.54	28.6441	0.000200439	28.6443	1600.98
-41475.9	119.305	-544.926	28.3576	0.000198431	28.3578	8271.33
-41684.3	-58.1713	-972.996	28.0755	0.000196452	28.0757	7438.54
-41892.6	95.9692	-1058.81	27.7975	0.000194503	27.7977	4647.36
-42100.9	54.2822	-994.342	27.5236	0.000192583	27.5238	716.014
-42309.3	-18.9119	-512.792	27.2537	0.000190691	27.2539	2131.28
-42517.6	-83.1493	-710.932	26.9878	0.000188827	26.988	12130.2
-42725.9	-339.237	-735.366	26.7257	0.00018699	26.7259	133929
-42934.3	94.2161	-710.814	26.4675	0.00018518	26.4677	4589.84
-43142.6	269.297	-837.756	26.213	0.000183396	26.2131	59089.8
-43350.9	-329.647	-1078.03	25.9621	0.000181637	25.9623	126458
-43559.3	-67.9599	-703.472	25.7148	0.000179904	25.715	8774.98
-43767.6	-446.724	-374.827	25.471	0.000178195	25.4712	222968
-43975.9	109.527	-541.346	25.2307	0.000176511	25.2309	7105.84
-44184.3	-427.321	67.2053	24.9937	0.00017485	24.9939	204588
-44392.6	-357.998	-197.464	24.7601	0.000173213	24.7603	146504
-44600.9	-317.949	-593.378	24.5297	0.000171599	24.5299	117292
-44809.3	41.7048	-941.605	24.3026	0.000170007	24.3027	302.831
-45017.6	413.09	-856.247	24.0785	0.000168437	24.0787	151330
-45225.9	80.2843	-20.9896	23.8576	0.000166888	23.8577	3183.95
-45434.3	-481.236	-504.311	23.6397	0.000165361	23.6398	254900
-45642.6	-262.397	-306.58	23.4247	0.000163855	23.4249	81694.2
-45850.9	-34.4185	-381.993	23.2127	0.00016237	23.2128	3321.37
-46059.3	-40.4968	-949.389	23.0035	0.000160904	23.0037	4032.31
-46267.6	-193.95	-445.895	22.7971	0.000159458	22.7973	46979.4
-46475.9	96.9523	-605.365	22.5935	0.000158032	22.5937	5529.2
-46684.3	-154.899	-472.027	22.3927	0.000156625	22.3928	31432.5
-46892.6	-56.3531	-531.153	22.1944	0.000155236	22.1946	6169.75
-47100.9	-279.867	-200.412	21.9988	0.000153866	21.999	91123.1
-47309.3	231.631	-640.056	21.8058	0.000152514	21.806	44026.7
-47517.6	192.716	-952.311	21.6153	0.000151179	21.6155	29275.3
-47725.9	-60.8265	-254.767	21.4273	0.000149862	21.4275	6765.71
-47934.3	97.8368	-741.087	21.2417	0.000148563	21.2419	5866.77
-48142.6	-377.638	-345.072	21.0586	0.00014728	21.0587	158959
-48350.9	33.7528	-575.695	20.8778	0.000146013	20.8779	165.763
-48559.3	-407.792	-677.515	20.6993	0.000144763	20.6994	183605
-48767.6	215.204	-625.012	20.523	0.000143529	20.5232	37900.6
-48975.9	257.633	-735.78	20.3491	0.00014231	20.3492	56303.4
-49184.3	230.162	-432.467	20.1773	0.000141107	20.1774	44093.5
-49392.6	326.922	-338.739	20.0077	0.000139919	20.0078	94196.5
-49600.9	237.414	-517.342	19.8402	0.000138746	19.8403	47338.2
-49809.3	-293.367	-415.071	19.6748	0.000137588	19.6749	97995
-50017.6	-263.657	-857.952	19.5115	0.000136444	19.5116	80184.4
						2.76365e+07

## Sheet: G680_20dC_se_spec2 (2)
comp1:	base1	0	peak1	0.00206256	width1	3688.45	height1	8209.87
comp2:	base2	0	peak2	0.00137297	width2	3686.49	height2	6023.2
X	Real	Imaginary	comp1	comp2	sum	deruta
50399.1	-121.629	814.79	10.9784	8.04578	19.0241	19783.4
50190.7	-487.122	414.511	11.0696	8.11262	19.1822	256344
49982.4	-47.6578	410.29	11.1619	8.1803	19.3422	4489
49774.1	-277.225	235.131	11.2554	8.24882	19.5042	88048.1
49565.7	132.994	515.162	11.3501	8.31822	19.6683	12842.8
49357.4	86.7158	359.217	11.446	8.38849	19.8345	4473.11
49149.1	-494.944	591.177	11.5431	8.45965	20.0027	265170
48940.7	-44.6844	337.75	11.6414	8.53173	20.1732	4206.5
48732.4	136.687	-169.605	11.741	8.60472	20.3458	13535.3
48524.1	397.769	647.632	11.8419	8.67866	20.5206	142316
48315.7	-119.905	425.397	11.9441	8.75356	20.6977	19769
48107.4	54.4264	270.818	12.0476	8.82943	20.8771	1125.56
47899.1	-9.13625	226.108	12.1525	8.90629	21.0588	911.741
47690.7	-122.085	779.559	12.2588	8.98415	21.2429	20542.9
47482.4	-326.64	428.256	12.3664	9.06305	21.4295	121152
47274.1	-46.5676	322.843	12.4755	9.14298	21.6185	4649.34
47065.7	-269.368	434.781	12.586	9.22398	21.81	84784.7
46857.4	103.817	693.269	12.698	9.30605	22.004	6693.36
46649.1	189.945	130.763	12.8115	9.38923	22.2007	28138.2
46440.7	-68.549	551.306	12.9265	9.47353	22.4	8271.73
46232.4	-455.213	386.26	13.0431	9.55896	22.6021	228308
46024.1	-60.2026	676.047	13.1612	9.64556	22.8068	6890.57
45815.7	-112.746	172.503	13.281	9.73334	23.0144	18430.8
45607.4	94.4516	864.373	13.4024	9.82232	23.2248	5073.27
45399.1	-22.2463	553.93	13.5255	9.91252	23.438	2087.06
45190.7	271.132	748.388	13.6503	10.004	23.6543	61245.1
44982.4	-77.6864	1236.57	13.7768	10.0967	23.8735	10314.4
44774.1	84.9735	287.468	13.9051	10.1907	24.0958	3706.09
44565.7	150.967	499.439	14.0352	10.2861	24.3213	16039.1
44357.4	82.6492	830.222	14.1671	10.3827	24.5499	3375.53
44149.1	74.2126	307.049	14.3009	10.4808	24.7817	2443.41
43940.7	-54.918	496.079	14.4366	10.5802	25.0168	6389.57
43732.4	-274.34	442.499	14.5742	10.6811	25.2553	89757.5
43524.1	-378.927	109.774	14.7138	10.7834	25.4972	163559
43315.7	-166.12	327.368	14.8555	10.8872	25.7427	36811.3
43107.4	-251.877	453.444	14.9991	10.9925	25.9916	77210.8
42899.1	-373.09	947.44	15.1449	11.0993	26.2442	159468
42690.7	-81.488	581.681	15.2928	11.2077	26.5005	11661.5
42482.4	-216.722	674.96	15.4429	11.3177	26.7606	59283.6
42274.1	7.01889	737.617	15.5952	11.4293	27.0245	400.224
42065.7	92.1007	721.032	15.7497	11.5426	27.2923	4200.12
41857.4	-701.475	470.882	15.9066	11.6576	27.5641	531498
41649.1	144.853	713.821	16.0658	11.7742	27.8401	13691.9
41440.7	-424.459	517.011	16.2274	11.8927	28.1201	204828
41232.4	-3.66006	358.804	16.3915	12.0129	28.4044	1028.13
41024.1	296.954	604.336	16.5581	12.135	28.6931	71964.1
40815.7	-104.174	235.009	16.7272	12.259	28.9861	17731.7
40607.4	157.646	587.823	16.8989	12.3848	29.2837	16476.8
40399.1	38.0295	639.736	17.0733	12.5126	29.5859	71.2951
40190.7	-119.531	746.628	17.2504	12.6424	29.8928	22327.6
39982.4	-19.3341	520.704	17.4302	12.7742	30.2044	2454.07
39774.1	-231.154	596.846	17.6129	12.9081	30.521	68473.7
39565.7	-336.015	230.667	17.7985	13.0441	30.8426	134585
39357.4	-234.453	721.679	17.987	13.1822	31.1692	70555.1
39149.1	17.9764	658.942	18.1785	13.3226	31.5011	182.917
38940.7	-364.908	512.468	18.3731	13.4652	31.8383	157407
38732.4	40.12	553.539	18.5708	13.6101	32.181	63.0289
38524.1	-643.848	556.897	18.7718	13.7574	32.5292	457486
38315.7	84.9833	877.508	18.976	13.9071	32.8831	2714.43
38107.4	-124.121	994.002	19.1836	14.0592	33.2427	24763.5
37899.1	-461.893	750.519	19.3945	14.2138	33.6083	245522
37690.7	52.0016	634.709	19.609	14.371	33.98	324.778
37482.4	36.8411	552.438	19.8271	14.5308	34.3579	6.16619
37274.1	-179.727	667.758	20.0488	14.6933	34.7421	45996.8
37065.7	-77.6346	478.205	20.2742	14.8585	35.1328	12716.5
36857.4	297.88	471.458	20.5035	15.0265	35.5301	68827.4
36649.1	-431.508	1149.89	20.7367	15.1974	35.9341	218503
36440.7	299.719	617.269	20.9739	15.3713	36.3451	69366
36232.4	236.329	713.299	21.2151	15.5481	36.7632	39826.4
36024.1	-66.4732	1021.95	21.4606	15.728	37.1885	10745.8
35815.7	110.049	587.229	21.7103	15.911	37.6213	5245.78
35607.4	-160.561	690.123	21.9644	16.0972	38.0616	39450.8
35399.1	28.746	620.897	22.223	16.2867	38.5097	95.3301
35190.7	-131.599	710.364	22.4862	16.4796	38.9658	29092.5
34982.4	98.747	408.934	22.7541	16.6759	39.43	3518.51
34774.1	240.181	140.427	23.0268	16.8758	39.9026	40111.4
34565.7	-75.336	897.699	23.3044	17.0792	40.3836	13391
34357.4	-188.907	934.512	23.5871	17.2864	40.8735	52799.1
34149.1	-194.475	726.179	23.8749	17.4974	41.3722	55624.1
33940.7	65.6609	280.086	24.168	17.7122	41.8802	565.522
33732.4	49.4143	696.158	24.4666	17.931	42.3976	49.2351
33524.1	-310.274	509.491	24.7707	18.1539	42.9246	124749
33315.7	162.614	744.733	25.0805	18.3809	43.4614	14197.4
33107.4	250.949	779.317	25.3962	18.6123	44.0084	42824.4
32899.1	2.96107	1075.56	25.7178	18.848	44.5658	1730.95
32690.7	38.9827	885.291	26.0456	19.0882	45.1338	37.8363
32482.4	141.454	892.101	26.3797	19.3331	45.7128	9166.46
32274.1	-89.1553	393.274	26.7203	19.5827	46.3029	18348.9
32065.7	-326.05	967.762	27.0674	19.8371	46.9046	139095
31857.4	199.263	829.15	27.4214	20.0965	47.518	23026.5
31649.1	367.743	1038.7	27.7824	20.3611	48.1435	102144
31440.7	120.455	903.307	28.1505	20.6309	48.7814	5137.1
31232.4	179.454	950.003	28.526	20.9061	49.4321	16905.6
31024.1	-123.652	685.871	28.9091	21.1868	50.0959	30188.3
30815.7	311.435	1173.12	29.2999	21.4732	50.7731	67944.4
30607.4	135.727	540.492	29.6987	21.7655	51.4642	7100.16
30399.1	-294.249	577.23	30.1056	22.0637	52.1694	120005
30190.7	503.249	909.577	30.521	22.3682	52.8892	202824
29982.4	-215.185	1012.47	30.945	22.6789	53.624	72258
29774.1	39.2454	1031.38	31.3779	22.9962	54.3741	228.877
29565.7	-181.334	843.611	31.82	23.3202	55.1401	55919.9
29357.4	45.4601	1125.62	32.2714	23.651	55.9224	109.46
29149.1	-173.799	871.237	32.7325	23.9889	56.7215	53139.6
28940.7	-152.966	814.662	33.2036	24.3342	57.5377	44311.9
28732.4	253.018	712.723	33.6848	24.6869	58.3717	37887.2
28524.1	-31.4582	425.934	34.1766	25.0473	59.2239	8223.25
28315.7	-57.9858	850.66	34.6793	25.4157	60.0949	13943.1
28107.4	587.585	650.909	35.193	25.7922	60.9852	277308
27899.1	372.659	936.018	35.7183	26.1772	61.8955	96573.7
27690.7	182.478	935.373	36.2554	26.5708	62.8262	14316.5
27482.4	215.672	938.806	36.8047	26.9734	63.778	23071.8
27274.1	-66.4521	813.524	37.3665	27.3851	64.7517	17214.4
27065.7	41.9634	1016.54	37.9413	27.8064	65.7477	565.691
26857.4	242.098	1115.4	38.5295	28.2374	66.7669	30741
26649.1	260.101	849.969	39.1313	28.6785	67.8099	36975.8
26440.7	-175.825	940.141	39.7474	29.13	68.8775	59879.2
26232.4	-55.1023	1138.02	40.3782	29.5923	69.9704	15643.2
26024.1	-165.987	918.046	41.024	30.0656	71.0896	56205.3
25815.7	139.944	1294.1	41.6854	30.5503	72.2358	4584.43
25607.4	251.997	971.279	42.3629	31.0469	73.4098	31893.5
25399.1	216.859	745.542	43.0571	31.5556	74.6127	20234.1
25190.7	-27.1389	895.914	43.7684	32.0769	75.8453	10605.7
24982.4	-73.8371	1255.27	44.4975	32.6112	77.1087	22784.6
24774.1	185.632	1513.5	45.2448	33.159	78.4038	11497.9
24565.7	-337.611	1325.71	46.0112	33.7206	79.7318	174175
24357.4	-56.4707	1523.58	46.7971	34.2966	81.0938	18924
24149.1	80.9022	1202.64	47.6034	34.8875	82.4909	2.52395
23940.7	-166.022	868.405	48.4305	35.4937	83.9243	62473.2
23732.4	-40.6314	819.824	49.2794	36.1159	85.3953	15882.7
23524.1	201.105	1038.41	50.1508	36.7545	86.9053	13041.5
23315.7	532.368	1102.53	51.0454	37.4102	88.4556	197059
23107.4	-18.7959	1074.24	51.9642	38.0835	90.0477	11846.9
22899.1	443.008	1208.26	52.9079	38.7751	91.683	123429
22690.7	-50.0356	846.205	53.8775	39.4857	93.3632	20563.2
22482.4	508.03	768.246	54.8739	40.216	95.0899	170520
22274.1	-383.457	1278.5	55.8982	40.9667	96.8648	230709
22065.7	-250.077	1215.68	56.9513	41.7385	98.6898	121639
21857.4	-187.133	1377.73	58.0345	42.5323	100.567	82771.2
21649.1	-98.2367	968.955	59.1487	43.3489	102.498	40294.2
21440.7	-171.866	1403.43	60.2953	44.1892	104.484	76369.7
21232.4	-237.251	1112.91	61.4754	45.0541	106.53	118185
21024.1	175.057	1020.03	62.6904	45.9446	108.635	4411.88
20815.7	0.19565	1986.6	63.9418	46.8617	110.803	12234.1
20607.4	191.425	1045.1	65.2308	47.8064	113.037	6144.57
20399.1	-87.9131	1195.42	66.5592	48.7799	115.339	41311.5
20190.7	265.225	1088.51	67.9284	49.7834	117.712	21760.3
19982.4	127.645	1474.1	69.3402	50.8181	120.158	56.0516
19774.1	130.689	1460	70.7963	51.8853	122.682	64.1167
19565.7	60.9715	1525.78	72.2986	52.9863	125.285	4136.22
19357.4	-148.695	962.501	73.8492	54.1227	127.972	76544.3
19149.1	6.89267	823.362	75.4499	55.2959	130.746	15339.6
18940.7	-210.201	1686.31	77.1032	56.5075	133.611	118206
18732.4	-191.778	1707.12	78.8112	57.7593	136.57	107812
18524.1	32.8688	1574.81	80.5764	59.053	139.629	11397.8
18315.7	354.485	1423	82.4013	60.3905	142.792	44814.1
18107.4	-78.1663	1349.83	84.2888	61.7738	146.063	50278.6
17899.1	215.509	1295.3	86.2416	63.205	149.447	4364.26
17690.7	142.871	1130.99	88.2628	64.6863	152.949	101.574
17482.4	-143.612	1187.96	90.3557	66.2202	156.576	90112.6
17274.1	4.50931	1603.21	92.5236	67.809	160.333	24280.9
17065.7	194.199	1402.48	94.7701	69.4555	164.226	898.426
16857.4	144.273	1529.88	97.0992	71.1624	168.262	575.449
16649.1	213.936	1418.21	99.5148	72.9328	172.448	1721.27
16440.7	48.7071	1480.57	102.021	74.7698	176.791	16405.5
16232.4	351.607	1598.48	104.623	76.6768	181.3	29004.6
16024.1	39.1794	1280.08	107.326	78.6573	185.983	21551.3
15815.7	-75.4558	1182.94	110.134	80.7152	190.849	70918.2
15607.4	436.097	1555.69	113.053	82.8546	195.907	57690.9
15399.1	341.441	1707.1	116.089	85.0798	201.169	19676.3
15190.7	-491.025	1453.59	119.248	87.3953	206.644	486741
14982.4	285.292	1857.04	122.538	89.8062	212.344	5321.38
14774.1	222.959	1870.93	125.965	92.3178	218.282	21.8659
14565.7	479.104	1767.38	129.536	94.9356	224.472	64837.3
14357.4	451.78	2121.92	133.262	97.6657	230.927	48776
14149.1	263.507	1546.92	137.149	100.515	237.663	667.879
13940.7	6.26378	1633.89	141.208	103.489	244.697	56850.3
13732.4	-93.1075	1824.61	145.448	106.597	252.045	119130
13524.1	391.03	1801.24	149.881	109.846	259.728	17240.2
13315.7	291.947	1861.99	154.519	113.245	267.764	584.824
13107.4	307.116	2194.94	159.374	116.803	276.177	957.226
12899.1	73.7321	2131.69	164.46	120.531	284.99	44630.1
12690.7	405.542	1890.07	169.791	124.438	294.229	12390.5
12482.4	168.26	2418.49	175.384	128.537	303.921	18403.9
12274.1	96.34	1928.43	181.255	132.841	314.096	47417.8
12065.7	351.598	2167.11	187.425	137.362	324.787	718.854
11857.4	360.224	1699.18	193.912	142.117	336.028	585.424
11649.1	482.241	1776.16	200.739	147.12	347.858	18058.6
11440.7	-62.2488	1724.4	207.929	152.39	360.319	178564
11232.4	544.558	1841.56	215.509	157.946	373.455	29276.3
11024.1	138.241	2048.31	223.508	163.808	387.316	62038.4
10815.7	87.2094	2737.43	231.956	169.999	401.955	99064.9
10607.4	301.174	2209.72	240.887	176.545	417.432	13515.9
10399.1	225.296	2608.82	250.338	183.472	433.81	43477.9
10190.7	107.333	2435.17	260.35	190.81	451.16	118217
9982.4	511.578	2121.65	270.968	198.593	469.561	1765.46
9774.07	284.744	2680.85	282.241	206.855	489.096	41759.5
9565.73	467.09	2312.15	294.224	215.637	509.861	1829.35
9357.4	386.285	2766.02	306.975	224.983	531.958	21220.8
9149.07	892.434	2620.51	320.563	234.942	555.504	113522
8940.73	1096.65	2783.83	335.059	245.567	580.626	266280
8732.4	507.447	2830.85	350.546	256.918	607.465	10003.6
8524.07	828.185	2745.81	367.115	269.062	636.178	36867
8315.73	700.282	3210.33	384.867	282.073	666.941	1111.64
8107.4	721.836	3060.67	403.915	296.035	699.95	479.005
7899.07	318.167	3287.78	424.386	311.039	735.426	174105
7690.73	587.789	3096.96	446.423	327.191	773.614	34531.1
7482.4	687.063	3160.89	470.185	344.608	814.793	16314.9
7274.07	482.096	3257.19	495.854	363.422	859.275	142264
7065.73	838.576	3423.69	523.633	383.783	907.416	4738.95
6857.4	757.343	3566.58	553.754	405.861	959.616	40914.3
6649.07	1115.27	3821.49	586.481	429.85	1016.33	9788.48
6440.73	764.279	3819.97	622.114	455.968	1078.08	98473
6232.4	1059.89	3860.94	660.996	484.469	1145.47	7322.76
6024.07	989.081	3671.88	703.521	515.639	1219.16	52936.1
5815.73	1377.98	4299.3	750.139	549.811	1299.95	6088.35
5607.4	1107.94	4249.36	801.373	587.367	1388.74	78848.2
5399.07	1521.36	4530.44	857.824	628.747	1486.57	1210.02
5190.73	1413.15	4606.08	920.192	674.465	1594.66	32945.5
4982.4	1394.26	4871.98	989.288	725.116	1714.4	102489
4774.07	1567.46	4850.39	1066.06	781.394	1847.45	78396.6
4565.73	1536.53	5666.16	1151.61	844.109	1995.72	210851
4357.4	2444.94	5579.16	1247.23	914.211	2161.44	80373.8
4149.07	2289.99	5445.17	1354.44	992.811	2347.26	3279.81
3940.73	2718.72	5691.82	1475.03	1081.22	2556.25	26397.8
3732.4	2719.77	5904.38	1611.08	1180.96	2792.04	5222.11
3524.07	3320.81	5606.58	1765.03	1293.84	3058.87	68611.9
3315.73	3253.21	6368.04	1939.74	1421.95	3361.69	11768.8
3107.4	3824.68	6601.48	2138.54	1567.71	3706.25	14025
2899.07	4379.29	7055.61	2365.21	1733.93	4099.15	78480.9
2690.73	4862.85	6651.44	2624.05	1923.76	4547.81	99248.9
2482.4	5501.6	6864.04	2919.77	2140.63	5060.4	194663
2274.07	5782.28	7507.75	3257.27	2388.18	5645.45	18722.2
2065.73	7096.28	7388.38	3641.31	2669.88	6311.2	616359
1857.4	7241.65	7449.62	4075.71	2988.56	7064.27	31461.5
1649.07	7901.83	7294.64	4562.16	3345.47	7907.63	33.6795
1440.73	8668.25	6867.08	5098.36	3738.93	8837.29	28575.1
1232.4	10195.3	6390.59	5675.46	4162.45	9837.91	127697
1024.07	10865.4	5337.88	6275.03	4602.54	10877.6	148.858
815.735	11631.7	4682.73	6866.48	5036.74	11903.2	73716.9
607.402	12687.3	3894.43	7406.47	5433.21	12839.7	23207.9
399.068	13397.6	3442.54	7842.65	5753.51	13596.2	39445.1
190.735	14010.9	1990.68	8122.98	5959.39	14082.4	5106.56
-17.5984	15132.8	-481.598	8209.12	6022.65	14231.8	811888
-225.932	13554.4	-1963.47	8088.47	5934.04	14022.5	219086
-434.265	13243.4	-3543.54	7778.56	5706.45	13485	58389.2
-642.598	12207.8	-4245.38	7321.02	5370.48	12691.5	233946
-850.932	11594.1	-5419.7	6768.82	4965.05	11733.9	19523.7
-1059.27	10931	-6161.44	6173.29	4527.87	10701.2	52822.3
-1267.6	9986.78	-6580.97	5575.73	4089.26	9664.99	103552
-1475.93	8830.6	-6917.73	5004.55	3670.08	8674.63	24326.4
-1684.27	7583.54	-7249.32	4476.35	3282.5	7758.85	30736.1
-1892.6	7181.11	-7267.25	3998.67	2932.04	6930.71	62703.2
-2100.93	6250.84	-7489.81	3572.97	2619.75	6192.73	3376.69
-2309.27	5975.62	-7462.77	3197.1	2344.05	5541.15	188764
-2517.6	4941.19	-7089.94	2867	2101.93	4968.94	769.798
-2725.93	4673.68	-6868.56	2577.86	1889.88	4467.74	42408.7
-2934.27	4037.62	-6123.14	2324.78	1704.28	4029.06	73.2352
-3142.6	3938.51	-6404.45	2103.1	1541.73	3644.83	86246.9
-3350.93	3279.23	-6319.14	1908.63	1399.13	3307.76	813.865
-3559.27	2925.92	-5817.63	1737.64	1273.76	3011.4	7307.21
-3767.6	2457.12	-5834.88	1586.9	1163.24	2750.14	85861.8
-3975.93	2252.56	-5612.18	1453.63	1065.53	2519.16	71073.5
-4184.27	2195.73	-5372.39	1335.44	978.881	2314.32	14064.8
-4392.6	1796.33	-4775.5	1230.3	901.802	2132.11	112746
-4600.93	1611.9	-4592.8	1136.48	833.022	1969.51	127881
-4809.27	1599.02	-5228.29	1052.5	771.457	1823.96	50596.8
-5017.6	1624.49	-4770.82	977.102	716.184	1693.29	4733.49
-5225.93	1563.68	-4664.53	909.205	666.412	1575.62	142.477
-5434.27	1419.73	-4639.86	847.891	621.466	1469.36	2463.34
-5642.6	1181.48	-4339.44	792.367	580.766	1373.13	36729.4
-5850.93	1265.68	-4093.47	741.953	543.811	1285.76	403.417
-6059.27	1123.91	-4292.14	696.061	510.172	1206.23	6777.38
-6267.6	1034.8	-3903.21	654.182	479.474	1133.66	9772.74
-6475.93	1075.65	-3587.83	615.876	451.396	1067.27	70.2782
-6684.27	938.513	-3067.82	580.756	425.654	1006.41	4609.98
-6892.6	480.676	-3935.22	548.489	402.003	950.492	220728
-7100.93	823.717	-3549.72	518.781	380.227	899.009	5668.81
-7309.27	662.533	-3071.87	491.374	360.139	851.513	35713.4
-7517.6	224.129	-3276.72	466.042	341.571	807.612	340453
-7725.93	639.938	-2553.86	442.583	324.377	766.96	16134.4
-7934.27	831.999	-3011.69	420.822	308.426	729.248	10557.7
-8142.6	598.411	-2936.03	400.601	293.605	694.206	9176.73
-8350.93	637.704	-3323.05	381.78	279.811	661.591	570.577
-8559.27	271.309	-2757.42	364.236	266.952	631.187	129512
-8767.6	790.051	-2302.15	347.856	254.947	602.803	35061.8
-8975.93	297.368	-2698.26	332.542	243.722	576.265	77783.4
-9184.27	881.918	-2916.22	318.205	233.214	551.419	109230
-9392.6	193.987	-2537.51	304.764	223.363	528.126	111649
-9600.93	270.348	-2498.04	292.147	214.115	506.262	55655.4
-9809.27	304.823	-2878.33	280.288	205.424	485.712	32720.7
-10017.6	245.503	-2468.75	269.129	197.245	466.374	48784.2
-10225.9	361.864	-2717.3	258.617	189.54	448.157	7446.52
-10434.3	444.87	-2007.97	248.703	182.274	430.976	193.038
-10642.6	256.924	-2455.15	239.342	175.413	414.755	24910.7
-10850.9	438.49	-2258.7	230.495	168.929	399.425	1526.08
-11059.3	308.982	-2441.88	222.126	162.795	384.921	5766.74
-11267.6	214.776	-2259.98	214.2	156.986	371.186	24464.2
-11475.9	157.897	-2411.94	206.687	151.48	358.168	40108.3
-11684.3	144.967	-2486.2	199.56	146.256	345.817	40340.7
-11892.6	469.27	-2255.59	192.792	141.296	334.089	18273.9
-12100.9	83.305	-2264.92	186.361	136.582	322.943	57426.3
-12309.3	237.111	-1930.87	180.243	132.099	312.342	5659.6
-12517.6	-103.429	-1748.57	174.42	127.831	302.25	164576
-12725.9	-269.927	-1644.25	168.872	123.765	292.637	316478
-12934.3	486.915	-1764.2	163.583	119.889	283.472	41388.8
-13142.6	-97.7247	-2208.52	158.538	116.191	274.728	138721
-13350.9	127.797	-1619.88	153.72	112.66	266.381	19205.4
-13559.3	351.098	-2069.87	149.118	109.287	258.405	8591.99
-13767.6	-3.97769	-2099.5	144.718	106.062	250.781	64901.8
-13975.9	-343.585	-1810.25	140.509	102.978	243.487	344653
-14184.3	-32.8136	-2115.52	136.48	100.025	236.505	72532.4
-14392.6	401.541	-1738.66	132.621	97.1963	229.817	29489
-14600.9	-92.9406	-1601.77	128.922	94.4856	223.408	100076
-14809.3	-36.8277	-2051.83	125.376	91.8861	217.262	64561.5
-15017.6	100.144	-1516.71	121.973	89.392	211.365	12370
-15225.9	8.76799	-1708.03	118.705	86.9976	205.703	38783.4
-15434.3	384.054	-1758.34	115.567	84.6976	200.265	33778.5
-15642.6	88.2592	-1947.25	112.551	82.4873	195.039	11401.8
-15850.9	494.83	-1046.14	109.651	80.3619	190.013	92913.3
-16059.3	-113.444	-1475.42	106.862	78.3174	185.179	89175.7
-16267.6	15.1784	-1892.48	104.177	76.3495	180.526	27339.9
-16475.9	-184.989	-1501.68	101.591	74.4546	176.046	130346
-16684.3	435.298	-1226.5	99.1004	72.6291	171.729	69468.3
-16892.6	180.333	-1158.68	96.6997	70.8696	167.569	162.919
-17100.9	24.4109	-1133.47	94.3849	69.1731	163.558	19361.9
-17309.3	26.7465	-1673.59	92.1519	67.5366	159.688	17673.5
-17517.6	138.096	-1518.37	89.9969	65.9572	155.954	318.92
-17725.9	525.618	-1534.83	87.9164	64.4324	152.349	139330
-17934.3	-162.149	-1446.55	85.9069	62.9597	148.867	96730.7
-18142.6	-339.198	-1329.71	83.9654	61.5368	145.502	234934
-18350.9	11.2614	-1034.78	82.0887	60.1613	142.25	17158
-18559.3	-114.062	-1318.17	80.274	58.8314	139.105	64093.5
-18767.6	39.0062	-1340.93	78.5186	57.5449	136.064	9420.13
-18975.9	466.681	-1400.49	76.8201	56.3	133.12	111263
-19184.3	290.53	-1453.74	75.1758	55.095	130.271	25683.1
-19392.6	-292.051	-765.323	73.5837	53.9281	127.512	176033
-19600.9	51.1906	-1199.06	72.0415	52.7979	124.839	5424.14
-19809.3	433.191	-1282.51	70.5471	51.7026	122.25	96684.4
-20017.6	300.576	-1677.04	69.0986	50.641	119.74	32701.8
-20225.9	59.7839	-770.195	67.6941	49.6117	117.306	3308.78
-20434.3	-49.3624	-1028.44	66.3319	48.6134	114.945	26997
-20642.6	346.163	-1164.8	65.0103	47.6448	112.655	54525.8
-20850.9	78	-1264.8	63.7277	46.7048	110.433	1051.87
-21059.3	-25.9419	-1333.1	62.4826	45.7923	108.275	18014.2
-21267.6	88.3195	-854.337	61.2736	44.9062	106.18	318.99
-21475.9	-99.0595	-1122.33	60.0992	44.0455	104.145	41292
-21684.3	108.41	-1245.29	58.9582	43.2093	102.167	38.9731
-21892.6	-40.1503	-1317.19	57.8493	42.3966	100.246	19711.1
-22100.9	-223.423	-1233.48	56.7713	41.6066	98.3779	103556
-22309.3	-208.997	-1436.94	55.7231	40.8384	96.5615	93366
-22517.6	71.1882	-1604.76	54.7036	40.0912	94.7948	557.273
-22725.9	-119.158	-1303.64	53.7118	39.3643	93.0761	45043.1
-22934.3	-19.8609	-1499.46	52.7466	38.6569	91.4036	12379.8
-23142.6	-260.595	-1366.39	51.8072	37.9684	89.7757	122759
-23350.9	374.962	-1188.09	50.8926	37.2981	88.1908	82237.7
-23559.3	334.872	-1368.57	50.002	36.6454	86.6474	61615.3
-23767.6	-249.826	-1317.09	49.1345	36.0096	85.1441	112205
-23975.9	94.4441	-830.731	48.2893	35.3902	83.6795	115.878
-24184.3	-46.1436	-1158	47.4657	34.7866	82.2523	16485.5
-24392.6	131.605	-1343.47	46.6629	34.1983	80.8612	2574.91
-24600.9	-219.712	-931.468	45.8804	33.6247	79.5051	89531.1
-24809.3	-57.182	-1162.75	45.1173	33.0655	78.1827	18323.6
-25017.6	-92.4691	-1369.98	44.373	32.52	76.893	28683.5
-25225.9	303.733	-510.729	43.647	31.9879	75.6349	52028.8
-25434.3	-2.89576	-665.907	42.9386	31.4688	74.4074	5975.78
-25642.6	-306.901	-996.992	42.2473	30.9622	73.2095	144484
-25850.9	132.099	-1200.05	41.5725	30.4676	72.0402	3607.07
-26059.3	-213.215	-874.201	40.9138	29.9848	70.8986	80720.7
-26267.6	-158.193	-1035.74	40.2705	29.5134	69.784	51973.6
-26475.9	236.157	-864.497	39.6423	29.053	68.6953	28043.3
-26684.3	-148.714	-1312.48	39.0287	28.6033	67.6319	46805.7
-26892.6	-246.572	-731.445	38.4291	28.1639	66.593	98072.4
-27100.9	-187.652	-1061.44	37.8433	27.7345	65.5778	64125.3
-27309.3	-250.595	-1095.46	37.2707	27.3149	64.5856	99338.8
-27517.6	330.614	-1028.19	36.711	26.9047	63.6157	71287.9
-27725.9	123.9	-711.677	36.1638	26.5037	62.6675	3749.43
-27934.3	499.696	-893.958	35.6287	26.1115	61.7402	191806
-28142.6	73.902	-829.304	35.1054	25.728	60.8334	170.789
-28350.9	-181.868	-1025.8	34.5936	25.3529	59.9464	58474.4
-28559.3	-236.916	-1010.32	34.0928	24.9858	59.0786	87612.6
-28767.6	-30.1131	-1423.87	33.6028	24.6267	58.2295	7804.42
-28975.9	12.0269	-518.428	33.1233	24.2753	57.3986	2058.59
-29184.3	-215.184	-941.378	32.6539	23.9313	56.5853	73858.6
-29392.6	174.782	-876.82	32.1945	23.5946	55.7891	14159.4
-29600.9	256.629	-397.111	31.7446	23.2649	55.0096	40650.4
-29809.3	-152.324	-221.136	31.3042	22.9421	54.2463	42671.4
-30017.6	-331.794	-526.532	30.8728	22.626	53.4987	148451
-30225.9	370.264	-1288.86	30.4502	22.3163	52.7665	100805
-30434.3	-50.5473	-1217.75	30.0363	22.0129	52.0492	10526
-30642.6	-237.785	-1031.14	29.6307	21.7157	51.3464	83597.2
-30850.9	406.136	-597.722	29.2333	21.4244	50.6577	126365
-31059.3	321.911	-720.438	28.8438	21.139	49.9828	73944.8
-31267.6	-213.494	-598.246	28.4621	20.8592	49.3213	69071.6
-31475.9	-14.8656	-948.241	28.0878	20.5849	48.6728	4037.13
-31684.3	-210.469	-987.548	27.7209	20.316	48.0369	66825.4
-31892.6	210.405	-1166.32	27.3611	20.0524	47.4135	26566.4
-32100.9	-6.28312	-725.34	27.0083	19.7938	46.8021	2818.04
-32309.3	8.13451	-573.977	26.6623	19.5402	46.2024	1449.17
-32517.6	82.0419	-507.782	26.3228	19.2914	45.6142	1326.98
-32725.9	26.6854	-1162.61	25.9898	19.0473	45.0371	336.786
-32934.3	-602.155	-912.872	25.663	18.8079	44.4709	418126
-33142.6	-187.039	-919.305	25.3424	18.5729	43.9153	53339.8
-33350.9	-243.734	-647.221	25.0277	18.3423	43.37	82428.6
-33559.3	112.379	-967.156	24.7189	18.1159	42.8348	4836.32
-33767.6	246.312	-729.889	24.4157	17.8937	42.3095	41617.1
-33975.9	-93.9642	-607.55	24.1181	17.6756	41.7937	18430.2
-34184.3	344.123	-921.498	23.8259	17.4614	41.2873	91709.4
-34392.6	-150.876	-557.988	23.5389	17.2511	40.7901	36735.7
-34600.9	416.078	-343.811	23.2571	17.0446	40.3017	141208
-34809.3	-63.2361	-628.398	22.9804	16.8418	39.8221	10621
-35017.6	338.85	-449.954	22.7085	16.6425	39.351	89699.7
-35225.9	-102.105	-949.871	22.4414	16.4468	38.8882	19879.1
-35434.3	28.5431	-880.568	22.179	16.2545	38.4335	97.819
-35642.6	-60.868	-575.592	21.9212	16.0655	37.9867	9772.26
-35850.9	367.971	-884.484	21.6678	15.8798	37.5477	109179
-36059.3	395.333	-805.705	21.4188	15.6974	37.1162	128319
-36267.6	174.068	-1393.72	21.1741	15.518	36.6921	18872.3
-36475.9	478.465	-615.767	20.9335	15.3417	36.2752	195532
-36684.3	126.524	-783.834	20.697	15.1684	35.8654	8218.98
-36892.6	64.9227	-498.532	20.4645	14.998	35.4625	867.905
-37100.9	-49.1906	-1122.16	20.2359	14.8304	35.0663	7099.22
-37309.3	-312.337	-299.118	20.0111	14.6656	34.6767	120419
-37517.6	-40.1911	-562.76	19.79	14.5036	34.2936	5547.97
-37725.9	-98.2136	-863.457	19.5725	14.3443	33.9168	17458.4
-37934.3	-11.3422	-762.739	19.3587	14.1875	33.5462	2014.96
-38142.6	-127.428	-447.32	19.1482	14.0333	33.1816	25795.6
-38350.9	45.6908	-354.765	18.9413	13.8816	32.8229	165.585
-38559.3	-464.042	-416.96	18.7376	13.7323	32.4699	246525
-38767.6	-52.1559	-464.061	18.5372	13.5855	32.1227	7102.88
-38975.9	-263.96	-485.03	18.34	13.441	31.781	87462.9
-39184.3	-78.1814	-610.089	18.1459	13.2987	31.4447	12017.9
-39392.6	-275.876	-380.832	17.9549	13.1587	31.1137	94242.7
-39600.9	-192.338	-500.998	17.7669	13.021	30.7879	49785.1
-39809.3	22.7443	-678.463	17.5818	12.8853	30.4672	59.6422
-40017.6	-67.3268	-546.337	17.3996	12.7518	30.1514	9502
-40225.9	57.3724	-543.701	17.2203	12.6203	29.8406	758.003
-40434.3	379.894	-746.498	17.0436	12.4909	29.5345	122752
-40642.6	210.838	-563.886	16.8697	12.3634	29.2331	32980.2
-40850.9	188.595	-319.479	16.6984	12.2379	28.9363	25491
-41059.3	315.662	-805.368	16.5297	12.1143	28.644	82379.2
-41267.6	68.6565	-1079.54	16.3636	11.9925	28.3561	1624.12
-41475.9	119.305	-544.926	16.1999	11.8726	28.0725	8323.31
-41684.3	-58.1713	-972.996	16.0387	11.7544	27.7931	7389.89
-41892.6	95.9692	-1058.81	15.8799	11.638	27.5179	4685.58
-42100.9	54.2822	-994.342	15.7234	11.5233	27.2468	730.914
-42309.3	-18.9119	-512.792	15.5693	11.4103	26.9796	2106.03
-42517.6	-83.1493	-710.932	15.4174	11.299	26.7164	12070.5
-42725.9	-339.237	-735.366	15.2677	11.1893	26.4569	133732
-42934.3	94.2161	-710.814	15.1201	11.0812	26.2013	4626.01
-43142.6	269.297	-837.756	14.9747	10.9746	25.9493	59218.1
-43350.9	-329.647	-1078.03	14.8314	10.8696	25.7009	126272
-43559.3	-67.9599	-703.472	14.6901	10.766	25.4561	8726.56
-43767.6	-446.724	-374.827	14.5508	10.664	25.2148	222726
-43975.9	109.527	-541.346	14.4135	10.5633	24.9769	7148.72
-44184.3	-427.321	67.2053	14.2782	10.4641	24.7423	204361
-44392.6	-357.998	-197.464	14.1447	10.3663	24.511	146313
-44600.9	-317.949	-593.378	14.0131	10.2699	24.2829	117123
-44809.3	41.7048	-941.605	13.8833	10.1747	24.0581	311.407
-45017.6	413.09	-856.247	13.7553	10.0809	23.8363	151518
-45225.9	80.2843	-20.9896	13.6291	9.98844	23.6175	3211.12
-45434.3	-481.236	-504.311	13.5046	9.8972	23.4018	254660
-45642.6	-262.397	-306.58	13.3818	9.8072	23.189	81559.4
-45850.9	-34.4185	-381.993	13.2607	9.71842	22.9791	3294.48
-46059.3	-40.4968	-949.389	13.1412	9.63085	22.772	4002.95
-46267.6	-193.95	-445.895	13.0233	9.54445	22.5677	46880
-46475.9	96.9523	-605.365	12.907	9.45921	22.3662	5563.09
-46684.3	-154.899	-472.027	12.7922	9.3751	22.1673	31352.6
-46892.6	-56.3531	-531.153	12.679	9.29211	21.9711	6134.68
-47100.9	-279.867	-200.412	12.5672	9.21022	21.7774	90989.4
-47309.3	231.631	-640.056	12.457	9.1294	21.5864	44118.9
-47517.6	192.716	-952.311	12.3481	9.04964	21.3978	29349.8
-47725.9	-60.8265	-254.767	12.2407	8.97093	21.2116	6730.25
-47934.3	97.8368	-741.087	12.1347	8.89323	21.0279	5899.59
-48142.6	-377.638	-345.072	12.0301	8.81654	20.8466	158790
-48350.9	33.7528	-575.695	11.9268	8.74084	20.6676	171.222
-48559.3	-407.792	-677.515	11.8248	8.6661	20.4909	183426
-48767.6	215.204	-625.012	11.7241	8.59233	20.3164	37981.1
-48975.9	257.633	-735.78	11.6247	8.51948	20.1442	56400.7
-49184.3	230.162	-432.467	11.5266	8.44756	19.9742	44178.9
-49392.6	326.922	-338.739	11.4297	8.37655	19.8063	94320.3
-49600.9	237.414	-517.342	11.334	8.30643	19.6405	47425.2
-49809.3	-293.367	-415.071	11.2395	8.23719	19.4767	97870.9
-50017.6	-263.657	-857.952	11.1462	8.1688	19.315	80073.1
						2.85769e+07

## Sheet: G680_20dC_se_spec2
X	Real	Imaginary
416857	-171.459	-104.752
416649	702.128	-21.2988
416441	-204.343	-49.253
416232	345.869	15.4683
416024	235.996	188.691
415816	151.952	-3.45565
415607	-143.983	-295.148
415399	480.055	-80.2428
415191	-232.295	-289.81
414982	332.442	313.821
414774	236.482	-284.204
414566	341.146	-0.558604
414357	51.5476	-121.248
414149	-188.821	34.3314
413941	-83.5265	-33.6086
413732	-340.228	415.654
413524	-201.074	-275.863
413316	-139.308	-309.342
413107	177.064	-76.3468
412899	126.799	371.398
412691	5.64424	-218.382
412482	5.77253	-141.384
412274	189.757	73.8102
412066	-224.386	106.604
411857	-49.1678	-539.354
411649	288.464	162.495
411441	14.9427	-510.019
411232	72.9137	-5.62167
411024	173.561	20.164
410816	253.022	293.605
410607	17.8509	54.5455
410399	178.189	-132.893
410191	563.448	-283.97
409982	414.108	-157.727
409774	5.06938	-177.135
409566	307.919	-149.204
409357	-170.508	37.7764
409149	326.658	-5.2239
408941	-106.931	139.198
408732	87.296	-51.3808
408524	292.377	-12.488
408316	-14.8897	-162.463
408107	-268.927	297.849
407899	-182.311	-292.079
407691	-84.135	460.268
407482	-87.1546	-556.126
407274	289.409	-218.992
407066	165.807	117.477
406857	545.369	114.068
406649	231.6	-359.569
406441	-191.11	-40.992
406232	75.1525	-64.1898
406024	40.9968	75.4894
405816	315.563	-95.8141
405607	-132.476	-174.44
405399	-219.296	-8.38525
405191	-253.205	-107.291
404982	-442.122	-265.661
404774	130.924	392.718
404566	-326.99	-157.578
404357	491.485	-4.1463
404149	-60.7473	-261.756
403941	-275.043	-244.717
403732	-108.958	58.7306
403524	-195.485	185.83
403316	242.555	-234.181
403107	25.4871	-114.135
402899	102.283	110.36
402691	-166.881	-170.191
402482	135.898	-13.5755
402274	35.9723	308.648
402066	153.082	54.6998
401857	110.829	106.224
401649	-115.709	202.98
401441	-297.26	82.8502
401232	446.199	-97.4972
401024	-79.7853	-87.6756
400816	75.0692	-11.2712
400607	-62.6454	-48.844
400399	-54.7421	-37.5436
400191	201.552	-223.389
399982	-119.246	44.3925
399774	225.377	344.292
399566	286.674	33.042
399357	128.763	-32.7564
399149	147.558	23.8705
398941	-19.2496	241.273
398732	202.133	-296.919
398524	-74.294	-69.2491
398316	344.15	-350.825
398107	-59.115	-100.29
397899	260.534	209.935
397691	2.56224	-47.8664
397482	-405.394	226.856
397274	179.611	48.5581
397066	-220.299	-22.32
396857	1.19673	-187.441
396649	74.6178	37.2947
396441	3.7861	-232.877
396232	55.2561	-234.154
396024	-524.949	-3.12287
395816	-211.988	-65.4872
395607	172.225	143.094
395399	-324.231	-211.068
395191	-59.3336	-30.6457
394982	-549.074	-2.92931
394774	72.7402	312.172
394566	62.746	25.3609
394357	118.507	121.782
394149	-91.7073	-415.61
393941	-65.8508	362.206
393732	134.669	-37.1719
393524	-308.797	278.75
393316	80.1538	-107.603
393107	-65.2618	-285.417
392899	-252.692	124.534
392691	-133.141	108.668
392482	-262.56	6.44554
392274	34.1624	-29.186
392066	-291.347	199.575
391857	-40.6307	12.2919
391649	-13.5498	57.4341
391441	-515.665	-316.987
391232	221.551	129.798
391024	93.9997	23.926
390816	65.566	-254.298
390607	238.464	207.492
390399	-75.7503	-157.416
390191	-86.1328	-341.339
389982	343.063	63.5015
389774	-107.534	140.398
389566	282.948	-237.689
389357	98.375	-77.7316
389149	-176.135	496.744
388941	220.726	-103.782
388732	135.93	-6.08563
388524	-63.2469	194.133
388316	119.413	144.984
388107	79.6811	-332.136
387899	202.524	85.525
387691	68.2633	-227.284
387482	314.553	-54.3701
387274	-193.476	-183.963
387066	33.4663	-330.866
386857	-197.469	-116.313
386649	344.879	29.067
386441	33.1955	169.807
386232	-196.671	-287.099
386024	-533.126	42.7634
385816	-9.65892	-60.5903
385607	-210.357	-11.9781
385399	-24.9091	4.46197
385191	262.91	225.057
384982	82.5679	-322.684
384774	-189.092	-121.025
384566	-477.28	162.306
384357	352.606	-16.2835
384149	-205.157	298.855
383941	-56.4619	-101.444
383732	244.073	-450.678
383524	-183.933	116.929
383316	243.371	-98.9495
383107	18.5487	-72.207
382899	-187.06	-221.325
382691	-320.474	-458.874
382482	-192.951	-203.661
382274	52.0461	-168.525
382066	-17.8691	1.59964
381857	157.929	-202.048
381649	2.13982	-201.788
381441	5.19227	-143.498
381232	84.8942	13.0068
381024	-91.3058	-309.793
380816	12.8546	49.3196
380607	-24.5044	-165.927
380399	144.012	105.463
380191	-414.422	88.756
379982	-66.1826	256.341
379774	301.342	2.5912
379566	114.35	-50.2855
379357	-271.769	-182.368
379149	391.549	15.73
378941	210.086	241.501
378732	-185.511	-119.235
378524	-23.6435	334.795
378316	55.0619	-364.32
378107	27.8219	79.1327
377899	-171.996	-34.6755
377691	256.215	-101.376
377482	90.2377	344.451
377274	19.2358	140.202
377066	-89.4142	105.754
376857	-220.408	85.3106
376649	-39.6183	148.996
376441	-119.504	86.4441
376232	79.2603	-116.86
376024	-183.25	219.918
375816	154.969	-122.235
375607	86.2725	111.601
375399	-301.747	236.548
375191	82.9864	-83.3015
374982	65.917	-455.563
374774	443.841	175.961
374566	-24.8024	56.4803
374357	448.439	-432.699
374149	-468.349	193.094
373941	-94.3593	6.44382
373732	391.319	-88.0074
373524	-80.4417	-216.882
373316	6.73272	-101.916
373107	-351.449	160.613
372899	193.294	146.968
372691	48.4513	-54.9039
372482	180.677	-107.038
372274	76.3575	278.507
372066	-128.361	-106.329
371857	-221.503	-183.433
371649	162.772	73.9849
371441	-288.256	146.764
371232	349.317	5.94207
371024	-50.458	-263.293
370816	44.0644	-264.723
370607	206.862	-1.06077
370399	61.5503	128.221
370191	-196.053	81.6213
369982	-227.923	-298.585
369774	57.0298	-106.253
369566	-328.912	224.682
369357	-16.3796	-19.0889
369149	127.762	334.998
368941	-59.9185	99.2226
368732	-151.564	-131.288
368524	79.2717	-110.051
368316	47.5548	165.468
368107	334.143	-45.272
367899	371.045	79.2281
367691	-18.3372	-207.487
367482	-79.9924	222.405
367274	-131.352	-178.463
367066	53.2717	-347.564
366857	262.546	-58.1148
366649	66.1117	279.624
366441	106.087	78.7662
366232	-17.8692	174.978
366024	15.0256	319.409
365816	31.0761	-167.05
365607	43.2701	-329.375
365399	-142.51	-254.956
365191	-305.491	3.15455
364982	-232.477	-103.335
364774	-171.552	320.442
364566	-89.6911	314.782
364357	-203.214	-273.283
364149	-42.716	291.05
363941	95.6237	-7.92575
363732	18.0857	-502.016
363524	50.5619	132.117
363316	-42.0926	68.9131
363107	-44.3229	161.278
362899	-1.18079	44.7047
362691	-125.69	49.8886
362482	-185.677	78.8385
362274	117.25	-14.6293
362066	-332.804	-86.4497
361857	-241.784	-324.459
361649	-165.575	-272.973
361441	8.99878	55.4067
361232	142.289	289.802
361024	242.465	-286.559
360816	-116.226	124.975
360607	210.619	58.7971
360399	257.918	-146.909
360191	-201.576	-92.8741
359982	47.9387	33.3524
359774	80.5644	402.045
359566	-147.917	486.057
359357	67.7384	19.0379
359149	23.3038	-199.251
358941	177.137	-55.6734
358732	-93.7203	-206.414
358524	300.839	-200.413
358316	-105.634	-88.0301
358107	-294.733	-6.49312
357899	165.324	-328.98
357691	-334.171	-247.581
357482	-133.315	-199.809
357274	-56.5225	170.539
357066	-193.935	-253.846
356857	-142.115	-13.9983
356649	105.004	147.176
356441	-324.963	370.338
356232	-68.2428	-105.715
356024	13.7535	18.0905
355816	-180.935	-70.7871
355607	-297.204	-216.847
355399	180.066	-68.8568
355191	137.147	-159.426
354982	-400.081	-75.0464
354774	80.7042	196.703
354566	-236.057	-78.0667
354357	645.258	-197.399
354149	472.438	-485.437
353941	205.703	-207.236
353732	50.0702	140.098
353524	115.664	52.9416
353316	148.536	-91.7233
353107	-265.338	212.849
352899	-61.7268	63.6791
352691	-35.0545	-68.4287
352482	-124.3	102.206
352274	469.937	-112.423
352066	8.51983	-362.239
351857	15.6762	158.445
351649	-13.4551	-87.5564
351441	321.471	-90.2435
351232	65.5488	685.692
351024	-1.51972	89.9765
350816	44.6864	114.149
350607	-260.823	69.6332
350399	-59.6259	-55.1512
350191	241.689	149.383
349982	-200.621	-39.2577
349774	248.102	184.462
349566	385.596	377.994
349357	282.099	126.07
349149	-303.849	524.356
348941	35.7908	137.089
348732	-173.185	147.04
348524	45.5421	-201.155
348316	-46.0463	-137.899
348107	235.734	32.222
347899	31.8738	42.1668
347691	59.9626	-136.658
347482	-78.2187	86.9042
347274	63.6714	124.94
347066	-109.856	181.187
346857	184.165	70.6477
346649	-51.3772	200.027
346441	-131.659	-328.361
346232	79.6549	77.0351
346024	-187.293	413.101
345816	-172.944	253.779
345607	-152.235	-93.2018
345399	-70.1867	-232.309
345191	-1.79389	117.944
344982	100.026	33.7839
344774	110.382	133.014
344566	-295.388	118.794
344357	-156.179	149.042
344149	0.356943	-14.1951
343941	-35.0435	23.3
343732	-256.99	-92.4987
343524	-129.974	-442.708
343316	-623.756	72.2214
343107	-22.1439	73.1651
342899	60.9786	-299.485
342691	47.7787	-124.046
342482	13.6714	191.633
342274	-20.6889	64.7911
342066	234.86	-48.975
341857	84.8339	-513.623
341649	241.761	-225.269
341441	-352.81	59.5129
341232	-46.2326	-40.1902
341024	-93.6832	-132.363
340816	-172.085	-101.954
340607	-94.3314	224.877
340399	148.131	199.842
340191	342.982	113.39
339982	139.259	323.14
339774	-108.223	-153.189
339566	42.3963	380.244
339357	-100.729	-164.498
339149	240.484	-8.0559
338941	139.924	174.556
338732	-119.238	223.443
338524	-485.648	-162.322
338316	-67.3861	-39.9818
338107	-3.7836	-44.7593
337899	109.264	-190.741
337691	88.5132	-198.875
337482	-280.979	373.087
337274	-340.861	326.982
337066	-40.9172	270.758
336857	-109.275	-66.0323
336649	455.518	-280.515
336441	217.191	-34.2353
336232	-467.169	-542.964
336024	-146.405	103.829
335816	-65.9895	-34.3455
335607	-196.063	26.5012
335399	-159.211	-114.285
335191	74.2019	272.58
334982	165.197	317.619
334774	-97.9234	-66.2679
334566	-294.561	-118.905
334357	168.864	185.346
334149	-51.8096	-80.0142
333941	494.257	-101.897
333732	-90.9367	-71.6348
333524	-77.6363	-24.4669
333316	148.234	307.31
333107	-47.5744	-124.078
332899	-9.85155	-497.067
332691	99.759	-93.8473
332482	-25.0126	276.782
332274	-536.881	-106.232
332066	-224.707	-13.2547
331857	185.378	9.00982
331649	128.241	-91.2181
331441	-178.231	-109.499
331232	193.604	-287.482
331024	109.905	117.3
330816	73.2655	-285.053
330607	203.294	290.284
330399	-445.258	233.869
330191	-483.276	107.771
329982	33.4713	-211.258
329774	-527.167	-221.042
329566	222.471	-266.74
329357	-284.947	-193.743
329149	-183.982	296.231
328941	148.786	-7.10276
328732	-286.572	-45.679
328524	156.902	-90.5906
328316	144.291	-249.276
328107	347.808	514.851
327899	118.209	-91.0615
327691	-100.535	-154.631
327482	252.23	-210.576
327274	-159.041	-101.716
327066	12.5047	395.772
326857	-353.069	-341.825
326649	-428.575	-175.658
326441	108.823	-325.9
326232	-36.9375	53.2352
326024	-92.592	485.456
325816	151.498	-278.817
325607	355.354	95.5974
325399	-111.115	-162.022
325191	-95.99	-76.475
324982	-160.94	-67.1436
324774	64.0683	229.249
324566	167.01	-169.581
324357	239.061	438.888
324149	153.665	145.652
323941	-95.6447	-256.953
323732	134.795	-294.56
323524	101.813	-82.1953
323316	-275.821	260.691
323107	-116.522	204.81
322899	-140.342	96.0685
322691	177.068	26.2342
322482	84.3322	301.909
322274	-109.378	26.107
322066	-150.418	11.2048
321857	-13.1868	285.253
321649	-240.545	73.3955
321441	233.782	-364.87
321232	-130.429	195.681
321024	9.27816	-125.046
320816	-224.482	135.133
320607	-10.1849	-6.38347
320399	-48.3053	-349.642
320191	-18.9409	9.17376
319982	113.694	-11.1855
319774	-27.6362	-51.3388
319566	30.0304	300.273
319357	-103.068	-210.531
319149	-295.963	239.59
318941	-140.969	-246.027
318732	8.85659	-119.582
318524	-332.95	-3.90909
318316	-19.7351	-78.7907
318107	-58.8907	70.2035
317899	175.018	305.706
317691	-144.171	2.17634
317482	-226.545	1.71955
317274	-40.7919	360.079
317066	-176.45	-23.3673
316857	-119.067	-94.0359
316649	-193.183	-49.4346
316441	-163.066	84.6509
316232	-98.3576	-5.02712
316024	79.0669	-223.922
315816	-205.066	-148.273
315607	48.389	119.236
315399	205.627	-89.7039
315191	-164.295	361.659
314982	97.6088	-0.287842
314774	-292.599	-432.19
314566	82.0062	210.533
314357	24.3803	-68.5134
314149	-120.583	-2.68588
313941	170.427	-84.8712
313732	5.33287	-61.6784
313524	-14.1006	113.811
313316	39.9676	-338.713
313107	-83.637	-142.195
312899	-438.658	-78.0868
312691	-230.198	115.993
312482	-306.778	84.1629
312274	140.013	-29.1981
312066	386.988	-286.801
311857	122.263	164.666
311649	194.073	-265.243
311441	109.209	-87.3628
311232	412.512	43.4707
311024	247.44	318.434
310816	158.857	13.106
310607	-211.85	115.959
310399	213.812	40.089
310191	-98.3059	-336.516
309982	232.002	-296.45
309774	82.0347	264.778
309566	-118.275	216.302
309357	104.073	371.642
309149	-69.5827	-200.069
308941	187.812	235.291
308732	-115.429	-330.446
308524	300.538	244.948
308316	-312.936	354.653
308107	59.6552	-232.376
307899	446.358	-369.383
307691	68.1963	-336.874
307482	-246.916	-70.5411
307274	-302.323	55.4913
307066	-266.087	-112.342
306857	358.753	-221.794
306649	93.1605	63.7926
306441	-117.734	-403.665
306232	306.674	-358.42
306024	-340.806	-60.0889
305816	-303.125	358.842
305607	261.523	126.776
305399	-323.584	-163.312
305191	-228.595	290.237
304982	43.8917	184.482
304774	-65.9451	279.434
304566	-242.537	-160.118
304357	-209.249	185.335
304149	60.0572	-403.315
303941	-16.3613	-136.588
303732	-169.713	357.003
303524	254.924	311.393
303316	64.5785	-63.2265
303107	277.481	267.83
302899	-569.024	-31.1671
302691	232.839	-76.0174
302482	-538.464	-68.6018
302274	-108.248	228.56
302066	430.473	-71.6269
301857	57.2259	22.9621
301649	-343.805	132.436
301441	-411.727	-188.871
301232	257.262	-86.818
301024	-81.8877	-124.73
300816	257.185	-181.352
300607	112.724	-58.5908
300399	-187.699	-34.1125
300191	-202.91	194.983
299982	154.884	-365.45
299774	28.671	-525.626
299566	31.7092	-236.88
299357	40.7013	-91.0778
299149	150.96	30.1671
298941	-146.132	-196.277
298732	-131.515	174.683
298524	-55.0905	-30.9864
298316	3.30598	98.601
298107	-283.97	51.7785
297899	-129.505	392.048
297691	-202.513	52.3908
297482	-41.9058	-258.633
297274	-68.7448	-94.5541
297066	168.181	-169.929
296857	-165.848	190.253
296649	-260.612	201.023
296441	-438.966	-499.209
296232	-111.624	18.5546
296024	286.491	158.067
295816	175.188	-64.0903
295607	-293.944	-141.95
295399	192.282	284.082
295191	120.539	244.665
294982	-276.769	58.3776
294774	483.823	-45.4712
294566	-51.6512	154.129
294357	-180.573	127.487
294149	-48.7809	-250.167
293941	191.044	-14.3929
293732	-239.413	59.8943
293524	-136.584	-71.1384
293316	7.23498	-284.348
293107	162.955	-67.4683
292899	-171.832	-199.578
292691	-476.739	70.8646
292482	-229.605	-56.0401
292274	151.797	19.4173
292066	-584.995	-129.934
291857	-193.886	-192.035
291649	-356.305	37.8754
291441	211.431	-22.7648
291232	303.245	382.515
291024	236.164	238.476
290816	-311.057	-366.804
290607	50.0222	-48.6144
290399	222.58	-188.459
290191	-140.331	255.174
289982	-216.458	99.6807
289774	71.9547	272.719
289566	-39.9906	-72.6802
289357	310.352	-87.1507
289149	-384.577	-412.453
288941	-48.7703	-222.575
288732	191.167	344.677
288524	24.2938	-116.158
288316	-121.644	289.048
288107	172.996	-131.833
287899	154.344	105.684
287691	67.1814	166.843
287482	-73.2125	-37.251
287274	-219.594	37.5032
287066	140.85	-121.138
286857	-299.239	-4.84705
286649	-153.856	291.113
286441	-211.687	14.2522
286232	-636.409	242.675
286024	-107.644	-281.024
285816	-203.419	-272.454
285607	292.781	-24.7122
285399	176.952	462.219
285191	-91.9166	94.952
284982	-83.4804	30.9743
284774	35.859	-242.749
284566	18.095	-33.7697
284357	40.961	-25.8928
284149	316.011	-231.768
283941	-33.4449	-246.359
283732	-152.307	-400.776
283524	-56.7197	203.801
283316	272.037	-162.176
283107	290.12	-60.6929
282899	-105.186	-274.144
282691	-254.772	277.897
282482	-321.217	-176.997
282274	95.1152	46.4972
282066	293.307	-343.681
281857	-480.289	-82.3194
281649	7.09164	407.374
281441	-172.78	-278.685
281232	163.339	-168.086
281024	98.7702	-185.145
280816	-117.569	147.935
280607	85.1226	55.6193
280399	233.08	121.922
280191	2.24713	-21.185
279982	-148.897	147.482
279774	88.8343	25.2302
279566	-433.459	20.9097
279357	-145.153	311.111
279149	-685.49	-51.9695
278941	-150.327	240.297
278732	-548.268	501.117
278524	88.1908	454.552
278316	-22.5681	-68.3813
278107	-150.085	-55.3014
277899	-149.808	186.789
277691	-69.7861	-122.075
277482	-426.014	-101.761
277274	-52.7352	291.645
277066	281.569	-5.94983
276857	-134.908	-50.983
276649	-293.463	-12.7586
276441	123.82	27.2913
276232	-10.5185	22.8914
276024	-114.672	-190.687
275816	-394.225	282.411
275607	52.4336	-234.027
275399	-286.046	7.38544
275191	-67.1608	-236.597
274982	-114.9	-143.254
274774	-221.601	91.2436
274566	123.319	248.369
274357	-194.767	-302.125
274149	60.7193	-227.263
273941	215.449	270.594
273732	-458.449	-80.8397
273524	-310.702	101.861
273316	-430.01	-113.654
273107	486.651	122.895
272899	74.5475	266.406
272691	325.537	231.216
272482	-394.453	-213.178
272274	-195.315	-15.9323
272066	-316.412	25.6561
271857	-317.149	72.2447
271649	98.3449	68.7338
271441	-235.006	139.414
271232	145.014	-121.932
271024	278.921	171.666
270816	26.035	-344.635
270607	-455.416	154.77
270399	369.169	-199.829
270191	-2.01118	-265.224
269982	-240.394	575.354
269774	-270.085	208.145
269566	91.2768	300.342
269357	126.162	-398.986
269149	250.61	234.943
268941	-336.153	148.314
268732	-136.956	237.304
268524	-108.439	-37.4734
268316	-345.673	79.731
268107	-376.922	-48.4087
267899	-601.728	-34.3828
267691	-196.129	41.8274
267482	276.086	-49.5993
267274	-143.408	377.743
267066	-157.831	83.6652
266857	-377.317	66.8062
266649	-145.023	39.2985
266441	23.4946	-123.511
266232	-176.836	171.477
266024	-90.5105	109.143
265816	-376.119	278.718
265607	152.592	-81.4122
265399	-307.648	-11.8347
265191	153.249	105.905
264982	-202.279	-24.1544
264774	-177.541	32.6216
264566	95.579	383.177
264357	-49.4142	99.2109
264149	-175.893	-373.662
263941	-15.2444	167.123
263732	-281.321	84.4263
263524	32.6955	240.731
263316	-33.1015	-213.754
263107	-186.393	281.395
262899	-453.069	137.083
262691	101.812	225.516
262482	-130.403	168.473
262274	160.434	-391.094
262066	-303.866	6.59174
261857	-35.9499	-10.9703
261649	318.203	123.743
261441	-136.764	-88.3398
261232	-9.50797	283.508
261024	211.81	449.532
260816	-39.0509	60.2636
260607	-107.634	-41.9098
260399	-2.44118	114.797
260191	-105.594	-290.275
259982	44.1914	196.225
259774	146.246	-42.0435
259566	-163.914	-335.881
259357	-141.33	-364.366
259149	10.5354	338.239
258941	105.2	121.438
258732	122.677	209.261
258524	91.5231	384.266
258316	87.1695	242.241
258107	-141.136	-61.4918
257899	-164.351	391.605
257691	-111.716	234.305
257482	208.147	120.409
257274	55.1135	-336.397
257066	-413.569	27.1959
256857	125.864	93.8709
256649	158.914	95.3897
256441	-34.462	-32.4189
256232	-126.692	203.855
256024	334.444	-19.185
255816	381.146	-115.099
255607	-99.634	55.2392
255399	81.7161	-32.7609
255191	7.99219	-236.069
254982	80.728	114.373
254774	-92.1821	318.637
254566	-89.2758	103.463
254357	-148.673	-30.1987
254149	-305.295	35.5565
253941	103.517	-110.869
253732	306.264	415.322
253524	200.701	30.2284
253316	140.85	537.081
253107	-361.724	203.409
252899	-15.5214	-46.1447
252691	-161.846	279.46
252482	-171.978	43.7523
252274	116.1	-53.2435
252066	124.474	-26.7106
251857	-92.1889	238.499
251649	-677.4	150.733
251441	34.3195	-97.1465
251232	191.074	70.6741
251024	-215.74	365.098
250816	266.848	-102.424
250607	47.1667	-71.979
250399	-167.421	-7.61328
250191	-339.798	-156.507
249982	414.43	55.303
249774	153.176	342.993
249566	-278.465	89.6626
249357	31.7787	483.749
249149	272.185	65.4737
248941	158.522	53.883
248732	-145.945	-51.7118
248524	688.667	-72.4066
248316	105.033	-326.377
248107	165.57	207.796
247899	301.946	50.9724
247691	28.6719	90.7082
247482	-19.5184	-22.5267
247274	127.528	50.792
247066	173.513	243.818
246857	-57.8988	-264.974
246649	-147.353	35.2408
246441	90.0202	173.738
246232	-311.179	156.169
246024	60.3628	258.898
245816	-242.278	21.9825
245607	-119.968	-5.54009
245399	-120.666	261.58
245191	130.84	-139.02
244982	-117.137	-74.0666
244774	-311.64	-63.4487
244566	75.5821	-39.9607
244357	-266.353	182.688
244149	-269.709	128.322
243941	-132.691	54.6991
243732	-180.572	181.859
243524	288.399	408.261
243316	-318.09	51.6937
243107	-53.7171	126.987
242899	-251.445	-131.462
242691	165.013	472.97
242482	-99.9463	-27.5348
242274	308.236	278.174
242066	-434.85	-104.23
241857	-140.801	145.119
241649	47.3057	-59.7791
241441	45.1323	291.218
241232	-238.626	260.825
241024	7.36799	202.171
240816	230.463	-260.581
240607	81.1793	103.87
240399	-370.776	-301.492
240191	31.3436	277.903
239982	248.379	-225.873
239774	38.6409	385.544
239566	-238.605	-139.915
239357	185.308	-10.6334
239149	344.543	-91.6937
238941	117.291	336.645
238732	-172.683	-111.148
238524	-25.607	207.58
238316	-131.672	32.9272
238107	-21.194	-188.517
237899	-191.544	-83.4229
237691	192.559	130.674
237482	-283.761	276.106
237274	93.5363	-80.6387
237066	-313.043	112.422
236857	-287.989	347.383
236649	-202.865	-170.065
236441	71.3564	293.303
236232	-56.6276	6.61498
236024	244.064	70.0205
235816	-42.3183	-6.49495
235607	-11.8311	-67.9386
235399	-153.849	-267.825
235191	100.058	264.211
234982	-459.07	63.1624
234774	214.863	-69.8952
234566	-236.154	9.95983
234357	-183.947	-34.8667
234149	-390.812	25.572
233941	-170.395	171.528
233732	-276.087	370.551
233524	-33.3581	-331.384
233316	-57.1842	-175.115
233107	342.277	-270.916
232899	32.0974	144.326
232691	-50.4823	70.003
232482	-278.66	-125.921
232274	91.3122	7.54006
232066	171.169	124.507
231857	-97.2593	-201.432
231649	-171.427	-285.588
231441	-130.435	-154.827
231232	-121.598	-157.263
231024	321.575	112.086
230816	-256.639	-147.081
230607	-97.999	404.024
230399	-206.884	259.35
230191	-21.1883	-39.4065
229982	-53.3166	225.258
229774	308.199	378.857
229566	-230.613	412.823
229357	-426.581	-233.945
229149	158.787	-452.791
228941	227.16	239.899
228732	-215.109	246.43
228524	186.564	102.919
228316	-16.1733	-206.936
228107	-362.297	190.567
227899	-135.405	87.3499
227691	602.5	110.251
227482	-47.4224	-376.518
227274	-40.1235	388.479
227066	-278.608	249.994
226857	-130.035	-30.6473
226649	-24.3001	-30.8389
226441	-27.2321	-42.6822
226232	5.00114	-155.563
226024	-90.0313	-28.5373
225816	-209.421	284.137
225607	17.3343	39.9663
225399	-273.592	-543.429
225191	-19.3731	459.418
224982	-128.348	26.9545
224774	7.82681	-348.826
224566	-201.983	-111.116
224357	-344.649	150.621
224149	158.476	125.755
223941	397.013	-182.923
223732	74.1412	214.088
223524	204.254	-134.253
223316	-179.626	-434.034
223107	-134.823	291.797
222899	-304.02	166.484
222691	-196.106	-84.2666
222482	201.073	-200.855
222274	120.053	-42.9351
222066	-152.328	-161.91
221857	-283.275	252.798
221649	-77.2702	194.065
221441	21.5808	304.804
221232	-256.124	198.274
221024	229.679	33.8117
220816	-185.295	390.336
220607	-100.784	-109.804
220399	280.461	141.259
220191	232.826	-32.691
219982	-26.1122	379.807
219774	-111.243	482.764
219566	247.446	-261.645
219357	-205.481	85.5216
219149	-80.3507	-175.605
218941	149.709	-124.897
218732	-205.739	-280.75
218524	71.9204	-252.127
218316	-212.913	-71.8145
218107	-121.518	-94.7862
217899	-263.779	281.367
217691	-208.357	19.6382
217482	-92.419	186.514
217274	-24.8837	59.7488
217066	325.858	138.128
216857	174.972	-217.537
216649	-73.7443	4.82831
216441	-253.712	55.436
216232	4.82105	54.7558
216024	-52.0267	-122.567
215816	-404.035	-13.4098
215607	180.341	79.3407
215399	-121.361	164.068
215191	132.674	-22.5171
214982	97.1004	60.4038
214774	204.781	182.703
214566	188.612	-30.8222
214357	61.5759	64.7654
214149	177.84	16.0565
213941	85.9034	57.0191
213732	136.544	-50.09
213524	44.1556	-198.419
213316	-269.1	-39.2973
213107	249.883	-68.3845
212899	-24.0566	-2.56947
212691	15.9423	-131.564
212482	212.198	60.5844
212274	-262.404	288.65
212066	-104.081	50.574
211857	-220.509	59.1353
211649	-177.183	182.727
211441	118.416	-63.628
211232	43.701	90.7162
211024	-96.4934	4.97839
210816	313.305	-6.75163
210607	30.2273	-17.1412
210399	-408.767	-315.027
210191	-186.421	23.8316
209982	-145.664	71.1408
209774	1.78954	-64.4909
209566	-164.697	248.398
209357	137.081	-33.4139
209149	-29.2263	71.4106
208941	-303.367	589.236
208732	32.0092	466.146
208524	-66.7547	356.29
208316	139.58	223.201
208107	-149.156	-218.62
207899	230.394	166.503
207691	-455.528	-56.6325
207482	3.26725	145.641
207274	36.5945	89.5891
207066	4.79187	232.03
206857	-210.482	268.978
206649	-101.887	-117.9
206441	155.295	58.8549
206232	127.901	-216.245
206024	-184.721	124.152
205816	-235.925	-232.653
205607	226.241	264.377
205399	34.1894	15.9288
205191	-155.945	-152.546
204982	-63.1207	396.433
204774	-228.465	-22.9515
204566	-17.8116	171.001
204357	301.987	-29.7942
204149	-135.711	208.787
203941	-196.556	58.0525
203732	231.516	26.5162
203524	152.457	127.954
203316	-229.742	145.133
203107	424.133	-106.536
202899	50.5997	17.6509
202691	235.523	193.014
202482	127.165	-154.843
202274	27.3043	98.4978
202066	10.2507	207.367
201857	-314.101	90.5894
201649	-125.829	-8.09685
201441	-2.68316	-232.326
201232	298.69	-88.2374
201024	10.8603	69.8881
200816	-223.865	-43.8191
200607	-33.9851	92.9488
200399	248.637	-183.208
200191	240.808	-83.6161
199982	-631.718	163.481
199774	-10.7287	-141.907
199566	-67.4338	169.217
199357	64.139	394.024
199149	272.128	285.659
198941	122.244	345.481
198732	94.9836	406.144
198524	-155.991	61.0056
198316	-113.279	225.579
198107	92.3992	170.538
197899	-52.1596	-58.5581
197691	-17.1984	-127.551
197482	131.565	139.119
197274	96.5268	122.49
197066	229.462	-34.4241
196857	380.811	-30.8081
196649	95.0493	95.2713
196441	-139.368	109.982
196232	-111.551	231.535
196024	209.364	-410.844
195816	443.785	-268.28
195607	-180.087	30.4066
195399	-246.099	-271.89
195191	-512.439	135.194
194982	-224.735	114.577
194774	-289.984	88.2183
194566	-116.511	12.8952
194357	-34.7737	-132.417
194149	-56.2437	131.665
193941	-275.917	98.2867
193732	-131.855	-33.9496
193524	-182.538	358.027
193316	-481.64	-9.07413
193107	-36.323	92.6585
192899	-162.065	182.599
192691	-225.043	-305.902
192482	-292.333	83.4343
192274	-175.001	72.6782
192066	-146.011	492.73
191857	70.0871	189.587
191649	90.3968	-76.177
191441	20.2392	477.062
191232	-94.8122	233.046
191024	46.1794	234.948
190816	55.395	-77.4472
190607	258.553	585.408
190399	-212.388	-349.937
190191	-129.451	361.592
189982	-221.982	381.131
189774	4.31965	107.442
189566	69.5862	-226.187
189357	58.4851	-27.6081
189149	-73.0733	179.121
188941	-466.589	-160.513
188732	165.425	362.533
188524	51.3139	394.56
188316	121.914	-334.485
188107	130.925	-199.114
187899	10.7015	27.8222
187691	-46.6939	323.62
187482	-55.3713	-10.8326
187274	-245.983	329.116
187066	125.909	277.196
186857	-79.3328	210.688
186649	22.0726	40.4648
186441	-415.758	147.683
186232	167.911	551.068
186024	58.2914	771.682
185816	-234.605	108.24
185607	-263.83	9.88598
185399	-235.826	30.6889
185191	13.7156	65.5172
184982	-159.413	103.34
184774	95.9301	567.47
184566	-105.53	-215.746
184357	-345.68	143.982
184149	136.912	-125.032
183941	-407.536	145.537
183732	-158.759	-124.725
183524	-100.972	-106.335
183316	-89.5728	111.906
183107	-313.15	-62.5983
182899	214.482	44.5209
182691	60.3855	96.5968
182482	12.7994	155.828
182274	28.8744	209.875
182066	237.298	211.366
181857	189.196	82.9351
181649	-192.564	-425.486
181441	-103.643	367.057
181232	-202.193	298.582
181024	-17.1832	269.652
180816	-259.005	61.9713
180607	-42.906	233.413
180399	-496.275	12.7535
180191	141.293	290.005
179982	-8.69859	164.911
179774	-44.8698	65.7392
179566	77.6938	-17.5557
179357	-82.2044	125.769
179149	-22.6754	75.4217
178941	-15.8508	-177.046
178732	-110.38	62.9626
178524	-71.0796	310.366
178316	215.66	520.931
178107	9.83618	18.0245
177899	-101.435	-173.477
177691	-191.115	35.4359
177482	-264.609	-209.176
177274	198.04	-158.34
177066	-110.844	141.187
176857	-129.345	661.569
176649	162.536	293.439
176441	4.22216	301.398
176232	-455.723	394.689
176024	79.4027	301.976
175816	104.099	84.0651
175607	-137.961	27.4681
175399	236.436	-116.716
175191	132.038	129.785
174982	-405.463	82.2042
174774	-84.3073	-201.381
174566	192.737	-162.073
174357	-174.963	-55.8819
174149	-455.162	72.5236
173941	-211.196	379.424
173732	171.382	193.26
173524	112.158	157.932
173316	-84.6604	279.29
173107	-22.526	-67.831
172899	-419.559	-78.1467
172691	159.103	64.8142
172482	-487.183	-4.46042
172274	-270.501	-47.084
172066	-55.7601	267.619
171857	58.1013	-172.835
171649	379.772	292.099
171441	277.431	90.7511
171232	38.5268	-161.811
171024	-66.1865	-159.726
170816	-4.27604	95.7337
170607	-121.577	2.80911
170399	-222.408	108.239
170191	183.78	166.249
169982	203.796	-187.197
169774	-35.8464	10.4766
169566	276.523	58.4956
169357	-503.857	-250.936
169149	-242.851	350.971
168941	-352.18	-79.5804
168732	-189.588	149.138
168524	-180.386	-38.3289
168316	93.3956	239.965
168107	-399.967	-1.58072
167899	-130.764	145.749
167691	159.324	232.529
167482	-185.159	560.86
167274	167.179	290.849
167066	-353.863	295.158
166857	404.528	265.541
166649	135.476	522.049
166441	-275.583	63.9853
166232	38.0107	36.6824
166024	70.4787	-57.3074
165816	-359.499	168.448
165607	92.8932	208.776
165399	-111.543	130.163
165191	244.009	140.94
164982	-236.29	456.979
164774	284.454	253.602
164566	150.875	-144.784
164357	-53.2389	-84.6893
164149	-76.9404	317.192
163941	-125.566	207.767
163732	-112.512	31.9715
163524	-167.812	48.3847
163316	-160.2	-110.196
163107	-12.4603	201.385
162899	28.8498	308.339
162691	192.559	193.353
162482	-200.119	-226.356
162274	168.405	278.454
162066	81.5841	235.351
161857	-25.5144	133.405
161649	-284.267	115.588
161441	122.313	455.681
161232	218.25	60.4895
161024	-244.539	124.725
160816	-207.911	137.999
160607	377.86	38.511
160399	560.102	-402.12
160191	316.09	82.1462
159982	29.2909	-198.5
159774	-67.9916	98.1887
159566	28.6301	-308.702
159357	-58.9159	205.815
159149	-121.468	143.644
158941	80.1611	78.3263
158732	-173.612	-45.2948
158524	-168.222	-120.151
158316	-57.7508	-244.472
158107	-67.7831	-271.222
157899	142.772	-227.725
157691	65.9375	18.382
157482	55.0916	18.8939
157274	162.164	21.3491
157066	0.931317	-102.486
156857	-41.6209	-418.608
156649	70.2626	126.407
156441	-119.492	111.538
156232	-243.654	363.796
156024	148.967	-86.9613
155816	-294.409	47.9883
155607	-285.509	226.296
155399	-330.301	145.275
155191	307.864	14.384
154982	121.931	214.56
154774	-344.836	332.7
154566	-6.64849	-91.9661
154357	-214.415	-297.611
154149	88.7927	216.743
153941	-166.671	20.7972
153732	-145.501	44.0884
153524	-264.363	41.7345
153316	-120.356	-74.1731
153107	-47.4349	-29.3779
152899	168.285	29.8612
152691	154.821	-306.356
152482	-58.7481	119.052
152274	174.966	-12.1964
152066	357.363	212.417
151857	189.212	-377.974
151649	146.257	-7.29633
151441	-72.3541	24.6227
151232	99.8344	59.6715
151024	-317.358	221.205
150816	-119.048	-163.103
150607	-234.283	107.909
150399	-122.474	215.27
150191	-338.629	204.446
149982	133.415	121.514
149774	161.768	-121.159
149566	-429.126	68.2528
149357	-35.9829	-41.4252
149149	-222.446	206.839
148941	385.413	-9.97367
148732	-394.687	212.28
148524	-12.4331	164.193
148316	53.2329	148.571
148107	-83.1969	58.4498
147899	-26.8261	249.938
147691	-76.186	112.184
147482	62.0798	378.528
147274	-105.437	-142.76
147066	-159.037	-61.341
146857	279.515	408.591
146649	-214.957	206.916
146441	-3.3039	110.416
146232	-512.324	-10.8319
146024	-152.357	34.9117
145816	-25.5425	60.8172
145607	470.548	136.394
145399	-435.793	155.233
145191	296.856	185.453
144982	-145.111	-128.755
144774	203.989	205.464
144566	-42.9775	-90.775
144357	-264.123	-208.25
144149	-378.318	-95.7638
143941	496.451	115.254
143732	4.2375	455.05
143524	143.486	24.0778
143316	10.597	511.821
143107	-244.044	-63.9474
142899	-457.432	307.262
142691	379.573	-28.0904
142482	-27.708	73.6802
142274	-604.325	317.502
142066	-87.3572	301.646
141857	89.9324	-40.8436
141649	141.947	307.383
141441	-109.91	313.206
141232	-190	323.755
141024	-9.31375	117.042
140816	-2.76524	-29.8226
140607	-11.7409	112.177
140399	-36.5725	127.146
140191	-291.535	-88.5227
139982	218.122	317.21
139774	-231.663	174
139566	-56.7013	88.3624
139357	-394.209	120.975
139149	-132.309	-63.5498
138941	304.384	-8.80954
138732	-332.489	235.346
138524	-557.188	-58.3744
138316	208.967	67.3311
138107	-269.771	214.522
137899	-14.1092	-114.315
137691	-69.2258	-268.748
137482	223.305	-222.412
137274	-43.056	-169.168
137066	128.486	172.787
136857	194.53	78.6339
136649	-80.8026	413.561
136441	-65.6922	369.417
136232	360.692	-89.3624
136024	82.319	271.476
135816	-442.056	285.915
135607	188.63	307.344
135399	-164.978	232.321
135191	193.594	-277.611
134982	157.948	39.9944
134774	-24.9243	3.6851
134566	211.089	282.174
134357	-151.948	236.644
134149	-127.009	196.178
133941	42.2348	-163.348
133732	-239.449	81.5033
133524	34.1107	-52.3884
133316	87.4278	216.35
133107	-254.403	495.993
132899	12.0701	239.984
132691	10.5433	250.16
132482	635.562	179.725
132274	-278.056	85.4009
132066	-223.122	78.3257
131857	33.8272	90.3311
131649	-62.6079	316.345
131441	-306.611	199.024
131232	-56.3072	528.255
131024	-118.036	173.586
130816	194.247	-9.52754
130607	-141.544	376.403
130399	40.6179	469.358
130191	-97.533	275.898
129982	-68.0261	405.427
129774	-30.9202	181.953
129566	21.7114	121.835
129357	12.6521	60.5815
129149	-233.2	-100.415
128941	-171.123	157.766
128732	125.18	-248.242
128524	-135.796	392.798
128316	-156.353	281.923
128107	-183.271	-153.231
127899	23.2974	157.67
127691	-36.2424	62.4259
127482	2.297	232.068
127274	-106.364	-197.559
127066	-107.733	-121.288
126857	87.2301	300.742
126649	-205.648	114.973
126441	-84.7292	167.093
126232	-162.882	142.642
126024	-405.626	35.9036
125816	-27.6013	14.9532
125607	151.041	54.9603
125399	-403.566	-103.848
125191	-196.805	360.95
124982	49.4148	262.956
124774	-43.1292	138.512
124566	-253.056	280.646
124357	85.0133	277.405
124149	6.94315	374.362
123941	103.767	497.885
123732	-177.417	108.902
123524	-132.808	98.5941
123316	293.33	-218.423
123107	-60.452	441.498
122899	-124.166	172.549
122691	-423.706	420.189
122482	51.0922	-279.621
122274	-314.137	420.011
122066	-65.9801	322.394
121857	-218.823	98.2616
121649	-236.375	507.985
121441	70.0468	290.863
121232	-156.32	8.54088
121024	-244.186	123.43
120816	-288.751	156.712
120607	134.765	214.957
120399	175.806	225.907
120191	-55.1641	-38.5013
119982	194.83	382.327
119774	-103.649	-137.682
119566	58.5984	-41.4077
119357	45.0321	343.383
119149	228.684	241.014
118941	178.458	461.302
118732	244.721	553.375
118524	-116.57	271.72
118316	-328.826	30.6724
118107	-321.453	-25.2941
117899	93.09	72.7406
117691	-206.232	273.902
117482	30.6825	-195.349
117274	235.949	184.613
117066	123.468	531.628
116857	-105.583	270.653
116649	-148.752	198.587
116441	250.264	-72.6846
116232	-198.91	-219.605
116024	-8.46199	432.534
115816	402.752	63.4023
115607	-165.961	67.339
115399	-48.665	219.391
115191	412.363	427.363
114982	-476.159	471.743
114774	29.292	472.177
114566	-246.791	341.083
114357	-94.5507	332.589
114149	-321.792	343.071
113941	124.854	173.352
113732	-110.951	193.413
113524	-2.31799	103.783
113316	-50.8943	-191.115
113107	234.451	-80.3534
112899	15.373	-19.7921
112691	-75.3088	-96.1334
112482	198.246	-113.53
112274	297.36	250.386
112066	-98.7991	120.681
111857	-103.25	287.92
111649	-49.26	608.563
111441	-566.109	300.067
111232	179.309	-94.8788
111024	-212.474	-350.776
110816	-104.507	-105.677
110607	-249.399	116.405
110399	315.518	115.408
110191	167.386	238.21
109982	-14.4424	347.546
109774	-197.674	152.517
109566	57.2739	427.215
109357	-164.539	-19.3864
109149	198.07	398.122
108941	-156.544	-0.32615
108732	-283.545	276.593
108524	-578.484	-35.9251
108316	2.25936	-41.0027
108107	1.70589	193.639
107899	464.815	338.592
107691	75.2689	-79.5583
107482	-313.917	-21.3663
107274	155.546	33.4861
107066	-134.806	384.59
106857	-14.568	-25.942
106649	123.687	131.618
106441	-154.527	-10.4235
106232	-10.6193	440.059
106024	-228.251	157.718
105816	108.317	80.6505
105607	-303.368	-73.3261
105399	436.875	204.893
105191	229.197	8.81857
104982	-152.438	-208.056
104774	14.8759	72.1733
104566	-150.874	217.622
104357	5.33745	-79.3933
104149	240.767	59.5862
103941	138.163	336.254
103732	-49.472	40.8926
103524	306.812	151.656
103316	-338.754	206.09
103107	160.903	409.968
102899	-111.862	728.079
102691	-427.161	230.897
102482	-116.047	194.443
102274	120.783	355
102066	-371.778	367.488
101857	73.7728	229.529
101649	190.375	287.487
101441	-171.4	246.112
101232	-136.369	138.028
101024	40.915	534.894
100816	-197.171	321.709
100607	-196.048	35.3131
100399	-9.25082	212.863
100191	-204.759	457.063
99982.4	-85.8057	576.541
99774.1	177.961	435.157
99565.7	158.408	138.399
99357.4	54.6829	380.75
99149.1	-542.859	524.254
98940.7	79.1162	436.552
98732.4	-135.137	842.891
98524.1	-264.856	95.6041
98315.7	-42.5241	71.167
98107.4	310.853	-45.1916
97899.1	433.507	223.618
97690.7	-177.752	152.294
97482.4	276.55	597.244
97274.1	-144.235	277.776
97065.7	66.9762	-216.542
96857.4	-179.221	275.886
96649.1	85.8114	202.929
96440.7	-89.2138	130.103
96232.4	-177.661	346.83
96024.1	208.972	461.82
95815.7	-406.609	-20.7671
95607.4	-507.881	307.228
95399.1	-353.821	352.511
95190.7	271.888	451.695
94982.4	-28.6861	365.084
94774.1	-288.001	205.281
94565.7	76.2197	347.629
94357.4	13.1667	315.355
94149.1	-348.547	94.1631
93940.7	-27.0251	158.669
93732.4	385.136	311.15
93524.1	-159.488	459.96
93315.7	-164.197	137.853
93107.4	215.173	12.2848
92899.1	-322.272	368.209
92690.7	-140.082	32.0252
92482.4	-130.965	521.707
92274.1	56.6569	442.574
92065.7	366.858	230.268
91857.4	58.9973	633.16
91649.1	-295.82	420.901
91440.7	44.0519	-48.4651
91232.4	118.159	162.484
91024.1	52.1966	53.3273
90815.7	304.271	45.7859
90607.4	-41.4587	307.324
90399.1	194.528	307.189
90190.7	223.958	350.529
89982.4	-362.76	240.203
89774.1	-76.9297	75.9001
89565.7	50.6743	238.427
89357.4	61.8408	339.9
89149.1	81.9437	105.749
88940.7	119.387	327.596
88732.4	-110.48	406.46
88524.1	-127.73	306.9
88315.7	-291.883	172.334
88107.4	-64.2177	35.1078
87899.1	45.6026	193.062
87690.7	-5.80706	362.048
87482.4	-180.886	-4.70394
87274.1	175.435	-84.2604
87065.7	-165.725	251.017
86857.4	-109.02	362.33
86649.1	275.948	289.825
86440.7	-21.8494	267.95
86232.4	-307.877	-289.991
86024.1	18.6569	78.2477
85815.7	169.556	381.351
85607.4	128.857	321.274
85399.1	-107.401	109.4
85190.7	-62.5338	132.696
84982.4	86.7684	-178.242
84774.1	-228.249	387.326
84565.7	3.87741	552.024
84357.4	-10.3767	334.246
84149.1	-92.0968	425.789
83940.7	-106.219	554.449
83732.4	38.2981	773.372
83524.1	-50.2971	413.863
83315.7	-162.759	45.6762
83107.4	41.8045	478.507
82899.1	22.0188	262.533
82690.7	-462.665	346.777
82482.4	-120.229	195.674
82274.1	131.821	528.268
82065.7	115.999	562.828
81857.4	137.136	485.29
81649.1	67.6505	375.24
81440.7	2.55643	416.704
81232.4	121.477	512.281
81024.1	77.2769	391.48
80815.7	-155.284	333.199
80607.4	164.141	499.441
80399.1	-495.843	62.3407
80190.7	102.441	53.6164
79982.4	-696.932	326.837
79774.1	238.432	116.714
79565.7	328.036	169.53
79357.4	96.519	297.813
79149.1	-377.265	163.377
78940.7	160.275	425.7
78732.4	222.77	261.679
78524.1	203.656	-40.9395
78315.7	-264.125	345.496
78107.4	-187.887	445.225
77899.1	-30.8435	606.236
77690.7	62.698	347.473
77482.4	191.034	-367.6
77274.1	112.191	320.678
77065.7	545.638	358.971
76857.4	-43.4036	273.842
76649.1	346.147	462.197
76440.7	-401.831	878.334
76232.4	-163.644	412.059
76024.1	96.6311	493.318
75815.7	-186.723	23.1869
75607.4	276.438	262.261
75399.1	-214.428	398.495
75190.7	-260.092	523.581
74982.4	-348.869	431.264
74774.1	-545.723	395.938
74565.7	-306.255	472.569
74357.4	12.17	-155.513
74149.1	-223.893	55.6065
73940.7	77.5245	328.696
73732.4	-147.804	311.455
73524.1	195.443	499.827
73315.7	-46.8512	964.339
73107.4	-81.8103	488.23
72899.1	-216.253	-184.778
72690.7	-261.979	416.825
72482.4	-283.682	249.531
72274.1	181.757	348.994
72065.7	-271.266	157.049
71857.4	249.753	60.3545
71649.1	-117.834	342.875
71440.7	-287.268	666.628
71232.4	49.7685	241.572
71024.1	-270.341	104.741
70815.7	39.4614	83.1586
70607.4	-106.954	-61.6918
70399.1	-145.623	482.428
70190.7	-31.6484	70.9288
69982.4	17.3847	534.544
69774.1	-173.617	263.91
69565.7	-130.404	413.312
69357.4	-324.341	363.422
69149.1	-135.881	-26.4886
68940.7	131.691	603.021
68732.4	-56.9319	225.833
68524.1	-495.073	648.278
68315.7	-288.929	496.132
68107.4	-23.4175	240.799
67899.1	-154.417	320.348
67690.7	-18.8799	366.853
67482.4	-351.807	680.908
67274.1	-162.881	535.853
67065.7	38.1846	354.844
66857.4	203.481	549.463
66649.1	195.866	290.212
66440.7	75.441	202.762
66232.4	103.982	164.676
66024.1	162.616	460.343
65815.7	141.065	-107.704
65607.4	-409.97	398.24
65399.1	-3.25101	439.018
65190.7	85.4662	556.581
64982.4	-89.3001	408.477
64774.1	-293.732	349.151
64565.7	88.1744	45.9581
64357.4	-111.927	734.581
64149.1	-50.7146	547.512
63940.7	-348.692	652.997
63732.4	24.4071	10.6623
63524.1	18.0955	6.58301
63315.7	-14.4679	144.865
63107.4	37.7031	261.707
62899.1	-11.2171	156.76
62690.7	-197.656	307.02
62482.4	-526.348	413.576
62274.1	-20.2314	537.566
62065.7	54.3226	326.188
61857.4	53.1294	852.009
61649.1	482.903	284.354
61440.7	206.863	855.534
61232.4	431.894	636.975
61024.1	130.568	194.201
60815.7	38.1291	-7.87495
60607.4	267.771	210.187
60399.1	15.7609	395.645
60190.7	19.1954	449.218
59982.4	72.1398	167.724
59774.1	-163.883	228.104
59565.7	-9.32471	401.958
59357.4	252.347	161.174
59149.1	40.4143	29.4047
58940.7	-370.028	576.513
58732.4	-227.035	437.753
58524.1	221.39	250.949
58315.7	-46.7886	482.32
58107.4	-508.095	326.251
57899.1	-87.4403	-71.1312
57690.7	10.5864	378.232
57482.4	-40.4952	117.762
57274.1	58.2898	239.868
57065.7	-416.628	626.103
56857.4	-20.5512	-95.5942
56649.1	31.4151	520.967
56440.7	-0.340491	268.007
56232.4	-152.066	612.572
56024.1	-54.1105	626.68
55815.7	252.996	687.706
55607.4	-79.8076	388.123
55399.1	-15.2601	372.441
55190.7	-296.608	299.531
54982.4	71.6161	732.575
54774.1	-129.832	162.048
54565.7	-183.136	696.324
54357.4	-222.371	369.053
54149.1	-8.96929	398.097
53940.7	36.6066	918.193
53732.4	-380.725	566.785
53524.1	13.7414	48.3042
53315.7	140.969	515.481
53107.4	9.1093	958.309
52899.1	61.3073	778.519
52690.7	-248.217	316.454
52482.4	162.148	558.09
52274.1	-250.764	-37.5652
52065.7	-185.088	522.117
51857.4	185.265	300.169
51649.1	-494.582	597.662
51440.7	-187.857	635.267
51232.4	-361.314	221.239
51024.1	-125.832	964.782
50815.7	-189.709	594.308
50607.4	153.04	409.354
50399.1	-121.629	814.79
50190.7	-487.122	414.511
49982.4	-47.6578	410.29
49774.1	-277.225	235.131
49565.7	132.994	515.162
49357.4	86.7158	359.217
49149.1	-494.944	591.177
48940.7	-44.6844	337.75
48732.4	136.687	-169.605
48524.1	397.769	647.632
48315.7	-119.905	425.397
48107.4	54.4264	270.818
47899.1	-9.13625	226.108
47690.7	-122.085	779.559
47482.4	-326.64	428.256
47274.1	-46.5676	322.843
47065.7	-269.368	434.781
46857.4	103.817	693.269
46649.1	189.945	130.763
46440.7	-68.549	551.306
46232.4	-455.213	386.26
46024.1	-60.2026	676.047
45815.7	-112.746	172.503
45607.4	94.4516	864.373
45399.1	-22.2463	553.93
45190.7	271.132	748.388
44982.4	-77.6864	1236.57
44774.1	84.9735	287.468
44565.7	150.967	499.439
44357.4	82.6492	830.222
44149.1	74.2126	307.049
43940.7	-54.918	496.079
43732.4	-274.34	442.499
43524.1	-378.927	109.774
43315.7	-166.12	327.368
43107.4	-251.877	453.444
42899.1	-373.09	947.44
42690.7	-81.488	581.681
42482.4	-216.722	674.96
42274.1	7.01889	737.617
42065.7	92.1007	721.032
41857.4	-701.475	470.882
41649.1	144.853	713.821
41440.7	-424.459	517.011
41232.4	-3.66006	358.804
41024.1	296.954	604.336
40815.7	-104.174	235.009
40607.4	157.646	587.823
40399.1	38.0295	639.736
40190.7	-119.531	746.628
39982.4	-19.3341	520.704
39774.1	-231.154	596.846
39565.7	-336.015	230.667
39357.4	-234.453	721.679
39149.1	17.9764	658.942
38940.7	-364.908	512.468
38732.4	40.12	553.539
38524.1	-643.848	556.897
38315.7	84.9833	877.508
38107.4	-124.121	994.002
37899.1	-461.893	750.519
37690.7	52.0016	634.709
37482.4	36.8411	552.438
37274.1	-179.727	667.758
37065.7	-77.6346	478.205
36857.4	297.88	471.458
36649.1	-431.508	1149.89
36440.7	299.719	617.269
36232.4	236.329	713.299
36024.1	-66.4732	1021.95
35815.7	110.049	587.229
35607.4	-160.561	690.123
35399.1	28.746	620.897
35190.7	-131.599	710.364
34982.4	98.747	408.934
34774.1	240.181	140.427
34565.7	-75.336	897.699
34357.4	-188.907	934.512
34149.1	-194.475	726.179
33940.7	65.6609	280.086
33732.4	49.4143	696.158
33524.1	-310.274	509.491
33315.7	162.614	744.733
33107.4	250.949	779.317
32899.1	2.96107	1075.56
32690.7	38.9827	885.291
32482.4	141.454	892.101
32274.1	-89.1553	393.274
32065.7	-326.05	967.762
31857.4	199.263	829.15
31649.1	367.743	1038.7
31440.7	120.455	903.307
31232.4	179.454	950.003
31024.1	-123.652	685.871
30815.7	311.435	1173.12
30607.4	135.727	540.492
30399.1	-294.249	577.23
30190.7	503.249	909.577
29982.4	-215.185	1012.47
29774.1	39.2454	1031.38
29565.7	-181.334	843.611
29357.4	45.4601	1125.62
29149.1	-173.799	871.237
28940.7	-152.966	814.662
28732.4	253.018	712.723
28524.1	-31.4582	425.934
28315.7	-57.9858	850.66
28107.4	587.585	650.909
27899.1	372.659	936.018
27690.7	182.478	935.373
27482.4	215.672	938.806
27274.1	-66.4521	813.524
27065.7	41.9634	1016.54
26857.4	242.098	1115.4
26649.1	260.101	849.969
26440.7	-175.825	940.141
26232.4	-55.1023	1138.02
26024.1	-165.987	918.046
25815.7	139.944	1294.1
25607.4	251.997	971.279
25399.1	216.859	745.542
25190.7	-27.1389	895.914
24982.4	-73.8371	1255.27
24774.1	185.632	1513.5
24565.7	-337.611	1325.71
24357.4	-56.4707	1523.58
24149.1	80.9022	1202.64
23940.7	-166.022	868.405
23732.4	-40.6314	819.824
23524.1	201.105	1038.41
23315.7	532.368	1102.53
23107.4	-18.7959	1074.24
22899.1	443.008	1208.26
22690.7	-50.0356	846.205
22482.4	508.03	768.246
22274.1	-383.457	1278.5
22065.7	-250.077	1215.68
21857.4	-187.133	1377.73
21649.1	-98.2367	968.955
21440.7	-171.866	1403.43
21232.4	-237.251	1112.91
21024.1	175.057	1020.03
20815.7	0.19565	1986.6
20607.4	191.425	1045.1
20399.1	-87.9131	1195.42
20190.7	265.225	1088.51
19982.4	127.645	1474.1
19774.1	130.689	1460
19565.7	60.9715	1525.78
19357.4	-148.695	962.501
19149.1	6.89267	823.362
18940.7	-210.201	1686.31
18732.4	-191.778	1707.12
18524.1	32.8688	1574.81
18315.7	354.485	1423
18107.4	-78.1663	1349.83
17899.1	215.509	1295.3
17690.7	142.871	1130.99
17482.4	-143.612	1187.96
17274.1	4.50931	1603.21
17065.7	194.199	1402.48
16857.4	144.273	1529.88
16649.1	213.936	1418.21
16440.7	48.7071	1480.57
16232.4	351.607	1598.48
16024.1	39.1794	1280.08
15815.7	-75.4558	1182.94
15607.4	436.097	1555.69
15399.1	341.441	1707.1
15190.7	-491.025	1453.59
14982.4	285.292	1857.04
14774.1	222.959	1870.93
14565.7	479.104	1767.38
14357.4	451.78	2121.92
14149.1	263.507	1546.92
13940.7	6.26378	1633.89
13732.4	-93.1075	1824.61
13524.1	391.03	1801.24
13315.7	291.947	1861.99
13107.4	307.116	2194.94
12899.1	73.7321	2131.69
12690.7	405.542	1890.07
12482.4	168.26	2418.49
12274.1	96.34	1928.43
12065.7	351.598	2167.11
11857.4	360.224	1699.18
11649.1	482.241	1776.16
11440.7	-62.2488	1724.4
11232.4	544.558	1841.56
11024.1	138.241	2048.31
10815.7	87.2094	2737.43
10607.4	301.174	2209.72
10399.1	225.296	2608.82
10190.7	107.333	2435.17
9982.4	511.578	2121.65
9774.07	284.744	2680.85
9565.73	467.09	2312.15
9357.4	386.285	2766.02
9149.07	892.434	2620.51
8940.73	1096.65	2783.83
8732.4	507.447	2830.85
8524.07	828.185	2745.81
8315.73	700.282	3210.33
8107.4	721.836	3060.67
7899.07	318.167	3287.78
7690.73	587.789	3096.96
7482.4	687.063	3160.89
7274.07	482.096	3257.19
7065.73	838.576	3423.69
6857.4	757.343	3566.58
6649.07	1115.27	3821.49
6440.73	764.279	3819.97
6232.4	1059.89	3860.94
6024.07	989.081	3671.88
5815.73	1377.98	4299.3
5607.4	1107.94	4249.36
5399.07	1521.36	4530.44
5190.73	1413.15	4606.08
4982.4	1394.26	4871.98
4774.07	1567.46	4850.39
4565.73	1536.53	5666.16
4357.4	2444.94	5579.16
4149.07	2289.99	5445.17
3940.73	2718.72	5691.82
3732.4	2719.77	5904.38
3524.07	3320.81	5606.58
3315.73	3253.21	6368.04
3107.4	3824.68	6601.48
2899.07	4379.29	7055.61
2690.73	4862.85	6651.44
2482.4	5501.6	6864.04
2274.07	5782.28	7507.75
2065.73	7096.28	7388.38
1857.4	7241.65	7449.62
1649.07	7901.83	7294.64
1440.73	8668.25	6867.08
1232.4	10195.3	6390.59
1024.07	10865.4	5337.88
815.735	11631.7	4682.73
607.402	12687.3	3894.43
[truncated: 2,001 more rows]
