# Supplementary material for: Staggered structural dynamic-mediated selective adsorption of H2O/D2O on flexible graphene oxide nanosheets
Source: Nat Commun. 2024 Apr 27;15:3585. doi: 10.1038/s41467-024-47838-9 (PMC11055881; doi:10.1038/s41467-024-47838-9)
Supplement: Supplementary file 18 — Source Data [file 41467_2024_47838_MOESM18_ESM.zip › Source Data file/FigS10/2H_NMR_for_water_adsorbed_on_GO.xlsx]

## Sheet: D2O
Chemical Shift(ppm) from bulk D2O	Experimental intensity	peak 1	peak 2	sum of the peak1 and peak2
25.29	0.0008669	0	0	0
25.274	-0.00024724	0	0	0
25.259	-0.0006332	0	0	0
25.244	-0.00025625	0	0	0
25.228	0.00084091	0	0	0
25.213	0.0025436	0	0	0
25.198	0.0046775	0	0	0
25.182	0.0070272	0	0	0
25.167	0.009358	0	0	0
25.152	0.01144	0	0	0
25.137	0.013071	0	0	0
25.121	0.014096	0	0	0
25.106	0.01442	0	0	0
25.091	0.014021	0	0	0
25.075	0.012945	0	0	0
25.06	0.011303	0	0	0
25.045	0.0092574	0	0	0
25.029	0.007003	0	0	0
25.014	0.0047473	0	0	0
24.999	0.0026885	0	0	0
24.983	0.00099478	0	0	0
24.968	-0.00021169	0	0	0
24.953	-0.00086669	0	0	0
24.937	-0.00096868	0	0	0
24.922	-0.00057714	0	0	0
24.907	0.00019565	0	0	0
24.891	0.0011983	0	0	0
24.876	0.0022324	0	0	0
24.861	0.0030998	0	0	0
24.845	0.0036465	0	0	0
24.83	0.0037532	0	0	0
24.815	0.0033485	0	0	0
24.799	0.0024168	0	0	0
24.784	0.0010002	0	0	0
24.769	-0.00080601	0	0	0
24.753	-0.0028635	0	0	0
24.738	-0.0050051	0	0	0
24.723	-0.0070521	0	0	0
24.707	-0.0088328	0	0	0
24.692	-0.0102	0	0	0
24.677	-0.011043	0	0	0
24.662	-0.011304	0	0	0
24.646	-0.010977	0	0	0
24.631	-0.010109	0	0	0
24.616	-0.008795	0	0	0
24.6	-0.0071683	0	0	0
24.585	-0.0053839	0	0	0
24.57	-0.0036042	0	0	0
24.554	-0.0019825	0	0	0
24.539	-0.00064893	0	0	0
24.524	0.00030154	0	0	0
24.508	0.00081593	0	0	0
24.493	0.00088599	0	0	0
24.478	0.00062941	0	0	0
24.462	0.00018612	0	0	0
24.447	-0.00036854	0	0	0
24.432	-0.00094591	0	0	0
24.416	-0.001457	0	0	0
24.401	-0.0018248	0	0	0
24.386	-0.0019941	0	0	0
24.37	-0.0019388	0	0	0
24.355	-0.0016643	0	0	0
24.34	-0.0012062	0	0	0
24.324	-0.00062555	0	0	0
24.309	5e-08	0	0	0
24.294	0.00058671	0	0	0
24.278	0.0010557	0	0	0
24.263	0.0013441	0	0	0
24.248	0.0014138	0	0	0
24.232	0.0012577	0	0	0
24.217	0.00090153	0	0	0
24.202	0.00040226	0	0	0
24.186	-0.0001574	0	0	0
24.171	-0.00067807	0	0	0
24.156	-0.001055	0	0	0
24.141	-0.0011906	0	0	0
24.125	-0.0010065	0	0	0
24.11	-0.00045444	0	0	0
24.095	0.00056237	0	0	0
24.079	0.002109	0	0	0
24.064	0.004126	0	0	0
24.049	0.0065149	0	0	0
24.033	0.0091455	0	0	0
24.018	0.011866	0	0	0
24.003	0.014517	0	0	0
23.987	0.016943	0	0	0
23.972	0.019005	0	0	0
23.957	0.020594	0	0	0
23.941	0.021634	0	0	0
23.926	0.022091	0	0	0
23.911	0.021971	0	0	0
23.895	0.021316	0	0	0
23.88	0.020199	0	0	0
23.865	0.018714	0	0	0
23.849	0.016965	0	0	0
23.834	0.015056	0	0	0
23.819	0.013078	0	0	0
23.803	0.011106	0	0	0
23.788	0.0091911	0	0	0
23.773	0.0073582	0	0	0
23.757	0.0056087	0	0	0
23.742	0.0039248	0	0	0
23.727	0.0022768	0	0	0
23.711	0.00063142	0	0	0
23.696	-0.0010388	0	0	0
23.681	-0.0027467	0	0	0
23.666	-0.0044838	0	0	0
23.65	-0.0062161	0	0	0
23.635	-0.0078824	0	0	0
23.62	-0.0093965	0	0	0
23.604	-0.010653	0	0	0
23.589	-0.011534	0	0	0
23.574	-0.011921	0	0	0
23.558	-0.011705	0	0	0
23.543	-0.010799	0	0	0
23.528	-0.0091448	0	0	0
23.512	-0.0067233	0	0	0
23.497	-0.0035589	0	0	0
23.482	0.00027956	0	0	0
23.466	0.004681	0	0	0
23.451	0.0094975	0	0	0
23.436	0.014553	0	0	0
23.42	0.019654	0	0	0
23.405	0.024601	0	0	0
23.39	0.029201	0	0	0
23.374	0.033279	0	0	0
23.359	0.036684	0	0	0
23.344	0.039304	0	0	0
23.328	0.04106	0	0	0
23.313	0.041918	0	0	0
23.298	0.041877	0	0	0
23.282	0.040977	0	0	0
23.267	0.039284	0	0	0
23.252	0.036887	0	0	0
23.236	0.033894	0	0	0
23.221	0.030422	0	0	0
23.206	0.026592	0	0	0
23.191	0.022527	0	0	0
23.175	0.018344	0	0	0
23.16	0.01416	0	0	0
23.145	0.01008	0	0	0
23.129	0.0062096	0	0	0
23.114	0.0026433	0	0	0
23.099	-0.00052882	0	0	0
23.083	-0.003225	0	0	0
23.068	-0.0053731	0	0	0
23.053	-0.0069136	0	0	0
23.037	-0.0078032	0	0	0
23.022	-0.0080186	0	0	0
23.007	-0.0075608	0	0	0
22.991	-0.0064577	0	0	0
22.976	-0.0047667	0	0	0
22.961	-0.0025743	0	0	0
22.945	5.84e-06	0	0	0
22.93	0.0028374	0	0	0
22.915	0.0056872	0	0	0
22.899	0.0083258	0	0	0
22.884	0.010613	0	0	0
22.869	0.012421	0	0	0
22.853	0.013647	0	0	0
22.838	0.014222	0	0	0
22.823	0.014115	0	0	0
22.807	0.013341	0	0	0
22.792	0.011957	0	0	0
22.777	0.010062	0	0	0
22.761	0.0077907	0	0	0
22.746	0.0053006	0	0	0
22.731	0.0027626	0	0	0
22.715	0.00034684	0	0	0
22.7	-0.0017901	0	0	0
22.685	-0.0035175	0	0	0
22.67	-0.0047402	0	0	0
22.654	-0.0054055	0	0	0
22.639	-0.0055054	0	0	0
22.624	-0.005076	0	0	0
22.608	-0.0041921	0	0	0
22.593	-0.0029587	0	0	0
22.578	-0.0015004	0	0	0
22.562	5.154e-05	0	0	0
22.547	0.0015718	0	0	0
22.532	0.0028419	0	0	0
22.516	0.0036602	0	0	0
22.501	0.0039648	0	0	0
22.486	0.0037316	0	0	0
22.47	0.0029741	0	0	0
22.455	0.0017394	0	0	0
22.44	0.00010171	0	0	0
22.424	-0.0018464	0	0	0
22.409	-0.0040042	0	0	0
22.394	-0.0062727	0	0	0
22.378	-0.0085632	0	0	0
22.363	-0.010804	0	0	0
22.348	-0.012947	0	0	0
22.332	-0.014962	0	0	0
22.317	-0.016845	0	0	0
22.302	-0.018604	0	0	0
22.286	-0.020257	0	0	0
22.271	-0.021827	0	0	0
22.256	-0.023325	0	0	0
22.24	-0.024755	0	0	0
22.225	-0.0261	0	0	0
22.21	-0.027322	0	0	0
22.195	-0.028365	0	0	0
22.179	-0.029155	0	0	0
22.164	-0.029607	0	0	0
22.149	-0.029636	0	0	0
22.133	-0.029162	0	0	0
22.118	-0.028124	0	0	0
22.103	-0.026483	0	0	0
22.087	-0.024235	0	0	0
22.072	-0.021412	0	0	0
22.057	-0.018082	0	0	0
22.041	-0.014346	0	0	0
22.026	-0.010336	0	0	0
22.011	-0.0061999	0	0	0
21.995	-0.0020972	0	0	0
21.98	0.001818	0	0	0
21.965	0.0054057	0	0	0
21.949	0.0085509	0	0	0
21.934	0.011171	0	0	0
21.919	0.013222	0	0	0
21.903	0.014697	0	0	0
21.888	0.015626	0	0	0
21.873	0.01607	0	0	0
21.857	0.016112	0	0	0
21.842	0.015848	0	0	0
21.827	0.015376	0	0	0
21.811	0.014785	0	0	0
21.796	0.014148	0	0	0
21.781	0.013515	0	0	0
21.765	0.012911	0	0	0
21.75	0.012334	0	0	0
21.735	0.011761	0	0	0
21.719	0.011152	0	0	0
21.704	0.010457	0	0	0
21.689	0.0096287	0	0	0
21.674	0.0086289	0	0	0
21.658	0.0074359	0	0	0
21.643	0.0060511	0	0	0
21.628	0.0045018	0	0	0
21.612	0.002841	0	0	0
21.597	0.0011439	0	0	0
21.582	-0.00049804	0	0	0
21.566	-0.0019855	0	0	0
21.551	-0.0032046	0	0	0
21.536	-0.0040556	0	0	0
21.52	-0.0044781	0	0	0
21.505	-0.0044406	0	0	0
21.49	-0.0039454	0	0	0
21.474	-0.00303	0	0	0
21.459	-0.0017655	0	0	0
21.444	-0.00025169	0	0	0
21.428	0.0013914	0	0	0
21.413	0.0030331	0	0	0
21.398	0.004544	0	0	0
21.382	0.0058068	0	0	0
21.367	0.006727	0	0	0
21.352	0.0072411	0	0	0
21.336	0.007322	0	0	0
21.321	0.0069816	0	0	0
21.306	0.0062692	0	0	0
21.29	0.0052665	0	0	0
21.275	0.0040804	0	0	0
21.26	0.002833	0	0	0
21.244	0.0016504	0	0	0
21.229	0.00065152	0	0	0
21.214	-6.24e-05	0	0	0
21.199	-0.00041644	0	0	0
21.183	-0.00036822	0	0	0
21.168	8.893e-05	0	0	0
21.153	0.00093541	0	0	0
21.137	0.0021232	0	0	0
21.122	0.0035703	0	0	0
21.107	0.0051757	0	0	0
21.091	0.0068284	0	0	0
21.076	0.0084172	0	0	0
21.061	0.0098398	0	0	0
21.045	0.01101	0	0	0
21.03	0.011864	0	0	0
21.015	0.012364	0	0	0
20.999	0.012499	0	0	0
20.984	0.012282	0	0	0
20.969	0.01175	0	0	0
20.953	0.010955	0	0	0
20.938	0.0099593	0	0	0
20.923	0.0088304	0	0	0
20.907	0.0076322	0	0	0
20.892	0.0064211	0	0	0
20.877	0.0052417	0	0	0
20.861	0.0041251	0	0	0
20.846	0.0030879	0	0	0
20.831	0.0021337	0	0	0
20.815	0.0012563	0	0	0
20.8	0.00044269	0	0	0
20.785	-0.00032168	0	0	0
20.769	-0.0010634	0	0	0
20.754	-0.0018042	0	0	0
20.739	-0.0025426	0	0	0
20.724	-0.0032661	0	0	0
20.708	-0.0039512	0	0	0
20.693	-0.0045645	0	0	0
20.678	-0.0050658	0	0	0
20.662	-0.005412	0	0	0
20.647	-0.005562	0	0	0
20.632	-0.0054817	0	0	0
20.616	-0.0051489	0	0	0
20.601	-0.0045579	0	0	0
20.586	-0.0037218	0	0	0
20.57	-0.0026748	0	0	0
20.555	-0.0014713	0	0	0
20.54	-0.0001842	0	0	0
20.524	0.001099	0	0	0
20.509	0.0022819	0	0	0
20.494	0.0032652	0	0	0
20.478	0.0039544	0	0	0
20.463	0.0042669	0	0	0
20.448	0.0041393	0	0	0
20.432	0.0035324	0	0	0
20.417	0.0024365	0	0	0
20.402	0.00087274	0	0	0
20.386	-0.0011061	0	0	0
20.371	-0.0033402	0	0	0
20.356	-0.0056541	0	0	0
20.34	-0.0079377	0	0	0
20.325	-0.010071	0	0	0
20.31	-0.011934	0	0	0
20.294	-0.013416	0	0	0
20.279	-0.014422	0	0	0
20.264	-0.014888	0	0	0
20.248	-0.014778	0	0	0
20.233	-0.014096	0	0	0
20.218	-0.012881	0	0	0
20.203	-0.011208	0	0	0
20.187	-0.0091867	0	0	0
20.172	-0.0069473	0	0	0
20.157	-0.0046374	0	0	0
20.141	-0.002409	0	0	0
20.126	-0.00040792	0	0	0
20.111	0.0012368	0	0	0
20.095	0.0024224	0	0	0
20.08	0.0030796	0	0	0
20.065	0.0031776	0	0	0
20.049	0.0027257	0	0	0
20.034	0.0017714	0	0	0
20.019	0.00039578	0	0	0
20.003	-0.001294	0	0	0
19.988	-0.0031386	0	0	0
19.973	-0.0049601	0	0	0
19.957	-0.0066164	0	0	0
19.942	-0.0079833	0	0	0
19.927	-0.0089629	0	0	0
19.911	-0.0094915	0	0	0
19.896	-0.009543	0	0	0
19.881	-0.0091302	0	0	0
19.865	-0.0083019	0	0	0
19.85	-0.0071371	0	0	0
19.835	-0.0057375	0	0	0
19.819	-0.004217	0	0	0
19.804	-0.0026914	0	0	0
19.789	-0.0012683	0	0	0
19.773	-3.725e-05	0	0	0
19.758	0.00093658	0	0	0
19.743	0.0016172	0	0	0
19.728	0.001999	0	0	0
19.712	0.0021049	0	0	0
19.697	0.001982	0	0	0
19.682	0.0016944	0	0	0
19.666	0.0013153	0	0	0
19.651	0.0009177	0	0	0
19.636	0.00056655	0	0	0
19.62	0.00031139	0	0	0
19.605	0.00018172	0	0	0
19.59	0.00015293	0	0	0
19.574	0.00017254	0	0	0
19.559	0.00019919	0	0	0
19.544	0.00017986	0	0	0
19.528	5.773e-05	0	0	0
19.513	-0.00021932	0	0	0
19.498	-0.00069027	0	0	0
19.482	-0.0013739	0	0	0
19.467	-0.0022636	0	0	0
19.452	-0.0033254	0	0	0
19.436	-0.0044987	0	0	0
19.421	-0.0057008	0	0	0
19.406	-0.0068336	0	0	0
19.39	-0.0077935	0	0	0
19.375	-0.0084819	0	0	0
19.36	-0.008816	0	0	0
19.344	-0.0087391	0	0	0
19.329	-0.0082282	0	0	0
19.314	-0.0072987	0	0	0
19.298	-0.006006	0	0	0
19.283	-0.0044421	0	0	0
19.268	-0.0027287	0	0	0
19.252	-0.0010075	0	0	0
19.237	0.0005727	0	0	0
19.222	0.00187	0	0	0
19.207	0.0027668	0	0	0
19.191	0.0031817	0	0	0
19.176	0.0030733	0	0	0
19.161	0.0024486	0	0	0
19.145	0.0013636	0	0	0
19.13	-7.998e-05	0	0	0
19.115	-0.0017434	0	0	0
19.099	-0.0034628	0	0	0
19.084	-0.0050648	0	0	0
19.069	-0.0063826	0	0	0
19.053	-0.0072728	0	0	0
19.038	-0.0076303	0	0	0
19.023	-0.0073994	0	0	0
19.007	-0.0065817	0	0	0
18.992	-0.0052377	0	0	0
18.977	-0.0034834	0	0	0
18.961	-0.0014814	0	0	0
18.946	0.00057225	0	0	0
18.931	0.0024653	0	0	0
18.915	0.0039879	0	0	0
18.9	0.0049517	0	0	0
18.885	0.0052078	0	0	0
18.869	0.0046607	0	0	0
18.854	0.0032789	0	0	0
18.839	0.0010992	0	0	0
18.823	-0.0017749	0	0	0
18.808	-0.0051737	0	0	0
18.793	-0.0088823	0	0	0
18.777	-0.012662	0	0	0
18.762	-0.016262	0	0	0
18.747	-0.01944	0	0	0
18.732	-0.021981	0	0	0
18.716	-0.023716	0	0	0
18.701	-0.024533	0	0	0
18.686	-0.024387	0	0	0
18.67	-0.023302	0	0	0
18.655	-0.021368	0	0	0
18.64	-0.018733	0	0	0
18.624	-0.01559	0	0	0
18.609	-0.012163	0	0	0
18.594	-0.008683	0	0	0
18.578	-0.005378	0	0	0
18.563	-0.0024504	0	0	0
18.548	-6.478e-05	0	0	0
18.532	0.0016629	0	0	0
18.517	0.002671	0	0	0
18.502	0.0029542	0	0	0
18.486	0.0025592	0	0	0
18.471	0.0015779	0	0	0
18.456	0.00013654	0	0	0
18.44	-0.0016173	0	0	0
18.425	-0.0034355	0	0	0
18.41	-0.005085	0	0	0
18.394	-0.0064486	0	0	0
18.379	-0.0074364	0	0	0
18.364	-0.0079925	0	0	0
18.348	-0.0080978	0	0	0
18.333	-0.0077701	0	0	0
18.318	-0.0070596	0	0	0
18.302	-0.0060434	0	0	0
18.287	-0.0048165	0	0	0
18.272	-0.0034833	0	0	0
18.257	-0.0021477	0	0	0
18.241	-0.00090425	0	0	0
18.226	0.00016851	0	0	0
18.211	0.0010139	0	0	0
18.195	0.0015997	0	0	0
18.18	0.0019189	0	0	0
18.165	0.0019879	0	0	0
18.149	0.0018427	0	0	0
18.134	0.0015336	0	0	0
18.119	0.0011193	0	0	0
18.103	0.00066003	0	0	0
18.088	0.00021137	0	0	0
18.073	-0.00018102	0	0	0
18.057	-0.00048589	0	0	0
18.042	-0.00068915	0	0	0
18.027	-0.0007807	0	0	0
18.011	-0.0007485	0	0	0
17.996	-0.00060107	0	0	0
17.981	-0.00036005	0	0	0
17.965	-5.643e-05	0	0	0
17.95	0.00027371	0	0	0
17.935	0.00059347	0	0	0
17.919	0.00086905	0	0	0
17.904	0.0010731	0	0	0
17.889	0.0011871	0	0	0
17.873	0.0012026	0	0	0
17.858	0.0011218	0	0	0
17.843	0.00095667	0	0	0
17.827	0.00072724	0	0	0
17.812	0.0004595	0	0	0
17.797	0.00018257	0	0	0
17.781	-7.416e-05	0	0	0
17.766	-0.00028373	0	0	0
17.751	-0.00042399	0	0	0
17.736	-0.00047932	0	0	0
17.72	-0.00044154	0	0	0
17.705	-0.00031006	0	0	0
17.69	-9.105e-05	0	0	0
17.674	0.00020411	0	0	0
17.659	0.00056111	0	0	0
17.644	0.00090817	0	0	0
17.628	0.0011627	0	0	0
17.613	0.0012982	0	0	0
17.598	0.0012958	0	0	0
17.582	0.0011468	0	0	0
17.567	0.00085359	0	0	0
17.552	0.00042966	0	0	0
17.536	-0.00010075	0	0	0
17.521	-0.00070447	0	0	0
17.506	-0.0013418	0	0	0
17.49	-0.0019695	0	0	0
17.475	-0.0025443	0	0	0
17.46	-0.0030262	0	0	0
17.444	-0.003382	0	0	0
17.429	-0.0035876	0	0	0
17.414	-0.0036301	0	0	0
17.398	-0.0035089	0	0	0
17.383	-0.0032357	0	0	0
17.368	-0.0028333	0	0	0
17.352	-0.0023337	0	0	0
17.337	-0.0017757	0	0	0
17.322	-0.0012017	0	0	0
17.306	-0.00065414	0	0	0
17.291	-0.00017317	0	0	0
17.276	0.00020664	0	0	0
17.261	0.00045795	0	0	0
17.245	0.00059362	0	0	0
17.23	0.00063947	0	0	0
17.215	0.00059969	0	0	0
17.199	0.0004851	0	0	0
17.184	0.00031125	0	0	0
17.169	9.619e-05	0	0	0
17.153	-0.0001417	0	0	0
17.138	-0.00038565	0	0	0
17.123	-0.00062201	0	0	0
17.107	-0.00084098	0	0	0
17.092	-0.0010368	0	0	0
17.077	-0.001207	0	0	0
17.061	-0.0013514	0	0	0
17.046	-0.0014706	0	0	0
17.031	-0.001564	0	0	0
17.015	-0.0016287	0	0	0
17	-0.001658	0	0	0
16.985	-0.0016412	0	0	0
16.969	-0.0015637	0	0	0
16.954	-0.0014079	0	0	0
16.939	-0.0011553	0	0	0
16.923	-0.00078851	0	0	0
16.908	-0.00029374	0	0	0
16.893	0.00033634	0	0	0
16.877	0.0011006	0	0	0
16.862	0.001945	0	0	0
16.847	0.0028093	0	0	0
16.831	0.0036691	0	0	0
16.816	0.0044913	0	0	0
16.801	0.005237	0	0	0
16.785	0.0058653	0	0	0
16.77	0.0063372	0	0	0
16.755	0.0066194	0	0	0
16.74	0.0066888	0	0	0
16.724	0.0065353	0	0	0
16.709	0.0061637	0	0	0
16.694	0.0055945	0	0	0
16.678	0.0048629	0	0	0
16.663	0.0040165	0	0	0
16.648	0.0031119	0	0	0
16.632	0.0022095	0	0	0
16.617	0.001369	0	0	0
16.602	0.00064379	0	0	0
16.586	7.613e-05	0	0	0
16.571	-0.0003063	0	0	0
16.556	-0.00049311	0	0	0
16.54	-0.00049194	0	0	0
16.525	-0.00032769	0	0	0
16.51	-3.996e-05	0	0	0
16.494	0.00032078	0	0	0
16.479	0.00069812	0	0	0
16.464	0.0010811	0	0	0
16.448	0.0014486	0	0	0
16.433	0.0017363	0	0	0
16.418	0.0018938	0	0	0
16.402	0.001888	0	0	0
16.387	0.0017042	0	0	0
16.372	0.0013457	0	0	0
16.356	0.0008322	0	0	0
16.341	0.00019705	0	0	0
16.326	-0.00051694	0	0	0
16.31	-0.0012616	0	0	0
16.295	-0.0019879	0	0	0
16.28	-0.0026498	1e-08	0	1e-08
16.265	-0.0032075	1e-08	0	1e-08
16.249	-0.0036298	1e-08	0	1e-08
16.234	-0.0038956	1e-08	0	1e-08
16.219	-0.0039939	1e-08	0	1e-08
16.203	-0.0039233	1e-08	0	1e-08
16.188	-0.0036907	1e-08	0	1e-08
16.173	-0.0033097	1e-08	0	1e-08
16.157	-0.0027993	1e-08	0	1e-08
16.142	-0.0021819	1e-08	0	1e-08
16.127	-0.0014828	1e-08	0	1e-08
16.111	-0.00072963	1e-08	0	1e-08
16.096	4.771e-05	1e-08	0	1e-08
16.081	0.00088953	1e-08	0	1e-08
16.065	0.001842	1e-08	0	1e-08
16.05	0.0028783	1e-08	0	1e-08
16.035	0.0039665	1e-08	0	1e-08
16.019	0.0050693	1e-08	0	1e-08
16.004	0.0061448	1e-08	0	1e-08
15.989	0.0071479	1e-08	0	1e-08
15.973	0.0080326	1e-08	0	1e-08
15.958	0.0087544	1e-08	0	1e-08
15.943	0.0092741	1e-08	0	1e-08
15.927	0.0095608	1e-08	0	1e-08
15.912	0.0095951	1e-08	0	1e-08
15.897	0.0093713	2e-08	0	2e-08
15.881	0.0088986	2e-08	0	2e-08
15.866	0.0082019	2e-08	0	2e-08
15.851	0.0073199	2e-08	0	2e-08
15.835	0.0063028	2e-08	0	2e-08
15.82	0.0052091	2e-08	0	2e-08
15.805	0.0041004	2e-08	0	2e-08
15.789	0.0030375	2e-08	0	2e-08
15.774	0.002075	2e-08	0	2e-08
15.759	0.001258	2e-08	0	2e-08
15.744	0.00061837	2e-08	0	2e-08
15.728	0.00017378	2e-08	0	2e-08
15.713	-7.27e-05	3e-08	0	3e-08
15.698	-0.00013103	3e-08	0	3e-08
15.682	-9.707e-05	3e-08	0	3e-08
15.667	-6.287e-05	3e-08	0	3e-08
15.652	-4.172e-05	3e-08	0	3e-08
15.636	-4.458e-05	3e-08	0	3e-08
15.621	-7.64e-05	3e-08	0	3e-08
15.606	-0.00013351	3e-08	0	3e-08
15.59	-0.00020247	4e-08	0	4e-08
15.575	-0.0002607	4e-08	0	4e-08
15.56	-0.00027876	4e-08	0	4e-08
15.544	-0.00022415	4e-08	0	4e-08
15.529	-6.621e-05	4e-08	0	4e-08
15.514	0.0002186	4e-08	0	4e-08
15.498	0.00064147	5e-08	0	5e-08
15.483	0.001197	5e-08	0	5e-08
15.468	0.0018606	5e-08	0	5e-08
15.452	0.0025878	5e-08	0	5e-08
15.437	0.003316	5e-08	0	5e-08
15.422	0.0039687	6e-08	0	6e-08
15.406	0.0044619	6e-08	0	6e-08
15.391	0.0047123	6e-08	0	6e-08
15.376	0.0046463	6e-08	0	6e-08
15.36	0.0042092	7e-08	0	7e-08
15.345	0.0033734	7e-08	0	7e-08
15.33	0.0021451	7e-08	0	7e-08
15.314	0.00056814	8e-08	0	8e-08
15.299	-0.0012756	8e-08	0	8e-08
15.284	-0.0032801	8e-08	0	8e-08
15.269	-0.0053303	8e-08	0	8e-08
15.253	-0.00729	9e-08	0	9e-08
15.238	-0.0090154	9e-08	0	9e-08
15.223	-0.010368	1e-07	0	1e-07
15.207	-0.011227	1e-07	0	1e-07
15.192	-0.011502	1e-07	0	1e-07
15.177	-0.011145	1.1e-07	0	1.1e-07
15.161	-0.010153	1.1e-07	0	1.1e-07
15.146	-0.0085732	1.2e-07	0	1.2e-07
15.131	-0.0064998	1.2e-07	0	1.2e-07
15.115	-0.0040694	1.3e-07	0	1.3e-07
15.1	-0.0014499	1.3e-07	0	1.3e-07
15.085	0.001172	1.4e-07	0	1.4e-07
15.069	0.0036063	1.4e-07	0	1.4e-07
15.054	0.0056741	1.5e-07	0	1.5e-07
15.039	0.0072231	1.6e-07	0	1.6e-07
15.023	0.0081388	1.6e-07	0	1.6e-07
15.008	0.008354	1.7e-07	0	1.7e-07
14.993	0.0078529	1.8e-07	0	1.8e-07
14.977	0.006671	1.8e-07	0	1.8e-07
14.962	0.0048899	1.9e-07	0	1.9e-07
14.947	0.0026286	2e-07	0	2e-07
14.931	3.074e-05	2.1e-07	0	2.1e-07
14.916	-0.0027504	2.1e-07	0	2.1e-07
14.901	-0.0054743	2.2e-07	0	2.2e-07
14.885	-0.0079107	2.3e-07	0	2.3e-07
14.87	-0.00995	2.4e-07	0	2.4e-07
14.855	-0.011525	2.5e-07	0	2.5e-07
14.839	-0.012618	2.6e-07	0	2.6e-07
14.824	-0.013256	2.7e-07	0	2.7e-07
14.809	-0.013515	2.8e-07	0	2.8e-07
14.794	-0.013504	2.9e-07	0	2.9e-07
14.778	-0.013355	3e-07	0	3e-07
14.763	-0.013214	3.2e-07	0	3.2e-07
14.748	-0.013218	3.3e-07	0	3.3e-07
14.732	-0.013487	3.4e-07	0	3.4e-07
14.717	-0.014109	3.6e-07	0	3.6e-07
14.702	-0.015131	3.7e-07	0	3.7e-07
14.686	-0.016552	3.8e-07	0	3.8e-07
14.671	-0.018326	4e-07	0	4e-07
14.656	-0.020363	4.1e-07	0	4.1e-07
14.64	-0.022536	4.3e-07	0	4.3e-07
14.625	-0.024695	4.5e-07	0	4.5e-07
14.61	-0.026677	4.7e-07	0	4.7e-07
14.594	-0.028323	4.8e-07	0	4.8e-07
14.579	-0.029491	5e-07	0	5e-07
14.564	-0.030067	5.2e-07	0	5.2e-07
14.548	-0.029976	5.4e-07	0	5.4e-07
14.533	-0.029186	5.6e-07	0	5.6e-07
14.518	-0.027714	5.9e-07	0	5.9e-07
14.502	-0.025619	6.1e-07	0	6.1e-07
14.487	-0.023	6.3e-07	0	6.3e-07
14.472	-0.019984	6.6e-07	0	6.6e-07
14.456	-0.016719	6.8e-07	0	6.8e-07
14.441	-0.013359	7.1e-07	0	7.1e-07
14.426	-0.010052	7.4e-07	0	7.4e-07
14.41	-0.006932	7.6e-07	0	7.6e-07
14.395	-0.0041093	7.9e-07	0	7.9e-07
14.38	-0.0016642	8.2e-07	0	8.2e-07
14.364	0.00035535	8.6e-07	0	8.6e-07
14.349	0.001933	8.9e-07	0	8.9e-07
14.334	0.0030812	9.2e-07	0	9.2e-07
14.318	0.0038357	9.6e-07	0	9.6e-07
14.303	0.0042488	9.9e-07	0	9.9e-07
14.288	0.0043813	1.03e-06	0	1.03e-06
14.273	0.0042958	1.07e-06	0	1.07e-06
14.257	0.0040496	1.11e-06	0	1.11e-06
14.242	0.0036902	1.15e-06	0	1.15e-06
14.227	0.0032522	1.2e-06	0	1.2e-06
14.211	0.002756	1.24e-06	0	1.24e-06
14.196	0.0022094	1.29e-06	0	1.29e-06
14.181	0.0016095	1.34e-06	0	1.34e-06
14.165	0.000947	1.39e-06	0	1.39e-06
14.15	0.00021007	1.44e-06	0	1.44e-06
14.135	-0.00061108	1.49e-06	0	1.49e-06
14.119	-0.0015163	1.55e-06	0	1.55e-06
14.104	-0.0024985	1.61e-06	0	1.61e-06
14.089	-0.0035462	1.67e-06	0	1.67e-06
14.073	-0.004638	1.73e-06	0	1.73e-06
14.058	-0.0057447	1.79e-06	0	1.79e-06
14.043	-0.0068309	1.86e-06	0	1.86e-06
14.027	-0.0078586	1.93e-06	0	1.93e-06
14.012	-0.0087903	2e-06	0	2e-06
13.997	-0.0095924	2.08e-06	0	2.08e-06
13.981	-0.010237	2.15e-06	0	2.15e-06
13.966	-0.010706	2.23e-06	0	2.23e-06
13.951	-0.010986	2.31e-06	0	2.31e-06
13.935	-0.011075	2.4e-06	0	2.4e-06
13.92	-0.010977	2.49e-06	0	2.49e-06
13.905	-0.010699	2.58e-06	0	2.58e-06
13.889	-0.010253	2.67e-06	0	2.67e-06
13.874	-0.0096489	2.77e-06	0	2.77e-06
13.859	-0.0088967	2.87e-06	0	2.87e-06
13.843	-0.0080035	2.98e-06	0	2.98e-06
13.828	-0.0069743	3.09e-06	0	3.09e-06
13.813	-0.0058127	3.2e-06	0	3.2e-06
13.798	-0.0045224	3.31e-06	0	3.31e-06
13.782	-0.0031099	3.43e-06	0	3.43e-06
13.767	-0.0015864	3.56e-06	0	3.56e-06
13.752	2.947e-05	3.69e-06	0	3.69e-06
13.736	0.0017108	3.82e-06	0	3.82e-06
13.721	0.003347	3.96e-06	0	3.96e-06
13.706	0.0048296	4.1e-06	0	4.1e-06
13.69	0.0061242	4.25e-06	0	4.25e-06
13.675	0.0071931	4.4e-06	0	4.4e-06
13.66	0.0079999	4.56e-06	0	4.56e-06
13.644	0.0085138	4.72e-06	0	4.72e-06
13.629	0.0087145	4.89e-06	0	4.89e-06
13.614	0.008596	5.06e-06	0	5.06e-06
13.598	0.0081698	5.24e-06	0	5.24e-06
13.583	0.0074659	5.43e-06	0	5.43e-06
13.568	0.0065323	5.62e-06	0	5.62e-06
13.552	0.0054326	5.82e-06	0	5.82e-06
13.537	0.0042416	6.03e-06	0	6.03e-06
13.522	0.0030397	6.24e-06	0	6.24e-06
13.506	0.0019059	6.46e-06	0	6.46e-06
13.491	0.00091112	6.69e-06	0	6.69e-06
13.476	0.00011196	6.92e-06	0	6.92e-06
13.46	-0.00045466	7.17e-06	0	7.17e-06
13.445	-0.00077463	7.42e-06	0	7.42e-06
13.43	-0.00085766	7.68e-06	0	7.68e-06
13.414	-0.00073577	7.95e-06	0	7.95e-06
13.399	-0.00045937	8.22e-06	0	8.22e-06
13.384	-9.121e-05	8.51e-06	0	8.51e-06
13.368	0.00030116	8.81e-06	0	8.81e-06
13.353	0.0006536	9.11e-06	0	9.11e-06
13.338	0.00087028	9.43e-06	0	9.43e-06
13.322	0.00085906	9.75e-06	0	9.75e-06
13.307	0.00058795	1.01e-05	0	1.01e-05
13.292	5.239e-05	1.04e-05	0	1.04e-05
13.277	-0.0007244	1.08e-05	0	1.08e-05
13.261	-0.0016938	1.12e-05	0	1.12e-05
13.246	-0.0027866	1.16e-05	0	1.16e-05
13.231	-0.0039204	1.19e-05	0	1.19e-05
13.215	-0.0050074	1.24e-05	0	1.24e-05
13.2	-0.0059634	1.28e-05	0	1.28e-05
13.185	-0.0067162	1.32e-05	0	1.32e-05
13.169	-0.007212	1.37e-05	0	1.37e-05
13.154	-0.0074205	1.41e-05	0	1.41e-05
13.139	-0.007337	1.46e-05	0	1.46e-05
13.123	-0.0069817	1.51e-05	0	1.51e-05
13.108	-0.0063964	1.56e-05	0	1.56e-05
13.093	-0.0056391	1.61e-05	0	1.61e-05
13.077	-0.0047769	1.67e-05	0	1.67e-05
13.062	-0.0038781	1.73e-05	0	1.73e-05
13.047	-0.0030047	1.78e-05	0	1.78e-05
13.031	-0.0022062	1.84e-05	0	1.84e-05
13.016	-0.0015145	1.9e-05	0	1.9e-05
13.001	-0.00094231	1.97e-05	0	1.97e-05
12.985	-0.00048325	2.03e-05	0	2.03e-05
12.97	-0.00011531	2.1e-05	0	2.1e-05
12.955	0.00019396	2.17e-05	0	2.17e-05
12.939	0.00053281	2.24e-05	0	2.24e-05
12.924	0.00099103	2.32e-05	0	2.32e-05
12.909	0.0015975	2.4e-05	0	2.4e-05
12.893	0.0023635	2.47e-05	0	2.47e-05
12.878	0.0032785	2.56e-05	0	2.56e-05
12.863	0.0043089	2.64e-05	0	2.64e-05
12.847	0.0053991	2.73e-05	0	2.73e-05
12.832	0.006476	2.82e-05	0	2.82e-05
12.817	0.0074557	2.91e-05	0	2.91e-05
12.802	0.0082518	3e-05	0	3e-05
12.786	0.0087852	3.1e-05	0	3.1e-05
12.771	0.0089934	3.2e-05	0	3.2e-05
12.756	0.008838	3.31e-05	0	3.31e-05
12.74	0.0083114	3.42e-05	0	3.42e-05
12.725	0.0074393	3.53e-05	0	3.53e-05
12.71	0.0062806	3.64e-05	0	3.64e-05
12.694	0.0049238	3.76e-05	0	3.76e-05
12.679	0.0034798	3.88e-05	0	3.88e-05
12.664	0.002073	4.01e-05	0	4.01e-05
12.648	0.00083012	4.13e-05	0	4.13e-05
12.633	-0.00013102	4.27e-05	0	4.27e-05
12.618	-0.00071252	4.4e-05	0	4.4e-05
12.602	-0.0008453	4.55e-05	0	4.55e-05
12.587	-0.00049559	4.69e-05	0	4.69e-05
12.572	0.00033195	4.84e-05	0	4.84e-05
12.556	0.0015952	4.99e-05	0	4.99e-05
12.541	0.0032174	5.15e-05	0	5.15e-05
12.526	0.0050939	5.32e-05	0	5.32e-05
12.51	0.0071021	5.49e-05	0	5.49e-05
12.495	0.0091125	5.66e-05	0	5.66e-05
12.48	0.010999	5.84e-05	0	5.84e-05
12.464	0.01265	6.02e-05	0	6.02e-05
12.449	0.013976	6.21e-05	0	6.21e-05
12.434	0.014914	6.41e-05	0	6.41e-05
12.418	0.015435	6.61e-05	0	6.61e-05
12.403	0.015539	6.81e-05	0	6.81e-05
12.388	0.015252	7.03e-05	0	7.03e-05
12.372	0.014624	7.25e-05	0	7.25e-05
12.357	0.013719	7.47e-05	0	7.47e-05
12.342	0.012607	7.71e-05	0	7.71e-05
12.327	0.011359	7.94e-05	0	7.94e-05
12.311	0.010037	8.19e-05	0	8.19e-05
12.296	0.0086912	8.44e-05	0	8.44e-05
12.281	0.0073556	8.7e-05	0	8.7e-05
12.265	0.00605	8.97e-05	0	8.97e-05
12.25	0.0047804	9.25e-05	0	9.25e-05
12.235	0.0035431	9.53e-05	0	9.53e-05
12.219	0.0023297	9.83e-05	0	9.83e-05
12.204	0.0011328	0.000101	0	0.000101
12.189	-4.928e-05	0.000104	0	0.000104
12.173	-0.001208	0.000108	0	0.000108
12.158	-0.0023433	0.000111	0	0.000111
12.143	-0.0034406	0.000114	0	0.000114
12.127	-0.0044518	0.000118	0	0.000118
12.112	-0.0053211	0.000121	0	0.000121
12.097	-0.0059901	0.000125	0	0.000125
12.081	-0.0064043	0.000129	0	0.000129
12.066	-0.0065189	0.000133	0	0.000133
12.051	-0.0063056	0.000136	0	0.000136
12.035	-0.0057565	0.000141	0	0.000141
12.02	-0.0048876	0.000145	0	0.000145
12.005	-0.0037394	0.000149	0	0.000149
11.989	-0.0023754	0.000154	0	0.000154
11.974	-0.00087844	0.000158	0	0.000158
11.959	0.00065521	0.000163	0	0.000163
11.943	0.0021225	0.000168	0	0.000168
11.928	0.0034212	0.000173	0	0.000173
11.913	0.004458	0.000178	0	0.000178
11.897	0.0051548	0.000183	0	0.000183
11.882	0.0054547	0.000188	0	0.000188
11.867	0.0053256	0.000194	0	0.000194
11.851	0.004762	0.0002	0	0.0002
11.836	0.0037852	0.000205	0	0.000205
11.821	0.0024406	0.000211	0	0.000211
11.806	0.0007943	0.000218	0	0.000218
11.79	-0.0010717	0.000224	0	0.000224
11.775	-0.0030918	0.00023	0	0.00023
11.76	-0.0051943	0.000237	0	0.000237
11.744	-0.0072808	0.000244	0	0.000244
11.729	-0.0092582	0.000251	0	0.000251
11.714	-0.011042	0.000258	0	0.000258
11.698	-0.012561	0.000266	0	0.000266
11.683	-0.013755	0.000273	0	0.000273
11.668	-0.014581	0.000281	0	0.000281
11.652	-0.015011	0.000289	0	0.000289
11.637	-0.015032	0.000298	0	0.000298
11.622	-0.014647	0.000306	0	0.000306
11.606	-0.013875	0.000315	0	0.000315
11.591	-0.012749	0.000324	0	0.000324
11.576	-0.011318	0.000333	0	0.000333
11.56	-0.0096446	0.000342	0	0.000342
11.545	-0.0078035	0.000352	0	0.000352
11.53	-0.0058816	0.000362	0	0.000362
11.514	-0.0039736	0.000372	0	0.000372
11.499	-0.0021792	0.000383	0	0.000383
11.484	-0.00059882	0.000393	0	0.000393
11.468	0.00067205	0.000404	0	0.000404
11.453	0.0015478	0.000416	0	0.000416
11.438	0.0019583	0.000427	0	0.000427
11.422	0.0018542	0.000439	0	0.000439
11.407	0.0012108	0.000451	0	0.000451
11.392	3.067e-05	0.000464	0	0.000464
11.376	-0.0016716	0.000477	0	0.000477
11.361	-0.0038569	0.00049	0	0.00049
11.346	-0.0064472	0.000503	0	0.000503
11.331	-0.0093454	0.000517	0	0.000517
11.315	-0.012442	0.000531	0	0.000531
11.3	-0.015623	0.000546	0	0.000546
11.285	-0.018776	0.000561	0	0.000561
11.269	-0.021802	0.000576	0	0.000576
11.254	-0.024617	0.000592	0	0.000592
11.239	-0.02716	0.000608	0	0.000608
11.223	-0.029394	0.000624	0	0.000624
11.208	-0.031306	0.000641	0	0.000641
11.193	-0.032908	0.000658	0	0.000658
11.177	-0.034227	0.000676	0	0.000676
11.162	-0.035307	0.000694	0	0.000694
11.147	-0.036194	0.000713	0	0.000713
11.131	-0.036934	0.000732	0	0.000732
11.116	-0.037565	0.000752	0	0.000752
11.101	-0.03811	0.000772	0	0.000772
11.085	-0.038578	0.000792	0	0.000792
11.07	-0.038957	0.000813	0	0.000813
11.055	-0.03922	0.000835	0	0.000835
11.039	-0.039325	0.000857	0	0.000857
11.024	-0.039221	0.00088	0	0.00088
11.009	-0.038855	0.000903	0	0.000903
10.993	-0.038179	0.000926	0	0.000926
10.978	-0.037156	0.000951	0	0.000951
10.963	-0.035768	0.000976	0	0.000976
10.947	-0.034014	0.001	0	0.001
10.932	-0.031921	0.00103	0	0.00103
10.917	-0.029534	0.00105	0	0.00105
10.901	-0.026923	0.00108	0	0.00108
10.886	-0.024169	0.00111	0	0.00111
10.871	-0.021365	0.00114	0	0.00114
10.855	-0.018603	0.00117	0	0.00117
10.84	-0.015972	0.0012	0	0.0012
10.825	-0.013544	0.00123	0	0.00123
10.81	-0.011378	0.00126	0	0.00126
10.794	-0.0095051	0.00129	0	0.00129
10.779	-0.0079364	0.00132	0	0.00132
10.764	-0.0066577	0.00136	0	0.00136
10.748	-0.0056346	0.00139	0	0.00139
10.733	-0.0048168	0.00143	0	0.00143
10.718	-0.0041436	0.00146	0	0.00146
10.702	-0.0035511	0.0015	0	0.0015
10.687	-0.0029786	0.00154	0	0.00154
10.672	-0.0023745	0.00158	0	0.00158
10.656	-0.0017012	0.00162	0	0.00162
10.641	-0.00093804	0.00166	0	0.00166
10.626	-8.292e-05	0.0017	0	0.0017
10.61	0.00084861	0.00174	0	0.00174
10.595	0.0018884	0.00179	0	0.00179
10.58	0.0030489	0.00183	0	0.00183
10.564	0.0042689	0.00188	0	0.00188
10.549	0.0054853	0.00192	0	0.00192
10.534	0.0066383	0.00197	0	0.00197
10.518	0.0076755	0.00202	0	0.00202
10.503	0.0085556	0.00207	0	0.00207
10.488	0.00925	0.00212	0	0.00212
10.472	0.0097439	0.00217	0	0.00217
10.457	0.010035	0.00222	0	0.00222
10.442	0.010132	0.00228	0	0.00228
10.426	0.010052	0.00233	0	0.00233
10.411	0.0098172	0.00239	0	0.00239
10.396	0.0094492	0.00245	0	0.00245
10.38	0.0089693	0.0025	0	0.0025
10.365	0.0083937	0.00256	0	0.00256
10.35	0.0077318	0.00263	0	0.00263
10.335	0.0069861	0.00269	1e-08	0.00269
10.319	0.0061517	0.00275	1e-08	0.00275
10.304	0.0052182	0.00282	1e-08	0.00282
10.289	0.0041711	0.00289	1e-08	0.00289
10.273	0.0029945	0.00295	1e-08	0.00295
10.258	0.001674	0.00302	1e-08	0.00302
10.243	0.00019977	0.0031	1e-08	0.0031
10.227	-0.0014318	0.00317	1e-08	0.00317
10.212	-0.0031425	0.00324	1e-08	0.00324
10.197	-0.0048361	0.00332	1e-08	0.00332
10.181	-0.0064759	0.0034	1e-08	0.0034
10.166	-0.0080164	0.00348	1e-08	0.00348
10.151	-0.0094054	0.00356	1e-08	0.00356
10.135	-0.010587	0.00364	1e-08	0.00364
10.12	-0.011504	0.00372	1e-08	0.00372
10.105	-0.012104	0.00381	1e-08	0.00381
10.089	-0.012342	0.0039	2e-08	0.0039
10.074	-0.012182	0.00399	2e-08	0.00399
10.059	-0.011608	0.00408	2e-08	0.00408
10.043	-0.010617	0.00417	2e-08	0.00417
10.028	-0.0092295	0.00427	2e-08	0.00427
10.013	-0.0074835	0.00437	2e-08	0.00437
9.9974	-0.0054377	0.00447	2e-08	0.00447
9.9821	-0.0031675	0.00457	3e-08	0.00457
9.9668	-0.00076188	0.00467	3e-08	0.00467
9.9514	0.0016821	0.00478	3e-08	0.00478
9.9361	0.0040643	0.00488	3e-08	0.00488
9.9208	0.0062885	0.00499	3e-08	0.00499
9.9055	0.0082684	0.00511	4e-08	0.00511
9.8901	0.0099334	0.00522	4e-08	0.00522
9.8748	0.011234	0.00534	4e-08	0.00534
9.8595	0.012145	0.00546	4e-08	0.00546
9.8442	0.012668	0.00558	5e-08	0.00558
9.8289	0.01283	0.0057	5e-08	0.0057
9.8135	0.012681	0.00583	5e-08	0.00583
9.7982	0.01229	0.00595	6e-08	0.00595
9.7829	0.01174	0.00609	6e-08	0.00609
9.7676	0.011118	0.00622	6e-08	0.00622
9.7522	0.010508	0.00635	7e-08	0.00636
9.7369	0.0099828	0.00649	7e-08	0.00649
9.7216	0.0095989	0.00664	8e-08	0.00664
9.7063	0.0093877	0.00678	8e-08	0.00678
9.6909	0.0093545	0.00693	9e-08	0.00693
9.6756	0.0094772	0.00708	1e-07	0.00708
9.6603	0.0097086	0.00723	1e-07	0.00723
9.645	0.0099816	0.00738	1.1e-07	0.00738
9.6297	0.010216	0.00754	1.2e-07	0.00754
9.6143	0.010329	0.0077	1.2e-07	0.0077
9.599	0.010242	0.00787	1.3e-07	0.00787
9.5837	0.0098938	0.00804	1.4e-07	0.00804
9.5684	0.0092477	0.00821	1.5e-07	0.00821
9.553	0.0082974	0.00838	1.6e-07	0.00838
9.5377	0.0070714	0.00856	1.7e-07	0.00856
9.5224	0.0056328	0.00874	1.8e-07	0.00874
9.5071	0.0040761	0.00892	1.9e-07	0.00892
9.4917	0.0025199	0.00911	2.1e-07	0.00911
9.4764	0.0010976	0.0093	2.2e-07	0.0093
9.4611	-5.485e-05	0.00949	2.4e-07	0.00949
9.4458	-0.00081158	0.00969	2.5e-07	0.00969
9.4305	-0.0010832	0.00989	2.7e-07	0.00989
9.4151	-0.00081349	0.0101	2.8e-07	0.0101
9.3998	2.559e-05	0.0103	3e-07	0.0103
9.3845	0.0014153	0.0105	3.2e-07	0.0105
9.3692	0.0032893	0.0107	3.4e-07	0.0107
9.3538	0.0055381	0.011	3.7e-07	0.011
9.3385	0.0080162	0.0112	3.9e-07	0.0112
9.3232	0.010554	0.0114	4.1e-07	0.0114
9.3079	0.012972	0.0116	4.4e-07	0.0116
9.2925	0.015095	0.0119	4.7e-07	0.0119
9.2772	0.016768	0.0121	5e-07	0.0121
9.2619	0.017868	0.0124	5.3e-07	0.0124
9.2466	0.018316	0.0126	5.6e-07	0.0126
9.2313	0.018082	0.0129	6e-07	0.0129
9.2159	0.017189	0.0131	6.4e-07	0.0131
9.2006	0.015709	0.0134	6.8e-07	0.0134
9.1853	0.013758	0.0136	7.2e-07	0.0136
9.17	0.011482	0.0139	7.6e-07	0.0139
9.1546	0.0090503	0.0142	8.1e-07	0.0142
9.1393	0.0066341	0.0145	8.6e-07	0.0145
9.124	0.0043981	0.0147	9.2e-07	0.0147
9.1087	0.002485	0.015	9.7e-07	0.015
9.0933	0.0010055	0.0153	1.03e-06	0.0153
9.078	3.166e-05	0.0156	1.1e-06	0.0156
9.0627	-0.00040635	0.0159	1.16e-06	0.0159
9.0474	-0.00031986	0.0162	1.23e-06	0.0162
9.0321	0.00023145	0.0166	1.31e-06	0.0166
9.0167	0.0011566	0.0169	1.39e-06	0.0169
9.0014	0.0023545	0.0172	1.47e-06	0.0172
8.9861	0.0037131	0.0175	1.56e-06	0.0175
8.9708	0.0051193	0.0179	1.66e-06	0.0179
8.9554	0.006468	0.0182	1.76e-06	0.0182
8.9401	0.0076688	0.0186	1.87e-06	0.0186
8.9248	0.008651	0.0189	1.98e-06	0.0189
8.9095	0.0093656	0.0193	2.1e-06	0.0193
8.8942	0.0097849	0.0196	2.22e-06	0.0196
8.8788	0.0099012	0.02	2.36e-06	0.02
8.8635	0.0097224	0.0204	2.5e-06	0.0204
8.8482	0.0092689	0.0207	2.65e-06	0.0208
8.8329	0.008569	0.0211	2.8e-06	0.0211
8.8175	0.0076561	0.0215	2.97e-06	0.0215
8.8022	0.0065664	0.0219	3.15e-06	0.0219
8.7869	0.0053377	0.0223	3.33e-06	0.0223
8.7716	0.0040103	0.0227	3.53e-06	0.0227
8.7562	0.0026272	0.0232	3.73e-06	0.0232
8.7409	0.0012366	0.0236	3.95e-06	0.0236
8.7256	-0.00010792	0.024	4.18e-06	0.024
8.7103	-0.0013462	0.0245	4.43e-06	0.0245
8.695	-0.0024124	0.0249	4.68e-06	0.0249
8.6796	-0.003238	0.0253	4.96e-06	0.0254
8.6643	-0.0037559	0.0258	5.24e-06	0.0258
8.649	-0.0039064	0.0263	5.55e-06	0.0263
8.6337	-0.0036438	0.0267	5.86e-06	0.0267
8.6183	-0.0029431	0.0272	6.2e-06	0.0272
8.603	-0.0018061	0.0277	6.56e-06	0.0277
8.5877	-0.00026649	0.0282	6.93e-06	0.0282
8.5724	0.0016087	0.0287	7.32e-06	0.0287
8.557	0.0037196	0.0292	7.74e-06	0.0292
8.5417	0.0059384	0.0297	8.18e-06	0.0297
8.5264	0.008117	0.0302	8.64e-06	0.0302
8.5111	0.010098	0.0308	9.13e-06	0.0308
8.4958	0.011727	0.0313	9.64e-06	0.0313
8.4804	0.01287	0.0318	1.02e-05	0.0319
8.4651	0.013421	0.0324	1.08e-05	0.0324
8.4498	0.01332	0.033	1.14e-05	0.033
8.4345	0.012559	0.0335	1.2e-05	0.0335
8.4191	0.011188	0.0341	1.27e-05	0.0341
8.4038	0.0093119	0.0347	1.34e-05	0.0347
8.3885	0.0070878	0.0353	1.41e-05	0.0353
8.3732	0.0047132	0.0359	1.49e-05	0.0359
8.3578	0.0024109	0.0365	1.57e-05	0.0365
8.3425	0.00041094	0.0371	1.65e-05	0.0371
8.3272	-0.0010685	0.0377	1.74e-05	0.0377
8.3119	-0.0018406	0.0384	1.84e-05	0.0384
8.2966	-0.0017666	0.039	1.94e-05	0.039
8.2812	-0.00076898	0.0397	2.04e-05	0.0397
8.2659	0.0011606	0.0403	2.16e-05	0.0403
8.2506	0.0039593	0.041	2.27e-05	0.041
8.2353	0.0074975	0.0417	2.39e-05	0.0417
8.2199	0.011589	0.0424	2.52e-05	0.0424
8.2046	0.016007	0.043	2.66e-05	0.0431
8.1893	0.020501	0.0438	2.8e-05	0.0438
8.174	0.024822	0.0445	2.95e-05	0.0445
8.1586	0.02874	0.0452	3.1e-05	0.0452
8.1433	0.032063	0.0459	3.27e-05	0.046
8.128	0.034656	0.0467	3.44e-05	0.0467
8.1127	0.036445	0.0474	3.62e-05	0.0474
8.0974	0.037429	0.0482	3.81e-05	0.0482
8.082	0.037674	0.0489	4.01e-05	0.049
8.0667	0.037306	0.0497	4.22e-05	0.0498
8.0514	0.036496	0.0505	4.44e-05	0.0506
8.0361	0.035451	0.0513	4.67e-05	0.0514
8.0207	0.034387	0.0521	4.91e-05	0.0522
8.0054	0.033518	0.0529	5.17e-05	0.053
7.9901	0.033032	0.0538	5.43e-05	0.0538
7.9748	0.033083	0.0546	5.71e-05	0.0547
7.9594	0.033776	0.0555	6e-05	0.0555
7.9441	0.035167	0.0563	6.31e-05	0.0564
7.9288	0.037257	0.0572	6.63e-05	0.0573
7.9135	0.039999	0.0581	6.97e-05	0.0581
7.8982	0.043311	0.059	7.32e-05	0.059
7.8828	0.047077	0.0599	7.69e-05	0.0599
7.8675	0.051171	0.0608	8.08e-05	0.0609
7.8522	0.055463	0.0617	8.48e-05	0.0618
7.8369	0.059829	0.0626	8.91e-05	0.0627
7.8215	0.064169	0.0636	9.35e-05	0.0637
7.8062	0.068402	0.0645	9.82e-05	0.0646
7.7909	0.072477	0.0655	0.000103	0.0656
7.7756	0.076368	0.0665	0.000108	0.0666
7.7602	0.080071	0.0675	0.000113	0.0676
7.7449	0.083596	0.0685	0.000119	0.0686
7.7296	0.086962	0.0695	0.000125	0.0696
7.7143	0.090189	0.0705	0.000131	0.0706
7.699	0.093288	0.0715	0.000137	0.0717
7.6836	0.096256	0.0726	0.000144	0.0727
7.6683	0.099076	0.0736	0.000151	0.0738
7.653	0.10171	0.0747	0.000158	0.0748
7.6377	0.10411	0.0758	0.000166	0.0759
7.6223	0.10622	0.0768	0.000174	0.077
7.607	0.10797	0.0779	0.000182	0.0781
7.5917	0.1093	0.0791	0.000191	0.0792
7.5764	0.11016	0.0802	0.0002	0.0804
7.561	0.11052	0.0813	0.00021	0.0815
7.5457	0.11038	0.0825	0.000219	0.0827
7.5304	0.10976	0.0836	0.00023	0.0838
7.5151	0.10872	0.0848	0.000241	0.085
7.4998	0.10732	0.086	0.000252	0.0862
7.4844	0.10567	0.0872	0.000264	0.0874
7.4691	0.1039	0.0884	0.000276	0.0886
7.4538	0.10214	0.0896	0.000289	0.0899
7.4385	0.1005	0.0908	0.000302	0.0911
7.4231	0.099122	0.0921	0.000316	0.0924
7.4078	0.098098	0.0933	0.000331	0.0936
7.3925	0.097511	0.0946	0.000346	0.0949
7.3772	0.097411	0.0959	0.000362	0.0962
7.3619	0.097818	0.0971	0.000378	0.0975
7.3465	0.098719	0.0984	0.000395	0.0988
7.3312	0.10007	0.0998	0.000413	0.1
7.3159	0.10181	0.101	0.000432	0.102
7.3006	0.10384	0.102	0.000451	0.103
7.2852	0.10606	0.104	0.000472	0.104
7.2699	0.10836	0.105	0.000493	0.106
7.2546	0.11064	0.107	0.000515	0.107
7.2393	0.1128	0.108	0.000538	0.108
7.2239	0.11475	0.109	0.000562	0.11
7.2086	0.11644	0.111	0.000586	0.111
7.1933	0.11783	0.112	0.000612	0.113
7.178	0.1189	0.114	0.000639	0.114
7.1627	0.11965	0.115	0.000667	0.116
7.1473	0.12012	0.116	0.000696	0.117
7.132	0.12036	0.118	0.000726	0.119
7.1167	0.12043	0.119	0.000758	0.12
7.1014	0.1204	0.121	0.000791	0.122
7.086	0.12035	0.122	0.000825	0.123
7.0707	0.12036	0.124	0.00086	0.125
7.0554	0.12049	0.126	0.000897	0.126
7.0401	0.1208	0.127	0.000935	0.128
7.0247	0.12135	0.129	0.000975	0.13
7.0094	0.12216	0.13	0.00102	0.131
6.9941	0.12324	0.132	0.00106	0.133
6.9788	0.1246	0.133	0.0011	0.134
6.9635	0.12621	0.135	0.00115	0.136
6.9481	0.12806	0.137	0.0012	0.138
6.9328	0.13011	0.138	0.00125	0.139
6.9175	0.13231	0.14	0.0013	0.141
6.9022	0.13463	0.142	0.00135	0.143
6.8868	0.13703	0.143	0.00141	0.145
6.8715	0.13947	0.145	0.00147	0.146
6.8562	0.14194	0.147	0.00153	0.148
6.8409	0.14441	0.148	0.00159	0.15
6.8255	0.14689	0.15	0.00165	0.152
6.8102	0.14936	0.152	0.00172	0.153
6.7949	0.15185	0.153	0.00179	0.155
6.7796	0.15435	0.155	0.00186	0.157
6.7643	0.15687	0.157	0.00194	0.159
6.7489	0.15943	0.159	0.00201	0.161
6.7336	0.16202	0.161	0.00209	0.163
6.7183	0.16465	0.162	0.00218	0.165
6.703	0.16728	0.164	0.00226	0.166
6.6876	0.16991	0.166	0.00235	0.168
6.6723	0.1725	0.168	0.00244	0.17
6.657	0.17503	0.17	0.00254	0.172
6.6417	0.17745	0.171	0.00264	0.174
6.6263	0.17973	0.173	0.00274	0.176
6.611	0.18186	0.175	0.00284	0.178
6.5957	0.18381	0.177	0.00295	0.18
6.5804	0.18558	0.179	0.00307	0.182
6.5651	0.18717	0.181	0.00318	0.184
6.5497	0.18862	0.183	0.00331	0.186
6.5344	0.18994	0.185	0.00343	0.188
6.5191	0.19118	0.187	0.00356	0.19
6.5038	0.19237	0.189	0.00369	0.192
6.4884	0.19357	0.191	0.00383	0.194
6.4731	0.19482	0.193	0.00398	0.197
6.4578	0.19613	0.195	0.00412	0.199
6.4425	0.19754	0.197	0.00428	0.201
6.4271	0.19906	0.199	0.00444	0.203
6.4118	0.20068	0.201	0.0046	0.205
6.3965	0.20239	0.203	0.00477	0.207
6.3812	0.20417	0.205	0.00494	0.21
6.3659	0.20599	0.207	0.00512	0.212
6.3505	0.20784	0.209	0.00531	0.214
6.3352	0.2097	0.211	0.0055	0.216
6.3199	0.21156	0.213	0.0057	0.219
6.3046	0.21342	0.215	0.0059	0.221
6.2892	0.21531	0.217	0.00611	0.223
6.2739	0.21726	0.219	0.00633	0.225
6.2586	0.2193	0.221	0.00655	0.228
6.2433	0.22149	0.223	0.00678	0.23
6.2279	0.22388	0.225	0.00702	0.232
6.2126	0.22652	0.228	0.00726	0.235
6.1973	0.22943	0.23	0.00752	0.237
6.182	0.23265	0.232	0.00778	0.24
6.1667	0.23616	0.234	0.00805	0.242
6.1513	0.23994	0.236	0.00832	0.244
6.136	0.24396	0.238	0.00861	0.247
6.1207	0.24814	0.24	0.0089	0.249
6.1054	0.25241	0.243	0.0092	0.252
6.09	0.25667	0.245	0.00951	0.254
6.0747	0.26083	0.247	0.00983	0.257
6.0594	0.26481	0.249	0.0102	0.259
6.0441	0.26853	0.251	0.0105	0.262
6.0288	0.27194	0.254	0.0109	0.264
6.0134	0.27501	0.256	0.0112	0.267
5.9981	0.27773	0.258	0.0116	0.27
5.9828	0.28011	0.26	0.012	0.272
5.9675	0.28221	0.262	0.0124	0.275
5.9521	0.28408	0.265	0.0128	0.277
5.9368	0.28578	0.267	0.0132	0.28
5.9215	0.2874	0.269	0.0136	0.283
5.9062	0.28899	0.271	0.014	0.285
5.8908	0.29062	0.274	0.0145	0.288
5.8755	0.29234	0.276	0.0149	0.291
5.8602	0.29418	0.278	0.0154	0.294
5.8449	0.29615	0.28	0.0159	0.296
5.8296	0.29825	0.283	0.0164	0.299
5.8142	0.30047	0.285	0.0169	0.302
5.7989	0.30279	0.287	0.0174	0.305
5.7836	0.3052	0.29	0.018	0.308
5.7683	0.30768	0.292	0.0185	0.31
5.7529	0.31023	0.294	0.0191	0.313
5.7376	0.31286	0.296	0.0197	0.316
5.7223	0.3156	0.299	0.0203	0.319
5.707	0.31848	0.301	0.0209	0.322
5.6916	0.32154	0.303	0.0215	0.325
5.6763	0.32484	0.306	0.0222	0.328
5.661	0.32842	0.308	0.0228	0.331
5.6457	0.33231	0.31	0.0235	0.334
5.6304	0.33655	0.312	0.0242	0.337
5.615	0.34111	0.315	0.0249	0.34
5.5997	0.34599	0.317	0.0257	0.343
5.5844	0.35113	0.319	0.0264	0.346
5.5691	0.35646	0.322	0.0272	0.349
5.5537	0.36187	0.324	0.0279	0.352
5.5384	0.36727	0.326	0.0288	0.355
5.5231	0.37254	0.329	0.0296	0.358
5.5078	0.37758	0.331	0.0304	0.361
5.4924	0.38227	0.333	0.0313	0.364
5.4771	0.38655	0.335	0.0322	0.368
5.4618	0.39034	0.338	0.0331	0.371
5.4465	0.39364	0.34	0.034	0.374
5.4312	0.39644	0.342	0.0349	0.377
5.4158	0.39876	0.344	0.0359	0.38
5.4005	0.40066	0.347	0.0369	0.384
5.3852	0.40222	0.349	0.0379	0.387
5.3699	0.40351	0.351	0.0389	0.39
5.3545	0.40463	0.354	0.04	0.394
5.3392	0.40567	0.356	0.041	0.397
5.3239	0.40671	0.358	0.0421	0.4
5.3086	0.40784	0.36	0.0433	0.404
5.2932	0.40913	0.363	0.0444	0.407
5.2779	0.41063	0.365	0.0456	0.41
5.2626	0.4124	0.367	0.0468	0.414
5.2473	0.41448	0.369	0.048	0.417
5.232	0.4169	0.371	0.0492	0.421
5.2166	0.41971	0.374	0.0505	0.424
5.2013	0.42293	0.376	0.0518	0.428
5.186	0.4266	0.378	0.0531	0.431
5.1707	0.43073	0.38	0.0545	0.435
5.1553	0.43535	0.382	0.0558	0.438
5.14	0.44045	0.385	0.0572	0.442
5.1247	0.44601	0.387	0.0587	0.445
5.1094	0.45199	0.389	0.0601	0.449
5.094	0.45834	0.391	0.0616	0.453
5.0787	0.46494	0.393	0.0631	0.456
5.0634	0.47169	0.395	0.0647	0.46
5.0481	0.47844	0.397	0.0662	0.464
5.0328	0.48502	0.4	0.0678	0.467
5.0174	0.49129	0.402	0.0695	0.471
5.0021	0.49707	0.404	0.0711	0.475
4.9868	0.50222	0.406	0.0728	0.479
4.9715	0.50663	0.408	0.0745	0.482
4.9561	0.51024	0.41	0.0763	0.486
4.9408	0.51302	0.412	0.078	0.49
4.9255	0.515	0.414	0.0798	0.494
4.9102	0.51627	0.416	0.0817	0.498
4.8948	0.51696	0.418	0.0835	0.502
4.8795	0.51725	0.42	0.0854	0.505
4.8642	0.51734	0.422	0.0874	0.509
4.8489	0.51746	0.424	0.0893	0.513
4.8336	0.5178	0.426	0.0913	0.517
4.8182	0.51857	0.428	0.0933	0.521
4.8029	0.51993	0.43	0.0954	0.525
4.7876	0.52199	0.432	0.0975	0.529
4.7723	0.52481	0.434	0.0996	0.533
4.7569	0.5284	0.436	0.102	0.537
4.7416	0.53269	0.437	0.104	0.541
4.7263	0.5376	0.439	0.106	0.545
4.711	0.54297	0.441	0.108	0.549
4.6957	0.54867	0.443	0.111	0.554
4.6803	0.55451	0.445	0.113	0.558
4.665	0.56033	0.447	0.115	0.562
4.6497	0.56601	0.448	0.118	0.566
4.6344	0.57144	0.45	0.12	0.57
4.619	0.57656	0.452	0.123	0.574
4.6037	0.58135	0.453	0.125	0.579
4.5884	0.58582	0.455	0.128	0.583
4.5731	0.59005	0.457	0.13	0.587
4.5577	0.59411	0.459	0.133	0.591
4.5424	0.59811	0.46	0.135	0.595
4.5271	0.60214	0.462	0.138	0.6
4.5118	0.6063	0.463	0.141	0.604
4.4965	0.61065	0.465	0.143	0.608
4.4811	0.61525	0.467	0.146	0.613
4.4658	0.6201	0.468	0.149	0.617
4.4505	0.62518	0.47	0.152	0.621
4.4352	0.63043	0.471	0.154	0.626
4.4198	0.63579	0.473	0.157	0.63
4.4045	0.64116	0.474	0.16	0.634
4.3892	0.64644	0.476	0.163	0.639
4.3739	0.65156	0.477	0.166	0.643
4.3585	0.65643	0.479	0.169	0.647
4.3432	0.66102	0.48	0.172	0.652
4.3279	0.66528	0.481	0.175	0.656
4.3126	0.66924	0.483	0.178	0.661
4.2973	0.67292	0.484	0.181	0.665
4.2819	0.67637	0.485	0.184	0.67
4.2666	0.67967	0.487	0.187	0.674
4.2513	0.68289	0.488	0.191	0.678
4.236	0.68612	0.489	0.194	0.683
4.2206	0.68941	0.49	0.197	0.687
4.2053	0.69282	0.491	0.2	0.692
4.19	0.69639	0.493	0.204	0.696
4.1747	0.70012	0.494	0.207	0.701
4.1593	0.70401	0.495	0.21	0.705
4.144	0.70802	0.496	0.214	0.71
4.1287	0.71213	0.497	0.217	0.714
4.1134	0.71627	0.498	0.221	0.719
4.0981	0.7204	0.499	0.224	0.723
4.0827	0.72447	0.5	0.227	0.728
4.0674	0.72845	0.501	0.231	0.732
4.0521	0.73231	0.502	0.234	0.736
4.0368	0.73605	0.503	0.238	0.741
4.0214	0.73967	0.504	0.242	0.745
4.0061	0.74321	0.505	0.245	0.75
3.9908	0.74669	0.506	0.249	0.754
3.9755	0.75016	0.506	0.252	0.759
3.9601	0.75367	0.507	0.256	0.763
3.9448	0.75725	0.508	0.26	0.768
3.9295	0.76096	0.509	0.263	0.772
3.9142	0.76481	0.509	0.267	0.776
3.8989	0.76884	0.51	0.271	0.781
3.8835	0.77306	0.511	0.274	0.785
3.8682	0.77747	0.511	0.278	0.789
3.8529	0.78207	0.512	0.282	0.794
3.8376	0.78686	0.513	0.285	0.798
3.8222	0.79181	0.513	0.289	0.802
3.8069	0.79691	0.514	0.293	0.807
3.7916	0.80215	0.514	0.297	0.811
3.7763	0.8075	0.515	0.3	0.815
3.7609	0.81293	0.515	0.304	0.819
3.7456	0.81843	0.516	0.308	0.824
3.7303	0.82396	0.516	0.312	0.828
3.715	0.82949	0.516	0.316	0.832
3.6997	0.83497	0.517	0.319	0.836
3.6843	0.84036	0.517	0.323	0.84
3.669	0.84561	0.517	0.327	0.844
3.6537	0.85067	0.518	0.331	0.848
3.6384	0.85549	0.518	0.334	0.852
3.623	0.86003	0.518	0.338	0.856
3.6077	0.86424	0.518	0.342	0.86
3.5924	0.86811	0.518	0.346	0.864
3.5771	0.87164	0.519	0.35	0.868
3.5617	0.87483	0.519	0.353	0.872
3.5464	0.87774	0.519	0.357	0.876
3.5311	0.8804	0.519	0.361	0.88
3.5158	0.8829	0.519	0.365	0.883
3.5005	0.88531	0.519	0.368	0.887
3.4851	0.88773	0.519	0.372	0.891
3.4698	0.89023	0.519	0.376	0.894
3.4545	0.89289	0.519	0.379	0.898
3.4392	0.89577	0.519	0.383	0.902
3.4238	0.89891	0.518	0.387	0.905
3.4085	0.90232	0.518	0.39	0.908
3.3932	0.90599	0.518	0.394	0.912
3.3779	0.90986	0.518	0.397	0.915
3.3626	0.91388	0.518	0.401	0.919
3.3472	0.91796	0.517	0.405	0.922
3.3319	0.92202	0.517	0.408	0.925
3.3166	0.92594	0.517	0.412	0.928
3.3013	0.92966	0.516	0.415	0.931
3.2859	0.93308	0.516	0.418	0.934
3.2706	0.93618	0.515	0.422	0.937
3.2553	0.93891	0.515	0.425	0.94
3.24	0.9413	0.515	0.429	0.943
3.2246	0.94337	0.514	0.432	0.946
3.2093	0.94518	0.513	0.435	0.949
3.194	0.94682	0.513	0.438	0.951
3.1787	0.94839	0.512	0.442	0.954
3.1634	0.94998	0.512	0.445	0.956
3.148	0.95168	0.511	0.448	0.959
3.1327	0.95359	0.51	0.451	0.961
3.1174	0.95575	0.51	0.454	0.964
3.1021	0.95821	0.509	0.457	0.966
3.0867	0.96097	0.508	0.46	0.968
3.0714	0.96402	0.508	0.463	0.97
3.0561	0.9673	0.507	0.466	0.973
3.0408	0.97074	0.506	0.469	0.975
3.0254	0.97427	0.505	0.471	0.976
3.0101	0.97777	0.504	0.474	0.978
2.9948	0.98117	0.503	0.477	0.98
2.9795	0.98437	0.502	0.479	0.982
2.9642	0.9873	0.501	0.482	0.983
2.9488	0.98991	0.501	0.485	0.985
2.9335	0.99216	0.5	0.487	0.987
2.9182	0.99404	0.499	0.489	0.988
2.9029	0.99557	0.497	0.492	0.989
2.8875	0.99678	0.496	0.494	0.991
2.8722	0.9977	0.495	0.496	0.992
2.8569	0.9984	0.494	0.499	0.993
2.8416	0.99891	0.493	0.501	0.994
2.8262	0.99929	0.492	0.503	0.995
2.8109	0.99957	0.491	0.505	0.996
2.7956	0.99978	0.49	0.507	0.996
2.7803	0.99993	0.488	0.509	0.997
2.765	1	0.487	0.51	0.998
2.7496	0.99999	0.486	0.512	0.998
2.7343	0.99985	0.484	0.514	0.998
2.719	0.99955	0.483	0.516	0.999
2.7037	0.99905	0.482	0.517	0.999
2.6883	0.99832	0.48	0.519	0.999
2.673	0.99734	0.479	0.52	0.999
2.6577	0.99609	0.478	0.521	0.999
2.6424	0.9946	0.476	0.523	0.999
2.627	0.99287	0.475	0.524	0.999
2.6117	0.99097	0.473	0.525	0.999
2.5964	0.98894	0.472	0.526	0.998
2.5811	0.98687	0.47	0.527	0.998
2.5658	0.98481	0.469	0.528	0.997
2.5504	0.98286	0.467	0.529	0.996
2.5351	0.98107	0.466	0.53	0.996
2.5198	0.9795	0.464	0.531	0.995
2.5045	0.97819	0.463	0.531	0.994
2.4891	0.97716	0.461	0.532	0.993
2.4738	0.97639	0.459	0.532	0.992
2.4585	0.97586	0.458	0.533	0.991
2.4432	0.9755	0.456	0.533	0.989
2.4278	0.97526	0.454	0.534	0.988
2.4125	0.97505	0.452	0.534	0.986
2.3972	0.97478	0.451	0.534	0.985
2.3819	0.97438	0.449	0.534	0.983
2.3666	0.97377	0.447	0.534	0.981
2.3512	0.9729	0.445	0.534	0.98
2.3359	0.97174	0.444	0.534	0.978
2.3206	0.97027	0.442	0.534	0.976
2.3053	0.96852	0.44	0.534	0.974
2.2899	0.96651	0.438	0.533	0.971
2.2746	0.96432	0.436	0.533	0.969
2.2593	0.96202	0.434	0.532	0.967
2.244	0.95969	0.433	0.532	0.964
2.2286	0.9574	0.431	0.531	0.962
2.2133	0.95524	0.429	0.53	0.959
2.198	0.95326	0.427	0.53	0.956
2.1827	0.95149	0.425	0.529	0.954
2.1674	0.94993	0.423	0.528	0.951
2.152	0.94858	0.421	0.527	0.948
2.1367	0.94736	0.419	0.526	0.945
2.1214	0.94622	0.417	0.525	0.941
2.1061	0.94504	0.415	0.523	0.938
2.0907	0.94374	0.413	0.522	0.935
2.0754	0.94219	0.411	0.521	0.932
2.0601	0.94029	0.409	0.519	0.928
2.0448	0.93794	0.407	0.518	0.925
2.0294	0.93509	0.405	0.516	0.921
2.0141	0.93169	0.402	0.515	0.917
1.9988	0.92773	0.4	0.513	0.914
1.9835	0.92323	0.398	0.511	0.91
1.9682	0.91825	0.396	0.51	0.906
1.9528	0.91287	0.394	0.508	0.902
1.9375	0.9072	0.392	0.506	0.898
1.9222	0.90134	0.39	0.504	0.894
1.9069	0.89541	0.388	0.502	0.889
1.8915	0.88953	0.385	0.5	0.885
1.8762	0.88379	0.383	0.498	0.881
1.8609	0.87828	0.381	0.495	0.876
1.8456	0.87305	0.379	0.493	0.872
1.8303	0.86812	0.377	0.491	0.867
1.8149	0.86351	0.375	0.488	0.863
1.7996	0.85917	0.372	0.486	0.858
1.7843	0.85507	0.37	0.483	0.854
1.769	0.85115	0.368	0.481	0.849
1.7536	0.84734	0.366	0.478	0.844
1.7383	0.84356	0.363	0.476	0.839
1.723	0.83976	0.361	0.473	0.834
1.7077	0.83587	0.359	0.47	0.829
1.6923	0.83187	0.357	0.467	0.824
1.677	0.82771	0.354	0.464	0.819
1.6617	0.82339	0.352	0.462	0.814
1.6464	0.81891	0.35	0.459	0.809
1.6311	0.8143	0.348	0.456	0.803
1.6157	0.80957	0.345	0.453	0.798
1.6004	0.80475	0.343	0.45	0.793
1.5851	0.79988	0.341	0.446	0.787
1.5698	0.79497	0.339	0.443	0.782
1.5544	0.79005	0.336	0.44	0.776
1.5391	0.7851	0.334	0.437	0.771
1.5238	0.78013	0.332	0.434	0.765
1.5085	0.77513	0.329	0.43	0.76
1.4931	0.77006	0.327	0.427	0.754
1.4778	0.76491	0.325	0.424	0.749
1.4625	0.75963	0.323	0.42	0.743
1.4472	0.75419	0.32	0.417	0.737
1.4319	0.74857	0.318	0.413	0.731
1.4165	0.74274	0.316	0.41	0.726
1.4012	0.73669	0.313	0.406	0.72
1.3859	0.73043	0.311	0.403	0.714
1.3706	0.72394	0.309	0.399	0.708
1.3552	0.71725	0.307	0.396	0.702
1.3399	0.71037	0.304	0.392	0.696
1.3246	0.70334	0.302	0.389	0.691
1.3093	0.69616	0.3	0.385	0.685
1.2939	0.68889	0.297	0.381	0.679
1.2786	0.68152	0.295	0.378	0.673
1.2633	0.6741	0.293	0.374	0.667
1.248	0.66663	0.291	0.37	0.661
1.2327	0.65913	0.288	0.367	0.655
1.2173	0.6516	0.286	0.363	0.649
1.202	0.64406	0.284	0.359	0.643
1.1867	0.6365	0.281	0.355	0.637
1.1714	0.62893	0.279	0.352	0.631
1.156	0.62136	0.277	0.348	0.625
1.1407	0.6138	0.275	0.344	0.619
1.1254	0.60626	0.272	0.34	0.613
1.1101	0.59876	0.27	0.337	0.607
1.0947	0.59132	0.268	0.333	0.601
1.0794	0.58398	0.266	0.329	0.595
1.0641	0.57676	0.263	0.325	0.589
1.0488	0.56971	0.261	0.321	0.583
1.0335	0.56286	0.259	0.318	0.577
1.0181	0.55625	0.257	0.314	0.571
1.0028	0.54991	0.255	0.31	0.565
0.98749	0.54388	0.252	0.306	0.559
0.97216	0.53816	0.25	0.302	0.553
0.95684	0.53278	0.248	0.299	0.547
0.94152	0.52772	0.246	0.295	0.541
0.92619	0.52298	0.244	0.291	0.535
0.91087	0.51851	0.241	0.287	0.529
0.89555	0.51427	0.239	0.284	0.523
0.88023	0.51018	0.237	0.28	0.517
0.8649	0.50618	0.235	0.276	0.511
0.84958	0.50215	0.233	0.273	0.505
0.83426	0.49799	0.231	0.269	0.499
0.81893	0.49359	0.228	0.265	0.494
0.80361	0.48885	0.226	0.262	0.488
0.78829	0.48365	0.224	0.258	0.482
0.77296	0.4779	0.222	0.254	0.476
0.75764	0.47154	0.22	0.251	0.471
0.74232	0.46452	0.218	0.247	0.465
0.727	0.45683	0.216	0.243	0.459
0.71167	0.44849	0.214	0.24	0.454
0.69635	0.43958	0.212	0.236	0.448
0.68103	0.43019	0.21	0.233	0.442
0.6657	0.42047	0.207	0.229	0.437
0.65038	0.41059	0.205	0.226	0.431
0.63506	0.40075	0.203	0.222	0.426
0.61973	0.39116	0.201	0.219	0.42
0.60441	0.38202	0.199	0.216	0.415
0.58909	0.37355	0.197	0.212	0.41
0.57377	0.36593	0.195	0.209	0.404
0.55844	0.3593	0.193	0.206	0.399
0.54312	0.35377	0.191	0.202	0.394
0.5278	0.34939	0.189	0.199	0.388
0.51247	0.34618	0.188	0.196	0.383
0.49715	0.34406	0.186	0.192	0.378
0.48183	0.34294	0.184	0.189	0.373
0.4665	0.34265	0.182	0.186	0.368
0.45118	0.34301	0.18	0.183	0.363
0.43586	0.34379	0.178	0.18	0.358
0.42054	0.34475	0.176	0.177	0.353
0.40521	0.34566	0.174	0.174	0.348
0.38989	0.34628	0.172	0.171	0.343
0.37457	0.34642	0.17	0.168	0.338
0.35924	0.3459	0.169	0.165	0.333
0.34392	0.34459	0.167	0.162	0.328
0.3286	0.34241	0.165	0.159	0.324
0.31327	0.33933	0.163	0.156	0.319
0.29795	0.33535	0.161	0.153	0.314
0.28263	0.33054	0.159	0.15	0.31
0.26731	0.32497	0.158	0.147	0.305
0.25198	0.31878	0.156	0.145	0.301
0.23666	0.31209	0.154	0.142	0.296
0.22134	0.30506	0.152	0.139	0.292
0.20601	0.29783	0.151	0.137	0.287
0.19069	0.29056	0.149	0.134	0.283
0.17537	0.28335	0.147	0.131	0.279
0.16004	0.27634	0.146	0.129	0.274
0.14472	0.26961	0.144	0.126	0.27
0.1294	0.26322	0.142	0.124	0.266
0.11408	0.25723	0.141	0.121	0.262
0.098752	0.25165	0.139	0.119	0.258
0.083429	0.24649	0.137	0.117	0.254
0.068106	0.24173	0.136	0.114	0.25
0.052783	0.23735	0.134	0.112	0.246
0.03746	0.23331	0.132	0.11	0.242
0.022138	0.22958	0.131	0.107	0.238
0.0068145	0.2261	0.129	0.105	0.234
-0.0085085	0.22282	0.128	0.103	0.231
-0.023831	0.21971	0.126	0.101	0.227
-0.039154	0.2167	0.125	0.0986	0.223
-0.054477	0.21376	0.123	0.0965	0.22
-0.0698	0.21084	0.122	0.0944	0.216
-0.085123	0.2079	0.12	0.0924	0.212
-0.10045	0.20492	0.119	0.0904	0.209
-0.11577	0.20186	0.117	0.0884	0.206
-0.13109	0.19868	0.116	0.0865	0.202
-0.14642	0.19538	0.114	0.0846	0.199
-0.16174	0.19194	0.113	0.0827	0.195
-0.17706	0.18834	0.111	0.0808	0.192
-0.19238	0.18458	0.11	0.079	0.189
-0.20771	0.18067	0.108	0.0772	0.186
-0.22303	0.17662	0.107	0.0755	0.183
-0.23835	0.17245	0.106	0.0737	0.179
-0.25368	0.1682	0.104	0.072	0.176
-0.269	0.16389	0.103	0.0704	0.173
-0.28432	0.15958	0.102	0.0687	0.17
-0.29965	0.15531	0.1	0.0671	0.167
-0.31497	0.15115	0.099	0.0655	0.165
-0.33029	0.14715	0.0977	0.064	0.162
-0.34561	0.14337	0.0964	0.0624	0.159
-0.36094	0.13987	0.0951	0.0609	0.156
-0.37626	0.1367	0.0938	0.0595	0.153
-0.39158	0.13389	0.0926	0.058	0.151
-0.40691	0.13147	0.0913	0.0566	0.148
-0.42223	0.12945	0.0901	0.0552	0.145
-0.43755	0.12783	0.0889	0.0539	0.143
-0.45288	0.12659	0.0877	0.0525	0.14
-0.4682	0.12568	0.0865	0.0512	0.138
-0.48352	0.12505	0.0853	0.0499	0.135
-0.49884	0.12464	0.0841	0.0487	0.133
-0.51417	0.12437	0.0829	0.0474	0.13
-0.52949	0.12418	0.0818	0.0462	0.128
-0.54481	0.12398	0.0806	0.045	0.126
-0.56014	0.12371	0.0795	0.0439	0.123
-0.57546	0.12333	0.0784	0.0428	0.121
-0.59078	0.1228	0.0773	0.0416	0.119
-0.60611	0.1221	0.0762	0.0406	0.117
-0.62143	0.12126	0.0751	0.0395	0.115
-0.63675	0.12031	0.074	0.0384	0.112
-0.65207	0.11929	0.073	0.0374	0.11
-0.6674	0.11827	0.0719	0.0364	0.108
-0.68272	0.11732	0.0709	0.0355	0.106
-0.69804	0.11651	0.0699	0.0345	0.104
-0.71337	0.1159	0.0689	0.0336	0.102
-0.72869	0.11552	0.0679	0.0327	0.101
-0.74401	0.1154	0.0669	0.0318	0.0986
-0.75934	0.11552	0.0659	0.0309	0.0968
-0.77466	0.11583	0.0649	0.03	0.095
-0.78998	0.11625	0.064	0.0292	0.0932
-0.8053	0.11669	0.063	0.0284	0.0914
-0.82063	0.11702	0.0621	0.0276	0.0897
-0.83595	0.1171	0.0611	0.0268	0.088
-0.85127	0.11679	0.0602	0.0261	0.0863
-0.8666	0.11597	0.0593	0.0253	0.0846
-0.88192	0.11455	0.0584	0.0246	0.083
-0.89724	0.11246	0.0575	0.0239	0.0814
-0.91257	0.10968	0.0567	0.0232	0.0799
-0.92789	0.10624	0.0558	0.0225	0.0783
-0.94321	0.10223	0.055	0.0219	0.0768
-0.95853	0.097779	0.0541	0.0212	0.0754
-0.97386	0.093044	0.0533	0.0206	0.0739
-0.98918	0.088228	0.0525	0.02	0.0725
-1.0045	0.083541	0.0516	0.0194	0.0711
-1.0198	0.079195	0.0508	0.0188	0.0697
-1.0351	0.075382	0.05	0.0183	0.0683
-1.0505	0.072264	0.0493	0.0177	0.067
-1.0658	0.069954	0.0485	0.0172	0.0657
-1.0811	0.068513	0.0477	0.0167	0.0644
-1.0964	0.067943	0.047	0.0162	0.0631
-1.1118	0.068183	0.0462	0.0157	0.0619
-1.1271	0.06912	0.0455	0.0152	0.0607
-1.1424	0.070593	0.0448	0.0147	0.0595
-1.1577	0.07241	0.044	0.0143	0.0583
-1.1731	0.074362	0.0433	0.0138	0.0572
-1.1884	0.076237	0.0426	0.0134	0.056
-1.2037	0.077844	0.0419	0.013	0.0549
-1.219	0.079019	0.0413	0.0126	0.0538
-1.2343	0.079643	0.0406	0.0122	0.0528
-1.2497	0.079647	0.0399	0.0118	0.0517
-1.265	0.079015	0.0393	0.0114	0.0507
-1.2803	0.077784	0.0386	0.011	0.0497
-1.2956	0.076038	0.038	0.0107	0.0487
-1.311	0.073896	0.0374	0.0103	0.0477
-1.3263	0.071501	0.0367	0.01	0.0468
-1.3416	0.069006	0.0361	0.00969	0.0458
-1.3569	0.066559	0.0355	0.00937	0.0449
-1.3723	0.064292	0.0349	0.00906	0.044
-1.3876	0.062308	0.0343	0.00877	0.0431
-1.4029	0.060674	0.0338	0.00848	0.0422
-1.4182	0.059418	0.0332	0.0082	0.0414
-1.4335	0.058531	0.0326	0.00792	0.0406
-1.4489	0.057966	0.0321	0.00766	0.0397
-1.4642	0.05765	0.0315	0.0074	0.0389
-1.4795	0.057492	0.031	0.00715	0.0381
-1.4948	0.057392	0.0305	0.00691	0.0374
-1.5102	0.057253	0.0299	0.00668	0.0366
-1.5255	0.05699	0.0294	0.00645	0.0359
-1.5408	0.05654	0.0289	0.00623	0.0351
-1.5561	0.055863	0.0284	0.00601	0.0344
-1.5715	0.054948	0.0279	0.00581	0.0337
-1.5868	0.053808	0.0274	0.0056	0.033
-1.6021	0.052481	0.0269	0.00541	0.0323
-1.6174	0.051023	0.0265	0.00522	0.0317
-1.6327	0.049497	0.026	0.00504	0.031
-1.6481	0.04797	0.0255	0.00486	0.0304
-1.6634	0.046504	0.0251	0.00469	0.0298
-1.6787	0.045146	0.0246	0.00452	0.0292
-1.694	0.043928	0.0242	0.00436	0.0286
-1.7094	0.042862	0.0238	0.00421	0.028
-1.7247	0.041939	0.0233	0.00406	0.0274
-1.74	0.041133	0.0229	0.00391	0.0268
-1.7553	0.040402	0.0225	0.00377	0.0263
-1.7707	0.039697	0.0221	0.00363	0.0257
-1.786	0.038961	0.0217	0.0035	0.0252
-1.8013	0.038146	0.0213	0.00337	0.0247
-1.8166	0.037206	0.0209	0.00325	0.0242
-1.8319	0.036112	0.0205	0.00313	0.0237
-1.8473	0.034849	0.0201	0.00302	0.0232
-1.8626	0.033418	0.0198	0.0029	0.0227
-1.8779	0.031837	0.0194	0.0028	0.0222
-1.8932	0.030137	0.0191	0.00269	0.0217
-1.9086	0.02836	0.0187	0.00259	0.0213
-1.9239	0.026555	0.0183	0.00249	0.0208
-1.9392	0.024772	0.018	0.0024	0.0204
-1.9545	0.023057	0.0177	0.00231	0.02
-1.9699	0.021453	0.0173	0.00222	0.0196
-1.9852	0.019992	0.017	0.00214	0.0191
-2.0005	0.018694	0.0167	0.00206	0.0187
-2.0158	0.017573	0.0164	0.00198	0.0183
-2.0311	0.016627	0.0161	0.0019	0.018
-2.0465	0.015849	0.0158	0.00183	0.0176
-2.0618	0.015226	0.0155	0.00176	0.0172
-2.0771	0.014739	0.0152	0.00169	0.0168
-2.0924	0.014369	0.0149	0.00162	0.0165
-2.1078	0.014097	0.0146	0.00156	0.0161
-2.1231	0.013907	0.0143	0.0015	0.0158
-2.1384	0.013784	0.014	0.00144	0.0155
-2.1537	0.013717	0.0137	0.00138	0.0151
-2.1691	0.013697	0.0135	0.00133	0.0148
-2.1844	0.013716	0.0132	0.00128	0.0145
-2.1997	0.013768	0.013	0.00122	0.0142
-2.215	0.013845	0.0127	0.00118	0.0139
-2.2303	0.013937	0.0125	0.00113	0.0136
-2.2457	0.014033	0.0122	0.00108	0.0133
-2.261	0.014121	0.012	0.00104	0.013
-2.2763	0.014189	0.0117	0.000997	0.0127
-2.2916	0.014223	0.0115	0.000956	0.0125
-2.307	0.014214	0.0113	0.000917	0.0122
-2.3223	0.014153	0.011	0.00088	0.0119
-2.3376	0.014039	0.0108	0.000844	0.0117
-2.3529	0.013873	0.0106	0.000809	0.0114
-2.3682	0.013664	0.0104	0.000776	0.0112
-2.3836	0.013424	0.0102	0.000743	0.0109
-2.3989	0.013168	0.00997	0.000713	0.0107
-2.4142	0.012914	0.00977	0.000683	0.0105
-2.4295	0.012677	0.00957	0.000654	0.0102
-2.4449	0.012471	0.00938	0.000627	0.01
-2.4602	0.012302	0.00919	0.0006	0.00979
-2.4755	0.01217	0.009	0.000575	0.00957
-2.4908	0.012065	0.00881	0.000551	0.00936
-2.5062	0.011969	0.00863	0.000527	0.00916
-2.5215	0.011858	0.00845	0.000505	0.00896
-2.5368	0.011701	0.00828	0.000483	0.00876
-2.5521	0.011465	0.00811	0.000462	0.00857
-2.5674	0.011118	0.00794	0.000443	0.00838
-2.5828	0.010636	0.00777	0.000423	0.00819
-2.5981	0.0099996	0.00761	0.000405	0.00801
-2.6134	0.0092057	0.00745	0.000388	0.00784
-2.6287	0.0082638	0.00729	0.000371	0.00766
-2.6441	0.0071985	0.00714	0.000354	0.00749
-2.6594	0.0060493	0.00699	0.000339	0.00733
-2.6747	0.0048678	0.00684	0.000324	0.00716
-2.69	0.0037142	0.00669	0.00031	0.007
-2.7054	0.0026525	0.00655	0.000296	0.00685
-2.7207	0.0017451	0.00641	0.000283	0.00669
-2.736	0.0010472	0.00627	0.00027	0.00654
-2.7513	0.00060133	0.00614	0.000258	0.0064
-2.7666	0.00043292	0.00601	0.000247	0.00625
-2.782	0.00054749	0.00588	0.000236	0.00611
-2.7973	0.00092922	0.00575	0.000225	0.00598
-2.8126	0.0015416	0.00563	0.000215	0.00584
-2.8279	0.0023297	0.0055	0.000205	0.00571
-2.8433	0.003225	0.00538	0.000196	0.00558
-2.8586	0.0041505	0.00527	0.000187	0.00545
-2.8739	0.0050271	0.00515	0.000178	0.00533
-2.8892	0.0057809	0.00504	0.00017	0.00521
-2.9046	0.0063489	0.00493	0.000162	0.00509
-2.9199	0.0066846	0.00482	0.000155	0.00498
-2.9352	0.0067619	0.00471	0.000148	0.00486
-2.9505	0.0065768	0.00461	0.000141	0.00475
-2.9658	0.0061474	0.00451	0.000134	0.00464
-2.9812	0.0055112	0.00441	0.000128	0.00454
-2.9965	0.0047216	0.00431	0.000122	0.00443
-3.0118	0.0038416	0.00421	0.000116	0.00433
-3.0271	0.0029378	0.00412	0.000111	0.00423
-3.0425	0.0020728	0.00403	0.000106	0.00413
-3.0578	0.0012996	0.00394	0.000101	0.00404
-3.0731	0.00065557	0.00385	9.6e-05	0.00394
-3.0884	0.00015852	0.00376	9.15e-05	0.00385
-3.1038	-0.00019487	0.00367	8.71e-05	0.00376
-3.1191	-0.00042904	0.00359	8.3e-05	0.00367
-3.1344	-0.0005809	0.00351	7.9e-05	0.00359
-3.1497	-0.00070197	0.00343	7.52e-05	0.0035
-3.165	-0.00085864	0.00335	7.16e-05	0.00342
-3.1804	-0.0011189	0.00327	6.81e-05	0.00334
-3.1957	-0.0015454	0.0032	6.48e-05	0.00326
-3.211	-0.0021883	0.00313	6.17e-05	0.00319
-3.2263	-0.0030796	0.00305	5.87e-05	0.00311
-3.2417	-0.0042287	0.00298	5.58e-05	0.00304
-3.257	-0.0056204	0.00291	5.31e-05	0.00297
-3.2723	-0.0072141	0.00285	5.05e-05	0.0029
-3.2876	-0.0089462	0.00278	4.8e-05	0.00283
-3.303	-0.010734	0.00272	4.57e-05	0.00276
-3.3183	-0.012482	0.00265	4.34e-05	0.0027
-3.3336	-0.014087	0.00259	4.12e-05	0.00263
-3.3489	-0.015448	0.00253	3.92e-05	0.00257
-3.3642	-0.016471	0.00247	3.72e-05	0.00251
-3.3796	-0.01708	0.00241	3.54e-05	0.00245
-3.3949	-0.017217	0.00235	3.36e-05	0.00239
-3.4102	-0.01685	0.0023	3.19e-05	0.00233
-3.4255	-0.015977	0.00224	3.03e-05	0.00227
-3.4409	-0.014621	0.00219	2.88e-05	0.00222
-3.4562	-0.012832	0.00214	2.73e-05	0.00217
-3.4715	-0.010685	0.00209	2.6e-05	0.00211
-3.4868	-0.0082726	0.00204	2.46e-05	0.00206
-3.5022	-0.0057007	0.00199	2.34e-05	0.00201
-3.5175	-0.0030832	0.00194	2.22e-05	0.00196
-3.5328	-0.0005351	0.00189	2.1e-05	0.00192
-3.5481	0.0018333	0.00185	2e-05	0.00187
-3.5634	0.0039215	0.0018	1.89e-05	0.00182
-3.5788	0.0056432	0.00176	1.8e-05	0.00178
-3.5941	0.0069303	0.00172	1.7e-05	0.00173
-3.6094	0.0077343	0.00168	1.61e-05	0.00169
-3.6247	0.008029	0.00163	1.53e-05	0.00165
-3.6401	0.0078097	0.00159	1.45e-05	0.00161
-3.6554	0.0070939	0.00156	1.38e-05	0.00157
-3.6707	0.0059192	0.00152	1.3e-05	0.00153
-3.686	0.004342	0.00148	1.23e-05	0.00149
-3.7013	0.002435	0.00144	1.17e-05	0.00145
-3.7167	0.00028413	0.00141	1.11e-05	0.00142
-3.732	-0.0020147	0.00137	1.05e-05	0.00138
-3.7473	-0.0043593	0.00134	9.94e-06	0.00135
-3.7626	-0.0066457	0.00131	9.41e-06	0.00131
-3.778	-0.0087721	0.00127	8.91e-06	0.00128
-3.7933	-0.010643	0.00124	8.43e-06	0.00125
-3.8086	-0.012176	0.00121	7.98e-06	0.00122
-3.8239	-0.013303	0.00118	7.55e-06	0.00119
-3.8393	-0.013975	0.00115	7.14e-06	0.00116
-3.8546	-0.014166	0.00112	6.76e-06	0.00113
-3.8699	-0.013875	0.00109	6.39e-06	0.0011
-3.8852	-0.013126	0.00107	6.05e-06	0.00107
-3.9005	-0.011967	0.00104	5.72e-06	0.00104
-3.9159	-0.010469	0.00101	5.41e-06	0.00102
-3.9312	-0.0087206	0.000986	5.11e-06	0.000991
-3.9465	-0.0068241	0.000961	4.83e-06	0.000966
-3.9618	-0.0048891	0.000936	4.57e-06	0.000941
-3.9772	-0.0030252	0.000912	4.32e-06	0.000917
-3.9925	-0.0013352	0.000889	4.08e-06	0.000893
-4.0078	9.143e-05	0.000866	3.85e-06	0.00087
-4.0231	0.0011849	0.000844	3.64e-06	0.000848
-4.0385	0.0018956	0.000822	3.44e-06	0.000826
-4.0538	0.0022014	0.000801	3.25e-06	0.000804
-4.0691	0.0021117	0.00078	3.07e-06	0.000783
-4.0844	0.0016619	0.00076	2.89e-06	0.000763
-4.0997	0.00091028	0.00074	2.73e-06	0.000743
-4.1151	-6.74e-05	0.000721	2.58e-06	0.000723
-4.1304	-0.0011838	0.000702	2.43e-06	0.000704
-4.1457	-0.0023474	0.000684	2.3e-06	0.000686
-4.161	-0.0034692	0.000666	2.17e-06	0.000668
-4.1764	-0.0044701	0.000648	2.04e-06	0.00065
-4.1917	-0.0052859	0.000631	1.93e-06	0.000633
-4.207	-0.0058714	0.000614	1.82e-06	0.000616
-4.2223	-0.0062031	0.000598	1.71e-06	0.0006
-4.2377	-0.006279	0.000582	1.62e-06	0.000584
-4.253	-0.0061171	0.000567	1.52e-06	0.000568
-4.2683	-0.0057519	0.000552	1.44e-06	0.000553
-4.2836	-0.0052298	0.000537	1.35e-06	0.000539
-4.2989	-0.0046039	0.000523	1.28e-06	0.000524
-4.3143	-0.0039277	0.000509	1.2e-06	0.00051
-4.3296	-0.0032504	0.000495	1.13e-06	0.000496
-4.3449	-0.0026122	0.000482	1.07e-06	0.000483
-4.3602	-0.0020405	0.000469	1e-06	0.00047
-4.3756	-0.0015491	0.000456	9.5e-07	0.000457
-4.3909	-0.0011372	0.000444	8.9e-07	0.000445
-4.4062	-0.00079079	0.000432	8.4e-07	0.000433
-4.4215	-0.00048558	0.00042	7.9e-07	0.000421
-4.4369	-0.00019008	0.000409	7.4e-07	0.00041
-4.4522	0.00013028	0.000398	7e-07	0.000399
-4.4675	0.00054878	0.000387	6.6e-07	0.000388
-4.4828	0.0011303	0.000376	6.2e-07	0.000377
-4.4981	0.0018906	0.000366	5.8e-07	0.000367
-4.5135	0.0028358	0.000356	5.5e-07	0.000357
-4.5288	0.0039612	0.000346	5.1e-07	0.000347
-4.5441	0.0052517	0.000337	4.8e-07	0.000337
-4.5594	0.0066819	0.000327	4.6e-07	0.000328
-4.5748	0.0082185	0.000318	4.3e-07	0.000319
-4.5901	0.0098217	0.00031	4e-07	0.00031
-4.6054	0.011447	0.000301	3.8e-07	0.000301
-4.6207	0.01305	0.000293	3.6e-07	0.000293
-4.6361	0.014582	0.000285	3.3e-07	0.000285
-4.6514	0.015998	0.000277	3.1e-07	0.000277
-4.6667	0.017254	0.000269	2.9e-07	0.000269
-4.682	0.018309	0.000261	2.8e-07	0.000262
-4.6973	0.019125	0.000254	2.6e-07	0.000254
-4.7127	0.019667	0.000247	2.4e-07	0.000247
-4.728	0.019906	0.00024	2.3e-07	0.00024
-4.7433	0.019816	0.000233	2.1e-07	0.000233
-4.7586	0.019382	0.000227	2e-07	0.000227
-4.774	0.018594	0.00022	1.9e-07	0.00022
-4.7893	0.017458	0.000214	1.8e-07	0.000214
-4.8046	0.015989	0.000208	1.7e-07	0.000208
-4.8199	0.014222	0.000202	1.6e-07	0.000202
-4.8353	0.012204	0.000196	1.5e-07	0.000196
-4.8506	0.010003	0.000191	1.4e-07	0.000191
-4.8659	0.0076998	0.000185	1.3e-07	0.000185
-4.8812	0.0053893	0.00018	1.2e-07	0.00018
-4.8965	0.0031747	0.000175	1.1e-07	0.000175
-4.9119	0.0011624	0.00017	1.1e-07	0.00017
-4.9272	-0.00054505	0.000165	1e-07	0.000165
-4.9425	-0.0018561	0.00016	9e-08	0.00016
-4.9578	-0.0026975	0.000155	9e-08	0.000156
-4.9732	-0.0030209	0.000151	8e-08	0.000151
-4.9885	-0.0028079	0.000147	8e-08	0.000147
-5.0038	-0.0020737	0.000142	7e-08	0.000142
-5.0191	-0.00086745	0.000138	7e-08	0.000138
-5.0345	0.00072936	0.000134	6e-08	0.000134
-5.0498	0.002512	0.00013	6e-08	0.00013
-5.0651	0.0042728	0.000126	5e-08	0.000126
-5.0804	0.0058973	0.000123	5e-08	0.000123
-5.0957	0.0072698	0.000119	5e-08	0.000119
-5.1111	0.0082843	0.000116	5e-08	0.000116
-5.1264	0.0088545	0.000112	4e-08	0.000112
-5.1417	0.0089223	0.000109	4e-08	0.000109
-5.157	0.0084645	0.000106	4e-08	0.000106
-5.1724	0.0074961	0.000103	3e-08	0.000103
-5.1877	0.0060703	9.95e-05	3e-08	9.95e-05
-5.203	0.0042757	9.65e-05	3e-08	9.66e-05
-5.2183	0.0022294	9.37e-05	3e-08	9.37e-05
-5.2336	6.888e-05	9.09e-05	3e-08	9.09e-05
-5.249	-0.0020592	8.81e-05	2e-08	8.82e-05
-5.2643	-0.00401	8.55e-05	2e-08	8.55e-05
-5.2796	-0.0056523	8.29e-05	2e-08	8.3e-05
-5.2949	-0.0068778	8.04e-05	2e-08	8.05e-05
-5.3103	-0.00761	7.8e-05	2e-08	7.8e-05
-5.3256	-0.0078083	7.57e-05	2e-08	7.57e-05
[truncated: 1,257 more rows]
