# Supplementary material for: Staggered structural dynamic-mediated selective adsorption of H2O/D2O on flexible graphene oxide nanosheets
Source: Nat Commun. 2024 Apr 27;15:3585. doi: 10.1038/s41467-024-47838-9 (PMC11055881; doi:10.1038/s41467-024-47838-9)
Supplement: Supplementary file 18 — Source Data [file 41467_2024_47838_MOESM18_ESM.zip › Source Data file/FigS11/XPS_narrow_scan_for_C1s_of_GO.xlsx]

## Sheet: C1s
Binding energy (eV)	Experimental intensity(counts per second)	C-C/C=C	C-OH/C-O-C	C=O	sum of the three components
280.54	27.47	0.50099	0	0.000131	0.50112
280.64	74.4	0.90633	0	0.000227	0.90656
280.74	79.68	1.6122	0	0.000388	1.6126
280.84	27.95	2.8199	0	0.000658	2.8206
280.94	136.5	4.8499	0	0.001106	4.8511
281.04	180.94	8.2019	0	0.001845	8.2037
281.14	186.81	13.639	0	0.003052	13.642
281.24	278.94	22.3	0	0.005007	22.305
281.34	270.8	35.853	0	0.008145	35.861
281.44	429.78	56.679	0	0.013138	56.693
281.54	473	88.106	0	0.021016	88.127
281.64	552.34	134.67	0	0.033339	134.7
281.74	654.66	202.4	0	0.052446	202.45
281.84	809.96	299.1	0	0.081815	299.19
281.94	965.79	434.63	0	0.12657	434.76
282.04	1256.1	621.02	0	0.19417	621.21
282.14	1568.3	872.5	0	0.29539	872.79
282.24	1954.8	1205.3	0	0.44563	1205.8
282.34	2513.1	1637.3	2e-06	0.66669	1638
282.44	3131.4	2186.9	6e-06	0.98909	2187.9
282.54	3780.3	2872.2	2e-05	1.4552	2873.6
282.64	4542.1	3709.1	6.3e-05	2.123	3711.2
282.74	5415.9	4709.9	0.000198	3.0716	4713
282.84	6470.1	5880.8	0.000599	4.407	5885.2
282.94	7469.5	7220.1	0.001752	6.2702	7226.3
283.04	8663.6	8716.1	0.004957	8.8469	8725
283.14	10069	10346	0.013568	12.378	10359
283.24	11366	12076	0.035918	17.175	12093
283.34	12926	13860	0.091972	23.632	13884
283.44	14716	15641	0.22779	32.245	15673
283.54	16632	17356	0.5457	43.631	17400
283.64	18320	18937	1.2645	58.545	18997
283.74	19927	20317	2.834	77.903	20398
283.84	21585	21433	6.1437	102.8	21542
283.94	22819	22233	12.882	134.52	22380
284.04	23421	22677	26.127	174.55	22877
284.14	23982	22743	51.255	224.62	23019
284.24	23659	22428	97.256	286.64	22812
284.34	23043	21748	178.5	362.74	22289
284.44	22057	20736	316.87	455.21	21508
284.54	20701	19441	544.09	566.49	20552
284.64	19191	17922	903.64	699.11	19525
284.74	18107	16246	1451.6	855.58	18553
284.84	17067	14480	2255.6	1038.3	17774
284.94	16639	12690	3390	1249.6	17330
285.04	16903	10936	4928	1491.4	17356
285.14	17619	9267	6929.2	1765.1	17961
285.24	18925	7721.3	9423.9	2071.6	19217
285.34	21140	6325.9	12397	2411.1	21134
285.44	23944	5096	15774	2782.8	23653
285.54	26866	4036.7	19413	3185.1	26635
285.64	30174	3144.1	23110	3615.1	29869
285.74	33281	2407.9	26609	4069	33086
285.84	36137	1813.3	29634	4541.7	35989
285.94	38341	1342.7	31923	5027.1	38293
286.04	39921	977.66	33262	5518	39758
286.14	40339	699.94	33522	6006.3	40228
286.24	39515	492.74	32678	6483.4	39654
286.34	37647	341.08	30811	6940	38092
286.44	35219	232.15	28100	7366.8	35699
286.54	32616	155.37	24787	7754.8	32697
286.64	29257	102.24	21149	8095.1	29347
286.74	25750	66.159	17454	8380	25900
286.84	22792	42.095	13933	8602.5	22578
286.94	19801	26.336	10758	8757.4	19541
287.04	17366	16.201	8034.1	8840.8	16891
287.14	15136	9.7998	5803.5	8850.5	14664
287.24	13110	5.8288	4054.9	8786.5	12847
287.34	11619	3.4089	2740.4	8650.2	11394
287.44	10229	1.9603	1791.3	8445	10238
287.54	9226.7	1.1085	1132.6	8176	9309.7
287.64	8423.5	0.61633	692.64	7849.6	8542.8
287.74	7596	0.33695	409.72	7473.4	7883.4
287.84	6960.3	0.18114	234.42	7055.9	7290.5
287.94	6501.8	0.095748	129.73	6606.3	6736.1
288.04	5994	0.049766	69.444	6133.7	6203.2
288.14	5506.3	0.025434	35.955	5647.5	5683.4
288.24	4943.1	0.012781	18.006	5156.5	5174.5
288.34	4660.3	0.006316	8.722	4668.9	4677.6
288.44	4155.5	0.003069	4.0865	4192.2	4196.3
288.54	3676	0.001466	1.8519	3732.8	3734.6
288.64	3292.1	0.000689	0.81177	3296	3296.9
288.74	2943.4	0.000318	0.34417	2886.1	2886.5
288.84	2479.8	0.000144	0.14114	2506.1	2506.3
288.94	2238.6	6.5e-05	0.055986	2158	2158.1
289.04	1927.8	2.8e-05	0.02148	1842.8	1842.8
289.14	1675.3	1.2e-05	0.007971	1560.5	1560.5
289.24	1449.3	5e-06	0.002861	1310.4	1310.4
289.34	1294.5	2e-06	0.000993	1091.3	1091.3
289.44	1203.9	1e-06	0.000334	901.17	901.17
289.54	1024.1	0	0.000108	737.99	737.99
289.64	869.96	0	3.4e-05	599.32	599.32
289.74	693.77	0	1e-05	482.66	482.66
289.84	694.98	0	3e-06	385.46	385.46
289.94	543.7	0	1e-06	305.27	305.27
290.04	539.76	0	0	239.75	239.75
290.14	451.89	0	0	186.72	186.72
290.24	319.48	0	0	144.21	144.21
290.34	430.65	0	0	110.45	110.45
290.44	293.65	0	0	83.887	83.887
290.54	316.29	0	0	63.182	63.182
290.64	252.64	0	0	47.19	47.19
290.74	202.95	0	0	34.953	34.953
290.84	138.71	0	0	25.673	25.673
290.94	61.48	0	0	18.7	18.7
291.04	100.65	0	0	13.507	13.507
291.14	-16.56	0	0	9.6749	9.6749
291.24	1.9	0	0	6.8723	6.8723
291.34	28.84	0	0	4.8408	4.8408
291.44	-30.5	0	0	3.3815	3.3815
