# Supplementary material for: Staggered structural dynamic-mediated selective adsorption of H2O/D2O on flexible graphene oxide nanosheets
Source: Nat Commun. 2024 Apr 27;15:3585. doi: 10.1038/s41467-024-47838-9 (PMC11055881; doi:10.1038/s41467-024-47838-9)
Supplement: Supplementary file 18 — Source Data [file 41467_2024_47838_MOESM18_ESM.zip › Source Data file/FigS13/Calibraton_curve_between_HD_ratio_and_mass_intensity.xlsx]

## Sheet: Sheet1
H/D ratio	m/z = 18 and 20 intensity ratios I 18 I 20 ) of the mixed
4.4444	13.28
1.6667	2.2809
1.1111	1.1017
0.74074	0.45535
0.27778	0.048163
