# Supplementary material for: Staggered structural dynamic-mediated selective adsorption of H2O/D2O on flexible graphene oxide nanosheets
Source: Nat Commun. 2024 Apr 27;15:3585. doi: 10.1038/s41467-024-47838-9 (PMC11055881; doi:10.1038/s41467-024-47838-9)
Supplement: Supplementary file 18 — Source Data [file 41467_2024_47838_MOESM18_ESM.zip › Source Data file/FigS14/DTG_data_of_GO_adsorbing_water.xlsx]

## Sheet: H2O
T(K)	DTG(mg K-1)
298	-27.965
299	-10.297
300	-18.984
301	-9.823
302	-17.202
303	-15.557
304	-18.142
305	-14.476
306	-14.57
307	-13.959
308	-12.384
309	-13.348
310	-13.889
311	-13.411
312	-11.703
313	-11.499
314	-11.398
315	-11.21
316	-8.601
317	-9.165
318	-10.152
319	-8.037
320	-8.1545
321	-7.3085
322	-7.7738
323	-7.1722
324	-7.473
325	-7.003
326	-4.277
327	-7.003
328	-3.572
329	-6.0865
330	-5.2687
331	-7.1158
332	-5.029
333	1.363
334	-3.713
335	-6.862
336	-3.3706
337	-4.2434
338	-4.8175
339	-0.8695
340	-5.076
341	-8.366
342	-5.2304
343	-3.4243
344	-6.0093
345	-5.499
346	1.9035
347	-2.914
348	-4.0107
349	-4.4102
350	-4.3397
351	-3.995
352	-2.068
353	-4.2888
354	-4.5002
355	-2.115
356	-3.196
357	-5.076
358	-3.008
359	-2.491
360	-4.183
361	-2.3688
362	-3.1302
363	-3.478
364	-4.1964
365	-4.1696
366	-2.585
367	-1.2847
368	-6.0003
369	-4.512
370	-1.269
371	-0.3196
372	-2.6884
373	-4.7
374	4.512
375	-3.431
376	-3.384
377	-4.888
378	-6.392
379	2.726
380	-4.606
381	-4.794
382	-9.776
383	-4.982
384	-4.606
385	-4.794
386	-2.162
387	0.47
388	-3.572
389	-10.857
390	-0.141
391	-4.371
392	3.713
393	-8.507
394	-5.593
395	-6.157
396	-5.499
397	-6.486
398	-4.277
399	-4.089
400	-5.781
401	-5.311
402	-5.17
403	-4.324
404	-5.452
405	-7.99
406	-6.204
407	-3.572
408	-6.204
409	-5.17
410	-6.58
411	-8.601
412	-6.58
413	-8.178
414	-7.802
415	-8.836
416	-10.105
417	-6.674
418	-9.071
419	-7.896
420	-10.951
421	-10.293
422	-10.669
423	-11.468
424	-10.199
425	-14.241
426	-8.977
427	-15.792
428	-14.476
429	-14.946
430	-13.254
431	-16.168
432	-13.489
433	-19.364
434	-18.753
435	-18.518
436	-21.056
437	-18.565
438	-25.521
439	-20.774
440	-23.265
441	-23.03
442	-25.521
443	-34.357
444	-26.132
445	-34.921
446	-18.847
447	-37.224
448	-34.592
449	-27.166
450	-32.289
451	-37.318
452	-40.89
453	-30.268
454	-28.811
455	-27.918
456	-28.858
457	-20.962
458	-23.124
459	-13.771
460	-14.476
461	-11.045
462	-10.998
463	-7.191
464	-8.554
465	-8.601
466	-7.285
467	-9.071
468	-5.311
469	-8.648
470	-7.473
471	-6.11
472	-6.486
473	-7.379
474	-7.567
475	-7.191
476	-6.298
477	-9.776
478	-6.063
479	-7.003
480	-6.862
481	-7.379
482	-6.627
483	-8.554
484	-5.499
485	-8.554
486	-7.614
487	-9.259
488	-7.003
489	-7.285
490	-7.943
491	-6.721
492	-8.084
493	-8.178
494	-5.969
495	-5.687
496	-6.768
497	-9.306
498	-4.7
499	-8.46
500	-3.901
501	-7.191
502	-8.648
503	-9.87
504	-4.794
505	-4.888
506	-4.324
507	-7.05
508	-3.807
509	-4.606
510	-4.982
511	-4.888
512	-3.901
513	-7.144
514	-3.008
515	-4.277
516	-3.196
517	-2.82
518	-4.183
519	-3.478
520	-1.786
521	-3.807
522	-3.196
523	-1.504
524	-3.572
525	-4.089
526	-2.303
527	-1.41
528	-3.196
529	-2.068
530	-1.504
531	-2.021
532	-1.786
533	-1.504
534	-1.692
535	-0.376
536	-1.222
537	-1.88
538	-1.081
539	-2.209
540	-0.705
541	0.188
542	-1.457
543	-0.799
544	-1.128
545	-0.611
546	-1.081
547	-0.705
548	-1.363
549	-0.611
550	0.47
551	-1.269
552	-1.128
553	-0.376
554	-1.598
555	0.376
556	-1.363
557	0.282
558	-1.269
559	0.188
560	-1.786
561	0.987
562	-0.799
563	0.282
564	-1.504
565	0.094
566	-2.491
567	0.235
568	-1.034
569	-1.598
570	0
571	-0.188
572	-1.598
573	-0.094
574	0
575	-0.282
576	0.799
577	-0.893
578	-1.316
579	-1.316
580	-0.658
581	-1.504
582	0.188
583	-0.376
584	-0.423
585	-0.376
586	-1.833
587	-0.893
588	-0.188
589	0.376
590	-0.987
591	-0.893
592	-0.376
593	0
594	0.282
595	-1.504
596	-0.188
597	-0.705
598	-2.397
599	0.517
600	-1.128
601	1.692
602	-2.35
603	-0.611
604	-1.128
605	-0.658
606	-1.316
607	0.517
608	-0.705
609	-0.705
610	-0.517
611	-0.47
612	-1.41
613	0.094
614	-0.893
615	-0.705
616	-0.517
617	-0.188
618	-0.47
619	-1.034
620	-0.799
621	-0.376
622	-0.893
623	-0.094
624	-0.423
625	-1.081
626	-0.094
627	-1.316
628	-0.376
629	-0.235
630	-1.081
631	0.799
632	-0.517
633	0.329
634	-1.222
635	-1.081
636	-0.705
637	0.188
638	0.235
639	0
640	-2.726
641	0.517
642	-0.611
643	-1.081
644	0
645	-0.188
646	-1.598
647	2.679
648	-5.311
649	1.034
650	-1.504
651	-0.423
652	-0.705
653	-0.564
654	-0.705
655	0.094
656	-2.397
657	0.423
658	-2.914
659	-0.282
660	-0.611
661	-3.29
662	-0.517
663	0.188
664	-1.081
665	-1.269
666	-1.504
667	0
668	-0.799
669	-0.329
670	-1.081
671	-0.799
672	-1.081
673	-0.235
674	-0.799
675	-0.564
676	-0.799
677	-1.598
678	0.705
679	-1.504
680	-0.423
681	-0.987
682	-1.316
683	-0.188
684	0.329
685	-2.303
686	0.282
687	-2.303
688	-0.282
689	0.799
690	-1.222
691	-1.081
692	-1.175
693	-0.799
694	0.564
695	-2.068
696	-1.927
697	-0.376
698	0.188
699	-0.987
700	-1.41
701	-0.376
702	-0.517
703	-0.893
704	-1.081
705	-0.799
706	0.564
707	-1.598
708	-1.363
709	0.094
710	-0.517
711	-0.47
712	0.188
713	-0.893
714	-1.692
715	-1.128
716	-0.987
717	-0.893
718	-0.987
719	-1.786
720	-0.799
721	-0.423
722	-1.269
723	-0.517
724	-0.188
725	-0.16422

## Sheet: D2O
T(K)	DTG(mg K-1)
298	-11.824
299	-5.7888
300	-7.9639
301	-9.4444
302	-10.23
303	-8.8129
304	-12.462
305	-10.132
306	-6.9044
307	-13.472
308	-8.2656
309	-10.89
310	-9.6269
311	-9.4444
312	-8.6937
313	-6.7571
314	-10.188
315	-7.578
316	-7.8832
317	-7.8622
318	-8.6726
319	-5.9887
320	-7.2938
321	-8.18
322	-8.0916
323	-4.9959
324	-6.0764
325	-3.1575
326	-7.4938
327	-5.0941
328	-4.5889
329	-7.4517
330	-6.7921
331	-3.4662
332	-6.2168
333	-7.5219
334	-3.4311
335	-3.7259
336	-4.1048
337	-5.2835
338	-2.8628
339	-2.526
340	-4.0837
341	-2.9891
342	-2.6663
343	-4.2381
344	-3.1996
345	-2.8869
346	-1.9336
347	-7.6832
348	0.54028
349	-1.5402
350	-4.0184
351	0.40135
352	-7.2131
353	-3.368
354	-4.5047
355	-1.8103
356	-5.3327
357	-3.1084
358	-2.505
359	2.3095
360	-1.8674
361	-4.622
362	0.65756
363	-3.8557
364	-2.3681
365	-2.4544
366	-5.3551
367	-0.21576
368	-3.2954
369	-3.6038
370	0.31154
371	-2.7954
372	-7.2833
373	-0.6736
374	-3.9995
375	-8.5042
376	-5.2625
377	-0.2947
378	-4.8836
379	-3.3259
380	-1.7682
381	-3.789
382	8.3779
383	2.0629
384	-4.8836
385	-7.6622
386	-5.0941
387	-7.0728
388	-0.7999
389	-3.7048
390	-2.3997
391	-2.1892
392	-4.5047
393	-2.0629
394	-6.0203
395	-4.9678
396	-4.5889
397	-4.2942
398	-3.7048
399	-3.2838
400	-5.1783
401	-2.9891
402	-11.072
403	-5.1783
404	-5.5151
405	-6.9886
406	-2.6944
407	-9.7672
408	-5.7677
409	-5.894
410	-7.4938
411	-5.5572
412	-5.7256
413	-7.157
414	-6.6097
415	-7.3675
416	-7.0728
417	-6.6097
418	-0.3789
419	-6.3992
420	-12.84
421	-7.1149
422	0
423	-11.241
424	-10.988
425	-10.988
426	-9.1778
427	-13.64
428	-15.577
429	-13.767
430	-13.388
431	-8.5884
432	-22.439
433	-12.167
434	-15.956
435	-15.745
436	-19.661
437	-17.766
438	-17.472
439	-24.334
440	-17.977
441	-18.356
442	-24.923
443	-23.955
444	-26.818
445	-28.333
446	-31.238
447	-18.945
448	-29.723
449	-33.049
450	-26.228
451	-37.301
452	-25.344
453	-32.249
454	-33.806
455	-22.439
456	-30.817
457	-30.354
458	-23.744
459	-14.735
460	-14.903
461	-14.946
462	-9.3883
463	-8.8831
464	-8.7568
465	-5.5151
466	-8.6726
467	-6.4834
468	-8.4621
469	-2.9891
470	-8.5884
471	-7.999
472	-8.8831
473	-3.789
474	-8.8831
475	-8.9673
476	-3.1996
477	-8.8831
478	-5.5572
479	-9.5988
480	-6.4834
481	-6.4834
482	-6.5676
483	-8.6726
484	-6.1887
485	-8.0832
486	-4.4205
487	-7.3675
488	-6.5676
489	-8.7989
490	-6.1887
491	-6.5676
492	-6.2729
493	-7.1991
494	-7.3675
495	-7.7043
496	-6.1887
497	-6.7781
498	-6.9044
499	-5.052
500	-7.2833
501	-5.894
502	-4.21
503	-6.6518
504	-5.5993
505	-4.8836
506	-3.4943
507	-6.1045
508	-8.0832
509	-2.6944
510	-3.0733
511	-5.6835
512	-2.9891
513	-0.9262
514	-8.3779
515	-3.0733
516	-3.4101
517	-4.4626
518	-1.8103
519	-1.9787
520	-3.1154
521	-3.2838
522	-3.5785
523	-2.8207
524	0.1263
525	-3.789
526	-1.2209
527	-2.1892
528	-1.0946
529	-3.4101
530	0
531	-0.7999
532	-2.1892
533	0.421
534	-1.2209
535	-1.0946
536	-0.8841
537	-1.684
538	-2.6944
539	0
540	-1.0946
541	-0.2105
542	-1.2209
543	-0.4631
544	-1.5998
545	-1.5156
546	-0.7157
547	0.3368
548	-1.0104
549	-1.3893
550	-0.1263
551	-0.0842
552	-1.5998
553	-0.7999
554	0.2947
555	0
556	-1.3051
557	-0.4631
558	-0.1263
559	-1.1788
560	-0.2947
561	-1.5998
562	-0.2105
563	0.0842
564	0.6315
565	-0.421
566	0
567	-1.4735
568	0
569	-0.7999
570	0.5894
571	-0.5052
572	-1.9787
573	-1.0104
574	-1.0946
575	-0.7999
576	-0.5894
577	-0.5052
578	-0.5894
579	-0.7157
580	-0.2105
581	-1.3051
582	0.3368
583	-0.7157
584	-0.421
585	-0.5894
586	-0.2105
587	-1.9787
588	0.421
589	-0.1263
590	-1.4735
591	-1.3051
592	0.5894
593	-0.2105
594	-0.1684
595	-1.3051
596	0
597	-0.7157
598	-0.3789
599	0
600	1.1788
601	-1.684
602	-0.2947
603	-2.4839
604	-0.9262
605	-0.6736
606	0.7999
607	-1.2209
608	-0.6736
609	0
610	-0.7157
611	-1.684
612	1.684
613	-2.1892
614	-0.2947
615	0.5052
616	1.4735
617	-2.9049
618	-1.263
619	1.1788
620	-0.2947
621	-0.2947
622	-0.5894
623	0.2947
624	0.8841
625	-2.6944
626	0.5894
627	-1.9787
628	-1.0946
629	0
630	0.2947
631	-0.5052
632	-0.7157
633	-1.263
634	0.3789
635	2.6102
636	-2.3155
637	-0.5052
638	-0.7999
639	1.0946
640	-2.1892
641	-0.2947
642	-0.1684
643	-2.2313
644	-0.5894
645	-1.5998
646	-0.3789
647	0.3789
648	-0.6736
649	-0.421
650	-1.4735
651	0.5894
652	-0.7999
653	-1.8103
654	-0.2105
655	-1.263
656	0
657	-0.9262
658	-0.3789
659	-1.3051
660	-0.7999
661	-0.2105
662	-0.6736
663	-1.2209
664	0.7157
665	-1.8945
666	0.3789
667	-0.7999
668	0.3368
669	-1.3051
670	1.4735
671	-3.368
672	-0.2947
673	-0.2947
674	-0.7999
675	0.1684
676	-0.5894
677	-0.0842
678	-0.2105
679	-0.7157
680	0.1263
681	-0.5894
682	-2.526
683	0.421
684	-0.5052
685	-0.7157
686	-1.263
687	1.0946
688	-2.8207
689	-1.0946
690	-0.6736
691	1.7682
692	-3.6627
693	0.1684
694	-1.3893
695	-0.5052
696	-0.7999
697	-0.5052
698	0.2105
699	-1.3893
700	-1.5998
701	2.4839
702	-4.1679
703	-0.5894
704	2.3576
705	-4.5468
706	-1.7261
707	-0.5052
708	-0.5894
709	-1.4735
710	0.0842
711	-0.5894
712	-1.0104
713	-0.3789
714	0.8841
715	-1.0104
716	0.7157
717	0
718	-1.5998
719	-0.2947
720	-0.421
721	-1.3893
722	-0.5894
723	-1.8945
724	0.5052
725	0.073072
