# Supplementary material for: Staggered structural dynamic-mediated selective adsorption of H2O/D2O on flexible graphene oxide nanosheets
Source: Nat Commun. 2024 Apr 27;15:3585. doi: 10.1038/s41467-024-47838-9 (PMC11055881; doi:10.1038/s41467-024-47838-9)
Supplement: Supplementary file 18 — Source Data [file 41467_2024_47838_MOESM18_ESM.zip › Source Data file/FigS14/TG_data_of_GO_adsorbing_water.xlsx]

## Sheet: H2O
T(K)	TG(wt%)
297.7	99.674
297.8	99.73
297.9	99.733
298	99.459
298.1	99.274
298.2	99.421
298.3	99.278
298.4	99.331
298.5	99.198
298.6	99.176
298.7	99.143
298.8	99.168
298.9	99.162
299	99.174
299.1	99.024
299.2	99.011
299.3	99.016
299.4	98.959
299.5	98.979
299.6	99.007
299.7	98.907
299.8	98.818
299.9	98.773
300	98.848
300.1	98.764
300.2	98.729
300.3	98.688
300.4	98.669
300.5	98.575
300.6	98.554
300.7	98.595
300.8	98.593
300.9	98.507
301	98.535
301.1	98.463
301.2	98.436
301.3	98.363
301.4	98.411
301.5	98.366
301.6	98.297
301.7	98.272
301.8	98.18
301.9	98.183
302	98.164
302.1	98.083
302.2	98.055
302.3	98.055
302.4	97.952
302.5	98
302.6	98.03
302.7	97.955
302.8	97.958
302.9	97.871
303	97.806
303.1	97.841
303.2	97.695
303.3	97.689
303.4	97.68
303.5	97.669
303.6	97.659
303.7	97.625
303.8	97.577
303.9	97.564
304	97.547
304.1	97.487
304.2	97.395
304.3	97.376
304.4	97.344
304.5	97.283
304.6	97.26
304.7	97.347
304.8	97.211
304.9	97.236
305	97.157
305.1	97.118
305.2	97.09
305.3	97.037
305.4	96.993
305.5	96.975
305.6	96.961
305.7	96.895
305.8	96.923
305.9	96.876
306	96.78
306.1	96.735
306.2	96.773
306.3	96.807
306.4	96.759
306.5	96.665
306.6	96.674
306.7	96.587
306.8	96.577
306.9	96.489
307	96.44
307.1	96.445
307.2	96.389
307.3	96.432
307.4	96.402
307.5	96.368
307.6	96.287
307.7	96.249
307.8	96.211
307.9	96.264
308	96.194
308.1	96.164
308.2	96.181
308.3	96.122
308.4	96.054
308.5	96.104
308.6	95.971
308.7	95.995
308.8	96.029
308.9	95.988
309	95.878
309.1	95.888
309.2	95.84
309.3	95.854
309.4	95.803
309.5	95.821
309.6	95.736
309.7	95.765
309.8	95.72
309.9	95.691
310	95.625
310.1	95.565
310.2	95.563
310.3	95.513
310.4	95.532
310.5	95.525
310.6	95.493
310.7	95.428
310.8	95.421
310.9	95.426
311	95.408
311.1	95.364
311.2	95.379
311.3	95.33
311.4	95.29
311.5	95.24
311.6	95.264
311.7	95.118
311.8	95.194
311.9	95.182
312	95.126
312.1	95.109
312.2	95.075
312.3	95.096
312.4	95.024
312.5	94.991
312.6	95.016
312.7	94.989
312.8	94.929
312.9	94.92
313	94.874
313.1	94.865
313.2	94.891
313.3	94.81
313.4	94.765
313.5	94.746
313.6	94.753
313.7	94.736
313.8	94.676
313.9	94.706
314	94.636
314.1	94.574
314.2	94.56
314.3	94.534
314.4	94.543
314.5	94.504
314.6	94.495
314.7	94.471
314.8	94.492
314.9	94.399
315	94.402
315.1	94.409
315.2	94.374
315.3	94.318
315.4	94.347
315.5	94.265
315.6	94.315
315.7	94.284
315.8	94.205
315.9	94.199
316	94.205
316.1	94.197
316.2	94.171
316.3	94.113
316.4	94.139
316.5	94.082
316.6	94.05
316.7	93.995
316.8	94.011
316.9	93.974
317	93.939
317.1	93.959
317.2	93.902
317.3	93.876
317.4	93.899
317.5	93.887
317.6	93.83
317.7	93.851
317.8	93.78
317.9	93.783
318	93.787
318.1	93.74
318.2	93.681
318.3	93.736
318.4	93.723
318.5	93.671
318.6	93.679
318.7	93.619
318.8	93.63
318.9	93.59
319	93.563
319.1	93.578
319.2	93.547
319.3	93.469
319.4	93.511
319.5	93.5
319.6	93.49
319.7	93.47
319.8	93.452
319.9	93.426
320	93.426
320.1	93.415
320.2	93.413
320.3	93.364
320.4	93.328
320.5	93.326
320.6	93.267
320.7	93.317
320.8	93.273
320.9	93.24
321	93.212
321.1	93.229
321.2	93.19
321.3	93.182
321.4	93.186
321.5	93.171
321.6	93.147
321.7	93.18
321.8	93.135
321.9	93.108
322	93.108
322.1	93.078
322.2	93.058
322.3	93.044
322.4	93.04
322.5	93.006
322.6	92.978
322.7	92.984
322.8	92.94
322.9	92.97
323	92.946
323.1	92.928
323.2	92.884
323.3	92.902
323.4	92.902
323.5	92.853
323.6	92.878
323.7	92.842
323.8	92.836
323.9	92.791
324	92.814
324.1	92.774
324.2	92.73
324.3	92.704
324.4	92.747
324.5	92.694
324.6	92.703
324.7	92.681
324.8	92.693
324.9	92.645
325	92.648
325.1	92.622
325.2	92.573
325.3	92.601
325.4	92.617
325.5	92.545
325.6	92.543
325.7	92.545
325.8	92.532
325.9	92.507
326	92.49
326.1	92.481
326.2	92.469
326.3	92.46
326.4	92.455
326.5	92.454
326.6	92.433
326.7	92.433
326.8	92.428
326.9	92.426
327	92.343
327.1	92.397
327.2	92.378
327.3	92.333
327.4	92.337
327.5	92.305
327.6	92.304
327.7	92.289
327.8	92.259
327.9	92.268
328	92.265
328.1	92.231
328.2	92.238
328.3	92.221
328.4	92.227
328.5	92.229
328.6	92.227
328.7	92.166
328.8	92.163
328.9	92.14
329	92.138
329.1	92.119
329.2	92.114
329.3	92.11
329.4	92.088
329.5	92.1
329.6	92.049
329.7	92.068
329.8	92.05
329.9	92.048
330	92.026
330.1	92.034
330.2	92.005
330.3	92
330.4	91.985
330.5	91.987
330.6	91.955
330.7	91.959
330.8	91.951
330.9	91.933
331	91.914
331.1	91.904
331.2	91.862
331.3	91.866
331.4	91.86
331.5	91.836
331.6	91.818
331.7	91.822
331.8	91.817
331.9	91.799
332	91.801
332.1	91.788
332.2	91.781
332.3	91.768
332.4	91.732
332.5	91.729
332.6	91.74
332.7	91.715
332.8	91.685
332.9	91.702
333	91.702
333.1	91.705
333.2	91.709
333.3	91.723
333.4	91.715
333.5	91.758
333.6	91.747
333.7	91.779
333.8	91.773
333.9	91.766
334	91.764
334.1	91.733
334.2	91.74
334.3	91.726
334.4	91.707
334.5	91.679
334.6	91.654
334.7	91.622
334.8	91.62
334.9	91.628
335	91.624
335.1	91.613
335.2	91.586
335.3	91.596
335.4	91.601
335.5	91.533
335.6	91.54
335.7	91.535
335.8	91.539
335.9	91.517
336	91.535
336.1	91.484
336.2	91.482
336.3	91.463
336.4	91.446
336.5	91.461
336.6	91.467
336.7	91.434
336.8	91.429
336.9	91.403
337	91.435
337.1	91.397
337.2	91.395
337.3	91.389
337.4	91.376
337.5	91.371
337.6	91.346
337.7	91.361
337.8	91.353
337.9	91.333
338	91.301
338.1	91.296
338.2	91.285
338.3	91.282
338.4	91.286
338.5	91.269
338.6	91.269
338.7	91.259
338.8	91.256
338.9	91.258
339	91.254
339.1	91.254
339.2	91.258
339.3	91.248
339.4	91.254
339.5	91.25
339.6	91.244
339.7	91.233
339.8	91.204
339.9	91.199
340	91.2
340.1	91.201
340.2	91.158
340.3	91.138
340.4	91.134
340.5	91.142
340.6	91.11
340.7	91.053
340.8	91.03
340.9	91.074
341	91.01
341.1	91.022
341.2	90.983
341.3	90.986
341.4	90.985
341.5	90.964
341.6	90.947
341.7	90.919
341.8	90.929
341.9	90.928
342	90.917
342.1	90.879
342.2	90.87
342.3	90.867
342.4	90.847
342.5	90.853
342.6	90.827
342.7	90.85
342.8	90.821
342.9	90.801
343	90.785
343.1	90.79
343.2	90.775
343.3	90.771
343.4	90.779
343.5	90.78
343.6	90.745
343.7	90.754
343.8	90.747
343.9	90.733
344	90.726
344.1	90.714
344.2	90.671
344.3	90.68
344.4	90.677
344.5	90.652
344.6	90.64
344.7	90.584
344.8	90.584
344.9	90.624
345	90.586
345.1	90.584
345.2	90.579
345.3	90.582
345.4	90.584
345.5	90.535
345.6	90.543
345.7	90.548
345.8	90.554
345.9	90.605
346	90.614
346.1	90.611
346.2	90.584
346.3	90.573
346.4	90.573
346.5	90.576
346.6	90.554
346.7	90.553
346.8	90.55
346.9	90.541
347	90.512
347.1	90.519
347.2	90.505
347.3	90.505
347.4	90.515
347.5	90.513
347.6	90.514
347.7	90.495
347.8	90.48
347.9	90.47
348	90.465
348.1	90.466
348.2	90.465
348.3	90.464
348.4	90.456
348.5	90.428
348.6	90.419
348.7	90.416
348.8	90.393
348.9	90.427
349	90.385
349.1	90.363
349.2	90.361
349.3	90.357
349.4	90.361
349.5	90.334
349.6	90.329
349.7	90.295
349.8	90.322
349.9	90.272
350	90.298
350.1	90.271
350.2	90.269
350.3	90.254
350.4	90.248
350.5	90.242
350.6	90.24
350.7	90.214
350.8	90.219
350.9	90.199
351	90.193
351.1	90.183
351.2	90.183
351.3	90.174
351.4	90.175
351.5	90.157
351.6	90.166
351.7	90.157
351.8	90.157
351.9	90.148
352	90.144
352.1	90.128
352.2	90.147
352.3	90.134
352.4	90.116
352.5	90.113
352.6	90.098
352.7	90.088
352.8	90.101
352.9	90.072
353	90.081
353.1	90.057
353.2	90.06
353.3	90.063
353.4	90.013
353.5	90.022
353.6	90.021
353.7	90.013
353.8	89.991
353.9	89.982
354	89.955
354.1	89.938
354.2	89.943
354.3	89.938
354.4	89.909
354.5	89.926
354.6	89.921
354.7	89.911
354.8	89.9
354.9	89.9
355	89.88
355.1	89.884
355.2	89.892
355.3	89.898
355.4	89.893
355.5	89.881
355.6	89.885
355.7	89.885
355.8	89.846
355.9	89.847
356	89.843
356.1	89.832
356.2	89.83
356.3	89.811
356.4	89.812
356.5	89.813
356.6	89.807
356.7	89.813
356.8	89.781
356.9	89.774
357	89.745
357.1	89.769
357.2	89.708
357.3	89.737
357.4	89.711
357.5	89.705
357.6	89.689
357.7	89.687
357.8	89.673
357.9	89.681
358	89.667
358.1	89.67
358.2	89.645
358.3	89.663
358.4	89.656
358.5	89.641
358.6	89.635
358.7	89.654
358.8	89.637
358.9	89.634
359	89.632
359.1	89.618
359.2	89.595
359.3	89.605
359.4	89.586
359.5	89.588
359.6	89.573
359.7	89.575
359.8	89.546
359.9	89.548
360	89.542
360.1	89.532
360.2	89.539
360.3	89.509
360.4	89.511
360.5	89.499
360.6	89.498
360.7	89.497
360.8	89.508
360.9	89.495
361	89.433
361.1	89.444
361.2	89.444
361.3	89.453
361.4	89.447
361.5	89.449
361.6	89.439
361.7	89.433
361.8	89.43
361.9	89.418
362	89.428
362.1	89.418
362.2	89.398
362.3	89.381
362.4	89.376
362.5	89.382
362.6	89.372
362.7	89.36
362.8	89.37
362.9	89.344
363	89.356
363.1	89.34
363.2	89.326
363.3	89.312
363.4	89.329
363.5	89.308
363.6	89.309
363.7	89.297
363.8	89.285
363.9	89.295
364	89.249
364.1	89.244
364.2	89.247
364.3	89.225
364.4	89.219
364.5	89.219
364.6	89.206
364.7	89.179
364.8	89.187
364.9	89.176
365	89.179
365.1	89.17
365.2	89.168
365.3	89.148
365.4	89.151
365.5	89.13
365.6	89.117
365.7	89.128
365.8	89.117
365.9	89.11
366	89.106
366.1	89.108
366.2	89.097
366.3	89.096
366.4	89.073
366.5	89.075
366.6	89.074
366.7	89.06
366.8	89.03
366.9	89.043
367	89.025
367.1	89.034
367.2	89.028
367.3	89.022
367.4	89.049
367.5	89.048
367.6	89.018
367.7	88.975
367.8	88.994
367.9	88.975
368	88.964
368.1	88.964
368.2	88.943
368.3	88.968
368.4	88.926
368.5	88.92
368.6	88.884
368.7	88.887
368.8	88.881
368.9	88.865
369	88.852
369.1	88.881
369.2	88.849
369.3	88.828
369.4	88.83
369.5	88.824
369.6	88.824
369.7	88.831
369.8	88.86
369.9	88.864
370	88.864
370.1	88.871
370.2	88.855
370.3	88.794
370.4	88.842
370.5	88.797
370.6	88.793
370.7	88.777
370.8	88.797
370.9	88.766
371	88.842
371.1	88.777
371.2	88.864
371.3	88.784
371.4	88.803
371.5	88.79
371.6	88.793
371.7	88.772
371.8	88.773
371.9	88.768
372	88.762
372.1	88.754
372.2	88.767
372.3	88.703
372.4	88.731
372.5	88.733
372.6	88.737
372.7	88.731
372.8	88.707
372.9	88.701
373	88.699
373.1	88.707
373.2	88.684
373.3	88.682
373.4	88.65
373.5	88.633
373.6	88.642
373.7	88.637
373.8	88.646
373.9	88.639
374	88.639
374.1	88.637
374.2	88.693
374.3	88.65
374.4	88.688
374.5	88.729
374.6	88.718
374.7	88.724
374.8	88.709
374.9	88.714
375	88.705
375.1	88.701
375.2	88.671
375.3	88.673
375.4	88.671
375.5	88.656
375.6	88.656
375.7	88.65
375.8	88.676
375.9	88.612
376	88.597
376.1	88.565
376.2	88.601
376.3	88.595
376.4	88.608
376.5	88.584
376.6	88.559
376.7	88.563
376.8	88.555
376.9	88.555
377	88.559
377.1	88.552
377.2	88.533
377.3	88.559
377.4	88.559
377.5	88.48
377.6	88.457
377.7	88.47
377.8	88.453
377.9	88.436
378	88.448
378.1	88.366
378.2	88.368
378.3	88.357
378.4	88.351
378.5	88.344
378.6	88.378
378.7	88.357
378.8	88.374
378.9	88.389
379	88.355
379.1	88.385
379.2	88.4
379.3	88.387
379.4	88.378
379.5	88.402
379.6	88.389
379.7	88.325
379.8	88.353
379.9	88.325
380	88.349
380.1	88.304
380.2	88.315
380.3	88.274
380.4	88.302
380.5	88.304
380.6	88.279
380.7	88.283
380.8	88.262
380.9	88.259
381	88.257
381.1	88.259
381.2	88.245
381.3	88.2
381.4	88.217
381.5	88.202
381.6	88.202
381.7	88.081
381.8	88.198
381.9	88.064
382	88.073
382.1	88.066
382.2	88.047
382.3	88.054
382.4	88.032
382.5	87.994
382.6	88.003
382.7	87.992
382.8	87.986
382.9	87.988
383	87.969
383.1	87.926
383.2	87.918
383.3	87.89
383.4	87.89
383.5	87.888
383.6	87.886
383.7	87.85
383.8	87.854
383.9	87.85
384	87.858
384.1	87.826
384.2	87.82
384.3	87.816
384.4	87.807
384.5	87.79
384.6	87.788
384.7	87.78
384.8	87.752
384.9	87.75
385	87.737
385.1	87.716
385.2	87.748
385.3	87.712
385.4	87.697
385.5	87.688
385.6	87.684
385.7	87.688
385.8	87.688
385.9	87.684
386	87.659
386.1	87.663
386.2	87.659
386.3	87.659
386.4	87.642
386.5	87.642
386.6	87.633
386.7	87.635
386.8	87.635
386.9	87.635
387	87.64
387.1	87.64
387.2	87.644
387.3	87.652
387.4	87.657
387.5	87.652
387.6	87.652
387.7	87.642
387.8	87.593
387.9	87.604
388	87.572
388.1	87.608
388.2	87.555
388.3	87.587
388.4	87.595
388.5	87.576
388.6	87.58
388.7	87.542
388.8	87.502
388.9	87.423
389	87.408
389.1	87.402
389.2	87.398
389.3	87.391
389.4	87.364
389.5	87.345
389.6	87.364
389.7	87.366
389.8	87.355
389.9	87.362
390	87.366
390.1	87.383
390.2	87.374
390.3	87.374
390.4	87.334
390.5	87.342
390.6	87.349
390.7	87.334
390.8	87.317
390.9	87.285
391	87.266
391.1	87.268
391.2	87.26
391.3	87.289
391.4	87.294
391.5	87.249
391.6	87.264
391.7	87.258
391.8	87.258
391.9	87.319
392	87.317
392.1	87.321
392.2	87.313
392.3	87.323
392.4	87.334
392.5	87.328
392.6	87.334
392.7	87.342
392.8	87.313
392.9	87.321
393	87.285
393.1	87.2
393.2	87.202
393.3	87.154
393.4	87.156
393.5	87.147
393.6	87.103
393.7	87.069
393.8	87.06
393.9	87.067
394	87.058
394.1	87.069
394.2	87.018
394.3	87.062
394.4	87.016
394.5	87.028
394.6	87.026
394.7	86.95
394.8	87.016
394.9	86.92
395	86.92
395.1	86.931
395.2	86.918
395.3	86.909
395.4	86.88
395.5	86.897
395.6	86.888
395.7	86.886
395.8	86.871
395.9	86.884
396	86.867
396.1	86.846
396.2	86.846
396.3	86.782
396.4	86.793
396.5	86.78
396.6	86.769
396.7	86.771
396.8	86.825
396.9	86.801
397	86.727
397.1	86.763
397.2	86.782
397.3	86.718
397.4	86.667
397.5	86.642
397.6	86.655
397.7	86.659
397.8	86.623
397.9	86.621
398	86.614
398.1	86.616
398.2	86.585
398.3	86.58
398.4	86.572
398.5	86.551
398.6	86.568
398.7	86.557
398.8	86.563
398.9	86.519
399	86.496
399.1	86.51
399.2	86.506
399.3	86.504
399.4	86.493
399.5	86.464
399.6	86.462
399.7	86.413
399.8	86.457
399.9	86.425
400	86.43
400.1	86.411
400.2	86.392
400.3	86.366
400.4	86.375
400.5	86.341
400.6	86.338
400.7	86.313
400.8	86.324
400.9	86.292
401	86.288
401.1	86.27
401.2	86.27
401.3	86.234
401.4	86.226
401.5	86.228
401.6	86.23
401.7	86.215
401.8	86.217
401.9	86.209
402	86.186
402.1	86.171
402.2	86.166
402.3	86.143
402.4	86.139
402.5	86.118
402.6	86.143
402.7	86.09
402.8	86.088
402.9	86.075
403	86.075
403.1	86.039
403.2	86.048
403.3	86.046
403.4	86.033
403.5	86.026
403.6	86.003
403.7	85.992
403.8	85.971
403.9	85.967
404	85.927
404.1	85.963
404.2	85.946
404.3	85.922
404.4	85.912
404.5	85.91
404.6	85.895
404.7	85.874
404.8	85.867
404.9	85.867
405	85.825
405.1	85.81
405.2	85.806
405.3	85.782
405.4	85.789
405.5	85.74
405.6	85.767
405.7	85.746
405.8	85.767
405.9	85.719
406	85.731
406.1	85.74
406.2	85.697
406.3	85.666
406.4	85.649
406.5	85.608
406.6	85.623
406.7	85.61
406.8	85.593
406.9	85.593
407	85.576
407.1	85.54
407.2	85.559
407.3	85.538
407.4	85.513
407.5	85.532
407.6	85.506
407.7	85.5
407.8	85.496
407.9	85.477
408	85.485
408.1	85.466
408.2	85.46
408.3	85.453
408.4	85.424
408.5	85.4
408.6	85.394
408.7	85.396
408.8	85.39
408.9	85.349
409	85.364
409.1	85.311
409.2	85.307
409.3	85.286
409.4	85.264
409.5	85.29
409.6	85.267
409.7	85.252
409.8	85.224
409.9	85.23
410	85.192
410.1	85.19
410.2	85.179
410.3	85.156
410.4	85.173
410.5	85.15
410.6	85.139
410.7	85.101
410.8	85.137
410.9	85.061
411	85.058
411.1	85.048
411.2	85.05
411.3	85.008
411.4	85.039
411.5	84.967
411.6	84.961
411.7	84.967
411.8	84.929
411.9	84.94
412	84.889
412.1	84.895
412.2	84.88
412.3	84.876
412.4	84.857
412.5	84.827
412.6	84.829
412.7	84.814
412.8	84.814
412.9	84.785
413	84.732
413.1	84.732
413.2	84.729
413.3	84.689
413.4	84.657
413.5	84.653
413.6	84.642
413.7	84.653
413.8	84.589
413.9	84.585
414	84.547
414.1	84.541
414.2	84.521
414.3	84.519
414.4	84.47
414.5	84.487
414.6	84.456
414.7	84.456
414.8	84.445
414.9	84.392
415	84.381
415.1	84.396
415.2	84.381
415.3	84.318
415.4	84.284
415.5	84.299
415.6	84.248
415.7	84.296
415.8	84.224
415.9	84.218
416	84.207
416.1	84.203
416.2	84.148
416.3	84.148
416.4	84.131
416.5	84.084
416.6	84.135
416.7	84.082
416.8	84.08
416.9	84.08
417	84.023
417.1	83.997
417.2	84.008
417.3	83.974
417.4	83.995
417.5	83.942
417.6	83.899
417.7	83.936
417.8	83.914
417.9	83.832
418	83.832
418.1	83.817
418.2	83.821
418.3	83.766
418.4	83.783
418.5	83.749
418.6	83.73
418.7	83.734
418.8	83.725
418.9	83.643
419	83.641
419.1	83.641
419.2	83.649
419.3	83.628
419.4	83.573
419.5	83.581
419.6	83.56
419.7	83.534
419.8	83.541
419.9	83.513
420	83.452
420.1	83.464
420.2	83.401
420.3	83.392
420.4	83.339
420.5	83.348
420.6	83.352
420.7	83.335
420.8	83.275
420.9	83.263
421	83.248
421.1	83.263
421.2	83.178
421.3	83.169
421.4	83.127
421.5	83.129
421.6	83.114
421.7	83.074
421.8	83.036
421.9	83.012
422	83.016
422.1	82.98
422.2	82.976
422.3	82.957
422.4	82.929
422.5	82.902
422.6	82.855
422.7	82.87
422.8	82.849
422.9	82.8
423	82.842
423.1	82.789
423.2	82.774
423.3	82.713
423.4	82.664
423.5	82.658
423.6	82.592
423.7	82.641
423.8	82.558
423.9	82.554
424	82.558
424.1	82.545
424.2	82.513
424.3	82.469
424.4	82.437
424.5	82.441
424.6	82.388
424.7	82.424
424.8	82.335
424.9	82.312
425	82.297
425.1	82.305
425.2	82.293
425.3	82.223
425.4	82.176
425.5	82.138
425.6	82.146
425.7	82.142
425.8	82.074
425.9	82.112
426	82.021
426.1	82.019
426.2	81.951
426.3	81.949
426.4	81.951
426.5	81.947
426.6	81.9
426.7	81.813
426.8	81.783
426.9	81.802
427	81.73
427.1	81.683
427.2	81.654
427.3	81.692
427.4	81.622
427.5	81.611
427.6	81.643
427.7	81.543
427.8	81.569
427.9	81.484
428	81.537
428.1	81.482
428.2	81.437
428.3	81.405
428.4	81.365
428.5	81.303
428.6	81.274
428.7	81.274
428.8	81.276
428.9	81.208
429	81.144
429.1	81.14
429.2	81.125
429.3	81.083
429.4	81.07
429.5	80.985
429.6	80.947
429.7	80.957
429.8	80.892
429.9	80.885
430	80.822
430.1	80.832
430.2	80.824
430.3	80.754
430.4	80.754
430.5	80.703
430.6	80.641
430.7	80.626
430.8	80.635
430.9	80.601
431	80.558
431.1	80.535
431.2	80.495
431.3	80.41
431.4	80.34
431.5	80.359
431.6	80.414
431.7	80.308
431.8	80.289
431.9	80.234
432	80.193
432.1	80.206
432.2	80.096
432.3	80.085
432.4	80.1
432.5	80.072
432.6	79.99
432.7	79.97
432.8	80.004
432.9	79.979
433	79.956
433.1	79.798
433.2	79.871
433.3	79.788
433.4	79.605
433.5	79.66
433.6	79.533
433.7	79.573
433.8	79.482
433.9	79.51
434	79.448
434.1	79.357
434.2	79.37
434.3	79.357
434.4	79.253
434.5	79.261
434.6	79.187
434.7	79.145
434.8	79.128
434.9	79.134
435	79.039
435.1	79.002
435.2	79.045
435.3	78.926
435.4	78.892
435.5	78.867
435.6	78.82
435.7	78.824
435.8	78.72
435.9	78.684
436	78.65
436.1	78.62
436.2	78.567
436.3	78.476
436.4	78.497
436.5	78.419
436.6	78.459
436.7	78.378
436.8	78.293
436.9	78.23
437	78.226
437.1	78.147
437.2	78.141
437.3	78.079
437.4	78.075
437.5	78.024
437.6	77.914
437.7	77.916
437.8	77.818
437.9	77.822
438	77.776
438.1	77.733
438.2	77.659
438.3	77.606
438.4	77.517
438.5	77.481
438.6	77.495
438.7	77.472
438.8	77.478
438.9	77.353
439	77.34
439.1	77.177
439.2	77.292
439.3	77.239
439.4	77.196
439.5	77.039
439.6	76.931
439.7	76.922
439.8	76.933
439.9	76.914
440	76.85
440.1	76.782
440.2	76.672
440.3	76.706
440.4	76.644
440.5	76.544
440.6	76.498
440.7	76.442
440.8	76.36
440.9	76.311
441	76.177
441.1	76.232
441.2	76.243
441.3	76.031
441.4	76.012
441.5	76.054
441.6	76.022
441.7	75.859
441.8	75.954
441.9	75.702
442	75.763
442.1	75.581
442.2	75.574
442.3	75.509
442.4	75.466
442.5	75.511
442.6	75.351
442.7	75.326
442.8	75.358
442.9	75.122
443	75.201
443.1	75.075
443.2	75.033
443.3	74.969
443.4	74.98
443.5	74.78
443.6	74.887
443.7	74.757
443.8	74.676
443.9	74.6
444	74.596
444.1	74.596
444.2	74.369
444.3	74.479
444.4	74.369
444.5	74.224
444.6	74.216
444.7	74.031
444.8	73.982
444.9	73.974
445	73.844
445.1	73.768
445.2	73.785
445.3	73.668
445.4	73.785
445.5	73.481
445.6	73.517
445.7	73.537
445.8	73.473
445.9	73.356
446	73.295
446.1	73.256
446.2	73.091
446.3	73.072
446.4	73.097
446.5	73.08
446.6	72.921
446.7	72.825
446.8	72.77
446.9	72.554
447	72.537
447.1	72.492
447.2	72.494
447.3	72.32
447.4	72.329
447.5	72.288
447.6	72.28
447.7	72.038
447.8	72.093
447.9	71.998
448	71.815
448.1	71.974
448.2	71.783
448.3	71.609
448.4	71.567
448.5	71.552
448.6	71.575
448.7	71.444
448.8	71.391
448.9	71.168
449	71.286
449.1	71.25
449.2	71.178
449.3	71.11
449.4	70.926
449.5	70.974
449.6	70.917
449.7	70.781
449.8	70.671
449.9	70.469
450	70.48
450.1	70.397
450.2	70.38
450.3	70.287
450.4	70.308
450.5	70.287
450.6	70.098
450.7	70.019
450.8	69.99
450.9	69.769
451	69.779
451.1	69.748
451.2	69.72
451.3	69.582
451.4	69.563
451.5	69.493
451.6	69.317
451.7	69.3
451.8	69.368
451.9	69.136
452	69.155
452.1	69.1
452.2	68.818
452.3	68.966
452.4	68.865
452.5	68.623
452.6	68.769
452.7	68.688
452.8	68.47
452.9	68.559
453	68.489
453.1	68.332
453.2	68.262
453.3	68.151
453.4	68.064
453.5	67.979
453.6	67.916
453.7	67.943
453.8	67.82
453.9	67.723
454	67.686
454.1	67.542
454.2	67.459
454.3	67.449
454.4	67.546
454.5	67.366
454.6	67.304
454.7	67.126
454.8	67.156
454.9	67.166
455	66.997
455.1	66.967
455.2	66.903
455.3	66.808
455.4	66.767
455.5	66.772
455.6	66.763
455.7	66.659
455.8	66.544
455.9	66.457
456	66.341
456.1	66.33
456.2	66.341
456.3	66.281
456.4	66.158
456.5	66.158
456.6	66.131
456.7	65.967
456.8	65.973
456.9	65.99
457	65.882
457.1	65.816
457.2	65.782
457.3	65.765
457.4	65.729
457.5	65.712
457.6	65.64
457.7	65.651
457.8	65.576
457.9	65.521
458	65.434
458.1	65.381
458.2	65.301
458.3	65.252
458.4	65.322
458.5	65.22
458.6	65.245
458.7	65.15
458.8	65.137
458.9	65.154
459	65.071
459.1	65.054
459.2	65.05
459.3	64.94
459.4	64.978
459.5	64.927
459.6	64.834
459.7	64.834
459.8	64.732
459.9	64.817
460	64.753
460.1	64.732
460.2	64.702
460.3	64.651
460.4	64.619
460.5	64.619
460.6	64.604
460.7	64.568
460.8	64.528
460.9	64.562
461	64.441
461.1	64.439
461.2	64.439
461.3	64.401
461.4	64.371
461.5	64.384
461.6	64.328
461.7	64.297
461.8	64.288
461.9	64.288
462	64.239
462.1	64.218
462.2	64.18
462.3	64.216
462.4	64.209
462.5	64.15
462.6	64.144
462.7	64.114
462.8	64.095
462.9	64.063
463	64.057
463.1	64.055
463.2	64.04
463.3	64.018
463.4	64.021
463.5	63.997
463.6	63.995
463.7	63.974
463.8	63.931
463.9	63.891
464	63.883
464.1	63.893
464.2	63.883
464.3	63.844
464.4	63.819
464.5	63.815
464.6	63.821
464.7	63.774
464.8	63.772
464.9	63.791
465	63.759
465.1	63.685
465.2	63.702
465.3	63.67
465.4	63.651
465.5	63.632
465.6	63.636
465.7	63.592
465.8	63.575
465.9	63.575
466	63.549
466.1	63.537
466.2	63.513
466.3	63.498
466.4	63.486
466.5	63.477
466.6	63.454
466.7	63.462
466.8	63.458
466.9	63.375
467	63.371
467.1	63.377
467.2	63.346
467.3	63.337
467.4	63.335
467.5	63.284
467.6	63.301
467.7	63.307
467.8	63.28
467.9	63.271
468	63.225
468.1	63.201
468.2	63.195
468.3	63.171
468.4	63.135
468.5	63.171
468.6	63.133
468.7	63.129
468.8	63.087
468.9	63.108
469	63.067
469.1	63.019
469.2	63.01
469.3	63.023
469.4	63.014
469.5	62.987
469.6	62.98
469.7	62.949
469.8	62.94
469.9	62.91
470	62.904
470.1	62.904
470.2	62.9
470.3	62.902
470.4	62.872
470.5	62.828
470.6	62.828
470.7	62.828
470.8	62.806
470.9	62.806
471	62.762
471.1	62.783
471.2	62.726
471.3	62.721
471.4	62.709
471.5	62.698
471.6	62.705
471.7	62.692
471.8	62.671
471.9	62.624
472	62.596
472.1	62.613
472.2	62.598
472.3	62.562
472.4	62.547
472.5	62.56
472.6	62.524
472.7	62.52
472.8	62.503
472.9	62.486
473	62.492
473.1	62.46
473.2	62.433
473.3	62.443
473.4	62.416
473.5	62.403
473.6	62.392
473.7	62.392
473.8	62.369
473.9	62.322
474	62.314
474.1	62.322
474.2	62.318
474.3	62.276
474.4	62.252
474.5	62.242
474.6	62.225
474.7	62.259
474.8	62.21
474.9	62.216
475	62.216
475.1	62.187
475.2	62.163
475.3	62.153
475.4	62.146
475.5	62.089
475.6	62.08
475.7	62.078
475.8	62.083
475.9	62.097
476	62.057
476.1	61.996
476.2	61.97
476.3	61.97
476.4	61.987
476.5	61.955
476.6	61.934
476.7	61.911
476.8	61.904
476.9	61.872
477	61.87
477.1	61.862
477.2	61.851
477.3	61.811
477.4	61.794
477.5	61.747
477.6	61.8
477.7	61.766
477.8	61.696
477.9	61.713
478	61.675
478.1	61.698
478.2	61.675
478.3	61.643
478.4	61.673
478.5	61.618
478.6	61.626
478.7	61.596
478.8	61.584
478.9	61.565
479	61.565
479.1	61.552
479.2	61.512
479.3	61.505
479.4	61.505
479.5	61.469
479.6	61.452
479.7	61.463
479.8	61.437
479.9	61.414
480	61.388
480.1	61.367
480.2	61.382
480.3	61.354
480.4	61.34
480.5	61.323
480.6	61.321
480.7	61.316
480.8	61.306
480.9	61.272
481	61.272
481.1	61.234
481.2	61.236
481.3	61.197
481.4	61.149
481.5	61.166
481.6	61.157
481.7	61.151
481.8	61.106
481.9	61.108
482	61.083
482.1	61.066
482.2	61.049
482.3	61.023
482.4	61.038
482.5	61.025
482.6	60.994
482.7	61
482.8	60.985
482.9	60.968
483	60.979
483.1	60.938
483.2	60.913
483.3	60.89
483.4	60.888
483.5	60.843
483.6	60.851
483.7	60.837
483.8	60.837
483.9	60.786
484	60.786
484.1	60.777
484.2	60.747
484.3	60.728
484.4	60.72
484.5	60.726
484.6	60.705
484.7	60.692
484.8	60.656
484.9	60.631
485	60.635
485.1	60.618
485.2	60.588
485.3	60.582
485.4	60.567
485.5	60.544
485.6	60.518
485.7	60.501
485.8	60.469
485.9	60.476
486	60.454
486.1	60.461
486.2	60.399
486.3	60.44
486.4	60.408
486.5	60.382
486.6	60.359
486.7	60.361
486.8	60.323
486.9	60.325
487	60.316
487.1	60.333
487.2	60.289
487.3	60.287
487.4	60.249
487.5	60.185
487.6	60.185
487.7	60.174
487.8	60.185
487.9	60.138
488	60.136
488.1	60.115
488.2	60.123
488.3	60.113
488.4	60.077
488.5	60.036
488.6	60.019
488.7	60.026
488.8	60.004
488.9	59.968
489	59.956
489.1	59.956
489.2	59.928
489.3	59.928
489.4	59.92
489.5	59.881
489.6	59.839
489.7	59.877
489.8	59.837
489.9	59.79
490	59.777
490.1	59.775
490.2	59.765
490.3	59.754
490.4	59.712
490.5	59.712
490.6	59.68
490.7	59.684
490.8	59.658
490.9	59.644
491	59.658
491.1	59.629
491.2	59.595
491.3	59.584
491.4	59.559
491.5	59.569
491.6	59.557
491.7	59.531
491.8	59.489
491.9	59.521
492	59.455
492.1	59.442
492.2	59.45
492.3	59.455
492.4	59.397
492.5	59.397
492.6	59.37
492.7	59.374
492.8	59.332
492.9	59.308
493	59.321
493.1	59.306
493.2	59.281
493.3	59.302
493.4	59.249
493.5	59.223
493.6	59.232
493.7	59.219
493.8	59.191
493.9	59.2
494	59.204
494.1	59.202
494.2	59.181
494.3	59.16
494.4	59.092
494.5	59.096
494.6	59.096
494.7	59.064
494.8	59.06
494.9	59.045
495	59.028
495.1	59.007
495.2	58.998
495.3	58.979
495.4	58.983
495.5	58.975
495.6	58.983
495.7	58.926
495.8	58.913
495.9	58.875
496	58.879
496.1	58.877
496.2	58.873
496.3	58.818
496.4	58.792
496.5	58.831
496.6	58.741
496.7	58.778
496.8	58.741
496.9	58.729
497	58.716
497.1	58.718
497.2	58.703
497.3	58.682
497.4	58.682
497.5	58.633
[truncated: 2,274 more rows]

## Sheet: D2O
T(K)	TG(wt%)
297.6	99.765
297.7	99.678
297.8	99.877
297.9	99.811
298	99.829
298.1	99.825
298.2	99.521
298.3	99.569
298.4	99.569
298.5	99.512
298.6	99.524
298.7	99.472
298.8	99.468
298.9	99.462
299	99.414
299.1	99.394
299.2	99.392
299.3	99.354
299.4	99.357
299.5	99.374
299.6	99.303
299.7	99.301
299.8	99.281
299.9	99.306
300	99.267
300.1	99.248
300.2	99.261
300.3	99.204
300.4	99.197
300.5	99.185
300.6	99.182
300.7	99.153
300.8	99.09
300.9	99.085
301	99.066
301.1	99.054
301.2	99.077
301.3	98.964
301.4	98.986
301.5	98.961
301.6	98.978
301.7	98.959
301.8	98.905
301.9	98.882
302	98.908
302.1	98.787
302.2	98.794
302.3	98.803
302.4	98.743
302.5	98.718
302.6	98.654
302.7	98.725
302.8	98.666
302.9	98.617
303	98.614
303.1	98.562
303.2	98.538
303.3	98.533
303.4	98.483
303.5	98.509
303.6	98.436
303.7	98.429
303.8	98.382
303.9	98.425
304	98.281
304.1	98.382
304.2	98.29
304.3	98.25
304.4	98.198
304.5	98.213
304.6	98.1
304.7	98.182
304.8	98.111
304.9	98.061
305	98.054
305.1	98.045
305.2	98.016
305.3	98.026
305.4	97.971
305.5	97.972
305.6	97.892
305.7	97.874
305.8	97.813
305.9	97.848
306	97.821
306.1	97.865
306.2	97.787
306.3	97.813
306.4	97.81
306.5	97.808
306.6	97.815
306.7	97.746
306.8	97.676
306.9	97.697
307	97.592
307.1	97.606
307.2	97.564
307.3	97.482
307.4	97.457
307.5	97.488
307.6	97.441
307.7	97.457
307.8	97.451
307.9	97.445
308	97.332
308.1	97.374
308.2	97.398
308.3	97.324
308.4	97.287
308.5	97.292
308.6	97.275
308.7	97.246
308.8	97.22
308.9	97.131
309	97.151
309.1	97.18
309.2	97.061
309.3	97.054
309.4	96.998
309.5	97.033
309.6	96.978
309.7	96.965
309.8	96.942
309.9	96.883
310	96.858
310.1	96.852
310.2	96.866
310.3	96.825
310.4	96.822
310.5	96.804
310.6	96.699
310.7	96.723
310.8	96.725
310.9	96.739
311	96.674
311.1	96.694
311.2	96.656
311.3	96.595
311.4	96.597
311.5	96.58
311.6	96.519
311.7	96.521
311.8	96.524
311.9	96.526
312	96.457
312.1	96.493
312.2	96.468
312.3	96.398
312.4	96.406
312.5	96.373
312.6	96.371
312.7	96.393
312.8	96.305
312.9	96.367
313	96.242
313.1	96.256
313.2	96.253
313.3	96.246
313.4	96.235
313.5	96.213
313.6	96.177
313.7	96.152
313.8	96.14
313.9	96.137
314	96.114
314.1	96.116
314.2	96.059
314.3	96.046
314.4	96.021
314.5	95.971
314.6	95.974
314.7	95.974
314.8	95.99
314.9	95.925
315	95.883
315.1	95.887
315.2	95.881
315.3	95.849
315.4	95.774
315.5	95.791
315.6	95.738
315.7	95.794
315.8	95.718
315.9	95.726
316	95.735
316.1	95.672
316.2	95.594
316.3	95.594
316.4	95.629
316.5	95.604
316.6	95.588
316.7	95.541
316.8	95.5
316.9	95.504
317	95.502
317.1	95.514
317.2	95.521
317.3	95.413
317.4	95.453
317.5	95.417
317.6	95.398
317.7	95.381
317.8	95.393
317.9	95.36
318	95.332
318.1	95.298
318.2	95.337
318.3	95.276
318.4	95.225
318.5	95.211
318.6	95.206
318.7	95.197
318.8	95.201
318.9	95.152
319	95.159
319.1	95.145
319.2	95.158
319.3	95.129
319.4	95.078
319.5	95.069
319.6	95.088
319.7	95.076
319.8	95.031
319.9	95.014
320	94.945
320.1	94.946
320.2	95.005
320.3	94.928
320.4	94.902
320.5	94.896
320.6	94.874
320.7	94.799
320.8	94.855
320.9	94.794
321	94.803
321.1	94.74
321.2	94.711
321.3	94.741
321.4	94.715
321.5	94.701
321.6	94.673
321.7	94.654
321.8	94.656
321.9	94.637
322	94.625
322.1	94.63
322.2	94.519
322.3	94.571
322.4	94.528
322.5	94.509
322.6	94.518
322.7	94.496
322.8	94.496
322.9	94.495
323	94.493
323.1	94.498
323.2	94.483
323.3	94.438
323.4	94.431
323.5	94.39
323.6	94.373
323.7	94.362
323.8	94.367
323.9	94.348
324	94.33
324.1	94.325
324.2	94.293
324.3	94.234
324.4	94.251
324.5	94.246
324.6	94.223
324.7	94.242
324.8	94.229
324.9	94.212
325	94.189
325.1	94.211
325.2	94.168
325.3	94.177
325.4	94.171
325.5	94.171
325.6	94.123
325.7	94.097
325.8	94.095
325.9	94.109
326	94.076
326.1	94.118
326.2	94.052
326.3	94.092
326.4	94.042
326.5	93.993
326.6	94.016
326.7	93.983
326.8	94.02
326.9	93.99
327	93.997
327.1	93.968
327.2	93.974
327.3	93.949
327.4	93.948
327.5	93.872
327.6	93.867
327.7	93.891
327.8	93.862
327.9	93.853
328	93.853
328.1	93.794
328.2	93.796
328.3	93.824
328.4	93.808
328.5	93.763
328.6	93.801
328.7	93.788
328.8	93.706
328.9	93.688
329	93.737
329.1	93.67
329.2	93.659
329.3	93.634
329.4	93.64
329.5	93.586
329.6	93.574
329.7	93.554
329.8	93.562
329.9	93.548
330	93.548
330.1	93.521
330.2	93.53
330.3	93.474
330.4	93.46
330.5	93.425
330.6	93.443
330.7	93.441
330.8	93.442
330.9	93.446
331	93.413
331.1	93.374
331.2	93.358
331.3	93.377
331.4	93.365
331.5	93.342
331.6	93.329
331.7	93.329
331.8	93.341
331.9	93.324
332	93.287
332.1	93.284
332.2	93.243
332.3	93.248
332.4	93.203
332.5	93.195
332.6	93.17
332.7	93.163
332.8	93.109
332.9	93.102
333	93.099
333.1	93.085
333.2	93.088
333.3	93.08
333.4	93.077
333.5	93.016
333.6	93.002
333.7	93.007
333.8	92.982
333.9	93.009
334	92.99
334.1	92.95
334.2	92.948
334.3	92.956
334.4	92.936
334.5	92.935
334.6	92.936
334.7	92.931
334.8	92.916
334.9	92.916
335	92.907
335.1	92.897
335.2	92.901
335.3	92.873
335.4	92.884
335.5	92.846
335.6	92.839
335.7	92.836
335.8	92.832
335.9	92.829
336	92.82
336.1	92.777
336.2	92.779
336.3	92.765
336.4	92.737
336.5	92.748
336.6	92.753
336.7	92.718
336.8	92.706
336.9	92.699
337	92.67
337.1	92.646
337.2	92.67
337.3	92.631
337.4	92.631
337.5	92.623
337.6	92.626
337.7	92.602
337.8	92.623
337.9	92.611
338	92.583
338.1	92.57
338.2	92.592
338.3	92.554
338.4	92.561
338.5	92.555
338.6	92.51
338.7	92.527
338.8	92.547
338.9	92.506
339	92.509
339.1	92.498
339.2	92.482
339.3	92.488
339.4	92.501
339.5	92.495
339.6	92.505
339.7	92.486
339.8	92.493
339.9	92.374
340	92.415
340.1	92.4
340.2	92.395
340.3	92.415
340.4	92.418
340.5	92.398
340.6	92.41
340.7	92.401
340.8	92.393
340.9	92.398
341	92.391
341.1	92.358
341.2	92.351
341.3	92.369
341.4	92.352
341.5	92.327
341.6	92.317
341.7	92.339
341.8	92.298
341.9	92.309
342	92.297
342.1	92.302
342.2	92.279
342.3	92.282
342.4	92.277
342.5	92.264
342.6	92.277
342.7	92.237
342.8	92.246
342.9	92.212
343	92.199
343.1	92.211
343.2	92.194
343.3	92.175
343.4	92.173
343.5	92.163
343.6	92.13
343.7	92.17
343.8	92.151
343.9	92.142
344	92.121
344.1	92.082
344.2	92.073
344.3	92.099
344.4	92.08
344.5	92.087
344.6	92.082
344.7	92.062
344.8	92.035
344.9	92.035
345	92.068
345.1	92.059
345.2	92.038
345.3	92.021
345.4	92.05
345.5	92.018
345.6	92.027
345.7	92.034
345.8	92.011
345.9	92.003
346	92.004
346.1	92.017
346.2	92.006
346.3	92.015
346.4	92.02
346.5	91.973
346.6	91.933
346.7	91.946
346.8	91.927
346.9	91.931
347	91.914
347.1	91.919
347.2	91.877
347.3	91.877
347.4	91.843
347.5	91.79
347.6	91.833
347.7	91.795
347.8	91.795
347.9	91.784
348	91.789
348.1	91.789
348.2	91.774
348.3	91.775
348.4	91.76
348.5	91.803
348.6	91.77
348.7	91.777
348.8	91.734
348.9	91.743
349	91.747
349.1	91.73
349.2	91.76
349.3	91.715
349.4	91.775
349.5	91.766
349.6	91.737
349.7	91.758
349.8	91.777
349.9	91.725
350	91.727
350.1	91.731
350.2	91.711
350.3	91.708
350.4	91.689
350.5	91.671
350.6	91.678
350.7	91.674
350.8	91.649
350.9	91.682
351	91.723
351.1	91.686
351.2	91.727
351.3	91.685
351.4	91.659
351.5	91.68
351.6	91.628
351.7	91.611
351.8	91.654
351.9	91.667
352	91.629
352.1	91.604
352.2	91.642
352.3	91.604
352.4	91.572
352.5	91.509
352.6	91.506
352.7	91.576
352.8	91.521
352.9	91.471
353	91.413
353.1	91.464
353.2	91.398
353.3	91.411
353.4	91.395
353.5	91.429
353.6	91.436
353.7	91.523
353.8	91.484
353.9	91.526
354	91.673
354.1	91.351
354.2	91.335
354.3	91.32
354.4	91.322
354.5	91.322
354.6	91.265
354.7	91.303
354.8	91.267
354.9	91.289
355	91.276
355.1	91.272
355.2	91.261
355.3	91.255
355.4	91.255
355.5	91.279
355.6	91.238
355.7	91.251
355.8	91.259
355.9	91.242
356	91.241
356.1	91.192
356.2	91.189
356.3	91.192
356.4	91.17
356.5	91.152
356.6	91.144
356.7	91.103
356.8	91.125
356.9	91.096
357	91.125
357.1	91.076
357.2	91.078
357.3	91.105
357.4	91.091
357.5	91.078
357.6	91.106
357.7	91.102
357.8	91.101
357.9	91.038
358	90.964
358.1	90.978
358.2	90.999
358.3	90.997
358.4	90.996
358.5	91.019
358.6	91.026
358.7	91.073
358.8	91.014
358.9	91.021
359	91.009
359.1	91.02
359.2	91.025
359.3	91.064
359.4	91.066
359.5	91.074
359.6	91.042
359.7	91.031
359.8	91.055
359.9	91.031
360	91.016
360.1	91.033
360.2	91.031
360.3	91.048
360.4	91.085
360.5	91.03
360.6	90.996
360.7	91.063
360.8	91.013
360.9	91.003
361	91.002
361.1	90.988
361.2	90.947
361.3	90.965
361.4	90.959
361.5	90.92
361.6	90.945
361.7	90.948
361.8	90.937
361.9	90.946
362	90.952
362.1	90.948
362.2	90.954
362.3	90.95
362.4	90.932
362.5	90.935
362.6	90.943
362.7	90.925
362.8	90.905
362.9	90.91
363	90.853
363.1	90.837
363.2	90.817
363.3	90.863
363.4	90.798
363.5	90.844
363.6	90.808
363.7	90.817
363.8	90.801
363.9	90.801
364	90.796
364.1	90.787
364.2	90.794
364.3	90.763
364.4	90.77
364.5	90.787
364.6	90.792
364.7	90.727
364.8	90.725
364.9	90.727
365	90.716
365.1	90.725
365.2	90.711
365.3	90.706
365.4	90.733
365.5	90.729
365.6	90.701
365.7	90.715
365.8	90.663
365.9	90.699
366	90.675
366.1	90.678
366.2	90.675
366.3	90.647
366.4	90.623
366.5	90.602
366.6	90.628
366.7	90.571
366.8	90.578
366.9	90.632
367	90.583
367.1	90.611
367.2	90.611
367.3	90.611
367.4	90.635
367.5	90.597
367.6	90.573
367.7	90.55
367.8	90.523
367.9	90.545
368	90.504
368.1	90.545
368.2	90.546
368.3	90.531
368.4	90.469
368.5	90.519
368.6	90.495
368.7	90.493
368.8	90.509
368.9	90.497
369	90.424
369.1	90.465
369.2	90.455
369.3	90.476
369.4	90.481
369.5	90.433
369.6	90.459
369.7	90.438
369.8	90.438
369.9	90.427
370	90.433
370.1	90.42
370.2	90.447
370.3	90.395
370.4	90.424
370.5	90.44
370.6	90.488
370.7	90.468
370.8	90.454
370.9	90.461
371	90.353
371.1	90.326
371.2	90.352
371.3	90.35
371.4	90.346
371.5	90.374
371.6	90.296
371.7	90.291
371.8	90.254
371.9	90.26
372	90.26
372.1	90.241
372.2	90.254
372.3	90.239
372.4	90.237
372.5	90.201
372.6	90.204
372.7	90.209
372.8	90.215
372.9	90.204
373	90.168
373.1	90.182
373.2	90.168
373.3	90.128
373.4	90.113
373.5	90.185
373.6	90.142
373.7	90.187
373.8	90.166
373.9	90.137
374	90.085
374.1	90.111
374.2	90.109
374.3	90.083
374.4	90.083
374.5	90.09
374.6	90.087
374.7	89.988
374.8	90.028
374.9	89.993
375	90.016
375.1	89.997
375.2	90.007
375.3	89.884
375.4	89.898
375.5	89.888
375.6	89.867
375.7	89.874
375.8	89.893
375.9	89.874
376	89.865
376.1	89.855
376.2	89.843
376.3	89.841
376.4	89.796
376.5	89.763
376.6	89.737
376.7	89.777
376.8	89.772
376.9	89.822
377	89.827
377.1	89.763
377.2	89.751
377.3	89.756
377.4	89.73
377.5	89.756
377.6	89.72
377.7	89.715
377.8	89.711
377.9	89.64
378	89.649
378.1	89.632
378.2	89.649
378.3	89.64
378.4	89.628
378.5	89.64
378.6	89.606
378.7	89.632
378.8	89.635
378.9	89.613
379	89.625
379.1	89.58
379.2	89.599
379.3	89.597
379.4	89.535
379.5	89.561
379.6	89.576
379.7	89.576
379.8	89.545
379.9	89.533
380	89.526
380.1	89.526
380.2	89.542
380.3	89.521
380.4	89.538
380.5	89.519
380.6	89.504
380.7	89.512
380.8	89.497
380.9	89.521
381	89.497
381.1	89.478
381.2	89.443
381.3	89.452
381.4	89.471
381.5	89.429
381.6	89.502
381.7	89.495
381.8	89.554
381.9	89.571
382	89.628
382.1	89.64
382.2	89.654
382.3	89.656
382.4	89.661
382.5	89.628
382.6	89.625
382.7	89.644
382.8	89.779
382.9	89.763
383	89.831
383.1	89.827
383.2	89.746
383.3	89.711
383.4	89.749
383.5	89.677
383.6	89.718
383.7	89.722
383.8	89.68
383.9	89.663
384	89.644
384.1	89.528
384.2	89.554
384.3	89.597
384.4	89.592
384.5	89.561
384.6	89.559
384.7	89.44
384.8	89.393
384.9	89.438
385	89.372
385.1	89.436
385.2	89.457
385.3	89.462
385.4	89.459
385.5	89.379
385.6	89.379
385.7	89.407
385.8	89.294
385.9	89.275
386	89.275
386.1	89.275
386.2	89.248
386.3	89.289
386.4	89.218
386.5	89.258
386.6	89.237
386.7	89.227
386.8	89.218
386.9	89.187
387	89.194
387.1	89.166
387.2	89.177
387.3	89.173
387.4	89.168
387.5	89.09
387.6	89.111
387.7	89.135
387.8	89.123
387.9	89.139
388	89.147
388.1	89.106
388.2	89.071
388.3	89.08
388.4	89.068
388.5	89.071
388.6	89.066
388.7	89.009
388.8	89.021
388.9	89.031
389	89.019
389.1	88.988
389.2	89.007
389.3	88.94
389.4	88.99
389.5	88.983
389.6	88.962
389.7	88.959
389.8	88.959
389.9	88.988
390	88.976
390.1	88.976
390.2	88.974
390.3	88.931
390.4	88.914
390.5	88.926
390.6	88.914
390.7	88.921
390.8	88.886
390.9	88.798
391	88.805
391.1	88.798
391.2	88.85
391.3	88.843
391.4	88.879
391.5	88.874
391.6	88.888
391.7	88.9
391.8	88.853
391.9	88.843
392	88.846
392.1	88.815
392.2	88.81
392.3	88.822
392.4	88.81
392.5	88.767
392.6	88.767
392.7	88.77
392.8	88.753
392.9	88.784
393	88.741
393.1	88.756
393.2	88.72
393.3	88.725
393.4	88.701
393.5	88.718
393.6	88.625
393.7	88.649
393.8	88.609
393.9	88.63
394	88.673
394.1	88.625
394.2	88.616
394.3	88.616
394.4	88.637
394.5	88.575
394.6	88.597
394.7	88.592
394.8	88.613
394.9	88.526
395	88.519
395.1	88.547
395.2	88.507
395.3	88.521
395.4	88.488
395.5	88.457
395.6	88.457
395.7	88.459
395.8	88.421
395.9	88.429
396	88.391
396.1	88.386
396.2	88.358
396.3	88.391
396.4	88.343
396.5	88.348
396.6	88.35
396.7	88.372
396.8	88.36
396.9	88.341
397	88.346
397.1	88.298
397.2	88.329
397.3	88.308
397.4	88.267
397.5	88.246
397.6	88.203
397.7	88.225
397.8	88.23
397.9	88.211
398	88.187
398.1	88.173
398.2	88.163
398.3	88.177
398.4	88.154
398.5	88.158
398.6	88.123
398.7	88.132
398.8	88.139
398.9	88.154
399	88.08
399.1	88.085
399.2	88.068
399.3	88.064
399.4	88.04
399.5	88.08
399.6	88.042
399.7	88.021
399.8	88.073
399.9	88.057
400	88.042
400.1	88.049
400.2	88.047
400.3	88.083
400.4	88.052
400.5	87.957
400.6	87.929
400.7	87.943
400.8	87.933
400.9	87.921
401	87.886
401.1	87.872
401.2	87.874
401.3	87.884
401.4	87.879
401.5	87.886
401.6	87.862
401.7	87.879
401.8	87.848
401.9	87.775
402	87.848
402.1	87.741
402.2	87.729
402.3	87.737
402.4	87.668
402.5	87.623
402.6	87.635
402.7	87.637
402.8	87.63
402.9	87.559
403	87.583
403.1	87.599
403.2	87.559
403.3	87.583
403.4	87.566
403.5	87.5
403.6	87.504
403.7	87.476
403.8	87.497
403.9	87.492
404	87.492
404.1	87.414
404.2	87.421
404.3	87.452
404.4	87.388
404.5	87.369
404.6	87.36
404.7	87.35
404.8	87.365
404.9	87.35
405	87.305
405.1	87.282
405.2	87.293
405.3	87.27
405.4	87.206
405.5	87.203
405.6	87.244
405.7	87.208
405.8	87.184
405.9	87.158
406	87.175
406.1	87.149
406.2	87.132
406.3	87.132
406.4	87.125
406.5	87.139
406.6	87.116
406.7	87.056
406.8	87.078
406.9	87.002
407	86.988
407.1	86.99
407.2	86.997
407.3	86.985
407.4	86.995
407.5	86.907
407.6	86.924
407.7	86.902
407.8	86.891
407.9	86.898
408	86.898
408.1	86.867
408.2	86.855
408.3	86.829
408.4	86.834
408.5	86.77
408.6	86.76
408.7	86.765
408.8	86.72
408.9	86.711
409	86.689
409.1	86.682
409.2	86.661
409.3	86.606
409.4	86.606
409.5	86.63
409.6	86.599
409.7	86.63
409.8	86.571
409.9	86.542
410	86.538
410.1	86.53
410.2	86.523
410.3	86.457
410.4	86.471
410.5	86.452
410.6	86.426
410.7	86.388
410.8	86.424
410.9	86.379
411	86.384
411.1	86.362
411.2	86.334
411.3	86.298
411.4	86.32
411.5	86.32
411.6	86.272
411.7	86.263
411.8	86.27
411.9	86.244
412	86.225
412.1	86.227
412.2	86.206
412.3	86.201
412.4	86.182
412.5	86.184
412.6	86.18
412.7	86.135
412.8	86.13
412.9	86.139
413	86.087
413.1	86.068
413.2	86.066
413.3	86.064
413.4	86.019
413.5	86.014
413.6	85.985
413.7	86.011
413.8	86
413.9	85.947
414	85.943
414.1	85.943
414.2	85.924
414.3	85.912
414.4	85.86
414.5	85.857
414.6	85.836
414.7	85.824
414.8	85.801
414.9	85.777
415	85.782
415.1	85.767
415.2	85.727
415.3	85.739
415.4	85.68
415.5	85.682
415.6	85.682
415.7	85.675
415.8	85.644
415.9	85.663
416	85.651
416.1	85.601
416.2	85.599
416.3	85.59
416.4	85.556
416.5	85.514
416.6	85.488
416.7	85.516
416.8	85.485
416.9	85.514
417	85.462
417.1	85.421
417.2	85.44
417.3	85.426
417.4	85.438
417.5	85.357
417.6	85.357
417.7	85.353
417.8	85.353
417.9	85.341
418	85.348
418.1	85.346
418.2	85.362
418.3	85.353
418.4	85.35
418.5	85.348
418.6	85.282
418.7	85.327
418.8	85.296
418.9	85.286
419	85.296
419.1	85.253
419.2	85.26
419.3	85.26
419.4	85.194
419.5	85.196
419.6	85.165
419.7	85.163
419.8	85.111
419.9	85.068
420	85.064
420.1	85.035
420.2	85.028
420.3	85.042
420.4	84.976
420.5	84.891
420.6	84.921
420.7	84.895
420.8	84.928
420.9	84.848
421	84.81
421.1	84.805
421.2	84.727
421.3	84.791
421.4	84.727
421.5	84.722
421.6	84.72
421.7	84.708
421.8	84.668
421.9	84.665
422	84.663
422.1	84.661
422.2	84.675
422.3	84.722
422.4	84.72
422.5	84.722
422.6	84.713
422.7	84.628
422.8	84.592
422.9	84.559
423	84.59
423.1	84.549
423.2	84.554
423.3	84.575
423.4	84.552
423.5	84.455
423.6	84.443
423.7	84.473
423.8	84.36
423.9	84.407
424	84.395
424.1	84.225
424.2	84.206
424.3	84.218
424.4	84.151
424.5	84.194
424.6	84.106
424.7	84.101
424.8	84.097
424.9	84.04
425	84.037
425.1	84.04
425.2	84.021
425.3	84.011
425.4	83.966
425.5	83.933
425.6	83.845
425.7	83.793
425.8	83.845
425.9	83.798
426	83.822
426.1	83.798
426.2	83.725
426.3	83.708
426.4	83.675
426.5	83.715
426.6	83.668
426.7	83.594
426.8	83.597
426.9	83.559
427	83.497
427.1	83.428
427.2	83.469
427.3	83.492
427.4	83.402
427.5	83.391
427.6	83.374
427.7	83.372
427.8	83.345
427.9	83.227
428	83.215
428.1	83.218
428.2	83.023
428.3	83.021
428.4	83.045
428.5	83.021
428.6	82.914
428.7	82.879
428.8	82.919
428.9	82.843
429	82.912
429.1	82.883
429.2	82.777
429.3	82.77
429.4	82.701
429.5	82.694
429.6	82.639
429.7	82.59
429.8	82.616
429.9	82.573
430	82.535
430.1	82.582
430.2	82.495
430.3	82.386
430.4	82.393
430.5	82.376
430.6	82.383
430.7	82.412
430.8	82.31
430.9	82.405
431	82.381
431.1	82.241
431.2	82.239
431.3	82.187
431.4	82.187
431.5	82.172
431.6	82.177
431.7	82.146
431.8	82.068
431.9	81.89
432	81.881
432.1	81.874
432.2	81.793
432.3	81.734
432.4	81.824
432.5	81.639
432.6	81.796
432.7	81.642
432.8	81.717
432.9	81.618
433	81.497
433.1	81.585
433.2	81.462
433.3	81.417
433.4	81.417
433.5	81.35
433.6	81.336
433.7	81.244
433.8	81.208
433.9	81.203
434	81.09
434.1	81.042
434.2	81.127
434.3	81.052
434.4	80.947
434.5	80.971
434.6	80.971
434.7	80.94
434.8	80.917
434.9	80.86
435	80.798
435.1	80.765
435.2	80.699
435.3	80.689
435.4	80.568
435.5	80.597
435.6	80.478
435.7	80.466
435.8	80.497
435.9	80.476
436	80.386
436.1	80.324
436.2	80.258
436.3	80.172
436.4	80.267
436.5	80.13
436.6	80.149
436.7	80.087
436.8	80.101
436.9	80.087
437	80.08
437.1	79.81
437.2	79.829
437.3	79.819
437.4	79.793
437.5	79.708
437.6	79.627
437.7	79.661
437.8	79.547
437.9	79.525
438	79.499
438.1	79.521
438.2	79.473
438.3	79.36
438.4	79.208
438.5	79.293
438.6	79.258
438.7	79.104
438.8	79.146
438.9	79.054
439	79.068
439.1	79.007
439.2	79.002
439.3	78.848
439.4	78.76
439.5	78.715
439.6	78.791
439.7	78.597
439.8	78.589
439.9	78.509
440	78.485
440.1	78.53
440.2	78.506
440.3	78.428
440.4	78.293
440.5	78.288
440.6	78.22
440.7	78.172
440.8	78.172
440.9	78.075
441	77.997
441.1	77.999
441.2	77.824
441.3	77.843
441.4	77.831
441.5	77.852
441.6	77.604
441.7	77.689
441.8	77.646
441.9	77.476
442	77.464
442.1	77.393
442.2	77.461
442.3	77.364
442.4	77.296
442.5	77.26
442.6	77.191
442.7	77.184
442.8	77.108
442.9	77.035
443	76.985
443.1	76.824
443.2	76.902
443.3	76.781
443.4	76.751
443.5	76.691
443.6	76.649
443.7	76.504
443.8	76.532
443.9	76.338
444	76.36
444.1	76.243
444.2	76.31
444.3	76.189
444.4	76.111
444.5	76.054
444.6	76.042
444.7	76.018
444.8	75.916
444.9	75.727
445	75.729
445.1	75.758
445.2	75.637
445.3	75.469
445.4	75.504
445.5	75.381
445.6	75.388
445.7	75.4
445.8	75.208
445.9	75.13
446	75.061
446.1	75.032
446.2	75.004
446.3	74.912
446.4	74.698
446.5	74.639
446.6	74.684
446.7	74.684
446.8	74.637
446.9	74.549
447	74.404
447.1	74.39
447.2	74.258
447.3	74.317
447.4	74.165
447.5	74.189
447.6	74.104
447.7	74.03
447.8	73.85
447.9	73.791
448	73.85
448.1	73.833
448.2	73.753
448.3	73.511
448.4	73.447
448.5	73.483
448.6	73.39
448.7	73.386
448.8	73.25
448.9	73.111
449	73.066
449.1	73.03
449.2	72.907
449.3	72.819
449.4	72.81
449.5	72.698
449.6	72.675
449.7	72.646
449.8	72.651
449.9	72.601
450	72.35
450.1	72.208
450.2	72.21
450.3	72.063
450.4	72.134
450.5	72.075
450.6	71.909
450.7	71.94
450.8	71.705
450.9	71.653
451	71.724
451.1	71.556
451.2	71.374
451.3	71.52
451.4	71.284
451.5	71.189
451.6	71.184
451.7	71.137
451.8	71.011
451.9	71.039
452	70.99
452.1	70.952
452.2	70.779
452.3	70.537
452.4	70.667
452.5	70.587
452.6	70.449
452.7	70.395
452.8	70.338
452.9	70.184
453	70.089
453.1	70.004
453.2	69.992
453.3	69.949
453.4	69.916
453.5	69.821
453.6	69.817
453.7	69.629
453.8	69.596
453.9	69.478
454	69.376
454.1	69.388
454.2	69.366
454.3	69.132
454.4	69.028
454.5	69.018
454.6	69.023
454.7	69.011
454.8	68.836
454.9	68.743
455	68.753
455.1	68.708
455.2	68.388
455.3	68.62
455.4	68.447
455.5	68.485
455.6	68.257
455.7	68.293
455.8	68.215
455.9	68.16
456	67.954
456.1	67.883
456.2	67.99
456.3	67.873
456.4	67.8
456.5	67.753
456.6	67.684
456.7	67.634
456.8	67.61
456.9	67.482
457	67.44
457.1	67.357
457.2	67.314
457.3	67.205
457.4	67.238
457.5	67.032
457.6	67.08
457.7	67.025
457.8	66.876
457.9	66.866
458	66.93
458.1	66.847
458.2	66.736
458.3	66.646
458.4	66.667
458.5	66.468
458.6	66.509
458.7	66.549
458.8	66.497
458.9	66.354
459	66.373
459.1	66.286
459.2	66.226
459.3	66.219
459.4	66.181
459.5	66.118
459.6	66.118
459.7	66.046
459.8	66.094
459.9	65.975
460	65.937
460.1	65.947
460.2	65.956
460.3	65.888
460.4	65.854
460.5	65.764
460.6	65.655
460.7	65.665
460.8	65.629
460.9	65.591
461	65.599
461.1	65.494
461.2	65.492
461.3	65.485
461.4	65.43
461.5	65.409
461.6	65.43
461.7	65.366
461.8	65.319
461.9	65.343
462	65.243
462.1	65.243
462.2	65.241
462.3	65.177
462.4	65.189
462.5	65.186
462.6	65.177
462.7	65.134
462.8	65.127
462.9	65.141
463	65.087
463.1	65.07
463.2	65.016
463.3	65.018
463.4	64.968
463.5	64.975
463.6	64.947
463.7	64.935
463.8	64.935
463.9	64.911
464	64.847
464.1	64.809
464.2	64.847
464.3	64.809
464.4	64.779
464.5	64.767
464.6	64.743
464.7	64.724
464.8	64.703
464.9	64.684
465	64.681
465.1	64.681
465.2	64.667
465.3	64.66
465.4	64.591
465.5	64.636
465.6	64.625
465.7	64.613
465.8	64.568
465.9	64.549
466	64.52
466.1	64.485
466.2	64.499
466.3	64.487
466.4	64.459
466.5	64.43
466.6	64.449
466.7	64.392
466.8	64.395
466.9	64.39
467	64.359
467.1	64.378
467.2	64.34
467.3	64.321
467.4	64.314
467.5	64.276
467.6	64.264
467.7	64.293
467.8	64.255
467.9	64.25
468	64.234
468.1	64.189
468.2	64.155
468.3	64.165
468.4	64.122
468.5	64.075
468.6	64.068
468.7	64.084
468.8	64.027
468.9	64.011
469	64.004
469.1	63.98
469.2	63.963
469.3	63.987
469.4	63.98
469.5	64.004
469.6	63.97
469.7	63.987
469.8	63.933
469.9	63.947
470	63.956
470.1	63.933
470.2	63.925
470.3	63.928
470.4	63.793
470.5	63.8
470.6	63.788
470.7	63.76
470.8	63.731
470.9	63.748
471	63.712
471.1	63.674
471.2	63.679
471.3	63.677
471.4	63.615
471.5	63.61
471.6	63.553
471.7	63.546
471.8	63.537
471.9	63.556
472	63.537
472.1	63.506
472.2	63.501
472.3	63.475
472.4	63.447
472.5	63.399
472.6	63.354
472.7	63.402
472.8	63.383
472.9	63.38
473	63.383
473.1	63.328
473.2	63.305
473.3	63.281
473.4	63.271
473.5	63.309
473.6	63.25
473.7	63.205
473.8	63.179
473.9	63.186
474	63.181
474.1	63.158
474.2	63.167
474.3	63.162
474.4	63.108
474.5	63.098
474.6	63.072
474.7	63.082
474.8	63.068
474.9	63.025
475	63.032
475.1	63.011
475.2	62.956
475.3	62.978
475.4	62.923
475.5	62.885
475.6	62.925
475.7	62.88
475.8	62.835
475.9	62.819
476	62.826
476.1	62.833
476.2	62.809
476.3	62.809
476.4	62.767
476.5	62.809
476.6	62.696
476.7	62.703
476.8	62.696
476.9	62.693
477	62.66
477.1	62.672
477.2	62.655
477.3	62.589
477.4	62.598
477.5	62.598
477.6	62.565
477.7	62.556
477.8	62.558
477.9	62.556
478	62.487
478.1	62.506
478.2	62.482
478.3	62.461
478.4	62.454
478.5	62.466
478.6	62.454
478.7	62.475
478.8	62.397
478.9	62.435
479	62.392
479.1	62.345
479.2	62.364
479.3	62.293
479.4	62.271
479.5	62.238
479.6	62.238
479.7	62.203
479.8	62.177
479.9	62.169
480	62.129
480.1	62.167
480.2	62.129
480.3	62.072
480.4	62.115
480.5	62.084
480.6	62.089
480.7	62.046
480.8	62.03
480.9	62.011
481	62.013
481.1	61.989
481.2	61.989
481.3	61.928
481.4	61.923
481.5	61.93
481.6	61.883
481.7	61.883
481.8	61.864
481.9	61.866
482	61.833
482.1	61.816
482.2	61.824
482.3	61.816
482.4	61.797
482.5	61.774
482.6	61.76
482.7	61.729
482.8	61.741
482.9	61.693
483	61.698
483.1	61.684
483.2	61.66
483.3	61.587
483.4	61.613
483.5	61.568
483.6	61.558
483.7	61.556
483.8	61.556
483.9	61.511
484	61.487
484.1	61.47
484.2	61.478
484.3	61.447
484.4	61.416
484.5	61.421
484.6	61.383
484.7	61.383
484.8	61.354
484.9	61.35
485	61.331
485.1	61.338
485.2	61.302
485.3	61.274
485.4	61.267
485.5	61.229
485.6	61.236
485.7	61.236
485.8	61.203
485.9	61.214
486	61.181
486.1	61.16
486.2	61.139
486.3	61.136
486.4	61.127
486.5	61.124
486.6	61.089
486.7	61.094
486.8	61.053
486.9	61.001
487	61.037
487.1	61.023
487.2	61.001
487.3	60.975
487.4	60.959
487.5	60.949
487.6	60.895
487.7	60.895
487.8	60.902
487.9	60.902
488	60.854
488.1	60.786
488.2	60.79
488.3	60.809
488.4	60.783
488.5	60.793
488.6	60.769
488.7	60.767
488.8	60.764
488.9	60.705
489	60.698
489.1	60.691
489.2	60.639
489.3	60.629
489.4	60.622
489.5	60.584
489.6	60.598
489.7	60.603
489.8	60.579
489.9	60.579
490	60.523
490.1	60.508
490.2	60.508
490.3	60.473
490.4	60.449
490.5	60.437
490.6	60.418
490.7	60.421
490.8	60.416
490.9	60.385
491	60.354
491.1	60.359
491.2	60.333
491.3	60.333
491.4	60.281
491.5	60.281
491.6	60.288
491.7	60.238
491.8	60.2
491.9	60.207
492	60.2
492.1	60.177
492.2	60.172
492.3	60.136
492.4	60.122
492.5	60.132
492.6	60.113
492.7	60.063
492.8	60.049
492.9	60.046
493	60.039
493.1	60.004
493.2	60.001
493.3	60.018
493.4	59.989
493.5	59.961
493.6	59.956
493.7	59.961
493.8	59.961
493.9	59.949
494	59.895
494.1	59.916
494.2	59.828
494.3	59.84
494.4	59.816
494.5	59.786
494.6	59.812
494.7	59.755
494.8	59.719
494.9	59.724
495	59.672
495.1	59.667
495.2	59.669
495.3	59.667
495.4	59.643
495.5	59.603
495.6	59.568
495.7	59.582
495.8	59.594
495.9	59.584
496	59.544
496.1	59.534
496.2	59.48
496.3	59.466
496.4	59.468
496.5	59.456
496.6	59.449
496.7	59.432
496.8	59.385
496.9	59.38
497	59.368
497.1	59.361
497.2	59.342
497.3	59.335
497.4	59.321
[truncated: 2,275 more rows]
