# Supplementary material for: Staggered structural dynamic-mediated selective adsorption of H2O/D2O on flexible graphene oxide nanosheets
Source: Nat Commun. 2024 Apr 27;15:3585. doi: 10.1038/s41467-024-47838-9 (PMC11055881; doi:10.1038/s41467-024-47838-9)
Supplement: Supplementary file 18 — Source Data [file 41467_2024_47838_MOESM18_ESM.zip › Source Data file/FigS15/DTA_data_of_GO_adsorbing_water.xlsx]

## Sheet: H2O
T(K)	DTA(mV)
298	0.057539
299	-0.048243
300	-0.17029
301	-0.22457
302	-0.25149
303	-0.2625
304	-0.27629
305	-0.28343
306	-0.28492
307	-0.28863
308	-0.28964
309	-0.28607
310	-0.2846
311	-0.28603
312	-0.28472
313	-0.28402
314	-0.29001
315	-0.29364
316	-0.30046
317	-0.29063
318	-0.29363
319	-0.29589
320	-0.29566
321	-0.2984
322	-0.29854
323	-0.30708
324	-0.31116
325	-0.31985
326	-0.32734
327	-0.33281
328	-0.3386
329	-0.34591
330	-0.35406
331	-0.37206
332	-0.38508
333	-0.38791
334	-0.40088
335	-0.41484
336	-0.41927
337	-0.42791
338	-0.43968
339	-0.45449
340	-0.4671
341	-0.47868
342	-0.48755
343	-0.49733
344	-0.5068
345	-0.51072
346	-0.52596
347	-0.53664
348	-0.54097
349	-0.55854
350	-0.56759
351	-0.57244
352	-0.58191
353	-0.59221
354	-0.59612
355	-0.60033
356	-0.61625
357	-0.61642
358	-0.62543
359	-0.6325
360	-0.63656
361	-0.64645
362	-0.6563
363	-0.66448
364	-0.66677
365	-0.66447
366	-0.66866
367	-0.67729
368	-0.67908
369	-0.67963
370	-0.69363
371	-0.69973
372	-0.70511
373	-0.70352
374	-0.71123
375	-0.7069
376	-0.71087
377	-0.71273
378	-0.7077
379	-0.70876
380	-0.71647
381	-0.71422
382	-0.72313
383	-0.71094
384	-0.70341
385	-0.70964
386	-0.70756
387	-0.70028
388	-0.70215
389	-0.7052
390	-0.69367
391	-0.69307
392	-0.68754
393	-0.68732
394	-0.67784
395	-0.67299
396	-0.66484
397	-0.66539
398	-0.65082
399	-0.65196
400	-0.63129
401	-0.61886
402	-0.60016
403	-0.59195
404	-0.5722
405	-0.56404
406	-0.54394
407	-0.52613
408	-0.50679
409	-0.47322
410	-0.44339
411	-0.41387
412	-0.3922
413	-0.35416
414	-0.3283
415	-0.29329
416	-0.2495
417	-0.21178
418	-0.19309
419	-0.14958
420	-0.10488
421	-0.03475
422	0.0016029
423	0.058268
424	0.12256
425	0.17561
426	0.24843
427	0.32508
428	0.39751
429	0.46688
430	0.54229
431	0.63399
432	0.72434
433	0.82695
434	0.92853
435	1.0525
436	1.1655
437	1.3097
438	1.4454
439	1.565
440	1.7186
441	1.8542
442	2.0145
443	2.1791
444	2.3261
445	2.4448
446	2.587
447	2.7224
448	2.8482
449	2.9344
450	2.9701
451	2.941
452	2.8464
453	2.6876
454	2.4699
455	2.163
456	1.7527
457	1.3183
458	0.83251
459	0.34458
460	-0.0922
461	-0.49368
462	-0.82225
463	-1.0814
464	-1.2711
465	-1.4245
466	-1.5493
467	-1.6312
468	-1.6769
469	-1.7178
470	-1.7399
471	-1.7766
472	-1.8092
473	-1.8173
474	-1.8385
475	-1.8566
476	-1.8646
477	-1.8805
478	-1.8933
479	-1.9093
480	-1.9149
481	-1.9272
482	-1.9246
483	-1.9206
484	-1.9428
485	-1.9594
486	-1.9687
487	-1.9551
488	-1.9663
489	-1.9768
490	-1.9951
491	-2.0194
492	-2.0217
493	-2.0153
494	-2.016
495	-2.0461
496	-2.0292
497	-2.0276
498	-2.036
499	-2.0427
500	-2.0346
501	-2.0165
502	-2.0505
503	-2.0713
504	-2.0505
505	-2.0404
506	-2.0487
507	-2.0305
508	-2.0592
509	-2.0451
510	-2.0489
511	-2.0444
512	-2.048
513	-2.0378
514	-2.0335
515	-2.0576
516	-2.051
517	-2.0702
518	-2.0703
519	-2.0738
520	-2.0773
521	-2.0799
522	-2.054
523	-2.0513
524	-2.0428
525	-2.0624
526	-2.0753
527	-2.061
528	-2.0586
529	-2.0596
530	-2.0387
531	-2.0461
532	-2.0468
533	-2.0636
534	-2.0595
535	-2.0858
536	-2.0804
537	-2.0783
538	-2.0747
539	-2.0817
540	-2.0966
541	-2.087
542	-2.0802
543	-2.1011
544	-2.087
545	-2.0692
546	-2.1005
547	-2.0923
548	-2.0828
549	-2.0715
550	-2.083
551	-2.115
552	-2.145
553	-2.1385
554	-2.124
555	-2.1376
556	-2.1349
557	-2.1037
558	-2.1046
559	-2.1815
560	-2.1668
561	-2.1857
562	-2.1571
563	-2.165
564	-2.1506
565	-2.1432
566	-2.1641
567	-2.1955
568	-2.1833
569	-2.1808
570	-2.1727
571	-2.1642
572	-2.1426
573	-2.1681
574	-2.1726
575	-2.1869
576	-2.1724
577	-2.1725
578	-2.1831
579	-2.1779
580	-2.1847
581	-2.1998
582	-2.1916
583	-2.1939
584	-2.1886
585	-2.1974
586	-2.1969
587	-2.1975
588	-2.2147
589	-2.2113
590	-2.2072
591	-2.168
592	-2.2024
593	-2.205
594	-2.1603
595	-2.1726
596	-2.2131
597	-2.2167
598	-2.2105
599	-2.1875
600	-2.1997
601	-2.1807
602	-2.187
603	-2.1935
604	-2.1498
605	-2.135
606	-2.145
607	-2.1842
608	-2.1738
609	-2.1907
610	-2.167
611	-2.1575
612	-2.1488
613	-2.1893
614	-2.2339
615	-2.2187
616	-2.2124
617	-2.1717
618	-2.2286
619	-2.2458
620	-2.2152
621	-2.2324
622	-2.2859
623	-2.2679
624	-2.2465
625	-2.2308
626	-2.2072
627	-2.1936
628	-2.2096
629	-2.2136
630	-2.1903
631	-2.1888
632	-2.2181
633	-2.2433
634	-2.1979
635	-2.2026
636	-2.2315
637	-2.2096
638	-2.2343
639	-2.2334
640	-2.2293
641	-2.2383
642	-2.2693
643	-2.262
644	-2.2219
645	-2.221
646	-2.217
647	-2.2208
648	-2.2077
649	-2.2295
650	-2.2218
651	-2.2079
652	-2.1981
653	-2.1884
654	-2.2115
655	-2.1627
656	-2.1971
657	-2.1564
658	-2.1593
659	-2.1865
660	-2.1585
661	-2.1126
662	-2.0835
663	-2.1108
664	-2.1784
665	-2.1633
666	-2.1766
667	-2.1149
668	-2.1235
669	-2.1533
670	-2.1224
671	-2.1687
672	-2.1451
673	-2.1395
674	-2.0959
675	-2.1158
676	-2.1375
677	-2.1339
678	-2.1013
679	-2.1137
680	-2.135
681	-2.1435
682	-2.111
683	-2.0649
684	-2.0866
685	-2.0965
686	-2.0967
687	-2.0552
688	-2.0303
689	-2.034
690	-1.9691
691	-1.9865
692	-1.9978
693	-2.0127
694	-2.0665
695	-2.0946
696	-2.065
697	-2.0452
698	-2.0876
699	-2.0299
700	-2.0162
701	-2.0323
702	-2.0066
703	-2.0626
704	-2.0227
705	-2.0633
706	-2.0228
707	-1.981
708	-1.9479
709	-1.9094
710	-1.9521
711	-1.9671
712	-1.9693
713	-1.9524
714	-1.9053
715	-1.9338
716	-1.9407
717	-1.9132
718	-1.9126
719	-1.9141
720	-1.881
721	-1.8926
722	-1.9258
723	-1.9026
724	-1.8991
725	-1.8651

## Sheet: D2O
T(K)	DTA(mV)
298	0.011704
299	-0.12412
300	-0.2286
301	-0.287
302	-0.32605
303	-0.35595
304	-0.39017
305	-0.41623
306	-0.43649
307	-0.4568
308	-0.47415
309	-0.49031
310	-0.49839
311	-0.50958
312	-0.51594
313	-0.52276
314	-0.52506
315	-0.52252
316	-0.52565
317	-0.52579
318	-0.52568
319	-0.51778
320	-0.51738
321	-0.50549
322	-0.5094
323	-0.5072
324	-0.50778
325	-0.51357
326	-0.51627
327	-0.51293
328	-0.51376
329	-0.52339
330	-0.52588
331	-0.52838
332	-0.53152
333	-0.53481
334	-0.54087
335	-0.53859
336	-0.53848
337	-0.5436
338	-0.54947
339	-0.55365
340	-0.55825
341	-0.56169
342	-0.56775
343	-0.57048
344	-0.57129
345	-0.5738
346	-0.57035
347	-0.57126
348	-0.57232
349	-0.57551
350	-0.57513
351	-0.57563
352	-0.58405
353	-0.59109
354	-0.5915
355	-0.59295
356	-0.59524
357	-0.58924
358	-0.58731
359	-0.58227
360	-0.58555
361	-0.58766
362	-0.59119
363	-0.58169
364	-0.5819
365	-0.57988
366	-0.57978
367	-0.57441
368	-0.57275
369	-0.56897
370	-0.56243
371	-0.56358
372	-0.55553
373	-0.55013
374	-0.55182
375	-0.55059
376	-0.53137
377	-0.53398
378	-0.52578
379	-0.5168
380	-0.50733
381	-0.50289
382	-0.50384
383	-0.51042
384	-0.50879
385	-0.50662
386	-0.48781
387	-0.48519
388	-0.47838
389	-0.4652
390	-0.45121
391	-0.44306
392	-0.43264
393	-0.41427
394	-0.40312
395	-0.39331
396	-0.37952
397	-0.37002
398	-0.35566
399	-0.34832
400	-0.32744
401	-0.29758
402	-0.27549
403	-0.25622
404	-0.23726
405	-0.21067
406	-0.2002
407	-0.16727
408	-0.14588
409	-0.11148
410	-0.08415
411	-0.066461
412	-0.0085222
413	0.015883
414	0.062704
415	0.096237
416	0.13353
417	0.16566
418	0.20006
419	0.23255
420	0.28999
421	0.32778
422	0.35548
423	0.42871
424	0.49233
425	0.54073
426	0.59942
427	0.63788
428	0.70098
429	0.769
430	0.85253
431	0.95724
432	1.0448
433	1.1315
434	1.2408
435	1.3528
436	1.4651
437	1.5633
438	1.6885
439	1.808
440	1.9522
441	2.0869
442	2.2289
443	2.3673
444	2.5308
445	2.664
446	2.8231
447	2.9642
448	3.0998
449	3.2106
450	3.2954
451	3.3526
452	3.3687
453	3.333
454	3.1998
455	2.9797
456	2.7277
457	2.3935
458	1.9707
459	1.5254
460	1.0878
461	0.67237
462	0.28054
463	-0.037052
464	-0.25945
465	-0.44534
466	-0.59646
467	-0.69389
468	-0.76886
469	-0.82254
470	-0.84244
471	-0.8558
472	-0.86858
473	-0.90866
474	-0.94257
475	-0.91507
476	-0.93801
477	-0.93113
478	-0.93219
479	-0.93784
480	-0.94719
481	-0.96425
482	-0.96231
483	-0.9767
484	-0.96287
485	-1.0093
486	-0.97814
487	-0.96105
488	-0.94436
489	-0.97447
490	-0.99517
491	-0.99496
492	-0.98897
493	-1.0086
494	-1.0174
495	-0.9952
496	-0.97731
497	-0.97272
498	-0.98299
499	-0.9613
500	-0.97749
501	-0.97529
502	-0.97558
503	-0.95664
504	-0.97707
505	-0.99274
506	-0.94993
507	-0.94429
508	-0.94852
509	-0.93336
510	-0.92684
511	-0.92872
512	-0.90758
513	-0.90324
514	-0.89101
515	-0.87419
516	-0.87669
517	-0.86028
518	-0.8668
519	-0.87845
520	-0.86573
521	-0.87869
522	-0.86909
523	-0.83792
524	-0.84119
525	-0.8503
526	-0.82519
527	-0.82801
528	-0.82268
529	-0.83498
530	-0.86262
531	-0.84923
532	-0.82418
533	-0.80877
534	-0.82481
535	-0.82264
536	-0.80631
537	-0.80707
538	-0.77595
539	-0.80541
540	-0.83029
541	-0.81804
542	-0.80197
543	-0.82387
544	-0.81305
545	-0.78542
546	-0.81226
547	-0.78255
548	-0.79573
549	-0.85867
550	-0.84349
551	-0.82339
552	-0.82757
553	-0.84824
554	-0.84718
555	-0.8431
556	-0.85652
557	-0.87047
558	-0.84432
559	-0.83693
560	-0.82085
561	-0.77305
562	-0.754
563	-0.79463
564	-0.81701
565	-0.76825
566	-0.78889
567	-0.84327
568	-0.81275
569	-0.80148
570	-0.80066
571	-0.81893
572	-0.84687
573	-0.82212
574	-0.80227
575	-0.75596
576	-0.81089
577	-0.81907
578	-0.83545
579	-0.79605
580	-0.82752
581	-0.79038
582	-0.77546
583	-0.75894
584	-0.80882
585	-0.78398
586	-0.78988
587	-0.76367
588	-0.74764
589	-0.74335
590	-0.74847
591	-0.72526
592	-0.74097
593	-0.74575
594	-0.75284
595	-0.76665
596	-0.76247
597	-0.73151
598	-0.75878
599	-0.74228
600	-0.75617
601	-0.80235
602	-0.77281
603	-0.78715
604	-0.7841
605	-0.78403
606	-0.74572
607	-0.74048
608	-0.69243
609	-0.68938
610	-0.7064
611	-0.68871
612	-0.67646
613	-0.6643
614	-0.67214
615	-0.67138
616	-0.66978
617	-0.70638
618	-0.69982
619	-0.71417
620	-0.72213
621	-0.70301
622	-0.6612
623	-0.61522
624	-0.59307
625	-0.60276
626	-0.59242
627	-0.59101
628	-0.4983
629	-0.51517
630	-0.55758
631	-0.58671
632	-0.63291
633	-0.55967
634	-0.53299
635	-0.54569
636	-0.52719
637	-0.55042
638	-0.51215
639	-0.52924
640	-0.54203
641	-0.51141
642	-0.46781
643	-0.50178
644	-0.53207
645	-0.49878
646	-0.44992
647	-0.48012
648	-0.40589
649	-0.38699
650	-0.38511
651	-0.38286
652	-0.35242
653	-0.36762
654	-0.43861
655	-0.47359
656	-0.44107
657	-0.38233
658	-0.3568
659	-0.41511
660	-0.40322
661	-0.41317
662	-0.4419
663	-0.3839
664	-0.39417
665	-0.37786
666	-0.36157
667	-0.37384
668	-0.35342
669	-0.35868
670	-0.39436
671	-0.33765
672	-0.32358
673	-0.35019
674	-0.32396
675	-0.28373
676	-0.31397
677	-0.27912
678	-0.32782
679	-0.28251
680	-0.22477
681	-0.19058
682	-0.22168
683	-0.29433
684	-0.26039
685	-0.26163
686	-0.29937
687	-0.30643
688	-0.2972
689	-0.32356
690	-0.32508
691	-0.3558
692	-0.29322
693	-0.28447
694	-0.28954
695	-0.26206
696	-0.28924
697	-0.2754
698	-0.25252
699	-0.23159
700	-0.27621
701	-0.23032
702	-0.21515
703	-0.18873
704	-0.14694
705	-0.1537
706	-0.18024
707	-0.18043
708	-0.18891
709	-0.20818
710	-0.20565
711	-0.25601
712	-0.16858
713	-0.15542
714	-0.141
715	-0.1868
716	-0.10464
717	-0.10853
718	-0.12088
719	-0.11806
720	-0.16345
721	-0.14025
722	-0.12924
723	-0.095054
724	-0.067662
725	-0.082691
