# Supplementary material for: Staggered structural dynamic-mediated selective adsorption of H2O/D2O on flexible graphene oxide nanosheets
Source: Nat Commun. 2024 Apr 27;15:3585. doi: 10.1038/s41467-024-47838-9 (PMC11055881; doi:10.1038/s41467-024-47838-9)
Supplement: Supplementary file 18 — Source Data [file 41467_2024_47838_MOESM18_ESM.zip › Source Data file/FigS1/FH_potential_between_hydrogen_isotops.xlsx]

## Sheet: H(D)-H(D) uncorrected
distance(Å)	Potential energy(kcal mol-1)
0.7	177767
0.72	139542
0.75	96999.2
0.8	52824.4
0.81	46765.2
0.82	41396.5
0.85	28692.7
0.9	15531.8
0.92	12136.3
0.95	8370.12
0.975	6131.83
1	4484.87
1.02	3487.55
1.05	2385.91
1.075	1734.79
1.1	1258.51
1.15	657.829
1.2	341.402
1.25	177.42
1.3	94.4658
1.4	35.4836
1.45	27.8794
1.5	25.4862
1.55	25.3632
1.6	26.0478
1.65	26.8496
1.7	27.4731
1.75	27.8182
1.8	27.8767
1.85	27.6797
1.9	27.2714
1.95	26.6972
2	25.9988
2.1	24.3692
2.25	21.7273
2.5	17.7677
3	12.8913
3.5	10.5117
4	9.07381
4.5	8.03843
5	7.22871
5.5	6.57029
6	6.0225
6.5	5.55917
7	5.16208
7.5	4.81793
8	4.51681
8.5	4.25112
9	4.01494
9.5	3.80363
10	3.61345

## Sheet: H-H HB corrected 
distance(Å)	Potential energy(kcal mol-1)
0.7	561000
0.72	444000
0.75	312000
0.8	173000
0.81	153000
0.82	136000
0.85	95300
0.9	52500
0.92	41300
0.95	28800
0.975	21300
1	15700
1.02	12400
1.05	8580
1.075	6320
1.1	4650
1.15	2510
1.2	1340
1.25	715
1.3	379
1.4	111
1.45	64.3
1.5	41.7
1.55	31.4
1.6	27.1
1.65	25.7
1.7	25.5
1.75	25.7
1.8	25.9
1.85	25.9
1.9	25.8
1.95	25.5
2	25
2.1	23.8
2.25	21.6
2.5	17.9
3	13
3.5	10.5
4	9.08
4.5	8.04
5	7.23
5.5	6.57
6	6.02
6.5	5.56
7	5.16
7.5	4.82
8	4.52
8.5	4.25
9	4.01
9.5	3.8
10	3.61

## Sheet: D-D HB corrected
distance(Å)	Potential energy(kcal mol-1)
0.7	370000
0.72	292000
0.75	204000
0.8	113000
0.81	100000
0.82	88800
0.85	62000
0.9	34000
0.92	26700
0.95	18600
0.975	13700
1	10100
1.02	7920
1.05	5480
1.075	4030
1.1	2950
1.15	1580
1.2	842
1.25	446
1.3	237
1.4	73.1
1.45	46.1
1.5	33.6
1.55	28.4
1.6	26.6
1.65	26.3
1.7	26.5
1.75	26.7
1.8	26.9
1.85	26.8
1.9	26.5
1.95	26.1
2	25.5
2.1	24.1
2.25	21.7
2.5	17.8
3	12.9
3.5	10.5
4	9.08
4.5	8.04
5	7.23
5.5	6.57
6	6.02
6.5	5.56
7	5.16
7.5	4.82
8	4.52
8.5	4.25
9	4.01
9.5	3.8
10	3.61
