# Supplementary material for: Staggered structural dynamic-mediated selective adsorption of H2O/D2O on flexible graphene oxide nanosheets
Source: Nat Commun. 2024 Apr 27;15:3585. doi: 10.1038/s41467-024-47838-9 (PMC11055881; doi:10.1038/s41467-024-47838-9)
Supplement: Supplementary file 18 — Source Data [file 41467_2024_47838_MOESM18_ESM.zip › Source Data file/FigS1/FH_potential_between_hydrogen_isotop_and_oxigen.xlsx]

## Sheet: O-H(D) uncorrected
distance(Å)	Potential energy(kcal mol-1)
0.5	3505.36
0.7	139.973
0.72	86.4028
0.75	28.2042
0.8	-28.9277
0.81	-36.246
0.82	-42.5519
0.85	-56.5247
0.9	-68.3996
0.92	-70.576
0.95	-72.1029
0.975	-72.2548
1	-71.7229
1.02	-70.9581
1.05	-69.4426
1.075	-67.9724
1.1	-66.4032
1.15	-63.1815
1.2	-60.0526
1.25	-57.1337
1.3	-54.4618
1.4	-49.8346
1.45	-47.8364
1.5	-46.0156
1.55	-44.3494
1.6	-42.8179
1.65	-41.4038
1.7	-40.0929
1.75	-38.8728
1.8	-37.7334
1.85	-36.6661
1.9	-35.6635
1.95	-34.7193
2	-33.8283
2.1	-32.1878
2.25	-30.0266
2.5	-27.0481
3	-22.682
3.5	-19.6298
4	-17.3569
4.5	-15.578
5	-14.1336
5.5	-12.93
6	-11.9086
6.5	-11.0304
7	-10.2677
7.5	-9.59971
8	-9.0105
8.5	-8.48746
9	-8.02046
9.5	-7.60124

## Sheet: O-H HB corrected 
distance(Å)	Potential energy(kcal mol-1)
0.5	41500
0.7	7070
0.72	5450
0.75	3590
0.8	1660
0.81	1400
0.82	1180
0.85	679
0.9	225
0.92	127
0.95	32.6
0.975	-13.1
1	-40.1
1.02	-52.9
1.05	-63
1.075	-66.4
1.1	-67.2
1.15	-65.4
1.2	-62
1.25	-58.5
1.3	-55.5
1.4	-50.4
1.45	-48.3
1.5	-46.4
1.55	-44.7
1.6	-43.1
1.65	-41.6
1.7	-40.3
1.75	-39
1.8	-37.9
1.85	-36.8
1.9	-35.8
1.95	-34.8
2	-33.9
2.1	-32.2
2.25	-30.1
2.5	-27.1
3	-22.7
3.5	-19.6
4	-17.4
4.5	-15.6
5	-14.1
5.5	-12.9
6	-11.9
6.5	-11
7	-10.3
7.5	-9.6
8	-9.01
8.5	-8.49
9	-8.02
9.5	-7.6
10	0

## Sheet: O-D HB corrected
distance(Å)	Potential energy(kcal mol-1)
0.7	3870
0.72	2970
0.75	1950
0.8	879
0.81	738
0.82	616
0.85	339
0.9	89.3
0.92	35.5
0.95	-15.8
0.975	-40.4
1	-54.7
1.02	-61.2
1.05	-66
1.075	-67.1
1.1	-66.9
1.15	-64.4
1.2	-61.1
1.25	-57.9
1.3	-55
1.4	-50.1
1.45	-48.1
1.5	-46.2
1.55	-44.5
1.6	-43
1.65	-41.5
1.7	-40.2
1.75	-39
1.8	-37.8
1.85	-36.7
1.9	-35.7
1.95	-34.8
2	-33.9
2.1	-32.2
2.25	-30
2.5	-27.1
