# Supplementary material for: Staggered structural dynamic-mediated selective adsorption of H2O/D2O on flexible graphene oxide nanosheets
Source: Nat Commun. 2024 Apr 27;15:3585. doi: 10.1038/s41467-024-47838-9 (PMC11055881; doi:10.1038/s41467-024-47838-9)
Supplement: Supplementary file 18 — Source Data [file 41467_2024_47838_MOESM18_ESM.zip › Source Data file/FigS2/Mass_spectral_data.xlsx]

## Sheet: Feed vapor
Time(sec.)	Mass spectral intensity ratios for m/z = 18 and 20
1.32	1.692
2.67	1.7153
4	1.6978
5.34	1.6234
6.72	1.6529
8.03	1.6103
9.37	1.6155
10.74	1.6051
11.95	1.6207
13.06	1.5649
14.17	1.5129
15.32	1.5244
16.45	1.5083
17.58	1.4706
18.7	1.4948
19.82	1.4728
20.94	1.4859
22.04	1.4451
23.13	1.4706
24.25	1.5456
25.37	1.4556
26.5	1.4409
27.62	1.4368
28.75	1.4556
29.83	1.4327
30.93	1.4286
32.05	1.4514
33.17	1.3717
34.26	1.4493
35.39	1.4306
36.5	1.4184
37.63	1.4085
38.74	1.4225
39.84	1.4706
40.94	1.3569
42.09	1.3699
43.21	1.3966
44.34	1.3263
45.45	1.3495
46.6	1.3263
47.69	1.3441
48.81	1.3423
49.91	1.3643
51.05	1.3624
52.15	1.3755
53.24	1.3717
54.35	1.3193
55.44	1.4306
56.55	1.3569
57.69	1.3605
58.79	1.3532
59.88	1.3263
60.95	1.3736
61.92	1.3569
63.02	1.3966
64.15	1.3298
65.26	1.3605
66.37	1.3038
67.49	1.3245
68.62	1.3387
69.76	1.3369
70.88	1.3106
72	1.3569
73.11	1.3369
74.23	1.3699
75.37	1.3405
76.45	1.3004
77.56	1.3333
78.67	1.2706
79.79	1.3298
80.9	1.3477
82.03	1.3717
83.12	1.3298
84.22	1.2887
85.31	1.2987
86.47	1.3245
87.58	1.3423
88.72	1.3812
89.84	1.3495
90.92	1.3123
92.04	1.3175
93.17	1.2837
94.29	1.2594
95.37	1.2987
96.48	1.2788
97.6	1.3175
98.7	1.3351
99.81	1.2771
100.91	1.3351
102.02	1.3038
103.12	1.3175
104.21	1.3793
105.3	1.2547
106.42	1.3228
107.53	1.3459
108.65	1.3021
109.76	1.3038
110.9	1.3228
112.01	1.3263
113.14	1.2739
114.26	1.387
115.38	1.3141
116.5	1.3141
117.65	1.2626
118.79	1.3021
119.93	1.3123
121.06	1.227
122.17	1.3245
123.27	1.2531
124.37	1.2674
125.48	1.2837
126.63	1.2376
127.73	1.2453
128.82	1.287
129.93	1.261
131.06	1.3038
132.2	1.3038
133.34	1.2821
134.46	1.2987
135.6	1.287
136.69	1.3141
137.81	1.2771
138.92	1.2516
140.02	1.3038
141.11	1.2953
142.23	1.287
143.35	1.2837
144.45	1.2658
145.53	1.23
146.63	1.2755
147.77	1.2516
148.85	1.2626
149.94	1.2953
151.06	1.3055
152.18	1.2937
153.28	1.221
154.39	1.3387
155.52	1.2771
156.67	1.3123
157.77	1.2255
158.86	1.3477
159.98	1.2804
161.08	1.3369
162.18	1.2469
163.28	1.3298
164.41	1.233
165.53	1.3605
166.66	1.2285
167.79	1.2547
168.91	1.3175
170.02	1.2594
171.14	1.2107
172.25	1.2005
173.37	1.2376
174.49	1.2937
175.64	1.2937
176.75	1.2453
177.88	1.233
179	1.2723
180.09	1.2438
181.23	1.2837
182.32	1.2547
183.46	1.233
184.58	1.2376
185.7	1.2706
186.8	1.2285
187.93	1.3055
189.06	1.23
190.15	1.2392
191.26	1.25
192.36	1.2937
193.46	1.3021
194.58	1.2225
195.72	1.2285
196.83	1.3423
197.96	1.233
199.06	1.2092
200.17	1.2579
201.29	1.297
202.4	1.2579
203.52	1.2531
204.66	1.2903
205.8	1.2887
206.89	1.2469
207.99	1.233
209.09	1.2136
210.24	1.2937
211.33	1.2484
212.46	1.2739
213.6	1.23
214.7	1.2392
215.78	1.2346
216.87	1.227
217.98	1.269
219.07	1.2739
220.2	1.2376
221.32	1.2937
222.45	1.2034
223.55	1.2579
224.66	1.199
225.76	1.2121
226.89	1.2453
227.99	1.2376
229.09	1.221
230.2	1.321
231.3	1.287
232.41	1.2019
233.52	1.23
234.65	1.2255
235.78	1.2594
236.89	1.199
238.02	1.2392
239.14	1.2937
240.24	1.3423
241.36	1.2821
242.47	1.2547
243.6	1.2453
244.69	1.2484
245.79	1.2285
246.91	1.233
248.02	1.2937
249.13	1.2422
250.21	1.2225
251.32	1.2063
252.42	1.199
253.51	1.2531
254.6	1.221
255.71	1.2438
256.8	1.3298
257.92	1.1962
259.05	1.2376
260.15	1.2392
261.25	1.25
262.36	1.233
263.47	1.233
264.56	1.25
265.67	1.2422
266.78	1.328
267.86	1.3717
268.95	1.3021
270.07	1.2315
271.2	1.2531
272.3	1.2579
273.41	1.2407
274.5	1.224
275.62	1.221
276.75	1.2453
277.86	1.2407
278.99	1.2469
280.09	1.2642
281.21	1.2225
282.32	1.2255
283.43	1.2422
284.57	1.2063
285.69	1.2547
286.77	1.221
287.89	1.2315
289.01	1.2136
290.11	1.2579
291.23	1.2077
292.32	1.2346
293.43	1.2285
294.51	1.2516
295.67	1.2392
296.76	1.1834
297.86	1.2547
298.99	1.25
300.09	1.1751

## Sheet: Desorbed vapor
Time(sec.)	Mass spectral intensity ratios for m/z = 18 and 20
1.22	2.6124
2.43	2.7218
3.62	2.7111
4.83	2.5816
6.03	2.5674
7.24	2.7102
8.49	2.5362
9.68	2.5525
10.87	2.5603
12.06	2.5957
13.31	2.6338
14.55	2.5278
15.73	2.507
16.95	2.5
18.17	2.5282
19.38	2.5507
20.57	2.5572
21.77	2.5245
23.02	2.554
24.22	2.5362
25.4	2.539
26.62	2.554
27.83	2.4615
29.05	2.5611
30.21	2.4539
31.42	2.5857
32.61	2.5141
33.85	2.4964
35.07	2.4928
36.26	2.5217
37.48	2.4855
38.68	2.4155
39.87	2.4928
41.1	2.4326
42.3	2.5775
43.51	2.5428
44.72	2.4397
45.9	2.3901
47.14	2.5357
48.33	2.5145
49.54	2.4539
50.74	2.4718
51.91	2.3901
53.13	2.4748
54.34	2.4014
55.55	2.4638
56.76	2.4113
57.96	2.5971
59.19	2.4748
60.42	2.461
61.63	2.3333
62.84	2.3403
64.03	2.4126
65.2	2.3662
66.42	2.4928
67.63	2.4196
68.89	2.4525
70.06	2.3636
71.28	2.3733
72.5	2.5073
73.71	2.482
74.89	2.4748
76.1	2.3521
77.31	2.4894
78.52	2.4
79.71	2.3643
80.94	2.4676
82.16	2.3617
83.39	2.4255
84.56	2.5
85.79	2.2958
87.02	2.55
88.23	2.4643
89.44	2.471
90.67	2.482
91.87	2.4706
93.05	2.4507
94.25	2.3521
95.45	2.4855
96.67	2.5211
97.88	2.438
99.05	2.4043
100.24	2.4143
101.44	2.554
102.63	2.3813
103.82	2.4715
105.01	2.4638
106.21	2.41
107.41	2.4245
108.6	2.442
109.78	2.4894
110.98	2.3813
112.18	2.3929
113.37	2.3901
114.59	2.4143
115.8	2.471
117	2.3077
118.2	2.3913
119.4	2.41
120.61	2.4214
121.81	2.3333
123.01	2.3662
124.2	2.4388
125.39	2.3429
126.58	2.4823
127.78	2.3714
128.99	2.35
130.2	2.554
131.39	2.4326
132.61	2.4317
133.81	2.4604
134.99	2.4
136.18	2.4507
137.4	2.5214
138.6	2.4718
139.79	2.3957
141.03	2.4638
142.23	2.3688
143.43	2.5071
144.65	2.3957
145.87	2.3813
147.06	2.4245
148.25	2.518
149.42	2.35
150.61	2.4029
151.82	2.4286
153.02	2.3662
154.24	2.4286
155.44	2.438
156.64	2.3714
157.83	2.383
159.02	2.4071
160.24	2.3929
161.44	2.4203
162.63	2.3841
163.82	2.4286
165.01	2.3803
166.23	2.4173
167.44	2.3901
168.63	2.4388
169.82	2.3572
171.01	2.5071
172.21	2.3643
173.43	2.4214
174.62	2.3662
175.84	2.4155
177.02	2.45
178.22	2.4173
179.44	2.4676
180.67	2.3592
181.87	2.35
183.09	2.4
184.29	2.3525
185.49	2.4071
186.68	2.3901
187.89	2.3929
189.09	2.3237
190.32	2.4131
191.54	2.4143
192.75	2.471
193.96	2.3643
195.17	2.3662
196.37	2.3546
197.55	2.4748
198.72	2.3929
199.92	2.3597
201.1	2.4043
202.32	2.489
203.51	2.4559
204.71	2.41
205.9	2.3597
207.11	2.3049
208.32	2.3857
209.55	2.4015
210.79	2.3426
212	2.3813
213.23	2.3885
214.44	2.4214
215.64	2.4892
216.83	2.3803
218.08	2.3824
219.27	2.4173
220.46	2.4275
221.68	2.2928
222.89	2.375
224.12	2.3957
225.31	2.3521
226.51	2.3929
227.67	2.3768
228.91	2.4388
230.1	2.35
231.32	2.3617
232.52	2.3049
233.73	2.312
234.96	2.383
236.19	2.5109
237.4	2.3617
238.59	2.3733
239.81	2.4857
241.02	2.3841
242.22	2.3592
243.48	2.4388
244.69	2.3943
245.88	2.5435
247.09	2.3662
248.31	2.4964
249.51	2.4507
250.53	2.4604
251.73	2.4085
252.99	2.461
254.18	2.3592
255.37	2.3985
256.56	2.4892
257.77	2.3404
258.97	2.3913
260.17	2.4715
261.38	2.3475
262.58	2.3496
263.77	2.3636
265	2.4855
266.22	2.4493
267.41	2.5183
268.6	2.4029
269.8	2.4638
270.99	2.4428
272.23	2.3813
273.46	2.4525
274.64	2.4
275.81	2.3262
277.03	2.5252
278.24	2.3451
279.42	2.5036
280.63	2.4203
281.83	2.3623
283.05	2.2817
284.22	2.5396
285.44	2.3669
286.68	2.3913
287.9	2.4245
289.14	2.4196
290.37	2.2847
291.6	2.3759
292.85	2.3214
294.03	2.3572
295.22	2.5324
296.42	2.3169
297.62	2.4357
298.85	2.4676
300.06	2.5036
