# Supplementary material for: Staggered structural dynamic-mediated selective adsorption of H2O/D2O on flexible graphene oxide nanosheets
Source: Nat Commun. 2024 Apr 27;15:3585. doi: 10.1038/s41467-024-47838-9 (PMC11055881; doi:10.1038/s41467-024-47838-9)
Supplement: Supplementary file 18 — Source Data [file 41467_2024_47838_MOESM18_ESM.zip › Source Data file/FigS3/Raman_spectrum_of_GO.xlsx]

## Sheet: Sheet1
Raman shift(cm-1)	Intensity(a.u.)
193.1	-192.74
193.2	-192.74
193.3	-192.74
193.4	-192.74
193.5	-192.75
193.6	-192.75
193.7	-192.75
193.8	-192.76
193.9	-192.76
194	-192.76
194.1	-192.76
194.2	-192.77
194.3	-192.77
194.4	-192.77
194.5	-192.77
194.6	-192.78
194.7	-192.78
194.8	-192.78
194.9	-192.79
195	-192.79
195.1	-192.79
195.2	-192.79
195.3	-192.79
195.4	-192.8
195.5	-192.8
195.6	-192.8
195.7	-192.8
195.8	-192.81
195.9	-192.81
196	-192.81
196.1	-192.81
196.2	-192.81
196.3	-192.82
196.4	-192.82
196.5	-192.82
196.6	-192.82
196.7	-192.82
196.8	-192.82
196.9	-192.83
197	-192.83
197.1	-192.83
197.2	-192.83
197.3	-192.83
197.4	-192.83
197.5	-192.83
197.6	-192.83
197.7	-192.84
197.8	-192.84
197.9	-192.84
198	-192.84
198.1	-192.84
198.2	-192.84
198.3	-192.84
198.4	-192.84
198.5	-192.84
198.6	-192.84
198.7	-192.84
198.8	-192.84
198.9	-192.83
199	-192.83
199.1	-192.83
199.2	-192.83
199.3	-192.82
199.4	-192.82
199.5	-192.82
199.6	-192.82
199.7	-192.81
199.8	-192.81
199.9	-192.8
200	-192.8
200.1	-192.79
200.2	-192.79
200.3	-192.78
200.4	-192.77
200.5	-192.76
200.6	-192.76
200.7	-192.75
200.8	-192.74
200.9	-192.73
201	-192.72
201.1	-192.71
201.2	-192.69
201.3	-192.68
201.4	-192.67
201.5	-192.66
201.6	-192.64
201.7	-192.63
201.8	-192.61
201.9	-192.59
202	-192.58
202.1	-192.56
202.2	-192.54
202.3	-192.52
202.4	-192.5
202.5	-192.48
202.6	-192.46
202.7	-192.43
202.8	-192.41
202.9	-192.39
203	-192.36
203.1	-192.34
203.2	-192.31
203.3	-192.29
203.4	-192.26
203.5	-192.24
203.6	-192.21
203.7	-192.18
203.8	-192.16
203.9	-192.13
204	-192.1
204.1	-192.07
204.2	-192.05
204.3	-192.02
204.4	-191.99
204.5	-191.96
204.6	-191.94
204.7	-191.91
204.8	-191.88
204.9	-191.86
205	-191.83
205.1	-191.8
205.2	-191.78
205.3	-191.75
205.4	-191.73
205.5	-191.7
205.6	-191.68
205.7	-191.65
205.8	-191.63
205.9	-191.61
206	-191.59
206.1	-191.56
206.2	-191.54
206.3	-191.52
206.4	-191.5
206.5	-191.49
206.6	-191.47
206.7	-191.45
206.8	-191.43
206.9	-191.42
207	-191.41
207.1	-191.39
207.2	-191.38
207.3	-191.37
207.4	-191.36
207.5	-191.35
207.6	-191.34
207.7	-191.33
207.8	-191.32
207.9	-191.32
208	-191.31
208.1	-191.3
208.2	-191.29
208.3	-191.29
208.4	-191.28
208.5	-191.27
208.6	-191.27
208.7	-191.26
208.8	-191.25
208.9	-191.25
209	-191.24
209.1	-191.23
209.2	-191.22
209.3	-191.22
209.4	-191.21
209.5	-191.2
209.6	-191.19
209.7	-191.18
209.8	-191.17
209.9	-191.16
210	-191.15
210.1	-191.13
210.2	-191.12
210.3	-191.11
210.4	-191.09
210.5	-191.08
210.6	-191.06
210.7	-191.04
210.8	-191.02
210.9	-191
211	-190.98
211.1	-190.95
211.2	-190.93
211.3	-190.9
211.4	-190.88
211.5	-190.85
211.6	-190.82
211.7	-190.78
211.8	-190.75
211.9	-190.72
212	-190.68
212.1	-190.64
212.2	-190.6
212.3	-190.56
212.4	-190.52
212.5	-190.48
212.6	-190.43
212.7	-190.39
212.8	-190.34
212.9	-190.3
213	-190.25
213.1	-190.2
213.2	-190.15
213.3	-190.1
213.4	-190.05
213.5	-189.99
213.6	-189.94
213.7	-189.88
213.8	-189.83
213.9	-189.77
214	-189.71
214.1	-189.65
214.2	-189.59
214.3	-189.53
214.4	-189.47
214.5	-189.41
214.6	-189.35
214.7	-189.29
214.8	-189.22
214.9	-189.16
215	-189.1
215.1	-189.03
215.2	-188.96
215.3	-188.9
215.4	-188.83
215.5	-188.76
215.6	-188.7
215.7	-188.63
215.8	-188.56
215.9	-188.49
216	-188.42
216.1	-188.35
216.2	-188.29
216.3	-188.22
216.4	-188.15
216.5	-188.08
216.6	-188.01
216.7	-187.93
216.8	-187.86
216.9	-187.79
217	-187.72
217.1	-187.65
217.2	-187.58
217.3	-187.5
217.4	-187.43
217.5	-187.36
217.6	-187.29
217.7	-187.21
217.8	-187.14
217.9	-187.06
218	-186.99
218.1	-186.91
218.2	-186.84
218.3	-186.76
218.4	-186.69
218.5	-186.61
218.6	-186.54
218.7	-186.46
218.8	-186.39
218.9	-186.31
219	-186.23
219.1	-186.16
219.2	-186.08
219.3	-186
219.4	-185.93
219.5	-185.85
219.6	-185.77
219.7	-185.69
219.8	-185.61
219.9	-185.54
220	-185.46
220.1	-185.38
220.2	-185.3
220.3	-185.22
220.4	-185.14
220.5	-185.06
220.6	-184.98
220.7	-184.9
220.8	-184.82
220.9	-184.74
221	-184.66
221.1	-184.58
221.2	-184.5
221.3	-184.42
221.4	-184.34
221.5	-184.25
221.6	-184.17
221.7	-184.09
221.8	-184
221.9	-183.92
222	-183.83
222.1	-183.74
222.2	-183.66
222.3	-183.57
222.4	-183.48
222.5	-183.4
222.6	-183.31
222.7	-183.21
222.8	-183.12
222.9	-183.03
223	-182.94
223.1	-182.85
223.2	-182.75
223.3	-182.66
223.4	-182.56
223.5	-182.46
223.6	-182.36
223.7	-182.26
223.8	-182.16
223.9	-182.06
224	-181.96
224.1	-181.85
224.2	-181.75
224.3	-181.64
224.4	-181.53
224.5	-181.42
224.6	-181.31
224.7	-181.2
224.8	-181.09
224.9	-180.97
225	-180.86
225.1	-180.74
225.2	-180.62
225.3	-180.5
225.4	-180.38
225.5	-180.25
225.6	-180.13
225.7	-180
225.8	-179.88
225.9	-179.75
226	-179.62
226.1	-179.49
226.2	-179.36
226.3	-179.22
226.4	-179.09
226.5	-178.95
226.6	-178.82
226.7	-178.68
226.8	-178.54
226.9	-178.4
227	-178.26
227.1	-178.12
227.2	-177.98
227.3	-177.84
227.4	-177.7
227.5	-177.55
227.6	-177.41
227.7	-177.27
227.8	-177.12
227.9	-176.97
228	-176.83
228.1	-176.68
228.2	-176.53
228.3	-176.38
228.4	-176.24
228.5	-176.09
228.6	-175.94
228.7	-175.79
228.8	-175.64
228.9	-175.49
229	-175.34
229.1	-175.19
229.2	-175.04
229.3	-174.89
229.4	-174.74
229.5	-174.59
229.6	-174.43
229.7	-174.28
229.8	-174.13
229.9	-173.98
230	-173.83
230.1	-173.68
230.2	-173.53
230.3	-173.38
230.4	-173.22
230.5	-173.07
230.6	-172.92
230.7	-172.77
230.8	-172.62
230.9	-172.46
231	-172.31
231.1	-172.16
231.2	-172
231.3	-171.85
231.4	-171.7
231.5	-171.54
231.6	-171.39
231.7	-171.23
231.8	-171.08
231.9	-170.92
232	-170.77
232.1	-170.61
232.2	-170.46
232.3	-170.3
232.4	-170.14
232.5	-169.99
232.6	-169.83
232.7	-169.67
232.8	-169.51
232.9	-169.35
233	-169.2
233.1	-169.04
233.2	-168.88
233.3	-168.71
233.4	-168.55
233.5	-168.39
233.6	-168.23
233.7	-168.07
233.8	-167.9
233.9	-167.74
234	-167.58
234.1	-167.41
234.2	-167.25
234.3	-167.08
234.4	-166.91
234.5	-166.75
234.6	-166.58
234.7	-166.41
234.8	-166.24
234.9	-166.07
235	-165.9
235.1	-165.73
235.2	-165.56
235.3	-165.39
235.4	-165.22
235.5	-165.04
235.6	-164.87
235.7	-164.69
235.8	-164.52
235.9	-164.34
236	-164.16
236.1	-163.99
236.2	-163.81
236.3	-163.63
236.4	-163.45
236.5	-163.27
236.6	-163.09
236.7	-162.91
236.8	-162.73
236.9	-162.54
237	-162.36
237.1	-162.17
237.2	-161.99
237.3	-161.8
237.4	-161.61
237.5	-161.43
237.6	-161.24
237.7	-161.05
237.8	-160.86
237.9	-160.66
238	-160.47
238.1	-160.28
238.2	-160.09
238.3	-159.89
238.4	-159.7
238.5	-159.5
238.6	-159.3
238.7	-159.11
238.8	-158.91
238.9	-158.71
239	-158.51
239.1	-158.31
239.2	-158.1
239.3	-157.9
239.4	-157.7
239.5	-157.49
239.6	-157.29
239.7	-157.09
239.8	-156.88
239.9	-156.68
240	-156.47
240.1	-156.26
240.2	-156.06
240.3	-155.85
240.4	-155.64
240.5	-155.44
240.6	-155.23
240.7	-155.02
240.8	-154.81
240.9	-154.61
241	-154.4
241.1	-154.19
241.2	-153.98
241.3	-153.78
241.4	-153.57
241.5	-153.36
241.6	-153.15
241.7	-152.95
241.8	-152.74
241.9	-152.54
242	-152.33
242.1	-152.12
242.2	-151.92
242.3	-151.71
242.4	-151.51
242.5	-151.31
242.6	-151.1
242.7	-150.9
242.8	-150.7
242.9	-150.5
243	-150.3
243.1	-150.1
243.2	-149.9
243.3	-149.71
243.4	-149.51
243.5	-149.31
243.6	-149.12
243.7	-148.92
243.8	-148.73
243.9	-148.54
244	-148.34
244.1	-148.15
244.2	-147.96
244.3	-147.76
244.4	-147.57
244.5	-147.38
244.6	-147.19
244.7	-147
244.8	-146.81
244.9	-146.62
245	-146.43
245.1	-146.24
245.2	-146.05
245.3	-145.86
245.4	-145.67
245.5	-145.48
245.6	-145.28
245.7	-145.09
245.8	-144.9
245.9	-144.71
246	-144.52
246.1	-144.32
246.2	-144.13
246.3	-143.94
246.4	-143.74
246.5	-143.55
246.6	-143.35
246.7	-143.16
246.8	-142.96
246.9	-142.76
247	-142.56
247.1	-142.37
247.2	-142.16
247.3	-141.96
247.4	-141.76
247.5	-141.56
247.6	-141.35
247.7	-141.15
247.8	-140.94
247.9	-140.73
248	-140.52
248.1	-140.32
248.2	-140.1
248.3	-139.89
248.4	-139.68
248.5	-139.47
248.6	-139.26
248.7	-139.04
248.8	-138.83
248.9	-138.61
249	-138.4
249.1	-138.18
249.2	-137.97
249.3	-137.75
249.4	-137.53
249.5	-137.32
249.6	-137.1
249.7	-136.89
249.8	-136.67
249.9	-136.46
250	-136.24
250.1	-136.03
250.2	-135.81
250.3	-135.6
250.4	-135.39
250.5	-135.18
250.6	-134.96
250.7	-134.75
250.8	-134.54
250.9	-134.34
251	-134.13
251.1	-133.92
251.2	-133.72
251.3	-133.51
251.4	-133.31
251.5	-133.11
251.6	-132.91
251.7	-132.71
251.8	-132.51
251.9	-132.32
252	-132.12
252.1	-131.93
252.2	-131.74
252.3	-131.55
252.4	-131.37
252.5	-131.18
252.6	-131
252.7	-130.82
252.8	-130.64
252.9	-130.46
253	-130.28
253.1	-130.11
253.2	-129.93
253.3	-129.76
253.4	-129.59
253.5	-129.42
253.6	-129.25
253.7	-129.08
253.8	-128.92
253.9	-128.75
254	-128.59
254.1	-128.42
254.2	-128.26
254.3	-128.1
254.4	-127.93
254.5	-127.77
254.6	-127.61
254.7	-127.45
254.8	-127.29
254.9	-127.13
255	-126.97
255.1	-126.81
255.2	-126.65
255.3	-126.49
255.4	-126.33
255.5	-126.17
255.6	-126.01
255.7	-125.85
255.8	-125.69
255.9	-125.53
256	-125.36
256.1	-125.2
256.2	-125.04
256.3	-124.88
256.4	-124.71
256.5	-124.55
256.6	-124.38
256.7	-124.22
256.8	-124.05
256.9	-123.88
257	-123.71
257.1	-123.54
257.2	-123.37
257.3	-123.2
257.4	-123.03
257.5	-122.85
257.6	-122.68
257.7	-122.51
257.8	-122.33
257.9	-122.16
258	-121.98
258.1	-121.81
258.2	-121.63
258.3	-121.45
258.4	-121.28
258.5	-121.1
258.6	-120.92
258.7	-120.74
258.8	-120.57
258.9	-120.39
259	-120.21
259.1	-120.03
259.2	-119.85
259.3	-119.68
259.4	-119.5
259.5	-119.32
259.6	-119.15
259.7	-118.97
259.8	-118.79
259.9	-118.62
260	-118.44
260.1	-118.27
260.2	-118.09
260.3	-117.92
260.4	-117.75
260.5	-117.58
260.6	-117.4
260.7	-117.23
260.8	-117.06
260.9	-116.9
261	-116.73
261.1	-116.56
261.2	-116.39
261.3	-116.23
261.4	-116.07
261.5	-115.9
261.6	-115.74
261.7	-115.58
261.8	-115.42
261.9	-115.26
262	-115.11
262.1	-114.95
262.2	-114.79
262.3	-114.64
262.4	-114.48
262.5	-114.33
262.6	-114.18
262.7	-114.03
262.8	-113.88
262.9	-113.73
263	-113.58
263.1	-113.43
263.2	-113.28
263.3	-113.14
263.4	-112.99
263.5	-112.85
263.6	-112.7
263.7	-112.56
263.8	-112.41
263.9	-112.27
264	-112.13
264.1	-111.99
264.2	-111.85
264.3	-111.71
264.4	-111.57
264.5	-111.43
264.6	-111.29
264.7	-111.15
264.8	-111.01
264.9	-110.88
265	-110.74
265.1	-110.6
265.2	-110.46
265.3	-110.33
265.4	-110.19
265.5	-110.06
265.6	-109.92
265.7	-109.79
265.8	-109.65
265.9	-109.52
266	-109.39
266.1	-109.25
266.2	-109.12
266.3	-108.99
266.4	-108.86
266.5	-108.72
266.6	-108.59
266.7	-108.46
266.8	-108.33
266.9	-108.2
267	-108.07
267.1	-107.93
267.2	-107.81
267.3	-107.68
267.4	-107.55
267.5	-107.42
267.6	-107.29
267.7	-107.16
267.8	-107.03
267.9	-106.91
268	-106.78
268.1	-106.65
268.2	-106.53
268.3	-106.4
268.4	-106.28
268.5	-106.15
268.6	-106.03
268.7	-105.91
268.8	-105.79
268.9	-105.66
269	-105.54
269.1	-105.42
269.2	-105.3
269.3	-105.18
269.4	-105.06
269.5	-104.94
269.6	-104.82
269.7	-104.71
269.8	-104.59
269.9	-104.47
270	-104.36
270.1	-104.25
270.2	-104.13
270.3	-104.02
270.4	-103.9
270.5	-103.79
270.6	-103.68
270.7	-103.57
270.8	-103.46
270.9	-103.35
271	-103.24
271.1	-103.13
271.2	-103.02
271.3	-102.91
271.4	-102.8
271.5	-102.69
271.6	-102.58
271.7	-102.47
271.8	-102.36
271.9	-102.25
272	-102.14
272.1	-102.03
272.2	-101.92
272.3	-101.81
272.4	-101.7
272.5	-101.58
272.6	-101.47
272.7	-101.35
272.8	-101.24
272.9	-101.12
273	-101
273.1	-100.88
273.2	-100.76
273.3	-100.64
273.4	-100.51
273.5	-100.39
273.6	-100.26
273.7	-100.14
273.8	-100
273.9	-99.874
274	-99.741
274.1	-99.606
274.2	-99.469
274.3	-99.33
274.4	-99.189
274.5	-99.045
274.6	-98.9
274.7	-98.752
274.8	-98.602
274.9	-98.45
275	-98.295
275.1	-98.138
275.2	-97.979
275.3	-97.817
275.4	-97.654
275.5	-97.49
275.6	-97.323
275.7	-97.156
275.8	-96.987
275.9	-96.816
276	-96.645
276.1	-96.473
276.2	-96.301
276.3	-96.127
276.4	-95.954
276.5	-95.78
276.6	-95.605
276.7	-95.431
276.8	-95.257
276.9	-95.083
277	-94.91
277.1	-94.737
277.2	-94.565
277.3	-94.393
277.4	-94.223
277.5	-94.053
277.6	-93.885
277.7	-93.718
277.8	-93.553
277.9	-93.39
278	-93.228
278.1	-93.068
278.2	-92.91
278.3	-92.755
278.4	-92.602
278.5	-92.451
278.6	-92.303
278.7	-92.158
278.8	-92.015
278.9	-91.876
279	-91.74
279.1	-91.607
279.2	-91.478
279.3	-91.352
279.4	-91.23
279.5	-91.112
279.6	-90.997
279.7	-90.886
279.8	-90.779
279.9	-90.675
280	-90.575
280.1	-90.477
280.2	-90.383
280.3	-90.292
280.4	-90.203
280.5	-90.118
280.6	-90.034
280.7	-89.954
280.8	-89.876
280.9	-89.8
281	-89.727
281.1	-89.656
281.2	-89.586
281.3	-89.519
281.4	-89.454
281.5	-89.39
281.6	-89.328
281.7	-89.267
281.8	-89.208
281.9	-89.15
282	-89.093
282.1	-89.037
282.2	-88.983
282.3	-88.929
282.4	-88.876
282.5	-88.824
282.6	-88.772
282.7	-88.72
282.8	-88.669
282.9	-88.619
283	-88.568
283.1	-88.517
283.2	-88.467
283.3	-88.416
283.4	-88.365
283.5	-88.313
283.6	-88.261
283.7	-88.208
283.8	-88.155
283.9	-88.101
284	-88.046
284.1	-87.99
284.2	-87.933
284.3	-87.875
284.4	-87.817
284.5	-87.757
284.6	-87.697
284.7	-87.636
284.8	-87.574
284.9	-87.511
285	-87.447
285.1	-87.383
285.2	-87.317
285.3	-87.251
285.4	-87.184
285.5	-87.117
285.6	-87.048
285.7	-86.979
285.8	-86.909
285.9	-86.839
286	-86.767
286.1	-86.695
286.2	-86.622
286.3	-86.549
286.4	-86.475
286.5	-86.4
286.6	-86.324
286.7	-86.248
286.8	-86.171
286.9	-86.093
287	-86.015
287.1	-85.936
287.2	-85.857
287.3	-85.777
287.4	-85.696
287.5	-85.615
287.6	-85.533
287.7	-85.45
287.8	-85.367
287.9	-85.284
288	-85.2
288.1	-85.115
288.2	-85.03
288.3	-84.944
288.4	-84.858
288.5	-84.771
288.6	-84.684
288.7	-84.596
288.8	-84.508
288.9	-84.419
289	-84.33
289.1	-84.241
289.2	-84.151
289.3	-84.062
289.4	-83.971
289.5	-83.881
289.6	-83.79
289.7	-83.7
289.8	-83.609
289.9	-83.518
290	-83.427
290.1	-83.336
290.2	-83.244
290.3	-83.153
290.4	-83.062
290.5	-82.971
290.6	-82.88
290.7	-82.788
290.8	-82.698
290.9	-82.607
291	-82.516
291.1	-82.426
291.2	-82.336
291.3	-82.246
291.4	-82.157
291.5	-82.067
291.6	-81.978
291.7	-81.89
291.8	-81.802
291.9	-81.714
292	-81.627
292.1	-81.54
292.2	-81.454
292.3	-81.368
292.4	-81.283
292.5	-81.199
292.6	-81.115
292.7	-81.032
292.8	-80.949
292.9	-80.867
293	-80.786
293.1	-80.706
293.2	-80.626
293.3	-80.547
293.4	-80.468
293.5	-80.39
293.6	-80.313
293.7	-80.236
293.8	-80.16
293.9	-80.084
294	-80.008
294.1	-79.933
294.2	-79.858
294.3	-79.784
294.4	-79.709
294.5	-79.635
294.6	-79.561
294.7	-79.488
294.8	-79.414
294.9	-79.34
295	-79.267
295.1	-79.193
295.2	-79.12
295.3	-79.046
295.4	-78.973
295.5	-78.899
295.6	-78.825
295.7	-78.751
295.8	-78.677
295.9	-78.602
296	-78.527
296.1	-78.452
296.2	-78.376
296.3	-78.3
296.4	-78.224
296.5	-78.147
296.6	-78.07
296.7	-77.992
296.8	-77.913
296.9	-77.834
297	-77.754
297.1	-77.674
297.2	-77.593
297.3	-77.511
297.4	-77.428
297.5	-77.344
297.6	-77.26
297.7	-77.175
297.8	-77.09
297.9	-77.004
298	-76.917
298.1	-76.83
298.2	-76.743
298.3	-76.656
298.4	-76.569
298.5	-76.481
298.6	-76.394
298.7	-76.307
298.8	-76.22
298.9	-76.134
299	-76.048
299.1	-75.962
299.2	-75.877
299.3	-75.793
299.4	-75.71
299.5	-75.627
299.6	-75.545
299.7	-75.465
299.8	-75.385
299.9	-75.307
300	-75.23
300.1	-75.154
300.2	-75.08
300.3	-75.007
300.4	-74.936
300.5	-74.867
300.6	-74.799
300.7	-74.733
300.8	-74.669
300.9	-74.608
301	-74.548
301.1	-74.491
301.2	-74.436
301.3	-74.383
301.4	-74.333
301.5	-74.285
301.6	-74.24
301.7	-74.198
301.8	-74.159
301.9	-74.122
302	-74.089
302.1	-74.058
302.2	-74.03
302.3	-74.005
302.4	-73.982
302.5	-73.962
302.6	-73.944
302.7	-73.928
302.8	-73.913
302.9	-73.901
303	-73.89
303.1	-73.881
303.2	-73.873
303.3	-73.867
303.4	-73.861
303.5	-73.856
303.6	-73.853
303.7	-73.849
303.8	-73.847
303.9	-73.844
304	-73.842
304.1	-73.84
304.2	-73.838
304.3	-73.836
304.4	-73.833
304.5	-73.83
304.6	-73.826
304.7	-73.821
304.8	-73.816
304.9	-73.809
305	-73.801
305.1	-73.792
305.2	-73.781
305.3	-73.769
305.4	-73.755
305.5	-73.739
305.6	-73.721
305.7	-73.701
305.8	-73.678
305.9	-73.653
306	-73.625
306.1	-73.594
306.2	-73.561
306.3	-73.524
306.4	-73.485
306.5	-73.442
306.6	-73.395
306.7	-73.345
306.8	-73.293
306.9	-73.237
307	-73.179
307.1	-73.117
307.2	-73.053
307.3	-72.987
307.4	-72.918
307.5	-72.847
307.6	-72.774
307.7	-72.699
307.8	-72.622
307.9	-72.543
308	-72.463
308.1	-72.381
308.2	-72.298
308.3	-72.213
308.4	-72.127
308.5	-72.04
308.6	-71.953
308.7	-71.864
308.8	-71.775
308.9	-71.685
309	-71.595
309.1	-71.505
309.2	-71.414
309.3	-71.323
309.4	-71.232
309.5	-71.142
309.6	-71.052
309.7	-70.962
309.8	-70.873
309.9	-70.784
310	-70.696
310.1	-70.609
310.2	-70.523
310.3	-70.438
310.4	-70.355
310.5	-70.272
310.6	-70.192
310.7	-70.113
310.8	-70.035
310.9	-69.96
311	-69.886
311.1	-69.815
311.2	-69.745
311.3	-69.678
311.4	-69.611
311.5	-69.547
311.6	-69.484
311.7	-69.422
311.8	-69.362
311.9	-69.302
312	-69.244
312.1	-69.187
312.2	-69.131
312.3	-69.076
312.4	-69.021
312.5	-68.967
312.6	-68.913
312.7	-68.86
312.8	-68.808
312.9	-68.755
313	-68.703
313.1	-68.65
313.2	-68.598
313.3	-68.545
313.4	-68.492
313.5	-68.439
313.6	-68.385
313.7	-68.331
313.8	-68.276
313.9	-68.22
314	-68.163
314.1	-68.106
314.2	-68.047
314.3	-67.987
314.4	-67.926
314.5	-67.864
314.6	-67.8
314.7	-67.735
314.8	-67.668
314.9	-67.599
315	-67.529
315.1	-67.456
315.2	-67.382
315.3	-67.305
315.4	-67.226
315.5	-67.145
315.6	-67.062
315.7	-66.976
315.8	-66.888
315.9	-66.799
316	-66.707
316.1	-66.614
316.2	-66.519
316.3	-66.423
316.4	-66.325
316.5	-66.226
316.6	-66.126
316.7	-66.025
316.8	-65.923
316.9	-65.82
317	-65.717
317.1	-65.613
317.2	-65.508
317.3	-65.403
317.4	-65.298
317.5	-65.193
317.6	-65.088
317.7	-64.983
317.8	-64.878
317.9	-64.773
318	-64.669
318.1	-64.566
318.2	-64.463
318.3	-64.361
318.4	-64.26
318.5	-64.16
318.6	-64.062
318.7	-63.964
318.8	-63.868
318.9	-63.774
319	-63.681
319.1	-63.59
319.2	-63.5
319.3	-63.413
319.4	-63.328
319.5	-63.244
319.6	-63.164
319.7	-63.085
319.8	-63.01
319.9	-62.937
320	-62.866
320.1	-62.799
320.2	-62.734
320.3	-62.672
320.4	-62.612
320.5	-62.555
320.6	-62.5
320.7	-62.448
320.8	-62.397
320.9	-62.349
321	-62.303
321.1	-62.259
321.2	-62.217
321.3	-62.177
321.4	-62.139
321.5	-62.102
321.6	-62.067
321.7	-62.034
321.8	-62.002
321.9	-61.971
322	-61.942
322.1	-61.914
322.2	-61.887
322.3	-61.861
322.4	-61.836
322.5	-61.812
322.6	-61.789
322.7	-61.767
322.8	-61.745
322.9	-61.725
323	-61.704
323.1	-61.684
323.2	-61.665
323.3	-61.646
323.4	-61.627
323.5	-61.608
323.6	-61.589
323.7	-61.57
323.8	-61.552
323.9	-61.533
324	-61.514
324.1	-61.494
324.2	-61.474
324.3	-61.454
324.4	-61.433
324.5	-61.412
324.6	-61.39
324.7	-61.367
324.8	-61.344
324.9	-61.32
325	-61.295
325.1	-61.27
325.2	-61.244
325.3	-61.217
325.4	-61.19
325.5	-61.162
325.6	-61.134
325.7	-61.104
325.8	-61.075
325.9	-61.044
326	-61.013
326.1	-60.981
326.2	-60.949
326.3	-60.915
326.4	-60.881
326.5	-60.847
326.6	-60.812
326.7	-60.776
326.8	-60.739
326.9	-60.702
327	-60.664
327.1	-60.626
327.2	-60.586
327.3	-60.546
327.4	-60.506
327.5	-60.464
327.6	-60.422
327.7	-60.38
327.8	-60.336
327.9	-60.292
328	-60.247
328.1	-60.202
328.2	-60.156
328.3	-60.109
328.4	-60.061
328.5	-60.013
328.6	-59.964
328.7	-59.914
328.8	-59.864
328.9	-59.813
329	-59.761
329.1	-59.708
329.2	-59.655
329.3	-59.601
329.4	-59.547
329.5	-59.492
329.6	-59.436
329.7	-59.38
329.8	-59.324
329.9	-59.267
330	-59.209
330.1	-59.152
330.2	-59.094
330.3	-59.035
330.4	-58.977
330.5	-58.917
330.6	-58.858
330.7	-58.799
330.8	-58.739
330.9	-58.68
331	-58.62
331.1	-58.56
331.2	-58.5
331.3	-58.44
331.4	-58.38
331.5	-58.32
331.6	-58.261
331.7	-58.201
331.8	-58.141
331.9	-58.082
332	-58.023
332.1	-57.964
332.2	-57.905
332.3	-57.847
332.4	-57.789
332.5	-57.731
332.6	-57.673
332.7	-57.617
332.8	-57.56
332.9	-57.504
333	-57.449
333.1	-57.394
333.2	-57.339
333.3	-57.285
333.4	-57.232
333.5	-57.18
333.6	-57.128
333.7	-57.077
333.8	-57.026
333.9	-56.976
334	-56.927
334.1	-56.879
334.2	-56.831
334.3	-56.783
334.4	-56.736
334.5	-56.69
334.6	-56.644
334.7	-56.599
334.8	-56.555
334.9	-56.511
335	-56.467
335.1	-56.424
335.2	-56.382
335.3	-56.34
335.4	-56.298
335.5	-56.257
335.6	-56.217
335.7	-56.177
335.8	-56.138
335.9	-56.099
336	-56.06
336.1	-56.022
336.2	-55.984
336.3	-55.947
336.4	-55.91
336.5	-55.874
336.6	-55.838
336.7	-55.802
336.8	-55.767
336.9	-55.732
337	-55.697
337.1	-55.663
337.2	-55.629
337.3	-55.596
337.4	-55.562
337.5	-55.529
337.6	-55.497
337.7	-55.465
337.8	-55.433
337.9	-55.401
338	-55.369
338.1	-55.338
338.2	-55.307
338.3	-55.277
338.4	-55.246
338.5	-55.216
338.6	-55.186
338.7	-55.156
338.8	-55.126
338.9	-55.097
339	-55.068
339.1	-55.038
339.2	-55.009
339.3	-54.98
339.4	-54.951
339.5	-54.923
339.6	-54.894
339.7	-54.866
339.8	-54.837
339.9	-54.808
340	-54.78
340.1	-54.751
340.2	-54.723
340.3	-54.695
340.4	-54.666
340.5	-54.638
340.6	-54.609
340.7	-54.581
340.8	-54.552
340.9	-54.523
341	-54.495
341.1	-54.466
341.2	-54.437
341.3	-54.408
341.4	-54.379
341.5	-54.349
341.6	-54.319
341.7	-54.29
341.8	-54.26
341.9	-54.23
342	-54.2
342.1	-54.169
342.2	-54.138
342.3	-54.107
342.4	-54.076
342.5	-54.045
342.6	-54.013
342.7	-53.981
342.8	-53.949
342.9	-53.916
343	-53.883
343.1	-53.85
343.2	-53.816
343.3	-53.782
343.4	-53.748
343.5	-53.713
343.6	-53.678
343.7	-53.643
343.8	-53.607
343.9	-53.571
344	-53.534
344.1	-53.497
344.2	-53.46
344.3	-53.422
344.4	-53.383
344.5	-53.345
344.6	-53.305
344.7	-53.265
344.8	-53.225
344.9	-53.185
345	-53.143
345.1	-53.102
345.2	-53.059
345.3	-53.016
345.4	-52.973
345.5	-52.929
345.6	-52.884
345.7	-52.839
345.8	-52.794
345.9	-52.747
346	-52.701
346.1	-52.653
346.2	-52.605
346.3	-52.556
346.4	-52.507
346.5	-52.457
346.6	-52.406
346.7	-52.355
346.8	-52.303
346.9	-52.25
347	-52.196
347.1	-52.142
347.2	-52.087
347.3	-52.032
347.4	-51.976
347.5	-51.92
347.6	-51.863
347.7	-51.806
347.8	-51.749
347.9	-51.692
348	-51.634
348.1	-51.576
348.2	-51.518
348.3	-51.46
348.4	-51.402
348.5	-51.343
348.6	-51.285
348.7	-51.227
348.8	-51.169
348.9	-51.112
349	-51.055
349.1	-50.998
349.2	-50.941
349.3	-50.885
349.4	-50.829
349.5	-50.774
349.6	-50.719
349.7	-50.665
349.8	-50.611
349.9	-50.558
350	-50.506
350.1	-50.455
350.2	-50.404
350.3	-50.355
350.4	-50.306
350.5	-50.259
350.6	-50.212
350.7	-50.166
350.8	-50.122
350.9	-50.079
351	-50.037
351.1	-49.996
351.2	-49.956
351.3	-49.918
351.4	-49.881
351.5	-49.846
351.6	-49.812
351.7	-49.779
351.8	-49.748
351.9	-49.718
352	-49.688
352.1	-49.66
352.2	-49.633
352.3	-49.607
352.4	-49.582
352.5	-49.557
352.6	-49.533
352.7	-49.51
352.8	-49.488
352.9	-49.466
353	-49.444
353.1	-49.423
353.2	-49.403
353.3	-49.382
353.4	-49.362
353.5	-49.342
353.6	-49.323
353.7	-49.303
353.8	-49.283
353.9	-49.264
354	-49.244
354.1	-49.224
354.2	-49.203
354.3	-49.183
354.4	-49.162
354.5	-49.141
354.6	-49.119
354.7	-49.097
354.8	-49.074
354.9	-49.05
355	-49.026
355.1	-49
355.2	-48.974
355.3	-48.947
355.4	-48.919
355.5	-48.891
355.6	-48.861
355.7	-48.829
355.8	-48.797
355.9	-48.763
356	-48.729
356.1	-48.692
356.2	-48.655
356.3	-48.616
356.4	-48.576
356.5	-48.535
356.6	-48.493
356.7	-48.45
356.8	-48.405
356.9	-48.36
357	-48.313
357.1	-48.265
357.2	-48.217
357.3	-48.167
357.4	-48.117
357.5	-48.065
357.6	-48.013
357.7	-47.96
357.8	-47.905
357.9	-47.85
358	-47.795
358.1	-47.738
358.2	-47.681
358.3	-47.622
358.4	-47.563
358.5	-47.504
358.6	-47.444
358.7	-47.383
358.8	-47.321
358.9	-47.259
359	-47.196
359.1	-47.133
359.2	-47.069
359.3	-47.005
359.4	-46.94
359.5	-46.874
359.6	-46.808
359.7	-46.742
359.8	-46.676
359.9	-46.609
360	-46.541
360.1	-46.474
360.2	-46.406
360.3	-46.337
360.4	-46.269
360.5	-46.2
360.6	-46.131
360.7	-46.063
360.8	-45.994
360.9	-45.925
361	-45.856
361.1	-45.788
361.2	-45.72
361.3	-45.652
361.4	-45.585
361.5	-45.518
361.6	-45.452
361.7	-45.386
361.8	-45.321
361.9	-45.257
362	-45.194
362.1	-45.132
362.2	-45.071
362.3	-45.011
362.4	-44.952
362.5	-44.894
362.6	-44.838
362.7	-44.782
362.8	-44.729
362.9	-44.677
363	-44.626
363.1	-44.577
363.2	-44.53
363.3	-44.485
363.4	-44.441
363.5	-44.4
363.6	-44.36
363.7	-44.322
363.8	-44.287
363.9	-44.254
364	-44.223
364.1	-44.195
364.2	-44.168
364.3	-44.145
364.4	-44.124
364.5	-44.106
364.6	-44.09
364.7	-44.077
364.8	-44.067
364.9	-44.06
365	-44.056
365.1	-44.054
365.2	-44.055
365.3	-44.058
365.4	-44.064
365.5	-44.071
365.6	-44.081
365.7	-44.092
365.8	-44.105
365.9	-44.119
366	-44.135
366.1	-44.152
366.2	-44.17
366.3	-44.189
366.4	-44.209
366.5	-44.229
366.6	-44.25
366.7	-44.272
366.8	-44.294
366.9	-44.315
367	-44.337
367.1	-44.359
367.2	-44.38
367.3	-44.401
367.4	-44.421
367.5	-44.441
367.6	-44.46
367.7	-44.477
367.8	-44.494
367.9	-44.509
368	-44.523
368.1	-44.535
368.2	-44.546
368.3	-44.554
368.4	-44.561
368.5	-44.565
368.6	-44.568
368.7	-44.568
368.8	-44.565
368.9	-44.56
369	-44.551
369.1	-44.54
369.2	-44.526
369.3	-44.508
369.4	-44.487
369.5	-44.463
369.6	-44.436
369.7	-44.406
369.8	-44.373
369.9	-44.337
370	-44.298
370.1	-44.257
370.2	-44.214
370.3	-44.167
370.4	-44.119
370.5	-44.068
370.6	-44.015
370.7	-43.961
370.8	-43.904
370.9	-43.846
371	-43.785
371.1	-43.724
371.2	-43.66
371.3	-43.596
371.4	-43.53
371.5	-43.463
371.6	-43.395
371.7	-43.325
371.8	-43.255
371.9	-43.184
372	-43.113
372.1	-43.041
372.2	-42.968
372.3	-42.895
372.4	-42.822
372.5	-42.748
372.6	-42.675
372.7	-42.601
372.8	-42.528
372.9	-42.454
373	-42.382
373.1	-42.309
373.2	-42.237
373.3	-42.166
373.4	-42.095
373.5	-42.026
373.6	-41.957
373.7	-41.889
373.8	-41.822
373.9	-41.757
374	-41.693
374.1	-41.63
374.2	-41.567
374.3	-41.506
374.4	-41.446
374.5	-41.388
374.6	-41.33
374.7	-41.273
374.8	-41.217
374.9	-41.163
375	-41.109
375.1	-41.056
375.2	-41.004
375.3	-40.953
375.4	-40.903
375.5	-40.854
375.6	-40.806
375.7	-40.759
375.8	-40.713
375.9	-40.667
376	-40.622
376.1	-40.578
376.2	-40.535
376.3	-40.493
376.4	-40.452
376.5	-40.411
376.6	-40.371
376.7	-40.332
376.8	-40.293
376.9	-40.255
377	-40.218
377.1	-40.181
377.2	-40.145
377.3	-40.11
377.4	-40.075
377.5	-40.041
377.6	-40.008
377.7	-39.975
377.8	-39.943
377.9	-39.911
378	-39.879
378.1	-39.849
378.2	-39.818
378.3	-39.789
378.4	-39.759
378.5	-39.73
378.6	-39.702
378.7	-39.674
378.8	-39.646
378.9	-39.618
379	-39.591
379.1	-39.564
379.2	-39.538
379.3	-39.512
379.4	-39.486
379.5	-39.46
379.6	-39.434
379.7	-39.409
379.8	-39.383
379.9	-39.358
380	-39.333
380.1	-39.308
380.2	-39.283
380.3	-39.258
380.4	-39.233
380.5	-39.208
380.6	-39.183
380.7	-39.158
380.8	-39.133
380.9	-39.108
381	-39.083
381.1	-39.057
381.2	-39.032
381.3	-39.006
381.4	-38.98
381.5	-38.954
381.6	-38.927
381.7	-38.901
381.8	-38.874
381.9	-38.846
382	-38.818
382.1	-38.79
382.2	-38.762
382.3	-38.733
382.4	-38.704
382.5	-38.674
382.6	-38.644
382.7	-38.613
382.8	-38.582
382.9	-38.55
383	-38.518
383.1	-38.486
383.2	-38.453
383.3	-38.42
383.4	-38.386
383.5	-38.352
383.6	-38.318
383.7	-38.283
383.8	-38.248
383.9	-38.213
384	-38.177
384.1	-38.142
384.2	-38.106
384.3	-38.07
384.4	-38.034
384.5	-37.998
384.6	-37.961
384.7	-37.925
384.8	-37.889
384.9	-37.852
385	-37.816
385.1	-37.779
385.2	-37.743
385.3	-37.707
385.4	-37.671
385.5	-37.634
385.6	-37.598
385.7	-37.563
385.8	-37.527
385.9	-37.492
386	-37.457
386.1	-37.422
386.2	-37.387
386.3	-37.353
386.4	-37.319
386.5	-37.285
386.6	-37.252
386.7	-37.219
386.8	-37.186
386.9	-37.154
387	-37.123
387.1	-37.091
387.2	-37.061
387.3	-37.03
387.4	-37.001
387.5	-36.972
387.6	-36.943
387.7	-36.914
387.8	-36.886
387.9	-36.857
388	-36.83
388.1	-36.802
388.2	-36.774
388.3	-36.747
388.4	-36.72
388.5	-36.692
388.6	-36.665
388.7	-36.637
388.8	-36.61
388.9	-36.582
389	-36.554
389.1	-36.526
389.2	-36.498
389.3	-36.469
389.4	-36.44
389.5	-36.411
389.6	-36.381
389.7	-36.351
389.8	-36.32
389.9	-36.289
390	-36.257
390.1	-36.225
390.2	-36.192
390.3	-36.158
390.4	-36.124
390.5	-36.088
390.6	-36.052
390.7	-36.015
390.8	-35.978
390.9	-35.939
391	-35.9
391.1	-35.859
391.2	-35.817
391.3	-35.775
391.4	-35.731
391.5	-35.686
391.6	-35.64
391.7	-35.593
391.8	-35.544
391.9	-35.495
392	-35.444
392.1	-35.393
392.2	-35.341
392.3	-35.288
392.4	-35.235
392.5	-35.181
392.6	-35.127
392.7	-35.073
392.8	-35.018
392.9	-34.963
[truncated: 34,785 more rows]
