# Supplementary material for: Staggered structural dynamic-mediated selective adsorption of H2O/D2O on flexible graphene oxide nanosheets
Source: Nat Commun. 2024 Apr 27;15:3585. doi: 10.1038/s41467-024-47838-9 (PMC11055881; doi:10.1038/s41467-024-47838-9)
Supplement: Supplementary file 18 — Source Data [file 41467_2024_47838_MOESM18_ESM.zip › Source Data file/FigS3/XRD_profile_of_GO.xlsx]

## Sheet: Sheet1
2q(degree)	Intensity(counts per second)
1.5555	887.38
1.6203	846.06
1.6851	856.58
1.75	839.05
1.8148	826.98
1.8796	820.44
1.9444	802.6
2.0092	763.66
2.0741	777.58
2.1389	787.55
2.2037	790.8
2.2685	787.62
2.3334	792.93
2.3982	764.13
2.463	787.63
2.5278	775.65
2.5927	784.4
2.6575	804.11
2.7223	796.54
2.7871	846.48
2.852	837.79
2.9168	847.3
2.9816	845.97
3.0465	827.79
3.1113	879.16
3.1761	903.96
3.241	914.55
3.3058	952.95
3.3706	955.45
3.4355	958.14
3.5003	1011.5
3.5652	1039.1
3.63	1054.2
3.6949	1087.9
3.7597	1112.7
3.8245	1155.2
3.8894	1205.5
3.9542	1245.1
4.0191	1282.3
4.0839	1350.9
4.1488	1423.1
4.2137	1475.7
4.2785	1573.9
4.3434	1712.5
4.4082	1818.1
4.4731	1997
4.5379	2172.2
4.6028	2394.4
4.6677	2682.2
4.7325	3048.7
4.7974	3499
4.8623	4084.3
4.9271	4818.2
4.992	5668.4
5.0569	6450.2
5.1218	7215.3
5.1866	7770.3
5.2515	8116.5
5.3164	8119.1
5.3813	7796.5
5.4462	7183.4
5.511	6408.5
5.5759	5523.6
5.6408	4746.3
5.7057	4156.6
5.7706	3687.5
5.8355	3403.1
5.9004	3199.4
5.9653	3086.1
6.0302	2966.3
6.0951	2893.5
6.16	2830.4
6.2249	2756.9
6.2898	2675
6.3547	2619.1
6.4196	2570.5
6.4845	2533
6.5495	2466.9
6.6144	2432.3
6.6793	2378.2
6.7442	2355.7
6.8091	2300.1
6.8741	2283
6.939	2237.1
7.0039	2204.9
7.0689	2183.5
7.1338	2163.5
7.1987	2093.1
7.2637	2091.9
7.3286	2061.2
7.3936	2013.9
7.4585	1986.6
7.5235	1946
7.5884	1915.5
7.6534	1912
7.7183	1892
7.7833	1842.3
7.8482	1805.2
7.9132	1786.6
7.9782	1762.6
8.0431	1719
8.1081	1684.6
8.1731	1679.1
8.2381	1652.5
8.303	1620
8.368	1578.4
8.433	1551.8
8.498	1521.5
8.563	1491.8
8.628	1465.5
8.693	1449.6
8.758	1437.2
8.823	1406.2
8.888	1389.7
8.953	1334
9.018	1347.7
9.083	1316.8
9.148	1313.8
9.2131	1274.3
9.2781	1258
9.3431	1236
9.4081	1241.6
9.4732	1200.1
9.5382	1201.5
9.6032	1173.9
9.6683	1183.8
9.7333	1149.6
9.7984	1126.5
9.8634	1109.1
9.9285	1107
9.9935	1110.7
10.059	1086.2
10.124	1074.4
10.189	1079.4
10.254	1060.3
10.319	1065.7
10.384	1031.7
10.449	1065.6
10.514	1040.5
10.579	1046.6
10.644	1038.5
10.709	1023.2
10.774	1025
10.84	1004.5
10.905	996.98
10.97	1001.7
11.035	1003.9
11.1	981.9
11.165	979.26
11.23	934.41
11.295	947.46
11.36	974.96
11.426	950.61
11.491	947.92
11.556	949.36
11.621	954.12
11.686	931.78
11.751	956.84
11.816	922.3
11.882	936.6
11.947	937.74
12.012	936.75
12.077	973.66
12.142	943.69
12.208	928.78
12.273	933.71
12.338	946.37
12.403	934.18
12.468	919.94
12.533	917.06
12.599	925.03
12.664	930.75
12.729	947.26
12.794	926.78
12.86	925.76
12.925	926.71
12.99	946.29
13.055	947.61
13.12	928.22
13.186	933.47
13.251	944.82
13.316	951.46
13.381	937.46
13.447	942.69
13.512	964.29
13.577	950.62
13.642	937.93
13.708	955.63
13.773	957.5
13.838	957.57
13.904	983.97
13.969	976.3
14.034	970.84
14.099	959.49
14.165	968.47
14.23	969.06
14.295	959.01
14.361	978.68
14.426	976
14.491	961.68
14.557	1001.6
14.622	973.25
14.687	1001.7
14.753	951.92
14.818	992.81
14.883	984.34
14.949	994.32
15.014	983.18
15.08	974.22
15.145	979.48
15.21	984.02
15.276	968.03
15.341	951.87
15.407	986.06
15.472	996.34
15.537	996.22
15.603	999.23
15.668	1001.8
15.734	1005.6
15.799	961.06
15.864	964.2
15.93	964.61
15.995	956.74
16.061	969.85
16.126	964.34
16.192	968.5
16.257	955.93
16.323	960.91
16.388	947.27
16.454	965.19
16.519	961.75
16.585	930.15
16.65	973.26
16.716	941.66
16.781	947.04
16.847	952.03
16.912	948.22
16.978	946.42
17.043	926.79
17.109	920.17
17.174	928.05
17.24	936.75
17.305	893.08
17.371	937.48
17.437	928.7
17.502	925.33
17.568	911.88
17.633	894.03
17.699	901.38
17.764	908.01
17.83	877.83
17.896	892.29
17.961	910.82
18.027	900.99
18.092	880.34
18.158	921.58
18.224	912.25
18.289	936.57
18.355	902.06
18.421	909.87
18.486	920.01
18.552	916.3
18.618	944.9
18.683	976.14
18.749	1031.5
18.815	1045.3
18.88	1112.1
18.946	1161.6
19.012	1188.5
19.078	1199.3
19.143	1164.8
19.209	1160.7
19.275	1098.1
19.34	1082.7
19.406	1006
19.472	964.95
19.538	938.71
19.604	862.43
19.669	862.14
19.735	867.05
19.801	850.21
19.867	840.29
19.932	818.33
19.998	796.64
20.064	791.57
20.13	790.15
20.196	803.6
20.262	770.07
20.327	771.12
20.393	818.01
20.459	677.93
20.525	760.76
20.591	668.18
20.657	705.29
20.723	587.33
20.788	677.68
20.854	698.03
20.92	638.13
20.986	701.83
21.052	704.55
21.118	679.01
21.184	651.63
21.25	687.87
21.316	649.7
21.382	655.73
21.448	633.96
21.514	642.16
21.58	627.19
21.646	629.79
21.712	628.59
21.778	620.17
21.844	610.01
21.91	640.34
21.976	652.94
22.042	605.05
22.108	623.44
22.174	636.6
22.24	621.93
22.306	642.3
22.372	568.94
22.438	576.16
22.504	595.21
22.57	633.92
22.636	648.78
22.702	601.07
22.768	568.72
22.835	599.97
22.901	593.7
22.967	579.16
23.033	581.5
23.099	580.87
23.165	587.35
23.231	531.23
23.298	588.93
23.364	565.93
23.43	622.42
23.496	574.66
23.562	511.56
23.629	541.82
23.695	480.87
23.761	492.93
23.827	465.92
23.894	552.06
23.96	498.66
24.026	525.78
24.092	540.88
24.159	514.71
24.225	561.54
24.291	555.99
24.357	508.43
24.424	516.57
24.49	515.91
24.556	536.3
24.623	527.33
24.689	526.12
24.755	507.93
24.822	491.29
24.888	519.39
24.954	521.94
25.021	534.13
25.087	523.21
25.154	519.81
25.22	518.31
25.286	513.86
25.353	491.28
25.419	494.36
25.486	495.26
25.552	494.36
25.619	525
25.685	510.93
25.752	522.62
25.818	524.34
25.885	488.47
25.951	494.3
26.018	500.78
26.084	496.78
26.151	486.6
26.217	464.29
26.284	494.97
26.35	497.76
26.417	484.12
26.484	474
26.55	522.31
26.617	492.63
26.683	471.24
26.75	480.67
26.817	456.18
26.883	509.78
26.95	497.64
27.016	474.37
27.083	464.96
27.15	505.06
27.216	456.86
27.283	482.07
27.35	490.16
27.417	495.68
27.483	465.84
27.55	464.97
27.617	481.09
27.683	483.2
27.75	487.06
27.817	476.22
27.884	481.97
27.951	488.08
28.017	484.62
28.084	492.61
28.151	495.43
28.218	466.4
28.285	493.05
28.351	479
28.418	493.44
28.485	468.57
28.552	490.69
28.619	479.7
28.686	496.2
28.753	470.06
28.82	471.01
28.887	477.67
28.953	499.27
29.02	494.73
29.087	495.13
29.154	452.96
29.221	481.7
29.288	466.24
29.355	477.64
29.422	471.13
29.489	478.02
29.556	483
29.623	451.37
29.69	453.46
29.757	458.67
29.824	450.26
29.892	494.89
29.959	458.94
30.026	477.46
30.093	478.62
30.16	443.83
30.227	495.43
30.294	466.5
30.361	463.24
30.429	498.77
30.496	470.27
30.563	478.35
30.63	485.7
30.697	456.55
30.765	507.73
30.832	493.65
30.899	491.54
30.966	511.37
31.033	490.34
31.101	488.8
31.168	476.73
31.235	482.98
31.303	517.64
31.37	460.85
31.437	498.71
31.505	479.14
31.572	485.6
31.639	481.52
31.707	492.1
31.774	493.5
31.841	495.26
31.909	504.5
31.976	506.08
32.044	494.07
32.111	517.1
32.179	496.63
32.246	501.46
32.313	514.25
32.381	517.69
32.448	507.98
32.516	535.73
32.583	521.22
32.651	523.57
32.719	504.81
32.786	526.19
32.854	532.6
32.921	564.15
32.989	534.59
33.056	574.4
33.124	572.97
33.192	592.29
33.259	603.22
33.327	626.08
33.395	609.37
33.462	599.75
33.53	605.63
33.598	579.4
33.665	602.36
33.733	581.46
33.801	566.79
33.869	597.63
33.936	594.81
34.004	572.97
34.072	575.21
34.14	557.65
34.207	560.66
34.275	532.45
34.343	528.35
34.411	564.05
34.479	536.49
34.547	559.15
34.614	538.67
34.682	566
34.75	554.45
34.818	545.21
34.886	559.22
34.954	555.09
35.022	541.17
35.09	509.46
35.158	514.5
35.226	538.95
35.294	535.44
35.362	510.67
35.43	509.87
35.498	525.08
35.566	513.96
35.634	521.9
35.702	510.12
35.77	507.47
35.838	533.66
35.907	518.37
35.975	526.23
36.043	488.01
36.111	487.1
36.179	541.2
36.247	497.42
36.316	499.5
36.384	505.27
36.452	504.73
36.52	519.7
36.589	501.36
36.657	501.4
36.725	514.75
36.793	507.12
36.862	498
36.93	532.63
36.998	480.62
37.067	467.17
37.135	504.09
37.203	513.56
37.272	477.8
37.34	514.05
37.409	505.69
37.477	484.15
37.546	490.03
37.614	543.96
37.682	486.72
37.751	467.07
37.819	499.25
37.888	504.49
37.956	505.42
38.025	496.51
38.094	460.96
38.162	464.3
38.231	494.46
38.299	486.17
38.368	484.54
38.437	470.7
38.505	478.46
38.574	467.78
38.643	495.82
38.711	472.08
38.78	453.82
38.849	477.68
38.917	480.59
38.986	459.14
39.055	479.61
39.124	480.01
39.192	463.47
39.261	479.92
39.33	475.62
39.399	495.15
39.468	462.97
39.537	475.82
39.605	464.46
39.674	460.41
39.743	442.6
39.812	452.56
39.881	462.65
39.95	444.47
40.019	443.9
40.088	469.87
40.157	442.28
40.226	457.09
40.295	433.4
40.364	431.77
40.433	454.61
40.502	464.94
40.571	415.18
40.64	440.51
40.71	442
40.779	419.73
40.848	402.34
40.917	422.17
40.986	441.41
41.055	416.58
41.125	452.27
41.194	433.34
41.263	402.79
41.332	423.21
41.402	422.76
41.471	412.09
41.54	414.59
41.61	401.88
41.679	373.13
41.748	425.51
41.818	397.7
41.887	425.77
41.956	419.66
42.026	409.73
42.095	372.17
42.165	380.26
42.234	411.17
42.304	414.95
42.373	372.16
42.443	370.83
42.512	396.01
42.582	382.28
42.651	416.22
42.721	398.61
42.791	360.57
42.86	392.38
42.93	389.81
42.999	399.86
43.069	389.88
43.139	334.49
43.208	376.14
43.278	358.58
43.348	388.15
43.418	399.97
43.487	366.19
43.557	371.18
43.627	396.65
43.697	328.48
43.767	326.34
43.837	314.59
43.906	337.44
43.976	338.19
44.046	351.18
44.116	348.89
44.186	327.97
44.256	384.84
44.326	371.44
44.396	330.47
44.466	391.63
44.536	382.32
44.606	367.46
44.676	342.94
44.746	345.98
44.816	357.62
44.886	377.28
44.957	381.46
45.027	343.56
45.097	364.67
45.167	371.08
45.237	340.17
45.307	373.83
45.378	358.99
45.448	367.53
45.518	377.29
45.588	376.6
45.659	339.98
45.729	393.63
45.799	357.75
45.87	335.53
45.94	350.31
46.011	369.49
46.081	339.56
46.151	343.15
46.222	371.14
46.292	357.84
46.363	346.29
46.433	334.72
46.504	346.77
46.574	351.22
46.645	323.31
46.716	346.4
46.786	343.99
46.857	319.26
46.928	315.8
46.998	363.58
47.069	370.88
47.14	363.37
47.21	347.58
47.281	371.21
47.352	347.85
47.423	328.36
47.493	377.38
47.564	335.72
47.635	358.81
47.706	342.98
47.777	360.3
47.848	342.91
47.919	337.07
47.989	359.77
48.06	339.27
48.131	313.68
48.202	334.88
48.273	319.65
48.344	333.41
48.415	341.01
48.487	322.24
48.558	337.22
48.629	351.77
48.7	320.89
48.771	322.06
48.842	336.87
48.913	319.08
48.985	359.95
49.056	338.78
49.127	343.5
49.198	336.04
49.27	359.25
49.341	332.49
49.412	350.71
49.484	300.56
49.555	368.86
49.626	329.99
49.698	348.19
49.769	342.42
49.841	328.1
49.912	332.22
49.984	311.33
50.055	362.05
50.127	333.25
50.198	350.72
50.27	325.08
50.341	350.01
50.413	363.58
50.485	373.63
50.556	318.48
50.628	351.76
50.7	312.59
50.771	319.25
50.843	328.6
50.915	329.83
50.987	326.38
51.059	317.39
51.13	309.62
51.202	346.7
51.274	366.49
51.346	346.78
51.418	371.96
51.49	311.21
51.562	359.36
51.634	344.95
51.706	334.52
51.778	365.78
51.85	318.27
51.922	359.57
51.994	333.64
52.066	305.48
52.138	350.84
52.211	325.13
52.283	323.76
52.355	337.29
52.427	319.08
52.499	341.51
52.572	321.15
52.644	338.51
52.716	326.18
52.789	360.03
52.861	340.08
52.933	354.74
53.006	349.88
53.078	344.54
53.151	352.34
53.223	313.31
53.296	315.61
53.368	346.54
53.441	360.21
53.513	338.23
53.586	366.39
53.659	352.43
53.731	336.74
53.804	369.12
53.877	323.54
53.949	355.51
54.022	330.76
54.095	299.39
54.168	332.07
54.24	365.62
54.313	330.11
54.386	331.84
54.459	345.54
54.532	342.77
54.605	367.94
54.678	355.14
54.751	323.55
54.824	340.84
54.897	342.27
54.97	337.87
55.043	326.82
55.116	279.9
55.189	331.53
55.262	340.89
55.335	338.28
55.408	343.93
55.482	316.74
55.555	321.18
55.628	358.51
55.701	341.21
55.775	321.41
55.848	327.14
55.922	313.05
55.995	340.16
56.068	312.16
56.142	318.47
56.215	346.7
56.289	346.74
56.362	343.49
56.436	357.11
56.509	329.18
56.583	314.72
56.657	334.87
56.73	336.62
56.804	330.42
56.878	324.03
56.951	343.84
57.025	317.76
57.099	346.01
57.173	329.93
57.246	332.27
57.32	323.08
57.394	332.4
57.468	307.66
57.542	352.81
57.616	315.63
57.69	289.12
57.764	292.82
57.838	284.48
57.912	308.03
57.986	296.44
58.06	327.1
58.134	285.98
58.208	322.77
58.283	320.48
58.357	308.79
58.431	326.75
58.505	328.2
58.58	332.43
58.654	309.13
58.728	349.64
58.803	334.24
58.877	326.48
58.952	341.52
59.026	344.95
59.1	338.88
59.175	330.48
59.25	341.17
59.324	311.83
59.399	367.93
59.473	339.75
59.548	323.07
59.623	342.71
59.697	334.78
59.772	343.45
59.847	350.17
59.922	341.77
59.997	342.85
60.071	365.42
60.146	332.93
60.221	333.98
60.296	336.6
60.371	335.7
60.446	310.29
60.521	359.2
60.596	343.98
60.671	336.42
60.746	340.02
60.821	384.15
60.897	339.07
60.972	311.5
61.047	349.75
61.122	340.41
61.198	351.04
61.273	295.11
61.348	320.32
61.424	318.12
61.499	312.72
61.574	308.82
61.65	335.74
61.725	322.39
61.801	324.38
61.876	339.9
61.952	310.79
62.028	357.03
62.103	319.89
62.179	319.43
62.255	337.13
62.33	322.47
62.406	318.36
62.482	318.19
62.558	319.43
62.634	327.55
62.709	325.74
62.785	341.2
62.861	338.98
62.937	332
63.013	323.63
63.089	311.72
63.165	353.07
63.241	340.16
63.318	330.19
63.394	308.37
63.47	299.37
63.546	347.49
63.622	368.14
63.699	317.53
63.775	341.33
63.851	330.49
63.928	335.03
64.004	295.96
64.081	312.55
64.157	315.5
64.233	318.64
64.31	308.89
64.387	317.81
64.463	327.1
64.54	296.69
64.616	355.85
64.693	289.11
64.77	321.67
64.847	319.54
64.923	287.33
65	315.66
65.077	305.68
65.154	305.27
65.231	309.35
65.308	325.2
65.385	301.1
65.462	312.15
65.539	299.87
65.616	326.39
65.693	332.19
65.77	332.41
65.848	295
65.925	331.41
66.002	300.78
66.079	283.06
66.157	331.08
66.234	312.12
66.311	321.37
66.389	276.17
66.466	321.62
66.544	313.02
66.621	349.64
66.699	319.79
66.777	302.93
66.854	334.49
66.932	272.72
67.01	313.77
67.087	330.69
67.165	320.4
67.243	320.97
67.321	303.96
67.399	331.94
67.477	310.37
67.555	306.07
67.633	293.89
67.711	302.84
67.789	310.72
67.867	323.73
67.945	290.79
68.023	349.74
68.101	306.79
68.179	283.42
68.258	285.12
68.336	299.05
68.414	302.15
68.493	323.26
68.571	297.45
68.65	283.7
68.728	315.93
68.807	296.09
68.885	303.44
68.964	312.26
69.043	286.24
69.121	323.44
69.2	327.38
69.279	308.44
69.357	326.16
69.436	329.26
69.515	319.12
69.594	319.79
69.673	280.97
69.752	251.8
69.831	297.83
69.91	271.24
69.989	309.45
70.068	328.58
70.147	298.28
70.227	278.17
70.306	311.77
70.385	301.37
70.465	303.41
70.544	296.28
70.623	299.51
70.703	314.29
70.782	297.31
70.862	312.86
70.941	338.63
71.021	324.99
71.101	328.74
71.18	313.56
71.26	314.63
71.34	293.3
71.42	286.71
71.499	313.56
71.579	345.79
71.659	299.78
71.739	306.7
71.819	317.17
71.899	280.44
71.979	312.62
72.059	280.66
72.14	300.05
72.22	313.92
72.3	281.98
72.38	307.91
72.461	295.59
72.541	289.99
72.621	314.4
72.702	316.33
72.782	291.76
72.863	312.69
72.943	314.04
73.024	298.2
73.105	292.56
73.185	309.55
73.266	301.68
73.347	305.46
73.428	347.96
73.509	322.08
73.59	301.3
73.67	284.34
73.751	328.46
73.832	305.1
73.914	296.13
73.995	293.58
74.076	283.65
74.157	309.07
74.238	282.87
74.32	282.15
74.401	283.82
74.482	296.26
74.564	304.05
74.645	301.94
74.727	306.61
74.808	288.96
74.89	299.84
74.972	330.75
75.053	269.4
75.135	269.57
75.217	287.35
75.299	283.4
75.381	276.13
75.463	327.22
75.544	304.36
75.627	301.18
75.709	306.23
75.791	274.43
75.873	290.48
75.955	271.57
76.037	278.36
76.12	295.1
76.202	269.61
76.284	297.14
76.367	285.83
76.449	285.01
76.532	268.29
76.614	289.63
76.697	266.54
76.78	276.4
76.862	275.92
76.945	263.35
77.028	278.56
77.111	312.89
77.194	268.35
77.277	299.03
77.36	304.58
77.443	301.66
77.526	275.12
77.609	275.34
77.692	287.13
77.775	256.27
77.859	311.89
77.942	299.5
78.025	289.96
78.109	287.9
78.192	257.18
78.276	278.88
78.359	323.89
78.443	278.76
78.527	286.68
78.61	270.07
78.694	265.92
78.778	282.45
78.862	261.32
78.946	271.39
79.03	272.68
79.114	263.81
79.198	278.72
79.282	274.06
79.366	262.16
79.45	286.46
79.535	279.69
79.619	271.79
79.703	266.09
79.788	227.8
79.872	279.05
79.957	303.33
80.042	276.74
80.126	275.85
80.211	267.74
80.296	261.05
80.381	262.1
80.465	274.49
80.55	288.57
80.635	258.87
80.72	250.54
80.805	254.61
80.891	229.36
80.976	266.96
81.061	260.48
81.146	261
81.232	253.23
81.317	285.4
81.402	272.06
81.488	302.18
81.574	259.67
81.659	258.23
81.745	248.11
81.831	264.15
81.916	266.38
82.002	285.71
82.088	258.75
82.174	243.65
82.26	309.35
82.346	265.23
82.432	262.28
82.519	281.15
82.605	297.83
82.691	271.58
82.777	269.21
82.864	263.14
82.95	268.56
83.037	268.61
83.123	272.47
83.21	268.62
83.297	270.76
83.384	272.16
83.47	249.68
83.557	264.41
83.644	249.54
83.731	272.54
83.818	258.21
83.905	279.57
83.993	248.75
84.08	232.25
84.167	259.44
84.254	273.59
84.342	271.57
84.429	266.73
84.517	260.58
84.604	272.44
84.692	257.32
84.78	260.19
84.868	267.75
84.955	268.65
85.043	251.42
85.131	273.06
85.219	244.93
85.307	260.26
85.396	269.9
85.484	251.46
85.572	243.58
85.66	257.96
85.749	243.59
85.837	271.05
85.926	255.76
86.014	289.64
86.103	247.47
86.192	252.96
86.281	262.45
86.369	274.67
86.458	247.7
86.547	248.85
86.636	283.56
86.726	274.71
86.815	258.14
86.904	252.34
86.993	257.49
87.083	277.59
87.172	271.98
87.262	263.67
87.351	262.21
87.441	265.77
87.531	241.35
87.62	261.28
87.71	251.86
87.8	264.77
87.89	245.67
87.98	270.63
88.07	270.94
88.16	250.81
88.251	259.34
88.341	272.65
88.431	260.97
88.522	236.62
88.612	243.61
88.703	236.67
88.794	266.67
88.884	269.81
88.975	222.35
89.066	250.06
89.157	252.12
89.248	265.87
89.339	245.76
89.43	247.93
89.522	235.35
89.613	253.27
89.704	242.62
89.796	234.47
89.887	242.08
