# Supplementary material for: Staggered structural dynamic-mediated selective adsorption of H2O/D2O on flexible graphene oxide nanosheets
Source: Nat Commun. 2024 Apr 27;15:3585. doi: 10.1038/s41467-024-47838-9 (PMC11055881; doi:10.1038/s41467-024-47838-9)
Supplement: Supplementary file 18 — Source Data [file 41467_2024_47838_MOESM18_ESM.zip › Source Data file/FigS7/DTG_data_of_GO.xlsx]

## Sheet: Sheet1
T(K)	DTG(mg K-1)
302.53	-12.404
302.53	-12.463
302.52	-12.75
302.52	-12.967
302.52	-13.061
302.52	-13.406
302.52	-13.342
302.52	-13.494
302.52	-13.758
302.52	-13.688
302.51	-14.191
302.51	-14.268
302.52	-14.379
302.53	-14.684
302.54	-14.631
302.54	-14.795
302.53	-15.041
302.53	-15.012
302.54	-15.246
302.54	-15.24
302.55	-15.1
302.56	-15.258
302.55	-15.064
302.56	-15.105
302.56	-15.176
302.58	-15.023
302.59	-15.105
302.6	-14.965
302.6	-14.748
302.6	-14.895
302.62	-14.73
302.64	-14.678
302.66	-14.895
302.67	-14.613
302.69	-14.689
302.71	-14.684
302.75	-14.531
302.78	-14.689
302.81	-14.561
302.84	-14.449
302.87	-14.443
302.89	-14.256
302.92	-14.121
302.96	-13.939
303	-13.693
303.03	-13.617
303.06	-13.336
303.1	-13.172
303.14	-13.008
303.18	-12.756
303.2	-12.621
303.24	-12.451
303.28	-12.205
303.32	-12.264
303.34	-12.076
303.37	-11.971
303.4	-12.053
303.44	-11.818
303.48	-11.883
303.53	-11.912
303.58	-11.865
303.63	-11.941
303.67	-11.789
303.71	-11.73
303.76	-11.818
303.8	-11.531
303.85	-11.385
303.89	-11.361
303.92	-11.18
303.95	-11.197
303.98	-11.086
304.02	-10.975
304.07	-11.074
304.11	-10.928
304.16	-11.004
304.21	-11.045
304.25	-11.08
304.3	-11.156
304.35	-11.162
304.4	-11.057
304.44	-11.18
304.49	-11.197
304.53	-11.191
304.57	-11.203
304.62	-11.104
304.67	-11.232
304.72	-11.156
304.76	-11.08
304.8	-11.15
304.85	-11.045
304.89	-11.045
304.94	-11.074
304.99	-11.063
305.02	-11.232
305.05	-11.203
305.09	-11.209
305.13	-11.408
305.16	-11.402
305.21	-11.385
305.25	-11.473
305.3	-11.373
305.34	-11.42
305.37	-11.455
305.4	-11.414
305.42	-11.531
305.45	-11.514
305.48	-11.467
305.52	-11.49
305.57	-11.52
305.6	-11.678
305.63	-11.854
305.67	-11.918
305.71	-12.041
305.76	-12.111
305.8	-12.152
305.84	-12.275
305.88	-12.305
305.91	-12.516
305.93	-12.598
305.94	-12.586
305.97	-12.615
305.99	-12.633
306.02	-12.697
306.06	-12.709
306.1	-12.738
306.14	-12.762
306.18	-12.838
306.21	-12.896
306.25	-13.09
306.3	-13.178
306.34	-13.236
306.38	-13.33
306.41	-13.289
306.44	-13.406
306.48	-13.418
306.51	-13.488
306.52	-13.629
306.54	-13.693
306.58	-13.699
306.61	-13.811
306.64	-13.799
306.69	-13.887
306.72	-14.051
306.75	-14.139
306.79	-14.332
306.82	-14.443
306.85	-14.502
306.89	-14.654
306.92	-14.754
306.94	-14.941
306.96	-15.146
306.99	-15.193
307.02	-15.258
307.05	-15.293
307.09	-15.381
307.12	-15.498
307.15	-15.627
307.18	-15.598
307.21	-15.656
307.25	-15.604
307.28	-15.668
307.31	-15.82
307.33	-15.885
307.36	-15.996
307.39	-16.072
307.42	-16.184
307.45	-16.207
307.49	-16.371
307.53	-16.359
307.56	-16.494
307.6	-16.576
307.62	-16.605
307.64	-16.67
307.66	-16.705
307.69	-16.658
307.72	-16.5
307.76	-16.494
307.79	-16.447
307.82	-16.512
307.86	-16.441
307.9	-16.406
307.95	-16.383
308	-16.453
308.04	-16.459
308.09	-16.447
308.11	-16.436
308.14	-16.336
308.15	-16.236
308.17	-16.119
308.19	-16.072
308.22	-15.996
308.25	-15.961
308.28	-15.832
308.31	-15.75
308.34	-15.791
308.36	-15.791
308.39	-15.867
308.44	-15.896
308.49	-15.891
308.54	-15.932
308.57	-15.955
308.6	-15.855
308.62	-15.809
308.65	-15.832
308.67	-15.762
308.71	-15.891
308.74	-15.926
308.76	-15.938
308.78	-16.025
308.8	-15.996
308.82	-15.99
308.85	-15.99
308.87	-16.043
308.9	-16.008
308.94	-16.043
308.97	-16.025
308.99	-16.043
309.01	-16.084
309.04	-16.148
309.08	-16.225
309.12	-16.336
309.16	-16.488
309.21	-16.506
309.24	-16.559
309.28	-16.594
309.32	-16.582
309.36	-16.494
309.4	-16.553
309.44	-16.535
309.47	-16.559
309.48	-16.541
309.51	-16.629
309.53	-16.711
309.56	-16.834
309.59	-16.887
309.61	-16.893
309.64	-16.998
309.67	-16.963
309.69	-16.934
309.72	-17.016
309.75	-17.021
309.79	-17.016
309.83	-16.998
309.87	-17.016
309.9	-17.068
309.93	-17.186
309.98	-17.238
310.02	-17.379
310.05	-17.596
310.07	-17.625
310.09	-17.742
310.11	-17.848
310.12	-18.035
310.16	-18.205
310.19	-18.316
310.21	-18.48
310.24	-18.645
310.27	-18.721
310.3	-18.773
310.35	-18.809
310.39	-18.932
310.42	-18.914
310.45	-18.99
310.46	-19.008
310.47	-19.008
310.49	-19.037
310.51	-19.125
310.53	-19.213
310.55	-19.271
310.58	-19.395
310.62	-19.348
310.64	-19.459
310.68	-19.477
310.73	-19.447
310.76	-19.482
310.79	-19.436
310.82	-19.313
310.86	-19.201
310.89	-19.014
310.9	-18.832
310.92	-18.85
310.95	-18.703
310.97	-18.598
310.99	-18.51
311.02	-18.457
311.05	-18.398
311.08	-18.451
311.1	-18.504
311.12	-18.639
311.15	-18.738
311.17	-18.779
311.21	-18.885
311.25	-18.943
311.29	-18.979
311.33	-19.031
311.36	-19.107
311.39	-19.031
311.42	-18.973
311.45	-18.961
311.48	-18.961
311.52	-18.861
311.55	-18.855
311.58	-18.867
311.6	-18.996
311.61	-19.031
311.62	-19.102
311.65	-19.213
311.67	-19.354
311.7	-19.465
311.73	-19.588
311.77	-19.746
311.8	-19.846
311.83	-19.893
311.87	-19.893
311.9	-20.021
311.95	-20.021
311.98	-20.092
312.01	-20.068
312.03	-19.992
312.05	-19.992
312.08	-19.928
312.11	-19.799
312.13	-19.816
312.15	-19.781
312.18	-19.688
312.21	-19.729
312.24	-19.693
312.27	-19.746
312.31	-19.787
312.34	-19.805
312.36	-19.881
312.38	-20.121
312.41	-20.139
312.43	-20.209
312.46	-20.227
312.48	-20.244
312.5	-20.355
312.52	-20.355
312.54	-20.426
312.57	-20.449
312.6	-20.508
312.63	-20.473
312.64	-20.508
312.67	-20.566
312.7	-20.654
312.72	-20.701
312.75	-20.713
312.78	-20.766
312.82	-20.848
312.83	-20.965
312.85	-21.023
312.87	-21.094
312.9	-21.146
312.93	-21.182
312.96	-21.293
313	-21.316
313.03	-21.316
313.07	-21.34
313.1	-21.328
313.14	-21.287
313.18	-21.346
313.22	-21.311
313.25	-21.387
313.28	-21.416
313.31	-21.328
313.33	-21.322
313.35	-21.34
313.36	-21.316
313.38	-21.375
313.39	-21.375
313.42	-21.287
313.45	-21.352
313.47	-21.299
313.49	-21.287
313.51	-21.229
313.53	-21.252
313.56	-21.293
313.57	-21.293
313.6	-21.24
313.64	-21.252
313.66	-21.217
313.69	-21.135
313.71	-21.129
313.73	-21.082
313.74	-21.117
313.76	-21.17
313.79	-21.1
313.83	-21.141
313.86	-21.135
313.87	-21.105
313.9	-21.1
313.93	-21.094
313.96	-21.117
314	-21.07
314.05	-21.17
314.07	-21.205
314.1	-21.293
314.12	-21.398
314.15	-21.492
314.18	-21.492
314.2	-21.674
314.23	-21.762
314.26	-21.762
314.27	-21.979
314.3	-22.02
314.33	-22.055
314.35	-22.09
314.37	-22.09
314.4	-22.178
314.43	-22.342
314.45	-22.412
314.47	-22.453
314.48	-22.594
314.51	-22.646
314.53	-22.758
314.54	-22.758
314.56	-22.793
314.6	-22.846
314.63	-22.752
314.66	-22.828
314.68	-22.793
314.7	-22.793
314.74	-22.852
314.77	-22.834
314.8	-22.857
314.83	-22.816
314.86	-22.957
314.9	-22.992
314.92	-23.074
314.95	-23.074
314.98	-23.057
315.01	-23.162
315.03	-23.227
315.05	-23.238
315.08	-23.215
315.11	-23.367
315.14	-23.355
315.15	-23.408
315.17	-23.49
315.19	-23.479
315.21	-23.496
315.24	-23.514
315.26	-23.496
315.29	-23.467
315.31	-23.42
315.33	-23.414
315.35	-23.361
315.38	-23.32
315.41	-23.285
315.45	-23.332
315.47	-23.443
315.5	-23.479
315.53	-23.426
315.55	-23.537
315.57	-23.643
315.6	-23.648
315.64	-23.684
315.67	-23.725
315.68	-23.76
315.7	-23.736
315.71	-23.783
315.73	-23.836
315.75	-23.889
315.78	-23.918
315.82	-23.906
315.85	-23.947
315.87	-23.9
315.89	-23.918
315.93	-23.959
315.96	-23.988
315.99	-23.971
316.03	-23.924
316.05	-24.018
316.07	-24.023
316.08	-24.123
316.12	-24.24
316.15	-24.445
316.18	-24.592
316.21	-24.68
316.23	-24.721
316.26	-24.797
316.28	-24.92
316.3	-24.973
316.33	-25.037
316.36	-25.02
316.39	-24.943
316.41	-24.873
316.43	-24.85
316.46	-24.85
316.48	-24.885
316.51	-24.826
316.54	-24.686
316.56	-24.598
316.58	-24.551
316.6	-24.551
316.63	-24.609
316.63	-24.627
316.66	-24.521
316.68	-24.539
316.72	-24.521
316.74	-24.504
316.77	-24.662
316.8	-24.674
316.83	-24.686
316.86	-24.668
316.88	-24.574
316.92	-24.592
316.95	-24.615
316.98	-24.58
317	-24.621
317.01	-24.662
317.02	-24.568
317.04	-24.551
317.05	-24.568
317.08	-24.615
317.12	-24.709
317.16	-24.656
317.18	-24.797
317.2	-24.756
317.21	-24.703
317.23	-24.715
317.26	-24.791
317.29	-24.879
317.31	-24.92
317.34	-24.855
317.36	-24.85
317.38	-24.896
317.41	-24.791
317.43	-24.814
317.47	-24.867
317.51	-24.855
317.54	-24.814
317.58	-24.803
317.62	-24.75
317.64	-24.75
317.66	-24.627
317.68	-24.557
317.7	-24.557
317.71	-24.551
317.73	-24.598
317.75	-24.615
317.77	-24.527
317.79	-24.475
317.8	-24.504
317.82	-24.486
317.83	-24.504
317.86	-24.451
317.89	-24.434
317.92	-24.398
317.96	-24.428
317.99	-24.428
318.02	-24.469
318.05	-24.574
318.08	-24.504
318.12	-24.557
318.16	-24.65
318.18	-24.82
318.2	-24.838
318.22	-24.908
318.24	-24.721
318.26	-24.662
318.28	-24.744
318.3	-24.686
318.32	-24.762
318.34	-24.809
318.36	-24.844
318.39	-24.832
318.42	-24.832
318.44	-24.82
318.46	-24.896
318.48	-24.984
318.51	-25.008
318.52	-25.031
318.55	-25.049
318.57	-25.166
318.6	-25.254
318.61	-25.348
318.63	-25.523
318.66	-25.646
318.69	-25.811
318.71	-25.852
318.74	-25.904
318.77	-25.992
318.79	-26.074
318.8	-26.051
318.83	-26.01
318.87	-25.957
318.9	-25.939
318.93	-26.027
318.96	-26.039
318.98	-26.215
319.01	-26.232
319.03	-26.268
319.07	-26.291
319.11	-26.273
319.13	-26.279
319.16	-26.262
319.18	-26.238
319.19	-26.186
319.21	-26.256
319.24	-26.115
319.26	-26.098
319.29	-25.998
319.3	-25.98
319.32	-25.922
319.34	-25.834
319.35	-25.887
319.37	-25.91
319.39	-25.846
319.42	-25.693
319.44	-25.57
319.47	-25.518
319.5	-25.523
319.52	-25.506
319.55	-25.512
319.59	-25.617
319.62	-25.559
319.65	-25.471
319.67	-25.377
319.69	-25.33
319.71	-25.412
319.73	-25.424
319.75	-25.412
319.78	-25.471
319.8	-25.594
319.82	-25.687
319.84	-25.764
319.86	-25.852
319.88	-26.01
319.91	-26.01
319.94	-26.074
319.97	-26.115
319.99	-26.244
320.01	-26.314
320.03	-26.338
320.05	-26.303
320.08	-26.297
320.11	-26.262
320.13	-26.262
320.15	-26.531
320.17	-26.602
320.2	-26.76
320.22	-26.678
320.24	-26.578
320.27	-26.607
320.3	-26.561
320.32	-26.637
320.34	-26.73
320.37	-26.807
320.4	-26.736
320.43	-26.736
320.46	-26.666
320.49	-26.871
320.51	-26.93
320.53	-26.807
320.55	-26.865
320.58	-26.777
320.6	-26.754
320.61	-26.695
320.63	-26.66
320.65	-26.654
320.67	-26.736
320.69	-26.607
320.71	-26.59
320.74	-26.684
320.78	-26.707
320.81	-26.812
320.84	-26.854
320.87	-26.871
320.89	-26.859
320.92	-26.895
320.94	-26.801
320.96	-26.854
320.98	-26.889
320.99	-26.906
321	-26.859
321.02	-26.842
321.05	-26.836
321.08	-26.895
321.11	-26.906
321.14	-26.912
321.16	-26.865
321.19	-26.795
321.21	-26.783
321.25	-26.777
321.28	-26.824
321.31	-26.918
321.32	-26.977
321.34	-26.959
321.35	-26.994
321.37	-26.965
321.39	-27.064
321.42	-27.064
321.45	-27.094
321.48	-27.111
321.51	-27.105
321.53	-27.029
321.56	-26.988
321.58	-26.941
321.61	-26.906
321.64	-26.877
321.67	-26.871
321.7	-26.93
321.72	-26.912
321.74	-26.848
321.75	-26.83
321.78	-26.812
321.79	-26.766
321.81	-26.742
321.83	-26.725
321.86	-26.777
321.89	-26.754
321.93	-26.695
321.96	-26.678
322	-26.713
322.03	-26.713
322.05	-26.748
322.08	-26.719
322.11	-26.748
322.14	-26.713
322.16	-26.648
322.18	-26.625
322.19	-26.613
322.2	-26.637
322.21	-26.578
322.23	-26.484
322.25	-26.35
322.27	-26.338
322.29	-26.332
322.31	-26.367
322.34	-26.391
322.36	-26.35
322.39	-26.379
322.42	-26.355
322.44	-26.426
322.46	-26.596
322.48	-26.736
322.51	-26.801
322.54	-26.9
322.57	-27
322.59	-27.1
322.62	-27.246
322.65	-27.316
322.68	-27.48
322.71	-27.498
322.74	-27.527
322.77	-27.486
322.79	-27.568
322.82	-27.557
322.85	-27.615
322.88	-27.656
322.9	-27.686
322.93	-27.773
322.95	-27.756
322.97	-27.92
322.99	-27.984
323.02	-28.09
323.04	-28.025
323.05	-28.066
323.08	-28.09
323.1	-28.072
323.13	-28.078
323.16	-28.031
323.19	-27.973
323.21	-27.914
323.23	-27.844
323.24	-27.785
323.27	-27.861
323.3	-27.832
323.33	-27.686
323.35	-27.621
323.37	-27.568
323.39	-27.475
323.41	-27.504
323.43	-27.398
323.45	-27.428
323.48	-27.475
323.51	-27.492
323.54	-27.457
323.56	-27.527
323.57	-27.551
323.58	-27.527
323.6	-27.615
323.62	-27.551
323.64	-27.498
323.67	-27.463
323.7	-27.445
323.72	-27.363
323.74	-27.363
323.77	-27.369
323.81	-27.387
323.84	-27.387
323.86	-27.322
323.88	-27.322
323.9	-27.398
323.93	-27.287
323.95	-27.287
323.98	-27.387
324.01	-27.457
324.04	-27.486
324.06	-27.48
324.09	-27.445
324.12	-27.51
324.15	-27.492
324.17	-27.562
324.2	-27.609
324.21	-27.516
324.23	-27.463
324.25	-27.445
324.26	-27.416
324.27	-27.416
324.28	-27.486
324.3	-27.492
324.33	-27.545
324.36	-27.598
324.4	-27.697
324.43	-27.855
324.45	-27.932
324.48	-27.967
324.5	-27.99
324.54	-28.09
324.57	-28.113
324.6	-28.178
324.62	-28.213
324.64	-28.189
324.66	-28.242
324.68	-28.166
324.71	-28.072
324.74	-28.014
324.75	-27.984
324.77	-27.914
324.79	-27.926
324.82	-27.809
324.84	-27.797
324.86	-27.715
324.87	-27.627
324.89	-27.691
324.91	-27.732
324.94	-27.703
324.98	-27.691
324.99	-27.568
325.01	-27.539
325.04	-27.557
325.08	-27.492
325.11	-27.562
325.14	-27.533
325.17	-27.439
325.2	-27.398
325.22	-27.387
325.25	-27.451
325.28	-27.527
325.3	-27.557
325.31	-27.557
325.33	-27.592
325.36	-27.574
325.39	-27.627
325.42	-27.721
325.44	-27.85
325.46	-27.949
325.48	-27.92
325.51	-27.961
325.55	-28.002
325.58	-27.979
325.61	-28.055
325.62	-28.031
325.64	-28.125
325.67	-28.107
325.69	-28.09
325.71	-28.102
325.73	-28.113
325.75	-28.166
325.75	-28.125
325.77	-28.125
325.79	-28.061
325.81	-28.014
325.84	-27.873
325.87	-27.826
325.89	-27.715
325.93	-27.633
325.97	-27.574
326	-27.498
326.03	-27.463
326.06	-27.533
326.1	-27.551
326.13	-27.633
326.15	-27.668
326.18	-27.691
326.2	-27.779
326.21	-27.809
326.23	-27.855
326.26	-27.867
326.28	-27.955
326.3	-28.031
326.31	-28.061
326.33	-28.102
326.34	-28.137
326.36	-28.137
326.38	-28.119
326.41	-28.195
326.43	-28.178
326.43	-28.236
326.45	-28.148
326.48	-28.09
326.51	-28.172
326.54	-28.143
326.57	-28.219
326.6	-28.277
326.63	-28.26
326.65	-28.271
326.67	-28.377
326.71	-28.412
326.74	-28.453
326.77	-28.406
326.79	-28.271
326.81	-28.225
326.83	-27.99
326.85	-27.99
326.87	-27.926
326.9	-27.861
326.92	-27.773
326.94	-27.686
326.96	-27.557
326.99	-27.527
327.02	-27.457
327.05	-27.422
327.06	-27.492
327.08	-27.387
327.1	-27.398
327.12	-27.311
327.14	-27.352
327.17	-27.428
327.2	-27.562
327.21	-27.697
327.23	-27.803
327.26	-27.879
327.28	-28.002
327.3	-28.031
327.33	-28.102
327.35	-28.236
327.38	-28.143
327.41	-28.154
327.43	-28.143
327.46	-28.119
327.48	-28.213
327.48	-28.207
327.5	-28.201
327.53	-28.26
327.56	-28.189
327.58	-28.248
327.6	-28.242
327.63	-28.225
327.66	-28.283
327.69	-28.254
327.72	-28.201
327.74	-28.207
327.78	-28.137
327.8	-28.172
327.82	-28.189
327.83	-28.084
327.85	-28.125
327.86	-27.99
327.87	-27.932
327.9	-27.803
327.92	-27.709
327.96	-27.656
327.99	-27.662
328.01	-27.539
328.04	-27.592
328.07	-27.557
328.09	-27.51
328.11	-27.615
328.14	-27.51
328.15	-27.586
328.17	-27.557
328.19	-27.574
328.22	-27.615
328.26	-27.645
328.29	-27.65
328.31	-27.68
328.34	-27.744
328.37	-27.797
328.4	-27.873
328.43	-27.926
328.46	-28.031
328.49	-28.043
328.51	-28.02
328.51	-28.09
328.52	-28.09
328.54	-28.131
328.57	-28.184
328.6	-28.131
328.62	-28.213
328.64	-28.148
328.65	-28.178
328.67	-28.184
328.69	-28.137
328.72	-28.119
328.75	-28.102
328.78	-28.043
328.81	-28.037
328.83	-27.961
328.86	-27.861
328.89	-27.885
328.92	-27.762
328.96	-27.709
328.98	-27.598
329.01	-27.568
329.04	-27.51
329.06	-27.439
329.08	-27.375
329.09	-27.346
329.11	-27.328
329.12	-27.176
329.13	-27.193
329.14	-27.158
329.16	-27.281
329.18	-27.229
329.2	-27.234
329.22	-27.258
329.25	-27.27
329.28	-27.24
329.31	-27.305
329.33	-27.404
329.37	-27.422
329.4	-27.469
329.43	-27.492
329.46	-27.521
329.48	-27.545
329.51	-27.533
329.52	-27.445
329.55	-27.486
329.57	-27.457
329.6	-27.439
329.63	-27.533
329.66	-27.539
329.69	-27.586
329.72	-27.609
329.75	-27.621
329.77	-27.691
329.8	-27.715
329.82	-27.756
329.84	-27.68
329.85	-27.715
329.87	-27.539
329.89	-27.539
329.91	-27.434
329.93	-27.393
329.94	-27.246
329.96	-27.193
329.98	-27.17
330	-27.041
330.02	-27.041
330.04	-26.971
330.07	-26.982
330.1	-26.994
330.13	-27.035
330.16	-27
330.2	-27.076
330.23	-27.123
330.26	-27.27
330.3	-27.369
330.32	-27.475
330.33	-27.604
330.35	-27.656
330.36	-27.691
330.38	-27.721
330.4	-27.826
330.42	-27.879
330.43	-27.891
330.45	-27.867
330.47	-27.92
330.48	-27.908
330.52	-27.932
330.57	-27.973
330.6	-27.938
330.62	-27.961
330.64	-27.949
330.66	-28.014
330.69	-27.984
330.72	-27.967
330.75	-27.996
330.78	-28.025
330.8	-27.908
330.81	-27.885
330.83	-27.855
330.85	-27.768
330.89	-27.797
330.9	-27.697
330.92	-27.662
330.96	-27.703
330.99	-27.686
331.02	-27.656
331.04	-27.744
331.08	-27.721
331.11	-27.75
331.12	-27.773
331.15	-27.703
331.18	-27.691
331.2	-27.785
331.22	-27.691
331.24	-27.65
331.26	-27.645
331.28	-27.633
331.3	-27.686
331.33	-27.709
331.35	-27.791
331.38	-27.779
331.4	-27.902
331.43	-27.885
331.46	-27.926
331.48	-28.02
331.5	-28.066
331.53	-28.043
331.55	-28.066
331.57	-28.096
331.58	-28.002
331.58	-27.984
331.6	-27.885
331.62	-27.867
331.64	-27.826
331.67	-27.662
331.69	-27.516
331.71	-27.521
331.74	-27.398
331.77	-27.264
331.81	-27.158
331.86	-27.193
331.9	-27.123
331.92	-27.006
331.94	-27.006
331.96	-27.117
331.98	-27.217
331.99	-27.246
332.02	-27.357
332.04	-27.457
332.06	-27.533
332.08	-27.457
332.1	-27.527
332.13	-27.615
332.15	-27.58
332.17	-27.492
332.18	-27.457
332.21	-27.352
332.23	-27.346
332.26	-27.182
332.27	-27.193
332.29	-27.176
332.3	-27.141
332.33	-27.111
332.35	-27.07
332.38	-27.064
332.42	-26.965
332.44	-26.895
332.46	-26.848
332.48	-26.93
332.51	-26.918
332.54	-27.029
332.57	-26.959
332.6	-26.936
332.62	-26.906
332.65	-26.836
332.67	-26.812
332.69	-26.812
332.71	-26.684
332.74	-26.643
332.76	-26.584
332.79	-26.566
332.81	-26.531
332.83	-26.391
332.86	-26.479
332.87	-26.52
332.89	-26.631
332.91	-26.701
332.94	-26.719
332.98	-26.766
333.01	-26.859
333.04	-26.748
333.06	-26.859
333.09	-27
333.11	-26.889
333.15	-26.953
333.17	-26.982
333.2	-27.07
333.23	-27.123
333.25	-27.152
333.67	-27.117
333.69	-26.977
333.71	-26.924
333.73	-26.801
333.75	-26.713
333.78	-26.807
333.82	-26.836
333.86	-26.836
333.89	-26.836
333.91	-26.912
333.95	-27.047
334.09	-27.158
334.12	-27.117
334.14	-27.094
334.15	-26.965
334.17	-26.895
334.19	-26.865
334.21	-26.877
334.24	-26.854
334.26	-26.836
334.28	-26.854
334.31	-26.789
334.34	-26.9
334.36	-26.883
334.38	-26.971
334.41	-26.959
334.43	-27.012
334.46	-27.012
334.49	-26.988
334.53	-26.988
334.57	-26.947
334.59	-26.924
334.62	-26.883
334.66	-26.83
334.7	-26.748
334.71	-26.666
334.73	-26.613
334.74	-26.578
334.76	-26.549
334.78	-26.566
334.8	-26.59
334.82	-26.666
334.83	-26.631
334.83	-26.678
334.85	-26.783
334.87	-26.883
334.89	-26.883
334.92	-26.971
334.95	-26.895
334.98	-26.965
334.99	-26.936
335	-26.859
335.02	-26.877
335.05	-26.76
335.08	-26.701
335.1	-26.766
335.13	-26.783
335.16	-26.754
335.2	-26.812
335.23	-26.748
335.26	-26.812
335.28	-26.83
335.31	-26.836
335.33	-26.871
335.36	-26.877
335.38	-26.812
335.41	-26.76
335.44	-26.719
335.46	-26.73
335.47	-26.566
335.5	-26.514
335.53	-26.408
335.56	-26.238
335.59	-26.186
335.62	-26.004
335.64	-25.898
335.66	-25.793
335.68	-25.652
335.7	-25.623
335.72	-25.676
335.74	-25.641
335.76	-25.781
335.78	-25.799
335.81	-25.869
335.83	-25.992
335.87	-25.904
335.9	-25.869
335.93	-25.939
335.95	-25.887
335.98	-25.957
336.01	-25.887
336.02	-25.781
336.05	-25.729
336.08	-25.623
336.09	-25.641
336.11	-25.693
336.13	-25.746
336.15	-25.781
336.17	-25.799
336.19	-25.799
336.22	-25.898
336.24	-25.863
336.27	-25.986
336.29	-26.045
336.32	-25.992
336.35	-26.08
336.38	-26.145
336.41	-26.209
336.44	-26.244
336.47	-26.244
336.49	-26.18
336.52	-26.232
336.54	-26.203
336.56	-26.268
336.58	-26.297
336.6	-26.314
336.61	-26.367
336.62	-26.32
336.63	-26.303
336.64	-26.268
336.65	-26.25
336.67	-26.303
336.71	-26.303
336.76	-26.18
336.79	-26.977
337.17	-25.98
337.2	-25.371
337.23	-25.629
337.24	-26.854
337.26	-25.564
337.28	-26.877
337.3	-26.695
337.33	-26.314
337.39	-26.502
337.48	-26.859
338.1	-26.309
338.16	-26.508
338.18	-26.244
338.23	-25.734
338.24	-26.607
338.26	-26.496
338.28	-25.371
338.3	-26.719
338.33	-25.477
338.35	-25.559
338.36	-26.35
338.4	-26.027
338.42	-25.652
338.5	-26.373
338.54	-25.576
338.57	-26.133
338.59	-24.932
338.62	-26.162
338.64	-25.553
338.67	-25.371
338.69	-26.385
338.7	-25.219
338.72	-25.711
338.73	-25.857
338.76	-25.16
338.79	-26.174
338.81	-25.547
338.83	-25.512
338.85	-26.127
338.87	-25.166
338.9	-25.687
338.93	-25.635
338.96	-25.049
338.99	-25.816
339.02	-25.137
339.05	-25.172
339.07	-25.705
339.09	-24.926
339.13	-25.436
339.16	-25.307
339.18	-24.744
339.21	-25.512
339.24	-24.937
339.27	-24.937
339.29	-25.5
339.3	-24.703
339.33	-25.225
339.36	-25.143
339.39	-24.686
339.41	-25.477
339.43	-24.932
339.45	-25.096
339.48	-25.564
339.5	-24.937
339.53	-25.4
339.56	-25.236
339.58	-24.943
339.6	-25.611
339.62	-25.178
339.64	-25.242
339.67	-25.465
339.7	-25.014
339.73	-25.359
339.75	-25.266
339.77	-24.955
339.8	-25.377
339.82	-24.914
339.85	-24.82
339.88	-25.002
339.9	-24.633
339.91	-25.072
339.93	-24.914
339.95	-24.621
339.98	-25.02
339.99	-24.686
340.01	-24.797
340.04	-25.107
340.07	-24.744
340.09	-25.107
340.12	-24.961
340.15	-24.721
340.18	-25.025
340.2	-24.732
340.22	-24.785
340.25	-25.049
340.27	-24.691
340.29	-24.961
340.3	-24.75
340.32	-24.568
340.34	-24.838
340.37	-24.51
340.39	-24.65
340.42	-24.779
340.44	-24.527
340.47	-24.727
340.5	-24.686
340.54	-24.516
340.57	-24.855
340.6	-24.721
340.64	-24.756
340.66	-24.891
340.68	-24.75
340.7	-24.973
340.72	-24.92
340.73	-24.785
340.73	-24.996
340.74	-24.844
340.76	-24.85
340.79	-24.932
340.82	-24.75
340.85	-25.02
340.87	-24.967
340.89	-24.891
340.9	-25.066
340.92	-24.809
340.96	-24.85
341	-24.832
341.04	-24.762
341.07	-24.926
341.08	-24.908
341.1	-24.82
341.12	-24.85
341.15	-24.721
341.19	-24.885
341.22	-25.008
341.26	-24.937
341.29	-25.125
341.3	-25.102
341.33	-24.996
341.36	-25.014
341.38	-24.867
341.41	-24.85
341.43	-24.762
341.45	-24.586
341.47	-24.674
341.49	-24.557
341.51	-24.527
341.52	-24.516
341.54	-24.398
341.56	-24.457
341.59	-24.445
341.62	-24.252
341.65	-24.311
341.68	-24.146
341.71	-24.129
341.73	-24.105
341.74	-23.965
341.77	-23.965
341.8	-23.818
341.82	-23.783
341.84	-23.771
341.85	-23.818
341.86	-23.889
341.88	-23.871
341.9	-23.748
341.94	-23.889
341.98	-23.889
342.01	-23.883
342.04	-24.023
342.07	-23.924
342.1	-24.018
342.12	-24.047
342.16	-23.953
342.18	-24.094
342.21	-23.994
342.23	-23.947
342.25	-23.941
342.27	-23.777
342.29	-23.836
342.31	-23.807
342.32	-23.684
342.34	-23.789
342.36	-23.789
342.38	-23.707
342.41	-23.789
342.43	-23.602
342.45	-23.678
342.47	-23.771
342.5	-23.684
342.52	-23.842
342.56	-23.812
342.59	-23.684
342.63	-23.725
342.65	-23.66
342.66	-23.695
342.68	-23.684
342.7	-23.555
342.73	-23.578
342.75	-23.473
342.77	-23.437
342.79	-23.426
342.81	-23.391
342.84	-23.35
342.87	-23.379
342.9	-23.309
342.94	-23.578
342.96	-23.549
342.98	-23.525
343.01	-23.613
343.03	-23.437
343.06	-23.607
343.08	-23.572
343.1	-23.437
343.12	-23.572
343.14	-23.549
343.16	-23.42
343.19	-23.52
343.22	-23.508
343.24	-23.602
343.27	-23.672
343.31	-23.455
343.33	-23.648
343.36	-23.637
343.38	-23.549
343.4	-23.596
343.41	-23.42
343.43	-23.391
343.45	-23.35
343.47	-23.203
343.48	-23.256
343.5	-23.18
343.52	-23.086
343.55	-23.197
343.57	-23.051
343.6	-23.109
343.64	-23.197
343.67	-23.01
343.7	-23.074
343.72	-23.086
343.76	-22.969
343.79	-23.209
343.82	-23.045
343.83	-23.033
343.85	-23.092
343.87	-22.922
343.88	-22.934
343.9	-22.992
343.92	-22.857
343.95	-22.787
343.98	-22.687
343.99	-22.553
344.01	-22.617
344.03	-22.518
344.06	-22.611
344.1	-22.664
344.12	-22.658
344.15	-22.746
344.18	-22.787
344.2	-22.904
344.23	-23.051
344.26	-23.098
344.29	-23.209
344.32	-23.215
344.35	-23.162
344.38	-23.215
344.41	-23.256
344.44	-23.285
344.46	-23.332
344.48	-23.291
344.51	-23.32
344.53	-23.273
344.55	-23.156
344.57	-23.273
344.59	-23.297
344.61	-23.191
344.64	-23.221
344.66	-23.197
344.68	-23.291
344.7	-23.361
344.73	-23.402
344.75	-23.455
344.77	-23.449
344.8	-23.402
344.83	-23.355
344.86	-23.35
344.89	-23.338
344.91	-23.297
344.94	-23.15
344.96	-23.039
344.98	-22.875
345.01	-22.752
345.03	-22.723
345.05	-22.629
345.07	-22.594
345.1	-22.6
345.12	-22.43
345.13	-22.406
345.14	-22.365
345.17	-22.371
345.2	-22.436
345.23	-22.441
345.26	-22.506
345.29	-22.605
345.31	-22.676
345.33	-22.658
345.35	-22.764
345.37	-22.711
345.39	-22.74
345.41	-22.687
345.43	-22.723
345.45	-22.717
345.48	-22.658
345.5	-22.529
345.53	-22.43
345.55	-22.447
345.58	-22.342
345.62	-22.4
345.67	-22.436
345.7	-22.5
345.73	-22.441
345.75	-22.535
345.77	-22.588
345.79	-22.711
345.81	-22.752
345.84	-22.805
345.87	-22.945
345.89	-23.027
345.9	-23.033
345.91	-23.092
345.92	-23.145
345.95	-23.127
345.98	-23.156
346.01	-23.08
346.03	-23.062
346.05	-22.986
346.08	-23.004
346.11	-22.857
346.14	-22.816
346.18	-22.764
346.21	-22.781
346.24	-22.723
346.25	-22.729
346.26	-22.805
346.27	-22.898
346.3	-23.051
346.32	-23.068
346.34	-23.039
346.37	-23.086
346.39	-23.027
346.41	-23.033
346.43	-23.045
346.46	-22.951
346.5	-22.898
346.55	-22.775
346.57	-22.588
346.6	-22.447
346.62	-22.43
346.64	-22.295
346.66	-22.336
346.68	-22.219
346.72	-22.178
346.74	-22.219
346.76	-22.113
346.78	-22.148
346.8	-22.184
346.83	-22.254
346.85	-22.377
346.88	-22.506
346.91	-22.471
346.93	-22.453
346.95	-22.447
346.98	-22.406
347.01	-22.494
347.03	-22.447
347.06	-22.359
347.09	-22.26
347.12	-22.248
347.14	-22.184
347.16	-22.184
347.19	-22.242
347.22	-22.271
347.24	-22.277
347.26	-22.295
347.28	-22.383
347.3	-22.494
347.33	-22.559
347.36	-22.541
347.37	-22.553
347.39	-22.547
347.4	-22.471
347.43	-22.494
347.46	-22.523
347.48	-22.471
347.5	-22.371
347.53	-22.389
347.56	-22.336
347.58	-22.225
347.61	-22.213
347.64	-22.172
347.68	-22.289
347.7	-22.242
347.73	-22.23
347.76	-22.283
347.79	-22.254
347.81	-22.195
347.83	-22.178
347.86	-22.213
347.89	-22.119
347.91	-22.125
347.93	-21.996
347.94	-22.043
347.96	-21.984
347.98	-21.891
348	-21.955
348.02	-21.92
348.05	-21.967
348.07	-22.025
348.1	-22.154
348.12	-22.172
348.15	-22.137
348.18	-22.025
348.2	-21.943
348.23	-21.949
348.26	-21.867
348.27	-21.855
348.3	-21.738
348.32	-21.703
348.33	-21.58
348.35	-21.533
348.37	-21.492
348.38	-21.486
348.4	-21.463
348.43	-21.439
348.45	-21.475
348.49	-21.439
348.52	-21.51
348.54	-21.492
348.57	-21.574
348.6	-21.592
348.64	-21.592
348.67	-21.527
348.71	-21.562
348.74	-21.562
348.77	-21.504
348.79	-21.475
348.81	-21.34
348.83	-21.211
348.86	-21.059
348.88	-20.982
348.91	-21.123
348.93	-21.199
348.95	-21.217
348.97	-21.205
349	-21.152
349.02	-21.24
349.05	-21.375
349.07	-21.504
349.09	-21.533
349.12	-21.586
349.14	-21.521
349.16	-21.516
349.19	-21.504
349.21	-21.48
349.23	-21.592
349.23	-21.568
349.24	-21.492
349.27	-21.521
349.3	-21.539
349.33	-21.469
349.36	-21.445
349.37	-21.451
349.39	-21.516
349.42	-21.557
349.45	-21.434
349.49	-21.445
349.53	-21.551
349.57	-21.521
349.59	-21.627
349.61	-21.703
349.63	-21.639
349.66	-21.639
349.69	-21.627
349.72	-21.574
349.74	-21.639
349.76	-21.645
349.78	-21.527
349.8	-21.439
349.81	-21.334
349.84	-21.275
349.87	-21.27
349.89	-21.27
349.91	-21.17
349.93	-21.129
349.96	-21.146
349.99	-21
350.02	-20.977
350.04	-21.006
350.06	-21.029
350.08	-21.088
350.1	-21.164
350.13	-21.117
350.15	-21.199
350.18	-21.258
350.2	-21.281
350.22	-21.387
350.25	-21.352
350.27	-21.375
350.3	-21.281
350.34	-21.164
350.36	-21.111
350.38	-21.035
350.4	-20.877
350.43	-20.801
350.45	-20.707
350.47	-20.678
350.5	-20.719
350.53	-20.648
350.56	-20.76
350.58	-20.748
350.6	-20.795
350.63	-20.895
350.66	-21
350.67	-21.035
350.68	-21.059
350.71	-21.088
350.73	-21.076
350.75	-21.105
350.77	-21.029
350.79	-21.029
350.82	-20.906
350.85	-20.859
350.88	-20.801
350.92	-20.748
350.95	-20.707
350.98	-20.66
351.01	-20.654
351.03	-20.625
351.06	-20.648
351.08	-20.76
351.09	-20.801
351.11	-20.812
351.13	-20.883
351.16	-20.895
351.18	-20.965
351.2	-21.012
351.23	-21.006
351.25	-21.047
351.28	-21.023
351.32	-20.93
351.36	-20.994
351.39	-20.988
351.41	-21.012
351.43	-21.164
351.45	-21.187
351.48	-21.176
351.51	-21.281
351.53	-21.293
351.55	-21.398
351.57	-21.439
351.59	-21.428
351.61	-21.428
351.64	-21.369
351.67	-21.328
351.69	-21.234
351.7	-21.211
351.72	-21.158
351.75	-21.158
351.78	-21.123
351.81	-21.17
351.83	-21.164
351.85	-21.264
351.86	-21.322
351.88	-21.27
351.92	-21.305
351.96	-21.305
352	-21.258
352.03	-21.217
352.05	-21.146
352.07	-21.059
352.1	-20.988
352.12	-20.807
352.16	-20.695
352.19	-20.572
352.22	-20.508
352.25	-20.455
352.27	-20.385
352.29	-20.268
352.32	-20.156
352.35	-20.068
352.37	-20.045
352.39	-20.057
352.4	-19.963
352.42	-20.016
352.44	-19.957
352.46	-19.957
352.48	-19.969
352.51	-19.992
352.54	-19.975
352.56	-19.939
352.59	-19.898
352.62	-19.928
352.66	-19.986
352.69	-19.957
352.72	-20.01
352.75	-19.945
352.78	-20.016
352.79	-20.004
352.81	-20.098
352.83	-20.162
352.85	-20.285
352.87	-20.25
352.89	-20.25
352.91	-20.291
352.93	-20.326
352.94	-20.35
352.95	-20.262
352.98	-20.32
353.01	-20.32
353.03	-20.379
353.06	-20.279
353.08	-20.273
353.1	-20.385
353.11	-20.355
353.14	-20.309
353.17	-20.367
353.22	-20.35
353.24	-20.238
353.27	-20.203
353.3	-20.133
353.32	-20.127
353.35	-20.057
353.38	-19.857
353.42	-19.875
353.45	-19.916
353.46	-19.898
353.46	-19.934
353.48	-20.057
353.5	-20.057
353.52	-20.068
353.55	-20.074
353.57	-20.186
353.59	-20.273
353.62	-20.203
353.65	-20.18
353.69	-20.186
353.73	-20.256
353.76	-20.197
353.79	-20.18
353.81	-20.262
353.84	-20.291
353.88	-20.297
353.9	-20.297
353.92	-20.273
353.93	-20.279
353.95	-20.279
353.97	-20.227
353.99	-20.291
354.01	-20.367
354.03	-20.297
354.06	-20.262
354.07	-20.268
354.1	-20.244
354.12	-20.303
354.14	-20.203
354.17	-20.109
354.2	-20.027
354.22	-19.893
354.25	-19.676
354.27	-19.611
354.29	-19.512
354.31	-19.418
354.33	-19.354
354.36	-19.271
354.39	-19.219
354.41	-19.236
354.44	-19.172
354.46	-19.154
354.49	-19.26
354.51	-19.301
354.54	-19.266
354.56	-19.313
354.58	-19.359
354.6	-19.424
354.62	-19.523
354.65	-19.43
354.67	-19.482
354.7	-19.559
354.72	-19.541
354.75	-19.541
[truncated: 37,002 more rows]
