# Supplementary material for: Staggered structural dynamic-mediated selective adsorption of H2O/D2O on flexible graphene oxide nanosheets
Source: Nat Commun. 2024 Apr 27;15:3585. doi: 10.1038/s41467-024-47838-9 (PMC11055881; doi:10.1038/s41467-024-47838-9)
Supplement: Supplementary file 18 — Source Data [file 41467_2024_47838_MOESM18_ESM.zip › Source Data file/FigS7/TG_data_of_GO.xlsx]

## Sheet: Sheet1
T(K)	TG(wt%)
302.53	99.981
302.53	99.979
302.52	99.976
302.52	99.974
302.52	99.971
302.52	99.969
302.52	99.967
302.52	99.965
302.52	99.962
302.52	99.96
302.51	99.957
302.51	99.955
302.52	99.952
302.53	99.95
302.54	99.947
302.54	99.944
302.53	99.942
302.53	99.939
302.54	99.936
302.54	99.934
302.55	99.931
302.56	99.928
302.55	99.925
302.56	99.922
302.56	99.92
302.58	99.917
302.59	99.914
302.6	99.912
302.6	99.909
302.6	99.906
302.62	99.904
302.64	99.901
302.66	99.899
302.67	99.896
302.69	99.893
302.71	99.891
302.75	99.888
302.78	99.885
302.81	99.883
302.84	99.88
302.87	99.878
302.89	99.875
302.92	99.872
302.96	99.87
303	99.867
303.03	99.865
303.06	99.863
303.1	99.86
303.14	99.858
303.18	99.856
303.2	99.853
303.24	99.851
303.28	99.849
303.32	99.847
303.34	99.845
303.37	99.842
303.4	99.84
303.44	99.838
303.48	99.836
303.53	99.834
303.58	99.832
303.63	99.83
303.67	99.828
303.71	99.826
303.76	99.823
303.8	99.821
303.85	99.819
303.89	99.817
303.92	99.815
303.95	99.813
303.98	99.811
304.02	99.809
304.07	99.807
304.11	99.806
304.16	99.803
304.21	99.801
304.25	99.8
304.3	99.798
304.35	99.796
304.4	99.793
304.44	99.792
304.49	99.79
304.53	99.788
304.57	99.786
304.62	99.784
304.67	99.782
304.72	99.78
304.76	99.778
304.8	99.776
304.85	99.774
304.89	99.772
304.94	99.77
304.99	99.768
305.02	99.766
305.05	99.764
305.09	99.762
305.13	99.76
305.16	99.758
305.21	99.756
305.25	99.754
305.3	99.751
305.34	99.749
305.37	99.747
305.4	99.745
305.42	99.743
305.45	99.741
305.48	99.739
305.52	99.737
305.57	99.735
305.6	99.733
305.63	99.731
305.67	99.729
305.71	99.727
305.76	99.725
305.8	99.723
305.84	99.72
305.88	99.718
305.91	99.716
305.93	99.714
305.94	99.711
305.97	99.709
305.99	99.707
306.02	99.705
306.06	99.702
306.1	99.7
306.14	99.698
306.18	99.695
306.21	99.693
306.25	99.691
306.3	99.689
306.34	99.686
306.38	99.684
306.41	99.681
306.44	99.679
306.48	99.677
306.51	99.674
306.52	99.672
306.54	99.669
306.58	99.667
306.61	99.665
306.64	99.662
306.69	99.66
306.72	99.657
306.75	99.654
306.79	99.652
306.82	99.649
306.85	99.647
306.89	99.644
306.92	99.642
306.94	99.639
306.96	99.636
306.99	99.634
307.02	99.631
307.05	99.628
307.09	99.625
307.12	99.622
307.15	99.62
307.18	99.617
307.21	99.614
307.25	99.611
307.28	99.609
307.31	99.606
307.33	99.603
307.36	99.6
307.39	99.597
307.42	99.594
307.45	99.591
307.49	99.589
307.53	99.586
307.56	99.583
307.6	99.58
307.62	99.577
307.64	99.574
307.66	99.571
307.69	99.568
307.72	99.565
307.76	99.562
307.79	99.559
307.82	99.556
307.86	99.553
307.9	99.55
307.95	99.547
308	99.544
308.04	99.541
308.09	99.538
308.11	99.536
308.14	99.533
308.15	99.53
308.17	99.527
308.19	99.524
308.22	99.521
308.25	99.518
308.28	99.515
308.31	99.513
308.34	99.51
308.36	99.507
308.39	99.504
308.44	99.501
308.49	99.498
308.54	99.495
308.57	99.493
308.6	99.49
308.62	99.487
308.65	99.484
308.67	99.481
308.71	99.478
308.74	99.476
308.76	99.473
308.78	99.47
308.8	99.467
308.82	99.464
308.85	99.461
308.87	99.459
308.9	99.456
308.94	99.453
308.97	99.45
308.99	99.447
309.01	99.444
309.04	99.442
309.08	99.439
309.12	99.436
309.16	99.433
309.21	99.43
309.24	99.427
309.28	99.424
309.32	99.421
309.36	99.418
309.4	99.415
309.44	99.412
309.47	99.409
309.48	99.406
309.51	99.403
309.53	99.4
309.56	99.397
309.59	99.394
309.61	99.391
309.64	99.388
309.67	99.385
309.69	99.382
309.72	99.379
309.75	99.376
309.79	99.373
309.83	99.37
309.87	99.367
309.9	99.364
309.93	99.361
309.98	99.358
310.02	99.355
310.05	99.352
310.07	99.348
310.09	99.345
310.11	99.342
310.12	99.339
310.16	99.336
310.19	99.332
310.21	99.329
310.24	99.326
310.27	99.322
310.3	99.319
310.35	99.316
310.39	99.312
310.42	99.309
310.45	99.305
310.46	99.302
310.47	99.299
310.49	99.295
310.51	99.292
310.53	99.289
310.55	99.285
310.58	99.282
310.62	99.278
310.64	99.275
310.68	99.271
310.73	99.268
310.76	99.264
310.79	99.261
310.82	99.257
310.86	99.254
310.89	99.25
310.9	99.247
310.92	99.244
310.95	99.24
310.97	99.237
310.99	99.234
311.02	99.23
311.05	99.227
311.08	99.224
311.1	99.221
311.12	99.217
311.15	99.214
311.17	99.211
311.21	99.207
311.25	99.204
311.29	99.2
311.33	99.197
311.36	99.194
311.39	99.19
311.42	99.187
311.45	99.183
311.48	99.18
311.52	99.177
311.55	99.173
311.58	99.17
311.6	99.167
311.61	99.163
311.62	99.16
311.65	99.156
311.67	99.153
311.7	99.149
311.73	99.146
311.77	99.142
311.8	99.139
311.83	99.135
311.87	99.132
311.9	99.128
311.95	99.125
311.98	99.121
312.01	99.117
312.03	99.114
312.05	99.11
312.08	99.107
312.11	99.103
312.13	99.1
312.15	99.096
312.18	99.092
312.21	99.089
312.24	99.086
312.27	99.082
312.31	99.079
312.34	99.075
312.36	99.071
312.38	99.068
312.41	99.064
312.43	99.061
312.46	99.057
312.48	99.054
312.5	99.05
312.52	99.046
312.54	99.043
312.57	99.039
312.6	99.035
312.63	99.032
312.64	99.028
312.67	99.024
312.7	99.021
312.72	99.017
312.75	99.013
312.78	99.009
312.82	99.006
312.83	99.002
312.85	98.998
312.87	98.995
312.9	98.991
312.93	98.987
312.96	98.983
313	98.979
313.03	98.975
313.07	98.972
313.1	98.968
313.14	98.964
313.18	98.96
313.22	98.956
313.25	98.953
313.28	98.949
313.31	98.945
313.33	98.941
313.35	98.937
313.36	98.934
313.38	98.93
313.39	98.926
313.42	98.922
313.45	98.918
313.47	98.915
313.49	98.911
313.51	98.907
313.53	98.903
313.56	98.899
313.57	98.896
313.6	98.892
313.64	98.888
313.66	98.884
313.69	98.88
313.71	98.877
313.73	98.873
313.74	98.869
313.76	98.865
313.79	98.862
313.83	98.858
313.86	98.854
313.87	98.85
313.9	98.846
313.93	98.843
313.96	98.839
314	98.835
314.05	98.831
314.07	98.828
314.1	98.824
314.12	98.82
314.15	98.816
314.18	98.812
314.2	98.809
314.23	98.805
314.26	98.801
314.27	98.797
314.3	98.793
314.33	98.789
314.35	98.785
314.37	98.781
314.4	98.777
314.43	98.773
314.45	98.769
314.47	98.765
314.48	98.761
314.51	98.757
314.53	98.753
314.54	98.749
314.56	98.745
314.6	98.741
314.63	98.737
314.66	98.733
314.68	98.728
314.7	98.724
314.74	98.72
314.77	98.716
314.8	98.712
314.83	98.708
314.86	98.704
314.9	98.7
314.92	98.696
314.95	98.692
314.98	98.688
315.01	98.683
315.03	98.679
315.05	98.675
315.08	98.671
315.11	98.667
315.14	98.663
315.15	98.659
315.17	98.654
315.19	98.65
315.21	98.646
315.24	98.642
315.26	98.638
315.29	98.633
315.31	98.629
315.33	98.625
315.35	98.621
315.38	98.617
315.41	98.613
315.45	98.608
315.47	98.604
315.5	98.6
315.53	98.596
315.55	98.592
315.57	98.587
315.6	98.583
315.64	98.579
315.67	98.575
315.68	98.57
315.7	98.566
315.71	98.562
315.73	98.558
315.75	98.553
315.78	98.549
315.82	98.545
315.85	98.541
315.87	98.536
315.89	98.532
315.93	98.528
315.96	98.523
315.99	98.519
316.03	98.515
316.05	98.511
316.07	98.506
316.08	98.502
316.12	98.498
316.15	98.494
316.18	98.489
316.21	98.485
316.23	98.48
316.26	98.476
316.28	98.471
316.3	98.467
316.33	98.462
316.36	98.458
316.39	98.454
316.41	98.449
316.43	98.445
316.46	98.44
316.48	98.436
316.51	98.431
316.54	98.427
316.56	98.422
316.58	98.418
316.6	98.414
316.63	98.409
316.63	98.405
316.66	98.401
316.68	98.396
316.72	98.392
316.74	98.387
316.77	98.383
316.8	98.379
316.83	98.374
316.86	98.37
316.88	98.365
316.92	98.361
316.95	98.357
316.98	98.352
317	98.348
317.01	98.344
317.02	98.339
317.04	98.335
317.05	98.33
317.08	98.326
317.12	98.321
317.16	98.317
317.18	98.313
317.2	98.308
317.21	98.304
317.23	98.299
317.26	98.295
317.29	98.29
317.31	98.286
317.34	98.282
317.36	98.277
317.38	98.273
317.41	98.268
317.43	98.264
317.47	98.259
317.51	98.255
317.54	98.251
317.58	98.246
317.62	98.242
317.64	98.237
317.66	98.233
317.68	98.228
317.7	98.224
317.71	98.22
317.73	98.215
317.75	98.211
317.77	98.207
317.79	98.202
317.8	98.198
317.82	98.193
317.83	98.189
317.86	98.185
317.89	98.18
317.92	98.176
317.96	98.172
317.99	98.167
318.02	98.163
318.05	98.159
318.08	98.154
318.12	98.15
318.16	98.145
318.18	98.141
318.2	98.136
318.22	98.132
318.24	98.128
318.26	98.123
318.28	98.119
318.3	98.114
318.32	98.11
318.34	98.106
318.36	98.101
318.39	98.097
318.42	98.092
318.44	98.088
318.46	98.083
318.48	98.079
318.51	98.074
318.52	98.07
318.55	98.066
318.57	98.061
318.6	98.057
318.61	98.052
318.63	98.048
318.66	98.043
318.69	98.038
318.71	98.034
318.74	98.029
318.77	98.024
318.79	98.02
318.8	98.015
318.83	98.01
318.87	98.006
318.9	98.001
318.93	97.997
318.96	97.992
318.98	97.987
319.01	97.983
319.03	97.978
319.07	97.973
319.11	97.969
319.13	97.964
319.16	97.959
319.18	97.954
319.19	97.95
319.21	97.945
319.24	97.94
319.26	97.936
319.29	97.931
319.3	97.926
319.32	97.922
319.34	97.917
319.35	97.912
319.37	97.908
319.39	97.903
319.42	97.899
319.44	97.894
319.47	97.89
319.5	97.885
319.52	97.88
319.55	97.876
319.59	97.871
319.62	97.867
319.65	97.862
319.67	97.858
319.69	97.853
319.71	97.848
319.73	97.844
319.75	97.839
319.78	97.835
319.8	97.831
319.82	97.826
319.84	97.821
319.86	97.817
319.88	97.812
319.91	97.807
319.94	97.803
319.97	97.798
319.99	97.793
320.01	97.789
320.03	97.784
320.05	97.779
320.08	97.775
320.11	97.77
320.13	97.765
320.15	97.76
320.17	97.756
320.2	97.751
320.22	97.746
320.24	97.742
320.27	97.737
320.3	97.732
320.32	97.727
320.34	97.722
320.37	97.718
320.4	97.713
320.43	97.708
320.46	97.703
320.49	97.699
320.51	97.694
320.53	97.689
320.55	97.684
320.58	97.679
320.6	97.674
320.61	97.67
320.63	97.665
320.65	97.66
320.67	97.656
320.69	97.651
320.71	97.646
320.74	97.641
320.78	97.637
320.81	97.632
320.84	97.627
320.87	97.622
320.89	97.617
320.92	97.613
320.94	97.608
320.96	97.603
320.98	97.598
320.99	97.593
321	97.589
321.02	97.584
321.05	97.579
321.08	97.574
321.11	97.569
321.14	97.565
321.16	97.56
321.19	97.555
321.21	97.55
321.25	97.545
321.28	97.54
321.31	97.536
321.32	97.531
321.34	97.526
321.35	97.521
321.37	97.517
321.39	97.512
321.42	97.507
321.45	97.502
321.48	97.497
321.51	97.492
321.53	97.487
321.56	97.483
321.58	97.478
321.61	97.473
321.64	97.468
321.67	97.463
321.7	97.459
321.72	97.454
321.74	97.449
321.75	97.444
321.78	97.439
321.79	97.435
321.81	97.43
321.83	97.425
321.86	97.42
321.89	97.415
321.93	97.411
321.96	97.406
322	97.401
322.03	97.396
322.05	97.392
322.08	97.387
322.11	97.382
322.14	97.377
322.16	97.373
322.18	97.368
322.19	97.363
322.2	97.358
322.21	97.354
322.23	97.349
322.25	97.344
322.27	97.339
322.29	97.335
322.31	97.33
322.34	97.325
322.36	97.321
322.39	97.316
322.42	97.311
322.44	97.306
322.46	97.302
322.48	97.297
322.51	97.292
322.54	97.288
322.57	97.283
322.59	97.278
322.62	97.273
322.65	97.268
322.68	97.263
322.71	97.258
322.74	97.253
322.77	97.248
322.79	97.243
322.82	97.238
322.85	97.234
322.88	97.229
322.9	97.224
322.93	97.219
322.95	97.214
322.97	97.209
322.99	97.204
323.02	97.199
323.04	97.194
323.05	97.189
323.08	97.184
323.1	97.179
323.13	97.174
323.16	97.169
323.19	97.164
323.21	97.159
323.23	97.154
323.24	97.149
323.27	97.144
323.3	97.139
323.33	97.134
323.35	97.129
323.37	97.124
323.39	97.119
323.41	97.114
323.43	97.109
323.45	97.104
323.48	97.1
323.51	97.095
323.54	97.09
323.56	97.085
323.57	97.08
323.58	97.075
323.6	97.07
323.62	97.065
323.64	97.06
323.67	97.055
323.7	97.05
323.72	97.045
323.74	97.041
323.77	97.036
323.81	97.031
323.84	97.026
323.86	97.021
323.88	97.016
323.9	97.011
323.93	97.006
323.95	97.001
323.98	96.997
324.01	96.992
324.04	96.987
324.06	96.982
324.09	96.977
324.12	96.972
324.15	96.967
324.17	96.962
324.2	96.957
324.21	96.952
324.23	96.948
324.25	96.943
324.26	96.938
324.27	96.933
324.28	96.928
324.3	96.923
324.33	96.918
324.36	96.913
324.4	96.908
324.43	96.903
324.45	96.898
324.48	96.893
324.5	96.888
324.54	96.883
324.57	96.878
324.6	96.873
324.62	96.868
324.64	96.863
324.66	96.858
324.68	96.853
324.71	96.848
324.74	96.843
324.75	96.838
324.77	96.833
324.79	96.828
324.82	96.823
324.84	96.818
324.86	96.813
324.87	96.808
324.89	96.803
324.91	96.798
324.94	96.793
324.98	96.789
324.99	96.784
325.01	96.779
325.04	96.774
325.08	96.769
325.11	96.764
325.14	96.759
325.17	96.754
325.2	96.749
325.22	96.744
325.25	96.739
325.28	96.734
325.3	96.73
325.31	96.725
325.33	96.72
325.36	96.715
325.39	96.71
325.42	96.705
325.44	96.7
325.46	96.695
325.48	96.69
325.51	96.685
325.55	96.68
325.58	96.675
325.61	96.67
325.62	96.665
325.64	96.66
325.67	96.655
325.69	96.65
325.71	96.645
325.73	96.64
325.75	96.635
325.75	96.63
325.77	96.625
325.79	96.62
325.81	96.615
325.84	96.61
325.87	96.605
325.89	96.6
325.93	96.595
325.97	96.59
326	96.585
326.03	96.58
326.06	96.575
326.1	96.57
326.13	96.565
326.15	96.561
326.18	96.556
326.2	96.551
326.21	96.546
326.23	96.541
326.26	96.536
326.28	96.531
326.3	96.526
326.31	96.521
326.33	96.516
326.34	96.511
326.36	96.506
326.38	96.501
326.41	96.496
326.43	96.49
326.43	96.485
326.45	96.48
326.48	96.475
326.51	96.47
326.54	96.465
326.57	96.46
326.6	96.455
326.63	96.45
326.65	96.445
326.67	96.44
326.71	96.435
326.74	96.43
326.77	96.425
326.79	96.42
326.81	96.415
326.83	96.41
326.85	96.405
326.87	96.4
326.9	96.395
326.92	96.39
326.94	96.385
326.96	96.38
326.99	96.375
327.02	96.37
327.05	96.365
327.06	96.36
327.08	96.355
327.1	96.35
327.12	96.346
327.14	96.341
327.17	96.336
327.2	96.331
327.21	96.326
327.23	96.321
327.26	96.316
327.28	96.311
327.3	96.306
327.33	96.301
327.35	96.296
327.38	96.291
327.41	96.286
327.43	96.281
327.46	96.276
327.48	96.271
327.48	96.266
327.5	96.261
327.53	96.256
327.56	96.251
327.58	96.246
327.6	96.241
327.63	96.236
327.66	96.231
327.69	96.226
327.72	96.22
327.74	96.216
327.78	96.21
327.8	96.205
327.82	96.2
327.83	96.195
327.85	96.19
327.86	96.185
327.87	96.18
327.9	96.175
327.92	96.17
327.96	96.165
327.99	96.16
328.01	96.155
328.04	96.151
328.07	96.146
328.09	96.141
328.11	96.136
328.14	96.131
328.15	96.126
328.17	96.121
328.19	96.116
328.22	96.111
328.26	96.106
328.29	96.101
328.31	96.097
328.34	96.092
328.37	96.087
328.4	96.082
328.43	96.077
328.46	96.072
328.49	96.067
328.51	96.062
328.51	96.057
328.52	96.052
328.54	96.047
328.57	96.042
328.6	96.037
328.62	96.031
328.64	96.026
328.65	96.021
328.67	96.016
328.69	96.011
328.72	96.006
328.75	96.001
328.78	95.996
328.81	95.991
328.83	95.986
328.86	95.981
328.89	95.976
328.92	95.971
328.96	95.966
328.98	95.961
329.01	95.956
329.04	95.951
329.06	95.947
329.08	95.942
329.09	95.937
329.11	95.932
329.12	95.927
329.13	95.922
329.14	95.917
329.16	95.912
329.18	95.908
329.2	95.903
329.22	95.898
329.25	95.893
329.28	95.888
329.31	95.883
329.33	95.878
329.37	95.874
329.4	95.869
329.43	95.864
329.46	95.859
329.48	95.854
329.51	95.849
329.52	95.844
329.55	95.839
329.57	95.834
329.6	95.829
329.63	95.824
329.66	95.82
329.69	95.815
329.72	95.81
329.75	95.805
329.77	95.8
329.8	95.795
329.82	95.79
329.84	95.785
329.85	95.78
329.87	95.775
329.89	95.77
329.91	95.765
329.93	95.76
329.94	95.755
329.96	95.751
329.98	95.746
330	95.741
330.02	95.736
330.04	95.731
330.07	95.726
330.1	95.722
330.13	95.717
330.16	95.712
330.2	95.707
330.23	95.703
330.26	95.698
330.3	95.693
330.32	95.688
330.33	95.683
330.35	95.678
330.36	95.673
330.38	95.668
330.4	95.663
330.42	95.658
330.43	95.653
330.45	95.648
330.47	95.643
330.48	95.638
330.52	95.633
330.57	95.628
330.6	95.623
330.62	95.618
330.64	95.613
330.66	95.608
330.69	95.603
330.72	95.598
330.75	95.593
330.78	95.588
330.8	95.583
330.81	95.578
330.83	95.573
330.85	95.568
330.89	95.563
330.9	95.558
330.92	95.553
330.96	95.548
330.99	95.544
331.02	95.539
331.04	95.534
331.08	95.529
331.11	95.524
331.12	95.519
331.15	95.514
331.18	95.509
331.2	95.504
331.22	95.499
331.24	95.494
331.26	95.489
331.28	95.484
331.3	95.479
331.33	95.474
331.35	95.469
331.38	95.464
331.4	95.459
331.43	95.454
331.46	95.449
331.48	95.444
331.5	95.439
331.53	95.434
331.55	95.429
331.57	95.424
331.58	95.419
331.58	95.414
331.6	95.409
331.62	95.404
331.64	95.399
331.67	95.394
331.69	95.389
331.71	95.385
331.74	95.38
331.77	95.375
331.81	95.37
331.86	95.365
331.9	95.36
331.92	95.355
331.94	95.351
331.96	95.346
331.98	95.341
331.99	95.336
332.02	95.331
332.04	95.326
332.06	95.321
332.08	95.316
332.1	95.311
332.13	95.306
332.15	95.301
332.17	95.297
332.18	95.292
332.21	95.287
332.23	95.282
332.26	95.277
332.27	95.272
332.29	95.267
332.3	95.263
332.33	95.258
332.35	95.253
332.38	95.248
332.42	95.243
332.44	95.238
332.46	95.234
332.48	95.229
332.51	95.224
332.54	95.219
332.57	95.215
332.6	95.21
332.62	95.205
332.65	95.2
332.67	95.195
332.69	95.19
332.71	95.186
332.74	95.181
332.76	95.176
332.79	95.171
332.81	95.167
332.83	95.162
332.86	95.157
332.87	95.153
332.89	95.148
332.91	95.143
332.94	95.138
332.98	95.133
333.01	95.129
333.04	95.124
333.06	95.119
333.09	95.114
333.11	95.109
333.15	95.105
333.17	95.1
333.2	95.095
333.22	95.09
333.23	95.085
333.25	95.081
333.27	95.076
333.3	95.071
333.33	95.066
333.35	95.061
333.37	95.056
333.41	95.051
333.45	95.046
333.49	95.041
333.53	95.036
333.56	95.032
333.59	95.027
333.62	95.022
333.65	95.017
333.67	95.012
333.69	95.007
333.71	95.002
333.73	94.998
333.75	94.993
333.78	94.988
333.82	94.983
333.86	94.979
333.89	94.974
333.91	94.969
333.95	94.964
333.99	94.959
334.02	94.955
334.04	94.95
334.06	94.945
334.08	94.94
334.09	94.935
334.11	94.93
334.12	94.925
334.14	94.92
334.15	94.916
334.17	94.911
334.19	94.906
334.21	94.901
334.24	94.896
334.26	94.892
334.28	94.887
334.31	94.882
334.34	94.877
334.36	94.872
334.38	94.868
334.41	94.863
334.43	94.858
334.46	94.853
334.49	94.848
334.53	94.843
334.57	94.839
334.59	94.834
334.62	94.829
334.66	94.824
334.7	94.819
334.71	94.815
334.73	94.81
334.74	94.805
334.76	94.8
334.78	94.796
334.8	94.791
334.82	94.786
334.83	94.782
334.83	94.777
334.85	94.772
334.87	94.767
334.89	94.762
334.92	94.758
334.95	94.753
334.98	94.748
334.99	94.743
335	94.738
335.02	94.733
335.05	94.729
335.08	94.724
335.1	94.719
335.13	94.714
335.16	94.71
335.2	94.705
335.23	94.7
335.26	94.695
335.28	94.69
335.31	94.686
335.33	94.681
335.36	94.676
335.38	94.671
335.41	94.666
335.44	94.662
335.46	94.657
335.47	94.652
335.5	94.647
335.53	94.643
335.56	94.638
335.59	94.633
335.62	94.629
335.64	94.624
335.66	94.619
335.68	94.615
335.7	94.61
335.72	94.606
335.74	94.601
335.76	94.597
335.78	94.592
335.81	94.587
335.83	94.583
335.87	94.578
335.9	94.573
335.93	94.569
335.95	94.564
335.98	94.559
336.01	94.555
336.02	94.55
336.05	94.546
336.08	94.541
336.09	94.536
336.11	94.532
336.13	94.527
336.15	94.523
336.17	94.518
336.19	94.513
336.22	94.509
336.24	94.504
336.27	94.5
336.29	94.495
336.32	94.49
336.35	94.486
336.38	94.481
336.41	94.476
336.44	94.472
336.47	94.467
336.49	94.462
336.52	94.458
336.54	94.453
336.56	94.448
336.58	94.443
336.6	94.439
336.61	94.434
336.62	94.43
336.63	94.425
336.64	94.42
336.65	94.415
336.67	94.411
336.71	94.406
336.76	94.401
336.79	94.397
336.81	94.392
336.85	94.387
336.87	94.383
336.9	94.378
336.94	94.372
336.98	94.372
337.01	94.367
337.02	94.363
337.03	94.363
337.04	94.355
337.07	94.354
337.09	94.35
337.11	94.344
337.14	94.343
337.16	94.335
337.17	94.332
337.2	94.328
337.23	94.321
337.24	94.319
337.26	94.312
337.28	94.308
337.3	94.305
337.33	94.298
337.36	94.295
337.39	94.289
337.43	94.284
337.46	94.28
337.48	94.274
337.51	94.27
337.53	94.265
337.56	94.259
337.58	94.255
337.6	94.25
337.62	94.244
337.64	94.24
337.66	94.233
337.67	94.225
337.69	94.221
337.73	94.213
337.75	94.206
337.77	94.203
337.8	94.194
337.83	94.19
337.85	94.185
337.88	94.178
337.9	94.175
337.94	94.168
337.97	94.164
338	94.16
338.04	94.152
338.08	94.15
338.1	94.144
338.13	94.139
338.16	94.136
338.18	94.128
338.21	94.126
338.23	94.121
338.24	94.114
338.26	94.113
338.28	94.105
338.3	94.102
338.33	94.098
338.35	94.091
338.36	94.089
338.38	94.083
338.4	94.078
338.42	94.075
338.46	94.069
338.5	94.066
338.53	94.061
338.54	94.055
338.57	94.052
338.59	94.047
338.62	94.042
338.64	94.038
338.67	94.032
338.69	94.029
338.7	94.024
338.72	94.019
338.73	94.015
338.76	94.01
338.79	94.005
338.81	94.002
338.83	93.996
338.85	93.992
338.87	93.987
338.9	93.982
338.93	93.979
338.96	93.973
338.99	93.969
339.02	93.965
339.05	93.959
339.07	93.956
339.09	93.951
339.13	93.946
339.16	93.943
339.18	93.937
339.21	93.933
339.24	93.929
339.27	93.923
339.29	93.92
339.3	93.915
339.33	93.91
339.36	93.907
339.39	93.901
339.41	93.897
339.43	93.893
339.45	93.888
339.48	93.884
339.5	93.879
339.53	93.874
339.56	93.87
339.58	93.865
339.6	93.861
339.62	93.857
339.64	93.852
339.67	93.848
339.7	93.843
339.73	93.838
339.75	93.834
339.77	93.829
339.8	93.825
339.82	93.821
339.85	93.816
339.88	93.812
339.9	93.807
339.91	93.802
339.93	93.799
339.95	93.794
339.98	93.79
339.99	93.785
340.01	93.78
340.04	93.776
340.07	93.772
340.09	93.767
340.12	93.763
340.15	93.758
340.18	93.754
340.2	93.75
340.22	93.745
340.25	93.741
340.27	93.736
340.29	93.732
340.3	93.727
340.32	93.723
340.34	93.718
340.37	93.714
340.39	93.709
340.42	93.705
340.44	93.701
340.47	93.696
340.5	93.692
340.54	93.688
340.57	93.683
340.6	93.679
340.64	93.674
340.66	93.67
340.68	93.665
340.7	93.661
340.72	93.657
340.73	93.652
340.73	93.648
340.74	93.643
340.76	93.639
340.79	93.634
340.82	93.63
340.85	93.625
340.87	93.621
340.89	93.617
340.9	93.612
340.92	93.608
340.96	93.603
341	93.599
341.04	93.594
341.07	93.59
341.08	93.586
341.1	93.581
341.12	93.577
341.15	93.572
341.19	93.568
341.22	93.563
341.26	93.559
341.29	93.554
341.3	93.55
341.33	93.545
341.36	93.541
341.38	93.536
341.41	93.532
341.43	93.528
341.45	93.523
341.47	93.519
341.49	93.514
341.51	93.51
341.52	93.506
341.54	93.501
341.56	93.497
341.59	93.493
341.62	93.488
341.65	93.484
341.68	93.479
341.71	93.475
341.73	93.471
341.74	93.467
341.77	93.462
341.8	93.458
341.82	93.454
341.84	93.45
341.85	93.445
341.86	93.441
341.88	93.437
341.9	93.433
341.94	93.428
341.98	93.424
342.01	93.42
342.04	93.416
342.07	93.411
342.1	93.407
342.12	93.403
342.16	93.398
342.18	93.394
342.21	93.39
342.23	93.385
342.25	93.381
342.27	93.377
342.29	93.373
342.31	93.368
342.32	93.364
342.34	93.36
342.36	93.356
342.38	93.351
342.41	93.347
342.43	93.343
342.45	93.339
342.47	93.334
342.5	93.33
342.52	93.326
342.56	93.322
342.59	93.318
342.63	93.313
342.65	93.309
342.66	93.305
342.68	93.301
342.7	93.296
342.73	93.292
342.75	93.288
342.77	93.284
342.79	93.28
342.81	93.275
342.84	93.271
342.87	93.267
342.9	93.263
342.94	93.259
342.96	93.255
342.98	93.25
343.01	93.246
343.03	93.242
343.06	93.238
343.08	93.233
343.1	93.229
343.12	93.225
343.14	93.221
343.16	93.217
343.19	93.213
343.22	93.208
343.24	93.204
343.27	93.2
343.31	93.196
343.33	93.191
343.36	93.187
343.38	93.183
343.4	93.179
343.41	93.175
343.43	93.17
343.45	93.166
343.47	93.162
343.48	93.158
343.5	93.154
343.52	93.15
343.55	93.146
343.57	93.141
343.6	93.137
343.64	93.133
343.67	93.129
343.7	93.125
343.72	93.121
343.76	93.117
343.79	93.112
343.82	93.109
343.83	93.104
343.85	93.1
343.87	93.096
343.88	93.092
343.9	93.088
343.92	93.084
343.95	93.08
343.98	93.076
343.99	93.072
344.01	93.068
344.03	93.064
344.06	93.06
344.1	93.056
344.12	93.052
344.15	93.047
344.18	93.044
344.2	93.039
344.23	93.035
344.26	93.031
344.29	93.027
344.32	93.023
344.35	93.019
344.38	93.014
344.41	93.01
344.44	93.006
344.46	93.002
344.48	92.998
344.51	92.994
344.53	92.99
344.55	92.985
344.57	92.981
344.59	92.977
344.61	92.973
344.64	92.969
344.66	92.965
344.68	92.96
344.7	92.956
344.73	92.952
344.75	92.948
344.77	92.944
344.8	92.94
344.83	92.935
344.86	92.931
344.89	92.927
344.91	92.923
344.94	92.919
344.96	92.915
344.98	92.911
345.01	92.906
345.03	92.902
345.05	92.898
345.07	92.894
345.1	92.89
345.12	92.886
345.13	92.882
345.14	92.878
345.17	92.874
345.2	92.87
345.23	92.866
345.26	92.862
345.29	92.858
345.31	92.854
345.33	92.85
345.35	92.846
345.37	92.842
345.39	92.838
345.41	92.834
345.43	92.83
345.45	92.826
345.48	92.822
345.5	92.818
345.53	92.814
345.55	92.81
345.58	92.806
345.62	92.802
345.67	92.798
345.7	92.794
345.73	92.79
345.75	92.786
345.77	92.782
345.79	92.778
345.81	92.773
345.84	92.769
345.87	92.765
345.89	92.761
345.9	92.757
345.91	92.753
345.92	92.749
345.95	92.745
345.98	92.741
346.01	92.736
346.03	92.732
346.05	92.728
346.08	92.724
346.11	92.72
346.14	92.716
346.18	92.712
346.21	92.708
346.24	92.704
346.25	92.7
346.26	92.696
346.27	92.692
346.3	92.687
346.32	92.683
346.34	92.679
346.37	92.675
346.39	92.671
346.41	92.667
346.43	92.662
346.46	92.659
346.5	92.654
346.55	92.65
346.57	92.646
346.6	92.642
346.62	92.638
346.64	92.634
346.66	92.63
346.68	92.626
346.72	92.622
346.74	92.619
346.76	92.615
346.78	92.611
346.8	92.607
346.83	92.603
346.85	92.599
346.88	92.595
346.91	92.591
346.93	92.587
346.95	92.583
346.98	92.579
347.01	92.574
347.03	92.57
347.06	92.567
347.09	92.563
347.12	92.559
347.14	92.555
347.16	92.551
347.19	92.547
347.22	92.543
347.24	92.539
347.26	92.535
347.28	92.531
347.3	92.527
347.33	92.523
347.36	92.519
347.37	92.515
347.39	92.511
347.4	92.507
347.43	92.503
347.46	92.499
347.48	92.495
347.5	92.491
347.53	92.487
347.56	92.483
347.58	92.479
347.61	92.475
347.64	92.471
347.68	92.467
347.7	92.463
347.73	92.459
347.76	92.455
347.79	92.451
347.81	92.447
347.83	92.443
347.86	92.439
347.89	92.435
347.91	92.431
347.93	92.427
347.94	92.423
347.96	92.419
347.98	92.415
348	92.411
348.02	92.408
348.05	92.404
348.07	92.4
348.1	92.396
348.12	92.392
348.15	92.388
348.18	92.384
348.2	92.38
348.23	92.376
348.26	92.372
348.27	92.368
348.3	92.364
348.32	92.36
348.33	92.357
348.35	92.353
348.37	92.349
348.38	92.345
348.4	92.341
348.43	92.337
348.45	92.333
348.49	92.33
348.52	92.326
348.54	92.322
348.57	92.318
348.6	92.314
348.64	92.311
348.67	92.307
348.71	92.303
348.74	92.299
348.77	92.295
348.79	92.291
348.81	92.287
348.83	92.284
348.86	92.28
348.88	92.276
348.91	92.272
348.93	92.269
348.95	92.265
348.97	92.261
349	92.257
349.02	92.253
349.05	92.25
349.07	92.246
349.09	92.242
349.12	92.238
349.14	92.234
349.16	92.23
349.19	92.226
349.21	92.223
349.23	92.219
349.23	92.215
349.24	92.211
349.27	92.207
349.3	92.203
349.33	92.2
349.36	92.196
349.37	92.192
349.39	92.188
349.42	92.184
349.45	92.18
349.49	92.177
349.53	92.173
349.57	92.169
349.59	92.165
349.61	92.161
349.63	92.157
349.66	92.153
349.69	92.15
349.72	92.146
349.74	92.142
349.76	92.138
349.78	92.134
349.8	92.13
349.81	92.126
349.84	92.123
349.87	92.119
349.89	92.115
349.91	92.111
349.93	92.107
349.96	92.104
349.99	92.1
350.02	92.096
350.04	92.092
350.06	92.089
350.08	92.085
350.1	92.081
350.13	92.078
350.15	92.074
350.18	92.07
350.2	92.066
350.22	92.062
350.25	92.058
350.27	92.055
350.3	92.051
350.34	92.047
350.36	92.043
350.38	92.039
350.4	92.036
350.43	92.032
350.45	92.028
350.47	92.024
350.5	92.021
350.53	92.017
350.56	92.014
350.58	92.01
350.6	92.006
350.63	92.002
350.66	91.999
350.67	91.995
350.68	91.991
350.71	91.987
350.73	91.984
350.75	91.98
350.77	91.976
350.79	91.972
350.82	91.968
350.85	91.965
350.88	91.961
350.92	91.957
350.95	91.954
350.98	91.95
351.01	91.946
351.03	91.943
351.06	91.939
351.08	91.935
351.09	91.932
351.11	91.928
351.13	91.924
351.16	91.92
351.18	91.917
351.2	91.913
351.23	91.909
351.25	91.905
351.28	91.902
351.32	91.898
351.36	91.894
351.39	91.89
351.41	91.887
351.43	91.883
351.45	91.879
351.48	91.875
351.51	91.872
351.53	91.868
351.55	91.864
351.57	91.86
351.59	91.856
351.61	91.852
351.64	91.849
351.67	91.845
351.69	91.841
351.7	91.837
351.72	91.833
351.75	91.83
351.78	91.826
351.81	91.822
351.83	91.818
351.85	91.815
351.86	91.811
351.88	91.807
351.92	91.803
351.96	91.799
352	91.795
352.03	91.792
352.05	91.788
352.07	91.784
352.1	91.78
352.12	91.777
352.16	91.773
352.19	91.769
352.22	91.765
352.25	91.762
352.27	91.758
352.29	91.755
352.32	91.751
352.35	91.747
352.37	91.744
352.39	91.74
352.4	91.737
352.42	91.733
352.44	91.73
352.46	91.726
352.48	91.722
352.51	91.719
352.54	91.715
352.56	91.712
352.59	91.708
352.62	91.705
352.66	91.701
352.69	91.697
352.72	91.694
352.75	91.69
352.78	91.687
352.79	91.683
352.81	91.68
352.83	91.676
352.85	91.673
352.87	91.669
352.89	91.665
352.91	91.662
352.93	91.658
352.94	91.654
352.95	91.651
352.98	91.647
353.01	91.643
353.03	91.64
353.06	91.636
353.08	91.633
353.1	91.629
353.11	91.625
[truncated: 37,002 more rows]
