# Supplementary material for: Staggered structural dynamic-mediated selective adsorption of H2O/D2O on flexible graphene oxide nanosheets
Source: Nat Commun. 2024 Apr 27;15:3585. doi: 10.1038/s41467-024-47838-9 (PMC11055881; doi:10.1038/s41467-024-47838-9)
Supplement: Supplementary file 18 — Source Data [file 41467_2024_47838_MOESM18_ESM.zip › Source Data file/FigS9/H_NMR_for_water_adsorbed_on_GO_at_low_adsorption_amounts.xlsx]

## Sheet: H2O
Chemical Shift(ppm)	Experimental intensity	Fitting curve intensity
-19.955	0.00085685	0
-19.894	0.002261	0
-19.833	0.0011296	0
-19.772	0.00030133	0
-19.711	-0.0030059	0
-19.65	0.00126	0
-19.589	0.00021496	0
-19.528	-0.00071591	0
-19.467	0.0005941	0
-19.406	-0.0026762	0
-19.345	0.00058812	0
-19.284	-0.00072975	0
-19.223	0.0017454	0
-19.162	-0.0017408	0
-19.101	0.0023166	0
-19.04	-3.681e-05	0
-18.979	0.0027478	0
-18.918	0.0036149	0
-18.857	-0.0018836	0
-18.796	-0.0003315	0
-18.735	-0.00089435	0
-18.674	-0.00060249	0
-18.613	-0.00033925	0
-18.552	0.0036087	0
-18.491	0.0012117	0
-18.43	-0.0026373	0
-18.369	0.0023269	0
-18.308	-0.00061259	0
-18.247	0.0010679	0
-18.186	0.004172	0
-18.125	-0.00029773	0
-18.064	0.0019139	0
-18.003	0.002043	0
-17.942	0.00084067	0
-17.881	0.0038372	0
-17.82	-0.0010315	0
-17.759	0.0017006	0
-17.698	-0.00052991	0
-17.637	0.0021028	0
-17.576	0.0038784	0
-17.515	-0.00015924	0
-17.454	0.00052927	0
-17.393	-0.0010198	0
-17.332	0.0039865	0
-17.271	-0.00039892	0
-17.21	0.00047584	0
-17.149	0.0022765	0
-17.088	1.78e-06	0
-17.027	0.0031978	0
-16.966	-0.003078	0
-16.905	-0.0002235	0
-16.844	0.00031262	0
-16.783	0.00073867	0
-16.722	-0.00080985	0
-16.661	0.0016691	0
-16.6	-0.0023121	0
-16.539	0.0015497	0
-16.478	0.00087235	0
-16.416	0.0021982	0
-16.355	-0.0015149	0
-16.294	0.0039512	0
-16.233	0.0021593	0
-16.172	0.00013293	0
-16.111	2.307e-05	0
-16.05	-0.00021107	0
-15.989	0.0037983	0
-15.928	-0.0010922	0
-15.867	-0.0015362	0
-15.806	0.0024821	0
-15.745	0.001937	0
-15.684	1e-07	0
-15.623	0.0013872	0
-15.562	0.0010985	0
-15.501	-0.00013471	0
-15.44	0.00055089	0
-15.379	-0.00085744	0
-15.318	0.00078805	0
-15.257	0.0006312	0
-15.196	-0.0002603	0
-15.135	0.0026612	0
-15.074	-0.0011456	0
-15.013	0.0040471	0
-14.952	0.00088405	0
-14.891	0.0011464	0
-14.83	6.696e-05	0
-14.769	0.00019002	0
-14.708	-0.00096346	0
-14.647	9.211e-05	0
-14.586	0.0010269	0
-14.525	-0.00043596	0
-14.464	-0.00083323	0
-14.403	0.001112	0
-14.342	0.002727	0
-14.281	-0.0021712	0
-14.22	0.00043089	0
-14.159	0.00057915	0
-14.098	-0.0022318	0
-14.037	-0.00061271	0
-13.976	0.0020266	0
-13.915	-5.105e-05	0
-13.854	0.001851	0
-13.793	0.0015481	0
-13.732	-0.00082439	0
-13.671	-0.0016379	0
-13.61	0.0020286	0
-13.549	0.00011232	0
-13.488	0.0014997	0
-13.427	0.00041638	0
-13.366	0.0030156	0
-13.305	-0.0012255	0
-13.244	0.0013129	0
-13.183	0.00054791	0
-13.122	8.4e-05	0
-13.061	-0.0036251	0
-13	0.0012201	0
-12.939	0.0015292	0
-12.878	-8.103e-05	0
-12.817	0.00012718	0
-12.756	0.00024235	0
-12.695	0.0012719	0
-12.634	0.0014912	0
-12.573	-0.0015501	0
-12.511	5.735e-05	0
-12.45	0.0013242	0
-12.389	0.0041599	0
-12.328	-0.00049276	0
-12.267	-0.0015644	0
-12.206	0.001268	0
-12.145	-0.00017312	0
-12.084	0.00065973	0
-12.023	-0.00098643	0
-11.962	0.00072106	0
-11.901	-0.00070116	0
-11.84	-0.00038391	0
-11.779	0.0019907	0
-11.718	-0.00065894	0
-11.657	0.0007853	0
-11.596	0.0028373	0
-11.535	-0.0014524	0
-11.474	0.0037253	0
-11.413	0.0018413	0
-11.352	-0.00097303	0
-11.291	0.00098925	0
-11.23	0.0021956	0
-11.169	0.00060472	0
-11.108	0.00093183	0
-11.047	0.00066064	0
-10.986	-0.0020227	0
-10.925	0.002379	0
-10.864	0.0021968	0
-10.803	0.0013859	0
-10.742	0.0015769	0
-10.681	-0.0010581	0
-10.62	-0.0012838	0
-10.559	0.002601	0
-10.498	0.0010469	0
-10.437	-0.00011264	0
-10.376	0.00097484	0
-10.315	0.0017525	0
-10.254	0.00040948	0
-10.193	0.0048101	0
-10.132	-0.0021953	0
-10.071	0.00084394	0
-10.01	-0.0013642	0
-9.9488	0.0028211	0
-9.8878	0.0004731	0
-9.8268	0.0024667	0
-9.7658	-0.0014245	0
-9.7048	0.00082137	0
-9.6438	0.0024229	0
-9.5827	0.00067499	0
-9.5217	-0.0024144	0
-9.4607	-0.0013528	0
-9.3997	0.00013481	0
-9.3387	0.0018711	0
-9.2777	0.0022449	0
-9.2166	-0.00095053	0
-9.1556	0.00022817	0
-9.0946	0.0026381	0
-9.0336	0.0014884	0
-8.9726	0.00071111	0
-8.9116	0.00067082	0
-8.8506	-0.00027803	0
-8.7895	0.0022669	0
-8.7285	0.0025789	0
-8.6675	0.0013689	0
-8.6065	0.001902	0
-8.5455	-0.0022413	0
-8.4845	0.0031881	0
-8.4234	0.0012927	0
-8.3624	6.2e-07	0
-8.3014	-0.0013788	0
-8.2404	0.00095359	0
-8.1794	0.001832	0
-8.1184	0.0029162	0
-8.0573	0.00088921	0
-7.9963	0.0013683	0
-7.9353	0.0012803	0
-7.8743	0.0012417	0
-7.8133	-0.00042842	0
-7.7523	-0.0015278	0
-7.6913	0.0010226	0
-7.6302	0.0017304	0
-7.5692	0.0018789	0
-7.5082	0.0012763	0
-7.4472	-0.0001617	0
-7.3862	0.0033625	0
-7.3252	0.00012853	0
-7.2641	0.0013851	0
-7.2031	-0.0045557	0
-7.1421	-0.0030013	0
-7.0811	-0.00038856	0
-7.0201	0.0048243	0
-6.9591	-0.0017445	0
-6.8981	-0.0015679	0
-6.837	-0.00019906	0
-6.776	-0.00025631	0
-6.715	0.001873	0
-6.654	0.0011296	0
-6.593	9.275e-05	0
-6.532	-0.0011703	0
-6.4709	0.0011154	0
-6.4099	0.0057876	0
-6.3489	-0.0012452	0
-6.2879	0.0012194	0
-6.2269	0.00073772	0
-6.1659	-0.0004209	0
-6.1048	-0.0011668	0
-6.0438	0.00091963	0
-5.9828	0.00062039	0
-5.9218	-0.0040873	0
-5.8608	0.00070239	0
-5.7998	0.00011243	0
-5.7388	-0.00029908	0
-5.6777	-0.0025277	0
-5.6167	-0.0004939	0
-5.5557	-0.00085895	0
-5.4947	0.0022669	0
-5.4337	-0.0014685	0
-5.3727	0.0024371	0
-5.3116	0.002975	0
-5.2506	-0.001067	0
-5.1896	-8.281e-05	0
-5.1286	-5.668e-05	0
-5.0676	0.00090591	0
-5.0066	0.00024312	0
-4.9455	-0.00070183	0
-4.8845	0.0011113	0
-4.8235	0.0022068	0
-4.7625	-0.00057051	0
-4.7015	0.0017808	0
-4.6405	0.0030805	0
-4.5795	0.0025983	0
-4.5184	-0.0026297	1e-08
-4.4574	0.00061318	1e-08
-4.3964	0.0014033	1e-08
-4.3354	0.0024622	1e-08
-4.2744	-0.00063902	1e-08
-4.2134	-0.0022377	1e-08
-4.1523	-0.0022146	1e-08
-4.0913	0.0028659	1e-08
-4.0303	0.0024531	2e-08
-3.9693	0.00129	2e-08
-3.9083	-0.0030473	2e-08
-3.8473	0.00090724	2e-08
-3.7863	0.0016668	3e-08
-3.7252	0.0024643	3e-08
-3.6642	0.0019376	3e-08
-3.6032	0.0010087	4e-08
-3.5422	-0.00035922	4e-08
-3.4812	-0.0011816	5e-08
-3.4202	0.00058054	6e-08
-3.3591	0.0023941	7e-08
-3.2981	0.00013426	7e-08
-3.2371	-0.0033772	8e-08
-3.1761	-0.0017145	9e-08
-3.1151	0.0026671	1.1e-07
-3.0541	-0.00020393	1.2e-07
-2.993	0.0019734	1.4e-07
-2.932	-1.851e-05	1.5e-07
-2.871	0.00027998	1.7e-07
-2.81	0.0013871	2e-07
-2.749	-0.00072062	2.2e-07
-2.688	0.002307	2.5e-07
-2.627	0.0019302	2.8e-07
-2.5659	0.0040381	3.2e-07
-2.5049	-0.00011705	3.6e-07
-2.4439	0.0027217	4e-07
-2.3829	0.00053313	4.5e-07
-2.3219	0.00045263	5e-07
-2.2609	0.0012775	5.6e-07
-2.1998	0.0018635	6.3e-07
-2.1388	0.0011671	7.1e-07
-2.0778	0.001301	7.9e-07
-2.0168	-0.0012059	8.9e-07
-1.9558	-0.0017431	9.9e-07
-1.8948	-0.0017913	1.11e-06
-1.8338	-9.624e-05	1.24e-06
-1.7727	0.0008895	1.38e-06
-1.7117	0.0021201	1.54e-06
-1.6507	0.0015896	1.71e-06
-1.5897	-0.0037681	1.91e-06
-1.5287	0.0001418	2.12e-06
-1.4677	0.0017205	2.36e-06
-1.4066	6.14e-05	2.62e-06
-1.3456	-0.0021543	2.91e-06
-1.2846	0.0052958	3.23e-06
-1.2236	0.0011046	3.58e-06
-1.1626	0.0028533	3.97e-06
-1.1016	-0.0024555	4.4e-06
-1.0405	7.16e-05	4.87e-06
-0.97953	0.0001165	5.39e-06
-0.91852	0.0019189	5.96e-06
-0.8575	-0.0016929	6.58e-06
-0.79649	0.0009216	7.27e-06
-0.73547	7.87e-05	8.02e-06
-0.67445	-0.0005882	8.84e-06
-0.61344	0.000702	9.74e-06
-0.55242	-0.0019309	1.07e-05
-0.49141	0.0003826	1.18e-05
-0.43039	-8.44e-05	1.3e-05
-0.36938	-0.0015653	1.43e-05
-0.30836	0.0002254	1.57e-05
-0.24735	0.0011771	1.72e-05
-0.18633	-0.0001557	1.89e-05
-0.12531	6.01e-05	2.07e-05
-0.064298	0.0013548	2.27e-05
-0.0032826	0.0004916	2.48e-05
0.057733	-0.0019782	2.71e-05
0.11875	0.0002569	2.97e-05
0.17976	-0.00055	3.24e-05
0.24078	-0.0035217	3.54e-05
0.3018	0.0012408	3.86e-05
0.36281	0.0001575	4.21e-05
0.42383	0.0020012	4.59e-05
0.48484	-0.0025187	5e-05
0.54586	1.84e-05	5.44e-05
0.60687	0.0017811	5.92e-05
0.66789	-0.0018006	6.44e-05
0.72891	-0.0009235	6.99e-05
0.78992	0.0020161	7.59e-05
0.85094	0.0016509	8.23e-05
0.91195	-0.0014022	8.93e-05
0.97297	-0.0026547	9.67e-05
1.034	0.0013648	0.00010472
1.095	0.0014446	0.00011331
1.156	-0.0030088	0.00012254
1.217	0.0036362	0.00013242
1.278	-0.001576	0.00014302
1.3391	-0.0008852	0.00015436
1.4001	0.0032176	0.00016649
1.4611	-0.0004132	0.00017946
1.5221	-0.0004169	0.00019331
1.5831	-0.0032171	0.0002081
1.6441	-0.0020311	0.00022387
1.7052	0.0040611	0.00024069
1.7662	-0.002063	0.0002586
1.8272	0.0034067	0.00027766
1.8882	4.72e-05	0.00029794
1.9492	-0.0001508	0.00031948
2.0102	-0.0016398	0.00034237
2.0712	0.0013159	0.00036665
2.1323	0.0019822	0.00039241
2.1933	0.0030926	0.0004197
2.2543	0.0012195	0.0004486
2.3153	-0.0009851	0.00047918
2.3763	-0.0031752	0.00051151
2.4373	0.0003631	0.00054567
2.4984	0.0020418	0.00058174
2.5594	0.0018042	0.00061978
2.6204	-0.0001235	0.00065989
2.6814	0.0035679	0.00070214
2.7424	-0.0005096	0.00074661
2.8034	-0.0006908	0.00079338
2.8645	4.61e-05	0.00084254
2.9255	-0.0005612	0.00089416
2.9865	0.0009341	0.00094833
3.0475	0.0008276	0.0010051
3.1085	0.002746	0.0010646
3.1695	0.0012203	0.001127
3.2305	0.0042722	0.0011921
3.2916	0.0028413	0.0012603
3.3526	0.0022388	0.0013314
3.4136	0.0020944	0.0014057
3.4746	0.0020701	0.0014831
3.5356	0.0015279	0.0015639
3.5966	0.0018126	0.0016479
3.6577	0.0018177	0.0017353
3.7187	0.0029623	0.0018262
3.7797	-0.0012769	0.0019206
3.8407	0.0010379	0.0020186
3.9017	0.0003305	0.0021202
3.9627	0.0006742	0.0022254
4.0237	0.0023068	0.0023344
4.0848	-0.0013261	0.0024471
4.1458	0.0051063	0.0025636
4.2068	0.0023424	0.0026839
4.2678	0.0035784	0.0028081
4.3288	0.0030477	0.0029361
4.3898	-0.0004256	0.0030679
4.4509	0.0016072	0.0032035
4.5119	0.0040477	0.003343
4.5729	0.0010709	0.0034864
4.6339	0.0037448	0.0036335
4.6949	-0.0004294	0.0037843
4.7559	0.0050852	0.0039389
4.817	0.0028514	0.0040972
4.878	0.0026676	0.004259
4.939	0.0048009	0.0044243
5	0.0010863	0.0045932
5.061	0.007774	0.0047653
5.122	0.0029674	0.0049407
5.183	0.0035151	0.0051193
5.2441	0.005319	0.0053008
5.3051	0.0040283	0.0054853
5.3661	0.0031388	0.0056725
5.4271	0.0064718	0.0058622
5.4881	0.006968	0.0060544
5.5491	0.0055287	0.0062489
5.6102	0.0050648	0.0064454
5.6712	0.0040384	0.0066438
5.7322	0.0084063	0.0068439
5.7932	0.0098538	0.0070455
5.8542	0.0093788	0.0072482
5.9152	0.0059323	0.007452
5.9763	0.0076143	0.0076566
6.0373	0.0084459	0.0078617
6.0983	0.0063771	0.008067
6.1593	0.011009	0.0082723
6.2203	0.0086424	0.0084774
6.2813	0.010297	0.008682
6.3423	0.0078072	0.0088857
6.4034	0.0090187	0.0090883
6.4644	0.0084529	0.0092895
6.5254	0.0091248	0.009489
6.5864	0.01113	0.0096865
6.6474	0.0069279	0.0098818
6.7084	0.0093282	0.010074
6.7695	0.01306	0.010264
6.8305	0.010489	0.010451
6.8915	0.008902	0.010634
6.9525	0.012659	0.010813
7.0135	0.011661	0.010988
7.0745	0.01481	0.011159
7.1355	0.011258	0.011325
7.1966	0.013423	0.011486
7.2576	0.012024	0.011642
7.3186	0.014064	0.011792
7.3796	0.012756	0.011937
7.4406	0.015002	0.012075
7.5016	0.014482	0.012207
7.5627	0.01448	0.012333
7.6237	0.011943	0.012452
7.6847	0.014404	0.012564
7.7457	0.010176	0.012668
7.8067	0.014723	0.012766
7.8677	0.011692	0.012855
7.9288	0.014972	0.012937
7.9898	0.012351	0.013011
8.0508	0.012422	0.013077
8.1118	0.014184	0.013135
8.1728	0.015697	0.013185
8.2338	0.015586	0.013226
8.2948	0.013211	0.013258
8.3559	0.015459	0.013283
8.4169	0.011154	0.013298
8.4779	0.013968	0.013305
8.5389	0.008075	0.013303
8.5999	0.014118	0.013293
8.6609	0.013802	0.013274
8.722	0.014031	0.013247
8.783	0.013363	0.013211
8.844	0.00995	0.013167
8.905	0.015074	0.013114
8.966	0.012005	0.013053
9.027	0.011749	0.012984
9.088	0.012515	0.012907
9.1491	0.010367	0.012822
9.2101	0.011132	0.012729
9.2711	0.012969	0.012629
9.3321	0.011433	0.012522
9.3931	0.010181	0.012407
9.4541	0.010394	0.012286
9.5152	0.00936	0.012157
9.5762	0.012769	0.012023
9.6372	0.013666	0.011882
9.6982	0.008184	0.011735
9.7592	0.013826	0.011583
9.8202	0.012686	0.011425
9.8813	0.007479	0.011262
9.9423	0.010959	0.011094
10.003	0.01329	0.010921
10.064	0.007669	0.010744
10.125	0.013382	0.010564
10.186	0.013002	0.010379
10.247	0.009887	0.010191
10.308	0.007955	0.010001
10.369	0.008726	0.0098069
10.43	0.009598	0.0096108
10.491	0.007762	0.0094124
10.552	0.008923	0.0092122
10.613	0.00772	0.0090104
10.674	0.006801	0.0088074
10.735	0.009563	0.0086033
10.796	0.009838	0.0083985
10.858	0.005546	0.0081933
10.919	0.006571	0.0079879
10.98	0.009452	0.0077827
11.041	0.008921	0.0075778
11.102	0.005135	0.0073735
11.163	0.008557	0.00717
11.224	0.00632	0.0069677
11.285	0.006645	0.0067667
11.346	0.003233	0.0065673
11.407	0.006806	0.0063695
11.468	0.007116	0.0061738
11.529	0.003418	0.0059802
11.59	0.006428	0.0057889
11.651	0.003465	0.0056001
11.712	0.0064808	0.0054139
11.773	0.0056934	0.0052306
11.834	0.004613	0.0050502
11.895	0.0072758	0.0048728
11.956	0.0033956	0.0046986
12.017	0.0060845	0.0045278
12.078	0.0061024	0.0043603
12.139	0.0054623	0.0041963
12.2	0.0071241	0.0040358
12.261	0.005501	0.003879
12.322	0.0059758	0.0037258
12.383	0.0042086	0.0035764
12.444	0.0032803	0.0034307
12.505	0.0076459	0.0032889
12.566	-0.0009097	0.0031509
12.627	0.0042306	0.0030167
12.688	0.0037377	0.0028863
12.749	0.0039137	0.0027598
12.81	0.0044835	0.0026372
12.871	0.0007459	0.0025183
12.932	0.0049973	0.0024033
12.993	0.0044033	0.002292
13.054	0.003097	0.0021845
13.115	0.0022625	0.0020806
13.176	0.0021336	0.0019804
13.237	0.0019983	0.0018838
13.298	0.0025577	0.0017908
13.359	-8.08e-05	0.0017013
13.42	0.0016802	0.0016152
13.481	0.0016303	0.0015324
13.542	0.004676	0.001453
13.603	0.0025991	0.0013767
13.664	-0.0006117	0.0013037
13.725	0.00559	0.0012337
13.786	0.0006291	0.0011667
13.847	0.0021056	0.0011026
13.908	0.004291	0.0010414
13.969	-0.0020853	0.00098295
14.03	0.0010727	0.00092717
14.091	0.0018733	0.00087399
14.152	0.0002116	0.00082333
14.213	0.0002734	0.0007751
14.274	-0.0005776	0.00072922
14.335	0.0020679	0.00068562
14.396	0.0017019	0.0006442
14.457	0.0005635	0.0006049
14.518	0.0012129	0.00056763
14.579	-0.0041676	0.0005323
14.64	0.0018127	0.00049886
14.701	0.0017807	0.00046721
14.763	-0.000951	0.00043728
14.824	0.0027982	0.00040901
14.885	-0.0011067	0.00038232
14.946	0.0013689	0.00035714
15.007	0.0004206	0.0003334
15.068	0.0018174	0.00031103
15.129	-0.0007133	0.00028998
15.19	0.0017276	0.00027018
15.251	0.0004216	0.00025157
15.312	0.0011137	0.00023409
15.373	-0.0015662	0.00021768
15.434	0.0014628	0.00020229
15.495	-0.0002889	0.00018787
15.556	-0.0012443	0.00017436
15.617	0.0016631	0.00016172
15.678	-0.0043407	0.0001499
15.739	0.0028514	0.00013885
15.8	0.0011359	0.00012854
15.861	-0.0006093	0.00011891
15.922	-0.0038046	0.00010993
15.983	-0.0015877	0.00010157
16.044	-0.0002553	9.38e-05
16.105	-0.0001681	8.65e-05
16.166	-0.0004735	7.98e-05
16.227	0.0013837	7.35e-05
16.288	0.0013303	6.77e-05
16.349	-0.0003942	6.23e-05
16.41	-0.0038979	5.73e-05
16.471	0.0009896	5.27e-05
16.532	-0.0008391	4.84e-05
16.593	0.000934	4.44e-05
16.654	-0.0019423	4.08e-05
16.715	0.0009862	3.74e-05
16.776	0.0020005	3.42e-05
16.837	-0.0007728	3.13e-05
16.898	-0.0029046	2.87e-05
16.959	-0.003986	2.62e-05
17.02	0.0001854	2.4e-05
17.081	0.0006148	2.19e-05
17.142	2.87e-05	2e-05
17.203	-0.0019037	1.82e-05
17.264	-0.000873	1.66e-05
17.325	0.0016393	1.51e-05
17.386	-0.000553	1.38e-05
17.447	0.0009605	1.25e-05
17.508	-0.0009008	1.14e-05
17.569	-0.0018095	1.03e-05
17.63	-0.0002509	9.38e-06
17.691	0.000237	8.51e-06
17.752	-0.0021002	7.72e-06
17.813	-0.0013821	6.99e-06
17.874	0.0014476	6.33e-06
17.935	-1.7e-05	5.73e-06
17.996	-0.0029274	5.18e-06
18.057	0.0015331	4.68e-06
18.118	-0.0021755	4.23e-06
18.179	0.0008351	3.82e-06
18.24	-0.0006449	3.45e-06
18.301	-0.0006061	3.11e-06
18.362	-0.0006328	2.8e-06
18.423	0.0018068	2.52e-06
18.484	-0.0019993	2.27e-06
18.545	-0.0031612	2.04e-06
18.606	-0.0003169	1.83e-06
18.668	0.000727	1.64e-06
18.729	-0.000945	1.48e-06
18.79	0.0001882	1.32e-06
18.851	-0.0002089	1.19e-06
18.912	-0.0008241	1.06e-06
18.973	0.0001393	9.5e-07
19.034	-0.0001099	8.5e-07
19.095	-0.0018827	7.6e-07
19.156	0.0033698	6.8e-07
19.217	-0.0019167	6.1e-07
19.278	0.001114	5.4e-07
19.339	0.0010919	4.8e-07
19.4	0.0037427	4.3e-07
19.461	0.0002236	3.8e-07
19.522	-0.0002383	3.4e-07
19.583	-0.0022846	3e-07
19.644	-0.0013528	2.7e-07
19.705	0.0005298	2.4e-07
19.766	-0.0022856	2.1e-07
19.827	-0.0006353	1.9e-07
19.888	0.0006771	1.7e-07
19.949	0.0010004	1.5e-07
20.01	0.0005396	1.3e-07
20.071	0.0020707	1.2e-07
20.132	0.0011943	1e-07
20.193	0.0014256	9e-08
20.254	-0.0024099	8e-08
20.315	-0.0019195	7e-08
20.376	0.0023508	6e-08
20.437	0.0005089	5e-08
20.498	-0.0034013	5e-08
20.559	-0.0030443	4e-08
20.62	0.0022369	4e-08
20.681	-0.0025008	3e-08
20.742	-9.3e-05	3e-08
20.803	0.0007333	3e-08
20.864	0.0011582	2e-08
20.925	-0.00070942	2e-08
20.986	0.0013377	2e-08
21.047	-0.00082572	1e-08
21.108	-0.0027195	1e-08
21.169	0.0004772	1e-08
21.23	0.0031439	1e-08
21.291	-0.002872	1e-08
21.352	0.00065506	1e-08
21.413	0.00181	1e-08
21.474	0.0014822	1e-08
21.535	-0.0010287	1e-08
21.596	0.0015538	0
21.657	0.00067192	0
21.718	0.0020568	0
21.779	0.0035054	0
21.84	-0.00053824	0
21.901	-0.003304	0
21.962	0.0020053	0
22.023	0.0018933	0
22.084	0.001713	0
22.145	-0.0021268	0
22.206	-0.0012914	0
22.267	0.0017741	0
22.328	0.0012476	0
22.389	0.00032848	0
22.45	-0.00063742	0
22.511	0.00086221	0
22.573	0.00059256	0
22.634	-0.0014881	0
22.695	-0.00044333	0
22.756	0.0014313	0
22.817	0.003088	0
22.878	-0.0013595	0
22.939	0.001617	0
23	0.00059091	0
23.061	0.0041109	0
23.122	-0.0046241	0
23.183	0.0017488	0
23.244	0.0020121	0
23.305	0.00075139	0
23.366	-0.00092277	0
23.427	0.00073953	0
23.488	0.00086497	0
23.549	0.00091222	0
23.61	0.0006544	0
23.671	-0.0016748	0
23.732	0.0013166	0
23.793	-0.00183	0
23.854	0.0024192	0
23.915	0.002117	0
23.976	0.00022031	0
24.037	0.0015095	0
24.098	0.0011948	0
24.159	-3.178e-05	0
24.22	-0.0015953	0
24.281	-0.00066448	0
24.342	-0.0030148	0
24.403	0.00039249	0
24.464	0.0031409	0
24.525	0.0003894	0
24.586	0.0023113	0
24.647	-0.00013042	0
24.708	0.00083404	0
24.769	-0.00053836	0
24.83	-0.0017374	0
24.891	0.00024195	0
24.952	0.0021124	0
25.013	-0.0016262	0
25.074	0.00048231	0
25.135	-0.0037372	0
25.196	0.00063001	0
25.257	0.0015548	0
25.318	0.0015596	0
25.379	0.0020992	0
25.44	0.0021957	0
25.501	0.00070475	0
25.562	-0.0012884	0
25.623	-0.0011323	0
25.684	-0.0012571	0
25.745	-5.404e-05	0
25.806	0.0023471	0
25.867	-0.00085675	0
25.928	-0.00051113	0
25.989	0.0001623	0
26.05	-0.0030813	0
26.111	0.00021253	0
26.172	0.0020334	0
26.233	0.0023938	0
26.294	-0.0040429	0
26.355	0.002372	0
26.416	0.0006604	0
26.478	-0.0027487	0
26.539	-0.0021995	0
26.6	-0.00088056	0
26.661	0.0024597	0
26.722	-0.0045957	0
26.783	-0.0050219	0
26.844	0.00038693	0
26.905	0.00192	0
26.966	0.0001492	0
27.027	-0.0021583	0
27.088	0.00085432	0
27.149	0.00079273	0
27.21	-0.0023144	0
27.271	0.0019634	0
27.332	-0.0012604	0
27.393	-0.002801	0
27.454	0.00081823	0
27.515	0.00093678	0
27.576	-0.00040737	0
27.637	-7.726e-05	0
27.698	-0.0012394	0
27.759	0.003102	0
27.82	-0.0026582	0
27.881	-0.00082911	0
27.942	0.00086207	0
28.003	0.00051314	0
28.064	-0.0012632	0
28.125	-0.0013641	0
28.186	-0.00019823	0
28.247	0.0011598	0
28.308	-0.001168	0
28.369	0.0023268	0
28.43	0.002301	0
28.491	-0.0011195	0
28.552	-1.294e-05	0
28.613	0.003351	0
28.674	0.0012879	0
28.735	-0.00045258	0
28.796	-0.0018611	0
28.857	-0.00012343	0
28.918	-0.0040346	0
28.979	-0.0023287	0
29.04	0.00072207	0
29.101	-0.0033475	0
29.162	0.00091619	0
29.223	-0.0019923	0
29.284	-0.0010305	0
29.345	0.00077936	0
29.406	0.00046573	0
29.467	-0.0021713	0
29.528	-0.001123	0
29.589	0.0005508	0
29.65	0.00067071	0
29.711	0.001677	0
29.772	-0.0013508	0
29.833	-0.00089942	0
29.894	0.0025944	0
29.955	-0.0007652	0
30.016	0.00019302	0
30.077	-0.00020705	0
30.138	0.0010798	0
30.199	-0.002217	0
30.26	0.0013684	0
30.321	-0.0018742	0
30.383	-0.0042312	0
30.444	0.0019816	0
30.505	-0.0046544	0
30.566	-0.0032097	0
30.627	-0.0017794	0
30.688	-0.0017282	0
30.749	4.471e-05	0
30.81	-0.0031371	0
30.871	-0.0008808	0
30.932	0.00028576	0
30.993	-0.001324	0
31.054	-0.0021442	0
31.115	-0.00025058	0
31.176	-0.0012531	0
31.237	0.001177	0
31.298	-0.0023803	0
31.359	-0.0024115	0
31.42	-7.748e-05	0
31.481	-0.00014452	0
31.542	-0.0012751	0
31.603	0.00020798	0
31.664	0.0011206	0
31.725	-0.0014886	0
31.786	-0.0018862	0
31.847	-0.00097864	0
31.908	-0.0022975	0
31.969	0.0010568	0
32.03	-0.0018765	0
32.091	-0.0030788	0
32.152	0.00097676	0
32.213	-0.00035531	0
32.274	0.0017178	0
32.335	-0.002797	0
32.396	-0.0018652	0
32.457	-0.0012855	0
32.518	-0.00051519	0
32.579	-0.00038316	0
32.64	-0.0024721	0
32.701	-0.0027134	0
32.762	0.0012057	0
32.823	-0.00014647	0
32.884	-0.00068682	0
32.945	0.0012447	0
33.006	0.0019891	0
33.067	-0.00033112	0
33.128	0.00017898	0
33.189	-0.0010212	0
33.25	0.00068116	0
33.311	0.00075184	0
33.372	7.09e-06	0
33.433	-0.0028274	0
33.494	-0.0014051	0
33.555	0.00036034	0
33.616	-0.0001073	0
33.677	0.0043273	0
33.738	-0.0022858	0
33.799	0.00023223	0
33.86	-0.0019414	0
33.921	-0.00086266	0
33.982	-0.0010904	0
34.043	-0.0010058	0
34.104	0.00018352	0
34.165	-0.0028944	0
34.226	0.00082971	0
34.288	0.00018904	0
34.349	-0.0035792	0
34.41	-0.0012241	0
34.471	-0.0011191	0
34.532	-0.0033246	0
34.593	-0.00086826	0
34.654	0.0014775	0
34.715	0.00042234	0
34.776	0.0021981	0
34.837	-0.0017097	0
34.898	-0.0013178	0
34.959	0.0022991	0
35.02	-0.00045787	0
35.081	0.00084404	0
35.142	-0.00016658	0
35.203	-0.002489	0
35.264	0.00094273	0
35.325	-0.0025586	0
35.386	0.00074589	0
35.447	0.0036939	0
35.508	-0.0041292	0
35.569	-0.003965	0
35.63	0.0020298	0
35.691	-0.00069916	0
35.752	0.00022414	0
35.813	-0.0024983	0
35.874	-0.0017532	0
35.935	-0.0013008	0
35.996	0.0018219	0
36.057	-0.0018783	0
36.118	-0.0028163	0
36.179	-0.0019589	0
36.24	0.00056009	0
36.301	0.0035455	0
36.362	-0.0014441	0
36.423	-0.0016607	0
36.484	0.00077127	0
36.545	-0.0013647	0
36.606	0.0030913	0
36.667	-0.0013654	0
36.728	-0.00329	0
36.789	-0.0013983	0
36.85	0.0018521	0
36.911	0.0015655	0
36.972	1.105e-05	0
37.033	-0.001908	0
37.094	-0.0003009	0
37.155	-0.00063049	0
37.216	-0.00022967	0
37.277	-0.0028431	0
37.338	-0.0022351	0
37.399	-0.0014209	0
37.46	-0.0023291	0
37.521	-0.00079267	0
37.582	0.0007708	0
37.643	-0.0039631	0
37.704	-0.0044396	0
37.765	-0.0025411	0
37.826	-0.00074827	0
37.887	-0.00013787	0
37.948	-0.0025998	0
38.009	-0.0021532	0
38.07	-8.206e-05	0
38.131	-0.0022081	0
38.193	-0.0016354	0
38.254	0.00043139	0
38.315	-0.0029914	0
38.376	-0.0034061	0
38.437	0.0033023	0
38.498	-0.0026216	0
38.559	-0.0031134	0
38.62	-0.0035686	0
38.681	0.00044096	0
38.742	-0.0017369	0
38.803	-0.0042917	0
38.864	-0.0040995	0
38.925	-0.0036466	0
38.986	-0.00055214	0
39.047	-0.0010606	0
39.108	-0.00056705	0
39.169	-0.0011731	0
39.23	-0.0029574	0
39.291	-0.00036363	0
39.352	-0.0026662	0
39.413	-0.0035028	0
39.474	-0.0010344	0
39.535	-0.0028834	0
39.596	-0.00035788	0
39.657	-0.0023858	0
39.718	0.00024872	0
39.779	-0.0022665	0
39.84	-0.0034126	0
39.901	-0.0013099	0
39.962	-0.0025725	0
40.023	-0.0010501
